# Supplementary material for: Rapid extraction of trace benzene by a crown-ether-based metal-organic framework
Source: Natl Sci Rev. 2024 Oct 3;11(12):nwae342. doi: 10.1093/nsr/nwae342 (PMC11562822; doi:10.1093/nsr/nwae342)
Supplement: nwae342_Supplemental_Files [file nwae342_supplemental_files.zip]

Archive with 21 entries (21 files):
- benzene@NKU-300_100K-1.cif
- benzene@NKU-300_100K.cif
- benzene@NKU-300_180K.cif
- benzene@NKU-300_273K.cif
- benzene@NKU-300_298K-1.cif
- benzene@NKU-300_298K-2.cif
- benzene@NKU-300_298K-3.cif
- benzene@NKU-300_323K-1.cif
- benzene@NKU-300_323K-2.cif
- benzene@NKU-300_353K.cif
- benzene@NKU-300_393K.cif
- benzene@NKU-300_423K.cif
- H2L.cif
- Movie_S1.mp4
- Movie_S2.mp4
- Movie_S3.mp4
- Movie_S4.mp4
- Movie_S5.mp4
- Movie_S6.mp4
- NKU-300_100K.cif
- SI-final-R1.pdf
