# Supplementary material for: Rapid extraction of trace benzene by a crown-ether-based metal-organic framework
Source: Natl Sci Rev. 2024 Oct 3;11(12):nwae342. doi: 10.1093/nsr/nwae342 (PMC11562822; doi:10.1093/nsr/nwae342)
Supplement: nwae342_Supplemental_Files [file nwae342_supplemental_files.zip › benzene@NKU-300_100K-1.cif]

data_benzene@NKU-300_100-1
_audit_creation_date               2023-12-16
_audit_creation_method
;
Olex2 1.2
(compiled 2018.05.29 svn.r3508 for OlexSys, GUI svn.r5506)
;
_shelx_SHELXL_version_number       '2018/3'
_audit_contact_author_address      ?
_audit_contact_author_email        ?
_audit_contact_author_name         ''
_audit_contact_author_phone        ?
_publ_contact_author_id_orcid      ?
_publ_section_references
;
Dolomanov, O.V., Bourhis, L.J., Gildea, R.J, Howard, J.A.K. & Puschmann, H.
 (2009), J. Appl. Cryst. 42, 339-341.

Sheldrick, G.M. (2015). Acta Cryst. C71, 3-8.
;
_chemical_name_common              ?
_chemical_name_systematic          ?
_chemical_formula_moiety           'C30 H27 Eu O12, 0.94(C6 H6)'
_chemical_formula_sum              'C35.64 H32.64 Eu O12'
_chemical_formula_weight           804.90
_chemical_melting_point            ?
loop_
  _atom_type_symbol
  _atom_type_description
  _atom_type_scat_dispersion_real
  _atom_type_scat_dispersion_imag
  _atom_type_scat_source
 'C' 'C' 0.0181 0.0091 'International Tables Vol C Tables 4.2.6.8 and 6.1.1.4'
 'H' 'H' 0.0000 0.0000 'International Tables Vol C Tables 4.2.6.8 and 6.1.1.4'
 'Eu' 'Eu' -8.9294 11.1857
 'International Tables Vol C Tables 4.2.6.8 and 6.1.1.4'
 'O' 'O' 0.0492 0.0322 'International Tables Vol C Tables 4.2.6.8 and 6.1.1.4'

_shelx_space_group_comment
;
The symmetry employed for this shelxl refinement is uniquely defined
by the following loop, which should always be used as a source of
symmetry information in preference to the above space-group names.
They are only intended as comments.
;
_space_group_crystal_system        'monoclinic'
_space_group_IT_number             11
_space_group_name_H-M_alt          'P 1 21/m 1'
_space_group_name_Hall             '-P 2yb'
loop_
  _space_group_symop_operation_xyz
 'x, y, z'
 '-x, y+1/2, -z'
 '-x, -y, -z'
 'x, -y-1/2, z'

_cell_length_a                     4.87760(10)
_cell_length_b                     37.4518(8)
_cell_length_c                     17.3746(4)
_cell_angle_alpha                  90
_cell_angle_beta                   96.878(2)
_cell_angle_gamma                  90
_cell_volume                       3151.06(12)
_cell_formula_units_Z              4
_cell_measurement_reflns_used      12347
_cell_measurement_temperature      100.01(10)
_cell_measurement_theta_max        76.5600
_cell_measurement_theta_min        3.5000
_shelx_estimated_absorpt_T_max     0.756
_shelx_estimated_absorpt_T_min     0.349
_exptl_absorpt_coefficient_mu      14.836
_exptl_absorpt_correction_T_max    1.00000
_exptl_absorpt_correction_T_min    0.24480
_exptl_absorpt_correction_type     multi-scan
_exptl_absorpt_process_details
;
CrysAlisPro 1.171.42.99a (Rigaku Oxford Diffraction, 2023)
Empirical absorption correction using spherical harmonics,
implemented in SCALE3 ABSPACK scaling algorithm.
;
_exptl_absorpt_special_details     ?
_exptl_crystal_colour              ?
_exptl_crystal_density_diffrn      1.697
_exptl_crystal_density_meas        ?
_exptl_crystal_density_method      ?
_exptl_crystal_description         needle
_exptl_crystal_F_000               1622
_exptl_crystal_size_max            0.09
_exptl_crystal_size_mid            0.03
_exptl_crystal_size_min            0.02
_exptl_transmission_factor_max     ?
_exptl_transmission_factor_min     ?
_diffrn_reflns_av_R_equivalents    0.0796
_diffrn_reflns_av_unetI/netI       0.0420
_diffrn_reflns_Laue_measured_fraction_full  0.999
_diffrn_reflns_Laue_measured_fraction_max  0.995
_diffrn_reflns_limit_h_max         5
_diffrn_reflns_limit_h_min         -5
_diffrn_reflns_limit_k_max         45
_diffrn_reflns_limit_k_min         -26
_diffrn_reflns_limit_l_max         21
_diffrn_reflns_limit_l_min         -21
_diffrn_reflns_number              20942
_diffrn_reflns_point_group_measured_fraction_full  0.999
_diffrn_reflns_point_group_measured_fraction_max  0.995
_diffrn_reflns_theta_full          67.684
_diffrn_reflns_theta_max           70.057
_diffrn_reflns_theta_min           3.484
_diffrn_ambient_environment        N~2~
_diffrn_ambient_temperature        100.01(10)
_diffrn_detector                   'Hybrid Pixel Array Detector'
_diffrn_detector_area_resol_mean   10.0000
_diffrn_detector_type              HyPix
_diffrn_measured_fraction_theta_full  0.999
_diffrn_measured_fraction_theta_max  0.995
_diffrn_measurement_details
;
List of Runs (angles in degrees, time in seconds):

  # Type    Start    End  Width  t~exp~   \w     \q     \k     \f   Frames
--------------------------------------------------------------------------
  1  \w    -95.00 -69.00   0.50    1.10    --  -47.40 -50.00 113.00   52
  2  \w    -14.00  21.00   0.50    1.10    --  -47.40  50.00 -99.00   70
  3  \w     53.00 120.00   0.50    1.10    --   47.40  50.00 -99.00  134
  4  \w    -24.00  29.00   0.50    1.10    --   47.40 -50.00 113.00  106
  5  \w   -162.00 -91.00   0.50    4.40    -- -104.50 -50.00 113.00  142
  6  \w     34.00  59.00   0.50    4.40    --  105.91 -50.00 113.00   50
  7  \w    111.00 136.00   0.50    4.40    --  105.91  50.00 -99.00   50
  8  \w    -23.00  25.00   0.50    1.10    --  -47.40  19.00  60.00   96
  9  \w    -19.00  28.00   0.50    1.10    --  -47.40  19.00 -90.00   94
 10  \w     -8.00  27.00   0.50    1.10    --   47.40 -19.00 120.00   70
 11  \w   -171.00-142.00   0.50    4.40    -- -104.50 -15.00-150.00   58
 12  \w    -68.00 -36.00   0.50    4.40    -- -104.50  61.00-180.00   64
 13  \w    -98.00 -72.00   0.50    4.40    -- -104.50  77.00-180.00   52
 14  \w    -66.00 -41.00   0.50    4.40    -- -104.50  61.00   0.00   50
 15  \w    -91.00 -36.00   0.50    4.40    -- -104.50  77.00 -60.00  110
 16  \w    -64.00 -33.00   0.50    4.40    -- -104.50  61.00  90.00   62
 17  \w   -158.00 -88.00   0.50    4.40    -- -104.50 -61.00-150.00  140
 18  \w    -66.00 -40.00   0.50    4.40    -- -104.50  61.00 120.00   52
 19  \w     68.00 108.00   0.50    4.40    --  105.91 -77.00   0.00   80
 20  \w     33.00  64.00   0.50    4.40    --  105.91 -77.00   0.00   62
 21  \w     33.00  58.00   0.50    4.40    --  105.91 -61.00 -30.00   50
 22  \w     37.00  70.00   0.50    4.40    --  105.91 -61.00   0.00   66
 23  \w     69.00  99.00   0.50    4.40    --  105.91 -95.00-120.00   60
 24  \w     33.00  63.00   0.50    4.40    --  105.91 -95.00-120.00   60
 25  \w     48.00 104.00   0.50    4.40    --  105.91 -95.00  90.00  112
 26  \w     36.00  70.00   0.50    4.40    --  105.91 -61.00 150.00   68
;
_diffrn_measurement_device         'four-circle diffractometer'
_diffrn_measurement_device_type    'XtaLAB Synergy R, HyPix'
_diffrn_measurement_method         '\w scans'
_diffrn_orient_matrix_type        
 'CrysAlisPro convention (1999,Acta A55,543-557)'
_diffrn_orient_matrix_UB_11        -0.1463636000
_diffrn_orient_matrix_UB_12        0.0251119000
_diffrn_orient_matrix_UB_13        -0.0620533000
_diffrn_orient_matrix_UB_21        -0.2481723000
_diffrn_orient_matrix_UB_22        0.0028579000
_diffrn_orient_matrix_UB_23        0.0468339000
_diffrn_orient_matrix_UB_31        0.1351365000
_diffrn_orient_matrix_UB_32        0.0324377000
_diffrn_orient_matrix_UB_33        0.0439555000
_diffrn_oxdiff_digest_frames
;
010bf925dc15aae08503c7706fd000c1490002949cf
;
_diffrn_oxdiff_digest_hkl
;
0190f9ee3830cc0db9a52b4701bc4bda4d7e86
;
_diffrn_radiation_monochromator    mirror
_diffrn_radiation_probe            x-ray
_diffrn_radiation_type             CuK\a
_diffrn_radiation_wavelength       1.54184
_diffrn_source                     'Rotating-anode X-ray tube'
_diffrn_source_type                'PhotonJet R (Cu) X-ray Source'
_reflns_Friedel_coverage           0.000
_reflns_Friedel_fraction_full      .
_reflns_Friedel_fraction_max       .
_reflns_number_gt                  5374
_reflns_number_total               6021
_reflns_odcompleteness_completeness  99.90
_reflns_odcompleteness_iscentric   1
_reflns_odcompleteness_theta       66.97
_reflns_special_details
;
 Reflections were merged by SHELXL according to the crystal
 class for the calculation of statistics and refinement.
 
 _reflns_Friedel_fraction is defined as the number of unique
 Friedel pairs measured divided by the number that would be
 possible theoretically, ignoring centric projections and
 systematic absences.
;
_reflns_threshold_expression       'I > 2\s(I)'
_computing_cell_refinement         'CrysAlisPro 1.171.42.99a (Rigaku OD, 2023)'
_computing_data_collection         'CrysAlisPro 1.171.42.99a (Rigaku OD, 2023)'
_computing_data_reduction          'CrysAlisPro 1.171.42.99a (Rigaku OD, 2023)'
_computing_molecular_graphics      'Olex2 (Dolomanov et al., 2009)'
_computing_publication_material    'Olex2 (Dolomanov et al., 2009)'
_computing_structure_refinement    'ShelXL (Sheldrick, 2015)'
_computing_structure_solution      'SHELXT 2014/5 (Sheldrick, 2014)'
_refine_diff_density_max           0.781
_refine_diff_density_min           -0.601
_refine_diff_density_rms           0.083
_refine_ls_extinction_coef         .
_refine_ls_extinction_method       none
_refine_ls_goodness_of_fit_ref     1.069
_refine_ls_hydrogen_treatment      mixed
_refine_ls_matrix_type             full
_refine_ls_number_parameters       542
_refine_ls_number_reflns           6021
_refine_ls_number_restraints       1122
_refine_ls_R_factor_all            0.0336
_refine_ls_R_factor_gt             0.0286
_refine_ls_restrained_S_all        0.994
_refine_ls_shift/su_max            0.001
_refine_ls_shift/su_mean           0.000
_refine_ls_structure_factor_coef   Fsqd
_refine_ls_weighting_details      
 'w=1/[\s^2^(Fo^2^)+(0.0429P)^2^] where P=(Fo^2^+2Fc^2^)/3'
_refine_ls_weighting_scheme        calc
_refine_ls_wR_factor_gt            0.0675
_refine_ls_wR_factor_ref           0.0691
_refine_special_details            ?
_olex2_refinement_description
;
1. Fixed Uiso
 At 1.2 times of:
  All C(H) groups, All C(H,H) groups
2. Restrained distances
 C6AA-H6AA
 0.95 with sigma of 0.01
 C1-H1
 0.95 with sigma of 0.01
 C1_$1-C5
 2.78 with sigma of 0.01
 C8AA-C5 = C8AA-C16 = C16-C1_$1 = C6AA-C1_$1 = C7AA-C6AA = C7AA-C5
 1.39 with sigma of 0.01
 C4AA_$1-C1_$1 \\sim C1-C1_$1 \\sim C4AA-C1 \\sim C4AA-C17 \\sim C17-C17_$1
\\sim C4AA_$1-C17_$1
 with sigma of 0.01
 C16-C1_$1 \\sim C8AA-C16 \\sim C6AA-C1_$1 \\sim C7AA-C6AA \\sim C7AA-C5 \\sim
C8AA-C5
 with sigma of 0.01
 C6AA-C1_$1 \\sim C7AA-C6AA \\sim C16-C1_$1 \\sim C8AA-C16 \\sim C8AA-C5 \\sim
C7AA-C5
 with sigma of 0.01
3. Restrained planarity
 C1_$1, C6AA, C16, C5, C7AA, C8AA
 with sigma of 0.01
4. Uiso/Uaniso restraints and constraints
All non-hydrogen atoms have similar U: within -2.6A with sigma of 0.02 and
sigma for terminal atoms of 0.04
5. Others
 Fixed Sof: C6(0.27) H6(0.27) C3AA(0.27) H3AA(0.27) C2AA(0.27) H2AA(0.27)
 C15(0.27) H15(0.27) C0AA(0.27) H0AA(0.27) C1AA(0.27) H1AA(0.27) C1(0.63)
 H1(0.63) C4AA(0.42) H4AA(0.42) C6AA(0.21) H6AA(0.21) C5(0.21) H5(0.21)
 C16(0.21) H16(0.21) C7AA(0.21) H7AA(0.21) C8AA(0.21) H8AA(0.21) C17(0.42)
 H17(0.42) C0BA(0.25) H0BA(0.25) C5AA(0.25) H5AA(0.25) C9AA(0.25) H9AA(0.25)
 C3BA(0.25) H3BA(0.25) C2BA(0.25) H2BA(0.25) C1BA(0.25) H1BA(0.25)
6.a Riding coordinates:
 C1(H1), C6AA(H6AA), C5(H5), C16(H16)
6.b Secondary CH2 refined with riding coordinates:
 C3(H3A,H3B), C4(H4A,H4B), C29(H29A,H29B), C2(H2A,H2B), C37(H37A,H37B),
 C33(H33A,H33B), C32(H32A,H32B), C30(H30A,H30B), C38(H38A,H38B), C39(H39A,H39B)
6.c Aromatic/amide H refined with riding coordinates:
 C43(H43), C9(H9), C44(H44), C10(H10), C27(H27), C23(H23), C26(H26), C34(H34),
 C35(H35), C6(H6), C3AA(H3AA), C2AA(H2AA), C15(H15), C0AA(H0AA), C1AA(H1AA),
 C4AA(H4AA), C7AA(H7AA), C8AA(H8AA), C17(H17), C0BA(H0BA), C5AA(H5AA),
 C9AA(H9AA), C3BA(H3BA), C2BA(H2BA), C1BA(H1BA)
6.d Fitted hexagon refined as free rotating group:
 C6(C3AA,C2AA,C15,C0AA,C1AA), C0BA(C5AA,C9AA,C3BA,C2BA,C1BA)
;
_atom_sites_solution_hydrogens     mixed
_atom_sites_solution_primary       ?
_atom_sites_solution_secondary     ?
loop_
  _atom_site_label
  _atom_site_type_symbol
  _atom_site_fract_x
  _atom_site_fract_y
  _atom_site_fract_z
  _atom_site_U_iso_or_equiv
  _atom_site_adp_type
  _atom_site_occupancy
  _atom_site_site_symmetry_order
  _atom_site_calc_flag
  _atom_site_refinement_flags_posn
  _atom_site_refinement_flags_adp
  _atom_site_refinement_flags_occupancy
  _atom_site_disorder_assembly
  _atom_site_disorder_group
 Eu1 Eu 0.19998(3) 0.54079(2) 0.06554(2) 0.00636(6) Uani 1 1 d . U . . .
 O21 O -0.5135(4) 0.56928(5) -0.01391(11) 0.0126(4) Uani 1 1 d . U . . .
 O5 O 1.3229(4) 0.56860(5) 0.62424(11) 0.0136(4) Uani 1 1 d . U . . .
 O15 O 1.4974(4) 0.50358(4) 0.88237(11) 0.0107(4) Uani 1 1 d . U . . .
 O19 O -0.0856(4) 0.58807(5) 0.02420(12) 0.0136(4) Uani 1 1 d . U . . .
 O16 O 1.1147(4) 0.51088(4) 0.93897(10) 0.0097(4) Uani 1 1 d . U . . .
 O17 O 0.9571(4) 0.54850(5) 0.17346(11) 0.0119(4) Uani 1 1 d . U . . .
 O18 O 0.5272(4) 0.57035(5) 0.15014(11) 0.0128(4) Uani 1 1 d . U . . .
 O41 O 0.8806(4) 0.63348(5) 0.48549(11) 0.0154(4) Uani 1 1 d . U . . .
 O40 O 0.9553(4) 0.61549(5) 0.64636(11) 0.0141(4) Uani 1 1 d . U . . .
 O31 O -0.4562(4) 0.71184(5) -0.21046(12) 0.0154(4) Uani 1 1 d . U . . .
 O6 O 1.2223(4) 0.58381(5) 0.46017(11) 0.0139(4) Uani 1 1 d . U . . .
 O28 O -0.0484(4) 0.71145(5) -0.10119(12) 0.0152(4) Uani 1 1 d . U . . .
 C13 C 1.2598(5) 0.51602(6) 0.88233(15) 0.0094(5) Uani 1 1 d . U . . .
 C7 C 1.2033(5) 0.56452(7) 0.69099(16) 0.0119(5) Uani 1 1 d . U . . .
 C43 C 0.8509(5) 0.58715(7) 0.76569(16) 0.0116(5) Uani 1 1 d . U . . .
 H43 H 0.702317 0.602986 0.771156 0.014 Uiso 1 1 calc R . . . .
 C42 C 0.9957(5) 0.58984(7) 0.70188(16) 0.0109(5) Uani 1 1 d . U . . .
 C9 C 1.2805(6) 0.53949(6) 0.74844(16) 0.0109(5) Uani 1 1 d . U . . .
 H9 H 1.424645 0.523039 0.742440 0.013 Uiso 1 1 calc R . . . .
 C44 C 0.9246(5) 0.56103(7) 0.82196(16) 0.0113(5) Uani 1 1 d . U . . .
 H44 H 0.822136 0.558785 0.864886 0.014 Uiso 1 1 calc R . . . .
 C10 C 0.9984(6) 0.57408(7) 0.32782(16) 0.0124(5) Uani 1 1 d . U . . .
 H10 H 1.127057 0.556186 0.317411 0.015 Uiso 1 1 calc R . . . .
 C27 C -0.6020(5) 0.62686(7) -0.11554(16) 0.0119(5) Uani 1 1 d . U . . .
 H27 H -0.735699 0.608309 -0.118435 0.014 Uiso 1 1 calc R . . . .
 C11 C 1.1450(6) 0.53846(6) 0.81570(16) 0.0098(5) Uani 1 1 d . U . . .
 C20 C -0.3240(5) 0.59231(7) -0.01227(16) 0.0116(5) Uani 1 1 d . U . . .
 C22 C -0.3744(5) 0.62548(7) -0.06005(16) 0.0108(5) Uani 1 1 d . U . . .
 C14 C 0.7542(5) 0.56609(7) 0.19280(16) 0.0118(5) Uani 1 1 d . U . . .
 C12 C 0.7824(6) 0.58342(7) 0.27073(16) 0.0126(5) Uani 1 1 d . U . . .
 C3 C 1.4813(6) 0.53939(7) 0.60055(17) 0.0132(5) Uani 1 1 d . U . . .
 H3A H 1.363169 0.517950 0.591448 0.016 Uiso 1 1 calc R . . . .
 H3B H 1.634063 0.533754 0.641551 0.016 Uiso 1 1 calc R . . . .
 C8 C 1.0248(6) 0.59091(7) 0.39949(16) 0.0127(5) Uani 1 1 d . U . . .
 C4 C 1.3892(6) 0.55281(7) 0.45341(16) 0.0139(5) Uani 1 1 d . U . . .
 H4A H 1.487688 0.554809 0.406962 0.017 Uiso 1 1 calc R . . . .
 H4B H 1.271539 0.531213 0.447892 0.017 Uiso 1 1 calc R . . . .
 C23 C -0.1827(5) 0.65348(7) -0.05325(16) 0.0128(5) Uani 1 1 d . U . . .
 H23 H -0.027807 0.652635 -0.014546 0.015 Uiso 1 1 calc R . . . .
 C25 C -0.4445(6) 0.68302(7) -0.16183(17) 0.0131(5) Uani 1 1 d . U . . .
 C26 C -0.6360(6) 0.65544(7) -0.16734(17) 0.0140(5) Uani 1 1 d . U . . .
 H26 H -0.790034 0.656015 -0.206340 0.017 Uiso 1 1 calc R . . . .
 C29 C 0.1479(6) 0.71559(7) -0.03318(17) 0.0146(6) Uani 1 1 d . U . . .
 H29A H 0.276309 0.695019 -0.028102 0.018 Uiso 1 1 calc R . . . .
 H29B H 0.050655 0.716529 0.013630 0.018 Uiso 1 1 calc R . . . .
 C24 C -0.2195(5) 0.68235(7) -0.10294(17) 0.0130(5) Uani 1 1 d . U . . .
 C34 C 0.5936(6) 0.60938(7) 0.28660(16) 0.0149(5) Uani 1 1 d . U . . .
 H34 H 0.443783 0.615163 0.248540 0.018 Uiso 1 1 calc R . . . .
 C2 C 1.5970(6) 0.54992(7) 0.52619(16) 0.0135(5) Uani 1 1 d . U . . .
 H2A H 1.739040 0.532179 0.516262 0.016 Uiso 1 1 calc R . . . .
 H2B H 1.690957 0.573263 0.534820 0.016 Uiso 1 1 calc R . . . .
 C37 C 0.7528(6) 0.66886(7) 0.58991(17) 0.0168(6) Uani 1 1 d . U . . .
 H37A H 0.944535 0.677852 0.592315 0.020 Uiso 1 1 calc R . . . .
 H37B H 0.634176 0.689269 0.600653 0.020 Uiso 1 1 calc R . . . .
 C35 C 0.6214(6) 0.62694(7) 0.35731(17) 0.0152(5) Uani 1 1 d . U . . .
 H35 H 0.493543 0.645054 0.366992 0.018 Uiso 1 1 calc R . . . .
 C33 C -0.6765(9) 0.750000 -0.3092(2) 0.0177(8) Uani 1 2 d S TU P . .
 H33A H -0.494747 0.750000 -0.329201 0.021 Uiso 1 2 calc RS T P . .
 H33B H -0.820628 0.750000 -0.354504 0.021 Uiso 1 2 calc RS T P . .
 C32 C -0.7031(6) 0.71581(7) -0.26330(17) 0.0152(6) Uani 1 1 d . U . . .
 H32A H -0.865822 0.717226 -0.234424 0.018 Uiso 1 1 calc R . . . .
 H32B H -0.726804 0.695068 -0.298789 0.018 Uiso 1 1 calc R . . . .
 C30 C 0.3079(8) 0.750000 -0.0407(2) 0.0139(8) Uani 1 2 d S TU P . .
 H30A H 0.469895 0.750000 -0.000488 0.017 Uiso 1 2 calc RS T P . .
 H30B H 0.378399 0.750000 -0.091799 0.017 Uiso 1 2 calc RS T P . .
 C38 C 0.7421(6) 0.64135(7) 0.65349(17) 0.0145(5) Uani 1 1 d . U . . .
 H38A H 0.772221 0.653000 0.704951 0.017 Uiso 1 1 calc R . . . .
 H38B H 0.559179 0.629547 0.648121 0.017 Uiso 1 1 calc R . . . .
 C36 C 0.8356(6) 0.61808(7) 0.41399(16) 0.0140(5) Uani 1 1 d . U . . .
 C39 C 0.6628(6) 0.65579(7) 0.50814(17) 0.0165(6) Uani 1 1 d . U . . .
 H39A H 0.489159 0.641974 0.506573 0.020 Uiso 1 1 calc R . . . .
 H39B H 0.630406 0.676314 0.472294 0.020 Uiso 1 1 calc R . . . .
 C6 C 1.066(3) 0.6575(2) 0.1472(7) 0.049(3) Uani 0.27 1 d . U . A 1
 H6 H 1.123260 0.633293 0.145225 0.059 Uiso 0.27 1 calc R . . A 1
 C3AA C 1.262(2) 0.6843(3) 0.1626(7) 0.062(4) Uani 0.27 1 d G U . A 1
 H3AA H 1.452675 0.678476 0.171241 0.075 Uiso 0.27 1 calc R . . A 1
 C2AA C 1.179(2) 0.7198(2) 0.1655(7) 0.055(3) Uani 0.27 1 d G U . A 1
 H2AA H 1.312348 0.738099 0.176084 0.066 Uiso 0.27 1 calc R . . A 1
 C15 C 0.900(3) 0.7283(2) 0.1529(7) 0.064(3) Uani 0.27 1 d G U . A 1
 H15 H 0.842606 0.752539 0.154911 0.076 Uiso 0.54 2 calc R . . A 1
 C0AA C 0.704(2) 0.7015(3) 0.1375(8) 0.061(3) Uani 0.27 1 d G U . A 1
 H0AA H 0.513188 0.707356 0.128894 0.074 Uiso 0.27 1 calc R . . A 1
 C1AA C 0.787(2) 0.6661(3) 0.1346(8) 0.066(4) Uani 0.27 1 d G U . A 1
 H1AA H 0.653510 0.647733 0.124051 0.079 Uiso 0.27 1 calc R . . A 1
 C1 C 0.1645(13) 0.73268(11) 0.4727(4) 0.0475(15) Uani 0.63 1 d D U . B 1
 H1 H 0.199431 0.717413 0.516184 0.057 Uiso 0.63 1 d DR . . . .
 C4AA C 0.0840(18) 0.7149(3) 0.4070(4) 0.042(2) Uani 0.42 1 d D U . B 1
 H4AA H 0.086915 0.689587 0.407454 0.050 Uiso 0.42 1 calc R . . B 1
 C6AA C 0.361(3) 0.750000 0.4234(8) 0.054(3) Uani 0.42 2 d DS TU P C 2
 H6AA H 0.555585 0.750000 0.420737 0.03(3) Uiso 0.42 2 d DRS T P C 2
 C5 C 0.024(3) 0.7118(4) 0.3546(11) 0.042(3) Uani 0.21 1 d D U . C 2
 H5 H -0.017922 0.693856 0.316282 0.051 Uiso 0.21 1 d R . . C 2
 C16 C -0.111(3) 0.750000 0.4482(8) 0.059(3) Uani 0.42 2 d DS TU P C 2
 H16 H -0.236491 0.758460 0.482658 0.071 Uiso 0.21 1 d R . . C 2
 C7AA C 0.293(3) 0.7238(2) 0.3682(9) 0.049(4) Uani 0.21 1 d D U . C 2
 H7AA H 0.430318 0.714204 0.339836 0.058 Uiso 0.21 1 calc R . . C 2
 C8AA C -0.187(4) 0.7243(2) 0.3936(9) 0.056(4) Uani 0.21 1 d D U . C 2
 H8AA H -0.370655 0.715650 0.383421 0.067 Uiso 0.21 1 calc R . . C 2
 C17 C -0.001(3) 0.73204(12) 0.3405(8) 0.066(3) Uani 0.42 1 d D U . B 1
 H17 H -0.059184 0.719067 0.294459 0.079 Uiso 0.42 1 calc R . . B 1
 C0BA C 0.630(3) 0.7045(4) 0.2505(7) 0.072(4) Uani 0.25 1 d . U . D 2
 H0BA H 0.533848 0.719124 0.283024 0.087 Uiso 0.25 1 calc R . . D 2
 C5AA C 0.912(3) 0.6988(3) 0.2689(7) 0.066(4) Uani 0.25 1 d G U . D 2
 H5AA H 1.008240 0.709448 0.313862 0.079 Uiso 0.25 1 calc R . . D 2
 C9AA C 1.053(3) 0.6774(4) 0.2213(8) 0.062(3) Uani 0.25 1 d G U . D 2
 H9AA H 1.246062 0.673511 0.233856 0.075 Uiso 0.25 1 calc R . . D 2
 C3BA C 0.913(3) 0.6618(3) 0.1555(8) 0.065(4) Uani 0.25 1 d G U . D 2
 H3BA H 1.009495 0.647251 0.123010 0.078 Uiso 0.25 1 calc R . . D 2
 C2BA C 0.631(3) 0.6676(4) 0.1372(7) 0.065(4) Uani 0.25 1 d G U . D 2
 H2BA H 0.535104 0.656927 0.092170 0.078 Uiso 0.25 1 calc R . . D 2
 C1BA C 0.490(3) 0.6889(4) 0.1847(8) 0.070(4) Uani 0.25 1 d G U . D 2
 H1BA H 0.297277 0.692863 0.172176 0.084 Uiso 0.25 1 calc R . . D 2

loop_
  _atom_site_aniso_label
  _atom_site_aniso_U_11
  _atom_site_aniso_U_22
  _atom_site_aniso_U_33
  _atom_site_aniso_U_23
  _atom_site_aniso_U_13
  _atom_site_aniso_U_12
 Eu1 0.00774(9) 0.00717(9) 0.00411(9) -0.00024(5) 0.00042(6) 0.00015(5)
 O21 0.0163(9) 0.0113(8) 0.0106(9) 0.0002(7) 0.0038(7) -0.0036(7)
 O5 0.0199(10) 0.0139(8) 0.0077(9) 0.0028(7) 0.0049(7) 0.0050(7)
 O15 0.0096(9) 0.0111(8) 0.0110(10) 0.0014(7) -0.0005(7) 0.0025(6)
 O19 0.0118(9) 0.0122(9) 0.0168(10) 0.0017(7) 0.0017(8) 0.0027(7)
 O16 0.0129(9) 0.0098(8) 0.0062(9) -0.0014(7) 0.0007(7) -0.0018(6)
 O17 0.0134(9) 0.0156(9) 0.0071(9) -0.0028(7) 0.0032(7) -0.0007(7)
 O18 0.0110(9) 0.0168(9) 0.0097(9) -0.0035(7) -0.0022(7) -0.0006(7)
 O41 0.0200(10) 0.0177(9) 0.0081(9) -0.0036(7) -0.0005(8) 0.0060(7)
 O40 0.0191(10) 0.0137(9) 0.0095(9) 0.0023(7) 0.0023(7) 0.0061(7)
 O31 0.0187(10) 0.0103(8) 0.0159(10) 0.0034(8) -0.0032(8) -0.0015(7)
 O6 0.0159(10) 0.0164(9) 0.0091(9) -0.0017(7) 0.0001(7) 0.0040(7)
 O28 0.0158(10) 0.0117(8) 0.0175(10) 0.0023(8) -0.0013(8) -0.0030(7)
 C13 0.0115(13) 0.0090(11) 0.0078(12) -0.0015(9) 0.0015(10) -0.0031(9)
 C7 0.0149(13) 0.0132(12) 0.0079(13) -0.0021(10) 0.0022(10) -0.0005(10)
 C43 0.0126(13) 0.0122(12) 0.0096(13) -0.0011(10) -0.0002(10) 0.0019(9)
 C42 0.0146(13) 0.0103(12) 0.0073(13) -0.0003(10) -0.0005(10) -0.0009(9)
 C9 0.0133(13) 0.0124(12) 0.0073(13) -0.0009(10) 0.0028(10) 0.0015(9)
 C44 0.0137(13) 0.0112(12) 0.0092(13) -0.0022(10) 0.0022(10) -0.0021(9)
 C10 0.0141(13) 0.0142(12) 0.0096(13) -0.0016(10) 0.0042(10) -0.0002(9)
 C27 0.0128(13) 0.0093(12) 0.0139(13) -0.0011(10) 0.0028(10) -0.0002(9)
 C11 0.0121(13) 0.0090(12) 0.0081(13) 0.0009(9) 0.0002(10) -0.0019(9)
 C20 0.0145(13) 0.0100(12) 0.0110(13) -0.0030(10) 0.0036(10) 0.0010(9)
 C22 0.0138(13) 0.0087(11) 0.0106(13) -0.0017(10) 0.0040(10) 0.0016(9)
 C14 0.0141(13) 0.0119(12) 0.0095(13) 0.0005(10) 0.0019(10) -0.0032(10)
 C12 0.0130(13) 0.0149(12) 0.0098(13) -0.0005(10) 0.0012(10) -0.0027(10)
 C3 0.0170(14) 0.0150(13) 0.0079(13) -0.0003(10) 0.0024(11) 0.0039(9)
 C8 0.0143(13) 0.0147(12) 0.0089(13) 0.0012(10) 0.0013(10) -0.0007(10)
 C4 0.0167(14) 0.0143(12) 0.0107(13) -0.0024(10) 0.0023(11) 0.0017(10)
 C23 0.0117(13) 0.0121(13) 0.0144(14) 0.0000(10) 0.0013(10) 0.0008(9)
 C25 0.0171(13) 0.0092(12) 0.0134(14) 0.0006(10) 0.0036(11) 0.0028(9)
 C26 0.0141(13) 0.0132(12) 0.0144(14) -0.0031(10) 0.0000(11) 0.0010(10)
 C29 0.0139(13) 0.0134(12) 0.0155(14) 0.0028(10) -0.0027(11) -0.0005(10)
 C24 0.0131(13) 0.0098(12) 0.0161(14) -0.0024(10) 0.0017(11) -0.0001(9)
 C34 0.0156(14) 0.0192(13) 0.0097(13) 0.0000(11) 0.0006(10) 0.0010(10)
 C2 0.0158(14) 0.0147(12) 0.0104(14) -0.0006(10) 0.0033(11) 0.0010(10)
 C37 0.0264(16) 0.0142(13) 0.0097(14) -0.0007(11) 0.0019(12) 0.0066(11)
 C35 0.0189(14) 0.0149(13) 0.0123(14) -0.0016(11) 0.0030(11) 0.0025(10)
 C33 0.024(2) 0.0156(19) 0.012(2) 0.000 -0.0036(16) 0.000
 C32 0.0198(15) 0.0131(13) 0.0117(14) -0.0014(10) -0.0029(11) 0.0006(10)
 C30 0.0114(19) 0.0117(17) 0.018(2) 0.000 0.0003(15) 0.000
 C38 0.0199(14) 0.0135(12) 0.0105(13) -0.0018(10) 0.0027(11) 0.0070(10)
 C36 0.0195(14) 0.0143(12) 0.0083(13) -0.0022(10) 0.0023(10) -0.0016(10)
 C39 0.0230(15) 0.0160(13) 0.0101(14) -0.0027(11) 0.0003(11) 0.0090(11)
 C6 0.087(8) 0.040(6) 0.017(5) 0.005(5) -0.010(6) 0.015(6)
 C3AA 0.089(8) 0.060(7) 0.035(7) 0.005(6) -0.004(7) 0.020(7)
 C2AA 0.093(8) 0.039(6) 0.031(6) -0.001(5) -0.003(6) 0.014(6)
 C15 0.096(8) 0.051(6) 0.045(6) 0.001(5) 0.010(6) 0.008(6)
 C0AA 0.095(7) 0.055(6) 0.035(6) 0.008(5) 0.012(6) 0.008(6)
 C1AA 0.098(9) 0.060(6) 0.041(6) 0.008(6) 0.008(7) 0.008(7)
 C1 0.029(3) 0.056(3) 0.060(4) 0.005(3) 0.014(3) 0.006(3)
 C4AA 0.022(4) 0.042(4) 0.064(6) -0.011(4) 0.017(4) 0.000(3)
 C6AA 0.033(6) 0.051(6) 0.079(7) 0.000 0.013(6) 0.000
 C5 0.028(6) 0.033(6) 0.067(8) -0.003(7) 0.008(6) -0.014(6)
 C16 0.042(6) 0.058(6) 0.082(8) 0.000 0.023(6) 0.000
 C7AA 0.034(7) 0.049(7) 0.063(8) -0.001(7) 0.006(7) 0.003(6)
 C8AA 0.039(7) 0.057(7) 0.070(8) 0.000(7) 0.001(7) -0.005(6)
 C17 0.039(5) 0.085(6) 0.074(6) -0.026(5) 0.007(5) -0.007(5)
 C0BA 0.098(9) 0.065(7) 0.054(8) 0.001(7) 0.011(8) 0.007(7)
 C5AA 0.092(8) 0.053(7) 0.053(7) 0.001(6) 0.012(7) 0.005(7)
 C9AA 0.090(7) 0.051(6) 0.047(6) 0.001(5) 0.013(6) 0.009(6)
 C3BA 0.100(8) 0.056(6) 0.041(6) 0.004(6) 0.009(7) 0.009(7)
 C2BA 0.103(9) 0.059(7) 0.034(6) 0.004(6) 0.015(7) 0.003(7)
 C1BA 0.093(8) 0.063(7) 0.054(7) 0.001(6) 0.015(7) 0.007(7)

_geom_special_details
;
 All esds (except the esd in the dihedral angle between two l.s. planes)
 are estimated using the full covariance matrix.  The cell esds are taken
 into account individually in the estimation of esds in distances, angles
 and torsion angles; correlations between esds in cell parameters are only
 used when they are defined by crystal symmetry.  An approximate (isotropic)
 treatment of cell esds is used for estimating esds involving l.s. planes.
;
loop_
  _geom_bond_atom_site_label_1
  _geom_bond_atom_site_label_2
  _geom_bond_distance
  _geom_bond_site_symmetry_2
  _geom_bond_publ_flag
 Eu1 Eu1 4.1545(3) 3_565 ?
 Eu1 O21 2.3365(18) 1_655 ?
 Eu1 O15 2.3322(17) 3_766 ?
 Eu1 O19 2.3136(18) . ?
 Eu1 O16 2.4585(18) 1_454 ?
 Eu1 O16 2.4652(17) 3_666 ?
 Eu1 O17 2.3525(19) 1_455 ?
 Eu1 O18 2.3178(18) . ?
 O21 C20 1.262(3) . ?
 O5 C7 1.368(3) . ?
 O5 C3 1.428(3) . ?
 O15 C13 1.249(3) . ?
 O19 C20 1.266(3) . ?
 O16 C13 1.294(3) . ?
 O17 C14 1.268(3) . ?
 O18 C14 1.266(3) . ?
 O41 C36 1.363(3) . ?
 O41 C39 1.443(3) . ?
 O40 C42 1.359(3) . ?
 O40 C38 1.437(3) . ?
 O31 C25 1.368(3) . ?
 O31 C32 1.432(3) . ?
 O6 C8 1.366(3) . ?
 O6 C4 1.431(3) . ?
 O28 C29 1.437(3) . ?
 O28 C24 1.371(3) . ?
 C13 C11 1.485(4) . ?
 C7 C42 1.416(4) . ?
 C7 C9 1.388(4) . ?
 C43 H43 0.9500 . ?
 C43 C42 1.388(4) . ?
 C43 C44 1.399(4) . ?
 C9 H9 0.9500 . ?
 C9 C11 1.410(4) . ?
 C44 H44 0.9500 . ?
 C44 C11 1.382(4) . ?
 C10 H10 0.9500 . ?
 C10 C12 1.402(4) . ?
 C10 C8 1.388(4) . ?
 C27 H27 0.9500 . ?
 C27 C22 1.381(4) . ?
 C27 C26 1.395(4) . ?
 C20 C22 1.498(4) . ?
 C22 C23 1.400(4) . ?
 C14 C12 1.493(4) . ?
 C12 C34 1.389(4) . ?
 C3 H3A 0.9900 . ?
 C3 H3B 0.9900 . ?
 C3 C2 1.522(4) . ?
 C8 C36 1.417(4) . ?
 C4 H4A 0.9900 . ?
 C4 H4B 0.9900 . ?
 C4 C2 1.527(4) . ?
 C23 H23 0.9500 . ?
 C23 C24 1.382(4) . ?
 C25 C26 1.388(4) . ?
 C25 C24 1.408(4) . ?
 C26 H26 0.9500 . ?
 C29 H29A 0.9900 . ?
 C29 H29B 0.9900 . ?
 C29 C30 1.520(3) . ?
 C34 H34 0.9500 . ?
 C34 C35 1.386(4) . ?
 C2 H2A 0.9900 . ?
 C2 H2B 0.9900 . ?
 C37 H37A 0.9900 . ?
 C37 H37B 0.9900 . ?
 C37 C38 1.516(4) . ?
 C37 C39 1.517(4) . ?
 C35 H35 0.9500 . ?
 C35 C36 1.387(4) . ?
 C33 H33A 0.9900 . ?
 C33 H33B 0.9900 . ?
 C33 C32 1.522(4) 4_575 ?
 C33 C32 1.522(4) . ?
 C32 H32A 0.9900 . ?
 C32 H32B 0.9900 . ?
 C30 H30A 0.9900 . ?
 C30 H30B 0.9900 . ?
 C38 H38A 0.9900 . ?
 C38 H38B 0.9900 . ?
 C39 H39A 0.9900 . ?
 C39 H39B 0.9900 . ?
 C6 H6 0.9500 . ?
 C6 C3AA 1.3900 . ?
 C6 C1AA 1.3900 . ?
 C3AA H3AA 0.9500 . ?
 C3AA C2AA 1.3900 . ?
 C2AA H2AA 0.9500 . ?
 C2AA C15 1.3900 . ?
 C15 H15 0.9500 . ?
 C15 H15 0.771(17) 4_575 ?
 C15 C0AA 1.3900 . ?
 C0AA H0AA 0.9500 . ?
 C0AA C1AA 1.3900 . ?
 C1AA H1AA 0.9500 . ?
 C1 C1 1.297(8) 4_575 ?
 C1 H1 0.9464 . ?
 C1 C4AA 1.338(7) . ?
 C4AA H4AA 0.9500 . ?
 C4AA C17 1.342(7) . ?
 C6AA H6AA 0.9537 . ?
 C6AA C7AA 1.383(7) . ?
 C6AA C7AA 1.383(7) 4_575 ?
 C5 H5 0.9501 . ?
 C5 C7AA 1.381(7) . ?
 C5 C8AA 1.378(7) . ?
 C5 C5AA 1.60(4) 1_455 ?
 C5 H5AA 0.71(4) 1_455 ?
 C16 H16 0.9583 . ?
 C16 H16 0.9583 4_575 ?
 C16 C8AA 1.371(7) . ?
 C16 C8AA 1.371(7) 4_575 ?
 C7AA H7AA 0.9500 . ?
 C8AA H8AA 0.9500 . ?
 C17 C17 1.345(9) 4_575 ?
 C17 H17 0.9500 . ?
 C17 H5AA 0.97(4) 1_455 ?
 C0BA H0BA 0.9500 . ?
 C0BA C5AA 1.3900 . ?
 C0BA C1BA 1.3900 . ?
 C5AA H5AA 0.9500 . ?
 C5AA C9AA 1.3900 . ?
 C9AA H9AA 0.9500 . ?
 C9AA C3BA 1.3900 . ?
 C3BA H3BA 0.9500 . ?
 C3BA C2BA 1.3900 . ?
 C2BA H2BA 0.9500 . ?
 C2BA C1BA 1.3900 . ?
 C1BA H1BA 0.9500 . ?

loop_
  _geom_angle_atom_site_label_1
  _geom_angle_atom_site_label_2
  _geom_angle_atom_site_label_3
  _geom_angle
  _geom_angle_site_symmetry_1
  _geom_angle_site_symmetry_3
  _geom_angle_publ_flag
 O21 Eu1 Eu1 106.67(4) 1_655 3_565 ?
 O21 Eu1 O16 138.93(6) 1_655 3_666 ?
 O21 Eu1 O16 74.26(6) 1_655 1_454 ?
 O21 Eu1 O17 143.96(6) 1_655 1_455 ?
 O15 Eu1 Eu1 85.56(4) 3_766 3_565 ?
 O15 Eu1 O21 99.16(6) 3_766 1_655 ?
 O15 Eu1 O16 93.09(6) 3_766 1_454 ?
 O15 Eu1 O16 79.39(6) 3_766 3_666 ?
 O15 Eu1 O17 97.69(6) 3_766 1_455 ?
 O19 Eu1 Eu1 99.61(5) . 3_565 ?
 O19 Eu1 O21 81.22(7) . 1_655 ?
 O19 Eu1 O15 174.50(6) . 3_766 ?
 O19 Eu1 O16 92.29(6) . 1_454 ?
 O19 Eu1 O16 103.97(6) . 3_666 ?
 O19 Eu1 O17 79.14(7) . 1_455 ?
 O19 Eu1 O18 100.05(6) . . ?
 O16 Eu1 Eu1 32.41(4) 3_666 3_565 ?
 O16 Eu1 Eu1 32.51(4) 1_454 3_565 ?
 O16 Eu1 O16 64.91(7) 1_454 3_666 ?
 O17 Eu1 Eu1 106.20(4) 1_455 3_565 ?
 O17 Eu1 O16 75.56(6) 1_455 3_666 ?
 O17 Eu1 O16 136.18(6) 1_455 1_454 ?
 O18 Eu1 Eu1 160.28(5) . 3_565 ?
 O18 Eu1 O21 75.01(7) . 1_655 ?
 O18 Eu1 O15 74.84(6) . 3_766 ?
 O18 Eu1 O16 140.71(6) . 3_666 ?
 O18 Eu1 O16 144.56(6) . 1_454 ?
 O18 Eu1 O17 79.05(7) . 1_455 ?
 C20 O21 Eu1 141.91(17) . 1_455 ?
 C7 O5 C3 117.3(2) . . ?
 C13 O15 Eu1 144.11(17) . 3_766 ?
 C20 O19 Eu1 137.25(16) . . ?
 Eu1 O16 Eu1 115.09(7) 1_656 3_666 ?
 C13 O16 Eu1 124.28(15) . 1_656 ?
 C13 O16 Eu1 119.22(15) . 3_666 ?
 C14 O17 Eu1 139.37(17) . 1_655 ?
 C14 O18 Eu1 142.98(16) . . ?
 C36 O41 C39 116.7(2) . . ?
 C42 O40 C38 117.4(2) . . ?
 C25 O31 C32 116.6(2) . . ?
 C8 O6 C4 116.7(2) . . ?
 C24 O28 C29 116.6(2) . . ?
 O15 C13 O16 122.4(2) . . ?
 O15 C13 C11 118.4(2) . . ?
 O16 C13 C11 119.2(2) . . ?
 O5 C7 C42 115.0(2) . . ?
 O5 C7 C9 125.4(2) . . ?
 C9 C7 C42 119.5(2) . . ?
 C42 C43 H43 120.1 . . ?
 C42 C43 C44 119.8(2) . . ?
 C44 C43 H43 120.1 . . ?
 O40 C42 C7 115.1(2) . . ?
 O40 C42 C43 125.0(2) . . ?
 C43 C42 C7 119.9(2) . . ?
 C7 C9 H9 120.0 . . ?
 C7 C9 C11 120.0(2) . . ?
 C11 C9 H9 120.0 . . ?
 C43 C44 H44 119.7 . . ?
 C11 C44 C43 120.7(3) . . ?
 C11 C44 H44 119.7 . . ?
 C12 C10 H10 119.9 . . ?
 C8 C10 H10 119.9 . . ?
 C8 C10 C12 120.2(2) . . ?
 C22 C27 H27 119.9 . . ?
 C22 C27 C26 120.1(2) . . ?
 C26 C27 H27 119.9 . . ?
 C9 C11 C13 119.4(2) . . ?
 C44 C11 C13 120.6(2) . . ?
 C44 C11 C9 119.6(2) . . ?
 O21 C20 O19 123.5(2) . . ?
 O21 C20 C22 118.9(2) . . ?
 O19 C20 C22 117.5(2) . . ?
 C27 C22 C20 118.9(2) . . ?
 C27 C22 C23 120.2(2) . . ?
 C23 C22 C20 120.7(2) . . ?
 O17 C14 C12 118.5(2) . . ?
 O18 C14 O17 124.5(2) . . ?
 O18 C14 C12 117.1(2) . . ?
 C10 C12 C14 120.9(2) . . ?
 C34 C12 C10 119.6(3) . . ?
 C34 C12 C14 119.5(2) . . ?
 O5 C3 H3A 110.0 . . ?
 O5 C3 H3B 110.0 . . ?
 O5 C3 C2 108.3(2) . . ?
 H3A C3 H3B 108.4 . . ?
 C2 C3 H3A 110.0 . . ?
 C2 C3 H3B 110.0 . . ?
 O6 C8 C10 125.8(2) . . ?
 O6 C8 C36 114.6(2) . . ?
 C10 C8 C36 119.6(2) . . ?
 O6 C4 H4A 110.0 . . ?
 O6 C4 H4B 110.0 . . ?
 O6 C4 C2 108.5(2) . . ?
 H4A C4 H4B 108.4 . . ?
 C2 C4 H4A 110.0 . . ?
 C2 C4 H4B 110.0 . . ?
 C22 C23 H23 120.1 . . ?
 C24 C23 C22 119.9(3) . . ?
 C24 C23 H23 120.1 . . ?
 O31 C25 C26 124.5(2) . . ?
 O31 C25 C24 115.7(2) . . ?
 C26 C25 C24 119.8(2) . . ?
 C27 C26 H26 120.0 . . ?
 C25 C26 C27 120.0(3) . . ?
 C25 C26 H26 120.0 . . ?
 O28 C29 H29A 110.0 . . ?
 O28 C29 H29B 110.0 . . ?
 O28 C29 C30 108.6(2) . . ?
 H29A C29 H29B 108.4 . . ?
 C30 C29 H29A 110.0 . . ?
 C30 C29 H29B 110.0 . . ?
 O28 C24 C23 125.1(2) . . ?
 O28 C24 C25 114.9(2) . . ?
 C23 C24 C25 120.0(2) . . ?
 C12 C34 H34 119.6 . . ?
 C35 C34 C12 120.8(3) . . ?
 C35 C34 H34 119.6 . . ?
 C3 C2 C4 116.4(2) . . ?
 C3 C2 H2A 108.2 . . ?
 C3 C2 H2B 108.2 . . ?
 C4 C2 H2A 108.2 . . ?
 C4 C2 H2B 108.2 . . ?
 H2A C2 H2B 107.3 . . ?
 H37A C37 H37B 107.4 . . ?
 C38 C37 H37A 108.4 . . ?
 C38 C37 H37B 108.4 . . ?
 C38 C37 C39 115.6(2) . . ?
 C39 C37 H37A 108.4 . . ?
 C39 C37 H37B 108.4 . . ?
 C34 C35 H35 120.0 . . ?
 C34 C35 C36 120.1(3) . . ?
 C36 C35 H35 120.0 . . ?
 H33A C33 H33B 107.6 . . ?
 C32 C33 H33A 108.6 4_575 . ?
 C32 C33 H33A 108.6 . . ?
 C32 C33 H33B 108.6 4_575 . ?
 C32 C33 H33B 108.6 . . ?
 C32 C33 C32 114.5(4) 4_575 . ?
 O31 C32 C33 107.8(2) . . ?
 O31 C32 H32A 110.1 . . ?
 O31 C32 H32B 110.1 . . ?
 C33 C32 H32A 110.1 . . ?
 C33 C32 H32B 110.1 . . ?
 H32A C32 H32B 108.5 . . ?
 C29 C30 C29 115.9(3) 4_575 . ?
 C29 C30 H30A 108.3 4_575 . ?
 C29 C30 H30A 108.3 . . ?
 C29 C30 H30B 108.3 4_575 . ?
 C29 C30 H30B 108.3 . . ?
 H30A C30 H30B 107.4 . . ?
 O40 C38 C37 107.9(2) . . ?
 O40 C38 H38A 110.1 . . ?
 O40 C38 H38B 110.1 . . ?
 C37 C38 H38A 110.1 . . ?
 C37 C38 H38B 110.1 . . ?
 H38A C38 H38B 108.4 . . ?
 O41 C36 C8 115.4(2) . . ?
 O41 C36 C35 124.8(2) . . ?
 C35 C36 C8 119.8(2) . . ?
 O41 C39 C37 107.6(2) . . ?
 O41 C39 H39A 110.2 . . ?
 O41 C39 H39B 110.2 . . ?
 C37 C39 H39A 110.2 . . ?
 C37 C39 H39B 110.2 . . ?
 H39A C39 H39B 108.5 . . ?
 C3AA C6 H6 120.0 . . ?
 C3AA C6 C1AA 120.0 . . ?
 C1AA C6 H6 120.0 . . ?
 C6 C3AA H3AA 120.0 . . ?
 C2AA C3AA C6 120.0 . . ?
 C2AA C3AA H3AA 120.0 . . ?
 C3AA C2AA H2AA 120.0 . . ?
 C3AA C2AA C15 120.0 . . ?
 C15 C2AA H2AA 120.0 . . ?
 C2AA C15 H15 120.0 . . ?
 C2AA C15 H15 124.0(5) . 4_575 ?
 C2AA C15 C0AA 120.0 . . ?
 H15 C15 H15 4.2 . 4_575 ?
 C0AA C15 H15 120.0 . . ?
 C0AA C15 H15 116.0(5) . 4_575 ?
 C15 C0AA H0AA 120.0 . . ?
 C15 C0AA C1AA 120.0 . . ?
 C1AA C0AA H0AA 120.0 . . ?
 C6 C1AA H1AA 120.0 . . ?
 C0AA C1AA C6 120.0 . . ?
 C0AA C1AA H1AA 120.0 . . ?
 C1 C1 H1 127.2 4_575 . ?
 C1 C1 C4AA 119.8(5) 4_575 . ?
 C4AA C1 H1 112.8 . . ?
 C1 C4AA H4AA 119.1 . . ?
 C1 C4AA C17 121.8(9) . . ?
 C17 C4AA H4AA 119.1 . . ?
 C7AA C6AA H6AA 97.2 . . ?
 C7AA C6AA H6AA 97.2 4_575 . ?
 C7AA C5 H5 118.1 . . ?
 C7AA C5 C5AA 118.0(13) . 1_455 ?
 C8AA C5 H5 118.3 . . ?
 C8AA C5 C7AA 123.6(17) . . ?
 C8AA C5 C5AA 111.7(10) . 1_455 ?
 C5AA C5 H5 27.4 1_455 . ?
 C8AA C16 H16 93.6 4_575 . ?
 C8AA C16 H16 121.8 . . ?
 C6AA C7AA H7AA 120.1 . . ?
 C5 C7AA C6AA 119.8(15) . . ?
 C5 C7AA H7AA 120.1 . . ?
 C5 C8AA H8AA 122.4 . . ?
 C16 C8AA C5 115.2(16) . . ?
 C16 C8AA H8AA 122.4 . . ?
 C4AA C17 C17 118.5(5) . 4_575 ?
 C4AA C17 H17 120.8 . . ?
 C4AA C17 H5AA 88(2) . 1_455 ?
 C17 C17 H17 120.8 4_575 . ?
 C17 C17 H5AA 151(2) 4_575 1_455 ?
 H17 C17 H5AA 34.6 . 1_455 ?
 C5AA C0BA H0BA 120.0 . . ?
 C5AA C0BA C1BA 120.0 . . ?
 C1BA C0BA H0BA 120.0 . . ?
 C0BA C5AA H5AA 120.0 . . ?
 C9AA C5AA C0BA 120.0 . . ?
 C9AA C5AA H5AA 120.0 . . ?
 C5AA C9AA H9AA 120.0 . . ?
 C3BA C9AA C5AA 120.0 . . ?
 C3BA C9AA H9AA 120.0 . . ?
 C9AA C3BA H3BA 120.0 . . ?
 C9AA C3BA C2BA 120.0 . . ?
 C2BA C3BA H3BA 120.0 . . ?
 C3BA C2BA H2BA 120.0 . . ?
 C1BA C2BA C3BA 120.0 . . ?
 C1BA C2BA H2BA 120.0 . . ?
 C0BA C1BA H1BA 120.0 . . ?
 C2BA C1BA C0BA 120.0 . . ?
 C2BA C1BA H1BA 120.0 . . ?

loop_
  _geom_torsion_atom_site_label_1
  _geom_torsion_atom_site_label_2
  _geom_torsion_atom_site_label_3
  _geom_torsion_atom_site_label_4
  _geom_torsion
  _geom_torsion_site_symmetry_1
  _geom_torsion_site_symmetry_2
  _geom_torsion_site_symmetry_3
  _geom_torsion_site_symmetry_4
  _geom_torsion_publ_flag
 Eu1 O21 C20 O19 66.0(4) 1_455 . . . ?
 Eu1 O21 C20 C22 -118.3(3) 1_455 . . . ?
 Eu1 O15 C13 O16 22.5(4) 3_766 . . . ?
 Eu1 O15 C13 C11 -159.5(2) 3_766 . . . ?
 Eu1 O19 C20 O21 25.9(4) . . . . ?
 Eu1 O19 C20 C22 -149.84(19) . . . . ?
 Eu1 O16 C13 O15 74.2(3) 1_656 . . . ?
 Eu1 O16 C13 O15 -91.5(3) 3_666 . . . ?
 Eu1 O16 C13 C11 90.5(2) 3_666 . . . ?
 Eu1 O16 C13 C11 -103.8(2) 1_656 . . . ?
 Eu1 O17 C14 O18 43.1(4) 1_655 . . . ?
 Eu1 O17 C14 C12 -136.3(2) 1_655 . . . ?
 Eu1 O18 C14 O17 42.2(4) . . . . ?
 Eu1 O18 C14 C12 -138.4(2) . . . . ?
 O21 C20 C22 C27 -12.5(4) . . . . ?
 O21 C20 C22 C23 172.7(2) . . . . ?
 O5 C7 C42 O40 -3.0(3) . . . . ?
 O5 C7 C42 C43 176.8(2) . . . . ?
 O5 C7 C9 C11 178.5(2) . . . . ?
 O5 C3 C2 C4 -70.5(3) . . . . ?
 O15 C13 C11 C9 12.2(3) . . . . ?
 O15 C13 C11 C44 -161.1(2) . . . . ?
 O19 C20 C22 C27 163.4(2) . . . . ?
 O19 C20 C22 C23 -11.4(4) . . . . ?
 O16 C13 C11 C9 -169.7(2) . . . . ?
 O16 C13 C11 C44 16.9(4) . . . . ?
 O17 C14 C12 C10 -14.4(4) . . . . ?
 O17 C14 C12 C34 165.0(2) . . . . ?
 O18 C14 C12 C10 166.2(2) . . . . ?
 O18 C14 C12 C34 -14.5(4) . . . . ?
 O31 C25 C26 C27 178.8(3) . . . . ?
 O31 C25 C24 O28 2.1(3) . . . . ?
 O31 C25 C24 C23 -176.9(2) . . . . ?
 O6 C8 C36 O41 1.0(3) . . . . ?
 O6 C8 C36 C35 -178.3(2) . . . . ?
 O6 C4 C2 C3 71.3(3) . . . . ?
 O28 C29 C30 C29 71.1(4) . . . 4_575 ?
 C7 O5 C3 C2 -179.2(2) . . . . ?
 C7 C9 C11 C13 -169.5(2) . . . . ?
 C7 C9 C11 C44 3.9(4) . . . . ?
 C43 C44 C11 C13 167.3(2) . . . . ?
 C43 C44 C11 C9 -6.0(4) . . . . ?
 C42 O40 C38 C37 175.0(2) . . . . ?
 C42 C7 C9 C11 2.5(4) . . . . ?
 C42 C43 C44 C11 1.7(4) . . . . ?
 C9 C7 C42 O40 173.3(2) . . . . ?
 C9 C7 C42 C43 -6.8(4) . . . . ?
 C44 C43 C42 O40 -175.4(2) . . . . ?
 C44 C43 C42 C7 4.7(4) . . . . ?
 C10 C12 C34 C35 2.0(4) . . . . ?
 C10 C8 C36 O41 -178.9(2) . . . . ?
 C10 C8 C36 C35 1.8(4) . . . . ?
 C27 C22 C23 C24 -0.9(4) . . . . ?
 C20 C22 C23 C24 173.8(2) . . . . ?
 C22 C27 C26 C25 -1.7(4) . . . . ?
 C22 C23 C24 O28 179.1(2) . . . . ?
 C22 C23 C24 C25 -2.0(4) . . . . ?
 C14 C12 C34 C35 -177.4(3) . . . . ?
 C12 C10 C8 O6 178.8(2) . . . . ?
 C12 C10 C8 C36 -1.3(4) . . . . ?
 C12 C34 C35 C36 -1.6(4) . . . . ?
 C3 O5 C7 C42 -165.0(2) . . . . ?
 C3 O5 C7 C9 18.9(4) . . . . ?
 C8 O6 C4 C2 179.4(2) . . . . ?
 C8 C10 C12 C14 178.8(2) . . . . ?
 C8 C10 C12 C34 -0.6(4) . . . . ?
 C4 O6 C8 C10 -10.2(4) . . . . ?
 C4 O6 C8 C36 169.9(2) . . . . ?
 C25 O31 C32 C33 177.9(3) . . . . ?
 C26 C27 C22 C20 -172.0(2) . . . . ?
 C26 C27 C22 C23 2.8(4) . . . . ?
 C26 C25 C24 O28 -177.9(2) . . . . ?
 C26 C25 C24 C23 3.1(4) . . . . ?
 C29 O28 C24 C23 -13.7(4) . . . . ?
 C29 O28 C24 C25 167.4(2) . . . . ?
 C24 O28 C29 C30 -177.5(2) . . . . ?
 C24 C25 C26 C27 -1.2(4) . . . . ?
 C34 C35 C36 O41 -179.6(3) . . . . ?
 C34 C35 C36 C8 -0.4(4) . . . . ?
 C32 O31 C25 C26 8.9(4) . . . . ?
 C32 O31 C25 C24 -171.1(2) . . . . ?
 C32 C33 C32 O31 -72.7(4) 4_575 . . . ?
 C38 O40 C42 C7 178.4(2) . . . . ?
 C38 O40 C42 C43 -1.4(4) . . . . ?
 C38 C37 C39 O41 -74.2(3) . . . . ?
 C36 O41 C39 C37 178.1(2) . . . . ?
 C39 O41 C36 C8 -167.7(2) . . . . ?
 C39 O41 C36 C35 11.5(4) . . . . ?
 C39 C37 C38 O40 69.6(3) . . . . ?
 C6 C3AA C2AA C15 0.0 . . . . ?
 C3AA C6 C1AA C0AA 0.0 . . . . ?
 C3AA C2AA C15 C0AA 0.0 . . . . ?
 C2AA C15 C0AA C1AA 0.0 . . . . ?
 C15 C0AA C1AA C6 0.0 . . . . ?
 C1AA C6 C3AA C2AA 0.0 . . . . ?
 C1 C1 C4AA C17 -0.8(12) 4_575 . . . ?
 C1 C4AA C17 C17 0.8(11) . . . 4_575 ?
 C7AA C6AA C7AA C5 -87.7(11) 4_575 . . . ?
 C7AA C5 C8AA C16 -0.1(7) . . . . ?
 C8AA C5 C7AA C6AA -0.3(7) . . . . ?
 C8AA C16 C8AA C5 93.6(11) 4_575 . . . ?
 C0BA C5AA C9AA C3BA 0.0 . . . . ?
 C5AA C5 C7AA C6AA 148.6(19) 1_455 . . . ?
 C5AA C5 C8AA C16 -150.7(18) 1_455 . . . ?
 C5AA C0BA C1BA C2BA 0.0 . . . . ?
 C5AA C9AA C3BA C2BA 0.0 . . . . ?
 C9AA C3BA C2BA C1BA 0.0 . . . . ?
 C3BA C2BA C1BA C0BA 0.0 . . . . ?
 C1BA C0BA C5AA C9AA 0.0 . . . . ?

loop_
  _refln_index_h
  _refln_index_k
  _refln_index_l
  _refln_F_squared_meas
  _refln_F_squared_sigma
 0 -25 7 8.28 0.9
 0 -25 8 0.37 0.79
 0 -25 9 7.65 1
 0 -25 10 14.16 1.26
 0 -25 11 1.89 0.98
 0 -24 6 146.97 5.73
 0 -24 7 94.02 3.88
 0 -24 8 69.46 3.05
 0 -24 9 40.37 2.08
 0 -24 10 25.83 1.65
 0 -24 11 7.6 1.13
 0 -24 12 1.34 0.98
 0 -23 4 32.55 1.55
 0 -23 5 4.65 0.7
 0 -23 6 5.12 0.79
 0 -23 7 0.86 0.78
 0 -23 8 0.74 0.84
 0 -23 9 3.05 0.97
 0 -23 10 3.99 1.06
 0 -23 11 25.36 1.73
 0 -23 12 17.22 1.48
 0 -22 4 4.75 0.68
 0 -22 5 25.28 1.35
 0 -22 6 60.26 2.63
 0 -22 7 54.66 2.48
 0 -22 8 44.1 2.2
 0 -22 9 44.02 2.23
 0 -22 10 20.11 1.52
 0 -22 11 1.25 1.05
 0 -22 12 5.87 1.14
 0 -22 13 22.79 1.66
 0 -21 3 180.66 6.81
 0 -21 4 140.2 5.41
 0 -21 5 70.84 2.95
 0 -21 6 41.09 1.95
 0 -21 7 45.67 2.17
 0 -21 8 11.23 1.11
 0 -21 9 2.29 0.96
 0 -21 10 57.08 2.8
 0 -21 11 30.11 1.88
 0 -21 12 62.28 3.04
 0 -21 13 29.4 1.93
 0 -20 2 10.62 0.67
 0 -20 3 1.14 0.54
 0 -20 4 9.03 0.82
 0 -20 5 10.46 0.93
 0 -20 6 12.82 1.03
 0 -20 7 12.46 1.08
 0 -20 8 41.83 2.13
 0 -20 9 18.92 1.44
 0 -20 10 2.46 1.08
 0 -20 11 -0.52 1.11
 0 -20 12 1.09 1.05
 0 -20 13 3.05 1.11
 0 -19 1 17.31 0.79
 0 -19 2 101.44 3.88
 0 -19 3 337 12.5
 0 -19 4 212.26 8.01
 0 -19 5 149.88 5.79
 0 -19 6 60.29 2.62
 0 -19 7 3.88 0.87
 0 -19 8 3.68 0.98
 0 -19 9 16.1 1.32
 0 -19 10 75.83 3.41
 0 -19 11 55.13 2.74
 0 -19 12 47.24 2.53
 0 -19 13 56.14 2.82
 0 -19 14 17.99 1.53
 0 -18 1 0.53 0.33
 0 -18 2 8.53 0.63
 0 -18 3 19.35 1.04
 0 -18 4 28.61 1.4
 0 -18 5 4.6 0.75
 0 -18 6 -0.98 0.76
 0 -18 7 1.3 0.76
 0 -18 8 0.52 0.88
 0 -18 9 0.93 0.88
 0 -18 10 1.12 1.06
 0 -18 11 0.87 1.08
 0 -18 12 0.05 1.08
 0 -18 13 3.94 1.19
 0 -18 14 -0.06 1.08
 0 -17 1 16.89 0.79
 0 -17 2 126.54 4.79
 0 -17 3 256.49 9.56
 0 -17 4 289.46 10.8
 0 -17 5 47.65 2.11
 0 -17 6 47.56 2.05
 0 -17 7 1.23 0.65
 0 -17 8 1.43 0.84
 0 -17 8 0.48 0.75
 0 -17 9 43.96 2.16
 0 -17 9 43.67 2.22
 0 -17 10 43.45 2.24
 0 -17 10 40.83 2.26
 0 -17 11 86.52 3.65
 0 -17 11 75.77 3.62
 0 -17 12 63.23 3.08
 0 -17 13 95.5 4.24
 0 -17 14 5.17 1.19
 0 -17 14 4.13 0.69
 0 -17 15 11.47 0.84
 0 -17 16 0.95 0.59
 0 -17 17 18.48 0.95
 0 -16 1 47.46 1.87
 0 -16 2 16.18 0.88
 0 -16 3 11.17 0.79
 0 -16 -4 75.7 2.89
 0 -16 4 72.77 3
 0 -16 5 1.31 0.54
 0 -16 6 81.59 3.28
 0 -16 7 28.48 1.5
 0 -16 8 23.83 1.41
 0 -16 9 37.23 1.96
 0 -16 10 5.87 1.1
 0 -16 10 6.43 1.09
 0 -16 11 3.13 1.08
 0 -16 11 3.72 1.09
 0 -16 12 5.02 1.23
 0 -16 12 4.32 1.15
 0 -16 13 9.82 1.33
 0 -16 -13 3.19 1.34
 0 -16 14 15.26 1.5
 0 -16 15 26.59 1.3
 0 -16 16 3.94 0.69
 0 -16 17 2.75 0.54
 0 -16 17 2.88 0.61
 0 -16 18 2.66 0.5
 0 -15 1 35.93 1.46
 0 -15 2 130.78 4.94
 0 -15 -3 31.09 1.27
 0 -15 3 32.06 1.44
 0 -15 4 74.84 2.91
 0 -15 5 125.92 4.82
 0 -15 6 40.3 1.82
 0 -15 7 1.43 0.77
 0 -15 8 2.02 0.88
 0 -15 9 39.61 2.05
 0 -15 10 22.82 1.56
 0 -15 11 38.13 2.15
 0 -15 11 38.89 2.16
 0 -15 12 26.19 1.83
 0 -15 12 27.14 1.9
 0 -15 13 46.04 2.5
 0 -15 13 45.16 2.57
 0 -15 14 7.96 1.29
 0 -15 -14 3.23 1.33
 0 -15 15 0.92 0.68
 0 -15 15 0.23 1.08
 0 -15 16 1.25 0.7
 0 -15 17 13.27 0.89
 0 -15 17 14.1 0.82
 0 -15 18 22.37 1.07
 0 -15 19 35.42 1.4
 0 -15 -19 33.65 1.41
 0 -14 0 9.61 0.48
 0 -14 1 37.27 1.51
 0 -14 2 40.91 1.69
 0 -14 4 3.18 0.55
 0 -14 5 9.83 0.79
 0 -14 6 160.56 6.15
 0 -14 7 54.86 2.42
 0 -14 8 162.8 6.38
 0 -14 9 112.82 4.65
 0 -14 10 29.07 1.79
 0 -14 11 2.17 1.05
 0 -14 12 18.85 1.63
 0 -14 12 21.98 1.62
 0 -14 13 27.42 1.95
 0 -14 13 28.07 1.87
 0 -14 14 40.25 2.32
 0 -14 15 46.5 2.18
 0 -14 -15 15.14 2.23
 0 -14 16 31.53 1.49
 0 -14 17 57.77 2.42
 0 -14 17 62.39 2.4
 0 -14 18 3.31 0.51
 0 -14 18 2.62 0.62
 0 -14 19 1.96 0.49
 0 -13 0 0.2 0.26
 0 -13 1 2.03 0.43
 0 -13 -2 6.5 0.37
 0 -13 3 14.91 0.77
 0 -13 4 1.01 0.54
 0 -13 5 2.76 0.66
 0 -13 6 0.23 0.71
 0 -13 7 2.08 0.83
 0 -13 8 0.65 0.83
 0 -13 9 6.13 1.03
 0 -13 10 5.14 1.05
 0 -13 11 20.45 1.66
 0 -13 12 16.07 1.63
 0 -13 12 20.41 1.55
 0 -13 13 0.44 1.05
 0 -13 13 1.74 1.2
 0 -13 14 1.73 1.13
 0 -13 14 1.84 1.2
 0 -13 -15 0.27 1.21
 0 -13 15 1.29 1.11
 0 -13 16 6.92 0.83
 0 -13 17 4.57 0.66
 0 -13 17 3.15 0.74
 0 -13 18 5.73 0.61
 0 -13 18 4.42 0.68
 0 -13 19 3.16 0.54
 0 -13 20 1.65 0.34
 0 -13 -20 1.06 0.33
 0 -12 0 190.87 7.02
 0 -12 1 70.53 2.7
 0 -12 3 1.61 0.47
 0 -12 4 8.34 0.73
 0 -12 5 24.35 1.28
 0 -12 6 128.1 5
 0 -12 7 360.03 13.48
 0 -12 8 135.42 5.39
 0 -12 9 95.35 4.06
 0 -12 10 39.49 2.15
 0 -12 11 2.62 1.17
 0 -12 12 15.19 1.58
 0 -12 13 3.35 1.26
 0 -12 13 3.46 1.16
 0 -12 14 66.35 3.25
 0 -12 14 59.03 3.05
 0 -12 17 51.59 2.04
 0 -12 17 45.85 2.07
 0 -12 18 4.66 0.63
 0 -12 18 5.04 0.71
 0 -12 19 0.35 0.43
 0 -12 19 0.28 0.55
 0 -12 20 2.49 0.43
 0 -12 -20 2.33 0.38
 0 -11 0 -0.1 0.29
 0 -11 1 10.77 0.62
 0 -11 2 52.77 2.02
 0 -11 3 4.84 0.56
 0 -11 4 24.46 1.22
 0 -11 5 15.79 1.05
 0 -11 6 22.31 1.35
 0 -11 7 7.34 1.01
 0 -11 8 22.58 1.51
 0 -11 9 16.94 1.39
 0 -11 10 18.3 1.54
 0 -11 11 2.89 1.19
 0 -11 12 22.23 1.79
 0 -11 13 1.22 1.29
 0 -11 13 1.3 1.07
 0 -11 14 2.11 1.34
 0 -11 15 2.05 1.3
 0 -11 17 14.59 1.02
 0 -11 17 15.46 0.96
 0 -11 18 5.94 0.78
 0 -11 18 7.61 0.69
 0 -11 19 10.11 0.76
 0 -11 19 9.88 0.65
 0 -11 20 1.44 0.46
 0 -10 0 212.79 7.81
 0 -10 -2 97.2 3.57
 0 -10 2 98.38 3.64
 0 -10 3 14.76 0.85
 0 -10 4 1.17 0.68
 0 -10 5 8.26 0.89
 0 -10 6 7.45 1.02
 0 -10 7 158.55 6.21
 0 -10 8 194.68 7.56
 0 -10 9 178.39 7.04
 0 -10 10 51.84 2.6
 0 -10 11 1.22 1.09
 0 -10 12 24.7 1.86
 0 -10 13 35.22 2.26
 0 -10 14 24.05 1.97
 0 -10 15 49.94 2.83
 0 -10 15 48.94 2.63
 0 -10 17 24.53 1.39
 0 -10 17 28.45 1.33
 0 -10 18 4.18 0.67
 0 -10 18 3.12 0.78
 0 -10 19 -0.14 0.51
 0 -10 19 -0.26 0.65
 0 -10 20 3.49 0.38
 0 -10 20 4.56 0.55
 0 -9 0 -0.18 0.29
 0 -9 -1 2.13 0.2
 0 -9 -2 36.73 1.36
 0 -9 2 35.94 1.47
 0 -9 3 42.15 1.78
 0 -9 4 66.12 2.72
 0 -9 5 69.13 2.9
 0 -9 6 35.16 1.81
 0 -9 7 1.18 0.99
 0 -9 8 14.88 1.37
 0 -9 9 36.83 2.1
 0 -9 10 38.84 2.18
 0 -9 11 25.69 1.83
 0 -9 12 46.33 2.55
 0 -9 13 27.97 2.03
 0 -9 14 5.25 1.41
 0 -9 14 3.41 1.18
 0 -9 15 2.7 1.39
 0 -9 15 2.93 1.17
 0 -9 16 0.34 1.08
 0 -9 17 34.88 1.59
 0 -9 18 13.55 0.89
 0 -9 18 12.91 0.98
 0 -9 19 41.67 1.66
 0 -9 19 37.45 1.71
 0 -9 20 21.16 0.92
 0 -9 20 21.01 1.02
 0 -9 21 8.33 0.47
 0 -8 0 288.72 10.57
 0 -8 1 72.28 2.73
 0 -8 -1 74.84 2.72
 0 -8 2 6.54 0.59
 0 -8 3 33.2 1.56
 0 -8 4 8.15 0.97
 0 -8 5 52 2.36
 0 -8 6 2.83 1.07
 0 -8 7 6.13 1.17
 0 -8 8 64.16 2.96
 0 -8 9 32.07 1.96
 0 -8 10 1.67 1.17
 0 -8 11 9.82 1.4
 0 -8 12 9.68 1.44
 0 -8 13 67.96 3.39
 0 -8 14 1.77 1.14
 0 -8 14 1.77 1.37
 0 -8 15 12.43 1.41
 0 -8 15 14.25 1.7
 0 -8 16 7.05 1.22
 0 -8 17 4.17 0.74
 0 -8 18 2.03 0.8
 0 -8 18 0.44 0.66
 0 -8 19 0.01 0.68
 0 -8 19 0.42 0.57
 0 -8 20 3.98 0.61
 0 -8 20 3.25 0.44
 0 -8 -21 0.92 0.33
 0 -8 21 0.58 0.34
 0 -7 0 0.36 0.24
 0 -7 1 3.37 0.3
 0 -7 -1 3.44 0.2
 0 -7 2 248.98 9.19
 0 -7 3 60.41 2.51
 0 -7 4 354.85 13.21
 0 -7 5 61.07 2.67
 0 -7 6 80.65 3.45
 0 -7 7 36.03 1.97
 0 -7 8 26.65 1.74
 0 -7 9 27.98 1.84
 0 -7 10 40.92 2.31
 0 -7 11 165.98 6.75
 0 -7 12 72.54 3.55
 0 -7 13 140.43 6.01
 0 -7 14 3.14 1.41
 0 -7 14 4.46 1.13
 0 -7 15 2.09 1.42
 0 -7 15 2.85 1.15
 0 -7 16 9.32 1.59
 0 -7 16 8.25 1.28
 0 -7 17 40.06 1.78
 0 -7 18 49.73 2.18
 0 -7 18 51.56 2.11
 0 -7 19 51.64 2.23
 0 -7 19 55.98 2.18
 0 -7 20 32.55 1.45
 0 -7 20 34.21 1.39
 0 -7 -21 12.92 0.72
 0 -7 21 17.23 0.73
 0 -6 0 182.5 6.69
 0 -6 1 49.46 1.92
 0 -6 -1 51.21 1.87
 0 -6 2 14.28 0.87
 0 -6 3 165.28 6.28
 0 -6 4 117.85 4.67
 0 -6 5 58.11 2.62
 0 -6 6 37.01 1.97
 0 -6 7 30.09 1.83
 0 -6 8 -0.16 1.18
 0 -6 9 6.15 1.29
 0 -6 10 1.11 1.1
 0 -6 11 17.26 1.63
 0 -6 12 2.58 1.25
 0 -6 13 20.3 1.82
 0 -6 14 6.66 1.49
 0 -6 14 5.13 1.23
 0 -6 15 1.65 1.37
 0 -6 15 -0.72 1.08
 0 -6 16 1.38 1.41
 0 -6 16 2.97 1.07
 0 -6 17 6.55 0.81
 0 -6 18 9.28 0.81
 0 -6 18 9.87 0.96
 0 -6 19 2.59 0.76
 0 -6 19 1.8 0.59
 0 -6 20 0.35 0.6
 0 -6 20 0.97 0.46
 0 -6 21 1.2 0.43
 0 -6 -21 1.4 0.4
 0 -5 0 0.1 0.18
 0 -5 1 43.64 1.68
 0 -5 2 180.45 6.74
 0 -5 3 400.46 14.82
 0 -5 4 128.21 5.1
 0 -5 5 69.9 3.08
 0 -5 6 51 2.43
 0 -5 7 78.36 3.44
 0 -5 8 2.02 1.16
 0 -5 9 53.48 2.68
 0 -5 10 89.07 3.97
 0 -5 11 249.05 9.76
 0 -5 12 75.7 3.6
 0 -5 13 71.4 3.52
 0 -5 14 28.31 2.12
 0 -5 14 25.88 1.79
 0 -5 15 0.45 1.38
 0 -5 15 0.65 1.03
 0 -5 16 9.85 1.64
 0 -5 16 8.71 1.25
 0 -5 17 4.09 0.78
 0 -5 18 64.64 2.54
 0 -5 18 60.34 2.59
 0 -5 19 56.21 2.22
 0 -5 19 53.37 2.28
 0 -5 20 54.68 2.11
 0 -5 20 52.18 2.17
 0 -5 21 22.56 1
 0 -4 0 5.3 0.28
 0 -4 1 252.13 9.26
 0 -4 2 8.97 0.84
 0 -4 3 14.18 1.2
 0 -4 4 5.53 1.32
 0 -4 5 12.87 1.35
 0 -4 6 140.5 5.64
 0 -4 7 33.61 2.02
 0 -4 8 87.38 3.85
 0 -4 9 9.97 1.36
 0 -4 10 5.75 1.29
 0 -4 11 0.38 1.18
 0 -4 12 0.24 1.25
 0 -4 13 7.02 1.45
 0 -4 14 1.24 1.11
 0 -4 14 3.08 1.43
 0 -4 15 29.29 1.91
 0 -4 15 33.63 2.32
 0 -4 16 39.25 2.17
 0 -4 16 36.29 2.5
 0 -4 17 2.71 0.75
 0 -4 18 4.24 0.88
 0 -4 18 5.95 0.75
 0 -4 19 2.29 0.77
 0 -4 19 1 0.63
 0 -4 20 4.77 0.69
 0 -4 20 6.08 0.59
 0 -4 21 5.73 0.53
 0 -4 21 5.66 0.4
 0 -3 1 18.08 0.83
 0 -3 2 142.85 5.41
 0 -3 3 98.91 3.95
 0 -3 4 51.14 2.5
 0 -3 5 211.9 8.14
 0 -3 6 6.05 1.3
 0 -3 7 22.93 1.74
 0 -3 8 0.37 1.26
 0 -3 9 38.61 2.2
 0 -3 10 35.7 2.2
 0 -3 11 49.65 2.66
 0 -3 12 34.08 2.22
 0 -3 13 21.99 1.91
 0 -3 14 24.9 2
 0 -3 14 21.33 1.61
 0 -3 15 1.97 1.44
 0 -3 15 -0.42 1.07
 0 -3 16 19.75 1.97
 0 -3 16 21.71 1.61
 0 -3 17 3.63 0.76
 0 -3 18 6.4 0.77
 0 -3 19 12.77 0.85
 0 -3 19 12.21 0.98
 0 -3 20 21.06 0.98
 0 -3 20 19.67 1.07
 0 -3 21 3.53 0.49
 0 -3 21 2.58 0.36
 0 -2 1 167.79 6.21
 0 -2 2 99.32 3.85
 0 -2 3 19.02 1.33
 0 -2 4 1.92 1.3
 0 -2 5 23.7 1.67
 0 -2 6 64.86 2.98
 0 -2 7 73.76 3.36
 0 -2 8 135.76 5.53
 0 -2 9 92.7 4.09
 0 -2 10 38.77 2.24
 0 -2 11 0.87 1.23
 0 -2 12 0.9 1.26
 0 -2 13 49.27 2.77
 0 -2 14 23.52 2.02
 0 -2 14 24.72 1.67
 0 -2 15 100.17 4.68
 0 -2 15 100.87 4.35
 0 -2 16 130.56 4.86
 0 -2 16 121.82 5.6
 0 -2 16 118.75 5.24
 0 -2 17 80.54 3.21
 0 -2 18 10.86 0.89
 0 -2 19 4.5 0.78
 0 -2 19 4.26 0.68
 0 -2 20 12.43 0.89
 0 -2 20 14.98 0.79
 0 -2 21 18.62 0.95
 0 -2 21 21.39 0.87
 0 -1 2 26.49 1.36
 0 -1 3 9.43 1.15
 0 -1 4 36.93 2.02
 0 -1 5 1 1.25
 0 -1 6 17.12 1.56
 0 -1 7 11.34 1.4
 0 -1 8 3.08 1.3
 0 -1 9 -0.41 1.16
 0 -1 10 21.15 1.74
 0 -1 11 17.64 1.65
 0 -1 12 20.1 1.81
 0 -1 13 4.94 1.41
 0 -1 14 3.28 1.41
 0 -1 14 2.89 1.04
 0 -1 15 0.68 1.38
 0 -1 15 2.29 0.97
 0 -1 16 14.38 1.77
 0 -1 16 13.1 1
 0 -1 16 12.5 1.27
 0 -1 17 4.45 0.79
 0 -1 18 7.27 0.8
 0 -1 19 2.93 0.78
 0 -1 19 2.35 0.64
 0 -1 20 1.13 0.65
 0 -1 20 0.97 0.51
 0 -1 21 0.03 0.48
 0 -1 21 0.65 0.38
 0 0 2 157.35 5.93
 0 0 3 2 1.02
 0 0 4 36.26 2.01
 0 0 5 25.72 1.73
 0 0 6 9.58 1.4
 0 0 7 123.63 5.06
 0 0 8 83.66 3.71
 0 0 9 194.69 7.7
 0 0 10 36.09 2.22
 0 0 11 1.03 1.23
 0 0 12 3.73 1.33
 0 0 13 17.76 1.76
 0 0 14 25.03 1.64
 0 0 14 25.91 2.06
 0 0 15 74.27 3.34
 0 0 15 71.25 3.72
 0 0 16 48.66 2.96
 0 0 16 51.98 2.58
 0 0 16 53.94 2.24
 0 0 17 126.55 4.85
 0 0 18 19.28 1.1
 0 0 19 2.12 0.63
 0 0 19 2.33 0.78
 0 0 20 3.41 0.55
 0 0 20 3.02 0.68
 0 0 21 66.42 2.5
 0 0 21 65.13 2.53
 0 1 -2 26.57 1.03
 0 1 14 3.71 1.04
 0 1 15 1.18 0.96
 0 1 15 1.77 0.75
 0 1 16 12.9 1.23
 0 1 16 12.9 1
 0 1 17 4.83 0.79
 0 1 18 6.74 0.8
 0 1 19 3 0.65
 0 1 20 1.91 0.55
 0 1 21 1.15 0.4
 0 2 -1 170.81 6.26
 0 2 -2 108.57 4.01
 0 2 -3 18.21 0.79
 0 2 14 23.21 1.57
 0 2 15 106.5 4.08
 0 2 15 100.58 4.41
 0 2 16 131.05 4.97
 0 2 16 125.32 5.28
 0 2 17 84.12 3.33
 0 2 18 11.15 0.89
 0 2 19 4.02 0.67
 0 2 20 13.65 0.73
 0 2 20 14.35 0.79
 0 2 21 20.88 0.91
 0 3 1 19.63 0.88
 0 3 -2 147.09 5.36
 0 3 2 140.36 5.48
 0 3 -3 96.64 3.64
 0 3 3 100.25 3.88
 0 3 4 53.29 2.51
 0 3 5 202.45 7.78
 0 3 13 22.89 1.93
 0 3 14 20.8 1.48
 0 3 14 24.55 1.99
 0 3 15 0.15 1.38
 0 3 15 1.11 0.83
 0 3 15 1.46 0.77
 0 3 16 22.34 1.45
 0 3 16 22.65 1.23
 0 3 16 19.31 1.96
 0 3 17 3.6 0.8
 0 3 18 4.87 0.78
 0 3 19 12.28 0.85
 0 3 20 20.32 0.96
 0 3 20 18.9 0.91
 0 3 21 2.07 0.48
 0 3 21 2.97 0.41
 0 4 0 4.93 0.31
 0 4 1 242.01 8.89
 0 4 -2 8.45 0.52
 0 4 2 9.28 0.84
 0 4 -3 13.63 0.7
 0 4 3 13.96 1.14
 0 4 -4 3.78 0.54
 0 4 4 3.57 1.16
 0 4 5 14.61 1.37
 0 4 6 127.3 5.15
 0 4 7 35.08 2.04
 0 4 8 92.04 4
 0 4 9 13.23 1.4
 0 4 10 6.27 1.36
 0 4 11 2.42 1.18
 0 4 12 0.06 1.22
 0 4 12 0.93 0.79
 0 4 13 10.16 1.5
 0 4 13 9.82 0.95
 0 4 14 2.82 0.71
 0 4 14 3.59 0.92
 0 4 14 1.76 1.37
 0 4 15 30.58 1.82
 0 4 15 35.53 1.57
 0 4 15 30.99 2.3
 0 4 16 43.01 1.88
 0 4 16 37.32 2.59
 0 4 17 4.69 0.81
 0 4 18 4.82 0.88
 0 4 18 6 0.79
 0 4 19 1.94 0.75
 0 4 19 0.81 0.62
 0 4 20 5.84 0.6
 0 4 20 6.33 0.7
 0 4 20 6.12 0.54
 0 4 21 5.98 0.53
 0 5 0 0.12 0.27
 0 5 1 42.94 1.65
 0 5 2 175.84 6.46
 0 5 -2 171.29 6.39
 0 5 3 410.04 14.84
 0 5 -3 397.54 14.72
 0 5 4 124.35 4.7
 0 5 -4 117.15 4.48
 0 5 5 73.97 3.17
 0 5 6 45.51 2.29
 0 5 7 80.9 3.52
 0 5 8 3.54 1.17
 0 5 9 51.24 2.62
 0 5 10 90.55 4.02
 0 5 11 257.48 10.49
 0 5 11 273.05 10
 0 5 12 72.89 3.6
 0 5 12 78.52 3.09
 0 5 13 69.57 3.47
 0 5 13 71.06 2.84
 0 5 13 67.54 3.05
 0 5 14 28.51 1.36
 0 5 14 24.72 1.57
 0 5 14 26.28 2.12
 0 5 14 27.44 1.44
 0 5 15 0.31 0.75
 0 5 15 -0.58 0.77
 0 5 15 0.29 1.31
 0 5 15 0.88 0.88
 0 5 16 6.84 1.54
 0 5 16 9.59 0.91
 0 5 17 3.48 0.78
 0 5 18 58.82 2.5
 0 5 18 61.34 2.46
 0 5 19 53.69 2.23
 0 5 19 53.13 2.17
 0 5 20 51.56 2.1
 0 5 20 51.11 2.05
 0 5 20 52.84 2.04
 0 5 21 24.54 0.97
 0 5 -21 18.86 0.94
 0 6 0 181.52 6.68
 0 6 1 49.87 1.91
 0 6 1 51.14 1.9
 0 6 2 12.93 0.8
 0 6 3 159.93 5.84
 0 6 -3 150.3 5.73
 0 6 4 115.1 4.55
 0 6 -4 115.96 4.37
 0 6 5 53.7 2.49
 0 6 6 37.04 2.04
 0 6 7 31.06 1.8
 0 6 8 -0.04 1.15
 0 6 9 6.24 1.19
 0 6 10 1.24 1.14
 0 6 11 19.83 1.48
 0 6 11 15.94 1.6
 0 6 12 1.82 1.25
 0 6 12 3.48 0.92
 0 6 13 20.58 1.33
 0 6 13 18.97 1.06
 0 6 13 18.08 1.76
 0 6 13 19.45 1.28
 0 6 14 4.46 1.49
 0 6 14 3.69 0.71
 0 6 14 4.21 0.94
 0 6 14 3.42 0.87
 0 6 15 0.31 0.75
 0 6 15 -0.22 1.29
 0 6 15 -0.43 0.93
 0 6 16 6.55 1.51
 0 6 16 3.97 0.79
 0 6 17 7.71 0.87
 0 6 18 8.5 0.92
 0 6 18 9.51 0.86
 0 6 19 1.41 0.61
 0 6 19 1.86 0.72
 0 6 19 1.86 0.58
 0 6 20 0.51 0.5
 0 6 20 0.35 0.46
 0 6 20 0.77 0.58
 0 6 -21 0.61 0.38
 0 6 21 1.32 0.4
 0 7 0 0.17 0.38
 0 7 -1 3.24 0.46
 0 7 1 3.47 0.29
 0 7 1 3.36 0.33
 0 7 2 244.72 9.03
 0 7 -3 61.04 2.4
 0 7 3 60.66 2.5
 0 7 -4 369.82 13.4
 0 7 4 354 13.51
 0 7 -5 57.81 2.31
 0 7 5 57.36 2.57
 0 7 6 83.17 3.5
 0 7 7 36.58 1.95
 0 7 8 26.47 1.74
 0 7 9 27.82 1.84
 0 7 10 41.77 2.32
 0 7 11 175.02 6.48
 0 7 11 169.92 6.93
 0 7 11 168.66 6.47
 0 7 12 76.95 3.12
 0 7 12 83.68 3.4
 0 7 12 85.65 3.23
 0 7 12 72.76 3.7
 0 7 13 141.29 5.44
 0 7 13 140.01 5.67
 0 7 13 133.74 6.04
 0 7 13 152.98 5.51
 0 7 14 5.16 0.74
 0 7 14 4.09 1.4
 0 7 14 5.51 1.04
 0 7 14 4.46 0.87
 0 7 15 2.76 0.78
 0 7 15 3.68 0.99
 0 7 15 3.18 1.41
 0 7 16 8.59 0.88
 0 7 16 8.37 1.09
 0 7 16 9.42 1.55
 0 7 17 40.04 1.8
 0 7 18 51.93 2.24
 0 7 18 54.54 2.22
 0 7 19 54.88 2.22
 0 7 19 54.37 2.17
 0 7 19 52.68 2.18
 0 7 20 31.06 1.41
 0 7 20 34.01 1.35
 0 7 20 31.55 1.36
 0 7 21 18.38 0.82
 0 8 0 283.73 10.42
 0 8 1 74.39 2.72
 0 8 -1 74.24 2.77
 0 8 1 71.01 2.68
 0 8 2 6.52 0.39
 0 8 2 6.27 0.57
 0 8 3 33.44 1.51
 0 8 -4 7.86 0.68
 0 8 4 7.42 0.95
 0 8 -5 51.83 2.15
 0 8 5 54.59 2.33
 0 8 6 2.32 0.98
 0 8 7 6.69 1.2
 0 8 8 67.21 3.02
 0 8 9 32.63 1.95
 0 8 10 0.7 1.16
 0 8 11 8.18 1.31
 0 8 11 8.31 1.52
 0 8 11 8.65 0.99
 0 8 12 8.44 1.38
 0 8 12 9 1.77
 0 8 12 9.85 1.06
 0 8 12 7.87 0.89
 0 8 13 65.92 2.94
 0 8 13 68.34 2.75
 0 8 13 67.52 3.4
 0 8 13 72.7 2.87
 0 8 14 2.81 1.35
 0 8 14 3.77 0.75
 0 8 14 3.9 1.04
 0 8 15 11.66 1.6
 0 8 15 13.17 0.97
 0 8 15 13.31 1.17
 0 8 16 6.78 1.04
 0 8 16 7.22 0.88
 0 8 17 4.35 1.39
 0 8 17 3.63 0.79
 0 8 18 0.2 0.68
 0 8 18 1.43 0.78
 0 8 19 -0.32 0.59
 0 8 19 -0.44 0.6
 0 8 19 1.07 0.68
 0 8 20 3.43 0.47
 0 8 20 2.17 0.5
 0 8 20 2.66 0.56
 0 9 0 0.18 0.42
 0 9 -1 1.9 0.51
 0 9 1 1.94 0.37
 0 9 2 39.22 1.48
 0 9 2 36.61 1.52
 0 9 3 41.97 1.77
 0 9 4 65.61 2.75
 0 9 -4 68.87 2.67
 0 9 5 69.02 2.89
 0 9 -5 70.29 2.78
 0 9 6 38.06 1.91
 0 9 7 -0.28 1
 0 9 8 13.83 1.28
 0 9 9 39.43 2.09
 0 9 10 40.53 2.32
 0 9 -10 45.34 1.76
 0 9 -11 26.49 1.07
 0 9 -11 26.72 1.12
 0 9 11 23.39 1.76
 0 9 11 23.82 1.45
 0 9 11 25.27 1.81
 0 9 12 41.1 2.46
 0 9 12 44.96 2.05
 0 9 12 49.96 2.54
 0 9 12 45.89 2.08
 0 9 13 28.54 1.99
 0 9 13 27.04 1.55
 0 9 14 4.96 1.09
 0 9 14 6.1 1.43
 0 9 15 4.98 1.05
 0 9 15 5.51 1.44
 0 9 15 3.59 0.76
 0 9 16 1.39 0.79
 0 9 16 0.59 1
 0 9 17 34.08 1.59
 0 9 17 34.32 1.88
 0 9 18 14.1 0.93
 0 9 18 12.23 0.96
 0 9 19 40.57 1.66
 0 9 19 39.51 1.66
 0 9 19 37.75 1.69
 0 9 20 21.66 0.98
 0 9 20 22.32 1
 0 9 20 21.37 1.03
 0 10 0 211.23 7.8
 0 10 -1 13.11 0.78
 0 10 1 13.24 0.67
 0 10 -2 104.76 4
 0 10 2 110.08 3.91
 0 10 2 99.7 3.91
 0 10 3 16.28 0.69
 0 10 3 16.33 0.88
 0 10 4 0.87 0.64
 0 10 -4 0.71 0.61
 0 10 -5 10.41 0.81
 0 10 5 9.07 0.97
 0 10 6 7.89 0.94
 0 10 7 157.33 6.14
 0 10 8 184.02 7.17
 0 10 9 178.3 7.03
 0 10 10 59.26 2.31
 0 10 -10 54.35 2.1
 0 10 10 52.35 2.63
 0 10 10 51.7 2.15
 0 10 11 0.25 0.56
 0 10 -11 1.02 0.41
 0 10 11 2.42 1.08
 0 10 11 1.06 0.97
 0 10 -11 1.44 0.32
 0 10 11 1.61 1.53
 0 10 12 24.23 1.52
 0 10 12 29.53 2.25
 0 10 12 27.36 1.93
 0 10 13 38.88 2.84
 0 10 13 40.58 1.92
 0 10 13 37.74 2.36
 0 10 14 27.22 1.54
 0 10 14 24.33 2.02
 0 10 15 47.94 2.21
 0 10 15 48.32 2.76
 0 10 16 82.13 3.28
 0 10 16 83.5 3.35
 0 10 17 26.9 1.35
 0 10 17 25.85 1.36
 0 10 17 27.55 1.63
 0 10 18 4.57 0.77
 0 10 18 4.3 0.73
 0 10 19 -0.26 0.62
 0 10 19 -0.04 0.57
 0 10 19 0.03 0.57
 0 10 20 4.3 0.48
 0 11 0 -0.08 0.46
 0 11 -1 10.75 0.73
 0 11 1 10.68 0.62
 0 11 2 50.79 2.02
 0 11 -2 53.15 2.15
 0 11 2 55.7 2.04
 0 11 3 4.65 0.55
 0 11 3 5.5 0.37
 0 11 4 25.06 1.3
 0 11 4 27.56 1.06
 0 11 5 15.27 1.08
 0 11 -5 18.23 1.02
 0 11 5 16.34 0.65
 0 11 6 26.5 1.48
 0 11 7 6.67 1.01
 0 11 8 20.22 1.4
 0 11 9 15.59 1.34
 0 11 10 16.46 1.28
 0 11 10 20 0.99
 0 11 -10 20.79 0.91
 0 11 10 19.34 1.48
 0 11 10 20.91 1.26
 0 11 11 4.13 1.54
 0 11 -11 4.36 0.48
 0 11 11 3.76 0.6
 0 11 -11 4.22 0.39
 0 11 11 3.7 1.04
 0 11 11 3.98 1.17
 0 11 12 24.21 2.28
 0 11 -12 23.45 0.97
 0 11 12 20.47 1.69
 0 11 12 23.13 1.47
 0 11 13 -0.48 1.07
 0 11 13 -0.43 1.26
 0 11 14 3.16 1.29
 0 11 14 3.79 1.12
 0 11 15 0.14 1.07
 0 11 16 5.56 1.07
 0 11 17 13.81 1.31
 0 11 17 13.46 0.98
 0 11 18 5.45 2.19
 0 11 18 7.62 0.78
 0 11 18 7.61 0.77
 0 11 18 6.86 0.78
 0 11 19 9.94 0.76
 0 11 19 10.81 0.76
 0 11 19 11.14 0.74
 0 11 20 2.19 0.47
 0 12 0 187 6.95
 0 12 -1 68.37 2.78
 0 12 1 73.41 2.73
 0 12 -2 24.75 0.99
 0 12 2 23.67 1.05
 0 12 -2 26.56 1.2
 0 12 -3 2.61 0.64
 0 12 3 2.44 0.47
 0 12 3 2.49 0.33
 0 12 4 7.48 0.69
 0 12 4 8.41 0.42
 0 12 5 26.32 1.3
 0 12 -5 26.03 1.3
 0 12 5 25.07 0.97
 0 12 6 126.09 4.92
 0 12 7 355.03 13.3
 0 12 8 129.94 5.2
 0 12 9 98.42 4.11
 0 12 9 97.85 3.77
 0 12 10 39.56 2.1
 0 12 10 36.05 1.85
 0 12 -10 39.17 1.57
 0 12 -10 39.1 1.53
 0 12 10 40.23 1.76
 0 12 10 38.05 1.61
 0 12 11 2.35 1.03
 0 12 11 2.03 1.08
 0 12 11 3.14 0.58
 0 12 -11 3.11 0.47
 0 12 -11 2.57 0.35
 0 12 11 1.26 1.54
 0 12 12 13.36 0.88
 0 12 12 15.27 1.52
 0 12 -12 14.81 0.68
 0 12 12 15.3 1.28
 0 12 13 5.07 1.28
 0 12 13 4.88 1.12
 0 12 -13 5.3 0.43
 0 12 14 63.33 2.71
 0 12 14 60.06 3.15
 0 12 -15 58.35 3.26
 0 12 15 72.81 2.9
 0 12 16 57.57 2.51
 0 12 17 48.05 2.03
 0 12 17 47.63 2.2
 0 12 18 4.54 0.72
 0 12 18 4.75 2.02
 0 12 18 4.9 0.72
 0 12 19 -0.05 0.56
 0 12 20 3.64 0.44
 0 13 0 0.07 0.5
 0 13 1 2 0.44
 0 13 -1 1.85 0.53
 0 13 -2 6.51 0.35
 0 13 -2 6.61 0.67
 0 13 2 6.24 0.49
 0 13 3 14.7 0.68
 0 13 -3 15.3 0.91
 0 13 3 14.38 0.75
 0 13 4 0.29 0.51
 0 13 4 0.39 0.25
 0 13 5 2.48 0.2
 0 13 5 3.8 0.68
 0 13 6 0.03 0.22
 0 13 6 0.37 0.74
 0 13 7 1.15 0.3
 0 13 7 2.28 0.83
 0 13 8 -0.57 0.87
 0 13 9 6.72 1.06
 0 13 9 7.32 0.58
 0 13 -9 7 0.53
 0 13 10 4.22 0.57
 0 13 -10 4.26 0.5
 0 13 10 4.43 1.07
 0 13 10 5.04 0.87
 0 13 10 4.94 1.03
 0 13 -10 3.97 0.4
 0 13 11 27.3 1.78
 0 13 -11 27.3 1.16
 0 13 11 24.32 1.73
 0 13 -11 26.72 1.1
 0 13 11 24.81 1.2
 0 13 11 24.36 1.54
 0 13 12 16.78 1
 0 13 -12 18.75 0.83
 0 13 12 16.76 1.56
 0 13 12 17.81 1.37
 0 13 13 -0.72 1.14
 0 13 13 1.47 0.67
 0 13 13 2.16 1.13
 0 13 -13 1.97 0.37
 0 13 13 -0.57 2.88
 0 13 14 1.14 0.69
 0 13 14 0.25 1.15
 0 13 14 1.5 1.11
 0 13 15 0.51 1.11
 0 13 -15 1.88 1.11
 0 13 16 5.9 0.79
 0 13 16 5.84 1.1
 0 13 17 3.87 0.72
 0 13 17 3.79 1.12
 0 13 18 5.64 0.68
 0 13 18 5.63 0.72
 0 13 18 4.81 1.92
 0 13 19 2.56 0.57
 0 13 20 1.86 0.41
 0 14 0 10.21 0.66
 0 14 1 37.24 1.57
 0 14 -1 40.57 1.65
 0 14 -2 41.95 1.81
 0 14 2 42.92 1.69
 0 14 3 12.23 0.61
 0 14 -3 12 0.83
 0 14 4 3.24 0.54
 0 14 4 3.34 0.3
 0 14 5 7.73 0.35
 0 14 5 9.06 0.74
 0 14 6 162.96 6.23
 0 14 7 57.4 2.52
 0 14 8 167.72 6.54
 0 14 9 103.9 4.3
 0 14 9 104.8 4.53
 0 14 9 113.32 4.15
 0 14 -9 115.94 4.14
 0 14 -9 108.61 4.11
 0 14 9 107.56 4.15
 0 14 10 26.98 1.57
 0 14 -10 29.28 1.21
 0 14 10 30.24 1.38
 0 14 10 28.25 1.71
 0 14 -10 27.4 1.16
 0 14 10 26.45 1.26
 0 14 -11 2.03 0.49
 0 14 11 3.12 0.59
 0 14 11 2.7 1.07
 0 14 -11 2.51 0.37
 0 14 11 1.26 1.07
 0 14 11 2.14 1.42
 0 14 12 16.81 0.99
 0 14 -12 19.24 0.84
 0 14 12 18.21 1.53
 0 14 12 17.62 1.39
 0 14 12 17.54 2.37
 0 14 -13 29.53 1.21
 0 14 13 32.21 1.71
 0 14 13 27.33 1.96
 0 14 13 26.82 1.37
 0 14 -14 42.68 1.62
 0 14 14 38.92 1.77
 0 14 14 38.4 2.06
 0 14 -14 37.76 2.3
 0 14 15 47.37 2.03
 0 14 15 53.61 2.26
 0 14 16 31.1 1.46
 0 14 16 31.63 1.7
 0 14 17 65.61 2.51
 0 14 17 58.86 2.45
 0 14 17 58.1 2.61
 0 14 18 2.72 1.85
 0 14 18 3.54 0.67
 0 14 19 2.66 0.56
 0 14 20 2.37 0.4
 0 15 0 0.1 0.49
 0 15 1 38.04 1.56
 0 15 -1 37.43 1.6
 0 15 2 126.94 4.72
 0 15 -2 124.89 4.81
 0 15 -3 30.97 1.24
 0 15 -3 32.22 1.47
 0 15 3 30.73 1.26
 0 15 4 69.16 2.63
 0 15 -4 72.65 2.83
 0 15 4 70.76 2.73
 0 15 5 117.4 4.51
 0 15 6 37.77 1.73
 0 15 7 0.98 0.72
 0 15 8 0.78 0.77
 0 15 -8 1.81 0.41
 0 15 9 38.58 1.92
 0 15 -9 41.21 1.58
 0 15 -9 40.95 1.62
 0 15 9 40.74 1.66
 0 15 9 37.9 1.64
 0 15 9 39.4 2.03
 0 15 10 23.58 1.46
 0 15 -10 22.12 0.98
 0 15 -10 23.22 1.02
 0 15 10 24.14 1.2
 0 15 10 21.59 1.07
 0 15 10 22.37 1.55
 0 15 11 35.02 1.9
 0 15 -11 38.7 1.5
 0 15 -11 41.37 1.56
 0 15 11 38.05 2
 0 15 11 33.12 1.59
 0 15 11 33.98 2.08
 0 15 12 28.48 1.91
 0 15 12 28.46 1.35
 0 15 12 30.79 2.5
 0 15 12 29.71 1.72
 0 15 -12 30.94 1.24
 0 15 13 44.24 2.49
 0 15 -13 47.5 1.82
 0 15 13 46.6 2.25
 0 15 13 51.16 3.5
 0 15 13 44.16 1.94
 0 15 -14 6.06 1.24
 0 15 14 8.6 1.26
 0 15 14 7.2 0.75
 0 15 -14 8.13 0.5
 0 15 15 1.06 0.68
 0 15 15 0.26 0.68
 0 15 15 1.29 1.15
 0 15 16 0.31 0.65
 0 15 16 1.27 0.69
 0 15 16 1.61 1.06
 0 15 17 13.67 1.23
 0 15 17 15.01 0.99
 0 15 17 13.7 0.92
 0 15 18 22.29 2.03
 0 15 18 24.16 1.19
 0 15 19 30.62 3.29
 0 15 19 44.2 1.76
 0 15 20 16.62 0.76
 0 16 0 38.36 1.62
 0 16 1 49.32 2
 0 16 -1 50.89 2.05
 0 16 2 16.42 0.81
 0 16 -2 16.98 0.95
 0 16 -3 8.87 0.44
 0 16 -3 9.93 0.8
 0 16 3 10.82 0.55
 0 16 -4 71.08 2.78
 0 16 4 71.9 2.72
 0 16 -4 76.86 2.93
 0 16 5 0.95 0.5
 0 16 6 86.43 3.44
 0 16 7 28.73 1.48
 0 16 -8 26.07 1.05
 0 16 8 26.52 1.46
 0 16 8 22.98 1.09
 0 16 9 39.39 1.98
 0 16 9 39.23 1.69
 0 16 9 43.97 2.09
 0 16 -9 42.28 1.63
 0 16 -9 41.23 1.67
 0 16 9 43.02 1.71
 0 16 10 6.11 0.81
 0 16 10 5.78 1.15
 0 16 -10 6.44 0.47
 0 16 10 5.26 0.98
 0 16 -10 6.28 0.55
 0 16 10 4.91 0.58
 0 16 11 2.84 1.19
 0 16 -11 3.73 0.42
 0 16 -11 4.06 0.54
 0 16 11 3.76 0.6
 0 16 11 3.91 1.1
 0 16 12 4.84 1.17
 0 16 12 4.19 1.12
 0 16 12 5.29 0.67
 0 16 12 4.94 2.25
 0 16 -12 4.2 0.42
 0 16 -13 11.06 0.6
 0 16 13 11.84 1.33
 0 16 13 10.08 0.78
 0 16 -13 9.14 1.27
 0 16 -14 12.88 1.36
 0 16 -14 13.41 0.66
 0 16 14 12.11 1.34
 0 16 14 11.7 0.87
 0 16 15 28.24 1.33
 0 16 15 29.96 1.67
 0 16 15 27.19 1.33
 0 16 -15 27.65 1.14
 0 16 16 4.66 0.84
 0 16 16 5.27 1.1
 0 16 16 4.84 0.71
 0 16 17 1.86 0.74
 0 16 17 1.6 1.05
 0 16 17 1.67 0.62
 0 16 18 1.06 1.7
 0 16 18 2.63 0.66
 0 16 19 8.94 2.91
 0 16 19 4.82 0.57
 0 16 20 0.64 0.33
 0 17 0 0.05 0.48
 0 17 1 17.5 0.88
 0 17 -1 16.31 0.97
 0 17 -2 131.39 4.83
 0 17 2 123.56 4.74
 0 17 3 252.94 9.3
 0 17 -3 251.19 9.42
 0 17 -4 274.8 10.24
 0 17 -4 301.08 10.41
 0 17 4 274.46 10.21
 0 17 -5 45.15 1.87
 0 17 -5 46.4 2.03
 0 17 6 46.15 1.98
 0 17 7 2.16 0.64
 0 17 -8 0.6 0.34
 0 17 8 0.14 0.58
 0 17 8 0.29 0.41
 0 17 8 0.96 0.74
 0 17 -9 43.29 1.73
 0 17 9 45.6 1.77
 0 17 9 41.79 1.75
 0 17 9 41.35 2.1
 0 17 -9 42.79 1.7
 0 17 9 40.26 2.04
 0 17 -10 46.98 1.81
 0 17 10 46.21 1.88
 0 17 10 43.41 1.83
 0 17 10 44.29 2.22
 0 17 -10 44.04 1.76
 0 17 10 42.52 2.13
 0 17 -11 81.5 3.04
 0 17 11 76.77 3.51
 0 17 11 73.02 3.28
 0 17 11 75.08 3.07
 0 17 -11 78.71 3
 0 17 12 63.74 3.31
 0 17 -12 67.37 2.5
 0 17 12 66.61 2.85
 0 17 12 64.87 2.58
 0 17 13 88.35 3.66
 0 17 13 96.1 3.88
 0 17 -13 97.14 3.58
 0 17 14 3.04 3.79
 0 17 -14 3.62 0.4
 0 17 14 3.23 0.64
 0 17 14 4.06 0.69
 0 17 14 2.62 1.21
 0 17 15 10.6 0.84
 0 17 -15 12.45 0.6
 0 17 15 12.8 1.28
 0 17 15 10.35 0.8
 0 17 16 1.87 0.65
 0 17 16 2.26 1.07
 0 17 16 1.85 0.76
 0 17 17 16.72 1.29
 0 17 17 17.57 1.04
 0 17 18 73.12 3.44
 0 17 18 80.87 3.07
 0 17 19 69.08 4.19
 0 17 19 85.89 3.21
 0 17 20 49.79 1.9
 0 18 0 0.84 0.51
 0 18 -1 0.22 0.56
 0 18 1 0.57 0.47
 0 18 2 8.5 0.57
 0 18 -2 8.2 0.77
 0 18 -3 19.26 1.09
 0 18 3 19.3 0.86
 0 18 -4 27.67 1.42
 0 18 4 27.62 1.11
 0 18 -5 4 0.75
 0 18 -6 0.07 0.44
 0 18 -7 1.98 0.43
 0 18 -7 1.83 0.36
 0 18 -8 0.48 0.35
 0 18 8 0.29 0.41
 0 18 8 0.92 0.66
 0 18 8 0.41 0.57
 0 18 8 1.02 0.44
 0 18 9 1.2 0.76
 0 18 9 0.16 0.63
 0 18 -9 0.38 0.35
 0 18 9 0.17 0.49
 0 18 10 1.5 1.15
 0 18 10 0.94 0.52
 0 18 -10 1.09 0.5
 0 18 10 1.49 0.75
 0 18 -10 0.81 0.37
 0 18 -11 1.25 0.81
 0 18 -11 0.62 0.48
 0 18 11 0.48 0.55
 0 18 11 1.75 1.2
 0 18 11 1.28 1.2
 0 18 -11 1.05 0.39
 0 18 12 -0.26 0.61
 0 18 -12 0.29 0.39
 0 18 12 -0.12 1.21
 0 18 12 1.93 2.22
 0 18 13 2.93 0.66
 0 18 -13 4.39 0.46
 0 18 13 4.55 1.26
 0 18 13 4.28 0.62
 0 18 14 -0.62 0.63
 0 18 -14 0.5 0.37
 0 18 14 0.5 0.58
 0 18 14 1.01 1.24
 0 18 -15 0.88 0.33
 0 18 15 0.92 0.64
 0 18 15 0.82 0.76
 0 18 15 1.18 1.17
 0 18 16 1.05 0.63
 0 18 16 0.13 1.03
 0 18 16 0.29 0.75
 0 18 17 -0.26 1.04
 0 18 17 0.94 0.69
 0 18 18 -0.05 1.68
 0 18 18 0.14 0.6
 0 18 19 -6.29 2.76
 0 18 19 1.54 0.48
 0 19 0 0.17 0.5
 0 19 -1 18.29 1.03
 0 19 1 19.59 0.96
 0 19 -2 103.22 4
 0 19 2 102.69 3.9
 0 19 3 307.14 11.26
 0 19 -3 302.82 11.4
 0 19 -4 206.3 7.81
 0 19 -6 60.83 2.32
 0 19 -7 2.5 0.43
 0 19 7 2.17 0.38
 0 19 -7 3.41 0.39
 0 19 7 2.8 0.36
 0 19 -8 2.81 0.4
 0 19 8 2.76 0.48
 0 19 -8 3.22 0.46
 0 19 8 3.3 0.61
 0 19 8 3.45 0.47
 0 19 9 13.93 0.82
 0 19 -9 15.13 0.74
 0 19 9 16.09 0.92
 0 19 -10 75.02 2.89
 0 19 10 75.64 2.92
 0 19 10 73.4 3.17
 0 19 -10 75.72 2.85
 0 19 10 72.73 2.9
 0 19 11 56.45 2.33
 0 19 -11 52.08 2.04
 0 19 11 51.95 2.45
 0 19 11 50.42 2.11
 0 19 12 51.93 2.88
 0 19 12 45.36 1.94
 0 19 -12 48.64 1.87
 0 19 12 44.78 2.33
 0 19 -13 55.59 2.13
 0 19 13 55.29 2.53
 0 19 13 52.25 2.21
 0 19 -14 17.99 0.84
 0 19 14 16.89 1.11
 0 19 14 17.69 1
 0 19 14 19.1 1.49
 0 19 14 19.63 0.88
 0 19 15 6.54 0.67
 0 19 15 5.07 0.82
 0 19 15 7.08 1.21
 0 19 -15 5.3 0.42
 0 19 16 7.8 1.16
 0 19 16 6.77 0.83
 0 19 17 25.79 1.47
 0 19 17 24.41 1.24
 0 19 18 47.56 2.56
 0 19 18 50.16 2.01
 0 19 19 78.8 4.29
 0 19 19 91.22 3.4
 0 20 0 7.57 0.67
 0 20 1 34.02 1.47
 0 20 -1 34.68 1.54
 0 20 -2 10.28 0.81
 0 20 2 12.06 0.66
 0 20 3 1.07 0.32
 0 20 -3 0.98 0.6
 0 20 -4 8.73 0.85
 0 20 -6 11.08 0.64
 0 20 6 10.66 0.66
 0 20 -6 11.83 0.6
 0 20 6 12.14 0.68
 0 20 7 12.46 0.65
 0 20 7 13.56 0.63
 0 20 7 11.57 0.76
 0 20 -7 13.1 0.7
 0 20 -7 13.73 0.66
 0 20 7 12.75 0.71
 0 20 8 47.16 1.81
 0 20 8 44.9 1.76
 0 20 8 44.85 1.85
 0 20 8 46.4 1.76
 0 20 -8 45.07 1.77
 0 20 8 42 2.11
 0 20 8 42.08 1.79
 0 20 -8 45.96 1.8
 0 20 9 20.61 0.86
 0 20 -9 19.53 0.9
 0 20 9 17.32 0.96
 0 20 9 20 1.05
 0 20 9 19.71 0.87
 0 20 10 1.59 0.55
 0 20 -10 1.61 0.41
 0 20 10 2.1 0.75
 0 20 -11 0.22 0.42
 0 20 11 0.75 0.41
 0 20 11 0.65 1.24
 0 20 11 0.86 0.57
 0 20 11 0.31 1.15
 0 20 -12 0.07 0.39
 0 20 12 0.44 0.43
 0 20 12 0.48 0.6
 0 20 12 -0.37 1.26
 0 20 -13 4.4 0.47
 0 20 13 4.62 1.3
 0 20 13 4.43 0.65
 0 20 13 5.03 0.49
 0 20 -14 2.29 0.38
 0 20 14 2.41 0.46
 0 20 14 2.51 1.26
 0 20 14 1.91 0.63
 0 20 -15 6.45 0.45
 0 20 15 7.26 0.83
 0 20 16 13.69 0.96
 0 20 16 11.97 1.2
 0 20 17 13.04 0.9
 0 20 17 13.99 1.21
 0 20 18 4.73 0.61
 0 20 18 6.88 1.71
 0 20 19 2.3 0.45
 0 21 0 -0.27 0.48
 0 21 1 27.53 1.25
 0 21 -1 28.13 1.31
 0 21 -2 37.72 1.73
 0 21 2 38.83 1.59
 0 21 3 161.95 6.13
 0 21 -3 171.94 6.31
 0 21 -5 69.82 2.6
 0 21 -5 67.15 2.6
 0 21 6 40.86 1.54
 0 21 6 40.12 1.54
 0 21 6 40.12 1.6
 0 21 6 40.85 1.58
 0 21 -6 38.12 1.56
 0 21 7 43.3 1.71
 0 21 7 46.44 1.7
 0 21 7 42.76 1.74
 0 21 7 38.43 1.76
 0 21 -7 44.68 1.72
 0 21 -7 44.27 1.74
 0 21 8 8.58 1.21
 0 21 8 10.33 0.63
 0 21 8 9.37 0.59
 0 21 8 9.89 0.78
 0 21 8 8.67 0.73
 0 21 -8 9.83 0.63
 0 21 8 10.08 0.56
 0 21 -8 10.41 0.58
 0 21 9 3.61 0.68
 0 21 9 2.51 0.37
 0 21 -9 2.7 0.43
 0 21 9 3.39 0.44
 0 21 9 2.47 0.64
 0 21 9 2.94 0.52
 0 21 -9 2.58 0.49
 0 21 10 55.26 2.37
 0 21 10 57.4 2.33
 0 21 -10 58.72 2.27
 0 21 10 59.57 2.26
 0 21 10 60.17 2.36
 0 21 11 30.64 1.67
 0 21 11 30.13 1.25
 0 21 11 28.55 1.34
 0 21 11 28.57 1.44
 0 21 -11 29.76 1.24
 0 21 11 28.31 1.8
 0 21 -12 56.32 2.22
 0 21 12 59.52 2.23
 0 21 12 54.71 2.3
 0 21 12 53.62 2.64
 0 21 -13 29.56 1.27
 0 21 13 33.57 3.47
 0 21 13 31.54 1.28
 0 21 13 26.96 1.81
 0 21 14 17.5 1.48
 0 21 -14 16.98 0.79
 0 21 14 16.88 4.03
 0 21 15 0.09 0.73
 0 21 15 1.13 1.18
 0 21 -15 0.19 0.33
 0 21 16 0.86 0.7
 0 21 16 1.76 1.04
 0 21 17 19.6 1.34
 0 21 17 18.46 1.02
 0 21 18 14.06 1.86
 0 21 18 15.87 0.85
 0 21 19 53.06 2.04
 0 22 0 80.56 3.18
 0 22 -1 51.73 2.14
 0 22 1 49.94 2.06
 0 22 -2 73.7 2.95
 0 22 2 71.78 2.82
 0 22 -3 1.08 0.62
 0 22 4 4.76 0.42
 0 22 -4 4.01 0.38
 0 22 5 24.5 1.02
 0 22 -5 23.25 1.02
 0 22 5 23.99 1
 0 22 -5 25.51 1.01
 0 22 5 25.94 1.09
 0 22 6 61.1 2.35
 0 22 6 61.84 2.32
 0 22 -6 60.98 2.33
 0 22 6 64.54 2.31
 0 22 6 62.35 2.37
 0 22 7 55.13 2.1
 0 22 7 48.15 2.16
 0 22 7 56.8 2.11
 0 22 -7 55.22 2.13
 0 22 -7 54.35 2.11
 0 22 7 55.5 2.13
 0 22 8 41.77 1.7
 0 22 8 42.52 1.67
 0 22 8 42.31 1.76
 0 22 8 40.57 1.75
 0 22 8 39.99 2.05
 0 22 -8 41.13 1.7
 0 22 8 41.95 1.65
 0 22 -8 43.06 1.67
 0 22 9 42.38 1.76
 0 22 9 41.7 1.65
 0 22 9 39.91 1.78
 0 22 9 37.82 2.08
 0 22 -9 40.01 1.69
 0 22 -9 41.4 1.66
 0 22 9 42.09 1.62
 0 22 10 18.38 0.84
 0 22 10 18.95 1.09
 0 22 10 20.06 0.89
 0 22 -10 18.75 0.88
 0 22 10 18.35 1.07
 0 22 -11 0.66 0.45
 0 22 11 1.6 1.15
 0 22 11 0.58 0.42
 0 22 11 -0.45 0.7
 0 22 12 5.19 0.78
 0 22 -12 5.58 0.51
 0 22 12 6.1 1.33
 0 22 12 4.96 0.51
 0 22 13 20.2 0.93
 0 22 13 20.68 1.58
 0 22 -13 20.01 0.92
 0 22 -14 9.14 0.54
 0 22 14 8.52 1.32
 0 22 15 49.56 2.08
 0 22 -15 40.45 1.62
 0 22 16 18.91 1.07
 0 22 16 19.85 1.33
 0 22 17 43.95 1.84
 0 22 17 45.37 2.05
 0 22 18 5.01 1.86
 0 22 18 10.14 0.66
 0 23 0 0.17 0.37
 0 23 0 0.18 0.51
 0 23 1 2.19 0.38
 0 23 1 1.32 0.44
 0 23 -1 1.63 0.6
 0 23 2 22.1 0.94
 0 23 2 21.08 1
 0 23 -2 21.34 1.17
 0 23 3 21.35 1.02
 0 23 -3 21.12 0.89
 0 23 3 19.96 0.9
 0 23 3 21.31 0.92
 0 23 4 35.91 1.37
 0 23 4 32.71 1.34
 0 23 4 32.18 1.29
 0 23 4 32.14 1.38
 0 23 4 32.5 1.3
 0 23 -4 31.09 1.28
 0 23 -4 32.01 1.28
 0 23 5 4.98 0.44
 0 23 5 5.02 0.53
 0 23 5 5.7 0.43
 0 23 5 5.26 0.59
 0 23 5 3.53 0.49
 0 23 5 4.66 0.45
 0 23 -5 5.44 0.43
 0 23 -5 4.82 0.46
 0 23 6 3.23 0.54
 0 23 6 4.81 0.44
 0 23 6 3.61 0.48
 0 23 6 3.96 0.42
 0 23 -6 4 0.46
 0 23 6 3.62 0.42
 0 23 6 3.04 0.5
 0 23 -7 0.64 0.44
 0 23 -7 0.47 0.38
 0 23 7 0.55 0.51
 0 23 7 0.33 0.44
 0 23 7 1.09 1.07
 0 23 7 0.67 0.37
 0 23 7 0.82 0.35
 0 23 -8 0.2 0.44
 0 23 -8 0.08 0.39
 0 23 8 0.58 0.61
 0 23 8 0.07 0.48
 0 23 8 0.23 1.12
 0 23 8 0.21 0.38
 0 23 8 -0.12 0.66
 0 23 8 0.39 0.37
 0 23 9 2.15 0.72
 0 23 9 2.71 1.23
 0 23 -9 2.55 0.46
 0 23 9 2.27 0.63
 0 23 9 2.11 0.39
 0 23 -9 2.29 0.52
 0 23 9 2 0.41
 0 23 10 3.19 0.39
 0 23 10 3.74 0.74
 0 23 10 3.47 0.45
 0 23 -10 3.56 0.47
 0 23 10 3.16 0.77
 0 23 -11 26.2 1.16
 0 23 11 27.44 1.17
 0 23 11 26.17 1.33
 0 23 -12 16.43 0.81
 0 23 12 17.23 1.49
 0 23 12 16.83 0.83
 0 23 12 17.28 1.07
 0 23 -13 11.41 0.66
 0 23 13 12.14 1.42
 0 23 13 11.94 0.66
 0 23 13 10.99 3.28
 0 23 13 11.17 0.91
 0 23 14 6.62 1.25
 0 23 -14 4.59 0.45
 0 23 15 -0.47 1.14
 0 23 -15 0.56 0.31
 0 23 16 0.91 0.99
 0 23 17 4.56 1.14
 0 23 17 3.32 0.6
 0 23 18 11.47 1.98
 0 23 18 7.75 0.6
 0 24 0 329.54 12.13
 0 24 0 332.13 12.27
 0 24 1 95.75 3.65
 0 24 1 95.94 3.6
 0 24 2 73.8 2.83
 0 24 -2 73.45 2.81
 0 24 2 76.61 2.9
 0 24 2 74.72 2.84
 0 24 2 76.39 2.89
 0 24 3 10.2 0.71
 0 24 3 9.35 0.63
 0 24 3 10.16 0.73
 0 24 -3 10.6 0.56
 0 24 3 10.84 0.59
 0 24 3 10.84 0.6
 0 24 3 11.3 0.61
 0 24 4 1.26 0.42
 0 24 4 1.58 0.38
 0 24 4 1.39 0.56
 0 24 4 1.43 0.51
 0 24 4 1.43 0.49
 0 24 4 0.82 0.39
 0 24 4 1.08 0.4
 0 24 -4 1.47 0.35
 0 24 -4 0.91 0.37
 0 24 -5 23.83 0.99
 0 24 5 21.58 1.04
 0 24 5 23.97 0.99
 0 24 5 24.4 0.99
 0 24 5 22.45 1.06
 0 24 -5 22.43 1
 0 24 5 23.84 0.98
 0 24 6 146.18 5.36
 0 24 -6 141.07 5.35
 0 24 6 127.31 5.35
 0 24 6 149.88 5.34
 0 24 6 146.44 5.38
 0 24 6 145.58 5.33
 0 24 6 147.01 5.34
 0 24 7 96.62 3.63
 0 24 7 98.11 3.6
 0 24 7 98.58 3.6
 0 24 -7 97.66 3.62
 0 24 7 91.64 3.85
 0 24 7 86.5 3.64
 0 24 8 69.97 2.67
 0 24 8 65.47 2.96
 0 24 -8 70.93 2.65
 0 24 8 71.89 2.64
 0 24 8 66.28 2.71
 0 24 8 68.91 2.64
 0 24 8 64.12 2.72
 0 24 -8 69.68 2.67
 0 24 9 43.16 2.15
 0 24 -9 42.29 1.71
 0 24 9 42.75 1.69
 0 24 9 42.05 1.81
 0 24 9 43 1.68
 0 24 9 41.96 1.83
 0 24 -9 41.34 1.73
 0 24 10 24.96 1.05
 0 24 10 24.64 1.29
 0 24 10 25.41 1.1
 0 24 10 25.08 1.66
 0 24 10 24.72 1.24
 0 24 -10 24.74 1.11
 0 24 11 7.54 1.23
 0 24 11 7.07 0.57
 0 24 11 7.83 0.84
 0 24 -11 7.51 0.57
 0 24 12 0.33 2.09
 0 24 12 1.61 0.44
 0 24 -12 1.73 0.45
 0 24 12 1.4 0.71
 0 24 -13 10.99 0.63
 0 24 13 10.06 0.89
 0 24 -14 29.29 1.22
 0 24 14 33.06 1.77
 0 24 -15 68.98 2.66
 0 24 15 79.98 2.98
 0 24 16 37.1 1.78
 0 24 17 42.48 2.02
 0 24 18 4.8 0.51
 0 24 18 1.57 1.95
 0 25 0 0.22 0.41
 0 25 0 0.16 0.27
 0 25 -1 3.22 0.33
 0 25 1 3.82 0.45
 0 25 1 4.16 0.58
 0 25 2 18.04 0.87
 0 25 2 19.54 1.01
 0 25 -2 18.67 0.82
 0 25 2 19.8 0.97
 0 25 3 5.58 0.52
 0 25 3 6.08 0.61
 0 25 3 4.89 0.65
 0 25 -3 6.28 0.44
 0 25 -3 6.44 0.44
 0 25 3 6.15 0.5
 0 25 4 2.39 0.45
 0 25 -4 2.47 0.38
 0 25 4 2.41 0.44
 0 25 -4 2.6 0.39
 0 25 4 1.87 0.41
 0 25 4 1.97 0.56
 0 25 4 2.49 0.52
 0 25 4 1.99 0.42
 0 25 4 2.61 0.52
 0 25 -5 0.98 0.37
 0 25 5 0.37 0.42
 0 25 5 0.85 0.42
 0 25 5 1.01 0.51
 0 25 -5 0.62 0.4
 0 25 5 0.7 0.49
 0 25 5 0.75 0.39
 0 25 6 10.84 0.69
 0 25 6 9.83 0.7
 0 25 6 10.92 0.73
 0 25 6 10.35 0.63
 0 25 6 10.92 1.16
 0 25 -6 11.74 0.63
 0 25 -6 11.63 0.64
 0 25 6 11.25 0.61
 0 25 7 8.87 0.55
 0 25 7 9.48 0.57
 0 25 7 8.09 0.69
 0 25 -7 8.72 0.62
 0 25 7 8.3 0.62
 0 25 7 8.26 1.18
 0 25 -8 0.73 0.4
 0 25 8 0.82 1.2
 0 25 8 0.64 0.53
 0 25 -8 1.19 0.5
 0 25 8 0.21 0.59
 0 25 8 0.6 0.73
 0 25 8 0.76 0.39
 0 25 8 1 0.42
 0 25 9 8.12 0.8
 0 25 9 9.87 0.87
 0 25 9 9.66 0.61
 0 25 -9 10.09 0.66
 0 25 -9 9.64 0.63
 0 25 9 8.59 1.34
 0 25 9 8.82 0.57
 0 25 10 15.38 1.01
 0 25 10 15.6 0.79
 0 25 10 16.56 1.02
 0 25 10 16.51 1.45
 0 25 -10 15.71 0.81
 0 25 10 14.88 0.73
 0 25 11 2.4 0.69
 0 25 11 1.93 0.45
 0 25 -11 2.4 0.48
 0 25 12 1.79 0.72
 0 25 12 1.71 2.11
 0 25 12 1.01 0.43
 0 25 -12 1.48 0.44
 0 25 13 0.89 3.29
 0 25 13 3.25 1.31
 0 25 13 1.27 0.71
 0 25 -13 0.49 0.4
 0 25 14 1.59 3.89
 0 25 -14 3.88 0.41
 0 25 14 4.63 1.22
 0 25 14 4.94 0.72
 0 25 15 -1.46 1.06
 0 25 16 0.63 0.95
 0 25 17 3.08 1.23
 0 25 18 -1.86 2.01
 0 26 0 77.9 2.95
 0 26 0 80.8 3.02
 0 26 0 76.22 2.91
 0 26 1 61.28 2.38
 0 26 1 61.82 2.31
 0 26 1 59.23 2.4
 0 26 1 59.55 2.25
 0 26 -1 58.47 2.27
 0 26 2 27.7 1.23
 0 26 2 26.52 1.14
 0 26 2 24.58 1.24
 0 26 -2 26.8 1.08
 0 26 3 11.51 0.77
 0 26 -3 9.7 0.57
 0 26 3 11.32 0.72
 0 26 -3 9.54 0.56
 0 26 3 11.03 0.62
 0 26 -4 6.37 0.47
 0 26 4 5.48 0.58
 0 26 4 6.04 0.49
 0 26 -4 6.74 0.46
 0 26 4 5.19 0.54
 0 26 4 5.64 0.61
 0 26 4 6.78 0.66
 0 26 5 16.44 0.78
 0 26 -5 16.3 0.77
 0 26 5 16.61 0.77
 0 26 -5 15.57 0.78
 0 26 5 15.48 0.83
 0 26 5 13.6 1.25
 0 26 5 14.57 0.81
 0 26 5 16.48 0.87
 0 26 6 38.63 1.49
 0 26 6 36.67 1.49
 0 26 -6 37.49 1.49
 0 26 -6 36.83 1.49
 0 26 6 36.26 1.52
 0 26 6 38.4 1.87
 0 26 6 31.22 1.52
 0 26 6 37.3 1.56
 0 26 7 58.69 2.5
 0 26 -7 62.66 2.47
 0 26 7 66.56 2.45
 0 26 7 64.86 2.45
 0 26 7 62.51 2.47
 0 26 7 64.23 2.79
 0 26 8 62.25 2.64
 0 26 -8 65.38 2.57
 0 26 8 67 2.55
 0 26 8 63.27 2.63
 0 26 8 68.74 2.59
 0 26 -8 68.43 2.57
 0 26 8 67.83 2.55
 0 26 8 64.09 2.88
 0 26 9 79.55 3.52
 0 26 9 83.09 3.21
 0 26 9 84.98 3.29
 0 26 9 83.23 3.31
 0 26 -9 86.61 3.22
 0 26 9 85.48 3.19
 0 26 10 49.43 2.39
 0 26 10 53.24 2.1
 0 26 10 50.84 1.98
 0 26 10 49.19 2.11
 0 26 10 49.01 1.95
 0 26 -10 50.55 2
 0 26 11 0.86 1.17
 0 26 11 1.62 1.24
 0 26 -11 1.09 0.45
 0 26 11 0.87 0.43
 0 26 11 1.82 0.7
 0 26 12 10.23 0.61
 0 26 -12 9.77 0.62
 0 26 12 9.21 0.86
 0 26 -13 18.78 0.85
 0 26 13 18.19 1.06
 0 26 14 41.56 1.76
 0 26 14 46.18 2.05
 0 26 -14 40.88 1.62
 0 26 15 57.73 2.32
 0 26 15 58.04 2.48
 0 26 16 47.74 2.09
 0 26 17 28.04 1.74
 0 27 0 -0.09 0.28
 0 27 0 0.34 0.44
 0 27 0 -0.16 0.58
 0 27 -1 24.33 1
 0 27 1 23.67 1.06
 0 27 1 23.03 1.18
 0 27 1 25.1 1.16
 0 27 2 7.28 0.53
 0 27 2 5.93 0.65
 0 27 2 6.02 0.68
 0 27 -2 6.19 0.45
 0 27 3 33.08 1.43
 0 27 -3 32.59 1.3
 0 27 3 27.95 1.57
 0 27 3 32.52 1.4
 0 27 3 33.95 1.41
 0 27 -3 31.22 1.29
 0 27 3 32.03 1.34
 0 27 4 27.13 1.33
 0 27 -4 28.89 1.21
 0 27 -4 30.45 1.22
 0 27 4 25.47 1.54
 0 27 4 30.92 1.24
 0 27 4 29.25 1.29
 0 27 4 30.01 1.3
 0 27 5 27.14 1.22
 0 27 5 26.66 1.25
 0 27 -5 29.15 1.17
 0 27 5 28.92 1.18
 0 27 5 27.18 1.18
 0 27 5 23.78 1.2
 0 27 5 26.72 1.55
 0 27 -5 28.19 1.16
 0 27 6 15.06 0.83
 0 27 6 15.3 0.87
 0 27 6 12.38 0.82
 0 27 6 14.68 0.75
 0 27 -6 14.21 0.77
 0 27 6 13.49 1.3
 0 27 6 15.65 0.77
 0 27 -6 16.4 0.75
 0 27 7 4.51 0.49
 0 27 7 3.39 0.49
 0 27 7 4.06 0.61
 0 27 -7 3.3 0.51
 0 27 7 2.17 1.14
 0 27 7 3.75 0.54
 0 27 8 0.17 0.61
 0 27 8 0.41 0.4
 0 27 8 0.62 0.75
 0 27 8 1.05 0.53
 0 27 8 0.27 0.43
 0 27 -8 1.23 0.46
 0 27 8 0.69 1.22
 0 27 -9 7.48 0.59
 0 27 9 6.8 0.52
 0 27 9 6.9 1.28
 0 27 9 6.78 0.76
 0 27 9 8.93 0.85
 0 27 9 6.66 0.56
 0 27 -10 10.37 0.67
 0 27 10 9.9 1.36
 0 27 10 10.86 0.87
 0 27 10 11.3 0.93
 0 27 10 10.56 0.65
 0 27 -11 12.09 0.71
 0 27 11 13.13 1.42
 0 27 11 15.18 1.34
 0 27 11 12.97 0.7
 0 27 11 13.23 0.92
 0 27 -12 4.69 0.48
 0 27 12 3.77 2.18
 0 27 12 4.65 0.73
 0 27 -13 4.13 0.42
 0 27 13 4.89 0.71
 0 27 13 6.66 3.24
 0 27 -14 1.18 0.34
 0 27 14 1.6 0.63
 0 27 14 3.23 3.67
 0 27 14 0.64 1.12
 0 27 15 -0.28 0.57
 0 27 15 -1.15 0.98
 0 27 16 13.21 0.76
 0 27 16 11.39 1.1
 0 27 17 1.27 1.43
 0 28 0 64.99 2.48
 0 28 0 68 2.62
 0 28 -1 53.49 2.07
 0 28 1 53.96 2.13
 0 28 1 54.29 2.2
 0 28 1 55.93 2.23
 0 28 2 2.25 0.62
 0 28 2 2.87 0.6
 0 28 -2 2.02 0.35
 0 28 2 1.66 0.48
 0 28 -3 10.22 0.56
 0 28 -3 10.59 0.57
 0 28 3 9.05 1
 0 28 3 9.8 0.78
 0 28 3 11.19 0.64
 0 28 3 11.12 0.74
 0 28 3 9.22 0.73
 0 28 -4 6.92 0.5
 0 28 -4 7.59 0.5
 0 28 4 7.05 1.04
 0 28 4 6.72 0.65
 0 28 4 6.91 0.64
 0 28 4 6.7 0.56
 0 28 4 7.78 0.72
 0 28 5 3.8 0.56
 0 28 5 3.2 0.54
 0 28 5 3.39 0.65
 0 28 -5 3.95 0.46
 0 28 5 4.35 1.04
 0 28 5 4.14 0.49
 0 28 -5 3.7 0.45
 0 28 6 17.25 0.9
 0 28 6 17.52 0.92
 0 28 6 18.27 0.96
 0 28 6 18.06 0.87
 0 28 6 17.86 0.87
 0 28 6 18.04 1.36
 0 28 -6 18.46 0.87
 0 28 -6 17.59 0.87
 0 28 7 33.97 1.6
 0 28 7 39.35 1.54
 0 28 7 37.73 1.55
 0 28 7 37.06 1.96
 0 28 7 40.08 1.59
 0 28 8 22.94 1.17
 0 28 8 23.6 1.05
 0 28 8 24.76 1.61
 0 28 8 25.13 1.24
 0 28 8 22.74 1.05
 0 28 8 25.21 1.12
 0 28 9 13.07 0.71
 0 28 9 14.98 0.96
 0 28 9 12.46 0.91
 0 28 9 13.33 0.72
 0 28 9 12.25 1.38
 0 28 -9 13.88 0.75
 0 28 10 5.26 0.84
 0 28 10 4.08 0.74
 0 28 10 3.82 0.48
 0 28 10 3 1.23
 0 28 -10 3.74 0.5
 0 28 11 0.06 1.25
 0 28 11 0.52 0.69
 0 28 11 0.45 0.41
 0 28 11 1.15 1.25
 0 28 -11 0.32 0.45
 0 28 12 1.45 0.68
 0 28 12 2.49 1.22
 0 28 -12 2.31 0.44
 0 28 12 1.54 2.19
 0 28 13 3.19 0.67
 0 28 -13 3.58 0.4
 0 28 14 6.77 3.54
 0 28 14 13.44 0.83
 0 28 15 16.6 0.9
 0 28 15 17.79 1.2
 0 28 16 13.28 1.16
 0 28 17 4.06 1.56
 0 29 0 -0.17 0.63
 0 29 -1 1.66 0.33
 0 29 -1 3.22 0.66
 0 29 1 1.85 0.66
 0 29 1 2.17 0.65
 0 29 -2 23.9 0.99
 0 29 2 22.6 1.19
 0 29 2 23.01 1.06
 0 29 2 23.6 1.17
 0 29 -3 35.84 1.43
 0 29 -3 36.4 1.44
 0 29 3 33.18 1.7
 0 29 3 36.64 1.57
 0 29 3 36.66 1.49
 0 29 3 34.79 1.53
 0 29 3 35.91 1.56
 0 29 -4 62.32 2.37
 0 29 -4 64.46 2.39
 0 29 4 58.64 2.61
 0 29 4 63.36 2.47
 0 29 4 62.25 2.41
 0 29 4 62.35 2.46
 0 29 4 57.53 2.44
 0 29 -5 48.23 1.89
 0 29 -5 49.74 1.89
 0 29 5 45.7 2.18
 0 29 5 45.53 1.96
 0 29 5 44.58 1.93
 0 29 5 49.94 1.9
 0 29 6 10.04 0.64
 0 29 6 9.68 1.21
 0 29 6 9.66 0.72
 0 29 6 9.78 0.8
 0 29 -6 11.02 0.62
 0 29 6 9.82 0.72
 0 29 7 8.81 0.74
 0 29 -7 9.98 0.62
 0 29 7 9.6 1.26
 0 29 7 10.97 0.65
 0 29 7 10.05 0.72
 0 29 8 1.6 0.63
 0 29 8 1.87 1.17
 0 29 8 1.48 0.45
 0 29 8 1.34 0.75
 0 29 8 1.65 0.43
 0 29 8 1.57 0.56
 0 29 -9 45.28 1.77
 0 29 9 41.5 2.19
 0 29 9 42.65 1.75
 0 29 9 46.27 1.88
 0 29 9 45.01 1.89
 0 29 9 43.92 1.75
 0 29 10 41.91 1.73
 0 29 10 38.72 2.04
 0 29 10 37.77 1.56
 0 29 -10 39.11 1.58
 0 29 10 37.75 1.71
 0 29 -11 59.56 2.37
 0 29 11 61.58 2.49
 0 29 11 61.78 2.72
 0 29 11 66.27 2.69
 0 29 -12 58.7 2.33
 0 29 12 61.63 2.69
 0 29 12 65.68 3.21
 0 29 12 61.94 2.44
 0 29 -13 34.73 1.38
 0 29 13 32.96 1.51
 0 29 14 3.79 0.6
 0 29 14 7.46 3.35
 0 29 15 0.23 0.9
 0 29 16 2.93 1.09
 0 29 17 18.26 1.78
 0 30 0 14.74 0.96
 0 30 0 12.74 0.89
 0 30 -1 0.08 0.31
 0 30 1 0.19 0.69
 0 30 1 0.42 0.64
 0 30 -1 0.54 0.66
 0 30 -2 0.28 0.33
 0 30 2 0.26 0.65
 0 30 2 0.41 0.6
 0 30 2 0.71 0.48
 0 30 3 0.99 0.5
 0 30 3 0.56 0.85
 0 30 -3 0.75 0.37
 0 30 3 0.05 0.61
 0 30 3 1.21 0.67
 0 30 3 0.4 0.59
 0 30 4 3.25 0.52
 0 30 4 3.43 0.96
 0 30 -4 2.69 0.44
 0 30 4 3.07 0.62
 0 30 4 2.91 0.55
 0 30 5 0.01 0.47
 0 30 5 0.78 1.02
 0 30 -5 0.39 0.43
 0 30 5 0.06 0.6
 0 30 5 -0.42 0.55
 0 30 6 0.89 0.44
 0 30 6 1.66 1.08
 0 30 -6 1.3 0.44
 0 30 6 0.58 0.62
 0 30 6 0.74 0.53
 0 30 7 1.44 0.6
 0 30 -7 1.65 0.45
 0 30 7 1.07 1.11
 0 30 7 1.85 0.54
 0 30 7 1.7 0.45
 0 30 8 1.08 0.75
 0 30 8 0.96 0.64
 0 30 8 0.02 1.17
 0 30 8 1.12 0.54
 0 30 8 0.77 0.43
 0 30 -9 1.52 0.47
 0 30 9 1.39 0.66
 0 30 9 2.49 1.18
 0 30 9 1.71 0.75
 0 30 -10 3.56 0.5
 0 30 10 4.1 0.72
 0 30 10 2.69 1.19
 0 30 10 4.11 0.86
 0 30 -11 2.51 0.43
 0 30 11 2.38 0.69
 0 30 11 2.15 1.18
 0 30 11 1.12 1.37
 0 30 -12 1.36 0.41
 0 30 12 0.81 2.29
 0 30 12 1.33 0.64
 0 30 12 0.53 1.13
 0 30 13 2.34 0.62
 0 30 13 1.28 1.03
 0 30 14 -0.68 3.15
 0 30 -15 5.08 0.3
 0 30 16 16.31 1.39
 0 31 0 -0.23 0.66
 0 31 0 0.38 0.73
 0 31 1 29.73 1.48
 0 31 -1 31.38 1.47
 0 31 1 32.19 1.44
 0 31 2 114.83 4.46
 0 31 -2 117.61 4.46
 0 31 -2 118.2 4.34
 0 31 2 113.64 4.42
 0 31 2 116.77 4.44
 0 31 -3 35.64 1.43
 0 31 3 35.91 1.47
 0 31 3 33.65 1.57
 0 31 3 33.94 1.5
 0 31 3 36.19 1.54
 0 31 -4 126.26 4.58
 0 31 4 119.87 4.73
 0 31 4 124.4 4.6
 0 31 4 120.17 4.64
 0 31 4 118.94 4.62
 0 31 -5 50.36 1.92
 0 31 5 47.54 2.2
 0 31 5 49.17 1.94
 0 31 5 47.93 2.01
 0 31 5 46.85 1.97
 0 31 6 10.93 1.21
 0 31 -6 11.63 0.67
 0 31 6 11.48 0.75
 0 31 6 12.21 0.71
 0 31 7 25.03 1.56
 0 31 -7 25.14 1.1
 0 31 7 24.28 1.14
 0 31 7 25.36 1.11
 0 31 8 5.75 0.78
 0 31 8 4.94 1.17
 0 31 8 6 0.6
 0 31 8 4.48 0.5
 0 31 9 15.91 1.35
 0 31 9 15.01 1
 0 31 9 15.04 0.95
 0 31 -10 51.97 2.07
 0 31 10 54.04 2.2
 0 31 10 54.79 2.19
 0 31 10 49.72 2.4
 0 31 -11 61.72 2.44
 0 31 11 65.29 2.55
 0 31 11 65.3 2.73
 0 31 11 65.44 2.8
 0 31 12 77.84 3.67
 0 31 -12 73.2 2.81
 0 31 12 76.96 3.07
 0 31 13 36.33 1.74
 0 31 13 27.38 3.28
 0 31 16 0.54 1.37
 0 32 0 4.29 0.83
 0 32 0 5.5 0.76
 0 32 -1 1.53 0.69
 0 32 1 2.38 0.67
 0 32 -1 1.92 0.81
 0 32 1 1.97 0.77
 0 32 2 1.9 0.68
 0 32 2 3.35 0.71
 0 32 -2 3.1 0.74
 0 32 -2 2.9 0.37
 0 32 2 1.91 0.59
 0 32 3 0.24 0.65
 0 32 3 0.43 0.62
 0 32 -3 0.61 0.38
 0 32 3 0.11 0.56
 0 32 -4 0.27 0.39
 0 32 4 -0.6 0.88
 0 32 4 0.1 0.66
 0 32 4 -0.12 0.54
 0 32 -5 8.92 0.57
 0 32 5 8.53 1.04
 0 32 5 8.69 0.64
 0 32 5 8.5 0.76
 0 32 5 7.91 0.65
 0 32 6 11.65 1.16
 0 32 6 11.03 0.7
 0 32 6 10.83 0.74
 0 32 -6 11.59 0.65
 0 32 -7 9.73 0.6
 0 32 7 10.22 1.18
 0 32 7 10.06 0.69
 0 32 7 9.48 0.63
 0 32 7 9.63 0.84
 0 32 8 8.16 0.59
 0 32 8 10.96 0.86
 0 32 8 8.99 1.19
 0 32 9 1.63 0.74
 0 32 9 0.65 1.09
 0 32 10 9.8 1.19
 0 32 10 10.55 1
 0 32 -10 9.69 0.61
 0 32 11 0.5 1.03
 0 32 11 -0.89 1.53
 0 32 -11 0.19 0.39
 0 32 12 1.12 2.39
 0 32 12 0.21 0.99
 0 32 13 -0.36 2.89
 0 32 13 3.64 0.92
 0 32 14 8.83 0.93
 0 32 -15 12.45 0.56
 0 33 0 0.4 0.78
 0 33 0 0.39 0.72
 0 33 1 1.37 0.76
 0 33 1 1.18 0.67
 0 33 -1 0.97 0.73
 0 33 -1 1.28 0.79
 0 33 2 16.7 0.95
 0 33 2 17.54 1.02
 0 33 -2 17.45 1.06
 0 33 2 16.64 1.02
 0 33 3 26.38 1.23
 0 33 3 27.39 1.26
 0 33 3 26.51 1.29
 0 33 -3 25.68 1.11
 0 33 4 35.06 1.54
 0 33 4 36 1.68
 0 33 4 36.37 1.59
 0 33 -4 36.3 1.46
 0 33 5 6.9 0.64
 0 33 5 7.73 1
 0 33 5 7.01 0.7
 0 33 -5 7.71 0.53
 0 33 6 23 1.08
 0 33 6 22.62 1.39
 0 33 -6 23.17 1.01
 0 33 7 1.31 0.52
 0 33 7 0.13 1.01
 0 33 -7 1.79 0.42
 0 33 7 1.08 0.74
 0 33 8 17.19 1.28
 0 33 -8 15.69 0.81
 0 33 8 18.22 1.02
 0 33 9 12.55 0.9
 0 33 9 11.73 1.18
 0 33 10 21.29 1.25
 0 33 10 19.57 1.35
 0 33 -10 20.87 0.93
 0 33 11 59.81 2.79
 0 33 11 60.56 2.54
 0 33 12 38.9 1.8
 0 33 12 37.62 2.82
 0 33 13 32.83 1.56
 0 33 13 35.27 3.03
 0 33 -14 7.82 0.52
 0 33 14 10.28 0.95
 0 33 15 8.51 1.22
 0 34 0 49.72 2.07
 0 34 0 48.17 2.08
 0 34 1 46.55 1.95
 0 34 -1 46.85 1.96
 0 34 1 43.83 1.91
 0 34 1 46.02 1.98
 0 34 -1 45.99 2
 0 34 2 23.36 1.16
 0 34 2 24.72 1.22
 0 34 -2 24.75 1.25
 0 34 -2 23.36 1.28
 0 34 2 22.75 1.23
 0 34 3 2 0.57
 0 34 3 1.35 0.69
 0 34 4 0.37 0.55
 0 34 4 0.85 0.66
 0 34 -4 1.12 0.4
 0 34 5 15.82 0.86
 0 34 5 15.22 1.11
 0 34 5 13.91 0.93
 0 34 -5 16.04 0.77
 0 34 -6 12.18 0.65
 0 34 6 12.25 1.1
 0 34 6 11.69 0.74
 0 34 -7 43.17 1.75
 0 34 7 43.23 1.86
 0 34 7 43.02 2.02
 0 34 7 46.99 1.8
 0 34 -8 30.73 1.31
 0 34 8 33.04 1.45
 0 34 8 32.16 1.64
 0 34 9 48.13 1.99
 0 34 9 49.29 2.16
 0 34 10 14.75 1.16
 0 34 10 13.41 1.14
 0 34 11 3.86 0.92
 0 34 11 0.64 1.68
 0 34 12 2.17 0.84
 0 34 12 -4.89 2.44
 0 34 13 8.62 0.85
 0 34 13 10.35 2.61
 0 34 -13 6.45 0.48
 0 34 -14 15.62 0.58
 0 34 14 16.32 1.11
 0 34 15 27.06 1.68
 0 35 0 0.42 0.77
 0 35 0 0.58 0.73
 0 35 1 9.87 0.76
 0 35 1 8.8 0.84
 0 35 -1 8.67 0.87
 0 35 1 9.36 0.85
 0 35 -1 9.37 0.92
 0 35 2 1.18 0.57
 0 35 2 1.44 0.71
 0 35 -2 0.87 0.77
 0 35 -2 0.78 0.69
 0 35 2 1.28 0.66
 0 35 3 9.66 0.7
 0 35 3 9.11 0.82
 0 35 4 6.69 0.64
 0 35 4 7.12 0.74
 0 35 5 10.02 0.7
 0 35 5 10.69 0.81
 0 35 6 10.82 0.68
 0 35 -6 9.12 0.84
 0 35 7 0.3 0.71
 0 35 7 -0.06 0.5
 0 35 7 1.08 0.89
 0 35 8 1.41 0.92
 0 35 8 0.81 0.68
 0 35 9 3.2 0.91
 0 35 9 2.52 0.71
 0 35 10 1.97 0.86
 0 35 10 1.1 1.06
 0 35 11 11.05 0.95
 0 35 11 7.93 1.84
 0 35 12 10.4 0.88
 0 35 12 10.68 2.41
 0 35 -12 9.3 0.59
 0 35 13 5.45 0.81
 0 35 -13 3.78 0.38
 0 35 14 8.66 1.09
 0 35 -14 4 0.29
 0 36 0 148.26 5.68
 0 36 0 152.21 5.67
 0 36 1 138.59 5.28
 0 36 -1 140.92 5.3
 0 36 1 134.89 5.24
 0 36 -1 137.08 5.28
 0 36 1 146.33 5.28
 0 36 2 34.58 1.51
 0 36 -2 30.99 1.57
 0 36 -2 31.68 1.54
 0 36 2 36.38 1.5
 0 36 2 32.23 1.45
 0 36 3 3.27 0.69
 0 36 -3 2.93 0.77
 0 36 3 2.42 0.55
 0 36 4 8.67 0.77
 0 36 4 8.95 0.66
 0 36 5 6.2 0.59
 0 36 6 29.12 1.36
 0 36 -6 26.94 1.37
 0 36 6 30.72 1.26
 0 36 7 78.15 2.93
 0 36 -7 71.85 2.95
 0 36 -8 42.3 1.88
 0 36 8 47.54 1.87
 0 36 -9 48.87 2.04
 0 36 9 51.75 2.05
 0 36 10 8.07 0.85
 0 36 10 8.98 1.23
 0 36 -10 6.63 0.65
 0 36 11 3.93 1.89
 0 36 11 3.24 0.76
 0 36 -11 2.97 0.51
 0 36 -12 5.97 0.47
 0 36 12 6.17 0.78
 0 36 -13 18.51 0.65
 0 36 13 16.32 1.09
 0 37 0 -0.63 0.69
 0 37 0 -0.88 0.75
 0 37 0 0.28 0.6
 0 37 -1 1.53 0.73
 0 37 1 1.88 0.73
 0 37 -1 2.51 0.71
 0 37 1 1.97 0.7
 0 37 1 2.68 0.59
 0 37 -2 6.14 0.79
 0 37 2 8.35 0.78
 0 37 -2 6.26 0.82
 0 37 2 6.33 0.65
 0 37 -3 2.58 0.76
 0 37 3 2.66 0.67
 0 37 -3 3.44 0.72
 0 37 3 3.57 0.54
 0 37 -4 2.11 0.75
 0 37 4 1.56 0.64
 0 37 4 2.13 0.51
 0 37 5 6.05 0.56
 0 37 -6 1.06 0.67
 0 37 6 0.97 0.7
 0 37 -7 2.06 0.66
 0 37 7 3.36 0.7
 0 37 -8 -0.27 0.61
 0 37 8 0.59 0.64
 0 37 -9 -0.12 0.57
 0 37 9 -0.3 0.77
 0 37 -10 0.19 0.51
 0 37 10 -0.51 1.27
 0 37 11 9.5 1.9
 0 37 -11 6.7 0.53
 0 37 -12 0.25 0.33
 0 37 -13 0.36 0.21
 0 38 0 81.43 3.13
 0 38 0 75.87 3.07
 0 38 0 82.71 3.12
 0 38 -1 46.44 1.99
 0 38 1 47.26 1.97
 0 38 -1 46.6 1.93
 0 38 -1 47.77 1.97
 0 38 1 49.58 1.97
 0 38 1 45.65 1.91
 0 38 2 20.37 1.07
 0 38 -2 21.06 1.11
 0 38 2 19.05 0.97
 0 38 -2 19.5 1.08
 0 38 -3 52.85 2.21
 0 38 3 54.57 2.17
 0 38 3 52.01 2.1
 0 38 -3 54.72 2.18
 0 38 -4 0.87 0.69
 0 38 4 2.15 0.48
 0 38 -5 2.31 0.68
 0 38 -6 34.78 1.54
 0 38 6 36.3 1.55
 0 38 -7 30.66 1.41
 0 38 7 32.89 1.41
 0 38 -8 47.27 2.03
 0 38 8 53.81 2.03
 0 38 -9 37.4 1.62
 0 38 9 42.74 1.73
 0 38 -10 7.64 0.58
 0 38 10 9.52 1.43
 0 38 -11 4.93 0.44
 0 38 11 4.37 1.91
 0 38 -12 5.01 0.29
 0 38 -12 2.88 0.33
 0 39 0 -0.37 0.66
 0 39 0 0.59 0.63
 0 39 0 -0.03 0.52
 0 39 -1 10.42 0.82
 0 39 1 9.91 0.8
 0 39 -1 9.51 0.7
 0 39 1 9.44 0.67
 0 39 -1 10.76 0.8
 0 39 -2 39.59 1.68
 0 39 2 40.12 1.67
 0 39 -2 39.72 1.65
 0 39 2 36.78 1.58
 0 39 3 11.31 0.78
 0 39 -3 10.09 0.83
 0 39 3 10.43 0.66
 0 39 -3 11.53 0.8
 0 39 -4 6.18 0.73
 0 39 -5 1.8 0.64
 0 39 5 2.72 0.67
 0 39 6 11.29 0.79
 0 39 -6 10.5 0.79
 0 39 -6 9.63 0.74
 0 39 -7 -0.05 0.57
 0 39 -7 0.8 0.6
 0 39 7 -0.09 0.61
 0 39 -8 1.07 0.52
 0 39 8 2.45 0.64
 0 39 -9 13.89 0.76
 0 39 9 13.28 1.1
 0 39 -10 6.2 0.5
 0 39 10 5.4 1.49
 0 39 -11 33.26 1.1
 0 39 -11 22.29 1.1
 0 39 -12 5.97 0.32
 0 40 0 80.83 3.03
 0 40 0 76.08 2.98
 0 40 -1 25.7 1.22
 0 40 1 26.44 1.21
 0 40 -1 24.91 1.14
 0 40 -1 25.51 1.19
 0 40 -2 3.17 0.64
 0 40 2 4.23 0.63
 0 40 -2 3.54 0.62
 0 40 -2 4.16 0.54
 0 40 3 4.41 0.62
 0 40 -3 3.56 0.58
 0 40 -3 2.99 0.64
 0 40 -4 1.14 0.63
 0 40 -5 2.15 0.6
 0 40 5 1.82 0.63
 0 40 -6 19.63 1.03
 0 40 6 21.71 1.02
 0 40 7 22.38 1
 0 40 -7 19.89 1
 0 40 -7 19.45 0.99
 0 40 8 19.17 0.97
 0 40 -8 17.26 0.89
 0 40 -8 16.83 0.87
 0 40 -9 15.82 0.79
 0 40 9 18.19 1.24
 0 40 -10 0.76 0.35
 0 40 -10 1.55 0.29
 0 40 -11 0.11 0.24
 0 40 -11 0.34 0.17
 0 41 0 -0.32 0.56
 0 41 1 1.16 0.55
 0 41 -1 0.71 0.54
 0 41 -1 1.81 0.58
 0 41 2 57.2 2.19
 0 41 -2 54.23 2.2
 0 41 -2 54.55 2.19
 0 41 -3 51.32 2.01
 0 41 -3 48.91 2
 0 41 -4 29.32 1.29
 0 41 4 29.13 1.3
 0 41 -5 27.02 1.25
 0 41 5 30.2 1.26
 0 41 -6 12.65 0.76
 0 41 6 13.41 0.77
 0 41 -7 4.5 0.53
 0 41 -7 4.69 0.55
 0 41 7 5.14 0.59
 0 41 -8 0.46 0.46
 0 41 -8 0.88 0.43
 0 41 8 0.76 0.75
 0 41 -9 19.63 0.84
 0 41 -9 17.45 0.82
 0 41 -10 16.24 0.82
 0 41 -10 17.14 0.79
 0 42 0 2.97 0.53
 0 42 -1 2.74 0.53
 0 42 1 3.19 0.54
 0 42 -2 1.77 0.51
 0 42 -2 1.72 0.53
 0 42 -3 1.02 0.47
 0 42 -3 0.99 0.52
 0 42 4 2.58 0.56
 0 42 -4 1.79 0.51
 0 42 -4 1.77 0.48
 0 42 5 9.74 0.68
 0 42 -5 8.51 0.65
 0 42 6 3.29 0.52
 0 42 -6 3.22 0.35
 0 42 -6 2.19 0.48
 0 42 7 5.26 0.59
 0 42 -7 5.99 0.39
 0 42 -7 4.63 0.48
 0 42 -7 4.68 0.5
 0 42 8 6.46 0.91
 0 42 -8 8.37 0.41
 0 42 -8 6.81 0.51
 0 42 -8 6.23 0.48
 0 42 -9 9.31 0.5
 0 42 -9 9.03 0.48
 0 43 0 -0.16 0.45
 0 43 1 2.71 0.48
 0 43 -1 1.95 0.47
 0 43 -2 22.89 1.02
 0 43 -3 44.24 1.81
 0 43 3 47.87 1.82
 0 43 4 50.7 1.87
 0 43 -4 48.83 1.87
 0 43 5 66.17 2.33
 0 43 -5 55.81 2.33
 0 43 6 17.89 0.8
 0 43 -6 17.33 0.7
 0 43 -7 1.07 0.36
 0 43 -7 1.04 0.36
 0 43 -7 1.19 0.22
 0 43 -8 1.34 0.3
 0 43 -8 1.1 0.32
 0 43 -8 1.56 0.19
 0 43 -9 4.44 0.28
 0 44 0 17.9 0.82
 0 44 -1 2.02 0.42
 0 44 -2 1.07 0.41
 0 44 3 0.27 0.44
 0 44 -3 0.91 0.38
 0 44 4 0.39 0.43
 0 44 -4 -0.09 0.36
 0 44 5 0.89 0.41
 0 44 -5 0.56 0.37
 0 44 -6 4.75 0.38
 0 44 -7 0.3 0.15
 0 44 -7 0.14 0.27
 0 45 -1 1.38 0.34
 0 45 2 7.75 0.5
 0 45 -2 7.16 0.46
 0 45 3 25.66 1.02
 0 45 -3 23.84 1
 0 45 4 48.65 1.72
 0 45 -4 41.55 1.71
 0 45 -5 13.02 0.59
 0 45 -6 6.03 0.35
 0 46 0 40.27 1.54
 0 46 1 18.3 0.78
 0 46 2 4.96 0.38
 0 46 -3 2.03 0.28
 0 46 -4 3.42 0.27
 1 -26 10 6.94 1.02
 1 -25 7 0.28 0.8
 1 -25 8 3.79 0.88
 1 -25 9 0.96 0.9
 1 -25 10 5.61 1.03
 -1 -24 12 62.4 2.96
 -1 -24 11 31.14 1.86
 -1 -24 10 66.1 3
 -1 -24 9 99.92 4.17
 1 -24 6 39.37 1.98
 1 -24 7 12.31 1.11
 1 -24 8 0.39 0.88
 1 -24 9 6.54 1.05
 1 -24 10 28.42 1.76
 1 -24 11 54.45 2.68
 -1 -23 12 10.71 1.29
 -1 -23 11 6.42 1.15
 -1 -23 10 3.54 1
 1 -23 5 12.31 1.08
 1 -23 6 4.4 0.89
 1 -23 7 6.67 0.95
 1 -23 8 6.18 1.03
 1 -23 9 21.62 1.52
 1 -23 10 2.54 1.01
 1 -23 11 0.67 0.96
 -1 -22 12 37.61 2.14
 1 -22 5 21.51 1.34
 1 -22 6 19.6 1.29
 1 -22 7 11.93 1.13
 1 -22 8 -0.13 0.85
 1 -22 9 1.12 0.93
 1 -22 10 27.71 1.79
 1 -22 11 20.49 1.57
 1 -22 12 46.88 2.47
 -1 -21 13 20.54 1.58
 -1 -21 12 16.63 1.48
 1 -21 4 26.86 1.45
 1 -21 5 2.31 0.75
 1 -21 6 15.49 1.19
 1 -21 7 39.85 2.03
 1 -21 8 52.84 2.56
 1 -21 9 53.95 2.61
 1 -21 10 50.84 2.59
 1 -21 11 7.03 1.15
 1 -21 12 1.62 1.04
 -1 -20 13 2.14 1.12
 1 -20 4 42.13 1.96
 1 -20 5 3.58 0.82
 1 -20 6 9.27 1.01
 1 -20 7 0.61 0.84
 1 -20 8 -0.63 0.87
 1 -20 9 13.41 1.31
 1 -20 10 1.56 1.05
 1 -20 11 9.15 1.23
 1 -20 12 11.09 1.32
 1 -20 18 1.31 0.34
 -1 -19 14 54.7 2.79
 1 -19 -3 40.13 1.68
 1 -19 -2 18.01 0.95
 1 -19 -1 28.15 1.34
 1 -19 3 31.25 1.52
 1 -19 4 1.44 0.69
 1 -19 5 0.06 0.75
 1 -19 6 31.91 1.7
 1 -19 7 41.83 2.11
 1 -19 8 142.05 5.7
 1 -19 9 74.77 3.38
 1 -19 10 75.75 3.46
 1 -19 11 30.14 1.9
 1 -19 12 -1.05 1.07
 1 -19 13 10.15 1.29
 1 -19 18 7.91 0.45
 -1 -18 14 1.62 1.09
 1 -18 -4 29.67 1.26
 1 -18 -3 0.16 0.39
 1 -18 -2 2.95 0.5
 1 -18 -1 1.54 0.52
 1 -18 0 3.4 0.62
 1 -18 3 2.97 0.67
 1 -18 4 12.74 1.01
 1 -18 5 18.19 1.21
 1 -18 6 5.17 0.87
 1 -18 7 0.59 0.83
 1 -18 8 3.89 0.91
 1 -18 9 3.93 0.99
 1 -18 10 4.99 1.14
 1 -18 11 -0.16 1.1
 1 -18 12 4.61 1.17
 1 -18 13 3.41 1.11
 1 -18 18 1.48 0.37
 1 -17 -17 9.4 0.72
 -1 -17 17 9.19 0.71
 1 -17 -16 28.76 1.35
 1 -17 -15 49.79 2.08
 1 -17 -11 15.24 1.9
 -1 -17 11 38.49 1.92
 1 -17 -10 6.57 1.14
 -1 -17 10 6.55 1.16
 1 -17 -9 36.07 1.95
 -1 -17 9 35.65 2
 1 -17 -8 118.26 4.74
 -1 -17 8 115.13 4.81
 1 -17 -7 133.7 5.23
 -1 -17 7 130.76 5.32
 -1 -17 6 142.07 5.62
 1 -17 -5 22.68 1.02
 -1 -17 5 23.99 1.41
 1 -17 -4 11.47 0.66
 -1 -17 4 13.15 1.01
 1 -17 -3 0.39 0.39
 1 -17 -2 1.57 0.46
 1 -17 -1 66.73 2.66
 1 -17 0 112.01 4.34
 1 -17 3 11.93 0.93
 1 -17 4 0.49 0.69
 1 -17 5 4.44 0.82
 1 -17 6 11.62 1.03
 1 -17 7 83.99 3.58
 1 -17 8 61.11 2.81
 1 -17 9 119.47 4.94
 1 -17 10 131.67 5.44
 1 -17 11 24.89 1.75
 1 -17 12 1.23 0.66
 1 -17 12 0.61 1.08
 1 -17 13 1.31 0.67
 1 -17 13 2.94 1.12
 1 -17 14 22.53 1.16
 1 -17 15 60.33 2.41
 1 -17 18 13.31 0.69
 1 -17 19 0.73 0.35
 -1 -16 18 15.64 0.83
 1 -16 -18 15 0.83
 1 -16 -17 39.09 1.68
 1 -16 -16 1.6 0.66
 1 -16 -13 3.4 1.43
 -1 -16 13 10.57 1.37
 1 -16 -12 35.47 3.19
 -1 -16 12 84.11 3.15
 1 -16 -11 9.45 1.27
 -1 -16 11 8.34 1.31
 1 -16 -10 30.22 1.82
 -1 -16 10 27.94 1.89
 1 -16 -9 17.57 1.36
 -1 -16 9 17.79 1.5
 1 -16 -8 7 1.01
 -1 -16 8 8.21 1.2
 1 -16 -7 24.44 1.4
 -1 -16 7 22.03 1.57
 1 -16 -6 8.68 0.87
 -1 -16 6 7.91 1.16
 1 -16 -5 15.78 0.79
 -1 -16 5 14.97 1.3
 1 -16 -4 18.42 0.88
 -1 -16 4 18.15 1.24
 1 -16 -3 155.31 5.85
 -1 -16 3 158.3 5.96
 1 -16 -2 32.1 1.42
 1 -16 -2 33.85 1.33
 -1 -16 2 33 1.46
 -1 -16 1 149.35 5.66
 1 -16 -1 156.75 5.74
 -1 -16 0 95.62 3.64
 1 -16 0 99.87 3.77
 1 -16 1 15.02 0.96
 -1 -16 -1 14.9 0.73
 1 -16 2 18.29 1.03
 1 -16 3 45.76 2.04
 1 -16 4 99.72 3.97
 1 -16 5 49.84 2.24
 1 -16 6 48.44 2.25
 1 -16 7 0.43 0.87
 1 -16 8 12.03 1.2
 1 -16 9 9.6 1.16
 1 -16 10 5.18 1.1
 1 -16 11 8.01 1.23
 1 -16 11 6.3 0.71
 1 -16 12 29.75 1.39
 1 -16 12 27.94 1.93
 1 -16 13 50.64 2.11
 1 -16 13 48.72 2.62
 1 -16 14 7.02 1.2
 1 -16 14 6.42 0.76
 1 -16 15 -0.43 0.65
 1 -16 16 1.04 0.59
 1 -16 18 11.91 0.68
 1 -16 19 9.43 0.6
 -1 -15 19 5.33 0.5
 1 -15 -19 5.89 0.5
 1 -15 -18 2.57 0.58
 -1 -15 18 2.4 0.57
 1 -15 -17 2.35 0.67
 -1 -15 14 30.56 1.92
 1 -15 -14 13.18 2.02
 -1 -15 13 16.43 2.59
 1 -15 -13 9999 23.37
 -1 -15 12 45.45 2.17
 1 -15 -12 16.01 2.16
 -1 -15 11 1.15 1.15
 1 -15 -11 1.05 1.09
 -1 -15 10 -1.47 1.08
 1 -15 -10 0.1 0.99
 -1 -15 9 2.92 1.2
 1 -15 -9 3.11 0.98
 -1 -15 8 53.6 2.67
 1 -15 -8 54.46 2.52
 -1 -15 7 65.23 3.01
 1 -15 -7 64.64 2.84
 -1 -15 6 21.58 1.57
 1 -15 -6 20.1 1.23
 -1 -15 5 53.39 2.5
 1 -15 -4 0.94 0.39
 -1 -15 3 3.37 0.68
 1 -15 -3 2.47 0.44
 -1 -15 2 21.98 1.09
 1 -15 -2 21.37 1.04
 1 -15 -2 23.13 0.97
 -1 -15 1 69.45 2.7
 1 -15 -1 70.93 2.66
 1 -15 -1 69.35 2.76
 1 -15 0 29.84 1.34
 -1 -15 0 28.16 1.21
 1 -15 1 70.77 2.93
 -1 -15 -1 74.23 2.81
 1 -15 2 119.18 4.59
 1 -15 3 90.3 3.61
 1 -15 4 61.26 2.59
 1 -15 5 -0.11 0.79
 1 -15 6 22.1 1.39
 1 -15 7 53.4 2.48
 1 -15 8 24.9 1.59
 1 -15 9 54.31 2.65
 1 -15 10 32.52 1.97
 1 -15 10 32.6 1.46
 1 -15 11 34.71 2.11
 1 -15 12 12.44 1.4
 1 -15 12 11.84 0.89
 1 -15 13 6.24 1.25
 1 -15 13 5.49 0.8
 1 -15 14 27.52 1.85
 1 -15 14 26.72 1.34
 1 -15 15 8.58 0.82
 1 -15 16 13.75 0.89
 1 -15 17 6.23 0.63
 1 -15 18 8.4 0.63
 1 -15 19 0.55 0.33
 -1 -14 19 51.52 1.97
 1 -14 -19 48.21 1.96
 1 -14 -18 18.89 0.99
 1 -14 -17 47.94 2.02
 -1 -14 15 1.92 1.16
 1 -14 -15 0.62 1.24
 -1 -14 14 2.85 1.22
 1 -14 -14 -0.27 1.24
 1 -14 -13 8.29 1.71
 -1 -14 13 24.86 1.72
 1 -14 -12 26.57 2.76
 -1 -14 12 66.88 2.76
 1 -14 -11 39.35 2.19
 -1 -14 11 35.95 2.27
 1 -14 -10 109.05 4.61
 -1 -14 10 109.51 4.71
 1 -14 -9 24.03 1.52
 -1 -14 9 22.79 1.74
 1 -14 -8 1.76 0.91
 -1 -14 8 1.49 1.14
 1 -14 -7 3.58 0.83
 -1 -14 7 3.58 1.27
 1 -14 -6 47.65 2.16
 -1 -14 6 47.69 2.42
 1 -14 -5 136.25 5.13
 -1 -14 5 126.16 5.25
 -1 -14 4 80.32 3.28
 1 -14 -3 117.19 4.41
 -1 -14 3 115.74 4.49
 1 -14 -2 77.17 3
 1 -14 -2 79.56 2.96
 -1 -14 2 76.17 3.03
 1 -14 -1 118.83 4.53
 1 -14 -1 119.27 4.46
 -1 -14 1 120.1 4.49
 1 -14 0 14.68 0.84
 -1 -14 0 15.11 0.78
 1 -14 1 0.55 0.6
 -1 -14 -1 0.28 0.41
 1 -14 2 63.58 2.48
 1 -14 2 56.33 2.5
 1 -14 3 184.49 7
 1 -14 4 182.2 6.97
 1 -14 5 42.17 2.01
 1 -14 6 55.43 2.5
 1 -14 7 16.76 1.26
 1 -14 8 -0.48 0.93
 1 -14 9 11.21 0.77
 1 -14 9 12.54 1.29
 1 -14 10 35.67 1.56
 1 -14 10 35.45 2.1
 1 -14 11 58.71 2.36
 1 -14 11 56.16 2.85
 1 -14 12 51.31 2.16
 1 -14 12 51.22 2.69
 1 -14 13 46.17 1.99
 1 -14 13 46.32 2.51
 1 -14 14 54.25 2.3
 1 -14 14 56.8 2.83
 1 -14 15 8.33 0.85
 1 -14 16 -0.32 0.65
 1 -14 17 9.88 0.74
 1 -14 18 14.03 0.8
 1 -14 19 38.01 1.5
 1 -13 -20 0.69 0.33
 -1 -13 20 1.44 0.38
 1 -13 -19 5.24 0.56
 -1 -13 19 6.4 0.62
 1 -13 -18 0.53 0.62
 -1 -13 15 1.65 1.23
 1 -13 -15 0.07 1.26
 -1 -13 14 7.69 1.39
 1 -13 -14 2.12 1.47
 -1 -13 13 18.25 1.66
 1 -13 -13 6.63 1.62
 -1 -13 12 12.37 1.48
 1 -13 -12 14.95 1.49
 -1 -13 11 -0.83 1.23
 1 -13 -11 -0.96 1.14
 -1 -13 10 5.96 1.37
 1 -13 -10 5.13 1.15
 -1 -13 9 0.21 1.2
 1 -13 -9 -0.04 0.91
 -1 -13 8 11.37 1.46
 1 -13 -8 11.07 1.15
 -1 -13 7 3.09 1.21
 1 -13 -7 3.45 0.92
 -1 -13 6 32.38 2
 1 -13 -6 33.53 1.67
 1 -13 -5 5.4 0.8
 -1 -13 4 1.96 0.8
 -1 -13 3 73.75 2.97
 1 -13 -3 74.71 2.87
 1 -13 -2 1.72 0.46
 -1 -13 2 1.75 0.54
 1 -13 -1 1.37 0.48
 1 -13 -1 1.95 0.39
 -1 -13 1 1.57 0.45
 1 -13 0 4.52 0.58
 1 -13 0 4.19 0.45
 -1 -13 0 5.09 0.53
 1 -13 1 15.61 0.96
 1 -13 2 0.91 0.64
 1 -13 2 0.34 0.66
 1 -13 3 8.83 0.86
 1 -13 4 9.62 0.91
 1 -13 5 16.49 1.18
 1 -13 6 6.5 0.99
 1 -13 7 12.46 1.17
 1 -13 8 0.63 0.94
 1 -13 9 8.27 1.22
 1 -13 10 3.19 0.62
 1 -13 10 2.56 1.06
 1 -13 11 0.38 0.66
 1 -13 11 -0.37 1.06
 1 -13 12 4.15 0.78
 1 -13 12 5.06 1.19
 1 -13 13 -0.05 0.74
 1 -13 13 0.57 1.11
 1 -13 14 2.25 0.76
 1 -13 15 0.7 0.75
 1 -13 16 0.07 0.71
 1 -13 17 0.74 0.63
 1 -13 19 5.66 0.5
 1 -13 20 0.08 0.32
 1 -12 -20 15.85 0.8
 -1 -12 20 19.48 0.83
 1 -12 -19 65.51 2.62
 -1 -12 19 69.24 2.64
 1 -12 -18 42.11 1.8
 1 -12 -15 1.37 1.29
 -1 -12 15 3.9 1.34
 1 -12 -14 0.49 1.32
 -1 -12 14 3.99 1.31
 1 -12 -13 114.07 4.91
 -1 -12 13 107.93 4.9
 1 -12 -12 28.05 1.95
 -1 -12 12 28.89 2.03
 -1 -12 11 61.32 3.12
 1 -12 -11 61.28 3
 -1 -12 10 104.3 4.47
 1 -12 -10 97.56 4.3
 -1 -12 9 95.09 4.29
 1 -12 -9 95.29 4.07
 -1 -12 8 8.92 1.42
 1 -12 -8 10.85 1.19
 -1 -12 7 9.99 1.46
 1 -12 -7 9.83 1.03
 -1 -12 6 127.96 5.4
 1 -12 -6 136.32 5.23
 -1 -12 5 28.82 1.62
 1 -12 -5 28.56 1.48
 -1 -12 4 147.39 5.79
 1 -12 -4 153.54 5.75
 -1 -12 3 85.26 3.35
 -1 -12 2 238.39 9.07
 1 -12 -2 250.23 9.06
 1 -12 -1 126.3 4.74
 1 -12 -1 127.42 4.7
 -1 -12 1 122.8 4.73
 1 -12 0 11.81 0.75
 1 -12 0 11.48 0.66
 -1 -12 0 11.41 0.69
 1 -12 1 17.12 0.99
 1 -12 2 47.59 2.05
 1 -12 2 47.67 2.05
 1 -12 3 279.02 10.42
 1 -12 4 482.21 17.85
 1 -12 5 103.06 4.14
 1 -12 6 47.78 2.27
 1 -12 7 36.93 1.95
 1 -12 8 0.82 0.94
 1 -12 9 13 1.34
 1 -12 10 54.87 2.24
 1 -12 10 57.62 2.75
 1 -12 11 123.84 4.78
 1 -12 11 130.27 5.28
 1 -12 12 149.02 5.56
 1 -12 12 137.62 6.03
 1 -12 13 89.27 3.52
 1 -12 14 26.3 1.39
 1 -12 15 1.55 0.79
 1 -12 16 0.49 0.75
 1 -12 17 6.05 0.76
 1 -12 18 16.18 0.9
 1 -12 19 54.39 2.12
 1 -12 20 45.45 1.78
 -1 -11 20 2.66 0.48
 1 -11 -20 3.14 0.45
 1 -11 -19 1.63 0.56
 -1 -11 15 24.43 1.91
 1 -11 -15 7.99 1.9
 -1 -11 14 11.35 1.6
 1 -11 -14 11.89 1.56
 -1 -11 13 -0.68 1.32
 1 -11 -13 0.73 1.25
 -1 -11 12 35.71 2.29
 1 -11 -12 33.62 2.2
 -1 -11 11 -0.64 1.31
 1 -11 -11 0.87 1.12
 -1 -11 10 6.95 1.41
 1 -11 -10 5.81 1.18
 -1 -11 9 1.54 1.39
 1 -11 -9 1.28 0.97
 -1 -11 8 20.29 1.84
 1 -11 -8 20.63 1.42
 -1 -11 7 1.66 1.24
 1 -11 -7 1.4 0.89
 1 -11 -6 17.71 1.2
 -1 -11 5 16.5 1.19
 1 -11 -5 15.33 1.11
 -1 -11 4 55.77 2.41
 1 -11 -4 56.56 2.39
 -1 -11 3 6.5 0.71
 1 -11 -2 1.1 0.45
 -1 -11 2 0.62 0.54
 1 -11 -1 79.34 3.12
 -1 -11 1 83.08 3.13
 1 -11 -1 81.54 3.09
 1 -11 0 34.01 1.43
 1 -11 0 31.82 1.36
 -1 -11 0 33.07 1.39
 1 -11 1 71.34 2.83
 1 -11 2 44.98 1.95
 1 -11 2 44.73 1.94
 1 -11 3 6.47 0.78
 1 -11 3 7.72 0.84
 1 -11 4 9.44 0.91
 1 -11 5 0.37 0.82
 1 -11 6 20.45 1.37
 1 -11 7 27.81 1.64
 1 -11 8 3.31 1.08
 1 -11 9 50.12 2.48
 1 -11 10 4.85 1.17
 1 -11 10 3.23 0.63
 1 -11 11 8.2 0.79
 1 -11 12 2.86 0.76
 1 -11 13 17.41 1.13
 1 -11 14 1.55 1.13
 1 -11 14 1.2 0.81
 1 -11 15 9.86 0.95
 1 -11 16 13.96 1.01
 1 -11 17 5.03 0.76
 1 -11 18 3.07 0.63
 1 -11 19 1.68 0.47
 1 -11 20 0.5 0.43
 1 -10 -20 5.8 0.54
 -1 -10 20 6.95 0.62
 1 -10 -19 45.07 1.87
 1 -10 -15 6.88 1.48
 -1 -10 15 8.47 1.54
 -1 -10 14 23.12 1.99
 1 -10 -14 23.48 1.94
 -1 -10 13 71.52 3.48
 1 -10 -13 65.02 3.36
 1 -10 -12 54.86 2.9
 -1 -10 12 58.99 3.1
 1 -10 -11 74.97 3.43
 -1 -10 11 69.56 3.61
 1 -10 -10 67.13 3.15
 -1 -10 10 68.13 3.42
 1 -10 -9 35.94 2.02
 -1 -10 9 37.19 2.42
 1 -10 -8 25.86 1.56
 -1 -10 8 23.17 1.99
 1 -10 -7 0.94 0.88
 -1 -10 7 -0.69 1.31
 1 -10 -6 23.24 1.45
 -1 -10 6 26.6 1.7
 1 -10 -5 138.32 5.31
 -1 -10 5 134.86 5.36
 1 -10 -4 227.75 8.42
 -1 -10 4 219.89 8.42
 -1 -10 3 61.04 2.49
 -1 -10 2 9.78 0.75
 1 -10 -1 102.43 3.98
 1 -10 -1 104.82 3.96
 -1 -10 1 108.72 4
 1 -10 0 2.31 0.44
 -1 -10 0 2.77 0.5
 1 -10 0 2.26 0.5
 1 -10 1 33.15 1.45
 1 -10 1 32.84 1.41
 1 -10 2 145.82 5.4
 1 -10 2 138.2 5.4
 1 -10 3 380.13 14.11
 1 -10 3 381.31 14.13
 1 -10 4 229.67 8.65
 1 -10 5 193.44 7.41
 1 -10 6 19.56 1.33
 1 -10 7 23.42 1.53
 1 -10 8 22.07 1.53
 1 -10 9 1.5 1.04
 1 -10 11 78.53 3.11
 1 -10 12 62.24 2.57
 1 -10 13 60.94 2.96
 1 -10 13 58.42 2.46
 1 -10 14 77.44 3.65
 1 -10 14 79.49 3.19
 1 -10 15 3.17 0.88
 1 -10 15 4.78 1.14
 1 -10 16 2.88 0.84
 1 -10 17 2.21 0.78
 1 -10 18 12.21 0.85
 1 -10 19 35.87 1.5
 1 -10 20 46.44 1.79
 1 -10 20 47.16 1.85
 1 -9 -21 14.07 0.68
 -1 -9 21 17.25 0.72
 1 -9 -20 5.21 0.58
 -1 -9 20 7.44 0.64
 1 -9 -19 0.57 0.6
 -1 -9 16 76.49 3.89
 -1 -9 16 81.51 3.14
 -1 -9 15 51.55 2.04
 1 -9 -15 47.01 2.86
 -1 -9 14 33.71 2.38
 -1 -9 14 36.85 1.56
 1 -9 -14 30.26 2.31
 1 -9 -13 20.05 1.78
 -1 -9 13 20.58 1.9
 1 -9 -12 62.67 3.13
 -1 -9 12 62.62 3.32
 1 -9 -11 1.45 1.14
 -1 -9 11 3.99 1.55
 1 -9 -10 2.52 1.14
 -1 -9 10 1.09 1.46
 1 -9 -9 7.43 1.16
 -1 -9 9 10.39 1.59
 1 -9 -8 45.65 2.19
 -1 -9 8 38.38 2.56
 1 -9 -7 11.95 1.14
 -1 -9 7 10.74 1.51
 1 -9 -6 26.62 1.47
 -1 -9 6 24.55 1.64
 1 -9 -5 18.06 1.17
 -1 -9 5 18.62 1.28
 -1 -9 4 0.86 0.79
 1 -9 -4 1.09 0.76
 -1 -9 3 7.29 0.78
 -1 -9 2 32.79 1.47
 1 -9 -1 283.56 10.48
 -1 -9 1 284.69 10.5
 1 -9 0 185.47 6.9
 1 -9 0 186.49 6.92
 1 -9 1 506.67 18.56
 1 -9 1 504.21 18.59
 1 -9 2 65.29 2.68
 1 -9 2 67.31 2.68
 1 -9 3 14.1 0.97
 1 -9 3 14.76 1.05
 1 -9 4 2.61 0.81
 1 -9 5 1.75 0.86
 1 -9 6 249.86 9.49
 1 -9 7 34.63 1.86
 1 -9 8 69.18 3.11
 1 -9 12 8.85 1.26
 1 -9 12 5.44 0.85
 1 -9 13 3.63 1.14
 1 -9 13 2.75 0.79
 1 -9 14 5.82 1.22
 1 -9 14 6.12 0.93
 1 -9 15 24.31 1.39
 1 -9 15 25.41 1.75
 1 -9 16 13.25 1.05
 1 -9 17 24.99 1.32
 1 -9 18 12.9 0.9
 1 -9 19 1.52 0.54
 1 -9 19 0.3 0.54
 1 -9 20 5.35 0.44
 1 -9 20 4.95 0.55
 1 -8 -21 0.54 0.35
 -1 -8 21 0.57 0.38
 1 -8 -20 4.93 0.59
 -1 -8 20 5.43 0.64
 1 -8 -19 5.29 0.71
 -1 -8 17 7.78 0.68
 -1 -8 16 3.72 0.63
 1 -8 -16 3.19 1.42
 -1 -8 16 1.79 1.42
 -1 -8 15 0.09 0.6
 1 -8 -15 0.77 1.4
 -1 -8 15 0.23 1.41
 -1 -8 14 27.14 2.19
 1 -8 -14 26.15 2.11
 -1 -8 14 29.36 1.34
 1 -8 -13 21.04 1.86
 -1 -8 13 17.72 1.91
 1 -8 -12 33.83 2.25
 -1 -8 12 38.43 2.53
 1 -8 -11 8.49 1.35
 -1 -8 11 11.41 1.73
 1 -8 -10 0.95 1.1
 -1 -8 10 1.31 1.54
 1 -8 -9 7.54 1.19
 -1 -8 9 5.42 1.69
 1 -8 -8 42.29 2.23
 -1 -8 8 45 2.61
 1 -8 -7 0.59 0.88
 1 -8 -6 32.44 1.69
 -1 -8 6 30.42 1.83
 -1 -8 5 7.26 1.08
 1 -8 -5 8.84 0.99
 -1 -8 4 1.51 0.81
 1 -8 -4 1.84 0.76
 1 -8 -3 215.96 8.08
 -1 -8 3 214.65 8.04
 -1 -8 2 2.9 0.63
 1 -8 -1 91.51 3.42
 -1 -8 1 88.46 3.46
 1 -8 0 4.53 0.55
 1 -8 0 4.28 0.51
 1 -8 1 14.73 0.85
 1 -8 1 13.65 0.81
 1 -8 2 138.85 5.36
 1 -8 2 143.34 5.36
 1 -8 3 117.39 4.56
 1 -8 3 118.95 4.58
 1 -8 4 49.49 2.18
 1 -8 5 169.55 6.52
 1 -8 6 7.39 1.09
 1 -8 7 3.11 0.99
 1 -8 11 11.86 1.33
 1 -8 12 21.17 1.21
 1 -8 12 17.81 1.59
 1 -8 13 1.16 1.11
 1 -8 13 2.75 0.82
 1 -8 14 1.4 1.07
 1 -8 14 1.56 0.89
 1 -8 15 2.46 1.06
 1 -8 15 1.17 0.86
 1 -8 16 15.92 1.15
 1 -8 17 4.71 0.83
 1 -8 18 4.21 0.75
 1 -8 18 4.9 0.69
 1 -8 19 18.08 0.97
 1 -8 19 19.01 0.95
 1 -8 20 34.73 1.48
 1 -8 20 36.54 1.43
 1 -7 -21 36.36 1.49
 -1 -7 21 39.23 1.51
 1 -7 -20 19.56 0.99
 -1 -7 20 19.74 1.02
 -1 -7 18 0.07 0.52
 -1 -7 17 31.32 1.4
 1 -7 -16 100.63 4.77
 -1 -7 16 95.67 4.73
 -1 -7 16 105.6 3.97
 1 -7 -15 47.73 2.95
 -1 -7 15 51.69 2.97
 -1 -7 15 52.15 2.12
 1 -7 -14 72.71 3.89
 -1 -7 14 74.95 3.93
 -1 -7 14 82.49 3.13
 -1 -7 13 67.14 2.65
 1 -7 -13 68.02 3.45
 -1 -7 13 66.3 3.54
 1 -7 -12 35.89 2.27
 -1 -7 12 30.88 2.34
 1 -7 -11 12.86 1.52
 -1 -7 11 14.12 1.87
 1 -7 -10 3.59 1.2
 -1 -7 10 4.77 1.56
 1 -7 -9 82.68 3.6
 -1 -7 9 78.42 3.93
 1 -7 -8 104.08 4.36
 -1 -7 8 103.39 4.59
 1 -7 -7 133.55 5.31
 1 -7 -6 153.26 6.1
 -1 -7 6 161.9 6.21
 1 -7 -5 8.25 0.97
 -1 -7 5 7.31 1.05
 1 -7 -4 1.56 0.77
 -1 -7 4 1.78 0.78
 1 -7 -3 105.9 4.24
 -1 -7 3 112.12 4.21
 -1 -7 2 23.51 1.16
 -1 -7 1 70.05 2.75
 1 -7 0 289.58 10.81
 1 -7 0 296.83 10.81
 1 -7 1 421.06 15.3
 1 -7 1 411.02 15.29
 1 -7 2 36.84 1.62
 1 -7 2 35.9 1.62
 1 -7 3 66.95 2.3
 1 -7 3 62.83 2.26
 1 -7 4 17.99 1.18
 1 -7 5 18.16 1.25
 1 -7 6 62.24 2.76
 1 -7 10 132.45 5.46
 1 -7 11 28.42 1.86
 1 -7 12 -0.26 1.09
 1 -7 13 5.49 1.2
 1 -7 13 4.78 0.89
 1 -7 14 73.54 3.43
 1 -7 14 73.71 3.02
 1 -7 15 86.79 3.94
 1 -7 15 88.62 3.53
 1 -7 16 53.11 2.29
 1 -7 17 46.38 2.03
 1 -7 18 28.48 1.34
 1 -7 18 27.58 1.38
 1 -7 19 2.74 0.62
 1 -7 19 2.17 0.57
 1 -7 20 1.01 0.53
 1 -7 20 1.42 0.39
 -1 -6 21 4.39 0.49
 1 -6 -21 4.24 0.47
 -1 -6 20 0.92 0.63
 1 -6 -20 0.16 0.57
 -1 -6 19 0.52 0.45
 -1 -6 18 9.53 0.71
 -1 -6 17 0.15 0.6
 1 -6 -16 -0.97 1.44
 -1 -6 16 1.53 1.4
 -1 -6 16 0.78 0.62
 1 -6 -15 6.15 1.53
 -1 -6 15 5.33 1.54
 -1 -6 15 6.54 0.71
 1 -6 -14 9.18 1.58
 -1 -6 14 5.54 1.6
 -1 -6 14 8.16 0.72
 1 -6 -13 5.13 1.5
 -1 -6 13 3.49 1.48
 -1 -6 13 4.76 0.61
 1 -6 -12 -0.07 1.3
 -1 -6 12 1.4 1.56
 1 -6 -11 2.36 1.28
 -1 -6 11 2.39 1.53
 1 -6 -10 3.14 1.22
 -1 -6 10 4.8 1.66
 -1 -6 9 15.37 1.87
 -1 -6 8 20.68 1.91
 -1 -6 7 4.52 1.36
 1 -6 -7 5.35 1.06
 -1 -6 6 1.83 1.14
 1 -6 -6 2.76 0.96
 -1 -6 5 0.17 0.9
 1 -6 -5 -0.4 0.87
 1 -6 -4 109.01 4.12
 -1 -6 4 100.18 4.1
 -1 -6 3 2.79 0.7
 1 -6 -3 3.65 0.79
 -1 -6 2 1.42 0.64
 -1 -6 1 61.23 2.44
 1 -6 0 40.15 1.6
 1 -6 0 37.73 1.59
 1 -6 1 0.88 0.56
 1 -6 1 0.52 0.58
 1 -6 2 64.82 2.64
 1 -6 2 67.28 2.65
 1 -6 3 0.88 0.72
 1 -6 3 1.29 0.74
 1 -6 4 4.91 0.83
 1 -6 5 9.3 1.02
 1 -6 9 1.8 1.03
 1 -6 10 1.52 1.09
 1 -6 11 -1.49 1.05
 1 -6 12 2.46 1.12
 1 -6 13 4.12 0.89
 1 -6 13 4.71 1.2
 1 -6 14 19.33 1.24
 1 -6 14 17.91 1.55
 1 -6 15 -0.21 1.01
 1 -6 15 0.09 0.84
 1 -6 16 1.34 0.9
 1 -6 17 2.03 0.84
 1 -6 18 4.67 0.81
 1 -6 18 4.51 0.72
 1 -6 19 6.61 0.71
 1 -6 19 6.88 0.66
 1 -6 20 1.69 0.42
 1 -5 -21 36.47 1.52
 -1 -5 21 38.4 1.52
 1 -5 -20 10.45 0.8
 -1 -5 19 1.55 0.48
 -1 -5 18 0.98 0.57
 -1 -5 17 22.81 1.14
 -1 -5 16 33.86 2.55
 1 -5 -16 36.73 2.59
 -1 -5 16 42.05 1.73
 -1 -5 15 54.9 3.26
 1 -5 -15 58.39 3.33
 -1 -5 15 62.27 2.46
 -1 -5 14 83.93 4.11
 -1 -5 14 82.46 3.23
 1 -5 -14 83.5 4.09
 -1 -5 13 41.63 2.61
 -1 -5 13 38.95 1.66
 1 -5 -13 36.81 2.46
 1 -5 -12 6.24 1.45
 -1 -5 12 7.28 1.76
 1 -5 -11 5.77 1.41
 -1 -5 11 11.02 1.71
 -1 -5 10 33.25 2.37
 -1 -5 9 110.05 4.99
 -1 -5 8 88.66 4.11
 1 -5 -7 219.85 8.56
 -1 -5 7 226.68 8.67
 1 -5 -6 366.51 13.47
 -1 -5 6 351.84 13.52
 1 -5 -5 179.03 6.83
 -1 -5 5 178.17 6.84
 1 -5 -4 82.48 3.35
 -1 -5 4 83.39 3.32
 1 -5 -3 42.37 1.92
 -1 -5 3 42.63 1.84
 -1 -5 2 459.15 16.88
 -1 -5 1 9.44 0.72
 1 -5 0 825.05 30.27
 1 -5 0 831.02 30.28
 1 -5 1 87.23 3.4
 1 -5 1 89.87 3.39
 1 -5 2 88.77 3.5
 1 -5 2 89.63 3.5
 1 -5 2 92.07 3.51
 1 -5 3 225.31 8.24
 1 -5 3 214.66 8.23
 -1 -5 -4 43.14 1.61
 1 -5 4 42.98 1.95
 1 -5 8 108 4.47
 1 -5 9 100.49 4.23
 1 -5 10 65.16 3.02
 1 -5 11 16.9 1.47
 1 -5 12 0.6 1.01
 1 -5 13 10.45 1.33
 1 -5 13 10.8 1
 1 -5 14 23.84 1.76
 1 -5 14 26.26 1.45
 1 -5 15 56.82 2.94
 1 -5 15 64.1 2.62
 1 -5 16 114.63 4.48
 1 -5 17 59.02 2.49
 1 -5 18 29.12 1.39
 1 -5 18 29.89 1.42
 1 -5 19 8.12 0.69
 1 -5 19 8.1 0.75
 1 -5 20 5.82 0.52
 1 -4 -21 1.68 0.48
 -1 -4 21 1.44 0.49
 1 -4 -20 4.08 0.69
 -1 -4 19 21.48 1.01
 -1 -4 18 15.24 0.89
 -1 -4 17 19.58 1.04
 1 -4 -16 12.08 1.75
 -1 -4 16 12.19 0.86
 -1 -4 16 9.54 1.65
 1 -4 -15 6.49 1.61
 -1 -4 15 7.87 0.76
 -1 -4 15 7.66 1.58
 1 -4 -14 2.51 1.46
 -1 -4 14 0.57 0.62
 -1 -4 14 -0.08 1.46
 1 -4 -13 1.98 1.46
 -1 -4 13 3.05 0.59
 -1 -4 13 2.23 1.55
 1 -4 -12 7.28 1.5
 -1 -4 12 8.69 1.72
 -1 -4 11 2.97 1.57
 -1 -4 10 81.43 3.98
 -1 -4 9 73.63 3.69
 -1 -4 8 33.39 2.29
 -1 -4 7 4.15 1.34
 -1 -4 6 0.33 1.06
 1 -4 -6 0.25 0.99
 -1 -4 5 2.08 0.95
 1 -4 -5 1.97 0.84
 -1 -4 4 3.06 0.81
 1 -4 -4 3.43 0.89
 -1 -4 3 33 1.61
 1 -4 -3 37.83 1.68
 -1 -4 2 25.34 1.24
 -1 -4 1 59.72 2.37
 1 -4 0 1.9 0.55
 1 -4 0 1.79 0.49
 1 -4 1 78.84 3.06
 1 -4 1 79.37 3.05
 1 -4 2 1.3 0.66
 1 -4 2 1.42 0.66
 1 -4 2 1.84 0.67
 1 -4 3 28.99 1.39
 -1 -4 -4 10.01 0.47
 -1 -4 -5 24.04 0.95
 1 -4 7 7.44 1.12
 1 -4 7 9.53 1.31
 1 -4 8 9.02 1.2
 1 -4 8 9.95 1.43
 1 -4 9 1.17 1.02
 1 -4 9 0.11 1.26
 1 -4 10 7.52 1.17
 1 -4 11 26.57 1.75
 1 -4 12 28.87 1.82
 1 -4 13 19.84 1.59
 1 -4 14 10.51 1.03
 1 -4 14 8.05 1.21
 1 -4 15 2.01 1
 1 -4 15 2.28 0.88
 1 -4 16 1.39 0.9
 1 -4 17 2.46 0.86
 1 -4 18 2.3 0.77
 1 -4 18 1.67 0.68
 1 -4 19 15.47 0.88
 1 -4 19 14.59 0.91
 1 -4 20 12.58 0.7
 1 -3 -21 20.91 1.01
 -1 -3 21 22.69 1.02
 1 -3 -20 9.05 0.79
 -1 -3 19 14.97 0.82
 -1 -3 18 2.11 0.6
 -1 -3 17 3.28 0.66
 1 -3 -16 27.39 2.26
 -1 -3 16 22.66 2.12
 -1 -3 16 28.32 1.32
 1 -3 -15 46.69 2.92
 -1 -3 15 45.55 2.85
 -1 -3 15 48.78 2.01
 1 -3 -14 24.19 2.19
 -1 -3 14 25.61 2.2
 -1 -3 14 26.03 1.24
 -1 -3 13 9.47 1.79
 1 -3 -13 8.6 1.59
 -1 -3 13 9.49 0.74
 1 -3 -12 2.05 1.42
 -1 -3 12 1.34 1.58
 -1 -3 12 1.04 0.53
 -1 -3 11 8.38 1.7
 -1 -3 10 16.26 1.87
 -1 -3 9 17.18 2.02
 -1 -3 8 95.82 4.33
 -1 -3 7 50.36 2.6
 -1 -3 6 216.3 8.04
 1 -3 -6 202.93 8.02
 -1 -3 5 183.84 7.1
 1 -3 -5 188.62 7.11
 -1 -3 4 158.57 6.38
 1 -3 -4 179.19 6.42
 -1 -3 3 164.38 6.18
 1 -3 -3 163 6.22
 -1 -3 2 10.24 0.82
 -1 -3 1 89.49 3.44
 1 -3 0 8.85 0.66
 1 -3 0 8.66 0.59
 1 -3 1 14.05 0.84
 1 -3 1 13.5 0.78
 1 -3 2 104.01 4.01
 -1 -3 -4 10.35 0.52
 -1 -3 -5 0.29 0.27
 1 -3 6 29.44 1.6
 1 -3 7 57.83 2.73
 1 -3 7 67.54 2.97
 1 -3 8 37.36 2.05
 1 -3 8 43.49 2.32
 1 -3 9 14.45 1.27
 1 -3 9 12.34 1.57
 1 -3 10 13.18 1.27
 1 -3 11 0.94 1.05
 1 -3 12 3.59 1.11
 1 -3 13 133.58 5.51
 1 -3 14 2.48 0.9
 1 -3 14 4.35 1.05
 1 -3 15 26.06 1.7
 1 -3 15 26.36 1.48
 1 -3 16 77.59 3.15
 1 -3 17 23.65 1.36
 1 -3 18 18.94 1.05
 1 -3 18 17.96 1.13
 1 -3 19 21.83 1.07
 1 -3 19 21.33 1.13
 1 -3 20 1.13 0.56
 1 -3 20 1.77 0.47
 -1 -2 21 2.21 0.52
 1 -2 -21 1.09 0.51
 1 -2 -20 10.3 0.84
 -1 -2 19 26.32 1.19
 -1 -2 18 59.89 2.39
 -1 -2 17 32.83 1.49
 -1 -2 16 52.29 2.11
 1 -2 -16 47.33 2.99
 -1 -2 16 45.95 2.92
 -1 -2 15 3.75 1.52
 -1 -2 15 4.7 0.7
 1 -2 -15 5.69 1.6
 -1 -2 14 0.55 1.49
 -1 -2 14 -0.07 0.62
 1 -2 -14 0.72 1.49
 -1 -2 13 26.16 1.24
 -1 -2 13 25.41 2.25
 -1 -2 12 48.24 1.99
 -1 -2 12 54.17 3.01
 1 -2 -12 51.16 2.83
 -1 -2 11 109.56 5.05
 -1 -2 10 91.92 4.38
 -1 -2 9 74.09 3.68
 -1 -2 8 176.56 7.17
 -1 -2 7 -0.68 1.17
 -1 -2 6 26.1 1.57
 1 -2 -6 22.35 1.52
 -1 -2 5 244.8 9.2
 1 -2 -5 243.72 9.2
 -1 -2 4 229.17 8.78
 1 -2 -4 240.44 8.81
 1 -2 -3 95.08 3.63
 -1 -2 3 89.24 3.58
 -1 -2 2 9.29 0.79
 -1 -2 1 22.58 1.12
 1 -2 0 4.62 0.55
 1 -2 1 45.29 1.87
 1 -2 2 137.12 5.21
 -1 -2 -4 81.75 3.05
 1 -2 4 79.44 3.22
 -1 -2 -5 130.98 4.84
 1 -2 5 128.21 5.06
 1 -2 6 19.6 1.53
 -1 -2 -6 18.32 0.81
 1 -2 6 18.42 1.25
 1 -2 7 139.11 5.52
 1 -2 7 143.23 5.72
 1 -2 8 64.75 2.81
 1 -2 8 60.53 3.04
 1 -2 9 21.97 1.44
 1 -2 9 19.24 1.74
 1 -2 10 18.51 1.39
 1 -2 11 64.41 2.96
 1 -2 12 115.34 4.8
 1 -2 13 61.76 2.95
 1 -2 14 26.97 1.52
 1 -2 14 30.27 1.82
 1 -2 15 2.85 1.01
 1 -2 15 3.1 0.94
 1 -2 16 -0.88 0.93
 1 -2 17 2.5 0.87
 1 -2 18 21.24 1.12
 1 -2 18 19.97 1.2
 1 -2 19 30.88 1.36
 1 -2 19 30.15 1.41
 1 -2 20 40.2 1.67
 1 -2 20 42.97 1.66
 1 -2 20 39.78 1.7
 1 -1 -21 8.15 0.66
 -1 -1 21 9.02 0.65
 1 -1 -20 16.16 0.98
 -1 -1 19 8.06 0.65
 -1 -1 18 -0.23 0.6
 -1 -1 17 1.12 0.66
 1 -1 -16 1.54 1.52
 -1 -1 16 1.4 1.46
 -1 -1 16 2.51 0.66
 1 -1 -15 -0.84 1.56
 -1 -1 15 0.16 1.46
 -1 -1 15 0.9 0.64
 1 -1 -14 1.04 1.48
 -1 -1 14 0.16 1.48
 -1 -1 14 0.75 0.6
 1 -1 -13 3.23 1.43
 -1 -1 13 2.15 1.66
 -1 -1 13 3.6 0.6
 1 -1 -12 2.49 1.54
 -1 -1 12 2.07 1.55
 -1 -1 12 2.34 0.55
 -1 -1 11 1.84 1.54
 -1 -1 11 -0.15 0.46
 -1 -1 10 10.02 1.81
 -1 -1 9 3.58 1.68
 -1 -1 8 37.55 2.32
 -1 -1 7 12.61 1.48
 1 -1 -6 26.4 1.55
 -1 -1 6 24.45 1.63
 1 -1 -5 10.75 1.1
 -1 -1 5 9.45 1.05
 1 -1 -4 29.38 1.56
 -1 -1 4 30.72 1.5
 1 -1 -3 0.35 0.83
 -1 -1 3 0.03 0.71
 -1 -1 2 -0.04 0.64
 -1 -1 1 0.46 0.59
 1 -1 0 3.18 0.51
 1 -1 1 56.25 2.25
 1 -1 2 0.86 0.69
 1 -1 3 13.46 0.87
 1 -1 3 12.7 0.9
 1 -1 4 6.95 0.81
 -1 -1 -4 8.18 0.53
 -1 -1 -5 1.59 0.37
 1 -1 5 2.28 0.8
 -1 -1 -6 0.82 0.35
 1 -1 6 0.46 1.17
 1 -1 6 0.89 0.83
 1 -1 7 12 1.46
 1 -1 7 12.68 1.1
 1 -1 8 5.12 1.38
 1 -1 8 6.86 1.03
 1 -1 9 6.36 1.42
 1 -1 9 5.69 1.04
 1 -1 10 14.99 1.65
 1 -1 10 14.82 1.27
 1 -1 11 1.48 0.91
 1 -1 12 22 1.57
 1 -1 13 27.34 1.74
 1 -1 14 8.1 1.16
 1 -1 14 7.86 1
 1 -1 15 5.49 1.07
 1 -1 15 5.78 0.99
 1 -1 16 23.8 1.4
 1 -1 17 2.24 0.88
 1 -1 18 1.23 0.79
 1 -1 18 -0.46 0.67
 1 -1 19 11.17 0.77
 1 -1 19 10.63 0.85
 1 -1 20 -0.35 0.54
 1 -1 20 -0.8 0.52
 1 -1 20 -0.45 0.45
 -1 0 21 25.37 1.12
 1 0 -21 23.91 1.12
 1 0 -20 29.76 1.41
 -1 0 19 25.66 1.18
 -1 0 18 81.32 3.16
 -1 0 17 28.42 1.35
 1 0 -16 16.83 1.99
 -1 0 16 21.49 1.98
 -1 0 16 20.37 1.11
 -1 0 15 5.15 1.55
 1 0 -15 4.46 1.63
 -1 0 15 4.72 0.72
 -1 0 14 11.81 0.82
 1 0 -14 12.13 1.81
 -1 0 14 12.7 1.78
 -1 0 13 54.24 2.23
 1 0 -13 62.68 3.17
 -1 0 13 55.38 3.2
 -1 0 12 58.96 2.35
 1 0 -12 63.2 3.24
 -1 0 12 59.29 3.27
 -1 0 11 159.57 6.03
 -1 0 11 179.95 6.91
 -1 0 10 107.12 4.87
 -1 0 9 118.19 5.22
 -1 0 8 433.57 16.44
 -1 0 7 6.83 1.37
 -1 0 6 19.73 1.47
 1 0 -6 19.31 1.42
 -1 0 5 144.83 5.61
 1 0 -5 144.43 5.62
 -1 0 4 80.84 3.27
 1 0 -4 82 3.29
 1 0 -3 738.06 26.85
 -1 0 3 725.46 26.81
 -1 0 2 115.3 4.39
 -1 0 1 5.8 0.65
 1 0 0 39.59 1.63
 1 0 1 26.5 1.15
 1 0 1 26.67 1.23
 1 0 2 31.6 1.4
 1 0 2 32.52 1.39
 1 0 2 32.2 1.48
 1 0 3 157.14 5.94
 1 0 3 158.29 5.93
 1 0 4 86.23 3.5
 -1 0 -4 92.14 3.41
 1 0 5 292.91 10.88
 -1 0 -5 291.93 10.76
 -1 0 -6 85.17 3.21
 1 0 6 84.5 3.42
 1 0 6 81.96 3.68
 -1 0 -7 161.87 5.91
 1 0 7 162.29 6.13
 1 0 8 0.62 1.31
 1 0 8 0.18 0.86
 1 0 9 2.16 1.3
 1 0 9 1.99 0.92
 1 0 10 41.77 2.1
 1 0 10 42.1 2.5
 1 0 11 117.39 4.98
 1 0 11 124.91 4.71
 1 0 12 220.3 8.59
 1 0 12 220.53 8.26
 1 0 13 58.22 2.77
 1 0 14 10.83 1.06
 1 0 14 8.98 1.15
 1 0 15 1.87 0.93
 1 0 15 2.91 0.91
 1 0 16 -0.53 0.9
 1 0 17 5.1 0.81
 1 0 17 5.9 0.93
 1 0 18 75.03 2.94
 1 0 18 73.83 2.98
 1 0 19 64.02 2.51
 1 0 19 63.45 2.54
 1 0 20 59.38 2.21
 1 0 20 53.76 2.23
 1 0 20 56.59 2.23
 -1 1 19 8.03 0.67
 -1 1 18 0.66 0.63
 -1 1 17 1.43 0.66
 -1 1 16 1.6 0.67
 -1 1 15 1.23 0.65
 -1 1 14 0.98 0.59
 -1 1 13 2.89 0.63
 -1 1 12 2.64 0.57
 -1 1 11 0.17 0.49
 1 1 1 58.5 2.27
 1 1 2 0.51 0.52
 1 1 2 1.09 0.52
 1 1 3 11.67 0.77
 1 1 3 11.81 0.82
 1 1 4 7.56 0.74
 -1 1 -4 8.49 0.61
 1 1 5 1.32 0.67
 -1 1 -5 1.19 0.46
 1 1 6 0.77 0.75
 -1 1 -6 1.3 0.44
 1 1 7 12.45 1.06
 -1 1 -7 13.47 0.71
 1 1 8 8.04 0.92
 1 1 9 6.5 0.93
 1 1 10 16.28 1.24
 1 1 11 2.2 0.97
 1 1 11 1.65 0.89
 1 1 12 21.73 1.49
 1 1 12 23.21 1.5
 1 1 13 27.48 1.81
 1 1 13 27.92 1.71
 1 1 14 7.85 1.05
 1 1 14 7.86 1.52
 1 1 15 5.34 0.96
 1 1 17 0.27 0.75
 1 1 18 0.79 0.68
 1 1 19 11.84 0.78
 1 1 20 -0.81 0.54
 1 1 20 -0.47 0.45
 -1 2 19 26.5 1.21
 -1 2 18 58.67 2.36
 -1 2 17 31.98 1.48
 -1 2 16 53.57 2.21
 -1 2 15 5.29 0.7
 -1 2 14 0.14 0.61
 -1 2 13 26.02 1.24
 -1 2 12 49.91 2.01
 -1 2 11 99.52 3.78
 1 2 1 45.43 1.8
 1 2 2 140.57 5.26
 1 2 3 87.81 3.46
 1 2 3 89.74 3.44
 -1 2 -3 91.44 3.4
 1 2 4 79.9 3.24
 -1 2 -4 86.81 3.21
 1 2 5 134.5 5.37
 -1 2 -5 145.97 5.3
 1 2 6 19.28 1.16
 -1 2 -6 20.71 0.99
 1 2 7 160.44 6.22
 -1 2 -7 163.19 6.07
 1 2 8 69.45 2.94
 1 2 9 22.63 1.41
 1 2 10 19.64 1.34
 1 2 11 66.35 3
 1 2 11 68.81 2.78
 1 2 12 108.59 4.74
 1 2 12 120.55 4.54
 1 2 13 64.81 2.97
 1 2 13 66.39 2.93
 1 2 14 27.8 1.65
 1 2 14 27.76 2.23
 1 2 15 2.86 0.88
 1 2 17 2.64 0.77
 1 2 18 21.61 1.14
 1 2 19 30.71 1.36
 1 2 20 40.29 1.63
 1 2 20 39.44 1.6
 1 3 -21 23.64 1.06
 -1 3 21 23.41 1.06
 1 3 -20 8.3 0.76
 -1 3 19 15.86 0.89
 -1 3 18 2.81 0.65
 -1 3 17 3.13 0.7
 -1 3 17 3.2 0.64
 -1 3 16 25.1 2.09
 -1 3 16 26.25 1.3
 1 3 -16 25.54 2.19
 -1 3 15 44.72 2.8
 -1 3 15 46.77 1.98
 1 3 -15 48.6 2.92
 -1 3 14 22.99 2.12
 1 3 -14 20.48 2.05
 -1 3 14 25.61 1.23
 1 3 -13 7.27 1.56
 -1 3 13 9.3 1.67
 -1 3 13 8.61 0.71
 1 3 -12 1.62 1.41
 -1 3 12 0.85 0.55
 -1 3 11 4.32 0.53
 -1 3 7 55.24 2.65
 -1 3 6 209.88 8.03
 1 3 -5 183.32 7.04
 -1 3 5 186.18 7.04
 1 3 -4 161.8 6.3
 -1 3 4 168.22 6.27
 -1 3 3 166.32 6.26
 1 3 -3 166.46 6.3
 -1 3 2 12.02 0.86
 -1 3 1 89.34 3.43
 1 3 0 7.28 0.62
 1 3 1 10.61 0.82
 1 3 1 14.33 0.68
 1 3 2 97.06 3.97
 1 3 2 107.07 3.9
 1 3 3 132.01 4.94
 1 3 3 129.31 4.96
 -1 3 -3 133.35 4.93
 1 3 4 10.89 0.74
 -1 3 -4 11.45 0.71
 -1 3 -5 -0.12 0.56
 1 3 5 0.32 0.62
 -1 3 -6 35.82 1.53
 1 3 6 34.84 1.63
 -1 3 -7 74.4 2.89
 1 3 7 73.58 3.03
 -1 3 -8 48.63 2.02
 1 3 8 52.52 2.22
 1 3 9 13.51 1.09
 1 3 10 15.89 1.18
 1 3 11 2.53 0.86
 1 3 11 3.19 0.89
 1 3 12 2.22 0.87
 1 3 12 2.66 1.06
 1 3 13 130.76 5.34
 1 3 13 133.32 5.19
 1 3 14 6.09 0.93
 1 3 14 3.47 2.03
 1 3 15 29.13 3.31
 1 3 18 17.82 1.03
 1 3 19 21.49 1.05
 1 3 19 21.08 1.12
 1 3 20 1.41 0.45
 1 3 20 1.64 0.52
 1 4 -21 1.66 0.47
 -1 4 21 2.18 0.49
 1 4 -20 3.49 0.64
 -1 4 19 21.79 1.08
 -1 4 18 14.76 0.92
 -1 4 18 15.54 0.87
 -1 4 17 19.65 1.06
 -1 4 17 17.78 1.01
 -1 4 16 12.99 1.74
 -1 4 16 12.68 0.91
 1 4 -16 12.23 1.79
 -1 4 15 6.22 1.53
 1 4 -15 8.49 1.65
 -1 4 15 8.18 0.82
 -1 4 14 0.32 0.63
 -1 4 14 1.3 1.5
 1 4 -14 0.39 1.48
 -1 4 13 2.74 0.61
 1 4 -13 3.26 1.46
 -1 4 13 1.43 1.46
 -1 4 12 9.78 1.72
 1 4 -12 8.55 1.49
 -1 4 12 7.57 0.69
 -1 4 11 3.26 0.52
 -1 4 11 3.75 0.78
 -1 4 10 83.58 4.01
 -1 4 9 70.4 3.57
 -1 4 8 28.3 2.1
 -1 4 7 5.27 1.26
 -1 4 6 0.91 1.06
 1 4 -6 0.2 0.93
 -1 4 5 1.41 0.88
 1 4 -5 2.27 0.87
 -1 4 4 2.77 0.77
 1 4 -4 2.75 0.81
 -1 4 3 33.87 1.54
 1 4 -3 32.45 1.58
 -1 4 2 29.85 1.37
 -1 4 1 60.09 2.39
 1 4 0 2.23 0.51
 1 4 1 71.9 2.95
 1 4 1 78.33 2.87
 1 4 2 1.41 0.46
 1 4 2 1.47 0.63
 1 4 3 28.4 1.28
 -1 4 -3 30.13 1.27
 1 4 3 29.24 1.25
 -1 4 -4 11.33 0.73
 1 4 4 9.62 0.72
 -1 4 -5 27.14 1.19
 1 4 5 23.24 1.2
 1 4 6 3.73 0.66
 -1 4 -6 4.86 0.6
 -1 4 -7 9.1 0.7
 1 4 7 8.46 0.84
 1 4 7 10.57 1.31
 -1 4 -8 10.87 0.69
 1 4 8 10.42 1.46
 1 4 8 11.12 0.93
 1 4 9 0.31 1.2
 1 4 9 0.28 0.67
 1 4 10 7.43 0.87
 1 4 11 26.26 1.44
 1 4 11 29.2 1.55
 1 4 12 28.39 1.56
 1 4 12 27.88 1.6
 1 4 13 23.75 1.62
 1 4 13 18.76 1.36
 1 4 14 10.65 1.02
 1 4 14 8.13 1.01
 1 4 14 10.92 2.03
 1 4 15 -1.76 3.16
 1 4 15 2.66 0.88
 1 4 16 -0.01 4.08
 1 4 16 1.54 0.88
 1 4 17 1.8 0.85
 1 4 18 0.86 0.73
 1 4 19 13.96 0.9
 1 4 19 14.58 0.89
 1 4 20 12.99 0.69
 -1 5 21 35.89 1.44
 1 5 -21 34.32 1.43
 1 5 -20 10.92 0.77
 -1 5 19 2.29 0.58
 -1 5 18 1.6 0.65
 -1 5 18 2.16 0.59
 -1 5 17 21.24 1.11
 -1 5 17 22.54 1.16
 -1 5 16 40.75 1.75
 -1 5 16 37.31 2.55
 1 5 -16 37.56 2.58
 -1 5 15 61.05 2.43
 -1 5 15 52.35 3.18
 1 5 -15 57.69 3.25
 -1 5 14 79.72 3.09
 -1 5 14 76.81 3.9
 1 5 -14 72.99 3.91
 -1 5 13 38.34 2.5
 -1 5 13 37.87 1.63
 1 5 -13 31.62 2.37
 -1 5 12 7.13 1.64
 -1 5 12 7.12 0.67
 1 5 -12 5.6 1.4
 -1 5 11 8.05 1.66
 1 5 -11 7.45 1.44
 -1 5 11 7.43 0.62
 -1 5 11 8.68 0.91
 -1 5 10 32.87 2.32
 -1 5 9 113.17 5
 -1 5 8 87.61 4
 1 5 -7 208.35 8.17
 -1 5 7 217.06 8.28
 1 5 -6 357.67 13.59
 -1 5 6 369.35 13.62
 1 5 -5 168.23 6.6
 -1 5 5 176.77 6.61
 1 5 -4 80.04 3.23
 -1 5 4 79.76 3.2
 1 5 -3 42.83 1.86
 -1 5 3 41.28 1.83
 -1 5 2 452.87 16.65
 -1 5 1 10.11 0.76
 1 5 0 857.79 31.36
 1 5 1 92.71 3.45
 1 5 1 88.55 3.37
 1 5 2 83.05 3.41
 1 5 2 89.8 3.31
 1 5 3 210.25 8.09
 -1 5 -3 227.42 8.1
 1 5 4 46.13 1.96
 -1 5 -4 51.4 1.99
 1 5 5 27.65 1.29
 -1 5 -5 28.77 1.31
 1 5 6 17.84 1
 -1 5 -6 17.5 0.98
 1 5 7 176.32 6.82
 -1 5 -7 184.4 6.79
 1 5 8 142.21 5.45
 -1 5 -8 140.52 5.36
 1 5 9 122.03 4.78
 1 5 10 73.5 2.96
 1 5 10 74.52 3.11
 1 5 11 20.49 1.25
 1 5 11 20.68 1.29
 -1 5 -11 19.16 0.86
 1 5 12 0.08 1.01
 1 5 12 0.36 0.77
 -1 5 -12 0.39 0.34
 1 5 13 12.38 1.36
 1 5 13 11.79 1.05
 1 5 13 9.29 1
 1 5 14 29.39 1.56
 1 5 14 31.75 2.27
 1 5 15 60.53 2.58
 1 5 15 64.77 3.81
 1 5 16 111.42 4.35
 1 5 16 110 5.98
 1 5 17 58.8 2.46
 1 5 18 27.64 1.36
 1 5 19 8.39 0.75
 1 5 19 7.75 0.72
 1 6 -21 3.86 0.45
 -1 6 21 4.12 0.47
 1 6 -20 1.31 0.55
 -1 6 20 0.9 0.6
 -1 6 19 0.88 0.57
 -1 6 18 9.42 0.73
 -1 6 18 8.64 0.77
 -1 6 17 1.43 0.69
 -1 6 17 0.61 0.63
 1 6 -16 1.2 1.35
 -1 6 16 0.33 0.69
 -1 6 16 0.98 1.36
 -1 6 16 0.69 0.65
 -1 6 15 5.43 0.74
 -1 6 15 6.27 1.52
 1 6 -15 5.7 1.57
 -1 6 14 5.98 0.74
 1 6 -14 8.1 1.56
 -1 6 14 8.99 1.62
 -1 6 13 4.97 0.67
 -1 6 13 3.54 1.48
 1 6 -13 4.15 1.44
 -1 6 13 5.06 0.98
 -1 6 12 0.7 0.89
 -1 6 12 0.37 0.55
 1 6 -12 -0.45 1.3
 -1 6 12 1.03 0.97
 -1 6 12 -0.14 1.41
 -1 6 11 2.97 0.55
 1 6 -11 1.61 1.2
 -1 6 11 3.2 0.93
 -1 6 11 2.09 1.46
 -1 6 10 2.88 1.59
 1 6 -10 4.03 1.22
 -1 6 9 13.94 1.78
 -1 6 8 18.38 1.81
 1 6 -8 19.22 1.44
 1 6 -7 4.91 1.07
 -1 6 6 2.97 0.99
 1 6 -6 2.23 0.93
 -1 6 5 1.17 0.86
 1 6 -5 -0.65 0.82
 -1 6 4 102.71 4.02
 1 6 -4 102.94 4.04
 -1 6 3 3.12 0.67
 1 6 -3 2.91 0.74
 -1 6 2 2.09 0.61
 -1 6 1 64.78 2.56
 1 6 0 37.78 1.55
 1 6 1 0.85 0.33
 1 6 1 0.93 0.51
 1 6 2 60.59 2.33
 -1 6 -3 1.09 0.54
 1 6 3 1.06 0.43
 -1 6 -4 5.2 0.67
 1 6 4 4.4 0.53
 -1 6 -5 10.56 0.81
 1 6 5 10.63 0.69
 -1 6 -6 22.71 1.16
 1 6 6 22.88 1.14
 -1 6 -7 1.25 0.58
 1 6 7 1.53 0.6
 1 6 8 23.14 1.24
 -1 6 -8 23.52 1.18
 1 6 9 1.14 0.68
 1 6 10 1.87 0.86
 1 6 10 1.97 0.68
 -1 6 -10 2.33 0.41
 1 6 11 0.22 0.66
 -1 6 -11 0.09 0.36
 -1 6 -11 0.47 0.38
 1 6 11 -0.27 0.88
 1 6 12 3.33 0.75
 -1 6 -12 2.48 0.38
 1 6 12 2.39 0.99
 1 6 13 4.36 0.79
 1 6 13 3.37 0.87
 -1 6 -13 4.46 0.43
 1 6 13 3.36 1.24
 1 6 14 17.99 1.19
 1 6 14 18.84 1.92
 1 6 15 0.38 0.83
 1 6 15 1.23 0.78
 1 6 16 -6.75 4.3
 1 6 16 0.4 0.84
 1 6 17 2.89 0.83
 1 6 18 6.1 0.8
 1 6 19 7.68 0.71
 1 6 20 0.98 0.42
 -1 7 21 37.86 1.44
 1 7 -21 33.8 1.42
 -1 7 20 18.85 0.96
 1 7 -20 17.22 0.92
 -1 7 19 7.17 0.6
 -1 7 18 1.15 0.64
 -1 7 18 1.44 0.59
 -1 7 17 28.21 1.37
 -1 7 17 30.66 1.42
 -1 7 16 102.15 4.73
 -1 7 16 102.7 3.97
 -1 7 16 104.7 3.99
 1 7 -16 97.39 4.74
 -1 7 15 48.79 2.84
 -1 7 15 48.59 2.04
 1 7 -15 44.65 2.81
 -1 7 14 80.6 3.12
 1 7 -14 73.61 3.84
 -1 7 14 76 3.88
 -1 7 14 79.19 3.2
 -1 7 13 66.53 3.45
 -1 7 13 68.84 2.77
 1 7 -13 60.79 3.33
 -1 7 13 64.77 2.61
 -1 7 12 36.37 1.7
 -1 7 12 34.31 1.51
 1 7 -12 33.12 2.21
 -1 7 12 31.35 2.31
 -1 7 11 11.26 1.16
 -1 7 11 14.48 0.82
 -1 7 11 13.66 1.75
 1 7 -11 12.92 1.53
 1 7 -10 2.3 1.12
 -1 7 10 5.12 1.55
 -1 7 10 3.38 0.54
 -1 7 9 77.55 3.65
 1 7 -9 74.9 3.42
 -1 7 8 101.56 4.6
 1 7 -8 110.08 4.43
 1 7 -7 123.26 4.96
 -1 7 6 155.78 6.2
 1 7 -6 160.06 6.14
 1 7 -5 7.82 0.95
 -1 7 5 7.84 1
 1 7 -4 1.05 0.75
 -1 7 4 1.39 0.72
 -1 7 3 108 4.14
 1 7 -3 107.26 4.17
 -1 7 2 22.43 1.11
 -1 7 1 70.75 2.76
 1 7 0 290.03 10.68
 1 7 1 397.89 15.04
 1 7 1 414.79 14.97
 1 7 2 32.43 1.31
 -1 7 -3 58.41 2.35
 -1 7 -4 22.97 1.14
 1 7 5 16.98 0.9
 -1 7 -5 19.99 1.02
 1 7 6 65.59 2.69
 -1 7 -6 72.2 2.76
 -1 7 -7 118.8 4.52
 1 7 7 115.33 4.49
 -1 7 -8 111.08 4.27
 1 7 8 108.76 4.27
 1 7 9 105.37 4.15
 1 7 10 143.06 5.62
 1 7 10 146.37 5.73
 -1 7 -10 148.96 5.5
 -1 7 -10 150.44 5.51
 1 7 11 27.84 1.51
 1 7 11 29.64 1.5
 -1 7 -11 28.5 1.19
 -1 7 -11 27.37 1.18
 -1 7 -12 0.42 0.36
 -1 7 -12 0.4 0.4
 1 7 12 -0.22 0.67
 1 7 12 1.01 1.01
 1 7 13 5.85 0.88
 -1 7 -13 6.12 0.49
 1 7 13 5.98 1.19
 1 7 14 78.14 3.41
 1 7 14 75.6 3.1
 1 7 15 93.14 4.34
 1 7 15 91.56 3.54
 1 7 15 86.18 3.56
 1 7 16 56.94 2.29
 1 7 16 47.82 4.64
 1 7 16 51.52 2.3
 1 7 17 48.14 2.11
 1 7 17 50.35 2.09
 1 7 18 26.51 1.3
 1 7 18 26.14 1.29
 1 7 19 2.06 0.6
 1 7 20 0.94 0.39
 1 8 -20 4.02 0.55
 -1 8 20 5.39 0.62
 -1 8 19 5.88 0.57
 1 8 -19 5.38 0.7
 -1 8 18 34.44 1.51
 -1 8 18 35.21 1.55
 -1 8 17 7.12 0.75
 -1 8 17 8.32 0.8
 -1 8 16 3.73 0.72
 -1 8 16 3.73 1.44
 -1 8 16 4.12 0.72
 1 8 -16 1.9 1.37
 -1 8 15 0.81 1.29
 -1 8 15 0.66 0.95
 1 8 -15 1.22 1.39
 -1 8 15 1.04 0.69
 -1 8 14 25.63 2.09
 -1 8 14 27.86 1.54
 -1 8 14 26.65 1.31
 1 8 -14 24.84 2.08
 -1 8 13 20.73 1.07
 -1 8 13 19.26 1.84
 -1 8 13 19.74 1.35
 1 8 -13 17.72 1.79
 -1 8 13 19.09 1.43
 1 8 -12 31.76 2.2
 -1 8 12 34.52 1.52
 -1 8 12 35.57 2.35
 -1 8 12 35.19 1.78
 -1 8 11 11.43 1.21
 -1 8 11 11.07 0.77
 1 8 -11 11.34 1.48
 -1 8 11 13.48 1.72
 -1 8 10 2.1 0.51
 1 8 -10 2.85 1.1
 -1 8 10 3.3 1.34
 1 8 -9 7.73 1.23
 -1 8 9 9.43 1.52
 1 8 -8 41.25 2.14
 -1 8 8 42.83 2.48
 1 8 -7 -0.03 0.88
 -1 8 7 0.73 1.25
 1 8 -6 29.12 1.62
 -1 8 6 30.54 1.76
 1 8 -5 6.89 0.91
 -1 8 5 8.03 1.01
 1 8 -4 2.44 0.74
 -1 8 4 2.95 0.77
 1 8 -3 214.53 8.02
 -1 8 3 213.47 7.99
 -1 8 2 3.63 0.58
 -1 8 1 88.67 3.39
 1 8 0 4.43 0.5
 1 8 1 14.4 0.65
 1 8 1 14.33 0.82
 1 8 2 133.67 5.04
 -1 8 -2 140.55 5.11
 -1 8 -3 112.21 4.27
 -1 8 -4 53.35 2.19
 1 8 5 165.34 6.35
 -1 8 -5 180.19 6.45
 1 8 6 7.59 0.61
 -1 8 -6 8.02 0.75
 -1 8 -7 2.42 0.64
 1 8 7 2.72 0.52
 -1 8 -8 1.69 0.65
 1 8 8 1.59 0.51
 1 8 9 13.68 0.91
 1 8 10 20.96 1.26
 -1 8 -10 20.48 0.92
 1 8 10 20.42 1.16
 -1 8 -10 20.9 0.94
 -1 8 -11 13.22 0.7
 1 8 11 11.44 0.91
 1 8 11 11.04 1.13
 -1 8 -11 13.07 0.66
 -1 8 -12 22.16 0.97
 1 8 12 21.5 1.22
 1 8 12 20.59 1.38
 -1 8 -12 20.46 0.94
 1 8 13 2.72 0.82
 -1 8 -13 2 0.38
 1 8 13 2.98 1.12
 -1 8 -13 2.7 0.44
 1 8 14 1.58 0.84
 1 8 14 1.64 1.57
 1 8 14 2.26 0.76
 1 8 15 0.47 0.83
 1 8 15 0.88 0.73
 1 8 15 3.39 2.46
 1 8 16 15.29 1.11
 1 8 16 16.27 1.04
 1 8 17 4.79 0.75
 1 8 17 6.26 0.83
 1 8 17 6.86 4.92
 1 8 18 4.64 0.69
 1 8 18 3.9 0.72
 1 8 18 5.39 0.71
 1 8 19 18.91 0.92
 1 8 19 17.73 0.95
 1 8 20 34.39 1.4
 1 8 20 35.12 1.39
 -1 9 20 7.03 0.63
 -1 9 19 1 0.5
 1 9 -19 0.81 0.6
 -1 9 18 2.85 0.63
 -1 9 18 3.42 0.67
 -1 9 17 9.62 0.81
 -1 9 17 10.57 0.84
 -1 9 16 80.12 3.28
 -1 9 16 80.33 3.94
 -1 9 16 84.45 3.24
 -1 9 16 81.4 3.22
 1 9 -15 41.76 2.72
 -1 9 15 45.98 2.14
 -1 9 15 41.58 2.7
 -1 9 15 49.78 2
 -1 9 15 47.4 2
 1 9 -14 34.08 2.33
 -1 9 14 34.8 1.54
 -1 9 14 33.21 1.75
 -1 9 14 32.69 2.3
 -1 9 13 19.73 1.04
 -1 9 13 17.25 1.77
 -1 9 13 19.24 1.37
 1 9 -13 16.67 1.74
 -1 9 13 18.21 1.56
 -1 9 12 59.42 2.38
 -1 9 12 62.25 3.15
 -1 9 12 60.3 2.62
 1 9 -12 52.54 2.99
 1 9 -11 0.6 1.13
 -1 9 11 1.39 0.54
 -1 9 11 0.45 1.42
 -1 9 11 1.81 1.18
 1 9 -10 1.85 1.08
 -1 9 10 2.56 0.56
 -1 9 10 3.35 1.4
 -1 9 10 2.57 0.87
 -1 9 9 9.17 1.58
 1 9 -9 6.75 1.14
 -1 9 8 39.8 2.42
 1 9 -8 42.38 2.11
 -1 9 7 10.42 1.51
 1 9 -7 11.86 1.16
 -1 9 6 24.85 1.64
 1 9 -6 24.27 1.43
 -1 9 5 18.5 1.24
 1 9 -5 17.06 1.16
 -1 9 4 2.37 0.79
 1 9 -4 0.71 0.71
 -1 9 3 8.19 0.74
 -1 9 2 34.61 1.5
 -1 9 1 277.17 10.24
 1 9 0 179.04 6.65
 1 9 1 504.79 18.68
 1 9 1 510.66 18.6
 -1 9 -2 67.84 2.6
 1 9 2 65.15 2.49
 -1 9 -3 14.2 0.85
 -1 9 -4 2.74 0.64
 -1 9 -5 2.31 0.66
 1 9 6 252.74 9.46
 -1 9 -6 261.24 9.57
 1 9 7 33.55 1.48
 -1 9 -7 36.49 1.61
 1 9 8 71.56 2.96
 -1 9 -8 80.45 3.06
 1 9 9 53.19 2.25
 -1 9 -9 54.82 2.12
 -1 9 -10 37.54 1.47
 1 9 10 35 1.64
 1 9 10 33.14 1.74
 -1 9 -10 35.91 1.46
 1 9 10 34.5 2.08
 -1 9 -11 11.45 0.62
 -1 9 -11 11.19 0.65
 1 9 11 11.08 1.12
 1 9 12 5.06 1.1
 1 9 12 6.46 0.84
 -1 9 -12 5.65 0.49
 -1 9 -12 7.23 0.55
 1 9 13 4.46 1.14
 1 9 13 2.9 0.71
 -1 9 -13 2.53 0.48
 1 9 13 3.38 0.77
 -1 9 -13 3.01 0.4
 1 9 14 6.96 0.81
 1 9 14 7.92 1.51
 1 9 14 5.85 0.9
 1 9 15 25.07 1.31
 1 9 15 24.54 2.56
 1 9 15 23.96 1.36
 1 9 16 17.44 3.82
 1 9 16 16.82 1.07
 1 9 16 15.65 1.1
 1 9 17 26.46 1.35
 1 9 17 26.51 1.37
 1 9 17 29.25 1.34
 1 9 18 14.29 0.9
 1 9 18 13.54 0.88
 1 9 19 0.67 0.53
 1 9 19 0.6 0.49
 1 9 20 6.34 0.47
 1 9 20 5.55 0.45
 -1 10 19 50.74 1.88
 1 10 -19 41.9 1.9
 -1 10 18 65.21 2.58
 -1 10 17 28.91 1.36
 -1 10 17 28.39 1.38
 -1 10 16 34.47 1.56
 -1 10 16 34.5 1.57
 -1 10 16 33.21 1.7
 -1 10 15 8.53 1.13
 -1 10 15 7.79 1.47
 1 10 -15 9.23 1.52
 -1 10 15 8.42 0.83
 -1 10 15 8.73 0.83
 -1 10 14 24.53 1.51
 -1 10 14 23.08 1.96
 -1 10 14 24.54 1.2
 -1 10 13 65.86 2.6
 -1 10 13 64.7 2.9
 -1 10 13 67.11 2.8
 1 10 -13 60.15 3.25
 -1 10 13 62.82 3.31
 -1 10 12 60.07 3.09
 -1 10 12 59.06 2.68
 -1 10 12 59.66 2.36
 1 10 -12 52.3 2.94
 -1 10 11 76.09 3.6
 -1 10 11 75.71 3.04
 1 10 -11 64.47 3.39
 -1 10 11 74.02 2.88
 1 10 -10 66.08 3.23
 -1 10 10 71.3 2.73
 -1 10 10 67.92 3.43
 -1 10 10 70.31 2.76
 -1 10 9 37.95 2.29
 1 10 -9 35.56 2.03
 -1 10 8 22.96 1.85
 1 10 -8 22.13 1.48
 -1 10 7 1.36 1.26
 1 10 -7 0.25 0.83
 -1 10 6 27.78 1.61
 1 10 -6 25.19 1.47
 -1 10 5 133.38 5.23
 1 10 -5 133.69 5.17
 -1 10 4 220.97 8.44
 1 10 -4 228.72 8.44
 -1 10 3 67.33 2.69
 -1 10 2 9.02 0.69
 -1 10 1 108.71 4.11
 1 10 0 2.25 0.43
 1 10 1 33.04 1.26
 1 10 1 32.07 1.4
 -1 10 -2 134.62 5.08
 -1 10 -3 386.12 14.25
 -1 10 -4 234.18 8.75
 -1 10 -5 202.39 7.62
 -1 10 -6 21.29 1.18
 -1 10 -7 27.8 1.31
 1 10 7 22.99 1.09
 -1 10 -8 22.89 1.23
 1 10 8 20.46 1.02
 -1 10 -9 1.74 0.44
 -1 10 -9 1.7 0.4
 1 10 9 1.31 0.48
 -1 10 -9 1.99 0.67
 1 10 9 0.87 0.91
 -1 10 -10 34.23 1.39
 -1 10 -10 34.73 1.41
 1 10 10 32.03 1.68
 1 10 10 32.5 2.11
 -1 10 -11 82.15 3.1
 1 10 11 75.14 3.21
 -1 10 -11 85.72 3.12
 1 10 11 81.32 3.31
 1 10 11 81.27 3.67
 1 10 12 61.39 2.67
 -1 10 -12 63.44 2.51
 1 10 12 68.13 2.79
 -1 10 -12 69.84 2.55
 -1 10 -13 64.22 2.38
 -1 10 -13 59.95 2.34
 1 10 13 58.43 2.47
 1 10 13 60.51 2.67
 1 10 13 59.98 2.52
 -1 10 -14 79.83 3.02
 1 10 14 80.81 3.17
 1 10 14 84.04 3.41
 1 10 14 77.11 3.21
 1 10 15 5.16 0.8
 1 10 15 4.85 0.85
 1 10 16 2.94 0.72
 1 10 16 0.17 3.54
 1 10 16 1.92 0.79
 1 10 17 2.4 0.73
 1 10 17 3.34 0.7
 1 10 17 1.49 0.68
 1 10 18 14.24 0.85
 1 10 18 12.66 0.86
 1 10 19 36.5 1.5
 1 10 20 51.16 1.97
 -1 11 19 1.26 0.5
 -1 11 18 1.94 0.6
 -1 11 17 4.77 0.77
 -1 11 17 4.69 0.9
 -1 11 17 4.78 0.74
 -1 11 16 5.27 0.77
 -1 11 16 7.02 0.79
 -1 11 16 6.4 1.05
 -1 11 15 29.03 2.1
 -1 11 15 29.66 1.43
 -1 11 15 29.06 1.42
 1 11 -15 27.03 2.08
 -1 11 15 31.36 1.66
 -1 11 14 11.57 0.91
 -1 11 14 13.59 0.87
 -1 11 14 9.93 1.54
 1 11 -14 10.01 1.55
 -1 11 14 13.15 1.29
 -1 11 13 -1 1.67
 -1 11 13 1.26 1.1
 -1 11 13 0.94 0.64
 -1 11 13 -0.13 1.31
 1 11 -13 2.42 1.27
 -1 11 12 34.68 2.36
 1 11 -12 35.86 2.22
 -1 11 12 38.1 1.62
 -1 11 12 37.43 2.14
 1 11 -11 0.43 1.03
 -1 11 11 0.42 1.2
 -1 11 11 0.98 1.3
 1 11 -11 0.19 0.28
 -1 11 11 0.2 0.54
 1 11 -10 8.36 1.15
 -1 11 10 7.09 0.66
 -1 11 10 6.23 1.41
 -1 11 10 7.77 0.83
 -1 11 9 1.25 1.28
 -1 11 9 1.15 0.52
 1 11 -9 0.42 0.95
 1 11 -8 20.82 1.35
 -1 11 8 17.66 1.66
 1 11 -7 0.73 0.84
 -1 11 7 2.06 1.22
 1 11 -6 14.8 1.12
 1 11 -5 16.26 1.11
 -1 11 5 17 1.23
 1 11 -4 58.64 2.44
 -1 11 4 58.58 2.47
 -1 11 3 6.65 0.69
 -1 11 2 0.91 0.52
 -1 11 1 85.38 3.18
 1 11 -1 80.71 3.14
 -1 11 0 33.71 1.35
 1 11 0 30.15 1.32
 1 11 1 64.93 2.41
 -1 11 -3 7.36 0.72
 -1 11 -4 10.67 0.84
 -1 11 -5 0.15 0.62
 -1 11 -6 21.07 1.17
 -1 11 -7 29.67 1.5
 -1 11 -8 2.72 0.74
 -1 11 -9 48.09 2.16
 1 11 9 44.03 2.11
 -1 11 -9 49.25 1.88
 -1 11 -9 48.1 1.9
 -1 11 -10 3.32 0.48
 1 11 10 2.6 0.66
 1 11 10 3.06 1
 -1 11 -10 3.58 0.44
 -1 11 -11 9.47 0.61
 1 11 11 7.63 2.18
 1 11 11 7.13 0.77
 -1 11 -11 8 0.53
 1 11 11 8.22 1.11
 1 11 12 2.7 0.72
 -1 11 -12 2.39 0.42
 1 11 12 2.87 1.09
 -1 11 -12 2.32 0.5
 1 11 12 1.89 0.61
 -1 11 -13 18.9 0.87
 1 11 13 17.14 0.99
 1 11 13 14.98 1.1
 -1 11 -13 16.91 0.8
 1 11 13 18.49 1.42
 1 11 14 0.85 0.78
 1 11 14 2.53 1.38
 1 11 14 0.98 0.69
 -1 11 -14 0.4 0.34
 1 11 15 9.89 0.93
 1 11 15 12.33 0.89
 1 11 15 12.17 2.15
 1 11 16 15.43 1.01
 1 11 16 15.85 0.99
 1 11 16 15.67 1.01
 1 11 17 3.26 0.68
 1 11 17 4.84 0.71
 1 11 18 3.16 0.62
 1 11 18 3.04 0.6
 1 11 19 1.92 0.54
 1 11 19 1.54 0.48
 1 11 20 0.87 0.35
 -1 12 19 73.63 2.83
 -1 12 18 41.93 1.66
 1 12 -18 35.91 1.66
 -1 12 17 43.46 1.82
 -1 12 17 40.73 1.87
 -1 12 17 41.16 1.8
 -1 12 16 45.6 1.97
 -1 12 16 47.01 1.97
 -1 12 16 45.48 2.12
 -1 12 15 3.17 1.29
 -1 12 15 3.68 0.75
 -1 12 15 4.59 0.77
 1 12 -15 3.75 1.33
 -1 12 15 3.67 1.1
 -1 12 14 2.39 1.24
 -1 12 14 1.79 0.71
 -1 12 14 2.15 1.12
 -1 12 14 2.55 0.69
 -1 12 14 -0.71 1.99
 1 12 -14 1.36 1.26
 -1 12 13 112.6 4.9
 -1 12 13 113.72 4.28
 -1 12 13 113.35 4.44
 1 12 -13 104.21 4.89
 -1 12 13 107.23 4.53
 -1 12 12 31.06 1.42
 -1 12 12 29.69 2.04
 -1 12 12 32.65 2.11
 1 12 -12 28.31 1.98
 -1 12 11 60.4 2.59
 -1 12 11 59.58 3.06
 1 12 -11 60.37 2.31
 1 12 -11 60.36 2.94
 -1 12 11 61.26 2.43
 -1 12 10 105.86 4.02
 1 12 -10 101.53 4.48
 1 12 -10 105.93 3.96
 -1 12 10 102.43 4.63
 -1 12 10 108.7 4.04
 -1 12 9 97.72 4.29
 -1 12 9 99 3.71
 1 12 -9 91.74 4.12
 -1 12 8 9.13 1.43
 1 12 -8 8.25 1.06
 -1 12 7 9.41 1.32
 1 12 -7 10.33 1.02
 -1 12 6 123.72 5.08
 1 12 -6 126.66 4.94
 -1 12 5 26.62 1.48
 1 12 -5 25.79 1.39
 -1 12 4 146.97 5.63
 -1 12 3 82.5 3.23
 -1 12 2 241.08 8.93
 -1 12 1 129.46 4.82
 1 12 -1 127.61 4.8
 -1 12 0 11.82 0.67
 1 12 0 11.42 0.67
 1 12 1 11.45 0.45
 -1 12 -3 269.01 10.01
 -1 12 -4 479.94 17.71
 -1 12 -5 103.47 4.06
 -1 12 -6 51.34 2.22
 -1 12 -7 39.94 1.83
 -1 12 -8 1 0.45
 -1 12 -8 1.81 0.69
 -1 12 -9 15.19 1.06
 -1 12 -9 14.39 0.75
 -1 12 -9 13.15 0.7
 1 12 10 56.22 2.46
 1 12 10 51.99 2.23
 -1 12 -10 60.15 2.2
 1 12 10 55.84 2.28
 -1 12 -10 57.3 2.23
 1 12 10 57.56 2.71
 1 12 11 133.33 5.05
 1 12 11 121.29 4.9
 -1 12 -11 131.48 4.87
 1 12 11 126.06 4.95
 -1 12 -11 138.78 4.89
 1 12 11 133.22 5.33
 -1 12 -12 150.12 5.54
 -1 12 -12 156.62 5.58
 1 12 12 155.17 5.74
 1 12 12 141.2 5.6
 1 12 12 141.14 5.65
 -1 12 -13 89.37 3.39
 -1 12 -13 91.7 3.44
 1 12 13 89.37 3.5
 1 12 13 90.04 3.68
 1 12 13 89.84 3.53
 1 12 14 32.09 1.83
 1 12 14 27.93 1.43
 1 12 14 27.64 1.37
 -1 12 -14 28.33 1.17
 1 12 15 1.36 0.76
 1 12 15 1.87 0.7
 1 12 15 1.51 0.73
 1 12 16 0.19 0.7
 1 12 16 0.17 0.7
 1 12 16 -0.25 0.67
 1 12 17 4.75 0.69
 1 12 17 4.8 0.71
 1 12 18 21.12 1.04
 1 12 19 55.02 2.19
 1 12 19 56.39 2.17
 1 12 20 53.67 2.04
 -1 13 19 5.39 0.57
 -1 13 18 -0.37 0.58
 -1 13 17 10.73 1.01
 -1 13 17 10.79 0.86
 -1 13 16 3.92 0.73
 -1 13 16 3.58 1.04
 -1 13 16 2.61 0.75
 -1 13 15 -0.52 1.23
 -1 13 15 0.58 0.73
 -1 13 15 0.07 0.69
 -1 13 15 2.34 1.15
 1 13 -15 0.07 1.18
 -1 13 14 8.98 1.39
 -1 13 14 14.07 2.36
 1 13 -14 11.4 1.44
 -1 13 14 10.02 1.29
 -1 13 14 9.31 0.84
 -1 13 14 9.98 0.89
 -1 13 13 19.28 1.09
 -1 13 13 18.07 1.07
 1 13 -13 15.57 1.65
 -1 13 13 19.65 1.68
 -1 13 13 19.11 1.47
 -1 13 13 18.82 2.17
 -1 13 12 13.38 0.88
 -1 13 12 12.12 1.46
 1 13 -12 12.77 1.4
 1 13 -12 14.57 0.67
 -1 13 12 13.52 1.87
 -1 13 11 0.75 1.22
 -1 13 11 0.9 0.57
 1 13 -11 -1.49 1.07
 1 13 -11 0.2 0.34
 -1 13 11 1.1 1.14
 -1 13 10 5.38 1.29
 -1 13 10 5.71 0.62
 1 13 -10 5.81 1.16
 1 13 -10 6.11 0.43
 -1 13 10 5.58 0.74
 1 13 -9 0.8 0.89
 -1 13 9 0.45 0.55
 -1 13 9 -0.1 0.51
 -1 13 9 1.06 1.24
 1 13 -8 11.94 1.17
 -1 13 8 11.65 1.41
 1 13 -7 3.42 0.89
 -1 13 7 3 1.22
 1 13 -6 32.58 1.62
 -1 13 6 30.75 1.86
 1 13 -5 5.97 0.76
 -1 13 4 0.46 0.72
 -1 13 3 73.03 2.9
 -1 13 2 1.94 0.49
 -1 13 1 1.31 0.43
 1 13 -1 1.99 0.38
 -1 13 0 5.08 0.5
 1 13 0 4.96 0.47
 -1 13 -1 15.48 0.92
 -1 13 -3 9.65 0.81
 -1 13 -4 8.68 0.82
 -1 13 -5 17.14 1.05
 -1 13 -6 7.05 0.83
 -1 13 -7 15.37 1.03
 1 13 8 1.83 0.97
 -1 13 -8 1.91 0.72
 -1 13 -8 2.39 0.43
 -1 13 -8 1.74 0.45
 1 13 9 9.28 1.08
 1 13 9 8.39 0.62
 1 13 9 9.27 1.09
 -1 13 -9 9.04 0.59
 -1 13 -9 9.3 0.61
 -1 13 -9 9.57 0.94
 1 13 10 3.73 0.53
 -1 13 -10 4.02 0.51
 1 13 10 3.5 1.06
 1 13 10 3.23 0.66
 1 13 10 1.43 1.68
 -1 13 -10 4.22 0.45
 -1 13 -11 0.14 0.41
 1 13 11 -0.22 0.59
 -1 13 -11 -0.14 0.49
 1 13 11 0.52 0.53
 1 13 11 0.56 1.04
 1 13 12 3.55 0.63
 -1 13 -12 3.1 0.53
 -1 13 -12 3.45 0.45
 1 13 12 4.32 0.76
 1 13 12 3.68 1.13
 1 13 13 0.04 0.62
 -1 13 -13 0.21 0.5
 1 13 13 -0.04 1.17
 -1 13 -13 0.09 0.37
 1 13 13 0.47 0.68
 1 13 14 3.48 0.7
 1 13 14 3.64 0.69
 1 13 14 3.4 1.35
 -1 13 -14 3.47 0.39
 1 13 14 2.88 0.76
 1 13 15 0.39 0.67
 1 13 15 0.72 0.68
 -1 13 -15 0.63 0.32
 1 13 15 2.08 0.74
 1 13 15 0.32 1.9
 1 13 16 -0.49 0.68
 1 13 16 -0.15 0.68
 1 13 16 -0.74 3.16
 1 13 17 1.19 0.62
 1 13 17 1.15 0.6
 1 13 18 0.36 0.53
 1 13 19 6.62 0.58
 1 13 19 7.22 0.52
 1 13 20 0.42 0.3
 -1 14 19 59.13 2.3
 -1 14 18 19.04 1.11
 -1 14 18 20.97 1.05
 -1 14 17 49.2 2.16
 -1 14 17 50.58 2.08
 -1 14 16 35.4 1.75
 -1 14 16 33.53 1.58
 -1 14 15 4.48 0.77
 -1 14 15 4.02 0.75
 -1 14 15 2.15 1.24
 -1 14 15 4.01 1.14
 -1 14 14 4.04 1.23
 -1 14 14 2.19 2.54
 -1 14 14 1.38 1.18
 -1 14 14 2.46 0.72
 1 14 -14 3.03 1.22
 -1 14 14 2.81 0.74
 1 14 -13 24.88 1.86
 1 14 -13 26.51 1.1
 -1 14 13 29.64 2.42
 -1 14 13 26.73 1.7
 -1 14 13 26.94 1.32
 -1 14 13 27.26 1.31
 -1 14 13 26.53 1.93
 -1 14 12 70.19 3.48
 1 14 -12 69.48 3.45
 -1 14 12 73.25 3.31
 1 14 -12 73.97 2.8
 -1 14 12 74.27 2.94
 -1 14 12 75.72 2.93
 -1 14 11 41.12 1.78
 -1 14 11 43.14 1.76
 -1 14 11 37.61 2.25
 1 14 -11 41.01 1.62
 -1 14 11 42.05 1.95
 1 14 -11 35.35 2.22
 -1 14 10 108.57 4.2
 -1 14 10 111.79 4.19
 -1 14 10 101.01 4.68
 1 14 -10 112.71 4.12
 -1 14 10 109.29 4.17
 1 14 -10 105.54 4.63
 -1 14 9 23.59 1.11
 -1 14 9 20.36 1.67
 1 14 -9 22.4 0.97
 -1 14 9 23.53 1.07
 1 14 -9 21.02 1.48
 -1 14 8 2.9 1.15
 -1 14 8 1.65 0.55
 1 14 -8 2.4 0.88
 1 14 -7 4.3 0.83
 -1 14 7 3.7 1.14
 1 14 -6 44.97 2.04
 -1 14 6 45.93 2.28
 1 14 -5 131.72 4.91
 -1 14 5 119.04 5.02
 -1 14 4 81.9 3.31
 -1 14 3 111.29 4.28
 1 14 -2 76.87 2.9
 -1 14 2 75.01 2.94
 1 14 -1 119.68 4.45
 -1 14 1 118.32 4.46
 -1 14 0 15.52 0.7
 1 14 0 13.86 0.67
 -1 14 0 13.69 0.84
 -1 14 -1 0.35 0.63
 -1 14 -4 185.14 7
 -1 14 -5 45.76 2.01
 -1 14 -6 57.22 2.43
 -1 14 -7 20.08 1.17
 -1 14 -8 0.19 0.7
 -1 14 -8 0.13 0.45
 -1 14 -8 0.08 0.4
 1 14 9 11.74 1.18
 -1 14 -9 11.56 0.68
 -1 14 -9 12.67 1.01
 1 14 9 12.35 0.71
 -1 14 -9 12.02 0.67
 1 14 9 11.71 1.07
 1 14 9 10.88 0.76
 1 14 10 34.92 1.58
 -1 14 -10 38.29 1.5
 1 14 10 35.14 1.54
 1 14 10 37.37 2.2
 -1 14 -10 36.58 1.53
 1 14 10 40.01 1.87
 1 14 11 55.39 2.3
 -1 14 -11 57.6 2.2
 1 14 11 58.05 2.52
 1 14 11 53.45 2.24
 -1 14 -11 59.78 2.24
 1 14 12 54.19 2.43
 1 14 12 58.81 3.62
 1 14 12 51.17 2.2
 -1 14 -12 58.26 2.12
 -1 14 -12 51.55 2.08
 1 14 12 50.66 2.15
 -1 14 -13 44.3 1.81
 -1 14 -13 50.09 1.88
 1 14 13 45.11 1.97
 1 14 13 44.88 1.93
 1 14 13 45.57 2.22
 1 14 13 47.6 1.96
 1 14 14 51.33 2.19
 1 14 14 53.19 2.17
 1 14 14 52.97 2.47
 1 14 14 52.97 2.16
 -1 14 -14 52.08 2.02
 -1 14 -15 7.82 0.48
 1 14 15 8.41 0.76
 1 14 15 8.83 0.81
 1 14 15 7.52 0.8
 1 14 16 -2.05 2.98
 1 14 16 0.42 0.66
 1 14 16 -0.05 0.63
 1 14 17 12.86 0.82
 1 14 17 -10.77 4.55
 1 14 18 14.36 0.81
 1 14 19 40.17 1.63
 -1 15 19 6.73 0.58
 -1 15 18 1.65 0.6
 -1 15 18 1.67 0.74
 -1 15 17 2.77 0.7
 -1 15 17 1.2 0.91
 -1 15 16 60.15 2.65
 -1 15 16 62.74 2.53
 -1 15 15 41.66 2.06
 -1 15 15 42.59 1.84
 -1 15 15 39.72 1.8
 1 15 -14 37.53 2.21
 -1 15 14 30.55 2.18
 -1 15 14 36.06 1.99
 -1 15 14 39.82 3.13
 -1 15 14 39.13 1.66
 -1 15 14 37.14 1.69
 -1 15 13 18.51 1.09
 -1 15 13 19.79 1.12
 1 15 -13 19.62 0.85
 -1 15 13 21.22 2.47
 -1 15 13 19.37 1.55
 -1 15 13 16.21 1.56
 1 15 -13 17.96 1.64
 -1 15 12 47.59 2.62
 -1 15 12 51.11 2.11
 -1 15 12 51.8 2.07
 -1 15 12 45.84 2.57
 1 15 -12 46.75 2.55
 1 15 -12 49.9 1.94
 -1 15 11 2 1.08
 -1 15 11 0.58 0.68
 -1 15 11 0.77 0.63
 -1 15 11 -0.16 1.05
 1 15 -11 1.02 0.35
 1 15 -11 -0.41 1
 1 15 -10 -0.14 0.99
 -1 15 10 0.43 0.63
 -1 15 10 -0.45 1.01
 -1 15 10 0.7 0.67
 1 15 -10 0.76 0.34
 1 15 -9 3.15 0.94
 -1 15 9 2.53 0.58
 -1 15 9 3.41 1.01
 -1 15 9 2.88 0.6
 1 15 -9 2.98 0.38
 1 15 -8 48.59 2.39
 -1 15 8 50.06 2.07
 1 15 -8 53.25 2
 -1 15 8 52.68 2.56
 1 15 -7 58.41 2.53
 -1 15 7 56.5 2.71
 1 15 -6 20.15 1.16
 -1 15 6 19.62 1.43
 -1 15 5 48.86 2.28
 -1 15 3 2.61 0.57
 -1 15 2 21.71 1.04
 1 15 -2 22.66 0.97
 -1 15 1 72.91 2.84
 1 15 -1 72.78 2.73
 -1 15 1 69.79 2.73
 -1 15 0 27.98 1.31
 -1 15 0 28.1 1.17
 -1 15 -1 77.2 2.96
 -1 15 -1 72.58 2.83
 -1 15 -4 60.56 2.55
 -1 15 -5 0.87 0.67
 -1 15 -6 22.03 1.26
 -1 15 -7 52.67 2.35
 -1 15 -7 54.36 2.1
 -1 15 -8 21.4 1.01
 -1 15 -8 22.93 0.99
 -1 15 -8 23.35 1.3
 1 15 8 21.04 1
 1 15 9 53.31 2.12
 1 15 9 53.47 2.38
 1 15 9 51.7 2.12
 -1 15 -9 53.24 2.1
 1 15 9 55.46 2.23
 1 15 9 51.12 2.14
 -1 15 -9 56.14 2.09
 -1 15 -10 33.36 1.35
 -1 15 -10 33.44 1.38
 1 15 10 30.37 1.4
 1 15 10 32.56 1.72
 1 15 10 31.46 1.38
 1 15 10 37.51 2.09
 1 15 10 32.18 1.44
 -1 15 -11 32.63 1.36
 1 15 11 32.9 1.77
 1 15 11 30.95 1.45
 1 15 11 36.09 2.76
 1 15 11 33.31 1.46
 -1 15 -11 33.91 1.4
 1 15 11 31.71 1.42
 1 15 12 11.07 0.81
 -1 15 -12 11.9 0.65
 1 15 12 11.69 1.29
 -1 15 -12 12.9 0.75
 1 15 12 10.47 0.87
 1 15 12 10.88 0.78
 1 15 12 12.61 3.14
 -1 15 -13 5.31 0.48
 1 15 13 4.66 0.67
 -1 15 -13 6.46 0.59
 1 15 13 5.68 0.75
 1 15 13 4.81 0.68
 1 15 13 7.28 1.25
 1 15 14 25.69 1.71
 1 15 14 25.43 1.24
 1 15 14 25.37 1.27
 1 15 14 25.75 1.25
 -1 15 -14 25.59 1.07
 1 15 15 9.37 0.77
 1 15 15 8.26 1.81
 1 15 15 8.27 0.77
 -1 15 -15 8.58 0.5
 1 15 16 15.59 0.93
 1 15 16 15.38 2.92
 1 15 17 7.43 0.68
 1 15 17 -1.19 4.39
 1 15 18 8.33 0.71
 1 15 18 8.78 0.63
 1 15 19 0.55 0.44
 -1 16 19 12.51 0.72
 -1 16 18 17.64 0.95
 -1 16 18 16.49 1.04
 -1 16 17 40.79 1.72
 -1 16 17 38.15 1.83
 -1 16 16 1.66 0.73
 -1 16 16 2.56 1.09
 -1 16 15 0.43 0.75
 -1 16 15 1.29 1.18
 -1 16 14 4.79 0.81
 -1 16 14 4.23 1.26
 -1 16 14 5.48 2.95
 1 16 -14 3.13 1.12
 -1 16 14 3.29 0.77
 -1 16 14 4.69 1.19
 -1 16 13 13.04 1.39
 -1 16 13 11.95 1.36
 1 16 -13 12.18 1.37
 -1 16 13 15.47 2.51
 -1 16 13 12.35 0.95
 -1 16 13 12.94 0.87
 1 16 -12 83.5 3.91
 -1 16 12 81.59 3.91
 -1 16 12 86.44 3.77
 -1 16 12 90.46 3.49
 1 16 -12 90.22 3.34
 1 16 -11 9.42 1.17
 -1 16 11 8.75 0.84
 -1 16 11 10.31 1.21
 -1 16 11 9.36 1.12
 1 16 -11 9.97 0.57
 -1 16 10 29.02 1.39
 1 16 -10 28.93 1.74
 -1 16 10 26.05 1.77
 -1 16 10 30.33 1.35
 1 16 -10 29.85 1.22
 -1 16 9 17.43 0.99
 -1 16 9 18.02 0.95
 1 16 -9 17.26 1.32
 1 16 -9 17.91 0.81
 -1 16 9 16.78 1.4
 -1 16 8 7.83 0.69
 -1 16 8 7.28 0.66
 -1 16 8 7.29 1.08
 1 16 -8 6.98 0.88
 1 16 -8 7.89 0.49
 1 16 -7 22.29 1.3
 -1 16 7 22.88 1.11
 -1 16 7 25.6 1.54
 -1 16 6 8.62 1.03
 1 16 -6 8.59 0.79
 -1 16 5 14.48 1.12
 -1 16 4 17.69 1.13
 -1 16 2 31.76 1.39
 1 16 -2 33.71 1.33
 -1 16 1 141.77 5.38
 1 16 -1 142.36 5.38
 -1 16 0 102.22 3.72
 -1 16 0 92.79 3.56
 -1 16 -1 15.59 0.94
 -1 16 -1 15.07 0.72
 -1 16 -2 19.73 1.13
 -1 16 -5 48.18 2.13
 -1 16 -6 47.4 2.13
 1 16 7 1.32 0.99
 -1 16 -7 1.62 0.4
 -1 16 -7 1.19 0.74
 1 16 8 11.86 0.75
 -1 16 -8 12.46 1.01
 -1 16 -8 12.6 0.68
 1 16 8 12.32 0.65
 1 16 8 12.75 0.71
 -1 16 -8 12.61 0.71
 -1 16 -9 9.78 0.67
 1 16 9 10.08 0.68
 1 16 9 10.78 0.98
 -1 16 -9 10.5 0.64
 1 16 10 5.25 0.59
 1 16 10 4.97 1.15
 1 16 10 5.5 1.6
 1 16 10 4.81 0.59
 -1 16 -10 5 0.53
 1 16 10 4.46 0.6
 -1 16 -10 5.56 0.5
 1 16 11 5.44 0.64
 1 16 11 6.67 2.46
 1 16 11 5.64 1.19
 1 16 11 5.66 0.64
 -1 16 -11 7.12 0.6
 1 16 11 6.19 0.67
 -1 16 -11 5.77 0.52
 -1 16 -12 27.69 1.2
 -1 16 -12 29.96 1.26
 1 16 12 28.59 1.35
 1 16 12 27.04 1.3
 1 16 12 27.44 1.71
 1 16 12 28.19 1.29
 -1 16 -13 46.86 1.89
 -1 16 -13 52.57 1.96
 1 16 13 46.88 2.02
 1 16 13 46.33 1.99
 1 16 13 47.82 2.29
 1 16 13 49.38 2
 -1 16 -14 6.24 0.45
 1 16 14 5.27 0.69
 1 16 14 6.38 0.73
 1 16 14 7.37 1.32
 1 16 15 0.43 0.62
 1 16 15 0.55 1.76
 1 16 15 -0.21 0.61
 -1 16 -15 0.67 0.32
 1 16 16 -1.39 2.87
 1 16 16 0.22 0.58
 1 16 17 7.85 0.66
 1 16 17 -13.7 4.37
 1 16 18 12.47 0.8
 1 16 19 13.32 0.7
 -1 17 19 1.9 0.49
 -1 17 18 0.71 0.58
 -1 17 18 0.82 0.74
 -1 17 17 9.58 0.81
 -1 17 17 9.25 1.01
 -1 17 16 27.82 1.66
 -1 17 16 30.83 1.44
 -1 17 15 52.44 2.36
 -1 17 15 48.57 2.12
 -1 17 14 56.98 2.71
 -1 17 14 65.54 3.86
 -1 17 14 60.57 2.49
 -1 17 13 28.17 1.88
 -1 17 13 31.27 1.49
 -1 17 13 31.12 2.79
 -1 17 13 29.48 1.87
 -1 17 12 89.55 3.44
 -1 17 12 88.59 3.73
 1 17 -12 88.14 3.29
 -1 17 12 78.38 3.8
 1 17 -12 81.08 3.83
 -1 17 11 43.59 1.84
 1 17 -11 41.95 1.67
 -1 17 11 40.08 1.92
 -1 17 11 39.44 2.2
 1 17 -11 42.42 2.24
 -1 17 10 6.43 0.77
 1 17 -10 6.73 0.5
 1 17 -10 8 0.99
 -1 17 10 8.27 0.78
 -1 17 10 7.5 1.04
 -1 17 9 35.79 1.5
 1 17 -9 34.5 1.4
 1 17 -9 35.88 1.83
 -1 17 9 35.03 1.56
 -1 17 9 32.61 1.88
 -1 17 8 114.44 4.26
 -1 17 8 112.99 4.32
 -1 17 8 106.46 4.62
 1 17 -8 114.99 4.24
 1 17 -8 110.52 4.55
 -1 17 7 130.73 4.76
 1 17 -7 126.7 4.7
 -1 17 7 122.61 5.04
 1 17 -7 118.61 4.94
 -1 17 6 138.04 5.42
 -1 17 5 24.74 1.35
 -1 17 4 12.57 0.93
 -1 17 3 0.79 0.56
 1 17 -3 1.01 0.3
 -1 17 3 0.67 0.49
 1 17 -2 2.16 0.28
 -1 17 2 1.49 0.52
 -1 17 1 62.81 2.56
 -1 17 0 108.26 4.19
 -1 17 -1 133.62 5.03
 -1 17 -1 144.11 5.24
 -1 17 -2 59.58 2.31
 -1 17 -2 60.31 2.52
 -1 17 -5 5.72 0.81
 -1 17 -6 10.52 0.6
 -1 17 -6 9.01 0.9
 -1 17 -7 84.8 3.16
 -1 17 -7 84.84 3.42
 1 17 7 77.95 3.36
 -1 17 -8 58.08 2.28
 1 17 8 59.02 2.27
 -1 17 -8 60.59 2.56
 1 17 8 56.74 2.24
 1 17 8 60.76 2.55
 -1 17 -8 60.3 2.26
 1 17 8 56.32 2.27
 1 17 9 121.88 4.43
 -1 17 -9 114.05 4.39
 -1 17 -9 116.45 4.39
 1 17 9 116.19 4.41
 1 17 10 119.31 4.58
 1 17 10 115.67 4.76
 -1 17 -10 122.69 4.55
 1 17 10 129.06 4.78
 -1 17 -10 121.21 4.57
 1 17 11 22.12 1.07
 1 17 11 22.37 1.52
 -1 17 -11 22.83 1.01
 -1 17 -11 21.85 1.05
 1 17 11 21.04 1.1
 1 17 12 0.1 1.21
 1 17 12 0.93 0.62
 1 17 12 0.76 0.58
 -1 17 -12 0.02 0.53
 -1 17 -12 0.46 0.42
 1 17 13 0.83 0.61
 -1 17 -13 1.51 0.39
 1 17 13 1.13 0.57
 -1 17 -13 0.88 0.53
 1 17 13 1.05 1.21
 1 17 14 20.94 1.06
 -1 17 -14 19.6 0.89
 1 17 14 21 1.05
 1 17 14 22.09 1.57
 -1 17 -15 60.22 2.36
 1 17 15 65.09 2.48
 1 17 15 68.43 3.05
 1 17 16 46.18 3.27
 1 17 16 45.3 1.75
 -1 17 -16 40.31 1.6
 1 17 17 14.04 4.36
 1 17 17 25.46 1.15
 1 17 18 16.52 0.89
 1 17 19 1.21 0.42
 -1 18 18 5.81 0.64
 -1 18 18 6.07 0.79
 -1 18 17 0.22 0.44
 -1 18 17 0.26 0.89
 -1 18 17 0.45 0.65
 -1 18 16 0.06 1.09
 -1 18 16 -0.65 0.71
 -1 18 15 1.05 1.19
 -1 18 15 -2.89 3.8
 -1 18 15 1.27 0.75
 -1 18 14 -0.72 1.28
 -1 18 14 -0.15 0.78
 -1 18 13 1.6 1.33
 -1 18 13 0.13 0.76
 -1 18 13 -1.47 2.6
 -1 18 12 11.77 0.89
 -1 18 12 10.82 1.78
 1 18 -12 11.42 0.64
 1 18 -11 8.45 1.04
 -1 18 11 10.84 0.82
 -1 18 11 8.17 1.06
 -1 18 11 8.08 1.1
 1 18 -11 8.59 0.57
 1 18 -10 0.98 0.82
 -1 18 10 2.67 0.66
 -1 18 10 2.19 0.7
 -1 18 10 2.05 0.92
 1 18 -10 2.3 0.4
 1 18 -9 0.6 0.7
 -1 18 9 0.1 0.61
 -1 18 9 0.29 0.65
 -1 18 9 0.8 0.79
 1 18 -9 0.4 0.36
 1 18 -8 -0.13 0.65
 1 18 -8 -0.23 0.38
 -1 18 8 0.42 0.56
 -1 18 8 0.01 0.6
 -1 18 8 0.91 0.75
 -1 18 7 2.11 0.74
 -1 18 7 2.62 0.59
 1 18 -7 3.09 0.38
 -1 18 6 1.13 0.66
 1 18 -6 0.75 0.33
 -1 18 5 7.07 0.72
 -1 18 4 27.75 1.26
 -1 18 3 1.01 0.5
 -1 18 2 3.4 0.56
 -1 18 1 -0.02 0.56
 -1 18 0 2.72 0.66
 -1 18 -1 6.85 0.77
 -1 18 -2 0.66 0.63
 -1 18 -3 2.61 0.7
 -1 18 -5 17.3 0.81
 -1 18 -6 4.81 0.78
 1 18 6 4.98 1
 1 18 7 -0.1 1.01
 -1 18 -7 0.34 0.4
 -1 18 -7 0.37 0.73
 1 18 8 3.93 0.5
 -1 18 -8 3.44 0.51
 1 18 8 3.68 0.43
 -1 18 -8 3.98 0.47
 1 18 8 3.25 1.08
 -1 18 -8 3.11 0.82
 1 18 8 4.1 0.41
 1 18 8 3.33 0.58
 1 18 9 3.47 0.79
 -1 18 -9 3.33 0.46
 1 18 9 2.78 0.52
 -1 18 -9 2.56 0.52
 -1 18 -10 4.73 0.52
 -1 18 -10 4.76 0.56
 1 18 10 5.14 0.57
 1 18 10 5.9 1.49
 1 18 11 2 1.17
 1 18 11 0.62 0.56
 -1 18 -11 0.6 0.5
 -1 18 -11 0.24 0.44
 1 18 12 1.65 1.21
 1 18 12 2.81 0.57
 -1 18 -12 2.63 0.54
 1 18 12 2.33 0.59
 1 18 12 -0.03 3.35
 -1 18 -12 2.88 0.44
 1 18 13 3.15 0.59
 -1 18 -13 4.18 0.56
 1 18 13 2.31 0.6
 -1 18 -13 2.67 0.43
 1 18 13 4.34 1.25
 -1 18 -14 0.97 0.36
 1 18 14 0.9 1.28
 1 18 14 1.39 0.57
 -1 18 -15 2.57 0.35
 1 18 15 3.12 1.79
 1 18 15 3.49 0.58
 -1 18 -16 0.67 0.28
 1 18 16 0.17 0.54
 1 18 16 2.27 2.81
 1 18 17 -5.87 4.17
 1 18 19 1.01 0.35
 -1 19 18 3.33 0.59
 -1 19 18 3.12 0.73
 -1 19 17 31.78 1.46
 -1 19 17 34.36 1.35
 -1 19 16 30.5 1.69
 -1 19 16 31.29 1.31
 -1 19 16 31.1 1.47
 -1 19 15 57.11 2.39
 -1 19 15 58.4 2.61
 -1 19 15 60.31 4.49
 -1 19 14 61.48 2.59
 -1 19 14 63.95 2.84
 -1 19 14 68.26 4.16
 -1 19 13 30.83 1.49
 -1 19 13 27.63 1.88
 -1 19 12 47.63 2.02
 1 19 -12 45.51 1.82
 -1 19 12 47.51 2.49
 -1 19 11 7.64 0.86
 1 19 -11 7.52 0.54
 -1 19 11 7.13 1.01
 -1 19 10 1.31 0.71
 1 19 -10 0.73 0.38
 -1 19 10 0.89 0.71
 -1 19 9 73.8 2.89
 1 19 -9 71.81 2.77
 -1 19 9 72.72 2.83
 -1 19 8 214.48 7.9
 1 19 -8 215.39 7.82
 -1 19 8 205.57 7.85
 1 19 -7 133.27 4.96
 1 19 -6 165.35 6.04
 -1 19 6 166.26 6.08
 -1 19 6 155.68 6.12
 1 19 -5 27.07 1.11
 -1 19 5 27.31 1.22
 -1 19 4 24.93 1.17
 -1 19 3 37.89 1.65
 -1 19 2 16.73 0.95
 -1 19 1 26.5 1.31
 -1 19 0 97.02 3.83
 -1 19 -1 132.31 5.11
 -1 19 -2 70.93 2.91
 -1 19 -3 31.65 1.55
 -1 19 -5 0.22 0.36
 1 19 6 28.07 1.56
 -1 19 -6 29.44 1.53
 -1 19 -7 40.89 1.61
 -1 19 -7 39.45 1.92
 1 19 7 40.34 1.93
 1 19 7 39.78 1.6
 1 19 7 40.54 1.62
 1 19 7 39.87 1.57
 1 19 7 38.75 1.59
 1 19 8 138.76 4.94
 -1 19 -8 135.59 5.24
 1 19 8 130.29 4.92
 1 19 8 126.17 4.93
 1 19 8 130.54 5.14
 1 19 8 130.25 4.95
 -1 19 -8 137.02 4.95
 1 19 9 79.71 2.94
 1 19 9 74.74 3.17
 -1 19 -9 76.15 2.89
 1 19 9 74.58 2.9
 -1 19 -9 71.92 2.9
 1 19 10 74.22 2.86
 -1 19 -10 71.8 2.84
 1 19 10 76.03 3.14
 -1 19 -10 74.49 2.84
 1 19 11 23.37 2.67
 -1 19 -11 24.81 1.14
 1 19 11 23.95 1.64
 1 19 11 25.19 1.16
 -1 19 -11 25.45 1.11
 1 19 12 0.22 0.54
 -1 19 -12 0.02 0.52
 -1 19 -12 0.01 0.41
 1 19 12 1.43 1.23
 1 19 13 8.59 0.69
 -1 19 -13 8.69 0.66
 1 19 13 10.01 1.35
 -1 19 -13 8.13 0.56
 -1 19 -14 19.97 0.88
 1 19 14 19.37 1
 1 19 15 81.83 3
 1 19 15 87.52 3.51
 1 19 16 48.8 3.3
 1 19 16 44.88 1.78
 1 19 17 52.03 4.56
 -1 20 18 7.16 0.78
 -1 20 18 7.6 0.66
 -1 20 17 19.16 0.86
 -1 20 17 17.9 1.19
 -1 20 17 17.8 1.01
 -1 20 16 7.69 0.58
 -1 20 16 7.41 1.14
 -1 20 16 7.12 0.8
 -1 20 15 -0.23 0.75
 -1 20 15 0.37 1.23
 -1 20 15 0.4 0.47
 -1 20 14 0.61 0.76
 -1 20 14 -0.59 1.32
 -1 20 13 2.01 0.79
 -1 20 13 1.14 1.35
 -1 20 12 3.56 0.84
 -1 20 12 5.16 1.72
 1 20 -12 4.53 0.47
 -1 20 12 3.39 1.37
 1 20 -11 2.34 0.41
 -1 20 11 2.22 0.78
 -1 20 11 2.19 0.98
 1 20 -10 22.63 1
 -1 20 10 22.29 1.22
 -1 20 10 21.75 1.17
 1 20 -9 13.99 0.71
 -1 20 9 13.72 0.93
 -1 20 9 14.38 0.81
 -1 20 9 13.72 0.93
 -1 20 8 8.85 0.76
 1 20 -8 8.64 0.56
 1 20 -7 -0.25 0.35
 1 20 -6 5.3 0.45
 -1 20 6 6.03 0.57
 -1 20 6 6.6 0.51
 -1 20 5 32.67 1.42
 -1 20 5 32.36 1.39
 -1 20 4 9.24 0.66
 -1 20 3 30.14 1.39
 -1 20 2 2.71 0.58
 -1 20 1 76.53 3.09
 -1 20 0 3.09 0.66
 -1 20 -1 11.68 0.91
 -1 20 -2 2.51 0.73
 -1 20 -3 17.17 1.13
 -1 20 -4 36.79 1.86
 -1 20 -4 41.12 1.59
 -1 20 -5 2.48 0.4
 -1 20 -6 9.91 0.96
 1 20 6 9.5 0.57
 1 20 6 7.74 1.09
 -1 20 -6 8.53 0.62
 -1 20 -7 0.74 0.42
 1 20 7 0.53 0.41
 1 20 7 0.52 0.52
 1 20 7 -0.02 1.03
 -1 20 -7 0.31 0.75
 1 20 8 0.13 0.43
 1 20 8 0.4 0.56
 -1 20 -8 0.49 0.42
 1 20 8 -0.13 0.4
 -1 20 -8 -0.33 0.78
 1 20 8 0.93 1.08
 1 20 9 16.45 0.99
 -1 20 -9 14.82 0.76
 1 20 9 14.57 0.8
 1 20 9 13.26 1.34
 -1 20 -9 14.68 0.82
 -1 20 -10 1 0.45
 -1 20 -10 1.96 0.5
 1 20 10 1.15 0.52
 1 20 10 2.54 1.42
 1 20 11 8.54 0.66
 -1 20 -11 7.45 0.65
 -1 20 -11 8.3 0.59
 -1 20 -12 10.55 0.66
 1 20 12 12.01 0.75
 -1 20 -12 12.39 0.71
 1 20 12 10.12 1.34
 -1 20 -13 20.2 0.92
 1 20 13 20.81 1.02
 -1 20 -13 20.51 1.01
 1 20 13 23.13 1.54
 1 20 14 18.73 1.55
 -1 20 -14 16.66 0.79
 1 20 14 17.37 0.91
 -1 20 -15 0.62 0.32
 1 20 15 0.89 1.85
 1 20 15 0.05 0.52
 1 20 15 -0.1 0.7
 1 20 16 2.23 2.88
 1 20 16 -0.22 0.66
 -1 20 -16 0.04 0.25
 1 20 17 3.54 0.61
 1 20 17 9.54 4.06
 -1 21 18 2.21 0.69
 -1 21 17 16.61 0.95
 -1 21 17 16.92 1.12
 -1 21 16 19.65 1.11
 -1 21 16 20.58 1.39
 -1 21 16 21.14 0.95
 -1 21 15 56.54 2.56
 -1 21 15 55.78 2.34
 -1 21 15 56.41 2.21
 -1 21 14 45.81 1.98
 -1 21 14 46.08 2.26
 -1 21 14 44.14 3.94
 -1 21 14 44.08 1.8
 -1 21 13 19.7 1.21
 -1 21 13 17.09 2.92
 -1 21 13 20.39 1.65
 -1 21 12 17.5 1.1
 -1 21 12 16.23 1.83
 1 21 -12 15.76 0.77
 -1 21 12 15.81 1.6
 -1 21 11 8.94 1.07
 1 21 -11 8.61 0.59
 -1 21 11 9.62 0.86
 -1 21 10 2.59 0.77
 1 21 -10 1.89 0.42
 -1 21 10 1.37 0.73
 1 21 -9 30.59 1.33
 -1 21 9 32.11 1.47
 -1 21 9 33.95 1.51
 -1 21 9 33.26 1.42
 1 21 -8 86.5 3.31
 -1 21 8 85.88 3.37
 -1 21 8 91.71 3.33
 -1 21 8 86.15 3.36
 -1 21 7 84.6 3.14
 1 21 -7 81.37 3.14
 -1 21 6 64.2 2.51
 -1 21 6 63.14 2.57
 1 21 -6 66.72 2.5
 -1 21 6 67.95 2.56
 -1 21 5 40.13 1.7
 -1 21 5 38.82 1.72
 -1 21 5 43.69 1.69
 1 21 -4 9.07 0.51
 -1 21 4 8.07 0.67
 -1 21 3 48.53 1.87
 -1 21 3 48.8 2.03
 1 21 -3 47.32 1.84
 -1 21 2 8.26 0.76
 -1 21 1 11.92 0.87
 -1 21 0 38.92 1.78
 -1 21 -1 79.73 3.24
 -1 21 -2 47.95 2.13
 -1 21 -3 27.18 1.48
 -1 21 -3 28.56 1.17
 -1 21 -4 23.54 1.38
 -1 21 -4 25 1.05
 1 21 4 24.96 1.09
 1 21 5 2.58 0.46
 1 21 5 2.23 0.95
 -1 21 -5 2.15 0.4
 1 21 6 16.21 0.78
 -1 21 -6 15.05 0.8
 1 21 6 14.74 1.22
 1 21 7 36.78 1.5
 1 21 7 36.05 1.47
 -1 21 -7 35.46 1.81
 -1 21 -7 34.61 1.5
 1 21 7 37.12 1.82
 1 21 8 56.43 2.13
 -1 21 -8 51.74 2.43
 1 21 8 51.86 2.1
 1 21 8 54.02 2.11
 1 21 8 54.7 2.43
 -1 21 -8 54.2 2.12
 -1 21 -9 49.6 1.98
 1 21 9 51.74 2.06
 1 21 9 48.53 1.95
 1 21 9 49.28 2.34
 1 21 9 51.09 2
 -1 21 -10 51.11 1.99
 -1 21 -10 49.23 2.01
 1 21 10 51.37 2.38
 1 21 10 50.49 2.02
 -1 21 -11 6.49 0.56
 1 21 11 7.07 0.62
 -1 21 -11 6.65 0.63
 -1 21 -12 1.58 0.44
 1 21 12 2.63 0.57
 -1 21 -12 1.67 0.53
 1 21 12 2.29 1.27
 -1 21 -13 3.81 0.45
 1 21 13 4.61 0.57
 1 21 13 4.96 1.28
 -1 21 -14 5.83 0.45
 1 21 14 7.95 1.42
 1 21 15 40.67 1.74
 1 21 15 44.31 2.51
 -1 21 -15 39.51 1.56
 1 21 16 42.91 1.69
 1 21 16 46.03 3.36
 -1 21 -16 38.31 1.5
 1 21 17 16.94 0.91
 1 21 17 20.14 4.13
 1 21 18 11.13 0.65
 -1 22 18 33.97 1.48
 -1 22 17 13.57 1.03
 -1 22 17 13.03 0.84
 -1 22 16 11.19 0.87
 -1 22 16 12.91 0.69
 -1 22 16 12.06 1.17
 -1 22 15 1.68 0.73
 -1 22 15 1.06 0.48
 -1 22 15 2.06 1.18
 -1 22 14 4.91 0.82
 -1 22 14 4 0.54
 -1 22 14 3.99 1.34
 -1 22 13 6.21 0.61
 -1 22 13 7.03 1.46
 -1 22 13 7.07 0.88
 -1 22 12 44.81 2.34
 -1 22 12 38.75 1.65
 -1 22 12 38.77 2.17
 -1 22 12 40.43 1.81
 -1 22 11 48.38 2.08
 -1 22 11 49.3 1.89
 -1 22 11 48.02 2.07
 1 22 -11 44.22 1.85
 -1 22 10 25.38 1.31
 -1 22 10 27.6 1.18
 -1 22 10 26.43 1.36
 1 22 -10 24.91 1.13
 -1 22 9 87.91 3.36
 -1 22 9 84.42 3.39
 -1 22 9 93.33 3.34
 1 22 -9 84.22 3.31
 -1 22 8 14.62 0.84
 -1 22 8 13.34 0.91
 -1 22 8 14.33 0.77
 1 22 -8 13.89 0.71
 -1 22 7 2.38 0.56
 -1 22 7 3.13 0.46
 1 22 -7 2.39 0.42
 -1 22 7 2.37 0.6
 -1 22 6 16.53 0.88
 1 22 -6 16.13 0.76
 -1 22 6 16.36 0.86
 -1 22 6 15.84 0.79
 -1 22 6 15.41 0.9
 -1 22 5 47.61 1.96
 -1 22 5 49.5 1.96
 -1 22 5 48.43 2.01
 1 22 -4 146.23 5.4
 -1 22 4 141.63 5.54
 -1 22 4 149.25 5.46
 1 22 -4 144.88 5.41
 1 22 -3 101.77 3.98
 -1 22 3 111.76 4.05
 -1 22 3 111.3 4.05
 -1 22 3 107.66 4.16
 -1 22 2 44.57 1.82
 -1 22 2 48.72 1.84
 -1 22 2 49.22 2.03
 -1 22 1 113.71 4.32
 -1 22 1 118.72 4.34
 -1 22 1 117.06 4.52
 -1 22 0 33.78 1.63
 -1 22 0 34.65 1.37
 -1 22 -1 8.41 0.85
 -1 22 -1 8.62 0.51
 -1 22 -2 14.26 1.02
 -1 22 -2 15.24 0.72
 1 22 2 15.79 0.76
 -1 22 -3 79.38 3.07
 -1 22 -3 82.55 3.07
 -1 22 -3 81.85 3.34
 1 22 3 83.01 3.1
 -1 22 -4 14.62 0.73
 1 22 4 15.66 0.77
 -1 22 -4 15.54 1.1
 -1 22 -5 19.92 0.92
 1 22 5 18.56 1.25
 1 22 5 19.97 0.9
 1 22 5 17.37 0.88
 -1 22 -5 19.68 0.88
 -1 22 -5 18.81 1.2
 1 22 5 20.86 0.92
 -1 22 -6 19.12 0.87
 -1 22 -6 18.57 0.92
 1 22 6 18.74 1.3
 1 22 6 18.83 0.9
 -1 22 -7 9.58 0.67
 1 22 7 10.31 0.61
 1 22 7 10.33 0.72
 1 22 7 10.84 1.19
 -1 22 -7 8.81 0.99
 1 22 8 0.19 0.4
 -1 22 -8 0.65 0.42
 1 22 8 -0.07 1.16
 1 22 8 0.32 0.62
 1 22 9 0.48 0.76
 -1 22 -9 1.29 0.42
 1 22 9 0.44 0.4
 1 22 9 0.58 1.17
 1 22 9 1.3 0.48
 -1 22 -10 27.83 1.26
 -1 22 -10 29.36 1.25
 1 22 10 27.97 1.73
 1 22 10 29.39 1.79
 1 22 10 28.82 1.27
 -1 22 -11 21.43 0.97
 -1 22 -11 19.78 1
 1 22 11 21 1.01
 -1 22 -12 45.79 1.79
 1 22 12 44.57 3.72
 -1 22 -12 43.51 1.82
 1 22 12 44.89 1.83
 1 22 13 65.86 2.71
 -1 22 -13 59.73 2.32
 1 22 13 58.83 2.44
 1 22 14 12.24 0.9
 -1 22 -14 12.86 0.64
 1 22 14 14.28 1.57
 1 22 15 3.23 0.66
 -1 22 -15 2.94 0.34
 1 22 15 1.4 1.95
 1 22 16 0.77 0.59
 -1 22 -16 0.2 0.24
 1 22 17 -5.35 4.03
 1 22 17 7.99 0.64
 1 22 18 22.71 0.97
 -1 23 18 -0.01 0.67
 -1 23 17 1.13 0.8
 -1 23 16 1.48 0.43
 -1 23 16 1.55 1
 -1 23 16 0.95 0.66
 -1 23 15 8.8 1.27
 -1 23 15 9.2 0.61
 -1 23 15 9.06 0.87
 -1 23 14 1.02 1.26
 -1 23 14 3.43 0.79
 -1 23 14 2.64 0.52
 -1 23 14 1 3.74
 -1 23 13 17.82 1.17
 -1 23 13 18.73 0.88
 -1 23 13 20.33 1.63
 -1 23 13 21.76 2.93
 -1 23 13 19.79 0.95
 -1 23 12 10.63 0.99
 -1 23 12 11.3 0.67
 -1 23 12 13.65 1.58
 -1 23 12 12.29 0.76
 -1 23 11 4.82 0.83
 -1 23 11 5.16 0.57
 1 23 -11 4.94 0.49
 -1 23 11 5.11 1.04
 -1 23 10 4.56 0.58
 1 23 -10 3.47 0.48
 -1 23 10 3.84 0.84
 -1 23 9 1.57 0.6
 -1 23 9 1.87 0.54
 1 23 -9 1.63 0.43
 -1 23 9 1.31 0.75
 -1 23 8 6.92 0.66
 1 23 -8 6.13 0.5
 -1 23 8 6.9 0.6
 -1 23 8 6.84 0.77
 -1 23 7 16.55 1
 -1 23 7 17.8 0.86
 -1 23 7 17.65 0.93
 1 23 -7 18.03 0.84
 -1 23 6 7.41 0.67
 -1 23 6 7.72 0.54
 -1 23 6 6.8 0.64
 -1 23 6 7.4 0.65
 1 23 -6 7.11 0.5
 -1 23 5 33.92 1.39
 -1 23 5 31.49 1.41
 -1 23 5 31.69 1.31
 -1 23 5 30.01 1.39
 1 23 -4 5.17 0.41
 -1 23 4 4.3 0.45
 -1 23 4 4.91 0.57
 -1 23 4 4.35 0.61
 1 23 -4 5.38 0.47
 1 23 -3 0.64 0.32
 1 23 -3 0.68 0.4
 -1 23 3 1.02 0.52
 -1 23 3 0.82 0.58
 -1 23 3 0.49 0.53
 -1 23 2 6.88 0.67
 -1 23 2 7.64 0.65
 1 23 -2 6.5 0.49
 -1 23 2 6.65 0.52
 -1 23 2 6.09 0.69
 -1 23 2 6.53 0.49
 -1 23 1 16.96 0.88
 1 23 -1 14.86 0.75
 -1 23 1 15.77 0.98
 -1 23 1 15.85 0.75
 -1 23 0 22.64 1.03
 1 23 0 20.28 0.92
 -1 23 0 20.24 0.91
 -1 23 0 21.06 1.18
 -1 23 -1 19.59 0.96
 -1 23 -1 17.57 1.13
 -1 23 -1 18.6 0.84
 -1 23 -2 2.82 0.73
 -1 23 -2 2.05 0.38
 1 23 2 1.82 0.42
 -1 23 -2 2.05 0.33
 -1 23 -3 4.03 0.8
 -1 23 -3 4.43 0.41
 1 23 3 4.68 0.51
 1 23 3 4.65 0.49
 -1 23 -3 4.97 0.44
 1 23 4 7.29 0.97
 1 23 4 7.11 0.58
 -1 23 -4 8.15 0.51
 1 23 4 8.49 0.6
 -1 23 -4 8.55 0.93
 -1 23 -5 11.04 0.98
 -1 23 -5 10.33 0.68
 -1 23 -5 11.33 0.6
 1 23 5 9.77 0.63
 1 23 5 10.93 0.65
 1 23 5 11.04 0.65
 1 23 5 10.16 1.08
 -1 23 -6 4.85 0.47
 1 23 6 4 0.52
 -1 23 -6 4.95 0.53
 1 23 6 4.24 1.04
 1 23 6 4.62 0.5
 1 23 7 6.32 0.66
 -1 23 -7 5.48 0.56
 1 23 7 6.38 0.61
 1 23 7 7.01 1.12
 1 23 7 6.46 0.52
 -1 23 -8 6.35 0.61
 1 23 8 8.14 0.73
 -1 23 -8 6.07 0.53
 1 23 8 6.57 1.23
 1 23 8 6.16 0.54
 -1 23 -9 22.91 1.03
 1 23 9 22.89 1
 1 23 9 21.74 1.57
 1 23 9 22.5 1.19
 1 23 10 4.36 1.41
 -1 23 -10 2.48 0.48
 1 23 10 3.66 1.25
 -1 23 -11 0.15 0.43
 1 23 11 -1.94 2.46
 -1 23 -11 0.43 0.52
 -1 23 -12 0.86 0.5
 -1 23 -12 0.98 0.42
 1 23 12 0.56 0.65
 1 23 13 0.88 0.65
 -1 23 -13 0.42 0.4
 1 23 13 0.13 1.28
 1 23 14 0.62 0.64
 -1 23 -14 0.72 0.35
 1 23 14 1.17 1.42
 1 23 15 0.27 0.6
 -1 23 -15 1.33 0.31
 1 23 15 2.31 2.11
 1 23 16 16.62 0.85
 -1 23 -16 14.01 0.62
 1 23 16 14.04 3.16
 1 23 17 6.66 3.96
 1 23 17 4.79 0.54
 1 23 18 2.71 0.37
 -1 24 18 47.74 1.92
 -1 24 17 27.78 1.35
 -1 24 16 12.55 0.87
 -1 24 16 12.97 1.13
 -1 24 15 1.49 0.7
 -1 24 15 1.12 0.45
 -1 24 15 3.05 1.16
 -1 24 14 0.87 0.75
 -1 24 14 0.74 0.48
 -1 24 14 0.72 1.28
 -1 24 13 28.37 1.43
 -1 24 13 28.3 1.24
 -1 24 13 29.01 1.84
 -1 24 12 64.67 2.71
 -1 24 12 64.67 2.54
 -1 24 12 69.13 3.02
 -1 24 12 67.42 2.59
 -1 24 12 69.33 3.08
 1 24 -11 34.32 1.5
 -1 24 11 36.62 1.5
 -1 24 11 37.37 2.09
 -1 24 11 39.68 1.56
 -1 24 11 38.22 1.79
 -1 24 10 70.99 2.76
 -1 24 10 74.29 2.69
 -1 24 10 68.53 2.65
 1 24 -10 64.21 2.65
 1 24 -9 102.44 4
 -1 24 9 107.51 4.06
 -1 24 9 103.79 4.07
 -1 24 9 112.09 4.03
 1 24 -8 29.9 1.26
 -1 24 8 29.61 1.34
 -1 24 8 28.68 1.41
 -1 24 8 29.36 1.41
 -1 24 8 31.75 1.31
 -1 24 7 1.52 0.63
 -1 24 7 1.95 0.49
 -1 24 7 2.36 0.42
 1 24 -7 2.5 0.44
 -1 24 7 1.77 0.55
 -1 24 6 20.06 1.07
 -1 24 6 20.79 0.97
 -1 24 6 20.91 1.04
 -1 24 6 21.53 0.94
 -1 24 6 20.74 1.07
 -1 24 5 71.18 2.77
 -1 24 5 72.16 2.76
 -1 24 5 70.11 2.7
 -1 24 4 88.54 3.33
 1 24 -4 85.76 3.27
 -1 24 4 84.45 3.4
 -1 24 4 85.86 3.26
 1 24 -4 87.5 3.26
 -1 24 3 149.78 5.58
 1 24 -3 138.65 5.41
 -1 24 3 154.74 5.48
 -1 24 2 76.92 3.15
 1 24 -2 73.25 2.96
 -1 24 2 81.89 3.04
 -1 24 2 76.23 2.96
 -1 24 2 81.3 2.97
 -1 24 2 82.47 3.04
 1 24 -1 35.34 1.52
 -1 24 1 39.13 1.52
 -1 24 1 38.14 1.75
 -1 24 1 41.04 1.63
 1 24 0 18.91 0.9
 -1 24 0 20.99 0.9
 -1 24 0 19.43 1.17
 -1 24 0 21.01 1.02
 1 24 1 0.17 0.45
 1 24 1 -0.31 0.53
 -1 24 -1 0.46 0.54
 -1 24 -1 -0.21 0.63
 -1 24 -1 0.19 0.29
 -1 24 -1 0.39 0.38
 1 24 2 12.48 0.75
 -1 24 -2 13.16 0.62
 -1 24 -2 12.01 0.67
 -1 24 -2 11.98 0.99
 1 24 2 12.34 0.7
 1 24 2 13.28 0.71
 1 24 3 80.64 2.98
 1 24 3 77.42 2.99
 -1 24 -3 79.41 3.25
 -1 24 -3 79.07 2.95
 1 24 3 78.77 2.92
 1 24 3 71.32 3.07
 1 24 3 77.37 2.99
 1 24 4 52.73 2.01
 -1 24 -4 50.37 2.01
 1 24 4 47.8 2.19
 1 24 4 51.45 2.02
 -1 24 -4 49.8 2.31
 -1 24 -4 51.15 1.99
 1 24 4 51.82 2.02
 1 24 5 87.45 3.52
 -1 24 -5 93.08 3.53
 1 24 5 89.15 3.69
 1 24 5 96.48 3.53
 -1 24 -5 98.19 3.84
 1 24 5 96.95 3.54
 -1 24 -5 92.93 3.51
 -1 24 -6 38.16 1.61
 1 24 6 38.53 1.61
 1 24 6 39.21 1.6
 -1 24 -6 41.33 1.58
 1 24 6 37.37 1.91
 -1 24 -7 10.31 0.69
 1 24 7 11.65 0.78
 1 24 7 10.72 1.24
 1 24 7 9.87 0.74
 1 24 7 11.28 0.68
 -1 24 -8 0.03 0.48
 1 24 8 1.1 1.16
 1 24 8 0.45 0.62
 1 24 8 0.6 0.44
 1 24 8 0.34 0.6
 -1 24 -8 0.23 0.44
 1 24 9 8.21 0.55
 1 24 9 7.69 0.75
 1 24 9 8.42 1.25
 1 24 9 7.54 0.85
 -1 24 -9 7.94 0.56
 1 24 10 24.85 1.27
 1 24 10 24.94 1.63
 1 24 10 25.53 1.72
 -1 24 -10 25.53 1.12
 1 24 11 53.54 3.16
 -1 24 -11 53.21 2.07
 1 24 11 55.18 2.47
 -1 24 -11 51.08 2.1
 1 24 11 52.83 2.19
 1 24 12 132.98 5.06
 1 24 12 129.69 5.91
 -1 24 -12 135.41 4.98
 -1 24 -12 131.8 5
 1 24 13 90.22 3.53
 -1 24 -13 91.59 3.43
 1 24 14 21.93 1.12
 -1 24 -14 21.82 0.94
 -1 24 -15 2.19 0.31
 1 24 15 2.45 0.61
 -1 24 -16 3.78 0.28
 1 24 16 3.66 0.57
 1 24 17 12.16 0.67
 1 24 17 13.57 3.96
 -1 25 18 0.79 0.66
 -1 25 17 0.77 0.73
 -1 25 16 1.99 0.93
 -1 25 15 0.9 0.68
 -1 25 15 -0.08 1.1
 -1 25 15 0.88 0.42
 -1 25 14 5.84 3.63
 -1 25 14 6.16 0.56
 -1 25 14 4.06 1.28
 -1 25 14 4.63 0.79
 1 25 -14 6.82 0.49
 -1 25 13 1.54 0.79
 -1 25 13 3 1.35
 -1 25 13 1.12 0.51
 -1 25 13 3.94 2.84
 -1 25 12 0.96 0.41
 -1 25 12 0.69 0.79
 -1 25 12 1.96 1.43
 -1 25 12 0.67 1.76
 -1 25 12 1.31 0.54
 -1 25 11 3.59 1.04
 -1 25 11 4.07 0.58
 -1 25 11 3.72 0.48
 -1 25 10 2.31 0.83
 1 25 -10 1.14 0.44
 -1 25 10 1 0.51
 -1 25 10 0.84 0.42
 -1 25 9 1.73 0.6
 -1 25 9 1.53 0.81
 1 25 -9 1.36 0.45
 -1 25 9 1.98 0.44
 -1 25 9 1.95 0.53
 -1 25 8 18.73 1.07
 1 25 -8 17.9 0.86
 -1 25 8 17.64 0.87
 -1 25 8 16.72 1.07
 -1 25 8 19.97 0.93
 -1 25 8 19.86 1
 -1 25 7 3.9 0.59
 -1 25 7 2.97 0.63
 1 25 -7 3.42 0.46
 -1 25 7 3.84 0.46
 -1 25 7 3.82 0.53
 -1 25 6 7.62 0.67
 -1 25 6 7.27 0.69
 -1 25 6 6.49 0.53
 -1 25 6 6.72 0.64
 -1 25 6 6.09 0.55
 1 25 -5 4.32 0.44
 -1 25 5 4.02 0.61
 -1 25 5 3.86 0.63
 -1 25 5 4.02 0.47
 1 25 -4 2.59 0.39
 -1 25 4 2.49 0.58
 -1 25 4 2.1 0.49
 -1 25 4 2.63 0.62
 -1 25 4 2.84 0.43
 1 25 -3 0.18 0.4
 -1 25 3 0.15 0.49
 -1 25 3 -0.01 0.56
 -1 25 2 1.11 0.55
 1 25 -2 0.91 0.41
 -1 25 2 0.04 0.57
 -1 25 2 0.65 0.59
 -1 25 2 1.1 0.41
 -1 25 1 -0.12 0.62
 -1 25 1 -0.01 0.4
 1 25 -1 0.18 0.38
 -1 25 1 0.42 0.58
 -1 25 1 0.18 0.6
 -1 25 0 0.87 0.27
 -1 25 0 0.11 0.39
 -1 25 0 0.29 0.57
 1 25 0 0.44 0.4
 -1 25 0 0.91 0.65
 1 25 1 19.2 0.93
 -1 25 -1 19.08 1
 -1 25 -1 19.01 1.15
 1 25 1 18.18 0.96
 -1 25 -1 19.15 0.81
 -1 25 -1 17.87 0.87
 1 25 2 11.11 0.74
 -1 25 -2 10.07 0.62
 1 25 2 10.31 0.66
 -1 25 -2 10.38 0.97
 -1 25 -2 10.03 0.57
 1 25 2 10.9 0.68
 1 25 3 0.52 0.45
 1 25 3 -0.28 0.51
 -1 25 -3 -0.31 0.41
 -1 25 -3 1.28 0.76
 1 25 3 0.23 0.44
 1 25 3 0.34 0.25
 1 25 3 -0.68 0.81
 -1 25 -3 0.54 0.34
 1 25 4 6.45 0.59
 -1 25 -4 6.56 0.53
 1 25 4 6.76 0.53
 1 25 4 5.76 0.91
 -1 25 -4 7.26 0.88
 1 25 4 6.6 0.57
 -1 25 -4 6.57 0.48
 1 25 5 9.22 0.62
 1 25 5 10.16 0.66
 -1 25 -5 9.82 0.66
 -1 25 -5 10.58 1
 1 25 5 9.71 0.64
 -1 25 -5 10.41 0.6
 1 25 5 9.92 1.08
 -1 25 -6 3 0.52
 1 25 6 2.1 1.04
 1 25 6 2.82 0.5
 -1 25 -6 3.8 0.85
 1 25 6 3.23 0.51
 -1 25 -6 2.84 0.44
 1 25 7 -0.14 1.13
 1 25 7 -0.25 0.45
 1 25 7 -0.03 0.62
 1 25 7 -0.44 0.55
 -1 25 -7 0.5 0.47
 1 25 8 5.12 1.16
 1 25 8 5.49 0.7
 1 25 8 4.76 0.5
 1 25 8 6.32 0.67
 -1 25 -8 5.9 0.57
 1 25 9 0.29 1.19
 -1 25 -9 -0.08 0.44
 1 25 9 0.72 0.77
 1 25 9 0.55 0.4
 1 25 9 -0.18 0.61
 -1 25 -9 0.7 0.5
 -1 25 -10 3.93 0.51
 1 25 10 5.96 1.25
 1 25 10 5.78 0.7
 1 25 10 5.2 1.45
 -1 25 -11 1.11 0.45
 1 25 11 0.9 1.22
 1 25 11 0.13 0.64
 -1 25 -12 3.73 0.46
 -1 25 -12 3.86 0.55
 1 25 12 3.04 0.66
 1 25 13 1.85 0.63
 -1 25 -13 2.28 0.39
 1 25 14 4.44 1.58
 1 25 14 3.2 0.63
 -1 25 -14 3.62 0.38
 1 25 15 7.01 0.63
 -1 25 -15 5.47 0.37
 1 25 16 0.46 0.49
 -1 25 -16 0.64 0.21
 1 25 17 -0.12 0.4
 1 25 17 3.74 3.75
 -1 26 17 28.55 1.32
 -1 26 16 11.62 1.02
 -1 26 15 4.47 1.11
 -1 26 15 5.24 0.49
 -1 26 14 1.06 0.7
 1 26 -14 0.96 0.34
 -1 26 14 0.81 1.21
 -1 26 14 1.17 0.46
 -1 26 13 37.1 1.7
 -1 26 13 33.27 3.2
 -1 26 13 36.27 1.52
 -1 26 13 39.32 2.04
 -1 26 12 77.42 3.34
 -1 26 12 75.43 2.88
 -1 26 12 76.04 3.26
 -1 26 12 72.98 2.83
 -1 26 11 36.57 1.7
 -1 26 11 34.84 1.46
 -1 26 11 32.49 1.4
 -1 26 10 113.12 4.23
 -1 26 10 112.67 4.18
 -1 26 10 106.96 4.14
 -1 26 9 8.52 0.63
 -1 26 9 7.61 0.86
 -1 26 9 7.58 0.73
 -1 26 9 8.13 0.88
 1 26 -9 6.44 0.55
 -1 26 9 6.88 0.56
 -1 26 8 55.73 2.1
 -1 26 8 49.62 2.18
 -1 26 8 55.64 2.13
 -1 26 8 50.08 2.07
 1 26 -8 51.59 2.07
 -1 26 8 54.91 2.22
 -1 26 7 1.27 0.65
 1 26 -7 0.92 0.41
 -1 26 7 0.87 0.46
 -1 26 7 1.04 0.59
 -1 26 7 0.51 0.49
 -1 26 6 8.34 0.71
 -1 26 6 8.39 0.68
 -1 26 6 7.99 0.62
 -1 26 6 6.95 0.56
 -1 26 5 73.62 2.84
 -1 26 5 72.59 2.84
 -1 26 5 71.36 2.79
 -1 26 5 71.57 2.77
 1 26 -5 73.65 2.76
 -1 26 4 144.16 5.45
 -1 26 4 145.12 5.45
 -1 26 4 145 5.39
 -1 26 3 140.18 5.58
 1 26 -3 144.88 5.43
 -1 26 3 151.11 5.49
 -1 26 2 58.18 2.21
 -1 26 2 51.74 2.3
 1 26 -2 51.67 2.11
 -1 26 2 59.25 2.21
 -1 26 2 53.01 2.12
 -1 26 1 13.39 0.89
 1 26 -1 12.75 0.69
 -1 26 1 13.15 0.96
 -1 26 1 14.59 0.86
 -1 26 1 12.7 0.71
 1 26 0 1.5 0.44
 -1 26 0 1.52 0.62
 -1 26 0 1.67 0.6
 1 26 0 1.06 0.58
 -1 26 0 2.07 0.28
 -1 26 0 1.51 0.44
 -1 26 -1 0.74 0.37
 -1 26 -1 1.5 0.62
 1 26 1 1.57 0.52
 1 26 1 1.41 0.55
 -1 26 -1 1.94 0.7
 -1 26 -1 0.89 0.3
 -1 26 -1 0.97 0.43
 1 26 2 44.45 1.88
 -1 26 -2 41.69 2.14
 1 26 2 47.01 1.91
 -1 26 -2 45.98 1.96
 1 26 2 47.36 1.92
 -1 26 -2 45.9 1.84
 -1 26 -2 45.71 1.87
 -1 26 -2 43.31 1.85
 1 26 3 44 1.95
 1 26 3 46.11 1.84
 1 26 3 44.88 1.85
 -1 26 -3 45.32 2.12
 -1 26 -3 46.15 1.8
 1 26 3 46.92 1.75
 -1 26 -3 45.1 1.82
 1 26 3 45.83 1.85
 1 26 4 113.25 4.12
 -1 26 -4 107.63 4.12
 1 26 4 107.23 4.24
 1 26 4 108.89 4.13
 -1 26 -4 101.29 4.41
 -1 26 -4 109.95 4.1
 1 26 4 111.44 4.14
 1 26 5 65.57 2.66
 -1 26 -5 67.46 2.67
 1 26 5 69.74 2.85
 1 26 5 70.32 2.68
 -1 26 -5 70.77 3
 1 26 5 71 2.68
 -1 26 -5 70.97 2.65
 1 26 6 33.3 1.36
 -1 26 -6 31.05 1.69
 -1 26 -6 32.36 1.35
 1 26 6 30.41 1.67
 1 26 6 31.54 1.37
 -1 26 -6 30.84 1.32
 -1 26 -7 65.99 2.52
 1 26 7 62.37 2.53
 1 26 7 65.38 2.54
 1 26 7 64.95 2.5
 -1 26 -7 64.1 2.49
 1 26 7 63.27 2.77
 -1 26 -8 3.3 0.54
 1 26 8 3.4 0.46
 1 26 8 2.73 1.13
 1 26 8 3.34 0.63
 1 26 8 3.44 0.66
 -1 26 -9 4.09 0.54
 1 26 9 4.87 0.82
 1 26 9 4.8 0.7
 -1 26 -9 4.23 0.5
 1 26 9 5.67 0.48
 1 26 9 5.69 1.22
 -1 26 -10 7.57 0.58
 1 26 10 7.81 1.5
 1 26 10 8.03 1.27
 1 26 10 7.11 0.76
 1 26 11 35.23 1.6
 1 26 11 36.68 1.92
 1 26 11 33.85 2.8
 -1 26 -11 37.09 1.48
 1 26 12 63.01 2.47
 -1 26 -12 60.04 2.37
 1 26 12 56.16 3.96
 1 26 12 63.92 2.72
 -1 26 -13 55.83 2.15
 1 26 13 56.02 2.25
 -1 26 -14 50.88 1.98
 1 26 14 53.47 2.08
 -1 26 -15 23.67 0.98
 1 26 15 26.74 1.13
 1 26 15 29.66 2.71
 1 26 16 -2.55 3.37
 1 26 16 1.04 0.46
 -1 27 17 19.84 1.01
 -1 27 16 14.68 1.04
 -1 27 15 42.16 1.97
 -1 27 14 14.18 0.76
 -1 27 14 16.71 1.36
 1 27 -14 15.52 0.69
 -1 27 13 5.06 2.86
 -1 27 13 3.11 1.37
 -1 27 13 3.14 0.5
 -1 27 12 3 0.44
 -1 27 12 3.87 0.55
 -1 27 11 4.53 0.5
 -1 27 11 4.78 0.6
 -1 27 11 4.6 1.09
 -1 27 10 1.54 1.37
 -1 27 10 1.48 0.76
 -1 27 10 0.66 0.54
 -1 27 10 0.65 0.43
 -1 27 10 1.51 0.83
 -1 27 9 2.37 0.76
 -1 27 9 2.41 0.58
 -1 27 9 1.15 0.46
 -1 27 9 1.9 0.82
 -1 27 9 1.69 0.64
 -1 27 8 67.9 2.76
 1 27 -8 67.07 2.63
 -1 27 8 67.36 2.63
 -1 27 8 67.33 2.73
 -1 27 8 71.38 2.68
 -1 27 8 69.52 2.69
 -1 27 7 38.69 1.55
 -1 27 7 39.41 1.6
 -1 27 7 35.45 1.63
 -1 27 6 4.41 0.5
 -1 27 6 4.77 0.66
 -1 27 6 4.18 0.53
 -1 27 6 4.51 0.64
 -1 27 5 9.23 0.62
 -1 27 5 10.39 0.74
 -1 27 5 8.99 0.74
 -1 27 5 8.7 0.65
 -1 27 4 4.76 0.51
 -1 27 4 5.45 0.65
 -1 27 4 6.14 0.68
 -1 27 3 41.75 1.86
 -1 27 3 43.64 1.82
 -1 27 2 0.39 0.56
 -1 27 2 0.19 0.59
 -1 27 2 1.23 0.63
 -1 27 2 0.63 0.44
 1 27 -2 0.45 0.44
 -1 27 1 20.48 0.99
 -1 27 1 18.18 0.85
 1 27 -1 14.82 0.84
 -1 27 1 17.12 1.01
 -1 27 1 17.09 1.07
 -1 27 0 25.38 1.36
 1 27 0 24.46 1.12
 -1 27 0 25.53 1.03
 -1 27 0 26.4 1.11
 1 27 0 24.6 1.02
 -1 27 0 27.9 1.26
 1 27 0 25.63 1.21
 1 27 0 26.15 1.18
 1 27 1 52.5 2
 -1 27 -1 51.18 2.05
 -1 27 -1 49.92 2.19
 1 27 1 50.8 2.02
 -1 27 -1 49.92 1.89
 -1 27 -1 46.35 1.91
 -1 27 -1 46.77 1.94
 -1 27 -2 68.91 2.73
 1 27 2 69.96 2.78
 1 27 2 72.23 2.77
 -1 27 -2 69.59 2.81
 1 27 2 69.31 2.75
 -1 27 -2 64.26 2.99
 -1 27 -2 68.63 2.7
 -1 27 -2 67.71 2.72
 -1 27 -3 2.29 0.45
 -1 27 -3 2.82 0.4
 1 27 3 3.23 0.54
 1 27 3 2.91 0.29
 -1 27 -3 3.79 0.75
 1 27 3 3.11 0.49
 1 27 3 3.38 0.57
 1 27 4 2.79 0.84
 -1 27 -4 3.4 0.79
 1 27 4 3.43 0.51
 -1 27 -4 2.88 0.41
 -1 27 -4 2.87 0.45
 1 27 4 2.4 0.53
 -1 27 -5 7.54 0.52
 -1 27 -5 7.79 0.58
 1 27 5 7.36 1.01
 1 27 5 8.28 0.63
 -1 27 -5 8.01 0.95
 1 27 5 6.71 0.62
 1 27 5 6.76 0.57
 -1 27 -6 27.25 1.18
 -1 27 -6 25.37 1.55
 1 27 6 28.18 1.23
 1 27 6 28.21 1.22
 1 27 6 28 1.56
 -1 27 -6 27.62 1.22
 -1 27 -7 27.94 1.28
 1 27 7 28.42 1.33
 -1 27 -7 29.86 1.23
 1 27 7 30.24 1.25
 1 27 7 28.11 1.65
 1 27 7 29.35 1.31
 -1 27 -8 21.23 0.98
 1 27 8 20.57 1.06
 1 27 8 19.87 0.93
 1 27 8 19.28 1.43
 1 27 8 18.87 1.04
 1 27 9 12.51 1.3
 1 27 9 12.58 0.97
 -1 27 -9 11.75 0.76
 1 27 9 13.74 0.69
 1 27 9 13.16 0.86
 -1 27 -9 11.54 0.69
 -1 27 -10 17.2 0.89
 1 27 10 19.92 1
 -1 27 -10 16.26 0.83
 1 27 10 19.21 1.43
 1 27 10 17.01 1.68
 1 27 11 0.53 1.15
 1 27 11 0.82 0.62
 -1 27 -11 0.93 0.44
 1 27 12 -0.43 1.18
 1 27 12 0.27 0.61
 -1 27 -12 0.98 0.41
 1 27 13 19.08 0.97
 -1 27 -13 17.69 0.81
 1 27 14 5.71 0.59
 -1 27 -14 5.46 0.4
 1 27 15 14.87 2.71
 1 27 15 18.35 0.86
 -1 27 -15 16.82 0.72
 1 27 16 11.52 3.55
 -1 28 17 5.78 0.65
 -1 28 16 5.73 0.81
 -1 28 15 7.84 1.04
 -1 28 14 7.97 0.54
 -1 28 14 8.01 1.19
 1 28 -14 7.48 0.43
 -1 28 13 22.95 2.9
 -1 28 13 19.78 0.94
 -1 28 13 22.82 1.57
 -1 28 12 6.11 0.59
 -1 28 12 5.05 1.89
 -1 28 11 18.09 0.9
 -1 28 11 19.95 1.34
 -1 28 11 20.36 0.96
 -1 28 10 22.21 1.18
 -1 28 10 21.19 1.03
 -1 28 10 20.21 1.68
 -1 28 10 19.77 0.94
 -1 28 9 10.09 0.91
 -1 28 9 9.52 0.72
 -1 28 9 10.08 0.65
 -1 28 9 9.71 0.78
 -1 28 8 18.32 1.1
 -1 28 8 19.88 0.96
 -1 28 8 17.26 0.88
 -1 28 8 18.18 0.97
 -1 28 7 30.63 1.25
 -1 28 7 27.82 1.29
 -1 28 7 26.28 1.21
 -1 28 6 0.43 0.58
 -1 28 6 0.45 0.59
 -1 28 6 0.21 0.46
 -1 28 6 0.18 0.52
 -1 28 5 7.43 0.73
 -1 28 5 7.47 0.59
 -1 28 5 7.31 0.71
 -1 28 5 7.55 0.58
 -1 28 4 28.28 1.36
 -1 28 4 31.52 1.27
 -1 28 4 28.45 1.38
 -1 28 3 50.69 2.1
 -1 28 2 79.8 3.01
 1 28 -2 70.9 2.91
 -1 28 2 75.96 2.92
 -1 28 2 73.5 3.09
 -1 28 1 4.45 0.66
 -1 28 1 4.54 0.71
 -1 28 1 4.61 0.66
 1 28 -1 3.71 0.51
 -1 28 1 3.91 0.5
 -1 28 0 4.77 0.68
 1 28 0 3.69 0.66
 1 28 0 4.63 0.61
 -1 28 0 4.41 0.36
 -1 28 0 4.09 0.52
 1 28 0 4.67 0.53
 -1 28 0 4.79 0.75
 -1 28 -1 1.52 0.36
 -1 28 -1 0.97 0.64
 1 28 1 1.22 0.56
 1 28 1 1.26 0.57
 -1 28 -1 1.72 0.7
 -1 28 -1 1.52 0.48
 -1 28 -1 1.19 0.32
 1 28 2 7.4 0.6
 1 28 2 7.36 0.63
 -1 28 -2 6.64 0.74
 1 28 2 7.15 0.69
 -1 28 -2 7.38 0.46
 -1 28 -2 6.61 0.85
 1 28 2 8.14 0.47
 -1 28 -2 6.15 0.5
 1 28 3 39.64 1.6
 -1 28 -3 35.66 1.55
 1 28 3 38.98 1.61
 -1 28 -3 38.42 1.88
 1 28 3 39.38 1.49
 -1 28 -3 38.75 1.53
 1 28 3 38.05 1.62
 -1 28 -3 39.06 1.7
 -1 28 -4 47.12 1.94
 1 28 4 47.9 2.11
 1 28 4 50.35 1.99
 -1 28 -4 46.33 2.28
 -1 28 -4 50.83 1.93
 1 28 4 50.92 1.99
 -1 28 -5 23.75 1.08
 1 28 5 23.5 1.4
 1 28 5 24.58 1.15
 -1 28 -5 22.34 1.44
 1 28 5 26.08 1.12
 -1 28 -5 24.21 1.06
 -1 28 -6 23.53 1.06
 1 28 6 23.83 1.42
 1 28 6 24.35 1.07
 1 28 6 22.3 1.08
 -1 28 -6 22.75 1.03
 -1 28 -7 14.15 0.81
 1 28 7 16.13 0.92
 1 28 7 14.49 0.86
 1 28 7 15.83 0.8
 -1 28 -7 14.96 0.75
 1 28 7 17.03 1.29
 1 28 8 0.9 0.44
 1 28 8 0.32 0.59
 1 28 8 0.91 0.66
 1 28 8 -0.11 1.11
 -1 28 -8 0.96 0.5
 -1 28 -9 19.41 0.95
 1 28 9 19.14 0.9
 1 28 9 20.08 1.17
 1 28 9 19.93 1.04
 1 28 9 19.37 1.42
 1 28 10 3.51 1.56
 -1 28 -10 2.31 0.46
 -1 28 -10 1.93 0.51
 1 28 10 1.68 0.64
 1 28 10 3.38 1.18
 -1 28 -11 37.14 1.53
 1 28 11 38.53 1.63
 1 28 11 33.99 2.9
 1 28 11 38.79 1.93
 -1 28 -12 12.35 0.67
 1 28 12 12.4 0.81
 1 28 12 14.14 1.34
 -1 28 -13 9.34 0.54
 1 28 13 10.04 1.51
 1 28 13 9.67 0.68
 -1 28 -14 8.42 0.46
 -1 28 -15 0.32 0.23
 1 28 16 0.34 3.43
 -1 29 17 10.16 0.7
 -1 29 16 39.87 1.7
 -1 29 15 62.33 2.56
 -1 29 14 30.61 1.22
 -1 29 14 32.87 1.64
 1 29 -14 28.91 1.17
 -1 29 13 15.69 2.86
 -1 29 13 20.81 1.04
 -1 29 12 21.08 0.99
 -1 29 12 22.09 2.07
 -1 29 11 0.14 1.33
 -1 29 11 1.67 1.11
 -1 29 11 0.94 0.42
 -1 29 11 0.54 0.51
 -1 29 10 13.2 1.5
 -1 29 10 12.44 0.7
 -1 29 10 14.28 1
 -1 29 10 13.55 0.8
 -1 29 9 29.4 1.84
 -1 29 9 30.67 1.33
 -1 29 9 30.57 1.44
 -1 29 9 30.07 1.38
 -1 29 9 28.84 1.28
 -1 29 8 53.57 2.12
 -1 29 8 51.17 2.16
 -1 29 8 49.52 2.04
 -1 29 8 53.87 2.08
 -1 29 7 85.84 3.3
 -1 29 7 84.07 3.24
 -1 29 7 85.8 3.27
 -1 29 6 48.51 2.02
 -1 29 6 46.64 2.03
 -1 29 6 48.34 1.95
 -1 29 6 51.98 1.97
 -1 29 5 8.98 0.76
 -1 29 5 8.29 0.76
 -1 29 5 9.2 0.61
 -1 29 5 9.12 0.66
 -1 29 4 6.39 0.72
 -1 29 4 6.13 0.71
 -1 29 4 5.52 0.55
 -1 29 3 7.65 0.75
 -1 29 3 7.06 0.75
 -1 29 2 28.67 1.41
 -1 29 2 27.45 1.42
 -1 29 1 40.25 1.67
 -1 29 1 37.51 1.74
 1 29 -1 34.87 1.53
 -1 29 1 39.02 1.69
 -1 29 1 37.64 1.55
 -1 29 0 121.5 4.42
 1 29 0 117.77 4.4
 1 29 0 106.48 4.34
 -1 29 0 119.2 4.29
 -1 29 0 102.34 4.54
 -1 29 0 119.3 4.44
 1 29 0 119.1 4.4
 -1 29 0 114.43 4.34
 -1 29 -1 124.69 4.56
 1 29 1 124.05 4.65
 -1 29 -1 111.57 4.81
 -1 29 -1 121.4 4.6
 1 29 1 125.91 4.64
 -1 29 -1 120.29 4.68
 1 29 2 63.66 2.55
 1 29 2 71.41 2.46
 -1 29 -2 58.18 2.74
 1 29 2 64.97 2.53
 -1 29 -2 64.1 2.46
 -1 29 -2 60 2.47
 -1 29 -2 63.62 2.6
 1 29 2 65.69 2.54
 1 29 3 11.37 0.7
 -1 29 -3 10.57 0.85
 -1 29 -3 10.08 0.61
 -1 29 -3 9.67 0.97
 -1 29 -3 10.69 0.59
 1 29 3 10.28 0.71
 1 29 3 11.16 0.76
 -1 29 -4 3.03 0.67
 1 29 4 2.25 0.54
 -1 29 -4 2.29 0.46
 -1 29 -4 2.43 0.41
 1 29 4 1.61 0.83
 1 29 4 3.12 0.57
 -1 29 -4 2.87 0.79
 1 29 5 1.58 0.93
 1 29 5 0.69 0.53
 -1 29 -5 1.49 0.44
 -1 29 -5 1.67 0.4
 1 29 6 21.88 1.33
 1 29 6 19.03 1.06
 -1 29 -6 20.31 0.96
 1 29 6 20.89 0.99
 -1 29 -6 20.43 0.93
 1 29 6 21.53 1
 1 29 7 40.79 1.93
 1 29 7 39.62 1.69
 -1 29 -7 39.33 1.65
 1 29 7 40.99 1.63
 -1 29 -7 40.28 1.61
 1 29 7 39.82 1.67
 1 29 8 58.12 2.5
 1 29 8 57.63 2.2
 -1 29 -8 53.18 2.23
 1 29 8 56.91 2.26
 1 29 8 58.47 2.28
 1 29 9 98.22 3.67
 1 29 9 94.58 3.82
 -1 29 -9 92.53 3.62
 1 29 9 96.84 3.68
 1 29 10 45.56 1.86
 -1 29 -10 43.25 1.77
 -1 29 -10 44.58 1.8
 1 29 10 48.15 2.13
 1 29 10 42.83 2.36
 1 29 11 16.86 0.93
 1 29 11 16.35 1.33
 -1 29 -11 16.16 0.79
 -1 29 -12 0.1 0.38
 1 29 12 -0.16 1.18
 -1 29 -13 4.35 0.4
 -1 29 -13 4.53 0.45
 1 29 14 21.25 2.38
 -1 29 -14 19.46 0.82
 -1 30 16 2.06 0.64
 -1 30 15 4.51 0.84
 -1 30 14 4.8 1.03
 1 30 -14 4 0.31
 1 30 -13 0.72 0.39
 -1 30 13 0.53 0.4
 -1 30 12 0.32 0.45
 -1 30 12 -0.41 1.93
 -1 30 11 9.05 1.37
 -1 30 11 8.45 1.22
 -1 30 11 7.7 0.54
 -1 30 11 7.66 0.61
 -1 30 10 1.49 0.42
 -1 30 10 1.68 0.81
 -1 30 10 1.76 1.32
 -1 30 10 0.77 0.52
 -1 30 9 6.59 0.63
 -1 30 9 7.35 1.37
 -1 30 9 6.28 0.85
 -1 30 9 6.55 0.57
 -1 30 9 8.18 0.7
 -1 30 8 1.55 0.8
 -1 30 8 0.69 0.6
 -1 30 8 1.97 0.54
 -1 30 8 1.28 0.49
 -1 30 7 5.05 0.52
 -1 30 7 4.47 0.66
 -1 30 7 4.12 0.58
 -1 30 6 3.07 0.67
 -1 30 6 2.42 0.5
 -1 30 6 2.15 0.6
 -1 30 6 2.29 0.56
 -1 30 5 0.85 0.68
 -1 30 5 0.69 0.5
 -1 30 5 0.26 0.62
 -1 30 4 28.66 1.36
 -1 30 4 28.9 1.26
 -1 30 4 29.55 1.36
 -1 30 3 5.11 0.73
 -1 30 3 5.46 0.74
 -1 30 2 1.31 0.71
 -1 30 2 0.82 0.66
 -1 30 1 9.42 0.82
 -1 30 1 10.43 0.69
 -1 30 1 11.08 0.86
 1 30 -1 11.74 0.86
 -1 30 1 11.26 0.91
 1 30 -1 11.58 0.8
 -1 30 0 7.92 0.8
 1 30 0 9.11 0.78
 -1 30 0 7.68 0.86
 -1 30 0 7.43 0.82
 -1 30 0 8.53 0.46
 1 30 0 9.49 0.74
 -1 30 0 7.55 0.63
 -1 30 -1 4.15 0.38
 -1 30 -1 3.06 0.72
 1 30 1 4.84 0.61
 1 30 1 3.44 0.66
 -1 30 -1 3 0.73
 1 30 1 5.06 0.49
 -1 30 -2 3.58 0.42
 -1 30 -2 3.46 0.75
 1 30 2 3.8 0.58
 1 30 2 3.83 0.63
 -1 30 -2 3.68 0.72
 -1 30 -2 3.18 0.38
 1 30 2 3.34 0.36
 1 30 2 3.16 0.58
 -1 30 -3 11.74 0.92
 1 30 3 13.17 0.79
 -1 30 -3 12.31 0.68
 -1 30 -3 11.66 1.03
 1 30 3 14.14 0.81
 -1 30 -3 13.36 0.67
 1 30 3 13.98 0.83
 -1 30 -4 -0.01 0.41
 1 30 4 -0.01 0.81
 1 30 4 0.6 0.54
 -1 30 -4 0.46 0.66
 1 30 4 0.67 0.5
 -1 30 -4 0.1 0.38
 -1 30 -4 0.8 0.75
 -1 30 -5 12.64 0.93
 -1 30 -5 13.27 0.74
 -1 30 -5 13.44 0.71
 1 30 5 15.75 0.8
 1 30 5 15 1.12
 -1 30 -6 0.51 0.43
 -1 30 -6 0.96 0.42
 1 30 6 0.54 0.64
 1 30 6 1.43 0.96
 1 30 6 0.52 0.48
 1 30 6 0.67 0.47
 -1 30 -7 0.03 0.48
 1 30 7 -1.11 1.01
 -1 30 -7 0.18 0.42
 1 30 7 -0.11 0.64
 1 30 7 -0.37 0.52
 1 30 7 0.41 0.46
 1 30 8 32.92 1.43
 -1 30 -8 31.69 1.34
 1 30 8 33.6 1.71
 -1 30 -8 32.73 1.38
 1 30 8 32.69 1.43
 1 30 9 0.16 0.93
 1 30 9 0.36 1.08
 -1 30 -9 0.01 0.48
 1 30 10 0.69 1.08
 1 30 10 0.34 1.68
 -1 30 -10 0.67 0.43
 -1 30 -10 0.22 0.48
 1 30 11 4.19 1.13
 -1 30 -11 3.99 0.42
 -1 30 -12 0.72 0.45
 1 30 12 0.46 1.28
 -1 30 -12 0.24 0.36
 -1 30 -13 0.95 0.35
 -1 30 -13 1.51 0.32
 1 30 13 0.1 1.76
 -1 30 -14 4.25 0.33
 1 30 14 6.69 2.41
 -1 31 16 54.74 2.14
 -1 31 15 49.89 2.06
 1 31 -14 42.44 1.6
 1 31 -13 35.68 1.4
 -1 31 12 8.88 1.99
 -1 31 12 11.43 0.66
 -1 31 11 -0.45 1.23
 -1 31 11 0.27 0.47
 -1 31 11 -0.79 1.18
 -1 31 10 7.57 1.33
 -1 31 10 7.69 0.63
 -1 31 10 7.4 0.56
 -1 31 10 7.62 0.89
 -1 31 9 36.44 1.64
 -1 31 9 37.97 1.59
 -1 31 9 36.84 1.97
 -1 31 9 37.11 1.53
 -1 31 9 34.78 1.49
 -1 31 8 19.66 1.1
 -1 31 8 16.23 1.51
 -1 31 8 18.68 0.94
 -1 31 8 17.61 0.9
 -1 31 8 18.43 1
 -1 31 7 82.47 3.21
 -1 31 7 86.62 3.27
 -1 31 6 67.95 2.73
 -1 31 6 68.66 2.66
 -1 31 6 69.37 2.71
 -1 31 5 31.3 1.44
 -1 31 5 32.27 1.35
 -1 31 5 30.86 1.43
 -1 31 4 16.89 1
 -1 31 4 17.64 0.89
 -1 31 4 16.34 0.96
 -1 31 3 1.51 0.72
 -1 31 3 0.78 0.67
 -1 31 2 44.32 1.89
 1 31 -1 80.92 3.12
 -1 31 1 77.44 3.13
 -1 31 1 81.3 3.13
 1 31 -1 80.23 3.11
 -1 31 1 77.63 3.04
 -1 31 0 96.89 3.77
 -1 31 0 90.47 3.95
 1 31 0 102.39 3.83
 -1 31 0 103.52 3.86
 -1 31 0 98.85 3.71
 -1 31 0 100.92 3.87
 1 31 0 102.64 3.83
 -1 31 -1 120.39 4.73
 1 31 1 128.4 4.83
 -1 31 -1 127.21 4.86
 1 31 1 143.13 4.76
 -1 31 -1 110.55 4.98
 1 31 1 126.46 4.82
 -1 31 -1 125.77 4.87
 1 31 2 37.68 1.65
 -1 31 -2 39.13 1.74
 1 31 2 40.4 1.64
 1 31 2 40.2 1.64
 -1 31 -2 39.89 1.53
 1 31 2 41.25 1.52
 -1 31 -2 34.29 1.84
 -1 31 -2 35.04 1.53
 -1 31 -3 38.52 1.67
 1 31 3 39.9 1.58
 -1 31 -3 38.13 1.5
 1 31 3 36.13 1.59
 -1 31 -3 33.43 1.8
 -1 31 -3 34.76 1.49
 1 31 3 40.54 1.59
 -1 31 -4 16.92 0.81
 1 31 4 16.79 0.92
 -1 31 -4 15.96 1.03
 -1 31 -4 17.59 0.8
 1 31 4 18.43 0.93
 1 31 5 1.67 0.86
 -1 31 -5 1.29 0.7
 -1 31 -5 0.96 0.39
 -1 31 -5 0.57 0.44
 1 31 5 1.25 0.54
 1 31 6 35.41 1.56
 1 31 6 37.3 1.51
 -1 31 -6 35.36 1.47
 -1 31 -6 33.95 1.62
 -1 31 -6 35.68 1.46
 1 31 6 38.47 1.74
 -1 31 -7 81.56 3.2
 1 31 7 85.69 3.23
 -1 31 -7 83.89 3.28
 -1 31 -7 83.44 3.19
 1 31 7 88.95 3.4
 -1 31 -8 89.78 3.42
 -1 31 -8 89.33 3.41
 1 31 8 91.13 3.45
 1 31 8 91.54 3.62
 1 31 9 56.32 2.37
 -1 31 -9 55.37 2.22
 1 31 9 60.65 2.47
 1 31 10 23.39 1.4
 -1 31 -10 19.02 1.03
 -1 31 -11 5.01 0.44
 -1 31 -11 4.54 0.57
 -1 31 -12 1.08 0.34
 -1 31 -12 1.37 0.43
 -1 31 -13 7.08 0.42
 1 31 13 6.01 1.99
 -1 31 -13 5.37 0.43
 -1 31 -14 23.06 0.92
 1 31 14 27.58 2.82
 1 31 15 17.62 3.18
 -1 32 16 6.64 0.58
 1 32 -14 0.08 0.2
 1 32 -13 2.28 0.31
 -1 32 13 2.81 0.96
 1 32 -12 1.67 0.42
 -1 32 12 0.69 1.09
 -1 32 11 4.36 1.21
 -1 32 11 3.41 1.16
 -1 32 10 8.96 0.92
 -1 32 10 10.12 0.61
 -1 32 10 9.48 1.29
 -1 32 9 1.39 0.77
 -1 32 9 1.44 1.19
 -1 32 9 1.79 0.47
 -1 32 8 2.02 0.79
 -1 32 8 2.29 1.22
 -1 32 8 2.93 0.62
 -1 32 8 2.5 0.49
 -1 32 7 -0.3 1.16
 -1 32 7 -0.07 0.49
 -1 32 7 -0.65 0.62
 -1 32 6 6.79 0.6
 -1 32 6 6.83 0.69
 -1 32 5 1.5 0.66
 -1 32 5 1.05 0.51
 -1 32 5 1.14 0.64
 -1 32 4 1.2 0.68
 -1 32 4 0.98 0.49
 -1 32 4 1.62 0.66
 -1 32 3 2.93 0.7
 -1 32 3 3.63 0.73
 1 32 -2 1.08 0.64
 1 32 -2 0.94 0.7
 -1 32 2 1.36 0.74
 -1 32 1 15.03 1.06
 1 32 -1 17.39 1.02
 -1 32 1 16.99 0.9
 -1 32 1 16.37 1.03
 1 32 -1 18.13 1.01
 -1 32 0 6.66 0.85
 1 32 0 6.54 0.76
 1 32 0 7.89 0.75
 -1 32 0 7.55 0.82
 -1 32 0 6.46 0.77
 -1 32 -1 0.3 0.7
 1 32 1 0.53 0.59
 -1 32 -1 0.48 0.78
 1 32 1 0.3 0.61
 1 32 1 0.39 0.34
 -1 32 -1 -0.15 0.63
 -1 32 -1 0.08 0.32
 1 32 2 2.76 0.32
 -1 32 -2 1.83 0.71
 1 32 2 2.68 0.63
 1 32 2 1.99 0.56
 -1 32 -2 2.43 0.35
 -1 32 -2 2.37 0.35
 -1 32 -3 7.7 0.53
 1 32 3 8.28 0.69
 -1 32 -3 7.84 0.81
 -1 32 -3 8.48 0.52
 1 32 3 8.1 0.71
 -1 32 -4 13.24 0.68
 -1 32 -4 13.68 0.92
 1 32 4 13.72 0.82
 -1 32 -4 12.93 0.67
 1 32 4 12.13 0.8
 -1 32 -5 6.84 0.78
 -1 32 -5 6.82 0.51
 -1 32 -5 6.37 0.52
 1 32 5 5.63 0.9
 -1 32 -6 2.49 0.71
 1 32 6 2.99 0.68
 -1 32 -6 2.77 0.43
 1 32 6 3.52 0.9
 -1 32 -6 2.18 0.47
 1 32 7 15.97 0.9
 -1 32 -7 13.6 0.95
 -1 32 -7 15.05 0.74
 -1 32 -7 14.26 0.77
 1 32 7 15.21 1.16
 1 32 8 0.62 0.65
 -1 32 -8 0.54 0.42
 1 32 8 1.08 0.99
 -1 32 -8 -0.09 0.65
 -1 32 -8 0.59 0.41
 1 32 9 -0.37 1.05
 -1 32 -9 0.26 0.62
 1 32 9 0.27 1.01
 -1 32 -10 0.34 0.55
 1 32 10 -0.01 1.07
 -1 32 -11 4.64 0.55
 -1 32 -11 5.47 0.44
 -1 32 -12 6.24 0.52
 -1 32 -12 8.26 0.45
 1 32 12 8.47 1.73
 -1 32 -13 1.67 0.29
 -1 32 -13 0.64 0.28
 1 32 14 9.73 3
 1 32 15 -6.1 2.77
 1 33 -14 16.98 0.67
 1 33 -13 14.42 0.62
 -1 33 13 15.03 1.1
 -1 33 12 12.45 1.16
 1 33 -12 13.23 0.66
 -1 33 11 0.19 1.25
 -1 33 11 0.42 1.05
 -1 33 10 7.43 0.53
 -1 33 10 7.28 0.9
 -1 33 10 8.84 1.21
 -1 33 9 34.93 1.41
 -1 33 9 33.56 1.83
 -1 33 9 33.6 1.56
 -1 33 8 21.02 1.06
 -1 33 8 20.41 0.96
 -1 33 8 20.83 1.47
 -1 33 8 20.87 1.15
 -1 33 7 16.59 0.95
 -1 33 7 17.85 0.85
 -1 33 7 15.37 1.38
 -1 33 7 16.13 1.05
 -1 33 6 45.98 1.83
 -1 33 6 43.29 2.15
 -1 33 6 46.19 1.89
 -1 33 5 15.22 0.95
 -1 33 5 14.39 0.82
 -1 33 5 15.84 0.92
 -1 33 4 14.73 0.97
 -1 33 4 15.97 0.84
 -1 33 4 15.37 0.94
 -1 33 3 2.6 0.72
 -1 33 3 2.64 0.67
 1 33 -2 3.43 0.71
 1 33 -2 2.46 0.74
 -1 33 2 1.94 0.72
 -1 33 2 3.1 0.74
 -1 33 1 25.84 1.33
 1 33 -1 26.56 1.28
 -1 33 1 26.17 1.19
 1 33 -1 24.45 1.27
 -1 33 1 25.25 1.3
 -1 33 0 104.14 4.1
 1 33 0 103.93 4.08
 1 33 0 97.02 4.07
 -1 33 0 99.41 4.12
 1 33 1 89.52 3.22
 -1 33 -1 82.85 3.21
 1 33 1 89.48 3.33
 -1 33 -1 85.22 3.36
 -1 33 -1 81.13 3.38
 1 33 1 85.01 3.32
 1 33 2 8.91 0.47
 -1 33 -2 8.41 0.51
 1 33 2 8.89 0.7
 -1 33 -2 8.38 0.81
 1 33 2 8.54 0.73
 -1 33 -2 8.62 0.9
 -1 33 -3 60.07 2.39
 1 33 3 58.05 2.29
 -1 33 -3 54.5 2.2
 -1 33 -3 60.08 2.22
 1 33 4 3.18 0.59
 -1 33 -4 4.44 0.77
 -1 33 -4 4.2 0.42
 -1 33 -4 3.84 0.42
 -1 33 -5 0.51 0.71
 -1 33 -5 0.2 0.39
 -1 33 -5 1 0.4
 1 33 6 28.27 1.29
 -1 33 -6 28.43 1.17
 -1 33 -6 27.12 1.35
 1 33 6 29.35 1.45
 -1 33 -6 27.11 1.18
 1 33 7 38.58 1.58
 -1 33 -7 36.6 1.5
 -1 33 -7 35.35 1.64
 1 33 7 40.14 1.78
 -1 33 -7 37.18 1.51
 1 33 8 36.62 1.57
 -1 33 -8 37.01 1.48
 1 33 8 37.67 1.78
 -1 33 -8 35.31 1.6
 -1 33 -9 40.76 1.65
 -1 33 -9 40.61 1.75
 -1 33 -10 16.87 0.9
 1 33 10 19.23 1.46
 1 33 11 4.46 1.54
 -1 33 -11 4.1 0.39
 -1 33 -11 3.62 0.49
 -1 33 -12 0.97 0.31
 -1 33 -12 0.37 0.34
 -1 33 -13 1.55 0.26
 1 33 13 4.27 2.57
 1 33 14 14.61 2.95
 1 34 -15 5.98 0.34
 -1 34 14 2.55 0.67
 1 34 -13 11.87 0.53
 -1 34 13 13.57 0.97
 1 34 -12 23.19 0.94
 -1 34 12 20.75 1.31
 -1 34 11 36.01 2.01
 1 34 -11 48.4 1.79
 -1 34 10 28.08 1.4
 -1 34 10 28.12 1.57
 -1 34 9 30.96 1.31
 -1 34 9 33.73 1.69
 -1 34 9 31.77 1.44
 -1 34 8 5.43 0.64
 -1 34 8 5.34 0.53
 -1 34 8 6.73 1.14
 -1 34 8 5.31 0.8
 -1 34 7 4.64 0.61
 -1 34 7 3.73 0.52
 -1 34 7 3.95 1.08
 -1 34 7 2.82 0.78
 -1 34 6 5.59 1.09
 -1 34 6 4.76 0.56
 -1 34 6 5.41 0.68
 -1 34 5 7.58 0.78
 -1 34 5 7.07 1.04
 -1 34 5 7.73 0.6
 -1 34 5 8.12 0.73
 -1 34 4 35.35 1.59
 -1 34 4 35.98 1.72
 -1 34 4 36.7 1.58
 -1 34 4 35.46 1.51
 1 34 -3 18.18 1.01
 -1 34 3 16.19 0.98
 1 34 -3 17 1.04
 -1 34 3 16.59 1.01
 1 34 -2 27.36 1.29
 -1 34 2 25.09 1.29
 1 34 -2 25.33 1.28
 -1 34 2 24.42 1.28
 1 34 -1 5.26 0.73
 1 34 -1 6.21 0.74
 -1 34 1 5.45 0.84
 -1 34 1 5.58 0.76
 1 34 -1 7.97 0.56
 -1 34 0 1.78 0.72
 1 34 0 1.14 0.61
 -1 34 0 1.29 0.8
 1 34 0 1.63 0.65
 1 34 0 1.88 0.38
 -1 34 -1 4.85 0.77
 1 34 1 4.55 0.65
 -1 34 -1 4.9 0.81
 1 34 1 5.72 0.7
 1 34 1 5.55 0.41
 -1 34 -2 3.58 0.38
 -1 34 -2 4.85 0.77
 1 34 2 4.33 0.64
 -1 34 -2 4.58 0.8
 1 34 2 4.39 0.59
 -1 34 -3 35.44 1.42
 -1 34 -3 36.18 1.61
 1 34 3 35.03 1.52
 -1 34 -4 26.87 1.13
 -1 34 -4 27.64 1.34
 1 34 5 46.73 1.93
 -1 34 -5 48.72 1.86
 -1 34 -5 46.36 1.85
 -1 34 -5 48.71 2.01
 1 34 6 23.34 1.09
 -1 34 -6 20.69 0.96
 -1 34 -6 21.84 0.96
 -1 34 -6 22.58 1.14
 1 34 7 15.9 0.89
 -1 34 -7 14.49 0.94
 -1 34 -7 15.96 0.76
 -1 34 -8 9.86 0.77
 -1 34 -8 8.85 0.55
 -1 34 -9 10.97 0.76
 1 34 9 11.3 1.29
 -1 34 -9 10.94 0.6
 -1 34 -10 6.51 0.59
 1 34 10 7.87 1.5
 -1 34 -11 21.2 0.85
 1 34 11 24.35 2.02
 -1 34 -12 27.55 0.98
 1 34 12 29.87 2.5
 1 34 13 22.7 2.95
 1 35 -14 5.56 0.4
 -1 35 14 8.08 0.62
 1 35 -13 10.01 0.45
 -1 35 13 11.87 0.84
 -1 35 12 3.81 0.84
 1 35 -12 3.44 0.31
 -1 35 11 1.47 0.9
 1 35 -11 1.26 0.37
 -1 35 10 7 1.01
 -1 35 10 7.55 0.94
 -1 35 9 14.38 0.73
 -1 35 9 15.2 0.93
 -1 35 9 14.82 1.19
 -1 35 8 14.31 0.76
 -1 35 8 15.89 0.84
 -1 35 8 12.78 0.96
 -1 35 8 14.68 1.19
 -1 35 7 2.75 0.5
 -1 35 7 3.39 0.61
 -1 35 7 3.16 0.76
 -1 35 7 2.76 0.99
 -1 35 6 15.23 1.16
 -1 35 6 14.09 0.86
 -1 35 6 13.65 0.77
 -1 35 5 17.22 0.91
 -1 35 5 18.15 0.97
 -1 35 5 16.8 1.2
 -1 35 5 19.47 1.03
 -1 35 4 1.06 0.64
 1 35 -4 1.22 0.66
 -1 35 4 0.79 0.68
 1 35 -4 1.66 0.69
 -1 35 4 1.02 0.52
 1 35 -3 1.99 0.69
 -1 35 3 1.49 0.71
 1 35 -3 2.24 0.69
 -1 35 3 0.9 0.65
 1 35 -2 0.35 0.67
 1 35 -2 0.37 0.68
 -1 35 2 0.8 0.69
 -1 35 2 1.05 0.67
 1 35 -1 3.1 0.46
 1 35 -1 2.97 0.69
 1 35 -1 2.61 0.65
 -1 35 1 2.95 0.71
 -1 35 1 2.86 0.77
 -1 35 1 2.43 0.74
 1 35 0 7.95 0.51
 -1 35 0 7.99 0.79
 1 35 0 8.35 0.76
 -1 35 0 8.32 0.86
 1 35 0 8.61 0.73
 1 35 1 2.76 0.34
 -1 35 -1 2.68 0.74
 -1 35 -1 2.66 0.8
 1 35 1 2.44 0.58
 1 35 1 2.56 0.61
 -1 35 -2 2.44 0.74
 1 35 2 2.95 0.61
 -1 35 -2 2.48 0.8
 -1 35 -3 8.15 0.83
 -1 35 -3 9.29 0.88
 1 35 3 7.46 0.68
 -1 35 -3 8.99 0.5
 -1 35 -4 0.42 0.67
 -1 35 -4 0.29 0.34
 -1 35 -5 1.44 0.66
 -1 35 -5 0.81 0.37
 1 35 5 0.43 0.62
 -1 35 -6 1.5 0.66
 -1 35 -6 0.96 0.38
 1 35 6 0.92 0.6
 -1 35 -7 25.59 1.19
 -1 35 -7 23.67 1.03
 1 35 7 25 1.14
 -1 35 -8 2.46 0.38
 -1 35 -8 3.35 0.6
 -1 35 -9 14.79 0.69
 -1 35 -9 14.15 0.81
 -1 35 -10 1.47 0.45
 -1 35 -11 0.45 0.35
 -1 35 -12 -0.15 0.25
 1 36 -14 4.14 0.29
 1 36 -13 18.87 0.74
 1 36 -13 17.49 0.82
 -1 36 12 47.71 1.95
 1 36 -12 47.11 1.78
 -1 36 11 41.09 1.88
 1 36 -11 44.51 1.68
 1 36 -10 44.13 1.66
 -1 36 10 35.95 1.85
 -1 36 9 28.1 1.28
 -1 36 9 26.58 1.13
 -1 36 9 27.56 1.43
 -1 36 8 13.9 0.91
 -1 36 8 13.23 0.73
 -1 36 8 16.07 1.1
 -1 36 7 -0.41 0.55
 -1 36 7 0.54 0.73
 -1 36 7 0.35 0.44
 -1 36 7 0.04 0.88
 -1 36 6 1.48 0.48
 -1 36 6 0.82 0.55
 -1 36 5 21.12 0.96
 1 36 -5 18.69 1.07
 -1 36 5 18.91 1.01
 1 36 -5 19.4 1.04
 1 36 -4 85.95 3.38
 -1 36 4 90.32 3.39
 -1 36 4 86.72 3.37
 1 36 -4 86.18 3.39
 1 36 -3 58.61 2.24
 -1 36 3 53.22 2.24
 1 36 -3 54.85 2.23
 -1 36 3 51.9 2.21
 -1 36 2 75.61 3.17
 1 36 -2 73.79 3.15
 -1 36 2 73.69 3.16
 1 36 -2 79.67 3.16
 -1 36 1 10.84 0.91
 1 36 -1 13.19 0.86
 1 36 -1 13.24 0.65
 1 36 -1 12.31 0.85
 -1 36 1 12.22 0.91
 1 36 0 0.81 0.58
 1 36 0 2.13 0.64
 -1 36 0 1.08 0.7
 -1 36 0 0.71 0.74
 1 36 0 0.69 0.32
 -1 36 -1 1.43 0.73
 1 36 1 0.36 0.59
 -1 36 -1 0.62 0.69
 1 36 1 1.06 0.56
 1 36 2 26.89 1.23
 -1 36 -2 25.26 1.35
 -1 36 -2 28.61 1.31
 -1 36 -3 26.52 1.36
 1 36 3 28.19 1.25
 -1 36 -3 28.91 1.33
 -1 36 -4 93.23 3.5
 -1 36 -4 94.64 3.61
 -1 36 -4 92.43 3.61
 1 36 5 125.37 4.7
 -1 36 -5 123.87 4.66
 -1 36 -5 128.45 4.76
 1 36 6 54.91 2.18
 -1 36 -6 54.54 2.24
 -1 36 -6 56.07 2.12
 -1 36 -7 19.05 1
 -1 36 -7 18.05 0.82
 -1 36 -8 18.19 0.95
 -1 36 -8 18.14 0.8
 -1 36 -9 8.61 0.64
 -1 36 -9 8.66 0.49
 -1 36 -10 17.19 0.82
 -1 36 -10 18 0.76
 -1 36 -11 18.35 0.79
 -1 37 13 -0.02 0.45
 1 37 -13 0.38 0.29
 1 37 -12 3.37 0.25
 -1 37 12 3.32 0.62
 1 37 -11 2.59 0.29
 -1 37 11 2.67 0.71
 1 37 -10 3.17 0.36
 -1 37 10 3.18 0.77
 1 37 -9 1.97 0.41
 -1 37 9 1.7 0.7
 -1 37 8 3.31 0.69
 1 37 -8 4.32 0.49
 1 37 -8 3.24 0.62
 -1 37 7 1.55 0.54
 -1 37 7 1.68 0.7
 1 37 -7 1.44 0.6
 -1 37 6 1.22 0.54
 -1 37 6 0.9 0.71
 1 37 -6 1.47 0.61
 1 37 -6 1.01 0.61
 1 37 -5 8.62 0.77
 1 37 -5 10.19 0.76
 -1 37 5 9.19 0.71
 -1 37 4 -0.52 0.61
 1 37 -4 -0.98 0.63
 -1 37 4 0.89 0.67
 1 37 -4 -0.01 0.64
 1 37 -4 -0.26 0.47
 -1 37 3 5.7 0.7
 1 37 -3 5.48 0.71
 1 37 -3 6.24 0.71
 -1 37 3 5.95 0.74
 1 37 -3 7.68 0.55
 -1 37 2 3.13 0.66
 1 37 -2 1.32 0.65
 1 37 -2 1.62 0.64
 -1 37 2 1.93 0.69
 1 37 -2 1.93 0.42
 -1 37 1 5.28 0.74
 -1 37 1 5.77 0.78
 1 37 -1 5.31 0.66
 1 37 -1 5.47 0.69
 1 37 -1 5.88 0.43
 1 37 0 0.48 0.58
 -1 37 0 0.08 0.69
 -1 37 0 -0.39 0.69
 1 37 0 -0.25 0.59
 -1 37 0 0.78 0.71
 -1 37 -1 7.43 0.81
 1 37 1 8.19 0.67
 1 37 1 7.78 0.66
 -1 37 -1 7.45 0.79
 -1 37 -2 0.58 0.71
 1 37 2 0.83 0.53
 -1 37 -2 0.34 0.66
 -1 37 -3 1.37 0.64
 -1 37 -3 0.63 0.72
 -1 37 -4 3.22 0.68
 -1 37 -4 3.55 0.71
 -1 37 -5 1.2 0.32
 -1 37 -5 2.06 0.64
 -1 37 -5 0.67 0.67
 1 37 5 1.54 0.58
 -1 37 -6 0.14 0.32
 -1 37 -6 0.49 0.61
 -1 37 -6 -0.04 0.64
 -1 37 -7 17.44 0.78
 -1 37 -7 17.53 0.93
 -1 37 -8 -0.18 0.3
 -1 37 -8 -0.22 0.52
 -1 37 -9 0.01 0.29
 -1 37 -9 0.27 0.44
 -1 37 -10 3.38 0.38
 -1 37 -11 0.5 0.25
 -1 37 -11 0.43 0.39
 -1 37 -12 -0.06 0.25
 1 38 -12 29.01 1.1
 1 38 -11 51.56 1.93
 1 38 -10 39.36 1.64
 1 38 -10 37.14 1.61
 1 38 -9 20.84 1.05
 1 38 -9 20.18 1.01
 1 38 -8 11.51 0.78
 -1 38 8 13.21 0.82
 1 38 -8 12.48 0.75
 -1 38 7 1.8 0.51
 -1 38 7 2.15 0.67
 1 38 -7 2.21 0.6
 1 38 -7 1.8 0.55
 -1 38 6 8.22 0.66
 1 38 -6 8.03 0.72
 -1 38 6 8.08 0.8
 1 38 -6 7.53 0.7
 1 38 -5 17.3 1
 -1 38 5 18.93 0.98
 1 38 -5 16.76 0.99
 -1 38 4 44.21 1.95
 1 38 -4 42.94 1.92
 1 38 -4 44.8 1.94
 -1 38 4 45.25 1.91
 1 38 -3 32.35 1.22
 -1 38 3 28.48 1.34
 1 38 -3 27.21 1.32
 -1 38 3 28.9 1.32
 1 38 -3 27.35 1.33
 1 38 -2 20.98 0.86
 1 38 -2 20.35 1.03
 -1 38 2 17.47 1.03
 -1 38 2 18.51 1.07
 1 38 -2 19.2 1.01
 1 38 -1 8.73 0.69
 -1 38 1 7.44 0.74
 -1 38 1 6.37 0.76
 1 38 -1 8.05 0.68
 -1 38 0 16.18 1
 1 38 0 18.5 0.91
 1 38 0 16.97 0.91
 -1 38 0 16.53 1.01
 1 38 1 0.78 0.52
 -1 38 -1 -0.07 0.67
 -1 38 -1 0.82 0.6
 -1 38 -2 14.05 0.89
 1 38 2 13.85 0.78
 -1 38 -2 13.07 0.9
 -1 38 -3 26.59 1.25
 -1 38 -3 26.19 1.27
 -1 38 -4 45.11 1.87
 -1 38 -4 45.47 1.89
 -1 38 -5 34.07 1.42
 -1 38 -5 30.29 1.42
 -1 38 -6 36.08 1.44
 -1 38 -6 32.39 1.45
 -1 38 -6 32.49 1.31
 -1 38 -7 11.28 0.73
 -1 38 -7 12.25 0.77
 -1 38 -7 11.73 0.57
 -1 38 -8 9.85 0.7
 -1 38 -8 10.24 0.64
 -1 38 -9 1.02 0.39
 -1 38 -9 0.44 0.49
 -1 38 -10 9.6 0.57
 -1 38 -10 8.41 0.48
 -1 38 -11 32.77 1.28
 1 39 -11 0.36 0.19
 1 39 -10 0.27 0.24
 1 39 -10 0.85 0.42
 1 39 -9 2.34 0.3
 1 39 -9 1.35 0.49
 -1 39 8 4.6 0.63
 1 39 -8 4.27 0.56
 1 39 -8 3.9 0.51
 -1 39 7 18.3 0.98
 1 39 -7 16.31 0.9
 1 39 -7 16.71 0.94
 -1 39 6 17.63 1
 1 39 -6 16.35 0.93
 -1 39 6 18.79 0.92
 1 39 -6 17.96 0.94
 1 39 -5 29.85 1.15
 -1 39 5 27.26 1.28
 1 39 -5 26.1 1.22
 -1 39 5 26.98 1.21
 1 39 -5 26.45 1.24
 1 39 -4 12.93 0.62
 1 39 -4 10.87 0.75
 -1 39 4 11.34 0.73
 1 39 -4 10.49 0.76
 1 39 -3 0.52 0.33
 1 39 -3 0.3 0.56
 -1 39 3 0.72 0.61
 1 39 -3 0.29 0.54
 -1 39 3 -0.53 0.55
 1 39 -2 1.39 0.32
 -1 39 2 1.08 0.62
 1 39 -2 1.43 0.55
 1 39 -2 1.33 0.55
 -1 39 2 1.68 0.59
 -1 39 1 9.23 0.76
 1 39 -1 8.27 0.67
 -1 39 1 9.49 0.74
 1 39 -1 9.96 0.69
 1 39 0 18.73 0.95
 -1 39 0 19 1.03
 -1 39 0 20.37 1.03
 1 39 1 20.27 0.96
 -1 39 -1 19.78 1.05
 -1 39 -1 19.9 1.05
 -1 39 -2 3.57 0.62
 -1 39 -2 4.26 0.66
 -1 39 -3 11.71 0.8
 -1 39 -3 11.48 0.76
 -1 39 -4 3.68 0.63
 -1 39 -4 4.65 0.6
 -1 39 -5 0.92 0.52
 -1 39 -5 0.75 0.58
 -1 39 -6 2.31 0.52
 -1 39 -6 2.17 0.58
 -1 39 -7 11.72 0.73
 -1 39 -7 11.63 0.69
 -1 39 -8 3.18 0.44
 -1 39 -8 2.47 0.51
 -1 39 -9 18.91 0.81
 -1 39 -9 15.38 0.74
 -1 39 -10 2.76 0.36
 -1 39 -10 2.31 0.25
 -1 39 -11 0.79 0.23
 1 40 -11 13.56 0.54
 1 40 -10 12.3 0.52
 1 40 -10 12 0.62
 1 40 -9 9.35 0.45
 1 40 -9 8.96 0.58
 1 40 -8 6.73 0.56
 -1 40 7 2.03 0.58
 1 40 -7 2.16 0.31
 1 40 -7 1.61 0.5
 1 40 -6 2.69 0.34
 -1 40 6 2.8 0.62
 1 40 -6 2.43 0.52
 1 40 -6 2.46 0.48
 -1 40 6 3.21 0.47
 1 40 -5 2.57 0.34
 -1 40 5 2.28 0.66
 1 40 -5 2.56 0.53
 1 40 -5 2.19 0.5
 -1 40 5 2.34 0.49
 1 40 -4 11.22 0.55
 1 40 -4 9.73 0.68
 -1 40 4 10.74 0.68
 1 40 -4 10.09 0.69
 1 40 -3 28.79 1.1
 -1 40 3 27.93 1.24
 1 40 -3 25.04 1.19
 1 40 -3 26.01 1.21
 -1 40 3 27.72 1.21
 -1 40 2 36.98 1.52
 1 40 -2 34.37 1.48
 -1 40 2 35.23 1.51
 1 40 -2 36.66 1.49
 -1 40 1 12.82 0.84
 1 40 -1 13.41 0.75
 -1 40 1 12.93 0.8
 1 40 -1 15.25 0.77
 1 40 0 23.32 1.04
 -1 40 0 23.98 1.12
 -1 40 0 22.46 1.1
 -1 40 -1 0.82 0.59
 -1 40 -1 1.23 0.56
 -1 40 -2 1.51 0.57
 -1 40 -2 1.17 0.55
 -1 40 -3 13.92 0.84
 -1 40 -3 15.4 0.83
 -1 40 -4 17.67 0.93
 -1 40 -4 18.26 0.92
 -1 40 -5 15.83 0.85
 -1 40 -5 16 0.84
 -1 40 -6 14.1 0.78
 -1 40 -6 13.5 0.74
 -1 40 -7 4.46 0.53
 -1 40 -7 5.75 0.5
 -1 40 -8 1.21 0.44
 -1 40 -8 1.4 0.36
 -1 40 -9 0.89 0.38
 -1 40 -9 0.61 0.27
 -1 40 -10 2.37 0.28
 1 41 -10 4.78 0.25
 1 41 -10 3.77 0.34
 1 41 -9 26.86 1.1
 1 41 -8 26.29 1.1
 -1 41 7 41.2 1.58
 1 41 -7 39.27 1.5
 1 41 -7 37.25 1.56
 -1 41 6 78.05 2.9
 1 41 -6 78.96 2.84
 1 41 -6 69.6 2.88
 -1 41 5 52.1 2.04
 1 41 -5 52.25 1.95
 -1 41 5 52.56 2
 1 41 -5 47.91 2.01
 1 41 -4 1.11 0.28
 1 41 -4 0.66 0.46
 -1 41 4 0.72 0.43
 1 41 -3 0.52 0.46
 -1 41 3 -0.09 0.46
 -1 41 2 16.87 0.88
 -1 41 2 16.39 0.85
 1 41 -2 17.4 0.84
 -1 41 1 25.32 1.15
 -1 41 1 25.19 1.12
 -1 41 0 31.88 1.34
 -1 41 0 30.32 1.32
 -1 41 -1 25.75 1.16
 -1 41 -1 25.38 1.13
 -1 41 -2 11.27 0.71
 -1 41 -2 11.07 0.7
 -1 41 -3 17.01 0.88
 -1 41 -3 17.62 0.88
 -1 41 -4 0.49 0.48
 -1 41 -4 1.06 0.47
 -1 41 -5 1.06 0.44
 -1 41 -5 0.69 0.47
 -1 41 -6 3.81 0.5
 -1 41 -6 3.99 0.45
 -1 41 -7 27.47 1.15
 -1 41 -7 27.47 1.13
 -1 41 -8 12.81 0.63
 -1 41 -9 37.97 1.46
 1 42 -9 0.29 0.27
 1 42 -8 -0.09 0.33
 1 42 -8 0.26 0.19
 1 42 -7 -0.45 0.37
 1 42 -7 0.34 0.22
 1 42 -6 1.03 0.24
 -1 42 6 1.37 0.5
 1 42 -6 1.45 0.39
 1 42 -5 4.41 0.32
 -1 42 5 5.36 0.45
 -1 42 5 4.19 0.56
 1 42 -5 4.67 0.46
 -1 42 4 6.21 0.47
 1 42 -4 4.68 0.48
 -1 42 4 5.22 0.58
 -1 42 3 1.37 0.42
 -1 42 2 5.39 0.5
 -1 42 1 1.76 0.45
 -1 42 1 2.49 0.49
 -1 42 0 1.35 0.45
 -1 42 0 1.62 0.49
 -1 42 -1 3.96 0.49
 -1 42 -1 4.65 0.51
 -1 42 -2 0.09 0.43
 -1 42 -2 0.18 0.46
 -1 42 -3 5.85 0.52
 -1 42 -3 6.77 0.54
 -1 42 -4 0.81 0.43
 -1 42 -4 1.39 0.44
 -1 42 -5 2.34 0.43
 -1 42 -5 1.98 0.44
 -1 42 -6 0.83 0.38
 -1 42 -6 1.29 0.41
 -1 42 -7 0.47 0.35
 -1 42 -8 0.09 0.28
 -1 42 -8 0.02 0.28
 1 43 -8 48.78 1.68
 1 43 -8 39.57 1.71
 1 43 -7 33.71 1.22
 1 43 -7 29.81 1.26
 1 43 -6 43.57 1.59
 -1 43 6 44.77 1.66
 -1 43 5 22.81 1
 -1 43 4 14.72 0.77
 -1 43 4 15.45 0.7
 -1 43 3 1.53 0.49
 -1 43 3 1.66 0.38
 -1 43 2 5.3 0.45
 -1 43 1 24.68 1.08
 -1 43 1 27.32 1.11
 -1 43 0 36.71 1.48
 -1 43 0 38.1 1.5
 -1 43 -1 22.81 0.99
 -1 43 -1 23.69 1.01
 -1 43 -2 23.21 1
 -1 43 -2 23.83 1.01
 -1 43 -3 28.41 1.17
 -1 43 -3 28.89 1.18
 -1 43 -4 1.82 0.38
 -1 43 -4 1.24 0.39
 -1 43 -5 -0.24 0.36
 -1 43 -5 0.14 0.36
 -1 43 -6 7.67 0.47
 -1 43 -6 8.37 0.48
 -1 43 -7 16.49 0.72
 -1 43 -7 17.82 0.72
 -1 44 5 1.74 0.4
 -1 44 4 5.82 0.48
 -1 44 3 2.97 0.44
 -1 44 2 2.88 0.45
 -1 44 2 2.71 0.35
 -1 44 1 0.5 0.32
 -1 44 0 0.45 0.34
 -1 44 0 0.41 0.38
 -1 44 -1 3.38 0.36
 -1 44 -1 2.99 0.39
 -1 44 -2 5.25 0.41
 -1 44 -2 5.69 0.43
 -1 44 -3 0.95 0.31
 -1 44 -3 0.28 0.35
 -1 44 -4 7.23 0.44
 -1 44 -4 8.06 0.46
 -1 44 -5 3.19 0.32
 -1 44 -5 4.09 0.35
 -1 44 -6 1.7 0.25
 -1 44 -6 1.91 0.27
 -1 45 4 7.45 0.45
 -1 45 3 0.69 0.35
 -1 45 2 8 0.49
 -1 45 1 23.73 0.98
 -1 45 -1 18.75 0.77
 -1 45 -2 12.9 0.6
 -1 45 -2 14.65 0.63
 -1 45 -3 3.97 0.3
 -1 45 -3 4 0.34
 -1 45 -4 1.43 0.23
 -1 45 -4 1.53 0.25
 -1 45 -5 0.75 0.22
 -1 46 4 20.13 0.8
 -1 46 3 18.7 0.76
 -1 46 2 17.14 0.72
 -1 46 1 2.44 0.31
 -1 46 0 1.46 0.3
 2 -23 -1 10.16 0.92
 2 -22 -2 4.99 0.72
 2 -22 -1 56.04 2.48
 2 -22 0 32.58 1.7
 2 -21 -4 9.98 0.77
 2 -21 -3 58.64 2.5
 2 -21 -2 32.84 1.63
 2 -21 -1 59.79 2.6
 2 -21 0 24.84 1.45
 2 -20 -5 16.67 0.98
 2 -20 -4 11.79 0.85
 2 -20 -3 10.63 0.86
 2 -20 -2 0.83 0.63
 2 -20 -1 21.84 1.26
 2 -20 0 4.04 0.79
 2 -20 1 28.38 1.58
 2 -19 -6 13.33 0.86
 2 -19 -5 37.35 1.71
 2 -19 -4 25.13 1.31
 2 -19 -3 77.49 3.18
 2 -19 -2 67.02 2.82
 2 -19 -1 35.39 1.74
 2 -19 0 22.29 1.36
 2 -19 1 -0.32 0.74
 2 -19 14 34.26 1.5
 2 -19 15 30.24 1.32
 2 -18 -7 4.04 0.61
 -2 -18 6 1.01 1.1
 2 -18 -6 0.35 0.55
 -2 -18 5 22.89 1.5
 2 -18 -5 20.08 1.14
 2 -18 -4 -1.03 0.58
 2 -18 -3 9.49 0.81
 2 -18 -2 -0.33 0.63
 2 -18 -1 3.27 0.72
 2 -18 0 18.2 1.21
 2 -18 1 3.63 0.84
 2 -18 2 0.04 0.75
 2 -18 14 0.37 0.65
 2 -18 15 1.38 0.61
 2 -18 16 -0.21 0.48
 2 -17 -16 28.59 1.28
 2 -17 -15 8.84 0.73
 2 -17 -14 0.29 0.59
 2 -17 -13 28.02 1.33
 2 -17 -12 78.14 3.07
 2 -17 -11 55.63 2.27
 -2 -17 9 71.26 3.58
 -2 -17 8 39.16 2.44
 2 -17 -7 20.71 1.15
 2 -17 -6 2.37 0.58
 -2 -17 6 0.61 1.14
 2 -17 -5 2.7 0.63
 -2 -17 5 2.59 0.99
 2 -17 -4 178.33 6.74
 -2 -17 4 173.3 6.83
 2 -17 -4 175.81 6.69
 2 -17 -3 129.2 4.89
 2 -17 -3 124.2 4.82
 -2 -17 3 120.59 4.91
 2 -17 -2 114.76 4.48
 -2 -17 2 115.47 4.47
 2 -17 -2 109.8 4.39
 -2 -17 1 44.23 1.98
 2 -17 -1 43.14 1.92
 2 -17 -1 45.35 2.04
 2 -17 0 56.45 2.55
 -2 -17 0 59.56 2.46
 2 -17 1 2.05 0.74
 -2 -17 -1 0.17 0.6
 2 -17 2 1.53 0.78
 -2 -17 -2 1.54 0.62
 2 -17 15 13.77 0.88
 2 -17 16 3.49 0.56
 2 -17 17 0.65 0.37
 2 -16 -17 11.51 0.74
 2 -16 -16 13.8 0.85
 2 -16 -15 32.81 1.48
 2 -16 -14 37.02 1.64
 2 -16 -13 14.14 0.92
 2 -16 -12 103.1 3.98
 -2 -16 11 58.83 3.26
 2 -16 -11 60.14 2.43
 2 -16 -10 7.57 0.67
 -2 -16 10 7.05 1.63
 -2 -16 10 5.39 0.97
 -2 -16 9 0.88 1.47
 -2 -16 8 3.79 1.47
 -2 -16 7 11.78 1.52
 -2 -16 6 3.86 1.08
 2 -16 -6 4.64 0.68
 2 -16 -5 105.93 4.13
 -2 -16 5 101.31 4.31
 2 -16 -4 3.01 0.68
 2 -16 -4 2.51 0.6
 -2 -16 4 2.65 0.86
 -2 -16 3 24.05 1.4
 2 -16 -3 22.19 1.22
 2 -16 -2 3.18 0.63
 -2 -16 2 3.25 0.74
 2 -16 -2 3.82 0.67
 2 -16 -1 28.13 1.38
 2 -16 -1 28.55 1.47
 -2 -16 1 27.2 1.42
 2 -16 0 57.63 2.54
 2 -16 0 62.17 2.64
 -2 -16 0 65.04 2.6
 2 -16 1 61.54 2.71
 -2 -16 -1 62.63 2.61
 2 -16 2 48.53 2.25
 -2 -16 -2 48.48 2.14
 2 -16 3 12.5 1.16
 2 -16 15 12.35 0.89
 2 -16 16 15.81 0.89
 2 -16 17 10.38 0.63
 2 -16 18 14.37 0.66
 2 -15 -18 24.12 1.06
 2 -15 -17 26.58 1.22
 2 -15 -16 12.49 0.86
 2 -15 -15 11.41 0.86
 2 -15 -14 1.78 0.69
 -2 -15 13 0.66 1.4
 2 -15 -13 -0.28 0.68
 -2 -15 12 24.75 2.12
 2 -15 -12 25.46 1.28
 -2 -15 11 43.53 2.83
 2 -15 -11 44.19 1.88
 -2 -15 10 31.98 1.7
 -2 -15 10 30.19 2.44
 2 -15 -10 34.68 1.5
 -2 -15 9 21.97 1.33
 -2 -15 9 21.12 2.1
 2 -15 -9 23.58 1.11
 -2 -15 8 3.98 1.53
 -2 -15 7 4.09 1.32
 -2 -15 6 15.12 1.39
 2 -15 -5 4.4 0.66
 -2 -15 5 4.68 1.03
 -2 -15 4 51.75 2.43
 2 -15 -4 54.25 2.28
 2 -15 -4 53.85 2.31
 -2 -15 3 116.37 4.65
 2 -15 -3 117.42 4.61
 2 -15 -3 118.19 4.56
 2 -15 -2 7.24 0.73
 2 -15 -2 6.64 0.79
 -2 -15 2 7.25 0.85
 2 -15 -1 56.2 2.4
 2 -15 -1 61.48 2.5
 -2 -15 1 54.86 2.43
 2 -15 0 10.49 0.83
 2 -15 0 9.8 0.93
 -2 -15 0 10.58 0.86
 2 -15 1 13.26 1.08
 -2 -15 -1 13.64 0.95
 2 -15 2 1.25 0.79
 2 -15 3 31.58 1.72
 2 -15 16 0.8 0.63
 2 -15 17 0.37 0.51
 2 -15 18 4.26 0.4
 2 -14 -19 2.42 0.36
 2 -14 -18 0.23 0.5
 2 -14 -17 0.99 0.6
 2 -14 -16 18.08 1.04
 2 -14 -15 24.1 1.25
 2 -14 -14 74.51 2.99
 -2 -14 14 74.82 3.72
 -2 -14 13 72.92 3.88
 2 -14 -13 78.74 3.09
 -2 -14 12 75.13 4.02
 2 -14 -12 81 3.17
 2 -14 -11 2.08 0.69
 -2 -14 11 1.16 1.67
 -2 -14 11 3.08 0.97
 2 -14 -10 2.04 0.62
 -2 -14 10 2.05 1.61
 -2 -14 10 1.64 0.9
 2 -14 -9 2.36 0.57
 -2 -14 9 2.04 1.59
 -2 -14 9 2.13 0.83
 -2 -14 8 13.35 1.04
 2 -14 -8 14.92 0.85
 -2 -14 7 67.89 3.28
 -2 -14 6 106.42 4.49
 -2 -14 5 190.23 7.4
 -2 -14 4 140.13 5.68
 2 -14 -4 147.87 5.58
 -2 -14 3 12.24 1.04
 2 -14 -3 11.47 0.87
 2 -14 -3 12.4 0.87
 2 -14 -2 28.9 1.46
 -2 -14 2 28.84 1.5
 2 -14 -2 27.94 1.4
 2 -14 -1 164.47 6.24
 -2 -14 1 162.21 6.23
 2 -14 -1 160.17 6.2
 2 -14 0 122.07 4.8
 -2 -14 0 121.65 4.77
 2 -14 0 122.53 4.76
 2 -14 1 214.92 8.28
 -2 -14 -1 219.05 8.22
 2 -14 2 113.31 4.55
 2 -14 3 25.42 1.51
 2 -14 8 59.18 2.88
 2 -14 9 23.38 1.78
 2 -14 10 22.99 1.75
 2 -14 16 37.86 1.66
 2 -14 17 31.69 1.38
 2 -14 18 21.64 0.92
 2 -14 18 19.73 0.9
 2 -13 -19 2.17 0.41
 2 -13 -18 1.5 0.54
 2 -13 -17 1.2 0.65
 2 -13 -16 0.37 0.72
 2 -13 -15 -0.26 0.75
 2 -13 -14 0.03 0.72
 -2 -13 14 1.69 1.38
 2 -13 -13 0.79 0.7
 -2 -13 13 0.74 1.61
 2 -13 -12 0.6 0.66
 -2 -13 12 0.51 1.57
 -2 -13 11 1.82 1.73
 2 -13 -11 0.47 0.68
 -2 -13 11 0.3 1.02
 -2 -13 10 0.84 1.81
 2 -13 -10 0.64 0.61
 -2 -13 10 1.22 0.98
 -2 -13 9 3.5 1.65
 -2 -13 9 3.96 0.93
 2 -13 -9 5.05 0.65
 -2 -13 8 14.58 1.61
 2 -13 -8 14.06 0.84
 -2 -13 7 10.33 1.45
 -2 -13 6 7.1 1.22
 -2 -13 5 22.66 1.51
 2 -13 -4 2.9 0.67
 -2 -13 4 2.34 0.84
 -2 -13 3 77.69 3.21
 2 -13 -3 74.9 3.12
 2 -13 -3 79.86 3.15
 -2 -13 2 18.19 1.16
 2 -13 -2 19.24 1.13
 2 -13 -2 17.87 1.07
 -2 -13 1 7.5 0.86
 2 -13 -1 7.97 0.81
 2 -13 -1 8.43 0.82
 2 -13 0 -0.15 0.68
 -2 -13 0 0.65 0.69
 2 -13 0 -0.45 0.68
 -2 -13 -1 3 0.74
 2 -13 1 3.52 0.71
 2 -13 2 30.06 1.62
 2 -13 3 0.88 0.79
 2 -13 4 1.1 0.89
 2 -13 8 0.56 1.04
 2 -13 9 13.11 0.89
 2 -13 9 13.16 1.43
 2 -13 10 13.98 0.89
 2 -13 10 9.2 1.42
 2 -13 11 24.39 1.27
 2 -13 16 1.32 0.71
 2 -13 17 0.15 0.59
 2 -13 18 8.88 0.61
 2 -13 18 10.42 0.6
 2 -12 -19 19.87 0.93
 2 -12 -18 4.07 0.62
 2 -12 -17 0.59 0.66
 2 -12 -16 23.94 1.28
 2 -12 -15 43.86 1.94
 -2 -12 14 72.28 3.87
 2 -12 -14 76.73 3.05
 -2 -12 13 86.86 4.39
 2 -12 -13 87.55 3.45
 -2 -12 12 26.91 2.39
 2 -12 -12 26.25 1.34
 -2 -12 11 4.58 1.11
 -2 -12 11 5.87 1.99
 2 -12 -11 6.54 0.78
 -2 -12 10 6.68 1.06
 2 -12 -10 7.1 0.73
 -2 -12 10 4.36 1.85
 -2 -12 9 18.67 1.28
 -2 -12 9 19.66 2.02
 2 -12 -9 21.3 1.07
 -2 -12 8 51.58 2.82
 2 -12 -8 50.81 2.08
 -2 -12 7 18.79 1.6
 -2 -12 6 94.71 4.02
 -2 -12 5 101.98 4.22
 -2 -12 4 157.79 6.16
 2 -12 -3 1.61 0.65
 -2 -12 3 1.02 0.78
 2 -12 -2 -0.02 0.65
 2 -12 -2 0.8 0.57
 -2 -12 2 0.77 0.68
 2 -12 -1 115.04 4.49
 2 -12 -1 117.65 4.51
 -2 -12 1 112.54 4.5
 2 -12 0 37.96 1.79
 2 -12 0 40.83 1.81
 -2 -12 0 39.04 1.8
 2 -12 1 167.73 6.51
 2 -12 1 172.83 6.54
 2 -12 2 101.02 4.07
 2 -12 3 144.42 5.69
 2 -12 4 124.28 5.03
 2 -12 7 50.4 2.58
 2 -12 8 55.73 2.69
 2 -12 8 50.99 2.13
 2 -12 9 86.38 3.87
 2 -12 9 85.6 3.35
 2 -12 10 78.88 3.12
 2 -12 11 74.56 2.99
 2 -12 12 2.54 0.77
 2 -12 16 87.17 3.42
 2 -12 17 43.43 1.83
 2 -12 18 29.11 1.23
 2 -12 18 29.03 1.24
 -2 -11 20 0.49 0.34
 2 -11 -20 0.45 0.32
 2 -11 -19 1.29 0.49
 2 -11 -18 3.12 0.64
 2 -11 -17 1.34 0.69
 2 -11 -16 3.38 0.76
 2 -11 -15 3.06 0.8
 -2 -11 14 0.34 1.47
 2 -11 -14 1.3 0.79
 -2 -11 13 0.54 1.71
 2 -11 -13 0.39 0.77
 -2 -11 12 53.61 2.41
 -2 -11 12 46.79 3.31
 2 -11 -12 51.79 2.21
 -2 -11 11 9.92 1.16
 -2 -11 11 8.62 2
 2 -11 -11 10.27 0.85
 -2 -11 10 16.16 1.24
 2 -11 -10 16.86 0.98
 -2 -11 9 53.73 2.37
 2 -11 -9 55.46 2.24
 -2 -11 8 53.64 2.89
 2 -11 -8 52.38 2.14
 -2 -11 7 10.67 1.35
 -2 -11 6 4.23 1.12
 -2 -11 5 2.51 0.99
 -2 -11 4 19.73 1.28
 2 -11 -3 119.83 4.59
 -2 -11 3 115.59 4.66
 -2 -11 2 2.85 0.75
 2 -11 -2 2.93 0.64
 2 -11 -2 2.47 0.67
 2 -11 -1 151.67 5.84
 -2 -11 1 152.08 5.86
 2 -11 -1 152.44 5.85
 2 -11 0 53.84 2.29
 2 -11 0 52.58 2.28
 -2 -11 0 52.8 2.28
 2 -11 1 1.26 0.71
 2 -11 1 1.76 0.76
 2 -11 2 0.37 0.74
 2 -11 3 11.19 1.04
 2 -11 4 13.92 1.19
 2 -11 7 12.21 0.81
 2 -11 7 11.59 1.34
 2 -11 8 12.81 0.85
 2 -11 8 11.86 1.38
 2 -11 9 3.93 0.68
 2 -11 10 4.55 0.78
 2 -11 11 20.18 1.16
 2 -11 12 11.91 1
 2 -11 12 13 1.43
 2 -11 13 19.83 1.17
 2 -11 17 3.82 0.69
 2 -11 18 5.31 0.52
 2 -11 18 5.66 0.57
 2 -10 -20 16.88 0.78
 2 -10 -19 14.06 0.8
 2 -10 -18 1.91 0.65
 2 -10 -17 2.59 0.75
 2 -10 -16 14.53 1.04
 2 -10 -15 33.66 1.58
 -2 -10 15 27.58 2.36
 2 -10 -14 58.79 2.48
 -2 -10 14 57.84 3.43
 -2 -10 13 46.42 2.96
 2 -10 -13 39.52 2.56
 2 -10 -13 41.66 1.9
 2 -10 -12 16.78 1.78
 -2 -10 12 18.23 2.33
 -2 -10 12 19.05 1.44
 2 -10 -12 18.72 1.15
 2 -10 -11 8.23 1.45
 2 -10 -11 7.96 0.84
 -2 -10 11 9.1 1.2
 -2 -10 11 6.05 2.03
 2 -10 -10 0.18 1.25
 2 -10 -10 -0.18 0.67
 -2 -10 10 -0.52 1.78
 -2 -10 10 0.31 1
 -2 -10 9 7.04 0.92
 2 -10 -9 7.14 0.7
 -2 -10 9 7.84 1.64
 2 -10 -8 127.31 4.89
 -2 -10 8 142.02 5.58
 -2 -10 7 177.97 7.14
 -2 -10 6 286.62 10.97
 -2 -10 5 135.6 5.41
 -2 -10 4 148.64 5.82
 -2 -10 3 0.7 0.81
 2 -10 -2 23.43 1.19
 -2 -10 2 20.82 1.29
 2 -10 -2 21.66 1.21
 -2 -10 1 35.21 1.67
 2 -10 -1 33.16 1.62
 2 -10 -1 35.15 1.62
 -2 -10 0 161.76 6.21
 2 -10 0 161.91 6.18
 2 -10 0 160.48 6.18
 2 -10 1 93.47 3.79
 2 -10 1 96.07 3.8
 2 -10 2 122.07 4.8
 2 -10 3 139.11 5.48
 2 -10 4 42.47 2.08
 2 -10 7 53.42 2.16
 2 -10 7 54.13 2.67
 2 -10 8 18.17 1
 2 -10 9 59.54 2.44
 2 -10 10 22.38 1.22
 2 -10 11 72.96 2.91
 2 -10 11 67.51 3.41
 2 -10 12 24.45 1.32
 2 -10 12 21.12 1.77
 2 -10 13 5.49 0.85
 2 -10 14 18.26 1.16
 2 -10 17 43.84 1.87
 2 -10 18 15.65 0.79
 2 -10 18 12.82 0.84
 2 -10 19 10.65 0.53
 2 -10 19 9.37 0.54
 2 -9 -20 1.72 0.4
 2 -9 -19 15.29 0.87
 2 -9 -18 22.24 1.17
 2 -9 -17 33.56 1.6
 2 -9 -16 45.1 2.02
 -2 -9 15 9.82 1.77
 2 -9 -15 11.22 0.95
 2 -9 -14 3.03 0.85
 2 -9 -14 1.7 1.41
 -2 -9 14 1.55 1.69
 2 -9 -13 2.48 0.84
 -2 -9 13 -0.96 1.94
 2 -9 -13 2.34 1.33
 -2 -9 12 53.2 2.6
 2 -9 -12 50.43 3.01
 -2 -9 12 59.98 3.56
 2 -9 -12 59.98 2.41
 -2 -9 11 19.4 1.47
 2 -9 -11 22.33 1.89
 -2 -9 11 21.77 2.48
 2 -9 -11 23.94 1.24
 -2 -9 10 42.32 2.06
 2 -9 -10 41.22 2.48
 -2 -9 10 45.35 2.96
 2 -9 -10 43.66 1.87
 -2 -9 9 63.99 2.72
 2 -9 -9 62.53 3.17
 2 -9 -9 67.29 2.62
 -2 -9 9 66.76 3.43
 -2 -9 8 15.66 1.71
 -2 -9 7 99.99 4.31
 -2 -9 6 0.79 1.03
 -2 -9 5 4.67 1.02
 -2 -9 4 66.66 2.88
 -2 -9 3 246.71 9.33
 -2 -9 2 34.71 1.77
 2 -9 -2 36.88 1.72
 2 -9 -2 39.79 1.73
 2 -9 -1 68.52 2.82
 -2 -9 1 70.47 2.85
 2 -9 -1 65.72 2.79
 2 -9 0 24.15 1.32
 -2 -9 0 24.18 1.32
 2 -9 0 24.74 1.31
 2 -9 1 37.75 1.73
 2 -9 1 36.07 1.75
 2 -9 2 0.03 0.77
 2 -9 2 -0.47 0.77
 2 -9 3 22.51 1.39
 2 -9 4 65.41 2.88
 2 -9 6 121.81 4.98
 2 -9 7 38.95 1.67
 2 -9 8 22.69 1.15
 2 -9 9 -0.12 0.72
 2 -9 10 0.84 0.73
 2 -9 10 0.92 1.2
 2 -9 11 35.79 2.23
 2 -9 11 38.48 1.76
 2 -9 12 53.9 2.88
 2 -9 12 58.96 2.45
 2 -9 13 23.65 1.32
 2 -9 14 32.39 1.6
 2 -9 17 -0.69 0.7
 2 -9 18 4.92 0.57
 2 -9 18 4.62 0.63
 2 -9 19 20.12 0.83
 2 -9 19 17.78 0.85
 2 -8 -20 2.53 0.47
 2 -8 -19 7.34 0.7
 2 -8 -18 1.08 0.73
 2 -8 -17 0.15 0.79
 2 -8 -16 16.51 1.11
 -2 -8 15 12.2 1.92
 2 -8 -15 13.52 1.71
 2 -8 -15 12.71 1.08
 -2 -8 14 26.85 2.42
 2 -8 -14 27.69 2.21
 2 -8 -14 28.16 1.49
 2 -8 -13 6.29 0.93
 -2 -8 13 7.16 2.01
 2 -8 -13 4.53 1.54
 2 -8 -12 12.19 1.01
 -2 -8 12 14.01 2.2
 2 -8 -12 12.53 1.69
 -2 -8 12 11.32 1.27
 2 -8 -11 27.32 1.39
 2 -8 -11 23.32 2.01
 -2 -8 11 28.36 1.62
 -2 -8 11 22.72 2.49
 2 -8 -10 3.98 1.34
 -2 -8 10 2.91 1.85
 -2 -8 10 2.5 1
 2 -8 -10 2.16 0.71
 2 -8 -9 -0.04 0.61
 -2 -8 9 0.68 1.46
 -2 -8 9 0.84 0.8
 2 -8 -9 0.5 1.15
 -2 -8 8 8.19 1.51
 -2 -8 7 27.35 1.86
 -2 -8 6 159.05 6.33
 -2 -8 5 143.66 5.67
 -2 -8 4 18.89 1.25
 -2 -8 3 10.62 1.03
 2 -8 -2 3.17 0.69
 2 -8 -2 2.81 0.67
 -2 -8 2 2.65 0.82
 2 -8 -1 1.3 0.64
 2 -8 -1 1.13 0.7
 -2 -8 1 1.49 0.75
 2 -8 0 14.59 1.01
 2 -8 0 16.88 1.04
 2 -8 1 5.9 0.76
 2 -8 1 5.78 0.78
 2 -8 2 31.73 1.56
 2 -8 2 30.26 1.56
 2 -8 3 73.16 3.09
 2 -8 4 5.95 0.94
 2 -8 8 5.12 0.72
 2 -8 9 18.93 1.11
 2 -8 9 15.87 1.56
 2 -8 10 20.86 1.2
 2 -8 10 18.23 1.62
 2 -8 11 10.71 1.43
 2 -8 11 11.24 0.96
 2 -8 12 48.3 2.1
 2 -8 12 43.45 2.51
 2 -8 13 1.91 0.88
 2 -8 14 1.25 0.87
 2 -8 17 20.99 1.17
 2 -8 18 2.28 0.53
 2 -8 18 2.13 0.62
 2 -8 19 9.07 0.53
 2 -8 19 9.44 0.57
 2 -7 -20 4.14 0.51
 2 -7 -19 48.49 2
 2 -7 -18 35.4 1.62
 2 -7 -17 46.79 2.06
 2 -7 -16 72.05 2.98
 -2 -7 15 20.03 2.13
 2 -7 -15 17.74 1.99
 2 -7 -15 21.24 1.3
 2 -7 -14 3.64 0.88
 2 -7 -14 2.98 1.51
 -2 -7 14 2.49 1.79
 2 -7 -13 14.04 1.79
 -2 -7 13 11.4 2.2
 2 -7 -13 13.24 1.04
 -2 -7 12 59.93 3.56
 2 -7 -12 53.62 3.06
 -2 -7 12 54.13 2.56
 -2 -7 11 117.39 5.51
 -2 -7 11 111.71 4.58
 2 -7 -11 119.48 5.14
 -2 -7 10 71.48 3.08
 2 -7 -10 76.19 3.62
 2 -7 -10 75.16 2.96
 -2 -7 9 94.32 3.8
 2 -7 -9 93.79 4.28
 2 -7 -9 97.71 3.74
 -2 -7 9 103.89 4.51
 -2 -7 8 29.47 2.03
 2 -7 -8 25.31 1.84
 -2 -7 7 27.57 1.86
 -2 -7 6 16.2 1.4
 -2 -7 5 29.34 1.68
 -2 -7 4 107.37 4.31
 -2 -7 3 115.93 4.59
 -2 -7 2 212.3 8.06
 -2 -7 1 52.98 2.37
 2 -7 -1 52.31 2.27
 2 -7 -1 55.33 2.27
 2 -7 0 101.33 3.89
 2 -7 0 96.04 3.91
 2 -7 1 25.85 1.35
 2 -7 1 24.15 1.38
 2 -7 2 3.82 0.87
 2 -7 2 3.71 0.81
 2 -7 3 61.03 2.66
 2 -7 8 27.12 1.88
 2 -7 8 33.86 1.49
 2 -7 9 0.73 0.73
 2 -7 9 0.42 1.11
 2 -7 10 7.24 0.9
 2 -7 10 5.8 1.23
 2 -7 11 12.9 1.07
 2 -7 11 12.2 1.46
 2 -7 12 93.68 4.39
 2 -7 12 103.2 3.97
 2 -7 13 52.82 2.33
 2 -7 14 52 2.25
 2 -7 15 17.28 1.15
 2 -7 17 -0.2 0.76
 2 -7 18 21.03 1.01
 2 -7 18 21.68 1.07
 2 -7 19 30.27 1.24
 2 -7 19 31.22 1.27
 2 -6 -21 -0.27 0.31
 -2 -6 21 -0.09 0.32
 2 -6 -20 0.43 0.5
 2 -6 -19 1.12 0.66
 2 -6 -18 -0.22 0.77
 2 -6 -17 1.52 0.86
 2 -6 -16 8.91 1.03
 -2 -6 15 0.09 1.68
 2 -6 -15 -0.42 1.52
 2 -6 -15 0.53 0.93
 -2 -6 14 -0.19 1.87
 2 -6 -14 -1.45 1.57
 2 -6 -14 0.38 0.93
 2 -6 -13 4.24 1.62
 -2 -6 13 2.03 1.92
 2 -6 -12 1.18 1.47
 -2 -6 12 -0.31 1.13
 -2 -6 12 0.81 2.05
 2 -6 -11 8.5 1.66
 -2 -6 11 9.05 1.18
 -2 -6 11 8.1 2.08
 2 -6 -10 3.95 1.44
 -2 -6 10 4.01 0.99
 2 -6 -9 0.1 0.66
 -2 -6 9 0.86 0.79
 2 -6 -9 -0.4 1.25
 -2 -6 9 -0.91 1.49
 2 -6 -8 8.32 1.28
 -2 -6 8 6.13 1.4
 -2 -6 7 0.4 1.14
 -2 -6 6 6.52 1.11
 -2 -6 5 -0.42 0.87
 -2 -6 4 8.49 1
 -2 -6 3 9.7 0.97
 -2 -6 2 1.41 0.81
 2 -6 -1 14.93 1.02
 -2 -6 1 15.21 1.1
 2 -6 -1 16.96 0.99
 2 -6 0 12.69 0.89
 2 -6 0 11.82 0.95
 2 -6 1 0.79 0.66
 2 -6 1 -0.12 0.72
 2 -6 2 5.89 0.8
 2 -6 2 4.88 0.86
 2 -6 7 0.93 0.97
 2 -6 8 1.43 0.71
 2 -6 8 1.47 1.05
 2 -6 9 0.46 0.78
 2 -6 9 1.03 1.13
 2 -6 10 10.86 1.36
 2 -6 10 13.87 1.04
 2 -6 11 1.96 0.85
 2 -6 11 2.25 1.17
 2 -6 12 22.97 1.7
 2 -6 12 21.06 1.34
 2 -6 13 1.35 0.94
 2 -6 14 3.45 0.92
 2 -6 15 -0.65 0.82
 2 -6 17 0.71 0.76
 2 -6 18 0.17 0.51
 2 -6 18 0.79 0.64
 2 -6 19 2.43 0.39
 2 -6 19 1.51 0.47
 -2 -5 21 5.44 0.43
 2 -5 -21 4.98 0.42
 2 -5 -20 8.32 0.66
 2 -5 -19 47.53 2
 2 -5 -18 64.15 2.64
 2 -5 -17 67.8 2.81
 2 -5 -16 37.01 1.79
 -2 -5 15 47.32 3.17
 2 -5 -15 51.56 2.27
 2 -5 -15 46.7 2.99
 -2 -5 14 -1.07 1.86
 2 -5 -14 1.93 1.53
 2 -5 -13 10.17 1.78
 -2 -5 13 14.3 2.24
 -2 -5 13 10.5 1.25
 2 -5 -12 26.4 2.27
 -2 -5 12 23.22 2.66
 -2 -5 12 26.59 1.64
 2 -5 -11 68.95 3.47
 -2 -5 11 64.7 3.84
 -2 -5 11 64.19 2.84
 2 -5 -10 93.62 4.29
 -2 -5 10 91.63 3.72
 2 -5 -9 132.72 5.62
 -2 -5 9 139.1 5.81
 -2 -5 9 130.88 5.09
 -2 -5 8 133.28 5.38
 2 -5 -8 121.24 5.3
 -2 -5 7 21.84 1.7
 -2 -5 6 8.51 1.18
 -2 -5 5 52.9 2.48
 -2 -5 4 87.7 3.61
 -2 -5 3 120.07 4.75
 -2 -5 2 223.47 8.46
 -2 -5 1 90.79 3.72
 2 -5 -1 92.99 3.63
 2 -5 -1 90.35 3.61
 2 -5 0 51 2.16
 2 -5 0 47.74 2.11
 2 -5 1 23.79 1.34
 2 -5 1 23.18 1.27
 2 -5 2 0.89 0.83
 2 -5 5 284.46 10.81
 2 -5 7 64.61 2.99
 2 -5 8 12.18 1.34
 2 -5 8 13.97 0.98
 2 -5 9 1.63 0.8
 2 -5 9 2.13 1.03
 2 -5 10 18.31 1.62
 2 -5 10 22.16 1.26
 2 -5 11 6.53 0.95
 2 -5 11 7.29 1.24
 2 -5 12 49.26 2.22
 2 -5 12 48.83 2.58
 2 -5 13 69.39 2.9
 2 -5 14 74.85 3.08
 2 -5 15 24.84 1.36
 2 -5 17 1.96 0.8
 2 -5 18 27.01 1.28
 2 -5 19 13.28 0.67
 2 -5 19 13.06 0.72
 -2 -4 21 12.65 0.65
 2 -4 -21 12.52 0.64
 2 -4 -20 6.74 0.63
 2 -4 -19 8.16 0.82
 2 -4 -18 -0.84 0.82
 2 -4 -17 2.96 0.89
 2 -4 -16 5.59 1.01
 -2 -4 15 2.51 1.72
 2 -4 -15 2.32 1.57
 2 -4 -15 3.21 1.01
 -2 -4 14 35.09 2.82
 2 -4 -14 33.58 2.62
 2 -4 -13 2.8 1.66
 -2 -4 13 4.11 1.98
 -2 -4 13 3.71 1.13
 2 -4 -12 20.91 2.14
 -2 -4 12 22.61 2.61
 -2 -4 12 23.12 1.54
 2 -4 -11 -0.3 1.53
 -2 -4 11 0.28 1.92
 -2 -4 11 -0.83 1.05
 2 -4 -10 6.9 1.49
 -2 -4 10 5.86 0.99
 2 -4 -9 11.93 1.5
 -2 -4 9 11.13 0.96
 -2 -4 9 9.49 1.7
 2 -4 -8 18.68 1.69
 -2 -4 8 19.94 1.7
 -2 -4 7 19.15 1.61
 -2 -4 6 7.53 1.1
 -2 -4 5 98.48 4.04
 -2 -4 4 7.94 1.02
 -2 -4 3 3.86 0.88
 -2 -4 2 0.25 0.83
 2 -4 -1 46.26 2.04
 -2 -4 1 47.59 2.11
 2 -4 -1 45.79 1.99
 2 -4 0 15.97 1.08
 2 -4 1 7.61 0.86
 2 -4 2 18.49 1.22
 2 -4 4 20.1 1.3
 2 -4 5 10.36 1.15
 -2 -4 -5 11.38 0.63
 2 -4 7 11.93 1.22
 2 -4 8 10.29 0.91
 2 -4 8 9.58 1.2
 2 -4 9 44.72 1.97
 2 -4 9 41.15 2.31
 2 -4 10 21.33 1.29
 2 -4 10 22.52 1.63
 2 -4 11 4.89 0.95
 2 -4 11 4.73 1.17
 2 -4 12 7.89 1.04
 2 -4 12 8.75 1.26
 2 -4 13 11.67 1.11
 2 -4 14 1.91 0.94
 2 -4 15 11.2 1.01
 2 -4 17 23.1 1.27
 2 -4 18 1.61 0.67
 2 -4 19 3.35 0.51
 2 -3 -21 1.05 0.38
 2 -3 -20 21.84 1.07
 2 -3 -19 16.23 1.03
 2 -3 -18 47.3 2.08
 2 -3 -17 43.05 1.99
 2 -3 -16 27.96 1.57
 -2 -3 15 24.77 2.39
 2 -3 -15 25.32 2.32
 2 -3 -15 27.61 1.52
 2 -3 -14 2.57 1.66
 -2 -3 14 1.39 1.86
 2 -3 -13 1.61 1.71
 -2 -3 13 2.44 1.16
 -2 -3 13 0.93 1.96
 2 -3 -12 5.04 1.68
 -2 -3 12 4.89 1.21
 -2 -3 12 2.34 2.05
 2 -3 -11 23.72 2.13
 -2 -3 11 22.56 1.48
 -2 -3 11 23.66 2.51
 2 -3 -10 65.07 3.45
 -2 -3 10 66.22 2.79
 -2 -3 10 67.6 3.6
 -2 -3 9 60.37 3.15
 2 -3 -9 57.77 3.04
 -2 -3 8 77.16 3.49
 2 -3 -8 70.26 3.43
 -2 -3 7 1.28 1.18
 2 -3 -7 0.85 1.1
 -2 -3 6 2.43 1.03
 -2 -3 5 9.45 1.09
 -2 -3 4 54.8 2.45
 -2 -3 3 105.45 4.22
 -2 -3 2 29.71 1.58
 -2 -3 1 38.66 1.85
 2 -3 -1 37.54 1.75
 2 -3 0 4.97 0.81
 2 -3 1 23.42 1.32
 2 -3 2 2.54 0.78
 2 -3 3 7.43 0.88
 2 -3 4 88.87 3.66
 2 -3 5 315.31 12.24
 -2 -3 -5 327.78 11.97
 2 -3 7 45.45 2.21
 2 -3 8 28.15 1.43
 2 -3 8 29.09 1.71
 2 -3 9 1.56 1.03
 2 -3 9 0.96 0.85
 2 -3 10 14.46 1.15
 2 -3 10 17.61 1.42
 2 -3 11 14.62 1.2
 2 -3 11 15.94 1.43
 2 -3 12 11.81 1.12
 2 -3 13 61.28 2.64
 2 -3 14 66.3 2.76
 2 -3 15 26.04 1.44
 2 -3 16 4.26 0.86
 2 -3 17 0.33 0.78
 2 -3 18 16.64 0.97
 2 -3 19 3.81 0.52
 2 -2 -21 22.28 0.97
 2 -2 -20 14.82 0.86
 2 -2 -19 8.13 0.81
 2 -2 -18 0.87 0.84
 2 -2 -17 1.25 0.93
 2 -2 -16 26.98 1.54
 -2 -2 15 26.97 2.57
 2 -2 -15 33.67 1.73
 2 -2 -15 29.91 2.49
 -2 -2 14 66.66 3.74
 2 -2 -14 58.22 3.56
 2 -2 -13 85.51 4.38
 -2 -2 13 88.36 4.58
 -2 -2 13 84.51 3.58
 2 -2 -12 28.15 2.46
 -2 -2 12 32.81 2.72
 -2 -2 12 30.18 1.76
 2 -2 -11 25.37 2.19
 -2 -2 11 27.15 1.56
 -2 -2 11 27.87 2.56
 2 -2 -10 0.07 1.41
 -2 -2 10 -0.07 1.58
 -2 -2 10 1.4 0.87
 -2 -2 9 5.47 1.44
 2 -2 -9 6.69 1.41
 2 -2 -8 66.82 3.24
 -2 -2 8 69.12 3.3
 2 -2 -7 97.19 4.24
 -2 -2 7 100.48 4.2
 -2 -2 6 211.07 8.18
 -2 -2 5 53.67 2.46
 -2 -2 4 12 1.07
 -2 -2 3 4.13 0.9
 -2 -2 2 -0.25 0.83
 -2 -2 1 29.71 1.54
 2 -2 -1 28.03 1.43
 2 -2 0 40.27 1.86
 2 -2 1 78.35 3.29
 2 -2 1 88.37 3.37
 2 -2 2 39.61 1.78
 2 -2 2 39.15 1.89
 2 -2 3 25.46 1.38
 2 -2 4 31.09 1.62
 2 -2 5 2.18 0.87
 -2 -2 -5 2.95 0.48
 -2 -2 -6 7.13 0.53
 2 -2 7 136.04 5.42
 2 -2 8 62.33 2.62
 2 -2 8 67 2.92
 2 -2 9 27.97 1.46
 2 -2 9 28.03 1.76
 2 -2 10 38.42 1.92
 2 -2 10 46.94 2.25
 2 -2 11 17.03 1.21
 2 -2 11 16.3 1.43
 2 -2 12 18.96 1.31
 2 -2 13 -0.91 0.95
 2 -2 14 18.31 1.27
 2 -2 15 37.3 1.77
 2 -2 16 55.35 2.33
 2 -2 17 27.57 1.4
 2 -1 -21 0.07 0.39
 2 -1 -20 3.61 0.62
 2 -1 -19 1.4 0.73
 2 -1 -18 4.14 0.86
 2 -1 -17 3.81 0.98
 2 -1 -16 1.56 0.95
 -2 -1 15 11.11 0.85
 -2 -1 15 8.57 1.87
 2 -1 -15 9.52 1.13
 2 -1 -15 11.99 1.85
 -2 -1 14 11.3 0.87
 2 -1 -14 8.71 1.85
 -2 -1 14 11.14 2.12
 2 -1 -13 1.46 1.69
 -2 -1 13 1.25 1.18
 -2 -1 13 -1.03 1.95
 2 -1 -12 2.48 1.63
 -2 -1 12 2.39 1.13
 -2 -1 12 2.32 2.01
 2 -1 -11 4.43 1.56
 -2 -1 11 4.37 1.09
 -2 -1 11 3.78 1.95
 2 -1 -10 17.71 1.87
 -2 -1 10 18.46 1.24
 -2 -1 10 20.91 2.07
 -2 -1 9 18.98 1.81
 2 -1 -9 12.95 1.69
 -2 -1 8 44.08 2.35
 2 -1 -8 38.59 2.32
 -2 -1 7 3.58 1.22
 2 -1 -7 4.71 1.22
 -2 -1 6 1.18 1.02
 -2 -1 5 4.82 0.97
 -2 -1 4 1.9 0.92
 -2 -1 3 4.92 0.92
 -2 -1 2 34.89 1.76
 -2 -1 1 0.74 0.85
 2 -1 -1 0.42 0.71
 2 -1 0 0.54 0.69
 2 -1 0 0.74 0.61
 2 -1 1 1.74 0.8
 2 -1 1 1.97 0.62
 2 -1 2 6.81 0.95
 2 -1 2 7.05 0.78
 2 -1 3 0.24 0.71
 2 -1 4 7.3 0.9
 2 -1 5 3.82 0.94
 -2 -1 -5 2.81 0.52
 -2 -1 -6 1.09 0.43
 2 -1 8 1.63 0.95
 2 -1 8 0.19 0.78
 2 -1 9 0.21 0.89
 2 -1 9 0.57 0.83
 2 -1 10 1.48 0.94
 2 -1 10 1.52 0.91
 2 -1 11 -0.26 0.95
 2 -1 12 0.25 0.97
 2 -1 13 17.96 1.27
 2 -1 14 9.61 1.07
 2 -1 15 3.25 0.93
 2 -1 16 0.72 0.81
 2 -1 17 -0.19 0.62
 2 -1 18 2.66 0.55
 2 -1 19 3.55 0.43
 2 0 -21 23.61 1.02
 2 0 -20 32.44 1.42
 2 0 -19 5.76 0.8
 2 0 -18 13.58 1.06
 2 0 -17 11 1.08
 2 0 -16 80.9 3.35
 2 0 -15 111.37 5.42
 -2 0 15 103.16 5.38
 2 0 -15 113.69 4.59
 -2 0 15 120.48 4.45
 -2 0 14 47.82 1.97
 -2 0 14 40.16 3.11
 2 0 -14 44.37 2.98
 2 0 -13 81.35 4.35
 -2 0 13 77.69 4.54
 -2 0 13 76.58 3.61
 2 0 -12 18.45 2.14
 -2 0 12 20.23 1.05
 -2 0 11 29.78 2.65
 2 0 -11 31.08 2.3
 -2 0 10 3.24 1.66
 2 0 -10 5.37 1.49
 -2 0 9 28.89 2.2
 2 0 -9 35.18 2.24
 -2 0 8 57.1 2.82
 2 0 -8 52.95 2.76
 -2 0 7 26.9 1.81
 2 0 -7 24.62 1.8
 -2 0 6 257.51 9.84
 -2 0 5 68.86 2.99
 -2 0 4 18.79 1.33
 -2 0 3 3.84 0.92
 -2 0 2 17.81 1.25
 -2 0 1 7.47 0.97
 2 0 -1 6.34 0.81
 2 0 0 57.76 2.4
 2 0 0 54.92 2.32
 2 0 1 135.73 5.41
 2 0 1 143.18 5.34
 2 0 2 145.42 5.86
 2 0 2 155.08 5.77
 2 0 3 103 4.06
 2 0 4 189.37 7.24
 -2 0 -5 61.72 2.43
 2 0 5 57.51 2.64
 -2 0 -6 126.51 4.81
 -2 0 -7 239.36 8.71
 2 0 7 231.26 8.64
 2 0 8 88.67 3.7
 2 0 8 105.88 3.92
 2 0 9 82.21 3.63
 2 0 9 109.99 3.89
 2 0 10 93.42 3.74
 -2 0 -11 52.49 1.98
 2 0 11 44.37 2.25
 2 0 12 11.2 1.11
 2 0 13 6.14 1.03
 2 0 14 17.53 1.23
 2 0 15 30.84 1.6
 2 0 16 67.65 2.77
 2 0 17 29.73 1.37
 2 0 18 27.24 1.22
 2 0 19 15.36 0.73
 2 0 19 14.27 0.79
 -2 1 15 10.67 0.84
 -2 1 14 11.13 0.85
 -2 1 13 1.43 0.63
 -2 1 12 2.01 0.61
 -2 1 11 5.37 0.58
 2 1 0 0.8 0.54
 2 1 1 3.06 0.61
 2 1 2 6.61 0.75
 2 1 3 0.83 0.68
 2 1 4 8.38 0.87
 2 1 5 2.58 0.85
 -2 1 -5 3.15 0.56
 -2 1 -6 0.84 0.5
 -2 1 -7 9.36 0.66
 2 1 7 9.37 0.57
 2 1 8 -0.54 1.8
 2 1 9 -0.3 2.02
 2 1 10 0.58 2.33
 -2 1 -11 0.86 0.4
 2 1 17 -0.38 0.62
 2 1 17 -0.24 0.77
 2 1 18 3.13 0.55
 2 1 18 3.89 0.69
 2 1 19 3.73 0.45
 2 1 19 3.57 0.52
 -2 2 15 36.09 1.6
 -2 2 14 68.27 2.72
 -2 2 13 87.72 3.4
 -2 2 12 31.59 1.4
 -2 2 11 28.31 1.27
 -2 2 10 2 0.93
 -2 2 10 1.51 0.49
 2 2 0 43.1 1.83
 2 2 1 84.85 3.34
 2 2 2 36.88 1.68
 2 2 3 24.65 1.3
 2 2 4 30.33 1.52
 2 2 5 1.18 0.79
 -2 2 -5 3.06 0.61
 -2 2 -6 7.82 0.7
 -2 2 -7 145.06 5.18
 2 2 7 131.42 5.04
 -2 2 -8 64.03 2.6
 2 2 8 71.86 3.23
 2 2 9 33.14 2.73
 -2 2 -10 42.54 1.68
 2 2 10 41.46 3.35
 -2 2 -11 18.63 0.89
 2 2 11 21.56 3.42
 -2 2 -12 24.36 1.07
 2 2 16 56.92 2.41
 2 2 17 27.77 1.28
 2 2 17 26.63 1.38
 2 2 18 19.46 0.97
 2 2 18 19.33 1.06
 2 2 19 17.5 0.79
 2 2 19 16.61 0.84
 2 3 -21 0.82 0.37
 2 3 -20 22.71 1.08
 2 3 -19 16.71 1.03
 2 3 -15 27.77 2.33
 -2 3 15 25.57 2.42
 2 3 -14 -0.27 1.61
 -2 3 14 1.57 1.8
 -2 3 14 0.61 0.62
 2 3 -13 -0.09 1.6
 -2 3 13 2.25 1.18
 -2 3 13 2.65 1.98
 -2 3 13 2.86 0.64
 2 3 -12 5.5 1.69
 -2 3 12 4.41 0.59
 -2 3 12 5.49 1.18
 -2 3 12 3.62 1.99
 -2 3 11 23.14 1.51
 2 3 -11 21.82 2.07
 -2 3 11 24.28 1.1
 -2 3 10 65.48 2.54
 -2 3 10 69 3.53
 2 3 -10 60.23 3.31
 -2 3 10 66.56 2.76
 -2 3 9 63.13 3.22
 -2 3 8 76.94 3.56
 -2 3 7 1.35 1.15
 -2 3 6 1.9 1.06
 -2 3 5 10.05 1.07
 -2 3 4 52.03 2.35
 -2 3 3 92.99 3.79
 -2 3 2 32.24 1.62
 2 3 0 4.82 0.59
 2 3 1 23.3 1.16
 2 3 2 1.36 0.62
 2 3 3 8.7 0.8
 2 3 4 92.74 3.71
 -2 3 -4 93.01 3.6
 -2 3 -5 325.1 12.07
 -2 3 -6 53.54 2.24
 -2 3 -7 47.33 1.95
 2 3 7 44.76 1.79
 2 3 8 26.1 1.43
 -2 3 -8 31.73 1.37
 2 3 8 29.43 1.24
 2 3 8 30.07 2.39
 2 3 9 1.94 2.6
 2 3 9 0.17 0.81
 2 3 10 15.44 1.18
 -2 3 -10 17.11 0.82
 2 3 11 14.55 3.93
 2 3 11 16.59 1.23
 -2 3 -11 17.8 0.84
 -2 3 -12 12.82 0.71
 2 3 15 27.8 1.52
 2 3 16 3.45 0.71
 2 3 16 4.3 0.88
 2 3 17 0.47 0.62
 2 3 17 0.03 0.75
 2 3 18 16.94 0.87
 2 3 18 15.71 0.94
 2 3 19 3.82 0.41
 2 3 19 3.42 0.5
 2 4 -21 11.78 0.61
 -2 4 21 12.53 0.62
 2 4 -20 7.28 0.63
 2 4 -19 8.01 0.78
 2 4 -18 0.96 0.8
 2 4 -17 4.33 0.87
 2 4 -16 4.93 0.99
 -2 4 15 3.22 1.7
 2 4 -15 4.03 0.99
 2 4 -15 4.21 1.58
 -2 4 14 34.92 2.73
 2 4 -14 29.4 2.52
 -2 4 14 33.68 1.5
 -2 4 13 2.43 1.93
 -2 4 13 4.23 0.63
 -2 4 13 5.37 1.22
 2 4 -13 5.63 1.67
 -2 4 12 24.07 2.64
 -2 4 12 21.79 1.09
 -2 4 12 23.99 1.57
 2 4 -12 21.39 2.08
 -2 4 11 2.22 1.96
 -2 4 11 1.74 0.53
 2 4 -11 0.07 1.39
 -2 4 11 1.24 1.08
 2 4 -10 7.37 1.49
 -2 4 10 6.62 0.58
 -2 4 10 6.43 0.97
 2 4 -9 11.6 1.54
 -2 4 9 13.68 1.66
 2 4 -8 18.49 1.61
 -2 4 8 17.91 1.62
 -2 4 7 14.7 1.44
 -2 4 6 6.66 1.11
 -2 4 5 98.14 4.01
 -2 4 4 6.76 0.97
 -2 4 3 2.06 0.85
 -2 4 2 0.5 0.81
 2 4 -1 45.98 2
 -2 4 1 43.77 2.08
 2 4 0 17.66 1.09
 2 4 0 16.7 0.94
 2 4 1 7.24 0.91
 2 4 1 8.46 0.7
 2 4 2 15.38 1.16
 2 4 2 16.42 0.95
 2 4 3 74.43 2.99
 2 4 4 19.06 1.16
 -2 4 -4 19.62 1.04
 -2 4 -5 11.57 0.82
 -2 4 -6 3.77 0.65
 2 4 7 10.9 0.62
 -2 4 -7 13.13 0.87
 -2 4 -8 12.05 0.81
 2 4 8 13.24 2.09
 2 4 8 10.82 0.93
 -2 4 -9 48 1.97
 2 4 9 50.9 3.17
 2 4 9 43.63 2.03
 2 4 10 23.17 1.31
 2 4 10 24.57 3.42
 -2 4 -10 22.32 1.01
 -2 4 -11 5.38 0.5
 2 4 11 5.09 0.55
 2 4 11 4.62 0.93
 2 4 12 8.75 1.04
 -2 4 -12 8.72 0.6
 2 4 12 6.07 4.82
 -2 4 -13 13.93 0.72
 2 4 13 13.54 1.16
 2 4 14 0.73 0.9
 2 4 15 12.39 1.1
 2 4 15 10.06 1.01
 2 4 16 26.09 1.42
 2 4 16 28.72 1.34
 2 4 17 21.25 1.2
 2 4 17 22.9 1.11
 2 4 18 2.32 0.62
 2 4 18 2.22 0.52
 2 4 19 3.89 0.41
 2 4 19 3.44 0.46
 -2 5 21 4.9 0.43
 2 5 -21 4.63 0.38
 2 5 -20 8.63 0.64
 2 5 -19 46.61 1.96
 2 5 -18 61.8 2.55
 2 5 -17 71.41 2.92
 2 5 -16 34.43 1.73
 2 5 -15 44.26 2.9
 -2 5 15 49.67 3.08
 2 5 -15 47.13 2.17
 -2 5 14 2.21 1.8
 -2 5 14 2.68 0.63
 2 5 -14 2.14 1.53
 -2 5 13 13.63 2.17
 2 5 -13 10.88 1.79
 -2 5 13 11.8 0.83
 -2 5 12 23.99 1.17
 2 5 -12 25.63 2.16
 -2 5 12 27.03 1.63
 -2 5 12 25.66 2.56
 -2 5 11 60.74 2.43
 2 5 -11 63.29 3.31
 -2 5 11 65.98 3.75
 -2 5 11 62.89 2.73
 -2 5 10 90.21 3.63
 2 5 -10 87.56 4.21
 -2 5 10 87.74 3.44
 -2 5 10 92.9 3.41
 -2 5 9 142.53 5.84
 2 5 -9 130.12 5.71
 -2 5 9 136.4 5.2
 2 5 -8 127.25 5.31
 -2 5 8 127.62 5.37
 -2 5 7 22.2 1.63
 -2 5 6 8.88 1.18
 -2 5 5 54.42 2.49
 -2 5 4 89.14 3.65
 -2 5 3 121.95 4.79
 -2 5 2 214.96 8.17
 2 5 -1 94.3 3.78
 -2 5 1 98.18 3.85
 2 5 0 49.06 2.02
 2 5 0 47.26 2.13
 2 5 1 24.73 1.18
 2 5 1 23.93 1.33
 2 5 2 0.85 0.55
 2 5 2 0.83 0.77
 2 5 3 125.29 4.83
 2 5 4 66.78 2.89
 -2 5 -4 72.9 2.82
 -2 5 -5 303.7 11.31
 -2 5 -6 127.15 4.91
 -2 5 -7 80.39 3.24
 2 5 8 15.46 2.03
 -2 5 -8 15.32 0.95
 2 5 8 14.15 1
 -2 5 -9 2.26 0.57
 2 5 9 2.72 0.8
 -2 5 -10 22.7 1.06
 2 5 10 22.2 1.31
 -2 5 -10 25.4 1.05
 2 5 10 20.48 3.38
 2 5 11 7.87 0.95
 -2 5 -11 7.82 0.55
 -2 5 -11 7.75 0.58
 2 5 11 7.97 4.2
 2 5 11 7.79 0.61
 2 5 12 49.05 5.52
 -2 5 -12 52.25 2.06
 2 5 12 52.55 2.31
 -2 5 -13 66.55 2.56
 2 5 13 66.35 2.79
 2 5 14 79.31 3.14
 2 5 14 74.4 3.12
 2 5 15 22.78 1.34
 2 5 15 21.9 1.27
 2 5 16 2.71 0.81
 2 5 16 2.44 0.68
 2 5 17 1.81 0.74
 2 5 17 3.13 0.62
 2 5 18 26.13 1.26
 2 5 18 28.29 1.2
 2 5 19 12.01 0.65
 2 5 19 12.44 0.62
 -2 6 21 -0.14 0.31
 2 6 -21 0.08 0.28
 2 6 -20 -0.17 0.48
 2 6 -19 0.99 0.63
 2 6 -18 0.64 0.74
 2 6 -17 1.35 0.82
 2 6 -16 9.61 1.04
 -2 6 15 -1.33 1.65
 2 6 -15 -0.17 1.44
 2 6 -15 0.54 0.89
 -2 6 14 0.09 1.75
 2 6 -14 -0.02 0.83
 2 6 -14 -0.17 1.48
 -2 6 13 3.8 0.64
 2 6 -13 0.16 1.47
 -2 6 13 3.67 2.02
 -2 6 12 0.39 0.55
 2 6 -12 0.08 1.45
 -2 6 12 -0.41 1.09
 -2 6 12 -0.3 1.98
 -2 6 11 8.75 2.13
 -2 6 11 10.91 1.18
 2 6 -11 7.57 1.53
 -2 6 11 8.75 0.71
 -2 6 11 8.89 0.66
 2 6 -10 2.85 1.33
 -2 6 10 3.36 0.59
 -2 6 10 4.08 0.92
 -2 6 10 3.52 0.53
 2 6 -9 0.37 0.63
 -2 6 9 0.2 0.77
 -2 6 9 0.44 1.44
 2 6 -9 0.51 1.21
 -2 6 8 5.89 1.39
 2 6 -8 8.14 1.28
 -2 6 7 0.48 1.17
 -2 6 6 8.2 1.12
 -2 6 5 0.28 0.81
 -2 6 4 7.96 0.98
 -2 6 3 9.69 0.92
 -2 6 2 0.07 0.8
 2 6 -1 13.68 0.96
 -2 6 1 14.6 1.07
 2 6 0 11.67 0.93
 2 6 0 11.25 0.76
 2 6 1 0.02 0.76
 2 6 1 -0.02 0.46
 2 6 2 6.51 0.88
 2 6 2 5.84 0.66
 2 6 3 11.99 0.85
 -2 6 -4 3.8 0.62
 2 6 4 3.98 0.66
 -2 6 -5 1.86 0.64
 -2 6 -6 3.54 0.7
 2 6 7 1.33 1.54
 -2 6 -7 2.59 0.7
 2 6 8 0.94 0.67
 -2 6 -8 1.86 0.63
 2 6 8 1.42 1.86
 2 6 9 0.08 0.76
 -2 6 -9 0.28 0.41
 2 6 9 1.92 2.39
 -2 6 -9 -0.44 0.58
 -2 6 -10 12.66 0.71
 2 6 10 14.06 1.05
 -2 6 -10 13.64 0.74
 2 6 10 12.49 0.75
 -2 6 -11 2.38 0.46
 -2 6 -11 2.48 0.46
 2 6 11 2.69 0.82
 2 6 11 2.56 0.49
 -2 6 -12 24.82 1.06
 -2 6 -12 23.7 1.07
 2 6 12 23.26 1.37
 -2 6 -13 0.69 0.42
 2 6 13 1.55 0.92
 2 6 14 2.11 0.87
 2 6 14 2.75 0.94
 2 6 15 -0.01 0.72
 2 6 15 -0.59 0.82
 2 6 15 0.19 0.85
 2 6 16 0.89 0.68
 2 6 16 0.4 0.8
 2 6 17 0.38 0.57
 2 6 17 0.18 0.71
 2 6 18 0.28 0.47
 2 6 18 -0.11 0.57
 2 7 -20 2.89 0.47
 2 7 -19 44.77 1.86
 2 7 -18 33.65 1.56
 2 7 -17 43.37 1.95
 2 7 -16 74.51 3.05
 2 7 -15 19.67 1.24
 2 7 -15 17.51 1.88
 -2 7 15 18.3 2.06
 -2 7 14 4.68 1.79
 -2 7 14 5.15 0.8
 2 7 -14 2.51 1.47
 2 7 -14 4.05 0.92
 -2 7 13 12.77 2.15
 -2 7 13 14.4 0.99
 2 7 -13 11.52 1.05
 2 7 -13 8.87 1.64
 -2 7 12 61.04 2.35
 -2 7 12 54 3.47
 -2 7 12 52.42 2.53
 -2 7 11 115.82 5.58
 -2 7 11 111.43 4.41
 -2 7 11 115.36 4.66
 2 7 -11 109.02 5.15
 -2 7 10 71.67 3.04
 -2 7 10 69.98 2.8
 2 7 -10 66.04 3.48
 2 7 -10 69.63 2.92
 2 7 -9 95.45 3.67
 2 7 -9 90.95 4.22
 -2 7 9 100.39 4.41
 -2 7 9 93.85 3.73
 -2 7 8 27.16 1.96
 2 7 -8 26.22 1.74
 -2 7 7 29.12 1.82
 -2 7 6 17.36 1.36
 -2 7 5 31 1.69
 -2 7 4 108.69 4.35
 -2 7 3 114.83 4.53
 -2 7 2 200.08 7.62
 -2 7 1 50.82 2.28
 2 7 -1 53.16 2.24
 2 7 0 97.38 3.79
 2 7 0 100.33 3.89
 2 7 1 25.84 1.17
 2 7 1 22.35 1.34
 2 7 2 3.47 0.58
 2 7 2 4.15 0.81
 2 7 3 60.21 2.45
 -2 7 -4 90.12 3.49
 2 7 4 87.08 3.51
 -2 7 -5 145.99 5.59
 -2 7 -6 148.66 5.72
 -2 7 -7 114.72 4.28
 2 7 7 108.79 4.14
 2 7 8 32.3 1.52
 2 7 8 33.03 2.18
 -2 7 -8 34.73 1.59
 2 7 8 32.38 1.36
 2 7 9 -1.26 2.25
 2 7 9 0.03 0.71
 -2 7 -9 0.04 0.42
 2 7 9 0.4 0.43
 2 7 9 0.19 0.46
 -2 7 -9 0.2 0.62
 2 7 10 6.44 0.88
 2 7 10 6.9 0.58
 -2 7 -10 7.36 0.56
 -2 7 -10 7.17 0.57
 2 7 11 13.63 4.06
 2 7 11 11.36 1.04
 2 7 11 12.19 0.73
 -2 7 -11 12.7 0.72
 -2 7 -11 13.23 0.72
 2 7 12 104.36 4.03
 2 7 12 106.49 4.05
 -2 7 -12 99.99 3.86
 -2 7 -12 103.29 3.86
 2 7 13 53.78 2.36
 -2 7 -13 54.14 2.13
 2 7 13 56.97 2.4
 2 7 14 48.48 2.13
 2 7 14 51.61 2.17
 -2 7 -14 47.97 1.9
 2 7 15 18.64 1.08
 2 7 15 17.91 1.2
 2 7 15 18.22 1.16
 2 7 16 1.21 0.65
 2 7 16 1.41 0.78
 2 7 17 0.49 0.57
 2 7 17 0.34 0.68
 2 7 18 21.22 0.96
 2 7 18 19.77 1.01
 2 8 -20 3.11 0.44
 2 8 -19 7.6 0.67
 2 8 -18 0.13 0.66
 2 8 -17 0.75 0.77
 2 8 -16 13.9 1.08
 2 8 -15 12.57 1.1
 -2 8 15 13.17 1.88
 -2 8 15 16.89 1
 -2 8 14 26.17 2.42
 2 8 -14 24.46 2.15
 2 8 -14 27.78 1.49
 -2 8 13 6.63 0.81
 -2 8 13 6.39 1.94
 2 8 -13 6.13 0.81
 2 8 -13 4.5 1.47
 -2 8 12 13.49 0.92
 -2 8 12 12.52 1.23
 2 8 -12 10.58 0.94
 -2 8 12 11.37 2.15
 -2 8 12 10.71 0.79
 2 8 -12 11.93 1.65
 -2 8 11 28.18 1.28
 2 8 -11 26.48 1.33
 -2 8 11 22.36 2.48
 2 8 -11 23.6 1.93
 -2 8 11 24.48 1.21
 -2 8 11 26.15 1.55
 -2 8 10 2.91 1.79
 2 8 -10 2.77 0.68
 -2 8 10 3.01 0.7
 -2 8 10 3.11 0.64
 2 8 -10 3.78 1.23
 -2 8 10 2.86 1
 -2 8 9 0.8 0.8
 2 8 -9 0.82 1.17
 2 8 -9 0.69 0.63
 -2 8 9 0.46 1.43
 -2 8 8 6 1.39
 -2 8 7 28.63 1.79
 -2 8 6 168.75 6.64
 -2 8 5 137.43 5.43
 -2 8 4 17.27 1.17
 -2 8 3 10.5 1.01
 -2 8 2 2.01 0.74
 2 8 -1 1.29 0.66
 -2 8 1 2.09 0.77
 2 8 0 14.77 0.82
 2 8 0 14.21 1.01
 2 8 1 7.01 0.58
 2 8 1 6.21 0.78
 2 8 2 30.23 1.33
 2 8 2 28.24 1.53
 2 8 3 69.98 2.8
 2 8 4 4.82 0.62
 -2 8 -4 5.17 0.71
 -2 8 -5 -0.06 0.6
 -2 8 -6 7.17 0.82
 2 8 7 50.27 2.01
 2 8 7 53.22 2.14
 2 8 7 51.07 2.48
 2 8 7 48.96 2.1
 -2 8 -7 58.08 2.27
 2 8 8 5.17 0.71
 2 8 8 6.97 1.69
 2 8 8 5.47 0.54
 -2 8 -8 5.95 0.52
 2 8 8 6.96 0.77
 -2 8 -8 6.79 0.78
 2 8 8 5.58 0.52
 -2 8 -9 17.8 1.13
 2 8 9 18.08 0.9
 -2 8 -9 17.89 0.88
 2 8 9 19.2 1.12
 2 8 9 17.8 1.09
 2 8 9 17.72 0.89
 -2 8 -10 23.56 1.03
 2 8 10 20.7 1.02
 2 8 10 21.88 1.27
 2 8 10 20.96 1.24
 -2 8 -10 21.3 1
 -2 8 -10 21.43 1.21
 -2 8 -11 11.82 0.69
 2 8 11 10.17 0.94
 2 8 11 12.14 3.88
 -2 8 -11 10.7 0.68
 2 8 11 10.78 0.99
 2 8 11 11.13 0.7
 2 8 12 46.85 5.39
 2 8 12 49.01 2.17
 2 8 12 46.5 2.12
 -2 8 -12 51.45 1.93
 -2 8 -12 45.87 1.92
 2 8 13 0.21 0.93
 -2 8 -13 0.96 0.42
 -2 8 -13 1.16 0.43
 2 8 13 1.27 0.85
 2 8 14 0.44 0.86
 -2 8 -14 0.76 0.37
 2 8 14 0.03 0.82
 2 8 14 1.06 0.7
 2 8 14 -0.96 6.83
 2 8 15 8.77 0.83
 2 8 15 8.86 0.95
 2 8 16 26.41 1.25
 2 8 16 24.56 1.32
 2 8 17 23.55 1.07
 2 8 17 20.19 1.12
 2 9 -19 13.06 0.78
 2 9 -18 19.86 1.08
 2 9 -17 32.97 1.55
 2 9 -16 43.17 2.1
 -2 9 16 52.58 2.03
 2 9 -15 11.12 1.02
 -2 9 15 12.4 0.9
 -2 9 14 4.33 0.77
 2 9 -14 3.58 1.42
 2 9 -14 3.31 0.84
 -2 9 14 3.38 1.65
 -2 9 13 3.76 0.74
 -2 9 13 3.17 1.8
 2 9 -13 2.41 0.78
 2 9 -13 2.08 1.32
 -2 9 12 52.11 2.2
 2 9 -12 57.53 2.32
 -2 9 12 52.07 2.5
 -2 9 12 53 3.41
 2 9 -12 50.94 2.95
 -2 9 12 60.62 2.3
 -2 9 11 23.12 1.23
 2 9 -11 24.66 1.25
 -2 9 11 23.41 1.49
 -2 9 11 23.46 2.47
 2 9 -11 22.68 1.86
 -2 9 11 25.87 1.21
 -2 9 10 43.52 1.9
 2 9 -10 44.85 1.91
 -2 9 10 41.86 2.1
 -2 9 10 43.03 2.94
 2 9 -10 44.89 2.51
 -2 9 10 48.14 1.88
 2 9 -9 63.43 2.62
 -2 9 9 66.61 2.71
 -2 9 9 64.54 2.55
 -2 9 9 67.08 3.39
 -2 9 9 68.33 2.6
 -2 9 8 16.72 1.67
 -2 9 7 102.1 4.37
 -2 9 6 0.76 1.02
 -2 9 5 7.37 1.02
 -2 9 4 66.12 2.83
 -2 9 3 255.87 9.64
 2 9 -2 36.5 1.63
 -2 9 2 31.83 1.65
 -2 9 1 66.29 2.83
 2 9 -1 70.43 2.81
 -2 9 0 24.49 1.31
 2 9 0 22.33 1.27
 2 9 0 24.18 1.1
 2 9 1 35.57 1.69
 2 9 1 34.44 1.5
 2 9 2 0.57 0.75
 2 9 2 0.64 0.46
 -2 9 -3 24.07 1.2
 2 9 3 22.25 1.11
 -2 9 -4 60.74 2.52
 -2 9 -5 38.55 1.77
 2 9 6 112.09 4.25
 -2 9 -6 121.71 4.51
 2 9 7 38.47 1.71
 -2 9 -7 45.08 1.91
 2 9 7 43.97 1.76
 2 9 7 43.15 2.13
 2 9 7 38.5 1.63
 2 9 7 40.03 1.61
 -2 9 -8 27.35 1.32
 -2 9 -8 22.39 1.03
 2 9 8 22.34 1.04
 2 9 8 23.78 1.18
 2 9 8 25.52 1.24
 2 9 8 23.05 1.96
 2 9 8 22.56 1.04
 2 9 9 1.37 2.13
 2 9 9 -0.05 0.72
 -2 9 -9 0.14 0.44
 2 9 9 0.17 0.44
 -2 9 -9 -0.28 0.65
 2 9 9 0.39 0.7
 2 9 9 0.38 0.46
 -2 9 -10 1.31 0.48
 -2 9 -10 1.24 0.51
 2 9 10 0.34 0.72
 2 9 10 0.79 0.47
 2 9 10 1.26 0.81
 -2 9 -10 1.09 0.63
 2 9 11 34.73 3.94
 2 9 11 39.38 1.68
 2 9 11 40.71 1.85
 -2 9 -11 39.43 1.67
 2 9 11 40.75 1.9
 -2 9 -11 45.45 1.69
 -2 9 -12 60.11 2.31
 2 9 12 58.53 2.49
 -2 9 -12 56.7 2.3
 2 9 12 63.5 2.53
 -2 9 -13 23.96 1.05
 2 9 13 21.74 1.29
 -2 9 -13 23.33 1.04
 2 9 13 24.33 1.37
 2 9 13 27.65 6.23
 -2 9 -14 33.21 1.41
 2 9 14 35.03 1.59
 2 9 14 33.02 1.66
 -2 9 -14 37.47 1.44
 2 9 14 37.52 1.7
 2 9 15 10.17 0.84
 2 9 15 9.11 0.97
 2 9 16 1.99 0.76
 2 9 16 3.35 0.64
 2 9 17 -0.09 0.6
 2 9 17 -0.74 0.53
 2 10 -18 2.35 0.62
 2 10 -17 3.06 0.73
 2 10 -16 13.24 1.05
 -2 10 16 17.28 0.95
 2 10 -15 30.97 1.6
 -2 10 15 36.36 1.54
 -2 10 15 29.19 2.33
 -2 10 15 31.34 1.69
 -2 10 14 64.4 2.5
 2 10 -14 56.9 2.53
 -2 10 14 58.52 3.41
 -2 10 13 44.73 1.89
 -2 10 13 41.45 2.88
 2 10 -13 42.39 1.91
 2 10 -13 42.37 2.6
 -2 10 12 18.85 1.08
 -2 10 12 18.42 1.35
 -2 10 12 20.29 1.1
 -2 10 12 16.89 2.29
 2 10 -12 20.39 1.14
 2 10 -12 20.36 1.81
 2 10 -11 7.98 0.79
 -2 10 11 8.51 0.98
 -2 10 11 6.62 2
 -2 10 11 8.36 0.78
 2 10 -11 9.25 1.44
 -2 10 11 9.72 1.1
 -2 10 10 -0.06 0.83
 -2 10 10 0.67 1.7
 -2 10 10 -0.46 0.58
 2 10 -10 0.3 0.65
 -2 10 10 0.15 0.91
 -2 10 9 7.38 0.73
 2 10 -9 6.98 0.39
 2 10 -9 7.38 0.7
 -2 10 9 7.2 0.91
 -2 10 9 7.58 0.66
 -2 10 8 129.67 5.41
 2 10 -8 127.1 4.82
 -2 10 7 181.47 7.22
 -2 10 6 285.36 10.9
 -2 10 5 125.94 5.05
 -2 10 4 159.86 6.2
 -2 10 3 1.41 0.75
 -2 10 2 23.42 1.27
 2 10 -2 22.71 1.24
 -2 10 1 32.04 1.62
 2 10 -1 33.77 1.57
 2 10 0 157.58 6.17
 -2 10 0 162.54 6.2
 2 10 0 163.17 6.06
 2 10 1 94.54 3.57
 2 10 1 90.17 3.72
 2 10 2 118.31 4.5
 -2 10 -3 139.41 5.24
 2 10 3 133.54 5.16
 -2 10 -4 40.95 1.84
 -2 10 -5 -0.21 0.67
 2 10 6 2.27 0.37
 2 10 6 2.2 1.22
 -2 10 -6 2.06 0.69
 2 10 7 57.59 2.22
 -2 10 -7 59.45 2.39
 2 10 7 53.61 2.16
 -2 10 -7 51.6 2.09
 2 10 7 52.89 2.1
 2 10 7 52.45 2.08
 -2 10 -8 21.11 1.19
 2 10 8 20.17 1.07
 2 10 8 19.1 1.82
 -2 10 -8 19 0.9
 2 10 8 19.28 0.9
 2 10 8 17.68 1.02
 2 10 8 17.1 0.9
 -2 10 -9 64.61 2.57
 2 10 9 57.17 2.3
 2 10 9 61.78 2.45
 2 10 9 59.33 3.03
 -2 10 -9 58.83 2.3
 2 10 9 58.98 2.4
 2 10 9 55.57 2.31
 -2 10 -10 25.92 1.38
 2 10 10 25.16 1.28
 2 10 10 23.56 1.09
 -2 10 -10 23.07 1.11
 -2 10 -10 23.61 1.09
 2 10 10 22.66 1.26
 -2 10 -11 80 2.96
 2 10 11 80.52 3.14
 2 10 11 68.03 4.66
 2 10 11 74.85 2.96
 -2 10 -11 75.76 2.95
 2 10 11 75.18 3.07
 -2 10 -12 26.34 1.11
 2 10 12 25.74 4.85
 2 10 12 25.97 1.38
 -2 10 -12 23.61 1.11
 2 10 12 23.36 1.35
 -2 10 -13 4.64 0.52
 2 10 13 4.73 0.69
 -2 10 -13 3.71 0.48
 2 10 13 3.87 0.8
 2 10 13 6.38 0.93
 2 10 13 6.66 6.21
 2 10 14 18.99 1.18
 -2 10 -14 19.6 0.86
 -2 10 -14 16.28 0.81
 2 10 14 16.47 1.11
 2 10 14 18.17 1.04
 2 10 15 17.13 0.97
 -2 10 -15 15.58 0.72
 2 10 15 16.46 1.06
 2 10 16 57.27 2.24
 2 10 16 53.71 2.28
 2 10 19 10.45 0.56
 -2 11 20 0.11 0.3
 2 11 -18 2.95 0.61
 2 11 -17 3.16 0.7
 -2 11 16 2.51 0.91
 2 11 -16 3.61 0.76
 -2 11 16 3.16 0.67
 -2 11 15 2.62 1.05
 -2 11 15 4.03 0.72
 2 11 -15 3.17 0.79
 -2 11 14 0.82 0.71
 2 11 -14 0.46 0.72
 -2 11 14 0.08 1.49
 -2 11 13 0.61 0.7
 -2 11 13 0.93 0.71
 2 11 -13 1.14 0.76
 -2 11 13 2.46 1.67
 -2 11 12 48.17 2.16
 2 11 -12 53.1 2.21
 -2 11 12 53.99 2.16
 -2 11 11 10.31 1.89
 -2 11 11 10.1 1.16
 2 11 -11 9.71 0.87
 -2 11 11 10.6 1.14
 -2 11 11 10.75 0.81
 -2 11 10 16.83 1.27
 -2 11 10 16.75 1.12
 -2 11 10 13.42 2.01
 -2 11 10 17.53 0.98
 2 11 -10 17.98 1
 2 11 -9 54.47 2.04
 -2 11 9 53.4 2.18
 2 11 -9 52.67 2.19
 -2 11 9 53.09 2.13
 -2 11 9 53.18 2.3
 -2 11 8 54.42 2.09
 -2 11 8 53.78 2.16
 -2 11 8 56.36 2.86
 2 11 -8 51.51 2.16
 -2 11 7 7.95 1.27
 -2 11 6 4.11 1.12
 -2 11 5 3.95 0.91
 -2 11 4 19.8 1.28
 -2 11 3 109.39 4.34
 -2 11 2 2.68 0.76
 2 11 -2 1.97 0.6
 -2 11 1 153.21 5.81
 2 11 -1 149.12 5.79
 -2 11 0 54.79 2.28
 2 11 0 50.67 2.1
 2 11 0 54.96 2.26
 2 11 1 1.06 0.65
 2 11 1 1.53 0.39
 2 11 2 -0.38 0.38
 2 11 3 11.92 0.72
 -2 11 -3 11.95 0.92
 -2 11 -4 11.93 0.9
 -2 11 -5 24.84 1.33
 2 11 6 15.57 0.74
 -2 11 -6 16.38 1.07
 2 11 6 15.5 1.43
 2 11 7 11.36 0.65
 -2 11 -7 12.33 0.98
 -2 11 -7 12.01 0.66
 2 11 7 11.36 0.79
 2 11 7 13.43 0.87
 2 11 7 11.64 0.67
 2 11 8 12.59 0.92
 -2 11 -8 11.5 0.72
 2 11 8 12.68 0.72
 2 11 8 13.61 0.84
 2 11 8 12.02 0.71
 2 11 8 12.3 1.72
 -2 11 -8 14.03 1.01
 2 11 9 4.27 2.02
 2 11 9 3.21 0.53
 -2 11 -9 3.64 0.53
 2 11 9 3.34 0.51
 2 11 9 4.35 0.68
 -2 11 -9 3.73 0.78
 2 11 9 4.61 0.74
 2 11 10 3.62 0.84
 -2 11 -10 3.83 0.54
 2 11 10 3.02 2.62
 -2 11 -10 3.79 0.55
 2 11 10 3.12 0.52
 -2 11 -10 4.91 0.77
 2 11 10 3.68 0.76
 2 11 11 20.6 1.16
 -2 11 -11 20.67 1
 -2 11 -11 19.5 0.96
 2 11 11 17.7 3.57
 2 11 11 19.61 0.97
 2 11 11 21.94 1.2
 2 11 12 12.61 0.84
 2 11 12 12.92 0.99
 -2 11 -12 13.05 0.73
 -2 11 -12 11.82 0.69
 2 11 12 12.42 1.05
 2 11 13 20.85 1.1
 -2 11 -13 20.04 0.92
 2 11 13 18.24 1.18
 2 11 13 22.15 1.24
 -2 11 -13 20.3 0.96
 2 11 14 4.46 0.85
 -2 11 -14 3.82 0.43
 -2 11 -14 4.55 0.48
 2 11 14 4.72 0.69
 -2 11 -15 0.46 0.3
 2 11 15 0.14 0.61
 2 11 15 0.04 0.74
 2 11 16 7.47 0.77
 -2 12 20 46.59 1.77
 2 12 -17 1.29 0.65
 -2 12 16 24.75 1.41
 2 12 -16 24.72 1.3
 -2 12 16 26.4 1.24
 -2 12 15 40.13 2.02
 2 12 -15 39.32 1.87
 -2 12 15 45.82 1.85
 2 12 -14 74 3.1
 -2 12 14 81.09 3.08
 -2 12 14 75.28 3.91
 -2 12 13 83.69 3.32
 2 12 -13 85.32 3.39
 -2 12 13 87.53 3.37
 -2 12 13 89.95 4.29
 -2 12 12 24.94 1.49
 -2 12 12 26.82 1.31
 2 12 -12 27.64 1.33
 -2 12 12 29.69 2.48
 -2 12 11 5.04 1.17
 -2 12 11 5.83 1.05
 -2 12 11 6.82 0.73
 2 12 -11 6.29 0.76
 -2 12 11 6.46 1.86
 -2 12 10 7.98 1.84
 -2 12 10 7.38 0.68
 -2 12 10 7.9 1.04
 -2 12 10 6.8 0.93
 2 12 -10 6.85 0.41
 2 12 -10 6.24 0.73
 2 12 -9 22.81 0.92
 -2 12 9 22.17 1.27
 -2 12 9 22.17 1.08
 -2 12 9 20.84 2.19
 2 12 -9 21.11 1.11
 -2 12 9 20.04 1.07
 -2 12 8 54.22 2.18
 2 12 -8 51.9 2.18
 2 12 -8 57.36 2.09
 -2 12 8 51.87 2.12
 -2 12 7 19.91 1.65
 -2 12 6 95.84 4.04
 -2 12 5 96.47 4.01
 -2 12 4 165.31 6.4
 -2 12 3 0.53 0.71
 2 12 -2 1.12 0.61
 -2 12 2 0.76 0.68
 2 12 -1 111.77 4.42
 -2 12 1 114.64 4.44
 2 12 0 36.94 1.55
 2 12 0 39.29 1.73
 -2 12 0 36.86 1.72
 2 12 1 168.6 6.25
 2 12 1 164.75 6.4
 -2 12 -2 108.67 4.07
 2 12 2 100.41 3.93
 -2 12 -3 143.38 5.54
 -2 12 -4 126.76 4.94
 -2 12 -5 2.45 0.7
 2 12 5 1.48 0.35
 2 12 6 6.94 1.3
 2 12 6 8.19 0.58
 2 12 6 6.95 0.5
 -2 12 -6 7.18 0.53
 -2 12 -6 6.69 0.81
 2 12 6 8.84 0.72
 2 12 7 44.52 1.92
 -2 12 -7 52.29 2.2
 2 12 7 47.21 1.91
 2 12 7 51.68 2.03
 -2 12 -7 50.42 1.92
 -2 12 -8 55.53 2.39
 2 12 8 56.28 2.22
 2 12 8 53.73 2.09
 -2 12 -8 52.22 2.1
 2 12 8 51.88 2.16
 2 12 8 50.93 2.09
 -2 12 -9 86.55 3.57
 2 12 9 92.84 3.42
 2 12 9 76.93 3.92
 2 12 9 87.79 3.31
 2 12 9 83.78 3.36
 2 12 9 81.53 3.3
 -2 12 -9 90.62 3.31
 -2 12 -10 81.41 3.06
 2 12 10 76 3.05
 -2 12 -10 81.99 3.33
 -2 12 -10 79.08 3.05
 2 12 10 83.95 3.18
 2 12 10 74.64 3.98
 2 12 10 77.01 3.13
 2 12 11 74.05 2.93
 2 12 11 74.62 4.46
 2 12 11 78.93 3.08
 2 12 11 74.56 2.95
 -2 12 -11 76.33 2.93
 -2 12 -11 79.1 2.94
 2 12 11 73.78 3.03
 2 12 12 3.25 4.66
 2 12 12 3.59 0.86
 -2 12 -12 3.05 0.49
 -2 12 -12 3.53 0.53
 2 12 12 2.69 0.6
 2 12 12 1.97 0.76
 2 12 13 0.48 0.62
 -2 12 -13 0.02 0.45
 -2 12 -13 -0.21 0.42
 2 12 13 0.16 0.8
 2 12 14 14.21 0.87
 -2 12 -14 13.41 0.72
 2 12 14 13.85 1.02
 -2 12 -14 12.51 0.67
 2 12 15 42 1.8
 -2 12 -15 39.49 1.59
 2 12 15 44.39 1.75
 -2 13 20 0.75 0.28
 -2 13 16 0.53 0.94
 2 13 -16 0.1 0.68
 -2 13 16 -0.27 0.66
 -2 13 15 -0.71 1.08
 2 13 -15 0.32 0.69
 -2 13 15 0.87 0.7
 2 13 -14 0.22 0.73
 -2 13 14 0.53 0.68
 -2 13 14 -0.23 1.37
 -2 13 13 2.13 0.7
 2 13 -13 2.3 0.73
 -2 13 13 1.17 0.88
 -2 13 13 0.08 1.43
 -2 13 12 0.66 0.67
 -2 13 12 2.18 1.62
 2 13 -12 0.58 0.65
 -2 13 12 2.97 1.26
 -2 13 11 0.35 0.61
 -2 13 11 0.34 1.67
 -2 13 11 1.32 1.25
 2 13 -11 1.14 0.66
 -2 13 11 1.67 0.99
 -2 13 10 0.59 0.93
 -2 13 10 0.33 0.9
 -2 13 10 0.91 0.6
 -2 13 10 -0.17 1.58
 2 13 -10 0.19 0.61
 2 13 -10 0.75 0.3
 -2 13 9 4.29 0.89
 -2 13 9 5.24 0.66
 -2 13 9 4.66 1.63
 2 13 -9 6.3 0.43
 -2 13 9 5.67 0.66
 2 13 -9 5.4 0.66
 -2 13 8 13.48 1.67
 -2 13 8 13.85 0.77
 2 13 -8 16.68 0.71
 -2 13 8 13.64 0.87
 2 13 -8 13.64 0.81
 -2 13 8 12.83 0.8
 -2 13 7 13.34 1.4
 2 13 -7 16.13 0.74
 -2 13 7 12.52 0.85
 -2 13 6 8.83 1.17
 -2 13 5 21.53 1.45
 -2 13 4 2.63 0.82
 -2 13 3 76.34 3.11
 2 13 -3 73.77 3.05
 2 13 -2 16.03 0.99
 -2 13 2 17 1.05
 2 13 -1 6.46 0.7
 -2 13 1 6.17 0.78
 2 13 0 0.14 0.59
 2 13 0 0.43 0.35
 -2 13 0 -0.02 0.69
 2 13 1 3.38 0.38
 2 13 1 2.87 0.67
 2 13 2 29.42 1.26
 -2 13 -2 30.26 1.51
 -2 13 -3 -0.02 0.67
 -2 13 -4 0.12 0.67
 -2 13 -5 2.92 0.72
 2 13 5 3.84 0.38
 2 13 6 23.44 1.07
 -2 13 -6 22.59 1.05
 -2 13 -6 26.08 1.34
 2 13 6 24.15 1.02
 2 13 6 25.14 1.17
 2 13 6 21.69 1.61
 2 13 7 0.12 0.63
 -2 13 -7 0.15 0.68
 2 13 7 -0.17 1.38
 -2 13 -7 0.45 0.42
 2 13 7 0.17 0.4
 2 13 7 0.42 0.45
 2 13 8 0.15 0.66
 -2 13 -8 0.3 0.45
 -2 13 -8 0.21 0.72
 2 13 8 0.2 0.43
 2 13 8 0.4 0.45
 2 13 9 12.23 2.11
 2 13 9 11.94 0.75
 -2 13 -9 13.33 1.03
 -2 13 -9 13.98 0.77
 2 13 9 12.93 0.74
 2 13 9 13.48 0.78
 2 13 9 12.93 0.87
 2 13 9 14.3 0.93
 -2 13 -10 12.79 0.75
 -2 13 -10 13.4 0.75
 2 13 10 12.16 0.98
 2 13 10 13.45 0.9
 -2 13 -10 13.77 1.05
 2 13 10 11.9 0.76
 2 13 10 9.72 2.55
 2 13 10 11.52 0.74
 2 13 11 23.93 1.16
 -2 13 -11 25.02 1.14
 2 13 11 24.09 1.26
 2 13 11 20.87 3.48
 2 13 11 23.87 1.11
 -2 13 -11 24.25 1.11
 2 13 11 25.55 1.33
 2 13 12 0.62 0.78
 -2 13 -12 1.38 0.48
 2 13 12 4.51 4.65
 2 13 12 1.17 0.56
 -2 13 -12 1.16 0.51
 2 13 13 0.45 0.77
 2 13 13 0.6 0.6
 -2 13 -13 0.1 0.47
 -2 13 -13 0.44 0.41
 -2 13 -14 5.49 0.47
 2 13 14 7.32 0.68
 -2 13 -14 7.17 0.54
 2 13 14 5.71 0.83
 -2 13 -15 0.36 0.31
 2 13 15 0.41 0.65
 -2 14 20 18.04 0.74
 -2 14 19 4.42 0.42
 -2 14 17 0.48 0.78
 -2 14 16 20.2 1.06
 -2 14 16 18.54 1.29
 -2 14 15 25.51 1.26
 2 14 -15 22.93 1.25
 -2 14 15 25.61 1.56
 -2 14 14 73.7 3.77
 2 14 -14 73.46 3.07
 -2 14 14 82.36 3.08
 -2 14 13 79.99 3.1
 -2 14 13 76.81 3.12
 2 14 -13 77.86 3.09
 -2 14 13 74.97 3.84
 -2 14 12 79.22 3.14
 -2 14 12 78.89 4.04
 2 14 -12 81.42 3.16
 -2 14 12 78.56 3.33
 2 14 -11 1.77 0.32
 -2 14 11 1.37 1.3
 -2 14 11 2.16 0.66
 2 14 -11 2.45 0.67
 -2 14 11 0.66 1.52
 2 14 -10 1.73 0.33
 -2 14 10 1.33 0.86
 -2 14 10 1.1 0.85
 -2 14 10 1.02 0.64
 2 14 -10 1.77 0.61
 -2 14 10 1.94 1.67
 2 14 -9 2.91 0.38
 -2 14 9 2.32 0.65
 -2 14 9 2.37 0.82
 -2 14 9 3.19 0.63
 -2 14 9 1.42 1.57
 2 14 -9 2.69 0.56
 -2 14 8 15.29 0.86
 -2 14 8 16.22 0.93
 -2 14 8 15.82 0.84
 2 14 -8 13.2 0.86
 -2 14 7 67.86 2.92
 -2 14 7 68.39 3.46
 -2 14 7 73.73 2.99
 -2 14 6 117.38 5.66
 2 14 -6 148.07 5.3
 -2 14 5 196.52 7.61
 -2 14 4 138.36 5.44
 -2 14 3 10.98 0.93
 2 14 -3 12.22 0.84
 -2 14 2 28.52 1.43
 2 14 -2 27.98 1.37
 -2 14 1 155.47 6.01
 2 14 -1 157.75 5.99
 -2 14 0 123.19 4.64
 2 14 0 118.2 4.61
 2 14 0 116.48 4.45
 -2 14 -1 224.15 7.82
 2 14 1 198.56 7.61
 -2 14 -2 117.51 4.61
 -2 14 -3 25.61 1.37
 2 14 4 74.25 2.78
 -2 14 -4 71.86 2.8
 -2 14 -4 77.75 3.06
 2 14 5 9.89 1.3
 2 14 5 11.24 0.59
 -2 14 -5 11.04 0.96
 2 14 5 11.8 0.69
 2 14 6 11.91 0.76
 -2 14 -6 11.06 0.94
 2 14 6 10.02 1.37
 2 14 6 10.22 0.6
 -2 14 -6 10.78 0.63
 2 14 6 10.43 0.66
 -2 14 -7 12.29 1.02
 -2 14 -7 12.76 0.7
 2 14 7 11.39 0.72
 2 14 7 10.5 1.5
 2 14 7 12.91 0.82
 2 14 7 11.89 0.66
 -2 14 -8 57.7 2.52
 2 14 8 52.13 2.22
 2 14 8 60.25 2.31
 2 14 8 56.48 2.22
 -2 14 -8 57.82 2.23
 -2 14 -9 27.29 1.16
 -2 14 -9 26.35 1.44
 2 14 9 24.46 1.14
 2 14 9 23.34 1.12
 2 14 9 26.45 1.29
 2 14 9 25.65 1.14
 2 14 10 23.56 1.09
 2 14 10 23.11 1.26
 2 14 10 21.54 1.08
 2 14 10 23.8 2.68
 -2 14 -10 24.73 1.1
 -2 14 -10 24.35 1.1
 -2 14 -10 22.84 1.4
 -2 14 -11 37.07 1.54
 -2 14 -11 38.38 1.57
 2 14 11 35.71 1.56
 2 14 11 34.75 3.7
 2 14 11 36.77 1.54
 2 14 11 37.83 1.69
 -2 14 -12 10.92 0.68
 -2 14 -12 11.64 0.72
 2 14 12 11.78 0.76
 2 14 12 10.04 0.95
 2 14 12 11.36 4.42
 2 14 13 1.51 0.74
 -2 14 -13 1.01 0.43
 2 14 13 1.73 5.93
 2 14 13 1.52 0.56
 -2 14 -13 1.65 0.5
 2 14 14 3.12 0.73
 -2 14 -14 3.03 0.39
 -2 14 -15 33.13 1.31
 2 14 18 23.46 1.03
 -2 15 20 0.5 0.23
 -2 15 19 23.71 1
 -2 15 17 26.88 1.35
 -2 15 16 13.12 1.16
 -2 15 15 12.05 0.88
 -2 15 15 10.7 1.27
 2 15 -15 10.29 0.82
 -2 15 14 0.65 1.16
 2 15 -14 1.48 0.66
 -2 15 14 2.26 0.7
 2 15 -13 -0.43 0.66
 -2 15 13 1.23 0.71
 -2 15 13 1.01 1.38
 -2 15 13 -0.52 1.24
 -2 15 12 25.94 1.26
 -2 15 12 21.99 1.86
 2 15 -12 24.01 1.24
 -2 15 12 27.31 2.13
 -2 15 11 39.25 2.74
 2 15 -11 44.11 1.91
 2 15 -11 46.02 1.76
 -2 15 11 45.83 1.93
 -2 15 11 45.43 2.2
 -2 15 10 34.1 2.49
 -2 15 10 33.46 1.68
 -2 15 10 32.67 1.62
 2 15 -10 34.66 1.52
 -2 15 10 33.13 1.56
 2 15 -10 37.21 1.41
 -2 15 9 25.66 1.1
 -2 15 9 18.31 2.03
 -2 15 9 20.41 1.28
 -2 15 9 21.52 1.14
 2 15 -9 20.93 1.11
 2 15 -9 27.46 1.04
 -2 15 9 23.37 1.17
 -2 15 8 4.32 0.62
 2 15 -8 3.91 0.54
 -2 15 8 4.51 0.62
 -2 15 8 5.02 0.8
 2 15 -8 5.05 0.51
 -2 15 8 6.52 1.47
 -2 15 8 3.97 0.53
 -2 15 7 4.73 0.59
 2 15 -7 6.99 0.53
 -2 15 7 3.97 1.29
 -2 15 7 5.03 0.52
 -2 15 7 5.23 0.64
 -2 15 6 15.05 0.81
 -2 15 6 14.14 1.36
 -2 15 5 3.07 0.9
 2 15 -5 5.03 0.48
 -2 15 4 53.95 2.43
 -2 15 3 118.66 4.63
 2 15 -3 115.71 4.55
 2 15 -2 6.47 0.68
 -2 15 2 6.26 0.77
 2 15 -1 54.89 2.2
 2 15 -1 57.14 2.37
 -2 15 1 58.03 2.39
 2 15 0 10.47 0.56
 -2 15 0 10.98 0.85
 2 15 0 10.49 0.81
 -2 15 -1 12.12 0.9
 -2 15 -2 0.82 0.7
 -2 15 -3 28.47 1.48
 -2 15 -4 30.91 1.32
 2 15 4 32.55 1.3
 -2 15 -4 33.09 1.62
 2 15 4 33.45 1.37
 -2 15 -5 25.18 1.4
 2 15 5 21.22 1.6
 2 15 5 24.58 1.16
 2 15 5 25.85 1.05
 2 15 5 25.09 1.13
 -2 15 -6 89.86 3.44
 2 15 6 82.64 3.18
 2 15 6 85.6 3.14
 2 15 6 84.51 3.22
 2 15 7 21.97 1.02
 -2 15 -7 23.46 1.04
 2 15 7 18.73 1.71
 2 15 7 22.95 1.13
 -2 15 -7 21.1 1.31
 2 15 7 22.12 0.99
 -2 15 -8 10.07 0.95
 2 15 8 9.86 0.81
 2 15 8 7.85 1.67
 2 15 8 9.66 0.65
 -2 15 -8 10.55 0.66
 2 15 8 9.1 0.64
 2 15 9 15.63 0.8
 2 15 9 16.7 0.84
 -2 15 -9 17.08 1.17
 2 15 9 14.91 0.83
 2 15 9 15.08 0.98
 -2 15 -9 15.75 0.84
 -2 15 -10 0.79 0.51
 -2 15 -10 0.45 0.74
 2 15 10 0.25 0.67
 2 15 10 1.56 0.48
 -2 15 -10 -0.32 0.54
 2 15 10 0.49 0.5
 2 15 11 49.08 1.99
 -2 15 -11 51.18 1.98
 -2 15 -11 48.82 1.99
 2 15 11 47.78 2.11
 2 15 11 45.07 3.8
 2 15 12 37.42 1.67
 2 15 12 35.89 1.56
 -2 15 -12 36.98 1.52
 -2 15 -12 37.03 1.53
 2 15 13 23.99 1.27
 2 15 13 25.6 1.17
 -2 15 -13 26.33 1.13
 -2 15 -13 24.5 1.09
 2 15 14 34.95 1.61
 -2 15 -14 35.87 1.45
 -2 15 -14 37.75 1.49
 2 15 14 30.01 7.23
 -2 15 -15 2.99 0.34
 2 15 18 6.54 0.48
 -2 16 19 3.68 0.38
 -2 16 18 0.75 0.42
 -2 16 17 11.42 0.95
 -2 16 16 15.25 1.2
 -2 16 15 34.36 1.54
 -2 16 15 32.28 1.81
 -2 16 14 38.27 2.22
 -2 16 14 39.7 1.71
 2 16 -14 36.82 1.65
 -2 16 13 14.49 1.58
 -2 16 13 13.08 1.61
 2 16 -13 14.7 0.92
 -2 16 13 14.1 0.99
 2 16 -12 102.48 3.89
 -2 16 12 108.12 4.28
 -2 16 12 108.35 4.04
 2 16 -12 104.63 4.02
 -2 16 12 104.51 4.75
 -2 16 11 57.72 3.19
 -2 16 11 57.25 2.37
 -2 16 11 54.62 2.6
 2 16 -11 58.5 2.35
 2 16 -11 58.76 2.22
 -2 16 10 9.84 1.68
 -2 16 10 7.48 0.78
 -2 16 10 7.53 0.91
 -2 16 10 7.15 0.92
 2 16 -10 7.43 0.67
 2 16 -10 7.38 0.52
 -2 16 9 0.85 0.67
 2 16 -9 0.61 0.52
 -2 16 9 0.52 0.79
 -2 16 9 -0.72 1.5
 2 16 -9 0.73 0.43
 -2 16 9 0.37 0.55
 -2 16 9 1.21 0.62
 -2 16 8 4.24 0.63
 -2 16 8 5.17 1.51
 2 16 -8 5.06 0.52
 -2 16 8 4.14 0.53
 -2 16 8 4.57 0.64
 -2 16 7 12.9 0.84
 -2 16 7 11.69 0.76
 -2 16 7 12.46 0.73
 -2 16 6 5.48 0.54
 -2 16 6 2.49 1.04
 2 16 -5 128.78 4.62
 -2 16 5 104.29 4.94
 -2 16 4 2.27 0.79
 2 16 -4 2.88 0.57
 2 16 -4 3.95 0.47
 2 16 -3 24.43 1.21
 -2 16 3 22.08 1.31
 -2 16 2 3.37 0.67
 2 16 -2 4.26 0.6
 2 16 -1 26.4 1.33
 -2 16 1 28.9 1.38
 2 16 -1 26.81 1.15
 -2 16 0 64.51 2.53
 2 16 0 56.5 2.5
 -2 16 -1 64.2 2.67
 -2 16 -2 46.14 2.19
 -2 16 -2 52.04 2.17
 2 16 3 12.29 0.61
 2 16 3 13.34 0.73
 -2 16 -3 12.72 1.02
 -2 16 -3 12.7 0.65
 2 16 4 15.39 0.71
 2 16 4 16.22 0.82
 2 16 4 13.36 1.37
 -2 16 -4 15.07 1.08
 -2 16 -4 14.8 0.75
 -2 16 -5 11.2 0.65
 2 16 5 11.09 0.59
 2 16 5 11.24 0.7
 2 16 5 9.04 1.38
 -2 16 -5 10.57 0.96
 2 16 5 11.82 0.74
 2 16 6 2.96 0.51
 2 16 6 3.02 0.4
 2 16 6 2.11 1.32
 2 16 6 3.19 0.59
 -2 16 -6 1.33 0.73
 -2 16 -7 7.73 0.9
 2 16 7 7.3 0.6
 2 16 7 4.84 1.52
 2 16 7 7.06 0.53
 2 16 7 7.17 0.7
 -2 16 -7 6.91 0.59
 -2 16 -8 8.13 0.61
 2 16 8 6.35 0.72
 2 16 8 7.53 0.58
 -2 16 -8 6.57 0.9
 2 16 8 7.1 0.59
 2 16 8 6.96 1.7
 -2 16 -9 46.62 2.19
 2 16 9 45.58 1.9
 -2 16 -9 45.5 1.92
 2 16 9 48.89 2
 2 16 9 47.63 1.9
 -2 16 -9 48.79 1.92
 2 16 10 121.85 4.69
 2 16 10 123.55 4.71
 -2 16 -10 126.33 4.71
 2 16 10 123.06 4.77
 -2 16 -10 128.29 4.71
 -2 16 -10 130.13 5.02
 2 16 11 31.01 1.46
 -2 16 -11 29.72 1.34
 2 16 11 30.22 1.32
 -2 16 -11 31.25 1.32
 2 16 12 12.2 0.91
 -2 16 -12 14.35 0.77
 2 16 12 13.39 0.79
 2 16 12 13.78 4.51
 -2 16 -12 13.79 0.75
 -2 16 -13 0.32 0.46
 2 16 13 0.24 0.65
 -2 16 -13 1.12 0.41
 -2 16 -14 1.91 0.46
 -2 16 -14 1.87 0.37
 2 16 15 36.52 7.09
 -2 16 -15 11.64 0.57
 -2 16 -16 15.76 0.66
 2 16 17 11.63 0.73
 2 16 18 19.22 0.84
 -2 17 19 15.74 0.7
 -2 17 18 19.48 0.88
 -2 17 17 24.72 1.29
 -2 17 16 31.32 1.62
 -2 17 15 10 1.24
 -2 17 14 1.38 0.72
 -2 17 14 -1.26 2.08
 2 17 -13 29.65 1.37
 -2 17 13 31.42 1.48
 -2 17 13 30.68 2.12
 2 17 -12 75.08 3.04
 2 17 -12 78.34 2.93
 -2 17 12 77.74 3.46
 -2 17 12 80.29 3.1
 -2 17 11 54.41 3.09
 -2 17 11 60.91 2.66
 2 17 -11 61.51 2.29
 -2 17 11 59.09 2.43
 2 17 -11 57.16 2.38
 -2 17 10 14.87 1.68
 -2 17 10 15.31 1.07
 2 17 -10 15.8 0.74
 2 17 -10 12.85 0.82
 -2 17 10 14.32 0.96
 -2 17 9 70.04 3.11
 -2 17 9 69.13 3.79
 -2 17 9 73.16 3.06
 -2 17 9 78.65 3.07
 -2 17 8 43.92 1.97
 -2 17 8 40.01 2.65
 -2 17 8 44.82 1.93
 -2 17 8 44.78 1.91
 -2 17 7 21.04 1.74
 -2 17 7 20.16 1
 -2 17 7 21.04 1.02
 -2 17 6 2.1 0.51
 -2 17 6 0.79 0.98
 2 17 -5 2.54 0.45
 -2 17 5 1.86 0.51
 -2 17 5 2.51 0.87
 -2 17 5 1.78 0.33
 -2 17 4 179.67 7
 -2 17 4 160.38 6.68
 2 17 -4 169.77 6.87
 2 17 -3 120.05 5.19
 -2 17 3 123.03 5.26
 -2 17 2 108.53 4.25
 2 17 -2 107.45 4.21
 2 17 -1 40.7 1.86
 -2 17 1 45.57 1.91
 -2 17 0 57.5 2.34
 -2 17 0 52.73 2.39
 -2 17 -1 0.66 0.56
 2 17 1 0.68 0.3
 -2 17 -2 1 0.57
 2 17 2 0.84 0.3
 -2 17 -2 0.85 0.36
 2 17 3 67.78 2.57
 -2 17 -3 66.6 2.59
 2 17 3 68.87 2.63
 -2 17 -3 69.7 2.88
 -2 17 -4 56.93 2.5
 2 17 4 59.03 2.23
 2 17 4 56.67 2.16
 2 17 4 49.16 2.51
 -2 17 -4 55.52 2.18
 -2 17 -5 43.33 2.01
 2 17 5 43.45 1.74
 2 17 5 43.76 1.67
 2 17 5 42.18 1.75
 -2 17 -5 41.99 1.7
 -2 17 -6 45.4 2.14
 2 17 6 49.48 1.82
 2 17 6 46 1.89
 2 17 6 46.19 1.86
 -2 17 -7 37.2 1.84
 2 17 7 36.97 1.61
 2 17 7 39.27 1.52
 -2 17 -7 37.39 1.55
 2 17 7 35.83 1.56
 2 17 8 4.2 0.55
 2 17 8 4.05 0.5
 2 17 8 3.49 1.75
 2 17 8 4.24 0.67
 -2 17 -8 3.64 0.79
 -2 17 -8 4.13 0.55
 2 17 9 1.24 0.65
 -2 17 -9 1.84 0.54
 2 17 9 1.06 0.51
 -2 17 -9 1 0.76
 2 17 9 0.87 0.49
 2 17 9 1.56 1.98
 -2 17 -9 0.91 0.51
 -2 17 -10 26.22 1.19
 -2 17 -10 25.7 1.18
 2 17 10 25.4 1.13
 2 17 10 26.4 1.27
 -2 17 -11 17.73 0.89
 2 17 11 19.32 3.5
 2 17 11 15.98 0.85
 -2 17 -11 17.67 0.89
 2 17 11 16.01 1
 -2 17 -12 56.69 2.28
 2 17 12 62.34 5.08
 2 17 12 57.75 2.37
 -2 17 -12 60.02 2.29
 -2 17 -13 55.62 2.16
 2 17 13 53.39 2.25
 -2 17 -13 56.46 2.18
 -2 17 -14 31.15 1.3
 -2 17 -14 33.66 1.35
 -2 17 -15 13.62 0.63
 2 17 15 11.15 7.01
 -2 17 -16 4.08 0.28
 2 17 17 0.67 0.46
 -2 18 19 1.27 0.31
 -2 18 18 0.96 0.39
 -2 18 17 6.32 0.53
 -2 18 17 5.8 0.85
 -2 18 16 -0.56 0.97
 -2 18 15 3.73 1.17
 -2 18 14 0.66 1.24
 -2 18 14 0.75 0.71
 -2 18 13 -4.1 2.05
 -2 18 13 0.38 0.73
 2 18 -12 3.12 0.36
 2 18 -12 3.29 0.55
 -2 18 12 2.56 0.76
 -2 18 12 1.66 1.92
 2 18 -11 20 0.85
 -2 18 11 18.76 1.09
 2 18 -11 16.33 0.94
 -2 18 11 18.51 1.59
 2 18 -10 17.55 0.83
 -2 18 10 15.39 1.02
 -2 18 10 16.4 1.11
 -2 18 9 5.63 0.78
 -2 18 9 5.71 0.63
 2 18 -9 7.25 0.59
 -2 18 9 6.41 0.75
 -2 18 9 5.41 1.3
 -2 18 8 1.99 0.66
 -2 18 8 2.64 0.54
 -2 18 7 3.87 0.63
 -2 18 7 3.34 0.57
 -2 18 7 4.19 1.2
 -2 18 6 -0.05 0.48
 -2 18 6 -0.03 0.33
 2 18 -5 20.13 1.07
 -2 18 5 18.35 0.86
 -2 18 5 22.67 0.99
 -2 18 5 20.68 0.96
 -2 18 5 20.19 1.35
 2 18 -4 0.2 0.47
 -2 18 4 0.68 0.72
 -2 18 4 0.47 0.5
 2 18 -4 1.06 0.47
 -2 18 4 0.28 0.34
 -2 18 3 10.44 0.89
 2 18 -3 10.47 0.73
 -2 18 3 10.83 0.57
 2 18 -2 0.34 0.34
 -2 18 2 -0.05 0.56
 2 18 -2 0.13 0.44
 -2 18 2 -0.21 0.35
 -2 18 1 2.12 0.7
 2 18 -1 2.64 0.5
 -2 18 1 3.31 0.58
 2 18 -1 3.47 0.34
 -2 18 0 16.78 1.08
 2 18 0 17.09 0.73
 -2 18 0 16.65 0.96
 2 18 0 15.86 0.8
 2 18 1 2.64 0.46
 2 18 1 2.44 0.33
 2 18 1 3.08 0.3
 -2 18 -1 2.75 0.54
 -2 18 -2 0.23 0.35
 2 18 2 0.29 0.26
 2 18 2 0.55 0.29
 -2 18 -2 0.05 0.52
 -2 18 -3 -0.12 0.71
 2 18 3 -0.34 0.47
 -2 18 -3 0.44 0.37
 2 18 3 0.25 0.27
 2 18 3 0.34 0.31
 -2 18 -3 -0.12 0.53
 2 18 4 0.54 0.51
 -2 18 -4 1.17 0.77
 2 18 4 1.16 0.51
 2 18 4 1.52 1.25
 -2 18 -4 1.39 0.41
 2 18 4 1.45 0.35
 2 18 5 0.36 0.5
 -2 18 -5 0.25 0.75
 2 18 5 0.69 0.54
 2 18 5 0.03 1.32
 -2 18 -5 0.08 0.43
 2 18 5 -0.13 0.36
 2 18 6 1.23 0.49
 2 18 6 0.73 1.36
 2 18 6 1.58 0.53
 -2 18 -6 0.52 0.79
 2 18 6 0.71 0.4
 2 18 7 2.53 0.53
 -2 18 -7 4.54 0.82
 2 18 7 2.67 1.57
 2 18 7 3.33 0.58
 2 18 7 3.44 0.47
 2 18 8 1.81 0.53
 2 18 8 1.76 0.46
 2 18 8 1.98 0.59
 -2 18 -8 1.88 0.51
 -2 18 -8 2.52 0.8
 2 18 8 0.43 1.76
 -2 18 -9 1.03 0.51
 2 18 9 0.79 0.47
 2 18 9 0.77 0.61
 -2 18 -9 1.62 0.49
 2 18 9 1.01 2.07
 -2 18 -9 2.1 0.79
 -2 18 -10 2.62 0.5
 -2 18 -10 2.35 0.53
 2 18 10 1.6 0.63
 2 18 11 4.6 0.51
 -2 18 -11 4.22 0.54
 -2 18 -11 4.72 0.59
 2 18 11 3.83 0.67
 -2 18 -12 12.06 0.74
 -2 18 -12 12.28 0.7
 2 18 12 11.39 0.83
 -2 18 -13 1.72 0.42
 2 18 13 -0.09 5.9
 -2 18 -13 1.69 0.47
 -2 18 -14 0.18 0.35
 -2 18 -14 0.66 0.42
 -2 18 -15 1.87 0.3
 2 18 15 -13.5 6.83
 2 18 16 0.32 0.53
 -2 18 -16 0.18 0.22
 2 18 17 2.34 0.46
 -2 19 19 23.89 0.95
 -2 19 18 24.72 0.96
 -2 19 18 19.01 1.01
 -2 19 17 37.13 1.48
 -2 19 17 35.36 1.63
 -2 19 16 44.73 2.03
 -2 19 15 17.71 1.4
 -2 19 14 1.58 1.28
 -2 19 14 1.24 2.63
 -2 19 13 28.39 1.38
 2 19 -13 27.04 1.1
 -2 19 13 27.1 2.52
 -2 19 12 63.38 2.61
 2 19 -12 63.86 2.44
 -2 19 12 66.19 3.17
 -2 19 11 26.92 1.77
 2 19 -11 27.88 1.14
 -2 19 11 24.17 1.35
 -2 19 10 56.13 2.49
 -2 19 10 52.81 2.48
 -2 19 9 81.74 3.2
 -2 19 9 75.83 3.19
 -2 19 9 75.13 3.24
 -2 19 8 17.87 0.93
 -2 19 8 16.97 0.99
 -2 19 7 26.83 1.17
 -2 19 7 26.24 1.19
 -2 19 7 23.57 1.06
 -2 19 6 15.02 0.82
 -2 19 6 13.18 0.68
 2 19 -5 38.6 1.53
 2 19 -5 37.98 1.7
 -2 19 5 35.15 1.52
 -2 19 5 42.47 1.59
 -2 19 5 40.11 1.61
 -2 19 4 27.23 1.21
 -2 19 4 26.62 1.18
 2 19 -4 24.38 1.11
 -2 19 4 24.39 1.11
 2 19 -3 64.87 2.71
 -2 19 3 78.46 2.72
 2 19 -2 73.96 2.5
 -2 19 2 70.73 2.51
 -2 19 1 37.62 1.47
 2 19 -1 37.09 1.46
 -2 19 1 37.22 1.47
 -2 19 1 34.44 1.74
 2 19 0 22.61 0.94
 -2 19 0 23.63 0.98
 -2 19 0 21.69 1.31
 -2 19 -1 0.25 0.74
 -2 19 -1 0.62 0.34
 2 19 1 0.78 0.29
 2 19 1 0.6 0.31
 -2 19 -1 0.5 0.35
 -2 19 -2 1 0.32
 -2 19 -2 0.68 0.38
 2 19 2 0.79 0.28
 2 19 2 0.79 0.3
 -2 19 -3 58.86 2.26
 2 19 3 56.1 2.62
 2 19 3 60.49 2.31
 2 19 3 58.37 2.21
 2 19 3 57.58 2.23
 2 19 4 116.11 5.08
 -2 19 -4 131.35 5.18
 2 19 4 135.69 4.92
 -2 19 -4 130.6 4.88
 2 19 4 131.67 4.85
 2 19 5 59.72 2.41
 -2 19 -5 59.81 2.69
 2 19 5 61.86 2.42
 -2 19 -5 64.1 2.38
 2 19 5 62 2.35
 2 19 6 19.14 1.73
 2 19 6 20.54 1.04
 2 19 6 20.82 1.04
 2 19 6 22.38 0.95
 -2 19 -6 21.87 1.33
 2 19 7 25.14 1.21
 -2 19 -7 27.78 1.49
 2 19 7 25.94 1.12
 2 19 7 26.38 1.17
 2 19 8 8.03 0.73
 -2 19 -8 8.51 0.64
 2 19 8 8.92 0.59
 2 19 8 6.76 1.83
 -2 19 -8 7.87 0.95
 -2 19 -9 3.51 0.52
 2 19 9 2.05 0.61
 -2 19 -9 3.53 0.56
 -2 19 -9 2.94 0.82
 2 19 9 3.11 0.51
 2 19 9 1.93 2.22
 2 19 10 29.16 1.36
 2 19 10 28.64 3.07
 2 19 10 29.66 1.28
 -2 19 -10 30.59 1.31
 -2 19 -10 29.79 1.31
 -2 19 -11 55.65 2.21
 -2 19 -11 58.98 2.21
 2 19 11 52.11 2.25
 -2 19 -12 120.74 4.48
 -2 19 -12 117.31 4.47
 2 19 12 129.14 6.54
 -2 19 -13 61.81 2.37
 -2 19 -13 61.93 2.4
 2 19 14 45.84 6.97
 -2 19 -14 35.25 1.41
 -2 19 -15 32.52 1.27
 -2 19 -16 3.49 0.26
 2 19 16 3.81 0.54
 -2 20 19 1.64 0.24
 -2 20 18 -0.08 0.48
 -2 20 18 0.02 0.35
 -2 20 17 0.69 0.75
 -2 20 17 0.41 0.42
 -2 20 16 4.72 0.98
 -2 20 15 6.65 1.18
 -2 20 14 34.74 1.98
 -2 20 14 42.58 3.22
 -2 20 13 17.52 2.53
 2 20 -13 15.94 0.72
 -2 20 12 34.93 2.45
 2 20 -12 34.46 1.38
 2 20 -11 2.83 0.43
 -2 20 11 2.48 0.75
 -2 20 11 3.36 1.38
 2 20 -10 11.55 0.67
 -2 20 10 9.09 1
 2 20 -9 5.24 0.58
 -2 20 9 2.9 0.65
 -2 20 9 3.17 0.75
 -2 20 8 31.84 1.39
 -2 20 8 31.98 1.42
 -2 20 8 29.7 1.29
 -2 20 7 22.75 1.09
 -2 20 7 23.37 1.12
 -2 20 7 21.2 0.99
 2 20 -6 4.97 0.42
 -2 20 6 3.78 0.41
 -2 20 6 4.64 0.59
 2 20 -5 16.66 0.79
 -2 20 5 18.35 0.87
 -2 20 5 16.03 0.77
 -2 20 5 17.7 0.93
 -2 20 4 11.22 0.77
 2 20 -4 10.34 0.61
 -2 20 4 12.52 0.73
 -2 20 4 10.88 0.62
 -2 20 3 12.35 0.88
 2 20 -3 9.27 0.59
 -2 20 3 12.88 0.71
 -2 20 3 10.43 0.6
 2 20 -2 0.51 0.34
 -2 20 2 0.63 0.38
 -2 20 2 0.35 0.47
 2 20 -2 0.44 0.36
 -2 20 2 1.06 0.65
 -2 20 1 22.51 0.99
 2 20 -1 22.66 0.96
 -2 20 1 23.57 0.98
 -2 20 1 22.38 1.28
 -2 20 1 23.95 1.07
 -2 20 0 4.1 0.39
 2 20 0 3.88 0.36
 -2 20 0 4.36 0.55
 -2 20 0 3.17 0.74
 -2 20 0 3.88 0.41
 -2 20 -1 29.78 1.14
 -2 20 -1 25.98 1.14
 -2 20 -1 25.3 1.5
 -2 20 -1 27.31 1.23
 2 20 1 27.57 1.11
 2 20 1 28.2 1.13
 2 20 2 26.96 1.18
 -2 20 -2 29.01 1.21
 -2 20 -2 32.26 1.28
 2 20 2 29.39 1.16
 -2 20 -2 29.77 1.19
 2 20 3 26.5 1.81
 2 20 3 29.2 1.18
 -2 20 -3 29.83 1.18
 -2 20 -3 28.48 1.22
 2 20 3 28.18 1.15
 -2 20 -3 30.72 1.28
 -2 20 -4 30.72 1.61
 -2 20 -4 29.45 1.3
 -2 20 -4 30.12 1.25
 2 20 4 29.51 1.21
 2 20 4 27.39 1.84
 -2 20 -5 2.09 0.44
 2 20 5 2.47 0.38
 2 20 5 2.02 1.41
 -2 20 -5 2.95 0.82
 2 20 6 8.15 0.68
 -2 20 -6 8.02 0.6
 2 20 6 7.07 1.52
 -2 20 -6 8.08 0.97
 2 20 6 8.27 0.53
 -2 20 -7 6.11 0.89
 2 20 7 6.54 0.51
 2 20 7 6.03 0.65
 2 20 7 7.29 1.75
 2 20 8 2.12 0.45
 2 20 8 1.65 0.6
 -2 20 -8 1.02 0.78
 2 20 8 1.93 1.96
 -2 20 -8 1.79 0.55
 -2 20 -8 1.59 0.51
 2 20 9 21.4 1.12
 -2 20 -9 24.57 1.1
 -2 20 -9 24.26 1.12
 2 20 9 22.86 1.08
 2 20 9 21.43 2.45
 -2 20 -9 25.24 1.44
 2 20 10 21.22 1.11
 -2 20 -10 23.38 1.07
 2 20 10 24.57 1.06
 2 20 10 20.09 3.08
 -2 20 -10 22.89 1.09
 -2 20 -11 23.14 1.09
 -2 20 -11 25.03 1.11
 -2 20 -12 2.31 0.46
 -2 20 -12 2.09 0.51
 -2 20 -13 0.36 0.38
 -2 20 -13 0.34 0.45
 -2 20 -14 6.21 0.45
 2 20 15 3.88 0.59
 -2 20 -15 3.47 0.32
 -2 20 -16 4.02 0.25
 -2 21 18 22.81 0.87
 -2 21 18 17.76 0.92
 -2 21 17 26.27 1.08
 -2 21 17 24.19 1.26
 -2 21 16 20.46 0.94
 -2 21 16 21.44 1.28
 -2 21 15 5.68 1.16
 -2 21 14 11.95 2.98
 -2 21 14 0.69 1.28
 -2 21 13 8 2.61
 2 21 -13 9.98 0.53
 -2 21 12 44.71 1.82
 -2 21 12 41.85 2.71
 2 21 -12 44.36 1.73
 2 21 -11 10.61 0.63
 -2 21 11 11.94 0.77
 -2 21 11 10.65 1.46
 -2 21 10 122.44 4.85
 -2 21 10 121.66 4.8
 -2 21 9 49.76 2.12
 -2 21 9 49.45 2.13
 -2 21 9 45.42 2.04
 -2 21 8 38.45 1.69
 -2 21 8 34.92 1.6
 -2 21 8 38.15 1.72
 -2 21 7 0.99 0.67
 -2 21 7 1.8 0.59
 -2 21 7 0.99 0.42
 2 21 -6 0.98 0.4
 -2 21 6 0.15 0.54
 -2 21 6 0.18 0.39
 2 21 -5 50.79 2.04
 -2 21 5 50.14 2.02
 -2 21 5 55.11 2.09
 -2 21 5 56.34 2.12
 -2 21 4 9.8 0.75
 -2 21 4 9.74 0.69
 -2 21 4 8.51 0.83
 -2 21 4 9.15 0.58
 2 21 -4 9.14 0.56
 -2 21 3 66.02 2.38
 -2 21 3 64.25 2.34
 -2 21 3 59.74 2.59
 -2 21 2 37.32 1.49
 -2 21 2 34.83 1.4
 -2 21 2 35.45 1.68
 -2 21 2 35.42 1.41
 2 21 -2 39.23 1.42
 -2 21 1 62.86 2.4
 -2 21 1 63.7 2.33
 -2 21 1 67.91 2.4
 -2 21 1 60.66 2.61
 2 21 -1 62.13 2.32
 -2 21 0 27.45 1.16
 -2 21 0 24.25 1.18
 2 21 0 25.55 1.05
 -2 21 0 25.24 1.05
 -2 21 0 26.4 1.08
 -2 21 -1 2.8 0.53
 -2 21 -1 2.22 0.39
 -2 21 -1 2.46 0.81
 2 21 1 2.61 0.36
 2 21 1 2.27 0.31
 -2 21 -1 3.23 0.38
 -2 21 -2 0.66 0.5
 2 21 2 0.03 0.31
 -2 21 -2 0.36 0.36
 -2 21 -2 0.5 0.36
 2 21 2 0.2 0.28
 -2 21 -2 0.61 0.79
 2 21 3 27.56 1.9
 2 21 3 29.24 1.16
 -2 21 -3 29.45 1.22
 -2 21 -3 29.08 1.19
 2 21 3 28.44 1.19
 -2 21 -3 29.67 1.3
 2 21 4 97.83 3.69
 -2 21 -4 98.86 3.75
 2 21 4 96.42 4.03
 -2 21 -4 99.43 3.72
 -2 21 -5 25.16 1.52
 -2 21 -5 26.51 1.16
 2 21 5 25.05 1.86
 2 21 5 26.59 1.11
 -2 21 -6 11.77 0.68
 2 21 6 11.41 1.68
 -2 21 -6 10 1.06
 2 21 6 11.45 0.63
 -2 21 -7 42.65 2.12
 2 21 7 43.94 1.74
 2 21 7 41.18 2.49
 2 21 8 51.88 2.2
 2 21 8 55.76 3.01
 -2 21 -8 57.61 2.19
 2 21 8 57.12 2.17
 -2 21 -8 50.56 2.49
 -2 21 -8 55.17 2.22
 2 21 9 -0.01 0.53
 -2 21 -9 1.42 0.8
 -2 21 -9 0.64 0.51
 2 21 9 0.13 0.43
 2 21 9 0.86 2.43
 -2 21 -9 0.78 0.57
 2 21 9 -0.04 0.49
 2 21 10 2.8 3.06
 -2 21 -10 3.78 0.52
 -2 21 -10 3.81 0.56
 2 21 10 3.4 0.5
 -2 21 -11 43.52 1.76
 -2 21 -11 43.25 1.75
 -2 21 -12 54.08 2.19
 -2 21 -12 57.15 2.18
 -2 21 -13 61.53 2.42
 -2 21 -13 63.69 2.41
 -2 21 -14 13.23 0.64
 2 21 14 18.47 6.45
 2 21 14 12.83 0.83
 -2 21 -15 13.54 0.61
 -2 21 -16 3.9 0.25
 -2 22 18 0.75 0.3
 -2 22 17 -0.93 0.7
 -2 22 17 0.28 0.36
 -2 22 16 3.99 0.91
 -2 22 16 3.09 0.46
 -2 22 15 43.26 2.05
 -2 22 14 86.04 4.52
 -2 22 14 86.96 3.58
 -2 22 13 52.88 3.37
 2 22 -13 52.67 2.02
 -2 22 12 64.64 3.45
 -2 22 12 72.88 2.77
 2 22 -12 70.55 2.7
 -2 22 11 44.77 1.81
 -2 22 11 41.59 2.21
 2 22 -11 44.41 1.75
 -2 22 10 32.99 1.62
 -2 22 10 32.23 1.46
 2 22 -10 36.12 1.44
 -2 22 9 13.48 0.86
 -2 22 9 12.58 0.79
 -2 22 9 12.28 0.96
 -2 22 8 5.32 0.65
 -2 22 8 5.09 0.54
 -2 22 8 4.33 0.76
 2 22 -8 6.33 0.65
 -2 22 7 18.92 1.03
 -2 22 7 17.23 0.85
 -2 22 7 19.62 0.98
 -2 22 7 16.4 1.02
 2 22 -6 40.3 1.56
 -2 22 6 35.27 1.54
 -2 22 6 37.99 1.76
 -2 22 6 41.34 1.64
 -2 22 5 83.31 3.14
 2 22 -5 77.37 3.06
 -2 22 5 79.57 3.11
 -2 22 5 72.2 3.05
 -2 22 5 74.36 3.28
 -2 22 4 10.83 0.74
 -2 22 4 9.47 0.59
 -2 22 4 9.3 0.85
 2 22 -4 9.41 0.57
 -2 22 4 10.55 0.71
 -2 22 3 2.48 0.41
 -2 22 3 2.19 0.56
 2 22 -3 2.32 0.39
 -2 22 3 2.05 0.66
 -2 22 2 5.14 0.78
 -2 22 2 4.55 0.48
 -2 22 2 4.16 0.45
 2 22 -2 5.22 0.45
 -2 22 2 4.29 0.61
 2 22 -2 3.34 0.44
 -2 22 1 63.72 2.38
 -2 22 1 63.86 2.31
 -2 22 1 58.52 2.6
 2 22 -1 62.08 2.3
 -2 22 1 59.38 2.37
 2 22 0 28.5 1.36
 -2 22 0 32.97 1.42
 -2 22 0 32.44 1.31
 2 22 0 32.72 1.32
 -2 22 0 32.42 1.66
 2 22 0 33.17 1.31
 -2 22 0 36.15 1.34
 -2 22 0 33.43 1.42
 -2 22 -1 46.79 1.79
 -2 22 -1 43.6 1.7
 2 22 1 42.25 1.68
 -2 22 -1 42.35 2.05
 2 22 1 39.89 1.75
 -2 22 -1 44.74 1.72
 2 22 1 44.38 1.7
 -2 22 -2 41.05 1.7
 2 22 2 40.88 1.59
 -2 22 -2 41.26 1.63
 2 22 2 39.2 1.61
 -2 22 -2 43.21 1.63
 -2 22 -2 37.9 1.98
 -2 22 -3 41.82 1.67
 2 22 3 42.49 1.62
 2 22 3 40.23 2.32
 -2 22 -3 42.68 1.74
 -2 22 -3 42.3 1.66
 2 22 3 40.88 1.65
 -2 22 -4 32.07 1.35
 2 22 4 28.47 2.01
 2 22 4 30.26 1.25
 -2 22 -4 29.72 1.28
 -2 22 -5 4.26 0.54
 2 22 5 3.79 0.44
 -2 22 -5 4.52 0.9
 2 22 5 4.14 1.6
 -2 22 -5 4.71 0.51
 -2 22 -6 3.65 0.88
 2 22 6 4.11 1.73
 2 22 6 4.43 0.46
 -2 22 -6 4.55 0.51
 2 22 7 76.59 2.9
 -2 22 -7 78.29 3.26
 2 22 7 74.1 2.93
 2 22 7 74.7 3.49
 2 22 8 45.1 2.79
 -2 22 -8 39.89 2.07
 2 22 8 41.76 1.72
 -2 22 -8 44.2 1.77
 2 22 8 42.68 1.75
 -2 22 -9 33.36 1.39
 -2 22 -9 29.31 1.71
 -2 22 -9 32.89 1.41
 2 22 9 32.05 1.37
 2 22 9 32.55 1.39
 -2 22 -10 38.04 1.6
 -2 22 -10 38.78 1.64
 2 22 10 39.64 1.59
 2 22 10 39.78 3.58
 -2 22 -11 8.81 0.65
 -2 22 -11 8.72 0.62
 -2 22 -12 3.97 0.49
 -2 22 -12 4.62 0.54
 -2 22 -13 0.77 0.44
 2 22 13 0.71 0.58
 -2 22 -13 0.26 0.38
 -2 22 -14 9.33 0.52
 2 22 14 28.97 6.44
 -2 22 -15 17.95 0.75
 -2 22 -16 11.58 0.48
 -2 23 18 15.4 0.66
 -2 23 17 1.55 0.36
 -2 23 17 1.77 0.65
 -2 23 16 7.92 0.93
 -2 23 16 6.87 0.51
 -2 23 15 5.3 1.07
 -2 23 14 0.58 1.24
 -2 23 14 -0.39 3.12
 2 23 -13 1.31 0.32
 -2 23 13 1.34 2.77
 2 23 -12 0.8 0.35
 -2 23 12 -1.88 2.25
 2 23 -11 1.53 0.42
 -2 23 11 0.48 1.41
 -2 23 11 1.28 0.58
 -2 23 10 7.18 0.97
 -2 23 10 7.56 0.67
 2 23 -10 7.87 0.59
 -2 23 9 10.45 0.91
 -2 23 9 8.7 0.69
 -2 23 9 10.28 0.82
 -2 23 8 26.56 1.26
 -2 23 8 26.96 1.39
 -2 23 8 27.79 1.35
 -2 23 7 8.91 0.84
 -2 23 7 8.54 0.62
 -2 23 7 9.91 0.78
 2 23 -6 5.87 0.52
 -2 23 6 4.66 0.69
 -2 23 6 5.91 0.5
 -2 23 6 7.01 0.71
 -2 23 5 4.39 0.66
 -2 23 5 4.59 0.56
 2 23 -5 4.03 0.47
 -2 23 5 3.82 0.46
 -2 23 5 2.99 0.68
 2 23 -5 5.61 0.59
 -2 23 4 13.69 0.79
 2 23 -4 11.95 0.67
 -2 23 4 13.29 0.96
 -2 23 4 11.88 0.69
 -2 23 4 13.94 0.84
 -2 23 3 8.09 0.67
 -2 23 3 7.89 0.84
 -2 23 3 8.13 0.55
 2 23 -3 9.14 0.57
 -2 23 3 8.26 0.55
 2 23 -3 6.24 0.52
 -2 23 2 8.72 0.69
 -2 23 2 7.23 0.82
 2 23 -2 6.48 0.53
 2 23 -2 9.18 0.53
 -2 23 2 8.82 0.56
 -2 23 2 7.83 0.55
 -2 23 1 12 0.76
 -2 23 1 13.88 0.66
 2 23 -1 12.14 0.61
 -2 23 1 11.55 1.01
 -2 23 1 12.76 0.78
 2 23 0 1.45 0.32
 -2 23 0 1.96 0.57
 -2 23 0 1.47 0.57
 -2 23 0 1.51 0.34
 2 23 0 0.85 0.43
 -2 23 0 0.88 0.75
 -2 23 0 1.35 0.42
 2 23 0 1.06 0.34
 2 23 1 0.78 0.33
 2 23 1 0.41 0.48
 -2 23 -1 0.27 0.53
 -2 23 -1 0.24 0.34
 2 23 1 0.88 0.31
 -2 23 -1 0.98 0.39
 -2 23 -1 -0.62 0.79
 2 23 2 1.72 0.3
 -2 23 -2 1.37 0.36
 -2 23 -2 1.77 0.42
 2 23 2 1.88 0.34
 -2 23 -2 2.33 0.82
 -2 23 -2 1.27 0.58
 2 23 3 32.98 1.5
 -2 23 -3 34.26 1.51
 -2 23 -3 33.34 1.82
 2 23 3 36.11 1.37
 2 23 3 32.47 2.31
 -2 23 -3 35.67 1.41
 2 23 3 34.08 1.41
 -2 23 -3 35.72 1.43
 2 23 4 5.59 0.61
 2 23 4 5.9 0.45
 -2 23 -4 5.6 0.63
 -2 23 -4 5.88 0.52
 -2 23 -5 11.73 1.06
 -2 23 -5 11.66 0.67
 2 23 5 10.24 1.79
 -2 23 -5 12.02 0.73
 2 23 5 10.64 0.79
 2 23 5 11.4 0.61
 -2 23 -6 8.48 0.6
 2 23 6 9.22 1.82
 -2 23 -6 9.77 1.02
 -2 23 -6 7.98 0.65
 2 23 6 8.98 0.68
 2 23 6 8.12 0.54
 -2 23 -7 3.53 0.5
 -2 23 -7 2.26 0.82
 2 23 7 3.75 2.01
 2 23 7 3.22 0.43
 2 23 7 3.56 0.56
 2 23 8 1.79 2.31
 -2 23 -8 1.15 0.78
 2 23 8 0.28 0.5
 2 23 8 0.3 0.41
 -2 23 -9 -0.03 0.47
 2 23 9 -0.47 0.47
 -2 23 -9 0.05 0.56
 -2 23 -10 -0.18 0.48
 2 23 10 0.34 0.42
 2 23 10 -0.15 3.43
 -2 23 -10 0.4 0.53
 -2 23 -11 1.63 0.47
 -2 23 -11 1.14 0.52
 -2 23 -12 1.61 0.42
 -2 23 -12 1.86 0.49
 -2 23 -13 5.32 0.45
 -2 23 -13 5.94 0.52
 -2 23 -14 7.69 0.46
 -2 23 -15 0.74 0.26
 -2 24 17 1.4 0.58
 -2 24 17 1.52 0.33
 -2 24 16 16.63 0.77
 -2 24 16 15.61 1.08
 -2 24 15 52.96 2.09
 -2 24 15 57.23 2.35
 -2 24 14 53.77 2.11
 -2 24 14 56.86 2.47
 -2 24 14 55.13 3.82
 2 24 -13 69.55 2.66
 -2 24 13 78.58 3.11
 -2 24 13 70.84 3.9
 2 24 -12 76.12 2.91
 -2 24 12 85.2 3.67
 -2 24 11 28.29 1.24
 -2 24 11 26.19 1.78
 2 24 -11 25.84 1.13
 -2 24 10 24.59 1.37
 -2 24 10 23.5 1.18
 2 24 -10 26.93 1.12
 -2 24 9 38.42 1.76
 -2 24 9 36.49 1.66
 -2 24 9 38.24 1.73
 -2 24 8 23.92 1.31
 -2 24 8 24.33 1.18
 -2 24 8 24.55 1.27
 -2 24 7 17.41 0.91
 -2 24 7 17.62 1.09
 -2 24 7 18.83 1.05
 2 24 -6 61.29 2.35
 -2 24 6 52.97 2.33
 -2 24 6 61.43 2.42
 -2 24 6 52.49 2.52
 -2 24 5 40.37 1.77
 -2 24 5 41.69 1.74
 2 24 -5 41.54 1.67
 -2 24 5 36.97 1.66
 -2 24 5 37.49 1.86
 -2 24 4 9.77 0.7
 -2 24 4 7.3 0.85
 -2 24 4 9.82 0.75
 -2 24 4 8.49 0.6
 -2 24 4 8.45 0.59
 2 24 -4 8.48 0.58
 -2 24 3 8.08 0.68
 -2 24 3 7.77 0.81
 -2 24 3 7.65 0.57
 2 24 -3 8.58 0.56
 -2 24 3 8.15 0.56
 2 24 -3 6.61 0.53
 -2 24 2 5.02 0.81
 2 24 -2 7.03 0.48
 -2 24 2 6.41 0.51
 -2 24 2 5.29 0.65
 2 24 -2 5.55 0.49
 2 24 -1 11.71 0.72
 -2 24 1 14.41 0.83
 -2 24 1 14.92 0.88
 2 24 -1 14.59 0.68
 -2 24 1 12.29 1.04
 -2 24 1 14.87 0.72
 2 24 0 28.38 1.38
 -2 24 0 32.66 1.45
 -2 24 0 32.55 1.46
 -2 24 0 32.63 1.69
 -2 24 0 34.51 1.36
 -2 24 0 34.15 1.33
 2 24 0 33.91 1.33
 2 24 0 34.19 1.33
 -2 24 -1 65.6 2.5
 2 24 1 64.51 2.41
 -2 24 -1 62.78 2.41
 -2 24 -1 58.74 2.75
 2 24 1 58.09 2.46
 -2 24 -1 65.12 2.43
 2 24 1 63.28 2.39
 -2 24 -2 81.74 3.44
 -2 24 -2 84.51 3.15
 -2 24 -2 81.1 3.09
 2 24 2 80.23 3.06
 2 24 2 79.58 3.07
 -2 24 -2 83.69 3.09
 2 24 3 56 2.14
 2 24 3 54.75 2.26
 -2 24 -3 58.62 2.57
 2 24 3 52.63 3.01
 -2 24 -3 59.31 2.19
 2 24 3 55.31 2.17
 -2 24 -3 55.15 2.25
 -2 24 -3 56.32 2.19
 -2 24 -4 90.47 3.48
 2 24 4 82.94 3.95
 2 24 4 92.41 3.48
 -2 24 -4 90.83 3.44
 2 24 4 90.57 3.41
 -2 24 -5 2.38 0.47
 2 24 5 1.95 0.6
 -2 24 -5 2.15 0.55
 2 24 5 2.55 1.91
 2 24 5 2.4 0.38
 -2 24 -6 16.79 0.86
 -2 24 -6 18.31 1.27
 2 24 6 18.24 0.82
 2 24 6 17.19 2.16
 -2 24 -6 16.38 0.9
 2 24 6 17.62 0.91
 2 24 7 31.71 2.53
 -2 24 -7 30.59 1.68
 2 24 7 30.06 1.27
 -2 24 -7 31.64 1.32
 2 24 7 29.91 1.34
 2 24 8 92.97 4.16
 2 24 8 86.26 3.3
 2 24 8 84.5 3.27
 -2 24 -8 81.07 3.61
 2 24 8 88.96 3.31
 2 24 9 94.99 4.53
 2 24 9 90.95 3.44
 -2 24 -9 88.05 3.46
 -2 24 -9 91.55 3.44
 2 24 10 84.88 4.78
 -2 24 -10 82.71 3.23
 -2 24 -10 83.13 3.21
 2 24 10 86.26 3.2
 -2 24 -11 33.05 1.38
 2 24 11 30.49 4.57
 -2 24 -11 31.48 1.34
 -2 24 -12 3.61 0.44
 -2 24 -12 3.6 0.48
 -2 24 -13 1.12 0.41
 -2 24 -13 1.7 0.36
 -2 24 -14 17.61 0.76
 -2 24 -15 26.13 1.03
 -2 25 17 1.04 0.3
 -2 25 17 0.77 0.53
 -2 25 16 1.07 0.37
 -2 25 16 0.5 0.76
 -2 25 15 1.74 0.42
 -2 25 15 1.78 0.98
 -2 25 14 1.6 1.17
 -2 25 14 3.64 0.42
 -2 25 13 6.67 1.34
 2 25 -13 6.31 0.42
 -2 25 13 6.35 0.54
 2 25 -12 8.59 0.53
 -2 25 12 9.77 0.62
 -2 25 11 -0.21 0.56
 -2 25 11 -0.17 1.41
 2 25 -11 0.59 0.39
 -2 25 10 12.28 1.06
 -2 25 10 12.89 0.83
 2 25 -10 13.77 0.72
 2 25 -9 7.05 0.6
 -2 25 9 6.38 0.85
 -2 25 9 6.01 0.64
 -2 25 9 5.45 0.75
 -2 25 8 20.47 1.05
 -2 25 8 20.7 1.19
 -2 25 8 20.85 1.12
 -2 25 7 13.3 0.95
 -2 25 7 12.17 0.76
 -2 25 7 12.46 0.88
 -2 25 6 15.86 0.98
 -2 25 6 15.42 0.85
 -2 25 5 7.42 0.59
 -2 25 5 7.15 0.72
 -2 25 5 6.43 0.56
 -2 25 5 6.58 0.77
 2 25 -5 7.03 0.56
 -2 25 5 7.14 0.67
 -2 25 4 0.79 0.64
 -2 25 4 1.18 0.44
 2 25 -4 1.18 0.44
 -2 25 4 0.97 0.43
 -2 25 4 0.63 0.58
 -2 25 4 0.99 0.59
 2 25 -3 14.68 0.7
 -2 25 3 11.98 0.98
 -2 25 3 13.12 0.7
 -2 25 3 13.13 0.82
 -2 25 3 13.62 0.7
 2 25 -3 10.89 0.68
 -2 25 3 11.92 0.88
 -2 25 2 11.27 0.63
 2 25 -2 11.91 0.61
 -2 25 2 9.81 0.75
 -2 25 2 8.74 0.93
 2 25 -2 9.03 0.61
 -2 25 1 12.43 0.77
 2 25 -1 11.43 0.6
 -2 25 1 10.82 0.79
 -2 25 1 10.22 0.97
 -2 25 1 11.61 0.65
 2 25 0 0.01 0.44
 -2 25 0 0.45 0.31
 -2 25 0 0.95 0.75
 -2 25 0 -0.02 0.43
 2 25 0 0.57 0.34
 -2 25 0 0.51 0.6
 -2 25 0 0.05 0.55
 2 25 0 0.5 0.35
 2 25 1 0.45 0.49
 2 25 1 0.58 0.32
 -2 25 -1 0.49 0.44
 -2 25 -1 0.78 0.77
 -2 25 -1 0.45 0.35
 -2 25 -1 0.67 0.55
 -2 25 -1 0.8 0.62
 2 25 1 0.07 0.34
 2 25 2 0.15 0.3
 -2 25 -2 -0.35 0.35
 -2 25 -2 0.8 0.77
 -2 25 -2 0.42 0.57
 2 25 2 0.31 0.35
 -2 25 -2 -0.21 0.44
 2 25 3 7.38 0.65
 2 25 3 7.76 2.36
 -2 25 -3 6.97 0.52
 2 25 3 6.89 0.43
 -2 25 -3 7.77 0.96
 2 25 3 6.83 0.48
 -2 25 -3 7.4 0.68
 -2 25 -4 19.28 0.93
 2 25 4 18.92 2.29
 -2 25 -4 21.83 1.36
 2 25 4 19.95 0.89
 -2 25 -4 20.79 1.03
 2 25 4 19.14 1.03
 -2 25 -5 5.84 0.55
 2 25 5 6.54 2.13
 2 25 5 7.38 0.67
 -2 25 -5 6.61 0.65
 2 25 5 6.94 0.47
 2 25 6 3.52 0.57
 2 25 6 3.07 0.41
 -2 25 -6 3.37 0.5
 -2 25 -6 3.21 0.57
 -2 25 -6 3.45 0.61
 -2 25 -6 3.61 0.83
 -2 25 -7 8.19 0.68
 -2 25 -7 9.17 1.01
 -2 25 -7 8 0.58
 2 25 7 7.86 0.64
 -2 25 -7 7.36 0.64
 2 25 7 8.27 0.55
 2 25 8 1.16 0.47
 2 25 8 1.64 0.41
 -2 25 -8 2.39 0.8
 2 25 9 0.53 0.44
 2 25 9 -3.42 3.24
 -2 25 -10 0.23 0.45
 -2 25 -10 0.54 0.51
 -2 25 -11 0.3 0.41
 -2 25 -11 0.63 0.5
 2 25 11 3.09 4.57
 -2 25 -12 3.73 0.43
 -2 25 -12 3.31 0.5
 -2 25 -13 14.64 0.69
 2 25 13 -0.48 6.01
 -2 25 -14 3.13 0.32
 -2 25 -15 7.65 0.38
 -2 26 17 1.15 0.26
 -2 26 17 1.19 0.48
 -2 26 16 9.92 0.54
 -2 26 16 10.26 0.85
 -2 26 15 18.75 1.19
 -2 26 15 16.7 0.79
 -2 26 14 36.56 1.73
 -2 26 14 34.65 1.3
 -2 26 13 75.31 3.9
 -2 26 13 77.39 3.1
 2 26 -13 69.38 2.69
 -2 26 13 73.23 2.73
 2 26 -12 36.01 1.44
 -2 26 12 38.75 2.62
 -2 26 12 36.45 1.48
 -2 26 11 14.92 0.8
 2 26 -11 13.8 0.71
 -2 26 11 13.61 1.54
 -2 26 10 1.32 0.5
 -2 26 10 1.44 0.93
 2 26 -10 1.58 0.45
 -2 26 10 1.44 0.55
 -2 26 9 46.83 1.95
 -2 26 9 47.74 2.02
 -2 26 9 45.29 2.04
 -2 26 9 46.63 1.96
 -2 26 8 41.04 1.86
 -2 26 8 41.5 1.89
 -2 26 8 41.31 1.8
 -2 26 7 138.73 5.36
 -2 26 7 123.72 5.3
 -2 26 7 133.31 5.35
 -2 26 6 118.95 4.49
 -2 26 6 103.42 4.46
 -2 26 6 109.99 4.53
 2 26 -5 77.22 3.01
 -2 26 5 70.8 2.99
 -2 26 5 68.58 3.18
 -2 26 5 79.68 3.08
 -2 26 5 80.25 3.05
 -2 26 5 78.41 3.01
 -2 26 4 13.19 0.71
 -2 26 4 13.86 0.84
 -2 26 4 11.18 0.96
 -2 26 4 14.1 0.89
 2 26 -4 12.6 0.72
 -2 26 4 13.18 0.73
 2 26 -3 26.4 1.25
 -2 26 3 24.65 1.5
 2 26 -3 33.99 1.27
 -2 26 3 31.77 1.4
 -2 26 3 30.51 1.26
 -2 26 3 29.27 1.35
 -2 26 2 2.46 0.71
 2 26 -2 2.5 0.41
 2 26 -2 1.59 0.44
 -2 26 2 1.76 0.61
 -2 26 2 2.04 0.44
 2 26 -1 13.56 0.8
 -2 26 1 17.2 0.93
 -2 26 1 14.49 1.11
 2 26 -1 16.65 0.76
 -2 26 1 16.87 0.81
 2 26 -1 15.9 0.76
 -2 26 1 16.59 0.92
 2 26 0 38.93 1.8
 -2 26 0 48.03 1.87
 -2 26 0 44.17 1.73
 -2 26 0 43.02 2.1
 2 26 0 44.79 1.75
 -2 26 0 46.29 1.79
 2 26 0 46.31 1.75
 -2 26 0 46.71 1.87
 -2 26 -1 61.98 2.51
 -2 26 -1 64.53 2.41
 -2 26 -1 60.22 2.75
 2 26 1 61.02 2.47
 2 26 1 62.4 2.41
 -2 26 -1 67.27 2.44
 -2 26 -1 64.52 2.52
 2 26 1 61.12 2.4
 -2 26 -2 59.4 2.79
 2 26 2 63.43 2.43
 -2 26 -2 67.01 2.48
 2 26 2 62.79 2.44
 -2 26 -2 62.8 2.54
 -2 26 -2 65.57 2.45
 -2 26 -3 27.48 1.57
 -2 26 -3 27.56 1.15
 2 26 3 27.15 1.14
 -2 26 -3 26.75 1.26
 2 26 3 27.95 1.27
 -2 26 -4 52.41 2.14
 -2 26 -4 52.8 2.44
 2 26 4 51.89 2.05
 2 26 4 56.08 3.21
 2 26 4 54.09 2.14
 -2 26 -4 52.61 2.06
 -2 26 -5 9.46 0.6
 -2 26 -5 7.98 0.69
 2 26 5 8.43 0.54
 2 26 5 8.76 0.67
 2 26 5 10.78 2.44
 -2 26 -6 10.35 0.73
 -2 26 -6 9.32 0.68
 -2 26 -6 9.93 0.62
 2 26 6 9.31 0.58
 2 26 6 10.65 0.71
 2 26 6 8.32 2.5
 -2 26 -7 15.49 0.88
 2 26 7 14.89 2.72
 -2 26 -7 15.37 1.21
 2 26 7 15.99 0.85
 2 26 7 16.05 0.77
 -2 26 -7 15.93 0.81
 -2 26 -7 15.28 0.85
 2 26 8 68.78 2.67
 -2 26 -8 64.43 3.02
 2 26 9 41.3 1.67
 2 26 9 47.72 3.89
 -2 26 -10 41.39 1.69
 -2 26 -10 42.85 1.72
 -2 26 -11 14.77 0.81
 -2 26 -11 16.52 0.77
 -2 26 -12 14.91 0.76
 2 26 12 17.95 5.56
 -2 26 -12 13.95 0.7
 2 26 13 -2.61 5.86
 -2 26 -13 0.02 0.32
 -2 26 -14 9.5 0.48
 -2 26 -15 18.6 0.74
 -2 27 16 23.17 1.15
 -2 27 16 23.7 0.96
 -2 27 15 14.68 1.07
 -2 27 15 13.27 0.67
 -2 27 14 0.47 1.05
 -2 27 14 2.6 3.1
 2 27 -14 0.11 0.22
 2 27 -13 4.92 0.38
 -2 27 13 5.89 0.48
 -2 27 12 18.05 2.32
 2 27 -12 18.4 0.81
 -2 27 12 18.13 0.87
 -2 27 11 14.65 1.55
 2 27 -11 13.27 0.69
 -2 27 11 13.08 0.75
 -2 27 10 21.76 1.31
 -2 27 10 22.63 1.11
 2 27 -10 23.01 1.02
 -2 27 10 22.45 1.06
 -2 27 9 16.68 1.07
 -2 27 9 16.44 0.92
 2 27 -9 17.7 0.87
 -2 27 9 17.94 0.99
 -2 27 9 17.07 0.88
 -2 27 8 11.04 0.86
 -2 27 8 10.68 0.91
 -2 27 8 10.43 0.71
 2 27 -8 12.25 0.73
 -2 27 7 28.26 1.39
 -2 27 7 28.93 1.43
 -2 27 7 29.05 1.31
 -2 27 6 7.13 0.58
 -2 27 6 7.05 0.76
 2 27 -6 8.73 0.66
 -2 27 6 7.53 0.62
 -2 27 5 1.29 0.58
 2 27 -5 0.98 0.46
 -2 27 5 1.3 0.49
 -2 27 5 0.73 0.46
 -2 27 5 0.37 0.64
 2 27 -4 34.58 1.46
 -2 27 4 36.94 1.59
 -2 27 4 36.08 1.48
 -2 27 4 37 1.54
 -2 27 4 33.06 1.71
 2 27 -3 32.2 1.47
 -2 27 3 37.23 1.61
 -2 27 3 36.95 1.56
 -2 27 3 34.76 1.5
 -2 27 3 35.49 1.74
 -2 27 2 17.09 0.82
 2 27 -2 14.48 0.81
 -2 27 2 15.53 0.95
 2 27 -2 17.81 0.79
 -2 27 2 14.17 1.08
 -2 27 1 16.45 0.83
 -2 27 1 17.08 0.94
 2 27 -1 13.83 0.81
 2 27 -1 15.66 0.76
 -2 27 1 15.07 1.1
 2 27 -1 17.11 0.76
 2 27 0 7.84 0.64
 -2 27 0 9.54 0.73
 -2 27 0 9.95 0.78
 -2 27 0 9.01 0.94
 -2 27 0 8.89 0.5
 2 27 0 9.47 0.54
 -2 27 0 9.34 0.61
 2 27 0 10.14 0.53
 2 27 1 1.86 0.53
 2 27 1 1.68 0.33
 -2 27 -1 1.95 0.34
 -2 27 -1 1.27 0.76
 -2 27 -1 2.05 0.48
 -2 27 -1 1.11 0.61
 -2 27 -1 2.57 0.68
 2 27 1 1.7 0.35
 -2 27 -2 34.16 1.38
 2 27 2 33.82 1.36
 -2 27 -2 33.42 1.51
 -2 27 -2 36.96 1.79
 -2 27 -2 36.37 1.44
 2 27 2 33.54 1.39
 -2 27 -3 23.65 1.02
 2 27 3 23.53 1.14
 -2 27 -3 23.64 1.15
 -2 27 -3 21.88 1.44
 2 27 3 23.62 1.01
 -2 27 -4 35.1 1.91
 -2 27 -4 37.01 1.53
 2 27 4 39.83 1.6
 -2 27 -4 39.57 1.61
 2 27 4 32.02 3.18
 2 27 4 36.57 1.5
 -2 27 -5 53.96 2.51
 -2 27 -5 50.95 2.17
 -2 27 -5 56.6 2.12
 2 27 5 54.56 2.17
 2 27 5 56.44 3.4
 -2 27 -5 53.17 2.16
 2 27 5 53.9 2.09
 -2 27 -6 7.45 0.68
 -2 27 -6 6.55 0.57
 2 27 6 7.05 0.64
 -2 27 -6 8.27 0.68
 2 27 6 8.35 0.53
 2 27 7 27.39 1.19
 -2 27 -7 27.06 1.58
 -2 27 -7 26.77 1.23
 2 27 7 24.62 3.16
 -2 27 -7 25.19 1.19
 -2 27 -7 27.75 1.17
 2 27 8 2.24 3.33
 -2 27 -8 3.86 0.57
 2 27 8 3.09 0.49
 -2 27 -8 4.16 0.49
 2 27 9 8.9 0.59
 2 27 9 -0.17 3.79
 2 27 10 11.55 4.39
 -2 27 -10 5.93 0.53
 -2 27 -11 17.73 0.87
 2 27 11 22.16 5.06
 -2 27 -11 17.2 0.81
 -2 27 -12 23.15 0.97
 -2 27 -12 20.12 0.91
 2 27 13 23.77 5.7
 -2 27 -13 28.97 1.16
 -2 27 -14 20.66 0.84
 -2 27 -15 8.91 0.39
 -2 28 16 3.57 0.62
 -2 28 15 3.91 0.39
 -2 28 15 5.28 0.84
 -2 28 14 9.67 0.56
 -2 28 14 11.28 1.1
 -2 28 14 9.46 2.94
 2 28 -14 8.45 0.41
 -2 28 13 14.92 1.33
 -2 28 13 12.01 2.72
 2 28 -13 13.04 0.59
 -2 28 13 12.67 0.67
 -2 28 12 17.1 1.52
 -2 28 12 17.76 2.31
 2 28 -12 15.09 0.7
 -2 28 12 15.49 0.78
 -2 28 11 7.36 1.52
 -2 28 11 6.41 0.57
 2 28 -11 6.33 0.48
 -2 28 10 0.15 0.5
 2 28 -10 -0.15 0.39
 -2 28 10 -0.21 0.56
 -2 28 10 0.71 0.91
 2 28 -9 24.11 1.02
 -2 28 9 21.77 1.05
 -2 28 9 22.52 1.14
 -2 28 9 20.84 1.2
 -2 28 9 22.13 1.09
 -2 28 8 45.33 1.94
 -2 28 8 42.91 1.94
 -2 28 8 42.78 1.87
 -2 28 7 39.01 1.69
 -2 28 7 38.21 1.78
 -2 28 7 38.93 1.76
 -2 28 6 26.29 1.27
 -2 28 6 24.45 1.17
 -2 28 6 26.94 1.21
 -2 28 5 41.3 1.8
 -2 28 5 47.89 1.87
 -2 28 5 46.74 1.89
 -2 28 5 45.74 1.82
 -2 28 4 20.47 1.22
 -2 28 4 22.02 1.17
 2 28 -4 25.21 1.05
 -2 28 4 23.49 1.03
 2 28 -4 20.71 1.01
 -2 28 4 21.7 1.11
 -2 28 3 2.8 0.5
 -2 28 3 2.64 0.7
 -2 28 3 3.47 0.72
 2 28 -3 2.72 0.48
 -2 28 3 3.02 0.63
 2 28 -3 3.34 0.45
 2 28 -2 0.05 0.4
 2 28 -2 0.55 0.45
 -2 28 2 0.16 0.63
 -2 28 2 0.43 0.67
 -2 28 2 0.38 0.44
 2 28 -1 1.99 0.39
 2 28 -1 1.64 0.39
 -2 28 1 1.49 0.74
 2 28 -1 1.7 0.45
 -2 28 1 1.76 0.64
 -2 28 1 1.44 0.48
 -2 28 0 10.42 0.67
 2 28 0 10.22 0.56
 -2 28 0 9.92 0.52
 -2 28 0 10.51 0.8
 -2 28 0 8.27 0.94
 2 28 0 10.89 0.58
 -2 28 0 11.17 0.84
 2 28 0 9.8 0.66
 2 28 1 19.48 0.95
 -2 28 -1 18.47 1.01
 2 28 1 18.63 0.83
 -2 28 -1 15.62 1.21
 -2 28 -1 17.96 0.81
 -2 28 -1 19.17 1.06
 -2 28 -1 18.97 0.92
 2 28 1 18.69 0.83
 -2 28 -2 12.11 0.82
 2 28 2 12.3 0.6
 2 28 2 11.96 0.63
 -2 28 -2 12.17 1.08
 -2 28 -2 12.01 0.63
 -2 28 -2 11.41 0.88
 -2 28 -3 60.54 2.32
 -2 28 -3 60.43 2.41
 2 28 3 59.85 2.31
 -2 28 -3 58.33 2.7
 2 28 3 61.13 2.39
 -2 28 -4 24.48 1.19
 -2 28 -4 22.68 1.13
 -2 28 -4 24.61 1.07
 2 28 4 24.41 1.05
 2 28 4 25.84 1.17
 -2 28 -4 27.86 1.51
 -2 28 -5 9.16 0.99
 -2 28 -5 8.77 0.69
 -2 28 -5 9.1 0.57
 2 28 5 8.37 0.7
 -2 28 -5 8.54 0.67
 2 28 5 8.84 0.54
 2 28 6 6.19 0.47
 -2 28 -6 6.52 0.52
 2 28 6 6.85 0.6
 -2 28 -6 5.65 0.63
 -2 28 -6 5.74 0.63
 2 28 6 5.71 3.15
 -2 28 -7 17.05 0.9
 -2 28 -7 17.99 0.92
 -2 28 -7 17.23 0.85
 2 28 7 17.6 0.88
 -2 28 -8 19.9 1
 -2 28 -8 23.02 0.99
 2 28 8 21.82 0.99
 -2 28 -8 21.25 1.03
 2 28 8 23.82 3.72
 2 28 9 40.24 1.56
 -2 28 -9 36.98 1.6
 2 28 10 41.19 4.94
 -2 28 -11 4.52 0.51
 -2 28 -11 4.67 0.43
 2 28 12 -9.84 5.67
 -2 28 -12 3.5 0.37
 -2 28 -13 0.09 0.28
 -2 28 -14 0.95 0.24
 -2 29 16 23.49 1.06
 -2 29 15 18.83 1.08
 -2 29 14 1.05 0.37
 2 29 -14 0.46 0.2
 -2 29 13 4.63 0.42
 -2 29 13 4.76 1.16
 -2 29 12 38.92 1.54
 -2 29 12 41.31 2.68
 2 29 -12 37.67 1.49
 -2 29 11 33.78 1.4
 -2 29 11 33.22 2
 2 29 -11 34.14 1.36
 -2 29 10 41.06 1.83
 -2 29 10 40.47 1.64
 2 29 -10 40.23 1.61
 -2 29 10 39.81 1.67
 -2 29 9 72.05 2.75
 -2 29 9 68.18 2.8
 -2 29 9 69 2.74
 -2 29 9 71.66 2.8
 2 29 -9 73.05 2.73
 -2 29 8 37.23 1.68
 -2 29 8 35.96 1.58
 -2 29 8 35.61 1.64
 -2 29 7 13.22 0.95
 -2 29 7 14.18 0.92
 2 29 -7 15.07 0.78
 -2 29 7 12.8 0.79
 -2 29 6 4.36 0.56
 -2 29 6 3.48 0.53
 2 29 -6 3.91 0.54
 -2 29 6 4.22 0.7
 -2 29 5 13.52 0.92
 -2 29 5 14.88 0.81
 -2 29 5 13.45 0.89
 2 29 -4 32.11 1.44
 -2 29 4 36.67 1.56
 -2 29 4 33.33 1.47
 -2 29 4 33.55 1.52
 2 29 -3 55.33 1.97
 -2 29 3 49.22 2.03
 2 29 -3 46.26 1.96
 -2 29 3 50.16 2.08
 -2 29 3 50.08 1.98
 -2 29 3 43.22 2.18
 -2 29 2 50.18 2.12
 2 29 -2 46.39 2.05
 2 29 -2 54.38 2.03
 2 29 -2 57.23 2.04
 -2 29 2 47.1 2.29
 -2 29 2 52.99 2.05
 2 29 -1 55.39 2.14
 2 29 -1 49.1 2.11
 -2 29 1 55.16 2.12
 2 29 -1 54.98 2.07
 -2 29 1 52.97 2.2
 2 29 -1 56.25 2.08
 -2 29 0 30.13 1.37
 -2 29 0 30.84 1.37
 2 29 0 27.68 1.29
 -2 29 0 30.01 1.28
 2 29 0 28.94 1.22
 -2 29 0 25.91 1.56
 2 29 0 30.99 1.21
 2 29 1 8.91 0.71
 -2 29 -1 9.03 0.76
 -2 29 -1 8.85 0.79
 -2 29 -1 9.24 0.51
 -2 29 -1 8.14 0.93
 2 29 1 9.85 0.52
 2 29 1 9.29 0.54
 -2 29 -1 9.34 0.65
 -2 29 -2 0.92 0.75
 2 29 2 0.2 0.32
 -2 29 -2 0.6 0.34
 2 29 2 0.41 0.34
 -2 29 -2 0.07 0.59
 -2 29 -2 0.34 0.69
 -2 29 -3 78.19 2.95
 -2 29 -3 72.92 3.31
 2 29 3 80.38 3.04
 2 29 3 76.7 2.95
 -2 29 -3 77.63 2.99
 -2 29 -3 80.42 3.04
 -2 29 -4 20.36 0.9
 -2 29 -4 19 1.3
 2 29 4 21.21 1.04
 2 29 4 20.18 0.89
 -2 29 -4 19.55 0.97
 -2 29 -4 19.67 1.02
 2 29 5 49.69 4.08
 -2 29 -5 54.66 2.05
 -2 29 -5 51.67 2.42
 -2 29 -5 52.37 2.12
 -2 29 -5 53.29 2.09
 2 29 5 49.11 2.02
 2 29 5 54.89 2.11
 -2 29 -6 47.57 1.88
 2 29 6 48.57 1.91
 -2 29 -6 46.95 1.92
 -2 29 -6 46.56 1.93
 2 29 7 18.88 3.83
 -2 29 -7 22.51 1
 2 29 7 22.62 1.03
 -2 29 -7 21.89 1.04
 -2 29 -7 22.28 1.05
 -2 29 -8 17.09 0.82
 2 29 8 18.12 0.84
 -2 29 -8 16.18 0.87
 -2 29 -8 15.61 0.84
 2 29 9 -6.63 4.55
 -2 29 -9 1.86 0.5
 2 29 10 2.73 5.04
 2 29 11 0.54 5.51
 -2 29 -11 9.97 0.55
 2 29 12 48.58 5.53
 -2 29 -12 33.85 1.34
 -2 29 -13 35.52 1.37
 -2 29 -14 19.45 0.77
 -2 30 16 -0.22 0.41
 -2 30 15 0.31 0.66
 -2 30 14 3.05 0.88
 2 30 -14 1.88 0.19
 -2 30 13 5.12 1.07
 2 30 -13 3.61 0.31
 -2 30 12 -0.21 2.18
 2 30 -12 1.67 0.31
 -2 30 12 1.35 0.39
 -2 30 11 0.3 0.43
 -2 30 11 0.19 1.53
 2 30 -11 0.65 0.33
 -2 30 10 1.16 0.48
 2 30 -10 0.68 0.38
 -2 30 10 1.72 0.95
 -2 30 9 6.77 0.83
 2 30 -9 6.46 0.53
 -2 30 9 6.53 0.64
 -2 30 9 6.42 0.73
 -2 30 9 6.77 0.61
 -2 30 8 17.15 0.98
 -2 30 8 15.74 1.02
 -2 30 8 16.77 0.91
 2 30 -8 18.16 0.86
 -2 30 7 17.66 0.97
 2 30 -7 18.6 0.88
 -2 30 7 16.38 1.04
 -2 30 7 16.53 0.88
 -2 30 6 0.88 0.54
 2 30 -6 1.1 0.47
 -2 30 6 0.48 0.61
 -2 30 5 1.15 0.51
 -2 30 5 1.59 0.68
 2 30 -4 0.16 0.41
 -2 30 4 0.62 0.66
 -2 30 4 0.82 0.62
 2 30 -4 0.66 0.53
 -2 30 4 0.52 0.52
 -2 30 3 3.36 0.51
 -2 30 3 2.02 0.71
 2 30 -3 3.22 0.47
 -2 30 3 2.61 0.64
 2 30 -3 3.16 0.51
 -2 30 2 2.76 0.49
 -2 30 2 1.58 0.67
 -2 30 2 2.76 0.72
 2 30 -2 1.91 0.45
 2 30 -2 2.49 0.56
 -2 30 2 2.35 0.65
 2 30 -2 2.5 0.39
 2 30 -2 2.93 0.42
 2 30 -1 1.25 0.37
 -2 30 1 0.03 0.69
 -2 30 1 1.48 0.47
 2 30 -1 1.36 0.51
 2 30 -1 2.19 0.51
 -2 30 1 1.96 0.65
 2 30 -1 2.02 0.37
 2 30 0 0.65 0.35
 -2 30 0 1.09 0.47
 -2 30 0 2.11 0.72
 2 30 0 0.39 0.52
 -2 30 0 0.92 0.67
 2 30 0 0.9 0.34
 2 30 1 0.36 0.34
 2 30 1 0.41 0.32
 -2 30 -1 -0.08 0.42
 -2 30 -1 0.57 0.3
 -2 30 -1 -0.71 0.74
 2 30 1 0.67 0.51
 -2 30 -1 0.42 0.65
 -2 30 -1 0.46 0.63
 -2 30 -1 0.57 0.5
 -2 30 -2 0.33 0.67
 -2 30 -2 0.45 0.62
 -2 30 -2 0.63 0.74
 -2 30 -2 0.18 0.33
 2 30 2 0.84 0.36
 -2 30 -2 0.01 0.46
 2 30 2 0.36 0.32
 2 30 3 8.24 0.69
 -2 30 -3 5.5 0.88
 -2 30 -3 7.99 0.71
 -2 30 -3 6.86 0.49
 2 30 3 6.93 0.48
 -2 30 -3 6.41 0.56
 -2 30 -3 7.85 0.77
 -2 30 -4 2.19 0.61
 -2 30 -4 1.44 0.4
 2 30 4 2.61 0.58
 -2 30 -4 1.87 0.48
 -2 30 -4 2.28 0.78
 -2 30 -5 8.29 0.62
 2 30 5 7.49 0.63
 -2 30 -5 7.53 0.53
 -2 30 -5 7.8 0.68
 -2 30 -6 3.16 0.43
 2 30 6 3.27 0.5
 -2 30 -6 3.33 0.56
 -2 30 -6 3.76 0.53
 -2 30 -7 3.8 0.46
 2 30 7 4.41 0.52
 -2 30 -7 4.28 0.55
 -2 30 -7 4.3 0.54
 -2 30 -8 3.15 0.45
 2 30 8 3.53 0.46
 -2 30 -8 2.8 0.52
 -2 30 -8 3.38 0.49
 -2 30 -9 1.82 0.39
 -2 30 -9 1.19 0.46
 2 30 10 8.91 5.23
 -2 30 -10 0.35 0.43
 -2 30 -11 0.64 0.32
 2 30 11 -3.19 5.25
 -2 30 -12 0.09 0.28
 -2 30 -13 0.41 0.24
 -2 30 -14 1.69 0.18
 -2 31 15 6.09 0.64
 -2 31 14 -0.19 0.77
 -2 31 13 5.5 2.52
 2 31 -13 2.82 0.27
 2 31 -12 19.38 0.8
 -2 31 12 18.32 0.85
 -2 31 11 17.95 0.83
 -2 31 11 18.57 1.73
 -2 31 11 19.52 1.48
 2 31 -11 17.63 0.79
 -2 31 10 53.46 2.13
 -2 31 10 55.1 2.3
 2 31 -10 55.15 2.1
 -2 31 9 42.44 1.84
 2 31 -9 44.34 1.74
 -2 31 9 44 1.77
 -2 31 9 43.86 1.79
 2 31 -8 48.32 1.88
 -2 31 8 46.71 1.96
 -2 31 8 46.78 1.97
 2 31 -7 8.8 0.61
 -2 31 7 8.42 0.85
 -2 31 7 7.72 0.76
 -2 31 6 0.01 0.64
 -2 31 6 0.43 0.51
 -2 31 5 28.02 1.24
 -2 31 5 27.2 1.31
 -2 31 4 45.61 1.96
 -2 31 4 46.51 1.98
 -2 31 4 46.77 1.9
 2 31 -4 50.11 1.88
 2 31 -3 87.07 3.16
 -2 31 3 82.34 3.19
 -2 31 3 83.08 3.27
 2 31 -3 77.01 3.18
 -2 31 3 81.95 3.23
 2 31 -3 88.09 3.18
 2 31 -2 66.62 2.66
 2 31 -2 73.61 2.64
 -2 31 2 61.77 2.88
 -2 31 2 69.34 2.77
 2 31 -2 70.04 2.7
 -2 31 2 69.98 2.73
 2 31 -2 70.16 2.63
 -2 31 2 65.68 2.66
 2 31 -1 48.59 2.11
 2 31 -1 57.07 2.07
 -2 31 1 48.9 2.34
 2 31 -1 54.51 2.12
 -2 31 1 51.98 2.1
 2 31 -1 54.42 2.07
 -2 31 1 53.87 2.18
 -2 31 0 41.43 2.13
 2 31 0 48.05 1.83
 2 31 0 46.87 1.9
 -2 31 0 47.92 1.96
 2 31 0 46.92 1.83
 -2 31 0 46.66 1.88
 2 31 1 28.53 1.28
 -2 31 -1 28.67 1.3
 2 31 1 29.54 1.15
 -2 31 -1 26.01 1.18
 -2 31 -1 29.86 1.34
 2 31 1 28.35 1.16
 -2 31 -2 18.54 1
 -2 31 -2 18.16 0.79
 -2 31 -2 17.43 1.2
 2 31 2 18.99 0.79
 2 31 2 16.38 0.8
 -2 31 -2 18.48 1.04
 -2 31 -2 17.4 0.85
 -2 31 -3 36.68 1.55
 -2 31 -3 36.75 1.87
 -2 31 -3 36.8 1.67
 2 31 3 42.63 1.63
 -2 31 -3 37.99 1.51
 -2 31 -3 37.98 1.63
 -2 31 -4 55.84 2.37
 -2 31 -4 61.23 2.45
 2 31 4 65.78 2.42
 -2 31 -4 61.94 2.35
 -2 31 -4 61.91 2.43
 2 31 5 96.24 3.53
 -2 31 -5 93.35 3.49
 -2 31 -5 90.03 3.51
 -2 31 -5 90.81 3.54
 2 31 6 101.15 3.61
 -2 31 -6 95.24 3.58
 -2 31 -6 93.62 3.6
 -2 31 -6 90.57 3.62
 2 31 7 19.8 0.9
 -2 31 -7 19.09 0.87
 -2 31 -7 17.67 0.91
 -2 31 -7 18.64 0.92
 -2 31 -8 34.67 1.55
 -2 31 -8 40.19 1.54
 2 31 8 45.12 5.08
 2 31 8 40.23 1.55
 -2 31 -8 39.07 1.57
 -2 31 -9 0.51 0.42
 -2 31 -9 0.52 0.36
 -2 31 -10 0.82 0.4
 -2 31 -11 10.5 0.52
 2 31 11 4.59 5.14
 -2 31 -12 31.45 1.1
 -2 31 -12 24.14 1.1
 -2 31 -13 26.9 1.04
 -2 32 15 1.2 0.47
 -2 32 14 3.53 0.72
 2 32 -13 3.61 0.27
 -2 32 13 0.25 2.39
 2 32 -12 1.6 0.28
 -2 32 12 1.9 2.18
 -2 32 12 2.56 0.37
 2 32 -11 0.06 0.31
 -2 32 11 -0.47 1.13
 -2 32 11 0.21 0.4
 -2 32 10 1.58 1.02
 -2 32 10 1.45 0.42
 2 32 -10 0.43 0.35
 -2 32 10 1.99 1.17
 2 32 -9 0.35 0.37
 -2 32 9 -0.16 0.5
 -2 32 9 0.07 0.73
 2 32 -8 1.83 0.43
 -2 32 8 1.43 0.52
 -2 32 8 1.34 0.64
 -2 32 8 1.39 0.69
 -2 32 7 3.5 0.66
 -2 32 7 3.02 0.73
 2 32 -7 3.15 0.48
 -2 32 6 14.87 0.96
 -2 32 6 15.19 0.85
 -2 32 6 14.98 0.93
 -2 32 5 12.69 0.77
 -2 32 5 13.58 0.89
 -2 32 4 18.05 1.03
 -2 32 4 19.38 1.03
 -2 32 4 17.7 0.95
 2 32 -4 20.41 0.89
 -2 32 3 0.82 0.51
 -2 32 3 0.81 0.7
 2 32 -3 1.04 0.35
 2 32 -3 0.68 0.4
 2 32 -3 1.46 0.57
 -2 32 3 0.48 0.62
 2 32 -2 1.93 0.41
 2 32 -2 2.34 0.37
 -2 32 2 2.24 0.52
 -2 32 2 1.87 0.74
 2 32 -2 3.24 0.55
 -2 32 2 2.1 0.63
 2 32 -2 2.03 0.53
 2 32 -1 7.57 0.49
 -2 32 1 6.55 0.72
 -2 32 1 6.78 0.58
 2 32 -1 6.85 0.46
 2 32 -1 6.41 0.61
 2 32 0 4.91 0.6
 2 32 0 4.82 0.42
 2 32 0 4.65 0.41
 -2 32 0 4.59 0.55
 -2 32 0 3.86 0.69
 -2 32 0 3.89 0.72
 2 32 1 2.26 0.57
 2 32 1 2.18 0.35
 2 32 1 2.41 0.35
 -2 32 -1 2.79 0.66
 -2 32 -2 4.48 0.71
 -2 32 -2 5.53 0.68
 -2 32 -2 4.95 0.47
 -2 32 -2 5.04 0.39
 2 32 3 1.74 0.6
 -2 32 -3 1.57 0.35
 -2 32 -3 2.03 0.66
 -2 32 -3 1.97 0.58
 -2 32 -3 1.59 0.43
 2 32 4 0.51 0.56
 -2 32 -4 0.32 0.36
 -2 32 -4 0.28 0.65
 -2 32 -4 0.35 0.58
 -2 32 -4 0.39 0.43
 2 32 5 2.59 0.52
 -2 32 -5 2.04 0.39
 -2 32 -5 2.12 0.56
 -2 32 -5 2.21 0.66
 -2 32 -5 2.36 0.45
 2 32 6 3.29 0.51
 -2 32 -6 2.68 0.42
 -2 32 -6 3.23 0.54
 -2 32 -6 3.38 0.48
 2 32 7 -0.04 0.44
 -2 32 -7 0.28 0.38
 -2 32 -7 0.47 0.46
 -2 32 -7 0.64 0.43
 2 32 8 0.87 0.42
 -2 32 -8 0.38 0.41
 -2 32 -8 0.74 0.37
 -2 32 -8 0.82 0.43
 -2 32 -9 2.22 0.37
 -2 32 -9 1.83 0.42
 -2 32 -10 1.26 0.39
 -2 32 -11 1.2 0.38
 -2 32 -12 2.12 0.25
 -2 32 -13 0.61 0.17
 2 33 -13 1.88 0.21
 -2 33 13 8.42 2.19
 2 33 -12 5.33 0.34
 -2 33 12 5.45 0.94
 -2 33 12 4.63 2.14
 -2 33 11 20.04 0.86
 2 33 -11 18.93 0.82
 -2 33 11 20.49 1.34
 -2 33 11 19.28 1.84
 -2 33 10 31.85 1.7
 -2 33 10 31.99 1.6
 -2 33 10 31.24 1.27
 2 33 -10 29.7 1.23
 -2 33 9 52.35 2.15
 2 33 -9 52.81 2.04
 -2 33 9 53.19 2.07
 -2 33 8 30.2 1.42
 2 33 -8 32.13 1.29
 -2 33 8 31.25 1.34
 -2 33 8 31.49 1.4
 -2 33 7 11.52 0.87
 -2 33 7 11.33 0.82
 2 33 -7 12.09 0.65
 -2 33 6 3.2 0.72
 -2 33 6 2.41 0.63
 -2 33 5 10.13 0.71
 2 33 -5 10.15 0.61
 -2 33 5 10.11 0.82
 -2 33 4 17.44 1.05
 -2 33 4 19.09 1.01
 2 33 -4 18.74 0.96
 -2 33 4 18.45 0.92
 2 33 -4 18.14 0.83
 2 33 -4 19.52 0.88
 -2 33 3 61.94 2.45
 2 33 -3 59.98 2.38
 -2 33 3 60.01 2.4
 -2 33 3 59.47 2.35
 2 33 -3 60.51 2.31
 2 33 -3 60.47 2.32
 -2 33 2 64.55 2.54
 -2 33 2 61.67 2.49
 2 33 -2 63.91 2.39
 -2 33 2 59.55 2.43
 2 33 -2 62.58 2.38
 -2 33 1 32.3 1.4
 2 33 -1 34.53 1.34
 2 33 -1 32.79 1.35
 -2 33 1 34.48 1.57
 -2 33 1 34.2 1.49
 2 33 -1 32.84 1.43
 -2 33 0 24.59 1.2
 2 33 0 26.66 1.15
 2 33 0 22.94 1.01
 -2 33 -1 13.8 0.86
 2 33 1 12.88 0.81
 2 33 1 11.98 0.6
 -2 33 -2 4.37 0.71
 -2 33 -2 5.02 0.65
 -2 33 -3 12.96 0.89
 -2 33 -3 13.69 0.65
 -2 33 -3 13.98 0.83
 2 33 3 15.17 0.85
 -2 33 -3 13.44 0.7
 -2 33 -4 22.37 1.15
 -2 33 -4 22.58 0.96
 -2 33 -4 23.68 1.11
 2 33 4 24.15 1.09
 -2 33 -4 21.12 0.99
 -2 33 -5 18.24 1.01
 -2 33 -5 18.16 0.83
 -2 33 -5 18.58 0.93
 2 33 5 19.51 0.92
 -2 33 -5 17.57 0.85
 -2 33 -6 47.09 1.96
 -2 33 -6 47.64 1.85
 -2 33 -6 46.91 1.91
 2 33 6 50.22 1.89
 -2 33 -6 46.22 1.87
 -2 33 -7 23.55 1.14
 -2 33 -7 23.34 1.04
 -2 33 -7 22.75 1.05
 2 33 7 24.55 1.05
 -2 33 -7 24.94 1.01
 -2 33 -8 17.79 0.77
 -2 33 -8 17.08 0.79
 -2 33 -8 15.16 0.79
 -2 33 -9 1.25 0.32
 -2 33 -9 1.4 0.37
 -2 33 -10 2.17 0.31
 -2 33 -10 1.54 0.44
 -2 33 -11 6.13 0.42
 -2 33 -12 21.15 0.83
 2 34 -14 7 0.37
 -2 34 13 12.97 0.86
 -2 34 13 11.28 2.13
 2 34 -12 3.09 0.26
 -2 34 12 3.45 0.83
 -2 34 11 3.22 1.68
 -2 34 11 2.28 0.37
 -2 34 11 2.5 0.92
 2 34 -11 2.48 0.3
 -2 34 10 0.78 0.38
 -2 34 10 -0.06 0.99
 2 34 -10 0.58 0.32
 2 34 -9 4.8 0.42
 -2 34 9 5.77 0.79
 -2 34 9 4.73 0.49
 -2 34 9 5.02 1.08
 -2 34 8 21.03 1.1
 -2 34 8 21.32 1.01
 -2 34 8 22.19 1.06
 2 34 -8 22.67 0.95
 2 34 -7 29.33 1.19
 -2 34 7 26.81 1.32
 -2 34 7 28.48 1.29
 -2 34 6 41.98 1.79
 -2 34 6 43.25 1.78
 2 34 -5 28.18 1.18
 -2 34 5 29.9 1.28
 2 34 -5 29.86 1.22
 -2 34 5 30.65 1.34
 2 34 -5 28.1 1.29
 2 34 -4 27.76 1.15
 -2 34 4 27.65 1.25
 -2 34 4 27.82 1.32
 2 34 -4 28.88 1.27
 2 34 -4 29.52 1.19
 -2 34 3 1.93 0.53
 2 34 -3 2.41 0.39
 -2 34 3 2.2 0.69
 -2 34 3 3.24 0.63
 -2 34 2 0.62 0.48
 2 34 -2 0.45 0.36
 -2 34 2 1.21 0.62
 -2 34 2 0.06 0.68
 -2 34 1 12.64 0.87
 2 34 -1 14.55 0.68
 -2 34 1 13.84 0.97
 -2 34 0 30.2 1.39
 2 34 0 30.34 1.23
 2 34 0 31.05 1.35
 -2 34 -1 34.29 1.56
 2 34 1 37.3 1.54
 -2 34 -2 20.22 1.06
 -2 34 -3 24.83 1.24
 2 34 3 28.3 1.21
 -2 34 -3 24.94 1.2
 -2 34 -4 8.23 0.67
 -2 34 -4 8.5 0.5
 -2 34 -4 9.23 0.76
 2 34 4 9.28 0.68
 -2 34 -5 0.7 0.34
 -2 34 -5 0.99 0.59
 -2 34 -5 0.23 0.52
 2 34 5 0.18 0.48
 -2 34 -5 0.41 0.39
 -2 34 -6 6.5 0.46
 -2 34 -6 6.26 0.66
 -2 34 -6 5.99 0.56
 -2 34 -6 5.99 0.48
 2 34 6 6.37 0.55
 -2 34 -7 18.92 0.9
 -2 34 -7 20.31 0.99
 -2 34 -7 21.44 0.87
 -2 34 -7 18.77 0.88
 -2 34 -8 6.51 0.61
 -2 34 -8 6.58 0.44
 -2 34 -8 6.44 0.47
 -2 34 -9 25.54 1.03
 -2 34 -9 25.26 1.1
 -2 34 -10 8.98 0.45
 -2 34 -10 7.91 0.51
 -2 35 13 -0.32 0.53
 2 35 -13 0.42 0.27
 2 35 -12 0.93 0.21
 -2 35 12 0.74 0.69
 -2 35 11 5.28 0.4
 2 35 -11 5.61 0.35
 -2 35 11 5.2 1.73
 -2 35 11 5.46 0.86
 -2 35 10 7.74 0.5
 2 35 -10 7.3 0.43
 -2 35 10 7.91 1.24
 -2 35 10 8.24 0.96
 -2 35 9 21.84 0.98
 2 35 -9 22.93 0.94
 -2 35 9 23.02 1.19
 -2 35 9 21.65 1.34
 -2 35 8 9.42 0.62
 -2 35 8 9.31 0.75
 -2 35 8 8.1 1.07
 2 35 -8 9.38 0.53
 -2 35 7 1.43 0.57
 -2 35 7 1.2 0.64
 -2 35 6 0.49 0.58
 -2 35 6 0.63 0.66
 2 35 -6 0.43 0.52
 2 35 -5 0.59 0.39
 -2 35 5 0.35 0.51
 -2 35 5 -0.13 0.62
 2 35 -5 1.22 0.52
 -2 35 4 8.33 0.62
 2 35 -4 8.21 0.51
 -2 35 4 6.67 0.73
 -2 35 3 8.88 0.67
 -2 35 3 10.07 0.79
 2 35 -3 9.97 0.58
 -2 35 3 10.02 0.75
 -2 35 2 20.91 1.03
 -2 35 2 21.83 1.15
 -2 35 2 22.76 1.11
 2 35 -2 23.61 0.97
 -2 35 1 20.67 1.12
 -2 35 1 18.81 1.02
 2 35 -1 20.32 0.87
 -2 35 0 9.04 0.84
 -2 35 0 8.3 0.75
 2 35 0 9.1 0.5
 -2 35 -1 0.36 0.61
 -2 35 -2 2.59 0.62
 -2 35 -3 5.96 0.66
 -2 35 -4 1.17 0.58
 -2 35 -5 4.93 0.63
 -2 35 -5 5.72 0.56
 -2 35 -6 4.05 0.38
 -2 35 -6 3.7 0.58
 -2 35 -6 3.9 0.49
 -2 35 -7 12.52 0.64
 -2 35 -7 13.27 0.63
 -2 35 -7 13.69 0.76
 -2 35 -8 5.61 0.41
 -2 35 -8 5.62 0.4
 -2 35 -8 5.82 0.54
 -2 35 -9 0.09 0.27
 -2 35 -9 0.65 0.39
 -2 35 -10 0.26 0.23
 -2 35 -10 0.49 0.29
 -2 35 -11 1.35 0.2
 2 36 -12 5.96 0.3
 2 36 -12 5.1 0.39
 -2 36 11 6.81 0.76
 2 36 -11 6.27 0.34
 2 36 -11 5.34 0.45
 -2 36 11 5.79 1.73
 -2 36 10 0.34 0.33
 -2 36 10 0.52 0.77
 2 36 -10 0.43 0.26
 2 36 -10 0.23 0.4
 -2 36 9 19.37 1.09
 -2 36 9 18.61 0.81
 -2 36 9 17.64 1.13
 2 36 -9 17.63 0.76
 2 36 -9 15.84 0.84
 -2 36 8 18.05 0.93
 -2 36 8 16.55 0.81
 -2 36 8 18.85 1.13
 2 36 -8 16.99 0.75
 2 36 -8 15.16 0.83
 -2 36 7 36.73 1.77
 -2 36 7 38.32 1.6
 -2 36 7 40.24 1.62
 -2 36 6 45.08 1.84
 -2 36 6 44.61 1.84
 2 36 -5 47.68 1.82
 -2 36 5 47.81 1.87
 -2 36 5 46.52 1.92
 -2 36 5 44.41 1.91
 -2 36 4 19.2 0.95
 2 36 -4 19.87 0.86
 -2 36 4 19.41 1.03
 2 36 -3 15.36 0.73
 -2 36 3 15.51 0.92
 -2 36 3 16.03 0.88
 -2 36 3 15.39 0.82
 -2 36 2 1.37 0.58
 -2 36 2 1.23 0.65
 2 36 -2 1.26 0.34
 -2 36 1 16.62 0.93
 2 36 -1 18.18 0.79
 -2 36 1 18.07 1.02
 -2 36 0 22.9 1.17
 -2 36 0 23.13 1.1
 -2 36 -1 58.31 2.33
 -2 36 -1 57.1 2.29
 -2 36 -2 38.98 1.63
 -2 36 -3 45.39 1.85
 -2 36 -4 9.85 0.71
 -2 36 -5 2.38 0.54
 -2 36 -6 8.51 0.63
 -2 36 -7 43.61 1.64
 -2 36 -7 40.62 1.7
 -2 36 -8 32.41 1.27
 -2 36 -8 32.53 1.32
 -2 36 -9 23.66 0.89
 -2 36 -9 20 0.92
 -2 36 -10 22.22 0.87
 -2 37 12 0.56 0.41
 2 37 -11 0.69 0.2
 -2 37 11 0.41 0.57
 -2 37 10 1.37 1.33
 2 37 -10 0.17 0.24
 -2 37 10 -0.04 0.65
 2 37 -9 0.46 0.27
 -2 37 9 0.53 0.35
 -2 37 8 0.52 0.62
 2 37 -8 0.5 0.3
 -2 37 8 0.4 0.39
 -2 37 7 2.51 0.6
 -2 37 6 3.99 0.58
 2 37 -6 4.23 0.38
 -2 37 6 4.22 0.64
 -2 37 5 6.75 0.66
 -2 37 5 7 0.71
 -2 37 5 8.37 0.59
 2 37 -5 7.58 0.49
 2 37 -4 2.41 0.36
 -2 37 4 2.37 0.59
 2 37 -3 0.57 0.33
 -2 37 3 -0.03 0.6
 2 37 -2 0.5 0.31
 -2 37 2 0.39 0.6
 -2 37 2 0.69 0.54
 -2 37 1 4.02 0.64
 2 37 -1 3.77 0.35
 -2 37 1 2.77 0.57
 -2 37 0 2.43 0.56
 -2 37 0 1.33 0.62
 -2 37 -1 0.12 0.52
 -2 37 -1 0.98 0.61
 -2 37 -2 0.82 0.53
 -2 37 -3 0.39 0.52
 -2 37 -4 0.93 0.51
 -2 37 -5 0.56 0.49
 -2 37 -6 1.58 0.46
 -2 37 -7 0.51 0.4
 -2 37 -8 -0.12 0.35
 -2 37 -9 -0.23 0.25
 -2 37 -9 -0.11 0.2
 -2 38 11 -2 1.49
 -2 38 10 4.62 1.42
 2 38 -10 1.69 0.23
 -2 38 9 7.32 1.02
 2 38 -9 6.01 0.36
 -2 38 8 17.26 0.94
 2 38 -8 16.88 0.72
 -2 38 7 46.23 1.84
 -2 38 6 39.84 1.61
 2 38 -6 39.23 1.54
 2 38 -5 34.82 1.35
 -2 38 5 32.7 1.44
 -2 38 5 34.48 1.43
 2 38 -4 15.35 0.69
 -2 38 4 15.25 0.85
 -2 38 4 14.63 0.83
 2 38 -3 5.84 0.41
 -2 38 3 6.03 0.61
 -2 38 2 -0.22 0.55
 -2 38 2 0.31 0.5
 2 38 -2 0.07 0.29
 -2 38 1 17.27 0.87
 -2 38 1 16.94 0.91
 -2 38 0 48.5 1.93
 -2 38 0 48.71 1.96
 -2 38 -1 48.27 1.92
 -2 38 -1 48.64 1.96
 -2 38 -2 18.95 0.93
 -2 38 -2 20.39 0.99
 -2 38 -3 13.81 0.76
 -2 38 -4 2.86 0.49
 -2 38 -5 1.26 0.44
 -2 38 -6 2.98 0.42
 -2 38 -7 14.11 0.68
 -2 38 -8 35.94 1.38
 -2 39 10 10.9 1.42
 2 39 -10 10.92 0.46
 2 39 -9 9.18 0.43
 -2 39 9 8.72 1.12
 -2 39 8 4.07 0.73
 -2 39 7 2.62 0.54
 -2 39 6 2.24 0.53
 2 39 -6 2.04 0.3
 -2 39 5 3.62 0.57
 2 39 -5 3.82 0.35
 -2 39 4 16.03 0.84
 -2 39 4 16.69 0.86
 2 39 -4 16.33 0.72
 -2 39 3 4.48 0.55
 2 39 -3 4.77 0.36
 -2 39 2 10.13 0.69
 -2 39 1 3.14 0.49
 -2 39 1 3.37 0.54
 -2 39 0 3.14 0.5
 -2 39 0 4.05 0.56
 -2 39 -1 12.16 0.69
 -2 39 -1 11.84 0.74
 -2 39 -2 0.13 0.44
 -2 39 -2 0.99 0.51
 -2 39 -3 5.02 0.49
 -2 39 -3 4.63 0.55
 -2 39 -4 9.08 0.59
 -2 39 -4 10.37 0.65
 -2 39 -5 23.63 1.01
 -2 39 -6 14.25 0.67
 -2 39 -7 6.39 0.4
 -2 39 -9 -0.12 0.21
 -2 40 9 -2.19 1.1
 2 40 -9 0.64 0.18
 -2 40 8 2.74 0.81
 -2 40 7 6.78 0.59
 2 40 -7 5.88 0.35
 -2 40 6 7.42 0.56
 2 40 -6 7.73 0.41
 -2 40 5 31.57 1.31
 2 40 -5 32.19 1.25
 -2 40 4 2.52 0.5
 2 40 -4 2.64 0.3
 -2 40 3 2.73 0.51
 -2 40 3 2.59 0.48
 -2 40 2 0.7 0.46
 -2 40 1 5.11 0.53
 -2 40 0 18.73 0.85
 -2 40 0 18.52 0.89
 -2 40 -1 17.5 0.82
 -2 40 -1 17.25 0.85
 -2 40 -2 9.39 0.56
 -2 40 -2 7.74 0.6
 -2 40 -3 5.56 0.46
 -2 40 -3 5.62 0.52
 -2 40 -4 2.66 0.37
 -2 40 -4 2.42 0.45
 -2 40 -5 0.51 0.31
 -2 40 -5 -0.9 0.41
 -2 40 -6 3.17 0.33
 -2 40 -6 3.51 0.39
 -2 40 -7 8.4 0.48
 -2 40 -8 9.5 0.45
 -2 41 8 27.27 1.33
 -2 41 7 2.31 0.58
 2 41 -7 2.4 0.23
 -2 41 6 5.04 0.48
 2 41 -6 4.86 0.31
 -2 41 5 11.01 0.61
 2 41 -5 10.51 0.48
 -2 41 4 23.72 1.02
 -2 41 3 19.35 0.88
 -2 41 2 35.97 1.41
 -2 41 2 34.15 1.41
 -2 41 1 28.99 1.2
 -2 41 0 11.42 0.64
 -2 41 -1 6.4 0.46
 -2 41 -1 5.86 0.49
 -2 41 -2 1.8 0.36
 -2 41 -2 1.18 0.41
 -2 41 -3 9.68 0.54
 -2 41 -3 11.07 0.58
 -2 41 -4 18.32 0.77
 -2 41 -4 17.73 0.81
 -2 41 -5 25.91 1.06
 -2 41 -5 28.8 1.1
 -2 41 -6 25.7 1.03
 -2 41 -7 11.97 0.53
 -2 42 7 7.98 0.7
 -2 42 6 0.4 0.42
 -2 42 5 7.46 0.48
 -2 42 4 -0.02 0.38
 -2 42 3 1.94 0.41
 -2 42 2 0.36 0.39
 -2 42 1 1.15 0.39
 -2 42 1 1.07 0.37
 -2 42 0 13.42 0.66
 -2 42 -1 9.78 0.53
 -2 42 -2 2.38 0.34
 -2 42 -2 2.36 0.36
 -2 42 -3 0.15 0.28
 -2 42 -3 0.58 0.32
 -2 42 -4 0.5 0.24
 -2 42 -4 -0.22 0.3
 -2 42 -5 0.54 0.26
 -2 42 -6 0.11 0.2
 -2 43 5 2.59 0.37
 -2 43 4 9.14 0.47
 -2 43 3 23.71 0.95
 -2 43 2 15.46 0.68
 -2 43 1 17.39 0.74
 -2 43 0 5.78 0.39
 -2 43 0 5.08 0.38
 -2 43 -1 -0.15 0.28
 -2 43 -2 0.49 0.28
 -2 43 -3 10.17 0.49
 -2 43 -4 16.61 0.68
 -2 44 -2 2.59 0.24
 3 -23 -2 1.04 0.85
 3 -23 -1 2.77 0.97
 3 -22 -3 33.26 1.84
 3 -22 -2 59.46 2.79
 3 -22 -1 47.85 2.45
 3 -22 0 49.13 2.52
 3 -21 -4 32.93 1.81
 3 -21 -3 17 1.31
 3 -21 -2 -0.33 0.89
 3 -21 -1 3.08 1.03
 3 -21 0 19.45 1.51
 3 -21 1 27.2 1.77
 3 -20 -6 1.43 0.75
 3 -20 -5 2.77 0.84
 3 -20 -4 -0.34 0.79
 3 -20 -3 13.81 1.2
 3 -20 -2 13.06 1.23
 3 -20 -1 14.76 1.29
 3 -20 0 1.04 0.97
 3 -20 1 0.66 1
 3 -19 -7 89.04 3.73
 3 -19 -6 68.66 3.03
 3 -19 -5 98.06 4.12
 3 -19 -4 73.44 3.24
 3 -19 -3 21.28 1.46
 3 -19 -2 -1.11 0.87
 3 -19 -1 15.48 1.36
 3 -19 0 33.6 1.96
 3 -19 1 64.9 3.09
 3 -19 2 150.48 6.2
 3 -18 -8 13.85 1.07
 3 -18 -7 0.16 0.77
 3 -18 -6 0.28 0.73
 3 -18 -5 0.29 0.77
 3 -18 -4 1.27 0.81
 3 -18 -3 1.35 0.88
 3 -18 -2 0.05 0.9
 3 -18 -1 0.86 0.92
 3 -18 0 -0.15 0.93
 3 -18 1 3.55 1.04
 3 -18 2 -0.5 1.11
 3 -17 -15 16.75 0.85
 3 -17 -14 36.01 1.53
 3 -17 -13 22.46 1.11
 3 -17 -12 35.01 1.54
 -3 -17 11 71.52 2.91
 3 -17 -11 67.07 2.72
 -3 -17 10 3.04 1.03
 3 -17 -10 2.72 0.63
 -3 -17 9 -0.83 0.97
 3 -17 -9 -0.04 0.67
 3 -17 -9 -0.34 0.62
 -3 -17 8 6.12 0.95
 3 -17 -8 6.11 0.68
 3 -17 -8 6.12 0.9
 -3 -17 7 49.59 2.77
 3 -17 -7 50.14 2.39
 -3 -17 6 71.77 3.47
 3 -17 -6 72.47 3.16
 -3 -17 5 92.1 4.21
 3 -17 -5 100.25 4.08
 -3 -17 4 76.37 3.56
 3 -17 -4 81.07 3.42
 3 -17 -4 83.39 3.5
 3 -17 -3 11.1 1.04
 3 -17 -3 10.56 1.1
 -3 -17 3 8.95 1.11
 -3 -17 2 16.3 1.23
 3 -17 -2 16.66 1.34
 3 -17 -2 15.01 1.21
 -3 -17 1 22.07 1.48
 3 -17 -1 24.88 1.58
 -3 -17 0 27.53 1.59
 3 -17 0 29.8 1.8
 -3 -17 -1 71.12 3.17
 3 -17 1 73.51 3.35
 -3 -17 -2 49.08 2.35
 3 -17 2 46.39 2.5
 -3 -17 -3 62.02 2.85
 3 -16 -16 13.93 0.74
 3 -16 -15 5.92 0.61
 3 -16 -14 6.42 0.67
 3 -16 -13 -0.37 0.6
 3 -16 -12 22.93 1.17
 3 -16 -11 13.39 0.88
 -3 -16 11 12.95 1.24
 3 -16 -10 75.47 2.89
 3 -16 -10 70.38 3.12
 -3 -16 10 69.9 3.09
 -3 -16 9 35.57 2.66
 3 -16 -9 35.78 1.59
 -3 -16 9 34.8 1.8
 3 -16 -9 36.64 1.86
 3 -16 -8 27.02 1.54
 3 -16 -8 26.44 1.28
 -3 -16 8 27.21 2.12
 3 -16 -8 26.73 1.6
 -3 -16 8 24.74 1.41
 3 -16 -7 6.16 0.94
 3 -16 -7 6.18 0.66
 -3 -16 7 6.07 1.45
 3 -16 -7 5.62 0.89
 3 -16 -6 0.84 0.79
 3 -16 -6 0.77 0.58
 3 -16 -6 0.69 0.76
 -3 -16 6 0.46 1.15
 3 -16 -5 10.37 1.02
 3 -16 -5 9.52 1.03
 3 -16 -5 9.84 0.74
 -3 -16 5 8.55 1.28
 -3 -16 4 2.31 1.03
 3 -16 -4 3.04 0.86
 3 -16 -4 3.11 0.76
 3 -16 -3 47.99 2.24
 -3 -16 3 43.19 2.27
 3 -16 -3 43.81 2.19
 3 -16 -2 14.61 1.27
 3 -16 -2 14.82 1.21
 -3 -16 2 15.59 1.28
 3 -16 -1 22.69 1.5
 3 -16 -1 18.99 1.36
 -3 -16 1 19.24 1.41
 -3 -16 0 9.96 1.03
 3 -16 0 8.23 1.16
 -3 -16 -1 3.87 0.97
 3 -16 1 4.9 1.04
 -3 -16 -2 0.17 0.89
 3 -16 2 0.27 0.98
 -3 -16 -3 -0.45 0.91
 3 -16 3 0.11 1.01
 -3 -16 -4 7.92 1.16
 -3 -16 -5 7.33 1.24
 3 -16 11 4.79 0.68
 3 -16 12 1.39 0.58
 3 -16 13 10.24 0.7
 3 -15 -17 1.4 0.39
 3 -15 -16 3.88 0.54
 3 -15 -15 12.55 0.8
 3 -15 -14 64.16 2.56
 3 -15 -13 36.92 1.63
 -3 -15 12 85.15 3.35
 3 -15 -12 78.2 3.16
 -3 -15 11 20.84 1.48
 3 -15 -11 21.46 1.13
 3 -15 -10 20.44 1.06
 3 -15 -10 17.02 1.23
 -3 -15 10 18.37 1.39
 -3 -15 10 16.22 2.25
 3 -15 -9 33.42 1.77
 -3 -15 9 34.56 1.75
 3 -15 -9 32.91 1.52
 3 -15 -8 15.38 1.16
 3 -15 -8 14.48 0.92
 -3 -15 8 12.59 1.03
 -3 -15 8 12.51 1.7
 3 -15 -8 13.61 1.17
 3 -15 -7 28.75 1.34
 3 -15 -7 30.07 1.66
 -3 -15 7 27.61 2.12
 3 -15 -7 29.81 1.67
 3 -15 -6 58.42 2.42
 3 -15 -6 60.17 2.73
 -3 -15 6 64.72 3.04
 3 -15 -6 62.4 2.75
 3 -15 -5 53.92 2.5
 -3 -15 5 53.65 2.65
 3 -15 -5 52.09 2.16
 3 -15 -5 54.57 2.46
 3 -15 -4 67.78 2.96
 -3 -15 4 67.28 3.07
 3 -15 -4 64.31 2.94
 3 -15 -4 67.08 2.64
 3 -15 -3 7.73 0.96
 3 -15 -3 4.98 0.87
 -3 -15 3 6.65 1.04
 3 -15 -3 5.91 0.63
 3 -15 -2 4.31 0.93
 3 -15 -2 3.82 0.87
 -3 -15 2 4.44 0.95
 3 -15 -2 3.99 0.6
 3 -15 -1 0.96 0.9
 3 -15 -1 0.72 0.53
 -3 -15 1 0.98 0.82
 3 -15 -1 -0.7 0.86
 3 -15 0 25.1 1.2
 -3 -15 0 24.37 1.55
 3 -15 0 26.87 1.64
 -3 -15 -1 23.6 1.5
 3 -15 1 22.93 1.59
 -3 -15 -2 17.54 1.36
 3 -15 2 18.22 1.47
 -3 -15 -3 88.08 3.74
 3 -15 3 81.82 3.82
 -3 -15 -4 44.44 2.32
 3 -15 9 87.09 3.41
 3 -15 10 18.39 1.07
 3 -15 11 22.28 1.17
 3 -15 12 9.31 0.79
 3 -15 13 7.19 0.68
 3 -15 14 0.4 0.48
 3 -14 -17 26.67 1.16
 3 -14 -16 38.59 1.62
 3 -14 -15 17.56 0.97
 3 -14 -14 3.84 0.66
 3 -14 -13 0.46 0.64
 -3 -14 12 1.67 1.74
 3 -14 -12 1.81 0.69
 -3 -14 12 1.52 1.08
 -3 -14 11 4.98 1.89
 3 -14 -11 4.83 0.76
 -3 -14 11 6.84 1.18
 3 -14 -10 43.49 1.84
 -3 -14 10 36.93 2.86
 -3 -14 10 41.66 2.07
 -3 -14 9 192.28 7.94
 3 -14 -9 190.02 7.11
 3 -14 -9 187.92 7.41
 -3 -14 9 188.83 7.2
 -3 -14 8 47.55 2.91
 3 -14 -8 51.41 2.09
 -3 -14 8 49.78 2.21
 3 -14 -8 50.6 2.42
 3 -14 -7 72.01 2.91
 3 -14 -7 77.28 3.24
 -3 -14 7 77.87 3.6
 3 -14 -7 72.08 3.21
 3 -14 -6 17.64 0.95
 3 -14 -6 15 1.24
 -3 -14 6 17.77 1.57
 3 -14 -6 17.28 1.26
 3 -14 -5 2.85 0.85
 3 -14 -5 5.21 0.82
 3 -14 -5 3.96 0.62
 -3 -14 5 2.32 1.11
 3 -14 -4 2.35 0.81
 3 -14 -4 1.91 0.82
 3 -14 -4 3.17 0.57
 -3 -14 4 3.73 1.03
 3 -14 -3 35.96 1.85
 -3 -14 3 37.56 1.94
 3 -14 -3 36.58 1.87
 3 -14 -3 34.54 1.55
 3 -14 -2 79.47 3.32
 -3 -14 2 75.75 3.33
 3 -14 -2 80.02 3.35
 3 -14 -2 74.13 2.99
 3 -14 -1 57.95 2.61
 -3 -14 1 53.38 2.58
 3 -14 -1 57.74 2.62
 3 -14 -1 53.86 2.23
 3 -14 0 22.11 1.14
 -3 -14 0 23.01 1.48
 3 -14 0 25 1.59
 3 -14 0 23.76 1.54
 -3 -14 -1 3.35 0.93
 3 -14 1 2.93 0.99
 -3 -14 -2 2.29 0.97
 3 -14 2 0.35 0.99
 -3 -14 -3 2.36 0.99
 3 -14 3 0.7 1.06
 3 -14 8 34.92 1.6
 3 -14 9 1.45 0.72
 3 -14 10 2.8 0.78
 3 -14 11 5.42 0.8
 3 -14 12 29.89 1.42
 3 -14 13 30.43 1.4
 3 -14 14 29.72 1.3
 3 -14 15 29.51 1.23
 3 -13 -18 0.24 0.37
 3 -13 -17 1.56 0.51
 3 -13 -16 2.15 0.57
 3 -13 -15 2.22 0.62
 3 -13 -14 14.22 0.93
 3 -13 -13 1.63 0.71
 3 -13 -12 26.17 1.33
 -3 -13 12 27.21 1.67
 -3 -13 12 24.05 2.49
 3 -13 -11 7.4 0.82
 -3 -13 11 5.44 1.17
 -3 -13 11 7.69 1.93
 3 -13 -10 15.01 0.99
 -3 -13 10 14.84 1.24
 3 -13 -9 9.29 0.84
 -3 -13 9 11.2 1.1
 -3 -13 9 8.47 1.68
 -3 -13 8 2.04 1.47
 3 -13 -8 0.14 0.63
 3 -13 -7 0.76 0.6
 3 -13 -7 1.06 0.82
 -3 -13 7 -0.44 1.27
 3 -13 -6 5.78 0.69
 3 -13 -6 5.67 0.89
 3 -13 -6 7.22 0.96
 -3 -13 6 6.23 1.26
 3 -13 -5 4.5 0.6
 3 -13 -5 4.7 0.91
 3 -13 -5 3.36 0.84
 -3 -13 5 3.38 1.09
 3 -13 -4 0.52 0.58
 -3 -13 4 0.37 0.98
 3 -13 -4 0.99 0.75
 3 -13 -4 0.64 0.75
 3 -13 -3 19.85 1.39
 -3 -13 3 19.84 1.51
 3 -13 -3 21.61 1.42
 3 -13 -3 23.02 1.09
 3 -13 -2 5.8 0.62
 -3 -13 2 5.27 1.01
 3 -13 -2 5.07 0.94
 3 -13 -2 6.55 0.98
 3 -13 -1 0.19 0.58
 -3 -13 1 0.41 0.88
 3 -13 -1 0.66 0.81
 3 -13 -1 0.66 0.87
 3 -13 0 12.79 1.16
 3 -13 0 12.92 1.19
 -3 -13 0 12.65 1.19
 3 -13 0 11.66 0.82
 -3 -13 -1 1.92 0.94
 3 -13 1 2.91 0.59
 3 -13 1 1.92 0.99
 -3 -13 -2 4.07 0.99
 3 -13 2 3.81 1.04
 -3 -13 -3 6.21 1.07
 3 -13 3 5.55 1.15
 3 -13 4 -0.17 1.09
 3 -13 7 43.21 1.87
 3 -13 8 5.52 0.81
 3 -13 9 15.99 1.07
 3 -13 10 4.65 0.82
 3 -13 11 9.23 0.92
 3 -13 12 1.21 0.76
 3 -13 13 0.52 0.68
 3 -13 14 0.77 0.57
 3 -13 15 0.02 0.48
 3 -12 -18 22.88 1.01
 3 -12 -17 29.08 1.28
 3 -12 -16 22.55 1.11
 3 -12 -15 23.11 1.19
 3 -12 -14 5.55 0.74
 3 -12 -13 0.39 0.7
 -3 -12 13 0.52 1.01
 -3 -12 12 5.15 2
 3 -12 -12 4.3 0.78
 -3 -12 12 4.25 1.21
 3 -12 -11 75.4 2.94
 -3 -12 11 69.32 3.15
 -3 -12 11 70.26 4.12
 3 -12 -10 24.68 1.28
 -3 -12 10 24.63 1.55
 3 -12 -9 143.09 5.52
 -3 -12 9 149.59 5.6
 -3 -12 9 142.01 6.31
 3 -12 -8 78.51 3.07
 -3 -12 8 74.65 3.84
 3 -12 -7 47.13 1.98
 -3 -12 7 47.17 2.65
 3 -12 -6 1.52 0.63
 -3 -12 6 1.96 1.13
 3 -12 -6 2.41 0.82
 3 -12 -6 1.48 0.83
 3 -12 -5 0.77 0.56
 -3 -12 5 0.39 1.04
 3 -12 -5 1.67 0.82
 3 -12 -5 0.59 0.78
 -3 -12 4 36.13 2.04
 3 -12 -4 36.2 1.88
 3 -12 -4 36.67 1.58
 3 -12 -4 35.33 1.87
 3 -12 -3 49.43 2.26
 3 -12 -3 47.54 2.23
 3 -12 -3 46.43 1.94
 -3 -12 3 43.39 2.31
 3 -12 -2 110.51 4.59
 3 -12 -2 117.43 4.61
 3 -12 -2 112.77 4.28
 -3 -12 2 107.35 4.61
 3 -12 -1 40.76 2.07
 3 -12 -1 40.5 2.07
 3 -12 -1 39.6 1.72
 -3 -12 1 39.77 2.09
 3 -12 0 48.66 2.41
 3 -12 0 47.72 2.04
 -3 -12 0 51.12 2.4
 3 -12 0 52.52 2.41
 -3 -12 -1 7.99 1.1
 3 -12 1 9.68 1.16
 3 -12 1 8.08 0.74
 3 -12 2 4.48 1.03
 -3 -12 -2 4.22 1.04
 3 -12 3 1.48 1.05
 3 -12 4 22.75 1.72
 3 -12 6 55.35 2.28
 3 -12 7 52.16 2.2
 3 -12 8 82.06 3.29
 3 -12 9 15.46 1.09
 3 -12 10 23.18 1.33
 3 -12 11 2.16 0.85
 3 -12 12 34.8 1.65
 3 -12 13 57.43 2.37
 3 -12 14 55.08 2.23
 3 -12 15 33.51 1.43
 3 -12 16 17.24 0.78
 3 -11 -18 3.98 0.49
 3 -11 -17 0.41 0.54
 3 -11 -16 -0.04 0.61
 3 -11 -15 3.26 0.71
 3 -11 -14 20.86 1.17
 3 -11 -13 3.06 0.76
 -3 -11 13 4.74 1.18
 -3 -11 12 2.39 1.94
 3 -11 -12 1.57 0.75
 -3 -11 12 0.9 1.18
 3 -11 -11 20.34 1.17
 -3 -11 11 21.13 1.47
 -3 -11 10 1.86 1.05
 3 -11 -10 1.7 0.72
 -3 -11 10 1.76 1.72
 -3 -11 9 5.21 0.96
 3 -11 -9 4.82 0.75
 -3 -11 9 5.05 1.63
 3 -11 -8 1.22 0.66
 -3 -11 8 -0.34 1.4
 3 -11 -7 7.12 0.76
 -3 -11 7 9.9 1.41
 3 -11 -6 10.52 1.02
 3 -11 -6 11.65 0.82
 -3 -11 6 11.43 1.35
 3 -11 -5 23.26 1.14
 3 -11 -5 22.12 1.39
 -3 -11 5 25.03 1.66
 3 -11 -5 21.86 1.45
 3 -11 -4 34 1.54
 3 -11 -4 37.34 1.86
 -3 -11 4 32.84 1.98
 3 -11 -4 36.82 1.81
 3 -11 -3 1.88 0.82
 3 -11 -3 1.2 0.81
 3 -11 -3 1.65 0.56
 -3 -11 3 1.98 0.99
 3 -11 -2 3.91 0.87
 3 -11 -2 2.57 0.83
 3 -11 -2 2.68 0.58
 -3 -11 2 2.53 0.94
 3 -11 -1 1.2 0.84
 3 -11 -1 1.72 0.85
 3 -11 -1 1.47 0.6
 -3 -11 1 1.1 0.94
 -3 -11 0 25.39 1.55
 3 -11 0 22.66 1.52
 3 -11 0 22.41 1.48
 3 -11 0 22.74 1.16
 3 -11 1 3.53 1.02
 3 -11 1 4.29 0.95
 3 -11 1 3.12 0.62
 -3 -11 -1 3.44 1.01
 -3 -11 -2 -0.09 0.93
 3 -11 2 0.97 0.99
 3 -11 3 13.75 1.35
 3 -11 4 21.02 1.65
 3 -11 5 5.34 0.73
 3 -11 7 6.34 0.87
 3 -11 8 3.39 0.85
 3 -11 9 7.21 0.95
 3 -11 10 0.83 0.91
 3 -11 11 3.9 0.93
 3 -11 12 1.06 0.85
 3 -11 13 2.56 0.79
 3 -11 14 0.06 0.68
 3 -11 15 1.82 0.58
 3 -11 16 1.1 0.43
 3 -10 -19 9.32 0.51
 3 -10 -18 12.74 0.74
 3 -10 -17 21.98 1.08
 3 -10 -16 19.12 1.06
 3 -10 -15 54.33 2.26
 3 -10 -14 8.22 0.87
 -3 -10 13 4.75 1.88
 3 -10 -13 2.97 0.78
 -3 -10 13 4.43 1.21
 -3 -10 12 3.93 1.96
 3 -10 -12 4.73 0.77
 -3 -10 12 4.95 1.2
 3 -10 -11 46.04 1.94
 -3 -10 11 42.89 2.17
 3 -10 -10 28.25 1.39
 -3 -10 10 28.22 1.64
 -3 -10 10 24.93 2.44
 3 -10 -9 81.89 3.23
 -3 -10 9 81.53 3.32
 -3 -10 9 82.66 4.06
 -3 -10 8 52.44 2.87
 3 -10 -8 48.5 2.06
 -3 -10 7 36.8 2.29
 3 -10 -7 37.93 1.65
 3 -10 -6 1.62 0.63
 -3 -10 6 1.5 1.18
 3 -10 -5 7.19 0.72
 -3 -10 5 6.49 1.21
 3 -10 -5 7.16 0.94
 3 -10 -5 7.13 0.95
 3 -10 -4 12.56 1.09
 3 -10 -4 12.89 0.82
 -3 -10 4 13.31 1.27
 3 -10 -4 12.98 1.11
 3 -10 -3 120.32 4.6
 3 -10 -3 120.36 4.87
 3 -10 -3 126.74 4.94
 -3 -10 3 117.62 4.96
 3 -10 -2 97.01 3.87
 3 -10 -2 106.69 4.17
 3 -10 -2 105.28 4.22
 -3 -10 2 100.47 4.27
 3 -10 -1 92.01 3.64
 3 -10 -1 97.24 3.95
 3 -10 -1 99.59 4
 -3 -10 1 93.13 4
 3 -10 0 34.93 1.56
 -3 -10 0 34.36 1.98
 3 -10 0 37.89 1.94
 3 -10 0 36.52 1.94
 3 -10 1 7.32 1.08
 3 -10 1 5.53 0.7
 -3 -10 -1 5.7 1.01
 3 -10 1 6.11 1.07
 3 -10 2 1.18 1
 -3 -10 -2 2.75 0.96
 3 -10 3 2.18 1.07
 3 -10 4 19.26 1.07
 3 -10 4 21.65 1.56
 3 -10 5 15.58 0.96
 3 -10 6 78.72 3.14
 3 -10 7 21.37 1.24
 3 -10 8 25.27 1.43
 3 -10 9 6.62 1.02
 3 -10 10 3.51 0.99
 3 -10 11 16.34 1.19
 3 -10 12 22.47 1.33
 3 -10 13 36.21 1.7
 3 -10 14 56.14 2.31
 3 -10 15 25.37 1.21
 3 -10 16 14.47 0.75
 3 -10 17 3.33 0.35
 3 -9 -19 11.83 0.63
 3 -9 -18 4.69 0.55
 3 -9 -17 -0.02 0.59
 3 -9 -16 14.51 0.95
 3 -9 -15 13.7 0.99
 3 -9 -14 40.51 1.84
 -3 -9 13 8.36 1.33
 3 -9 -13 9.34 0.93
 -3 -9 13 10.57 2.14
 -3 -9 12 62.46 2.87
 3 -9 -12 64.56 2.63
 -3 -9 12 59.58 3.87
 -3 -9 11 20.88 1.45
 3 -9 -11 20.26 1.17
 -3 -9 10 2.59 1.03
 3 -9 -10 1.29 0.72
 -3 -9 10 -0.26 1.69
 -3 -9 9 1.85 0.85
 3 -9 -9 2.6 0.7
 -3 -9 9 4.12 1.56
 3 -9 -8 0.79 0.64
 -3 -9 8 0.2 1.46
 -3 -9 7 44.1 2.56
 3 -9 -7 45.85 1.92
 -3 -9 6 76.19 3.51
 3 -9 -6 73.92 2.94
 3 -9 -5 89.38 3.75
 -3 -9 5 90.16 3.88
 3 -9 -5 85.69 3.41
 3 -9 -5 89.33 3.67
 3 -9 -4 39 1.72
 3 -9 -4 43 2.02
 -3 -9 4 42.16 2.17
 3 -9 -4 40.29 2.02
 3 -9 -3 14.99 0.87
 -3 -9 3 12.32 1.28
 3 -9 -3 13.36 1.12
 3 -9 -3 14.9 1.17
 3 -9 -2 1.92 0.81
 3 -9 -2 0.9 0.57
 3 -9 -2 2.12 0.87
 -3 -9 2 1.03 0.97
 3 -9 -1 0.41 0.81
 3 -9 -1 0.44 0.58
 3 -9 -1 -0.04 0.86
 -3 -9 1 1.34 1
 3 -9 0 9.97 1.08
 3 -9 0 8.21 0.73
 -3 -9 0 8.77 1.12
 3 -9 0 8.47 1.09
 3 -9 1 26.55 1.29
 -3 -9 -1 29.44 1.75
 3 -9 1 26.94 1.68
 3 -9 1 26.74 1.64
 3 -9 2 50.77 2.4
 3 -9 2 46.35 2
 3 -9 3 46.65 1.9
 3 -9 3 42.16 2.34
 3 -9 4 45.84 1.92
 3 -9 5 11.29 0.9
 3 -9 6 0.77 0.79
 3 -9 7 8.76 0.95
 3 -9 8 21.22 1.34
 3 -9 9 36.45 1.84
 3 -9 10 11.53 1.17
 3 -9 11 30.14 1.65
 3 -9 12 21.3 1.34
 3 -9 13 0.87 0.85
 3 -9 14 -0.24 0.77
 3 -9 15 13.77 0.88
 3 -9 16 17.84 0.88
 3 -9 17 15.78 0.72
 3 -8 -19 1.7 0.43
 3 -8 -18 4.06 0.58
 3 -8 -17 6.87 0.72
 3 -8 -16 6.18 0.8
 3 -8 -15 5.75 0.86
 3 -8 -14 15.38 1.11
 3 -8 -13 1.82 0.85
 -3 -8 13 0.55 1.25
 -3 -8 13 -0.32 1.96
 3 -8 -12 1.24 0.84
 -3 -8 12 1.1 1.98
 -3 -8 12 1.58 1.28
 -3 -8 11 13.41 1.34
 3 -8 -11 13.51 1.03
 -3 -8 10 7.8 1.08
 -3 -8 10 9.58 1.85
 3 -8 -10 9.22 0.87
 -3 -8 9 11.9 1.81
 3 -8 -9 10.27 0.88
 -3 -8 8 12.29 1.68
 3 -8 -8 12.51 0.89
 -3 -8 7 8.41 1.43
 3 -8 -7 8.42 0.77
 3 -8 -6 2.26 0.63
 -3 -8 6 1.9 1.14
 3 -8 -5 0.64 0.61
 -3 -8 5 0.58 1.05
 3 -8 -4 16.75 1.18
 3 -8 -4 13.89 1.22
 -3 -8 4 14.63 1.35
 3 -8 -4 16.32 0.91
 -3 -8 3 48.53 2.58
 3 -8 -3 53.96 2.45
 3 -8 -3 53.61 2.17
 3 -8 -3 56.27 2.5
 -3 -8 2 18.38 1.42
 3 -8 -2 18.15 1.28
 3 -8 -2 18.5 0.99
 3 -8 -2 19.19 1.32
 -3 -8 1 22.01 1.59
 3 -8 -1 23.64 1.45
 3 -8 -1 22.57 1.15
 3 -8 -1 25.53 1.55
 -3 -8 0 25.23 1.56
 3 -8 0 20.87 1.43
 3 -8 0 22.49 1.13
 3 -8 0 21.91 1.53
 3 -8 1 62.25 2.81
 3 -8 1 64.78 2.88
 -3 -8 -1 66.61 2.94
 3 -8 1 59.51 2.49
 3 -8 2 1.94 0.65
 3 -8 2 1.8 0.96
 3 -8 3 0.94 0.62
 3 -8 4 7.66 0.76
 3 -8 5 6.17 0.81
 3 -8 6 14.33 1.04
 3 -8 7 3.1 0.91
 3 -8 8 21.99 1.35
 3 -8 9 2.77 0.98
 3 -8 10 3.43 1.05
 3 -8 11 4.77 1.05
 3 -8 12 5.41 1.02
 3 -8 13 13.22 1.11
 3 -8 14 13.57 1.02
 3 -8 15 5.82 0.75
 3 -8 16 1.3 0.56
 3 -8 17 0.87 0.34
 3 -8 17 0.43 0.34
 3 -7 -19 17.91 0.85
 3 -7 -18 3.34 0.59
 3 -7 -17 0.89 0.67
 3 -7 -16 7.68 0.84
 3 -7 -15 22.89 1.29
 3 -7 -14 32.21 1.61
 3 -7 -13 81.28 3.19
 -3 -7 13 72.82 3.38
 -3 -7 13 77.56 4.39
 3 -7 -12 95.48 3.72
 -3 -7 12 91.32 3.87
 -3 -7 12 87.93 4.9
 -3 -7 11 45.91 2.32
 3 -7 -11 49.44 2.14
 -3 -7 10 6.09 1.85
 -3 -7 10 7.37 1.08
 3 -7 -10 7.68 0.9
 -3 -7 9 5.06 1.57
 3 -7 -9 3.4 0.77
 -3 -7 8 4.42 1.44
 3 -7 -8 4.53 0.74
 -3 -7 7 18.11 1.65
 3 -7 -7 15.46 0.98
 -3 -7 6 88.77 3.88
 3 -7 -6 85.5 3.37
 -3 -7 5 85.81 3.83
 3 -7 -5 86.36 3.36
 -3 -7 4 79.73 3.58
 3 -7 -4 80.92 3.46
 3 -7 -4 81.13 3.4
 3 -7 -4 81.15 3.16
 -3 -7 3 44.91 2.31
 3 -7 -3 45.04 2.17
 3 -7 -3 45.39 2.1
 3 -7 -3 42.69 1.84
 -3 -7 2 11.36 1.3
 3 -7 -2 11.79 1.12
 3 -7 -2 10.35 1.03
 3 -7 -2 12.63 0.81
 -3 -7 1 38.08 2.12
 3 -7 -1 39.42 2.05
 3 -7 -1 39.3 1.98
 3 -7 -1 39.25 1.68
 -3 -7 0 19.67 1.45
 3 -7 0 16.82 1.35
 3 -7 0 16.26 1.27
 3 -7 0 15.68 0.95
 3 -7 1 53.48 2.57
 -3 -7 -1 56.19 2.64
 3 -7 1 52.27 2.2
 3 -7 2 44.69 1.89
 3 -7 3 29.24 1.37
 3 -7 4 55.48 2.27
 3 -7 5 15.5 1.01
 3 -7 6 1.16 0.82
 3 -7 7 21.29 1.31
 3 -7 8 37.99 1.89
 3 -7 9 48.68 2.27
 3 -7 10 52.46 2.4
 3 -7 11 59.65 2.63
 3 -7 12 19.02 1.31
 3 -7 13 4.12 0.94
 3 -7 14 0.08 0.81
 3 -7 15 14.52 0.96
 3 -7 16 43.67 1.79
 3 -7 17 26.99 1.12
 3 -7 17 27.73 1.14
 3 -6 -19 -0.42 0.45
 3 -6 -18 0.71 0.56
 3 -6 -17 1.99 0.7
 3 -6 -16 -0.33 0.78
 3 -6 -15 -0.17 0.85
 3 -6 -14 14.64 1.15
 -3 -6 14 13.98 1.44
 3 -6 -13 0.19 0.92
 -3 -6 13 3.48 2.04
 -3 -6 13 1.93 1.22
 3 -6 -12 5.13 0.95
 -3 -6 12 3.02 2.13
 -3 -6 12 3.71 1.24
 3 -6 -11 2.2 0.89
 -3 -6 11 0.92 1.16
 -3 -6 10 0.43 1.64
 -3 -6 10 1.82 0.92
 3 -6 -10 0.51 0.8
 -3 -6 9 16.06 1.88
 3 -6 -9 12.69 0.98
 3 -6 -8 5.95 0.74
 -3 -6 8 7.38 1.54
 -3 -6 7 9.94 1.46
 3 -6 -7 9.1 0.78
 3 -6 -6 0.24 0.61
 -3 -6 6 0.32 1.15
 3 -6 -5 0.33 0.61
 -3 -6 5 0.73 1.07
 3 -6 -4 8.75 0.74
 3 -6 -4 7.21 1.01
 -3 -6 4 8.56 1.24
 -3 -6 3 14.91 1.35
 3 -6 -3 16.42 1.27
 3 -6 -3 14.32 1.15
 3 -6 -3 16.67 0.91
 3 -6 -2 1.61 0.57
 -3 -6 2 -0.04 0.93
 3 -6 -2 1.41 0.81
 3 -6 -2 0.58 0.9
 -3 -6 1 15.87 1.38
 3 -6 -1 17.17 1.26
 3 -6 -1 14.05 0.91
 3 -6 -1 15.79 1.17
 3 -6 0 6.71 1.05
 -3 -6 0 4.68 1.12
 3 -6 0 6.53 0.71
 3 -6 1 2.27 1.02
 3 -6 1 2.56 0.62
 -3 -6 -1 2.17 0.99
 3 -6 2 2.09 0.94
 3 -6 2 0.78 0.64
 3 -6 3 8.97 0.78
 3 -6 4 15.98 1.01
 3 -6 4 14.94 1.39
 3 -6 5 3.75 0.8
 3 -6 5 2.18 1.08
 3 -6 6 8.69 0.91
 3 -6 7 -0.02 0.92
 3 -6 8 -0.26 0.98
 3 -6 9 3.39 1.07
 3 -6 10 5.66 1.09
 3 -6 11 2.76 1.02
 3 -6 12 1.1 1
 3 -6 13 1.36 0.96
 3 -6 14 1.98 0.83
 3 -6 15 2 0.73
 3 -6 16 5.45 0.65
 3 -6 17 -0.2 0.36
 3 -6 17 0.7 0.39
 3 -5 -19 8.06 0.61
 3 -5 -18 3.28 0.63
 3 -5 -17 0.53 0.71
 3 -5 -16 2.38 0.83
 3 -5 -15 20.7 1.31
 3 -5 -14 17.99 1.29
 -3 -5 14 19.99 1.59
 3 -5 -13 130.61 5.09
 -3 -5 13 120.89 6.23
 -3 -5 13 132.73 5.22
 3 -5 -12 76.85 3.11
 -3 -5 12 76 4.35
 -3 -5 12 70.82 3.28
 3 -5 -11 35.55 1.74
 -3 -5 11 33.18 1.9
 -3 -5 11 38.17 2.87
 -3 -5 10 16.33 1.21
 3 -5 -10 15.29 1.1
 -3 -5 10 17.67 2.1
 3 -5 -9 2.36 0.75
 -3 -5 9 3.16 1.62
 3 -5 -8 14.92 0.97
 -3 -5 8 14.31 1.69
 -3 -5 7 18.55 1.73
 3 -5 -7 16.65 0.99
 -3 -5 6 66.5 3.09
 3 -5 -6 62.57 2.54
 -3 -5 5 132.44 5.17
 3 -5 -5 120.54 4.67
 -3 -5 4 148.36 5.97
 3 -5 -4 150.67 5.85
 3 -5 -4 145.39 5.55
 3 -5 -3 59.96 2.49
 -3 -5 3 55.26 2.68
 3 -5 -3 57.45 2.56
 3 -5 -3 51.93 2.22
 3 -5 -2 13.34 1.08
 3 -5 -2 12.75 0.87
 -3 -5 2 17.2 1.44
 3 -5 -2 16.25 1.21
 3 -5 -1 25.54 1.21
 -3 -5 1 24.71 1.72
 3 -5 -1 25.86 1.58
 3 -5 0 87.65 3.48
 -3 -5 0 95.18 3.95
 3 -5 0 92.35 3.85
 3 -5 1 88.34 3.52
 3 -5 1 88.26 3.87
 3 -5 2 79.74 3.33
 3 -5 2 74.55 3
 3 -5 2 75 3.42
 3 -5 3 64.03 2.49
 3 -5 3 65.5 2.98
 3 -5 3 68.86 2.63
 3 -5 4 58.2 2.26
 3 -5 4 61.49 2.41
 3 -5 5 17.64 1.12
 3 -5 5 17.47 1.48
 3 -5 6 0.07 0.83
 3 -5 7 16.77 1.23
 3 -5 8 31.1 1.69
 3 -5 9 30.22 1.7
 3 -5 10 83.05 3.44
 3 -5 11 56.22 2.5
 3 -5 12 22.58 1.47
 3 -5 13 16.69 1.23
 3 -5 14 1.54 0.87
 3 -5 15 6.03 0.83
 3 -5 16 23.56 1.14
 3 -5 17 38.09 1.53
 3 -5 17 40.18 1.56
 3 -4 -20 0.48 0.32
 3 -4 -19 2.54 0.5
 3 -4 -18 16.78 0.95
 3 -4 -17 29.64 1.45
 3 -4 -16 25.33 1.39
 3 -4 -15 7.04 1.01
 3 -4 -14 6.74 1.07
 -3 -4 14 8.43 1.4
 -3 -4 13 4.16 2.23
 -3 -4 13 3.13 1.3
 3 -4 -13 3.95 1.04
 -3 -4 12 21.49 1.6
 3 -4 -12 22.95 1.42
 -3 -4 12 26.62 2.68
 -3 -4 11 40.36 2.07
 3 -4 -11 37.81 1.88
 -3 -4 11 38.57 2.97
 -3 -4 10 30.02 1.6
 3 -4 -10 28.43 1.51
 -3 -4 10 30.9 2.48
 3 -4 -9 42.45 1.88
 -3 -4 9 40.91 2.73
 -3 -4 8 10.32 1.65
 3 -4 -8 10.43 0.85
 3 -4 -7 18.35 1.04
 -3 -4 7 17.86 1.74
 -3 -4 6 8.93 1.37
 3 -4 -6 12.11 0.83
 -3 -4 5 0.98 1.05
 3 -4 -5 2.04 0.61
 3 -4 -4 0.87 0.79
 -3 -4 4 1.55 1.05
 3 -4 -4 1.42 0.59
 3 -4 -3 22.35 1.14
 3 -4 -3 23.92 1.46
 -3 -4 3 24.25 1.67
 3 -4 -2 38.2 1.91
 3 -4 -2 34.57 1.57
 -3 -4 2 38.56 2.09
 3 -4 -1 24.39 1.56
 3 -4 -1 24.78 1.19
 -3 -4 1 24.41 1.71
 3 -4 0 55.64 2.65
 3 -4 0 54.41 2.28
 3 -4 1 39.12 1.75
 3 -4 1 42.91 2.04
 3 -4 1 43.37 2.15
 3 -4 2 1.95 1.01
 3 -4 2 0.7 0.87
 3 -4 2 1.11 0.63
 3 -4 3 0.32 0.36
 3 -4 3 1.72 0.93
 3 -4 3 0.42 0.63
 3 -4 4 39.78 2.16
 3 -4 4 41.93 1.79
 3 -4 4 40.35 1.63
 3 -4 5 15.24 1.41
 3 -4 5 18.39 1.11
 3 -4 5 16.74 0.83
 3 -4 6 39.26 1.82
 3 -4 7 34.92 1.76
 3 -4 8 15.82 1.28
 3 -4 9 0.89 1.07
 3 -4 10 4.34 1.13
 3 -4 11 18 1.39
 3 -4 12 12.35 1.18
 3 -4 13 20.4 1.37
 3 -4 14 17.83 1.2
 3 -4 15 17.66 1.09
 3 -4 16 2.75 0.65
 3 -4 17 2.35 0.47
 3 -4 17 2.6 0.37
 3 -3 -20 27.43 1.12
 3 -3 -19 13.71 0.79
 3 -3 -18 6.02 0.72
 3 -3 -17 0.02 0.75
 3 -3 -16 2.82 0.86
 3 -3 -15 2.11 0.9
 3 -3 -14 28.73 1.53
 -3 -3 14 24.78 1.77
 3 -3 -13 95.54 3.75
 -3 -3 13 91.15 3.92
 3 -3 -12 33.57 1.63
 -3 -3 12 27.09 2.85
 -3 -3 12 27.5 1.87
 -3 -3 11 17.74 2.27
 -3 -3 11 17.51 1.38
 3 -3 -11 16.72 1.22
 -3 -3 10 2.94 1.01
 3 -3 -10 1.77 0.86
 -3 -3 10 2.8 1.79
 -3 -3 9 15.82 1.87
 3 -3 -9 15.57 1.08
 -3 -3 8 8.6 1.56
 3 -3 -8 8.51 0.85
 -3 -3 7 26.06 1.87
 3 -3 -7 23.83 1.24
 -3 -3 6 21.63 1.69
 3 -3 -6 18.19 1.04
 -3 -3 5 57.95 2.72
 3 -3 -5 52.74 2.2
 -3 -3 4 26.38 1.83
 3 -3 -4 28.2 1.6
 3 -3 -4 26.68 1.28
 -3 -3 3 24.72 1.63
 3 -3 -3 24.12 1.44
 3 -3 -3 21.72 1.12
 3 -3 -2 1.61 0.85
 3 -3 -2 0.21 0.58
 -3 -3 2 2.81 1.12
 3 -3 -1 0.43 0.9
 -3 -3 1 0.55 1.05
 3 -3 -1 0.04 0.59
 3 -3 0 57.49 2.64
 3 -3 0 54.89 2.29
 3 -3 0 57.88 2.56
 -3 -3 0 58.32 2.77
 3 -3 1 35.16 1.9
 3 -3 1 32.37 1.5
 3 -3 1 34.21 1.76
 3 -3 2 74.19 3.18
 3 -3 2 71 2.88
 3 -3 2 74.71 3.29
 3 -3 3 70.58 2.71
 3 -3 3 74.59 2.85
 3 -3 3 68.34 3.16
 3 -3 4 31.7 1.29
 3 -3 4 29.2 1.81
 3 -3 4 31.74 1.5
 3 -3 5 5.6 0.51
 3 -3 5 6.46 1.11
 3 -3 5 5 0.83
 3 -3 6 9.95 1.01
 3 -3 7 5.53 0.94
 3 -3 8 19.95 1.32
 3 -3 9 20.58 1.4
 3 -3 10 66.31 2.88
 3 -3 11 25.15 1.59
 -3 -3 -11 25.12 1.11
 3 -3 12 11.26 1.25
 -3 -3 -12 12.48 0.7
 3 -3 13 6.15 1.02
 3 -3 14 -0.89 0.87
 3 -3 15 8.16 0.86
 3 -3 16 9.46 0.77
 3 -3 17 37.87 1.54
 3 -2 -20 4.61 0.42
 3 -2 -19 15.38 0.84
 3 -2 -18 27.48 1.32
 3 -2 -17 38.72 1.75
 3 -2 -16 61.56 2.6
 3 -2 -15 49.89 2.26
 -3 -2 14 15.23 1.56
 3 -2 -14 16.76 1.3
 -3 -2 14 16.2 2.45
 3 -2 -13 0.33 1
 -3 -2 13 1.06 2.16
 -3 -2 13 0.86 1.29
 3 -2 -12 7.89 1.1
 -3 -2 12 8.59 1.36
 -3 -2 12 6.4 2.22
 -3 -2 11 51.75 2.44
 3 -2 -11 52.32 2.31
 -3 -2 11 47.19 3.31
 -3 -2 10 51.95 2.29
 -3 -2 10 54.82 3.18
 3 -2 -10 48.97 2.22
 -3 -2 9 81.3 4.01
 3 -2 -9 79.53 3.2
 -3 -2 8 34.7 2.35
 3 -2 -8 35.59 1.61
 -3 -2 7 9.44 1.46
 3 -2 -7 7.71 0.76
 -3 -2 6 2.81 1.17
 3 -2 -6 2.81 0.63
 -3 -2 5 0.3 1.11
 3 -2 -5 -0.19 0.6
 3 -2 -4 19.76 1.04
 -3 -2 4 20.69 1.54
 3 -2 -4 19.86 1.38
 3 -2 -3 76.9 3.06
 3 -2 -3 76.61 3.38
 3 -2 -2 142.16 5.43
 3 -2 -2 133.54 5.19
 3 -2 -2 132.73 5.51
 3 -2 -1 150.19 5.75
 3 -2 -1 139.79 5.51
 3 -2 -1 144.66 5.82
 3 -2 0 96.73 4.03
 3 -2 0 97.35 3.79
 3 -2 0 98.64 4.13
 -3 -2 0 105.19 4.25
 3 -2 1 42.38 1.88
 3 -2 1 46.84 2.13
 3 -2 1 47.15 2.31
 3 -2 2 0.55 0.81
 3 -2 2 -0.14 0.93
 3 -2 2 0.15 0.62
 3 -2 3 13.63 1.2
 3 -2 3 14.82 0.97
 3 -2 3 14.25 0.7
 3 -2 4 49.94 2.48
 3 -2 4 51.44 2
 3 -2 4 51.27 2.17
 3 -2 5 112 4.8
 3 -2 5 113.88 4.33
 3 -2 5 119.46 4.47
 3 -2 6 124.9 4.76
 3 -2 6 130.17 4.9
 3 -2 7 52.78 2.34
 3 -2 8 37.45 1.87
 3 -2 9 2.75 1.09
 3 -2 10 0.44 1.1
 3 -2 11 8.3 1.21
 -3 -2 -11 9.4 0.62
 3 -2 12 41.58 2.01
 -3 -2 -12 41.33 1.67
 3 -2 13 41.96 2.01
 3 -2 14 37.25 1.79
 3 -2 15 25.21 1.32
 3 -2 16 13.89 0.89
 3 -2 16 14.7 0.78
 3 -2 17 6.66 0.56
 3 -1 -20 5.09 0.44
 3 -1 -19 0.64 0.52
 3 -1 -18 -0.05 0.65
 3 -1 -17 3.4 0.78
 3 -1 -16 1.44 0.86
 3 -1 -15 1.24 0.95
 -3 -1 14 10.05 2.26
 3 -1 -14 8.65 1.17
 -3 -1 14 9.81 1.38
 -3 -1 13 4.84 2.22
 3 -1 -13 4.95 1.07
 -3 -1 13 6.34 1.4
 -3 -1 12 2.63 2.11
 3 -1 -12 2 1.02
 -3 -1 12 3.57 1.33
 3 -1 -11 7.66 1
 -3 -1 11 5.07 1.18
 -3 -1 11 5.91 1.94
 3 -1 -10 4.28 0.87
 -3 -1 10 4.97 1.03
 -3 -1 10 5.78 1.81
 3 -1 -9 6.23 0.83
 -3 -1 9 3.14 1.53
 3 -1 -8 0.89 0.69
 -3 -1 8 1.44 1.38
 3 -1 -7 6.49 0.74
 -3 -1 7 8.32 1.4
 -3 -1 6 9.49 1.37
 3 -1 -6 8.32 0.77
 -3 -1 5 18.48 1.51
 3 -1 -5 15.69 0.94
 -3 -1 4 1.76 1.09
 3 -1 -4 0.93 0.58
 3 -1 -4 0.15 0.81
 3 -1 -3 15.21 0.89
 -3 -1 3 15.37 1.42
 3 -1 -3 15.85 1.2
 3 -1 -2 0.26 0.57
 3 -1 -2 0.89 0.75
 3 -1 -2 0.41 0.82
 -3 -1 2 0.09 1.08
 3 -1 -1 0.14 0.58
 3 -1 -1 -0.54 0.88
 3 -1 -1 -0.5 0.73
 -3 -1 1 -0.55 1.06
 3 -1 0 29.7 1.36
 3 -1 0 29.49 1.59
 3 -1 0 27.92 1.69
 -3 -1 0 31.22 1.88
 3 -1 1 8.12 1.08
 3 -1 1 8.16 0.74
 3 -1 1 8.66 0.95
 3 -1 2 2.07 0.99
 3 -1 2 1.85 0.63
 3 -1 2 2.79 0.87
 3 -1 3 6.23 1.01
 3 -1 3 7.59 0.49
 3 -1 3 8.11 0.78
 3 -1 4 13.23 0.98
 -3 -1 -4 14.96 0.93
 3 -1 4 13.08 1.22
 3 -1 4 13.57 0.7
 3 -1 5 0.02 0.4
 3 -1 5 0.19 0.92
 3 -1 5 0.37 0.75
 3 -1 6 0.84 0.86
 3 -1 6 1.56 0.46
 3 -1 7 5.9 1
 3 -1 8 0.7 0.98
 3 -1 9 3.56 1.04
 3 -1 10 25.35 1.56
 -3 -1 -11 1.46 0.48
 3 -1 11 1.4 1.03
 3 -1 12 4.31 0.63
 -3 -1 -12 4.12 0.5
 3 -1 12 5.91 1.09
 3 -1 13 0.9 1
 3 -1 14 -0.87 0.89
 3 -1 15 1.04 0.76
 3 -1 16 -0.42 0.65
 3 -1 17 4.22 0.53
 3 0 -20 0.88 0.35
 3 0 -19 27.8 1.23
 3 0 -18 51.07 2.11
 3 0 -17 51.37 2.18
 3 0 -16 30.48 1.55
 3 0 -15 86.59 3.52
 3 0 -14 18.39 1.34
 -3 0 14 18.32 2.44
 -3 0 14 17.82 1.54
 -3 0 13 0.59 2.11
 3 0 -13 1.27 1.04
 -3 0 13 -0.24 1.36
 3 0 -12 19.76 1.37
 -3 0 12 18.98 2.59
 -3 0 12 20.03 1.63
 3 0 -11 95.35 3.8
 -3 0 11 101.52 4.87
 -3 0 11 91.71 3.88
 3 0 -10 69.11 2.76
 -3 0 10 66.87 3.66
 -3 0 10 62.37 2.82
 3 0 -9 61.55 2.61
 -3 0 9 69.33 3.45
 3 0 -8 59.09 2.49
 -3 0 8 65.03 3.21
 3 0 -7 6.74 0.77
 -3 0 7 7.96 1.37
 -3 0 6 22.52 1.75
 3 0 -6 20.75 1.1
 -3 0 5 9.5 1.26
 3 0 -5 8.09 0.73
 -3 0 4 96.39 3.99
 3 0 -4 88.39 3.47
 -3 0 3 75.06 3.25
 3 0 -3 73.6 3.06
 3 0 -3 67.79 2.76
 3 0 -2 176.76 6.89
 3 0 -2 190.77 7.11
 -3 0 2 197.79 7.38
 3 0 -2 190.18 7.2
 3 0 -1 148.96 5.87
 3 0 -1 166.2 6.1
 -3 0 1 172.64 6.38
 3 0 -1 154.43 6.2
 3 0 0 90.2 3.66
 3 0 0 99.21 3.91
 -3 0 0 105.56 4.14
 3 0 0 96.7 4.03
 3 0 1 117.23 4.57
 3 0 1 124.27 4.82
 3 0 1 122.49 4.94
 3 0 2 10.13 0.82
 3 0 2 10.36 1
 3 0 2 8.42 1.16
 3 0 2 9.33 0.8
 3 0 3 116.4 4.35
 3 0 3 107.18 4.63
 3 0 3 113.26 4.23
 3 0 4 36.11 1.95
 3 0 4 36 1.48
 3 0 4 37.8 1.67
 -3 0 -4 37.66 1.69
 3 0 5 64.38 2.56
 3 0 5 62.45 3.04
 3 0 5 64.95 2.72
 3 0 6 130.36 5.04
 3 0 6 130.71 4.91
 3 0 7 101.86 4.04
 3 0 8 86.16 3.51
 3 0 9 17.56 1.31
 3 0 10 1.53 1.02
 3 0 11 3.1 1.06
 -3 0 -11 2.43 0.5
 -3 0 -12 34.79 1.42
 3 0 12 33.64 1.82
 3 0 12 33.7 1.49
 3 0 13 51.5 2.31
 3 0 14 54.39 2.35
 3 0 15 31.4 1.5
 3 0 16 16.2 0.94
 3 0 17 4.31 0.52
 3 1 -2 1.06 0.7
 3 1 -1 0.45 0.68
 3 1 0 32.48 1.65
 3 1 1 8.14 0.88
 3 1 2 2.43 0.35
 3 1 2 1.84 0.69
 3 1 2 1.55 0.78
 3 1 3 6.81 0.77
 3 1 3 6.19 0.96
 3 1 3 7.08 0.48
 3 1 4 11.06 1.17
 3 1 4 12.68 0.67
 -3 1 -4 14.44 0.92
 3 1 4 13.05 0.94
 3 1 5 0.11 0.4
 3 1 5 0.04 0.87
 -3 1 -5 0.69 0.61
 3 1 5 0.3 0.74
 3 1 6 0.49 0.45
 3 1 6 1.03 0.83
 3 1 7 6.07 0.6
 3 1 7 6.47 1
 3 1 8 1.55 0.95
 3 1 9 3.91 1.05
 3 1 10 27.06 1.59
 3 1 11 1.34 0.95
 -3 1 -11 1.46 0.5
 3 1 12 3.36 1.06
 -3 1 -12 4.15 0.5
 3 1 12 4.02 0.6
 -3 1 -13 0.9 0.41
 3 1 13 -0.79 0.99
 3 1 14 0.22 0.87
 3 1 15 0.49 0.76
 3 1 16 -0.58 0.64
 3 2 -2 137.34 5.38
 3 2 -1 140.7 5.51
 3 2 0 99.16 4.02
 3 2 1 46.59 2.14
 3 2 2 0.51 0.31
 3 2 2 1 0.67
 3 2 2 0.91 0.73
 3 2 3 15.42 0.95
 3 2 3 14.75 1.13
 3 2 3 14.5 0.7
 3 2 4 50.93 2.42
 3 2 4 51.55 2.19
 -3 2 -4 54.59 2.24
 3 2 4 50.52 2.01
 3 2 5 111.06 4.75
 3 2 5 118.85 4.48
 3 2 5 112.44 4.35
 -3 2 -5 125.06 4.59
 3 2 6 132.5 4.9
 3 2 6 123.99 4.77
 3 2 7 56.77 2.4
 3 2 7 54.69 2.21
 3 2 8 39.85 1.91
 3 2 9 4.39 1.02
 3 2 10 1.13 1.04
 3 2 11 10.93 1.2
 3 2 11 11.18 0.81
 -3 2 -11 10.79 0.71
 3 2 12 39.06 1.95
 3 2 12 41.39 1.71
 -3 2 -12 39.92 1.64
 -3 2 -13 45.75 1.82
 3 2 13 46.94 2.13
 3 2 14 35.02 1.71
 3 3 -20 24.47 1.02
 3 3 -19 14.39 0.8
 3 3 -18 5.31 0.69
 -3 3 14 29.06 1.82
 -3 3 13 88.31 4.88
 -3 3 13 90.85 3.84
 3 3 -12 30.17 1.58
 -3 3 12 27.93 2.83
 -3 3 12 25.93 1.82
 -3 3 11 21.04 2.27
 3 3 -11 18.59 1.23
 -3 3 11 17.02 1.41
 3 3 -10 2.92 0.8
 -3 3 10 2.3 0.97
 -3 3 10 3.36 1.69
 3 3 -9 13.84 1.03
 -3 3 9 19.18 1.94
 3 3 -8 8.3 0.84
 -3 3 8 10.05 1.58
 3 3 -7 25.85 1.29
 -3 3 7 26.66 1.89
 3 3 -6 17.99 1.02
 -3 3 6 19.77 1.64
 -3 3 5 55.67 2.65
 3 3 -5 51.53 2.14
 -3 3 4 28.37 1.8
 3 3 -4 26.26 1.25
 -3 3 3 23.67 1.62
 3 3 -3 23.16 1.13
 3 3 -2 0.88 0.58
 3 3 -2 1.08 0.71
 -3 3 2 1.03 1.05
 3 3 -1 0.3 0.58
 3 3 -1 0.69 0.66
 -3 3 1 1.65 1.06
 3 3 0 53.87 2.23
 3 3 0 57.4 2.44
 3 3 1 31.1 1.47
 3 3 1 36.78 1.69
 3 3 2 75.51 2.84
 3 3 2 75.54 3.19
 3 3 2 78.46 2.98
 3 3 2 71.09 2.96
 3 3 3 71.46 2.82
 3 3 3 69.6 3.07
 3 3 3 70.36 2.68
 3 3 4 30.95 1.71
 3 3 4 33.04 1.5
 -3 3 -4 31.31 1.52
 3 3 4 31.41 1.31
 3 3 5 5.55 0.83
 3 3 5 4.94 0.48
 -3 3 -5 6.38 0.75
 3 3 6 9.36 0.66
 -3 3 -6 11.15 0.93
 3 3 6 9.56 0.99
 3 3 7 4.38 0.56
 3 3 7 4.07 0.91
 3 3 8 19.17 1.31
 3 3 9 24.52 1.45
 3 3 10 75.5 3.1
 -3 3 -10 73.78 2.88
 3 3 11 28.27 1.61
 3 3 11 28.76 1.33
 -3 3 -11 28.77 1.27
 3 3 12 13.23 1.21
 3 3 12 12.47 0.79
 -3 3 -12 12.07 0.72
 -3 3 -13 6.63 0.52
 3 4 -20 0.33 0.31
 3 4 -19 1.6 0.5
 3 4 -18 17.89 0.99
 3 4 -17 27.17 1.36
 3 4 -16 24.59 1.37
 3 4 -15 7.89 0.99
 3 4 -14 7.43 1.03
 -3 4 14 7.07 1.28
 3 4 -13 3.3 0.95
 -3 4 13 2.42 1.32
 -3 4 13 -0.46 2.13
 -3 4 12 21.14 1.63
 -3 4 12 19.3 2.65
 3 4 -12 22.73 1.36
 -3 4 11 40.82 2
 -3 4 11 39.08 2.86
 3 4 -11 37.26 1.85
 -3 4 10 28.27 1.58
 3 4 -10 28.53 1.48
 -3 4 10 27.52 2.42
 3 4 -9 41.96 1.87
 -3 4 9 39.34 2.64
 3 4 -8 9.54 0.85
 -3 4 8 10.53 1.54
 3 4 -7 17.77 1.05
 -3 4 7 21.01 1.72
 3 4 -6 11.74 0.83
 -3 4 6 12.56 1.45
 3 4 -5 1.15 0.61
 -3 4 5 2.22 1.06
 3 4 -4 1.75 0.87
 3 4 -4 1.9 0.59
 -3 4 4 1.61 1.02
 -3 4 3 23.5 1.64
 3 4 -3 22.64 1.46
 3 4 -3 22.4 1.11
 3 4 -2 36.32 1.57
 3 4 -2 35.44 1.76
 -3 4 2 39.16 2.06
 3 4 -2 35.22 1.9
 3 4 -1 23.48 1.19
 3 4 -1 25.77 1.36
 -3 4 1 24.83 1.66
 3 4 -1 24.98 1.52
 3 4 0 53.35 2.26
 3 4 0 54.19 2.43
 3 4 0 59.04 2.63
 -3 4 0 61.9 2.7
 3 4 1 40.86 2.1
 3 4 1 38.01 1.69
 3 4 1 41.68 1.91
 3 4 1 42.75 1.72
 3 4 1 37.93 1.54
 3 4 2 0.57 0.63
 3 4 2 0.57 0.64
 3 4 2 0.82 0.32
 3 4 2 1.04 0.94
 3 4 2 0.75 0.68
 3 4 3 0.49 0.35
 3 4 3 0.25 0.69
 3 4 3 -0.6 0.78
 3 4 4 38.58 2.01
 3 4 4 40.09 1.61
 -3 4 -4 39.53 1.85
 3 4 4 41.6 1.8
 3 4 5 15.13 0.81
 3 4 5 17.42 1.08
 -3 4 -5 16.97 1.08
 3 4 6 40.66 1.66
 3 4 6 38.64 1.85
 -3 4 -6 43.84 1.95
 3 4 7 34.28 1.49
 3 4 7 36.45 1.71
 3 4 8 15.83 0.9
 3 4 8 18.14 1.19
 3 4 9 0.52 0.93
 -3 4 -10 4.72 0.62
 3 4 10 5.07 0.71
 -3 4 -11 22.49 1.08
 3 4 11 23.25 1.15
 -3 4 -12 12.59 0.72
 3 4 12 12.24 0.79
 -3 4 -13 21.01 0.95
 3 4 16 3 0.64
 3 4 17 1.54 0.46
 3 5 -19 8.53 0.6
 3 5 -18 2.1 0.59
 3 5 -17 0.97 0.7
 3 5 -16 2.64 0.84
 3 5 -15 19.06 1.24
 -3 5 14 17.83 1.5
 3 5 -14 19.16 1.26
 -3 5 13 119.82 4.9
 -3 5 13 110.29 5.85
 3 5 -13 124.06 4.75
 -3 5 12 71.66 3.15
 -3 5 12 71.68 4.23
 3 5 -12 71.95 2.98
 -3 5 11 34.17 1.9
 -3 5 11 38.44 2.83
 3 5 -11 36.63 1.75
 3 5 -10 15.79 1.11
 -3 5 10 15.64 2.04
 -3 5 10 15.74 1.24
 3 5 -9 1.25 0.76
 -3 5 9 2.21 1.56
 -3 5 8 17.08 1.71
 3 5 -8 14.22 0.99
 -3 5 7 16.95 1.62
 3 5 -7 15.47 0.97
 -3 5 6 67.47 3.06
 3 5 -6 59.68 2.46
 -3 5 5 135.63 5.12
 3 5 -5 117.9 4.62
 3 5 -4 141.53 5.38
 -3 5 4 153.27 5.83
 3 5 -4 137.68 5.67
 3 5 -3 55.19 2.22
 -3 5 3 55.56 2.68
 3 5 -3 54.69 2.55
 3 5 -2 15.01 0.87
 3 5 -2 15.49 1.25
 3 5 -2 14.43 1.02
 -3 5 2 14.91 1.35
 3 5 -1 23.51 1.17
 3 5 -1 24.39 1.5
 3 5 -1 24.72 1.31
 -3 5 1 23.56 1.65
 -3 5 0 98.41 3.91
 3 5 0 94.56 3.84
 3 5 0 87.2 3.48
 3 5 0 90.13 3.36
 3 5 0 86.22 3.64
 3 5 1 94.76 3.7
 -3 5 -1 90.69 3.92
 3 5 1 89.56 3.38
 3 5 1 85.92 3.5
 3 5 1 95.65 3.51
 3 5 1 87.38 3.89
 3 5 2 75.55 3.47
 3 5 2 80.52 3.29
 3 5 2 74.37 3.1
 3 5 2 80.51 2.98
 3 5 2 79.71 3.11
 3 5 3 63.37 2.77
 3 5 3 62.91 2.43
 3 5 3 65.08 2.59
 3 5 4 57.06 2.24
 3 5 4 60.61 2.39
 3 5 4 56.67 2.6
 -3 5 -4 56.68 2.47
 3 5 5 18.7 1.12
 3 5 5 18.06 0.87
 -3 5 -5 17.67 1.14
 3 5 6 0.04 0.77
 -3 5 -6 0.23 0.63
 3 5 6 0.34 0.46
 3 5 7 16.92 1.16
 3 5 7 16.83 0.89
 3 5 8 32.82 1.44
 -3 5 -10 114.56 4.09
 3 5 10 103.21 4.13
 -3 5 -10 103.86 4.09
 3 5 11 61.86 2.5
 -3 5 -11 62.72 2.46
 3 5 12 23.28 1.12
 -3 5 -12 23.09 1.06
 -3 5 -13 17.09 0.82
 -3 5 -14 0.7 0.32
 3 5 15 6.14 0.8
 3 5 16 24.04 1.15
 3 5 17 42.35 1.67
 3 6 -19 0.53 0.45
 3 6 -18 0.94 0.56
 3 6 -17 0.8 0.67
 3 6 -16 1.03 0.75
 3 6 -15 -0.2 0.81
 -3 6 14 15.06 1.34
 3 6 -14 14.86 1.12
 -3 6 13 1.09 1.95
 3 6 -13 1.41 0.86
 -3 6 13 -0.08 1.23
 -3 6 12 5.99 2.14
 3 6 -12 5.13 0.9
 -3 6 12 4.99 1.22
 3 6 -11 2.47 0.84
 -3 6 11 2.28 1.03
 3 6 -10 1.05 0.77
 -3 6 10 1.25 1.65
 -3 6 10 0.56 1
 3 6 -9 13.34 1
 -3 6 9 16.5 1.81
 -3 6 8 7.05 1.45
 3 6 -8 5.48 0.77
 3 6 -7 8.58 0.79
 -3 6 7 8.14 1.4
 -3 6 6 -0.2 1.14
 3 6 -6 0.17 0.6
 -3 6 5 1.56 1.06
 3 6 -5 1.38 0.57
 -3 6 4 9.68 1.25
 3 6 -4 8.86 1.06
 3 6 -4 8.31 0.71
 -3 6 3 16.02 1.35
 3 6 -3 14.68 1.2
 3 6 -3 15.69 0.9
 3 6 -2 0.74 0.65
 3 6 -2 0.75 0.29
 -3 6 2 0.78 1.03
 3 6 -2 0.26 0.82
 3 6 -2 0.81 0.56
 3 6 -1 15.21 1.03
 -3 6 1 13.35 1.32
 3 6 -1 13.78 0.65
 3 6 -1 15.26 0.86
 3 6 -1 14.59 1.22
 3 6 0 5.61 0.66
 -3 6 0 7.17 1.13
 3 6 0 5.73 1.03
 3 6 0 5.68 0.4
 3 6 0 6.35 0.79
 3 6 1 2.68 0.65
 -3 6 -1 2.55 1.03
 3 6 1 2.89 0.35
 3 6 1 2.66 0.65
 3 6 1 1.46 0.92
 3 6 1 2.86 0.72
 3 6 2 2.05 0.35
 3 6 2 1.41 0.72
 3 6 2 1.72 0.69
 3 6 2 1.54 0.61
 3 6 2 1.62 0.97
 3 6 3 8.86 0.95
 3 6 3 9.92 0.56
 3 6 3 8.92 0.84
 3 6 4 16.47 1.02
 3 6 4 15.98 1.17
 -3 6 -4 16.55 1.09
 3 6 4 17.06 0.8
 -3 6 -5 3.77 0.75
 3 6 5 3.13 0.77
 3 6 5 2.98 0.45
 -3 6 -6 9.13 0.91
 3 6 6 9.09 0.64
 -3 6 -7 0.03 0.68
 3 6 7 0.05 0.49
 3 6 8 0.28 0.52
 3 6 9 3.74 0.69
 -3 6 -9 4.54 0.56
 3 6 10 8.38 0.76
 -3 6 -10 7.27 0.68
 -3 6 -10 8.55 0.66
 3 6 11 1.87 0.62
 -3 6 -11 0.77 0.55
 3 6 12 2.14 0.55
 -3 6 -12 1.22 0.5
 3 6 13 0.69 0.9
 -3 6 -13 0.63 0.41
 3 6 14 2.53 0.83
 -3 6 -14 1.82 0.35
 3 6 15 0.96 0.73
 3 6 16 5.69 0.65
 3 6 17 0.44 0.4
 3 7 -19 17.59 0.84
 3 7 -18 2.73 0.57
 3 7 -17 1.68 0.67
 3 7 -16 7.07 0.84
 3 7 -15 22.29 1.28
 3 7 -14 31.25 1.58
 -3 7 13 77.29 3.3
 3 7 -13 77.64 3.15
 -3 7 13 74.84 4.29
 -3 7 12 91.65 3.82
 3 7 -12 92.98 3.66
 -3 7 12 83.01 4.77
 -3 7 11 46.77 2.29
 3 7 -11 48.07 2.1
 -3 7 10 10.02 1.8
 -3 7 10 9.1 1.04
 3 7 -10 9.86 0.87
 3 7 -9 2.6 0.72
 -3 7 9 5.16 1.56
 3 7 -8 5.69 0.74
 -3 7 8 5.89 1.43
 -3 7 7 14.75 1.59
 3 7 -7 15.46 0.93
 -3 7 6 90.24 3.88
 3 7 -6 85.86 3.37
 -3 7 5 84.75 3.72
 3 7 -5 82.52 3.23
 3 7 -4 81.35 3.37
 -3 7 4 82.12 3.49
 3 7 -4 76.19 3.06
 -3 7 3 40.54 2.18
 3 7 -3 44.44 2.08
 3 7 -3 40.58 1.74
 3 7 -2 13.22 0.94
 3 7 -2 13.6 1.14
 3 7 -2 12.07 0.59
 -3 7 2 14.51 1.25
 3 7 -2 11.98 0.8
 3 7 -1 38.44 1.75
 3 7 -1 35.99 1.93
 3 7 -1 36.78 1.45
 -3 7 1 41.44 2.06
 3 7 -1 35.88 1.61
 3 7 0 14.51 1.06
 3 7 0 18.88 1.33
 3 7 0 16.75 0.73
 -3 7 0 15.78 1.32
 3 7 0 15.67 0.95
 3 7 1 51.52 2.39
 3 7 1 54.33 2.09
 3 7 1 56.23 2.62
 3 7 1 54.97 2.22
 -3 7 -1 55.98 2.6
 3 7 2 48.02 2.16
 3 7 2 49.31 1.86
 3 7 2 43.58 2
 3 7 2 48.28 2.02
 3 7 3 28.7 1.16
 3 7 3 24.52 1.48
 3 7 4 53.18 2.03
 3 7 4 48.44 2.35
 -3 7 -4 50.98 2.31
 -3 7 -5 14.79 1.01
 3 7 5 14.13 0.75
 -3 7 -6 0.85 0.7
 3 7 6 1.77 0.47
 -3 7 -7 21.38 1.28
 3 7 7 20.7 1.03
 3 7 8 37.89 1.68
 3 7 8 42.51 1.74
 3 7 9 55.84 2.27
 -3 7 -9 54.78 2.21
 -3 7 -10 71.12 2.66
 3 7 10 67.06 2.71
 3 7 10 65.29 2.86
 -3 7 -10 66.66 2.68
 -3 7 -11 71.41 2.64
 -3 7 -11 68.15 2.67
 3 7 11 67.49 2.86
 3 7 11 63.6 2.69
 3 7 12 19.55 1.28
 -3 7 -12 19.08 0.95
 -3 7 -13 3.77 0.46
 3 7 13 3.66 0.91
 -3 7 -14 0.59 0.32
 3 7 14 -0.3 0.79
 3 7 15 12.21 0.89
 3 7 16 46.66 1.89
 3 7 17 32.06 1.29
 3 8 -18 3.86 0.56
 3 8 -17 7.02 0.72
 3 8 -16 7.12 0.78
 3 8 -15 5.38 0.81
 3 8 -14 15.01 1.07
 3 8 -13 0.19 0.81
 -3 8 13 1.42 1.16
 -3 8 13 2.48 1.91
 3 8 -12 0.99 0.8
 -3 8 12 1.26 1.18
 -3 8 12 4.12 1.95
 3 8 -11 12.63 1.01
 -3 8 11 13.76 1.22
 -3 8 10 10.18 1.84
 -3 8 10 7.44 1.06
 3 8 -10 7.37 0.87
 3 8 -9 9.47 0.88
 -3 8 9 12.77 1.7
 3 8 -8 12.41 0.89
 -3 8 8 10.31 1.54
 3 8 -7 7.42 0.75
 -3 8 7 7.89 1.33
 -3 8 6 0.82 1.05
 3 8 -6 1.59 0.58
 -3 8 5 0.94 1.03
 3 8 -5 0.35 0.56
 3 8 -4 17.13 1.26
 -3 8 4 16.14 1.36
 3 8 -4 16.38 0.94
 3 8 -3 50.72 2.1
 3 8 -3 52.39 2.4
 -3 8 3 51.73 2.51
 -3 8 2 19.93 1.36
 3 8 -2 16.41 1.07
 3 8 -2 19.32 1.29
 3 8 -2 18.02 0.97
 3 8 -2 16.76 0.76
 -3 8 1 27.22 1.57
 3 8 -1 23.38 1.52
 3 8 -1 25.65 1.26
 3 8 -1 21.61 0.95
 3 8 -1 22.62 1.14
 3 8 0 20.88 0.99
 -3 8 0 21.58 1.52
 3 8 0 21.56 0.9
 3 8 0 21.55 1.21
 3 8 0 19.59 1.09
 3 8 0 19.83 1.47
 -3 8 -1 65.56 2.87
 3 8 1 61.85 2.35
 3 8 1 59.64 2.48
 3 8 1 61.44 2.85
 3 8 1 63.06 2.64
 3 8 2 1.78 0.35
 3 8 2 1.52 0.64
 3 8 2 1.58 0.62
 3 8 3 0.78 0.36
 -3 8 -3 0.34 0.69
 3 8 3 0.63 0.62
 3 8 4 8.62 0.88
 -3 8 -4 9.06 0.92
 3 8 4 8.11 0.56
 -3 8 -5 7.61 0.89
 3 8 5 7.03 0.54
 -3 8 -6 12.25 1.03
 3 8 6 12.11 0.7
 3 8 6 11.85 0.83
 3 8 7 5.11 0.67
 3 8 7 4.61 0.55
 3 8 7 4.17 0.9
 -3 8 -7 4.63 0.8
 3 8 8 23.52 1.12
 3 8 8 21.77 1.15
 3 8 8 22.58 1.35
 3 8 9 2.9 0.65
 -3 8 -9 2.36 0.55
 3 8 9 2.28 0.93
 -3 8 -10 7.26 0.63
 3 8 10 6.75 0.98
 3 8 10 4.37 0.72
 -3 8 -10 4.91 0.65
 3 8 11 6.12 0.69
 3 8 11 7.11 1.01
 -3 8 -11 6.48 0.59
 -3 8 -11 6.48 0.64
 -3 8 -12 7.1 0.59
 3 8 12 6.79 1
 -3 8 -13 14.27 0.73
 3 8 13 13.28 1.08
 -3 8 -14 12.58 0.61
 3 8 14 12.8 0.98
 3 8 15 3.81 0.7
 3 8 16 0.92 0.52
 -3 9 19 16.05 0.7
 3 9 -18 5.36 0.56
 3 9 -17 0.1 0.58
 3 9 -16 14.77 0.94
 3 9 -15 12.21 0.94
 3 9 -14 38.65 1.77
 -3 9 13 9.91 1.98
 -3 9 13 8.31 1.23
 3 9 -13 9.47 0.94
 -3 9 12 66.27 3.73
 -3 9 12 60.89 2.72
 3 9 -12 58.31 2.51
 3 9 -11 20.7 1.22
 -3 9 11 21.93 1.46
 -3 9 10 2.57 1.68
 -3 9 10 0.33 0.99
 3 9 -10 1.02 0.75
 -3 9 9 2.34 1.46
 -3 9 9 2.64 0.84
 3 9 -9 1.47 0.71
 3 9 -8 0.86 0.68
 -3 9 8 3.61 1.32
 3 9 -7 44.86 1.95
 -3 9 7 51.24 2.54
 3 9 -6 69.32 2.78
 -3 9 6 74.02 3.29
 3 9 -5 89.5 3.41
 -3 9 5 85.47 3.86
 3 9 -5 85.72 3.74
 3 9 -4 37.88 1.63
 3 9 -4 34.86 1.94
 -3 9 4 40.39 2.06
 3 9 -3 13.52 1.1
 -3 9 3 13 1.27
 3 9 -3 12.91 0.83
 -3 9 2 2.64 0.92
 3 9 -2 1.83 0.63
 3 9 -2 1.05 0.58
 3 9 -2 1.55 0.83
 3 9 -2 1.75 0.32
 3 9 -1 0.32 0.89
 3 9 -1 0.05 0.63
 -3 9 1 0.63 0.92
 3 9 -1 0.36 0.58
 3 9 -1 0.56 0.44
 3 9 -1 0.48 0.31
 3 9 0 6.93 1.09
 3 9 0 7.08 0.78
 3 9 0 7.84 0.73
 3 9 0 8.13 0.48
 3 9 0 8.57 0.59
 -3 9 0 8.82 1.13
 3 9 1 26.26 1.25
 -3 9 -1 28.33 1.64
 3 9 1 24.97 1.6
 3 9 1 27.51 1.39
 3 9 1 25.59 1.16
 3 9 1 26.12 1.09
 3 9 2 46.96 2.18
 3 9 2 48.41 1.98
 3 9 2 50.44 1.92
 3 9 3 42.76 1.79
 3 9 3 41.43 1.98
 -3 9 -3 42.46 2.01
 3 9 3 43.99 1.71
 -3 9 -4 42.61 2.05
 3 9 4 45.39 1.91
 3 9 4 43.07 1.74
 3 9 5 9.98 0.66
 3 9 5 11.33 0.94
 -3 9 -5 12.4 0.99
 3 9 5 11.97 0.75
 3 9 6 0.1 0.46
 3 9 6 -0.37 0.78
 -3 9 -6 0.25 0.73
 3 9 6 -0.17 0.58
 3 9 7 8.92 0.97
 -3 9 -7 9.49 0.95
 3 9 7 10.12 0.78
 3 9 7 9.85 0.7
 3 9 8 22.17 1.12
 -3 9 -8 21.78 1.27
 3 9 8 19.68 1.05
 3 9 8 20.92 1.3
 -3 9 -8 20.75 1.04
 3 9 9 44.2 1.83
 -3 9 -9 41.12 1.76
 3 9 9 41.94 1.99
 -3 9 -10 12.65 0.79
 3 9 10 13.15 0.87
 3 9 10 12.27 1.14
 -3 9 -10 13.39 0.84
 3 9 11 32.54 1.7
 -3 9 -11 33.95 1.46
 -3 9 -11 33.01 1.41
 3 9 11 33.26 1.48
 3 9 12 24.31 1.41
 -3 9 -12 24.51 1.17
 -3 9 -12 27.38 1.14
 -3 9 -13 1.83 0.43
 3 9 13 0.92 0.82
 -3 9 -14 0.32 0.32
 3 9 14 0.52 0.73
 3 9 15 12.93 0.86
 3 9 16 17.63 0.88
 -3 10 19 12.88 0.6
 3 10 -17 20.29 1.02
 3 10 -16 19.75 1.06
 3 10 -15 52.72 2.19
 3 10 -14 7.96 0.84
 3 10 -13 2.34 0.77
 -3 10 13 3.14 1.12
 -3 10 13 2.32 1.85
 3 10 -12 4.83 0.81
 -3 10 12 6.58 1.18
 -3 10 12 6.71 1.94
 -3 10 11 42.31 2.05
 3 10 -11 42.34 1.88
 -3 10 11 39.25 2.98
 -3 10 10 26.87 1.56
 3 10 -10 26.25 1.35
 -3 10 10 23.98 2.3
 -3 10 9 77.16 3.15
 3 10 -9 77.33 3.1
 -3 10 9 83.9 3.92
 3 10 -8 47.27 2.05
 -3 10 8 55.05 2.82
 3 10 -7 39.4 1.69
 -3 10 7 38.78 2.31
 3 10 -6 2.01 0.57
 -3 10 6 2.47 1.08
 -3 10 5 6.92 1.17
 3 10 -5 6.92 0.7
 3 10 -5 7.85 1.01
 3 10 -4 11.85 0.8
 -3 10 4 12.42 1.23
 3 10 -4 13.02 1.09
 -3 10 3 119.89 5.03
 3 10 -3 121.61 4.96
 3 10 -3 124.42 4.66
 3 10 -2 100.88 3.71
 -3 10 2 95.6 4.08
 3 10 -2 102.05 3.86
 3 10 -2 95.39 3.61
 3 10 -2 92.09 3.64
 3 10 -2 101.81 4.05
 3 10 -1 93.68 3.46
 -3 10 1 88 3.83
 3 10 -1 92.05 3.6
 3 10 -1 88.12 3.35
 3 10 -1 86.2 3.4
 3 10 -1 94.58 3.81
 3 10 0 35.74 1.59
 3 10 0 37.13 1.45
 3 10 0 36.43 1.72
 3 10 0 37.96 1.95
 3 10 0 35.9 1.52
 -3 10 0 40.21 2
 3 10 1 6.66 1
 -3 10 -1 7.43 1.05
 3 10 1 5.38 0.66
 3 10 1 5.81 0.57
 3 10 1 6.29 0.45
 3 10 1 5.41 0.69
 3 10 2 1.2 0.68
 3 10 2 0.75 0.52
 3 10 2 1.03 0.37
 -3 10 -2 2.21 0.96
 3 10 2 1.02 0.57
 3 10 3 1.81 0.56
 -3 10 -3 1.55 0.78
 3 10 3 1.37 0.59
 3 10 3 2.63 0.74
 3 10 3 1.39 0.4
 -3 10 -4 20.06 1.28
 3 10 4 19.44 0.91
 3 10 4 19.13 1.16
 3 10 5 13.61 0.87
 -3 10 -5 14.45 1.1
 3 10 5 15.31 0.79
 3 10 5 16.02 1.07
 3 10 6 76.82 3.04
 -3 10 -6 77.78 3.29
 3 10 6 80.65 3.16
 3 10 6 77.88 3.01
 3 10 7 20.26 1.04
 -3 10 -7 19.49 1.26
 3 10 7 20.52 1.26
 3 10 7 18.97 0.99
 3 10 8 29.16 1.49
 -3 10 -8 25.89 1.47
 3 10 8 26.25 1.27
 -3 10 -8 25.68 1.2
 3 10 9 6.87 1.01
 3 10 9 7.65 0.74
 -3 10 -9 6.77 0.69
 3 10 10 2.96 0.65
 3 10 10 2.84 0.93
 -3 10 -10 2.88 0.62
 -3 10 -10 3.27 0.55
 -3 10 -11 17.42 0.9
 3 10 11 17.77 0.98
 3 10 11 19.85 1.23
 -3 10 -11 17.92 0.96
 -3 10 -12 27 1.15
 -3 10 -12 25.97 1.18
 3 10 12 25.7 1.42
 -3 10 -13 36.3 1.47
 3 10 13 36.61 1.7
 -3 10 -14 56.22 2.14
 3 10 14 56.51 2.32
 3 10 15 28.32 1.3
 3 10 16 15.63 0.79
 -3 11 19 2.65 0.32
 3 11 -16 0.55 0.6
 3 11 -15 3.74 0.69
 3 11 -14 20.82 1.15
 -3 11 13 4.21 1.01
 3 11 -13 3.02 0.73
 -3 11 12 0.2 1.85
 3 11 -12 2.59 0.71
 -3 11 12 0.57 1.09
 3 11 -11 21.31 1.2
 -3 11 11 22.25 2.35
 -3 11 11 24 1.52
 3 11 -10 1.22 0.68
 -3 11 10 1.53 0.94
 3 11 -9 5.62 0.7
 -3 11 9 4.89 1.56
 -3 11 9 5.16 0.94
 -3 11 8 1.77 1.42
 3 11 -8 0.75 0.61
 -3 11 7 5.95 1.3
 3 11 -7 6.43 0.7
 -3 11 6 9.74 1.31
 3 11 -6 10.34 0.78
 -3 11 5 22.21 1.62
 3 11 -5 23.01 1.44
 3 11 -5 24.35 1.15
 3 11 -4 34.67 1.82
 3 11 -4 33.81 1.5
 3 11 -4 33.62 1.39
 -3 11 4 34.7 1.94
 -3 11 3 0.76 0.89
 3 11 -3 0.84 0.85
 3 11 -3 2.5 0.59
 3 11 -3 1.98 0.45
 3 11 -2 3.28 0.59
 -3 11 2 2.81 0.89
 3 11 -2 2.51 0.85
 3 11 -2 2.01 0.59
 3 11 -2 2.3 0.48
 3 11 -1 0.92 0.47
 -3 11 1 1.46 0.88
 3 11 -1 1.47 0.59
 3 11 -1 2.56 0.91
 3 11 -1 1.26 0.33
 3 11 -1 1.56 0.59
 3 11 0 21.42 1.05
 3 11 0 21.64 1.18
 3 11 0 23.58 0.95
 3 11 0 21.95 1.48
 3 11 0 21.1 1.12
 -3 11 0 22.29 1.52
 3 11 1 4.25 0.56
 3 11 1 3.36 0.62
 -3 11 -1 3.42 0.95
 3 11 1 3.38 0.4
 3 11 1 3.66 0.6
 3 11 1 3.17 0.95
 3 11 2 0.64 0.54
 3 11 2 0.87 0.37
 -3 11 -2 0.91 0.86
 3 11 2 1.18 0.53
 3 11 3 14.14 0.74
 3 11 3 14.33 0.96
 -3 11 -3 15.48 1.15
 3 11 3 15.17 0.86
 3 11 3 14.51 0.96
 -3 11 -4 19.79 1.29
 3 11 4 21.04 0.95
 3 11 4 18.92 1.18
 3 11 5 4.88 0.85
 3 11 5 5.44 0.53
 -3 11 -5 5.13 0.88
 3 11 5 5.05 0.65
 3 11 6 2.06 0.85
 3 11 6 2.99 0.64
 3 11 6 3.4 0.52
 -3 11 -6 2.83 0.79
 3 11 7 7.14 0.94
 -3 11 -7 6.14 0.89
 -3 11 -7 5.12 0.55
 3 11 7 5.51 0.7
 3 11 8 3.56 0.93
 -3 11 -8 4.15 0.77
 3 11 8 3.27 0.68
 -3 11 -8 3.62 0.6
 -3 11 -9 5.79 0.63
 3 11 9 6.04 0.98
 3 11 9 6.55 0.74
 3 11 10 0.75 0.89
 -3 11 -10 1.23 0.57
 -3 11 -10 1.31 0.54
 3 11 10 0.9 0.64
 3 11 11 4.24 0.91
 -3 11 -11 4.56 0.6
 -3 11 -11 4.21 0.53
 3 11 11 4.1 0.63
 -3 11 -12 0.76 0.44
 -3 11 -12 1.32 0.5
 3 11 12 1.82 0.85
 -3 11 -13 3.08 0.42
 -3 11 -13 2.57 0.44
 -3 11 -14 1.06 0.32
 3 11 14 0.36 0.68
 -3 11 -15 2.06 0.23
 3 11 15 1.54 0.57
 -3 12 19 16.71 0.71
 -3 12 18 28.47 1.16
 -3 12 15 25 1.34
 3 12 -15 21.68 1.16
 3 12 -14 5.34 0.75
 3 12 -13 0.29 0.72
 3 12 -12 4.12 0.76
 -3 12 12 4.26 1.85
 -3 12 12 4.6 1.09
 3 12 -11 73.59 2.95
 -3 12 11 69.42 4.01
 -3 12 11 74.15 3.12
 3 12 -10 24.59 1.26
 -3 12 10 23.63 1.49
 3 12 -9 140.2 5.42
 -3 12 9 144.04 6.21
 -3 12 9 146.37 5.5
 3 12 -8 74.28 3.01
 3 12 -8 77.1 2.89
 -3 12 8 80.15 3.76
 3 12 -7 48.1 1.99
 -3 12 7 47.14 2.64
 3 12 -7 48.19 1.86
 3 12 -6 2.21 0.34
 -3 12 6 1.57 1.15
 3 12 -6 1.07 0.81
 3 12 -6 1.93 0.61
 -3 12 5 1.14 0.36
 3 12 -5 0.98 0.55
 3 12 -5 1.75 0.82
 3 12 -5 0.86 0.32
 -3 12 5 1.23 0.96
 3 12 -4 37.67 1.84
 3 12 -4 35.04 1.51
 3 12 -4 32.67 1.42
 -3 12 4 37.34 1.97
 3 12 -3 44.02 1.8
 3 12 -3 46.29 2.22
 3 12 -3 45.44 1.88
 -3 12 3 48.06 2.29
 3 12 -2 105.79 4.34
 3 12 -2 105.47 4
 3 12 -2 100.87 3.94
 3 12 -2 106.64 4.13
 -3 12 2 110.76 4.36
 -3 12 1 44.46 2.05
 3 12 -1 39.39 1.54
 3 12 -1 38.46 1.76
 3 12 -1 37.72 1.6
 3 12 -1 38.42 1.67
 3 12 -1 40.14 2.02
 -3 12 0 49.6 2.38
 3 12 0 48.97 1.99
 3 12 0 49.06 2.09
 3 12 0 48.19 1.93
 3 12 0 45.61 1.86
 3 12 0 52.51 2.4
 3 12 1 8.43 0.72
 3 12 1 8.74 0.52
 3 12 1 9.25 0.69
 3 12 1 8.11 0.72
 -3 12 -1 9.41 1.13
 3 12 2 4.28 0.44
 -3 12 -2 3.48 0.82
 -3 12 -2 2.89 0.94
 3 12 2 4.81 0.61
 3 12 3 1.41 0.42
 3 12 3 1.96 0.7
 -3 12 -3 2.15 0.83
 3 12 3 2.15 0.58
 3 12 4 27.96 1.38
 -3 12 -4 28.47 1.55
 3 12 4 26.72 1.18
 3 12 5 11.89 0.98
 -3 12 -5 11.8 1.07
 3 12 5 11.63 0.7
 3 12 5 12.05 0.83
 -3 12 -6 54.87 2.53
 3 12 6 57.33 2.31
 3 12 6 56.68 2.41
 3 12 7 55.54 2.31
 -3 12 -7 49.18 2.39
 3 12 7 54.59 2.18
 -3 12 -7 51.7 2.1
 3 12 8 86.29 3.41
 -3 12 -8 81.88 3.25
 3 12 8 86.59 3.3
 -3 12 -8 84.25 3.52
 3 12 9 16.02 0.96
 3 12 9 15.08 0.92
 3 12 9 16.78 1.18
 -3 12 -9 16.6 0.91
 3 12 10 23.35 1.39
 3 12 10 23.63 1.2
 -3 12 -10 24.02 1.13
 -3 12 -10 25.26 1.16
 -3 12 -11 1.86 0.58
 3 12 11 2.35 0.59
 3 12 11 3.55 0.88
 -3 12 -11 2.53 0.5
 -3 12 -12 37.47 1.52
 3 12 12 36.02 1.73
 -3 12 -12 38.08 1.56
 -3 12 -13 64.09 2.34
 3 12 13 59.52 2.5
 -3 12 -13 58.31 2.34
 3 12 14 56.63 2.31
 -3 12 -14 57.15 2.17
 3 12 15 36.3 1.44
 -3 12 -15 33.21 1.29
 -3 13 19 0.87 0.25
 -3 13 18 0.54 0.36
 -3 13 15 3.58 0.94
 3 13 -15 2.38 0.62
 3 13 -14 12.82 0.89
 3 13 -13 1.65 0.69
 3 13 -12 24 1.29
 -3 13 12 26.53 1.55
 3 13 -11 6.18 0.76
 -3 13 11 5.55 1.07
 -3 13 11 4.13 1.92
 -3 13 10 15.46 1.27
 3 13 -10 15.16 0.97
 -3 13 10 15.37 2.14
 3 13 -9 9.17 0.81
 -3 13 9 9.57 0.97
 3 13 -9 9.81 0.53
 -3 13 9 11 1.69
 -3 13 8 0.09 0.79
 -3 13 8 0.67 1.37
 3 13 -8 0.19 0.35
 3 13 -8 0.18 0.61
 3 13 -7 0.48 0.57
 3 13 -7 0.59 0.35
 -3 13 7 0.63 0.42
 -3 13 6 6.1 1.24
 -3 13 6 6.49 0.47
 3 13 -6 5.74 0.67
 3 13 -6 5.21 0.93
 -3 13 6 5.96 0.51
 3 13 -6 6.67 0.45
 3 13 -5 3.93 0.85
 -3 13 5 4.21 0.41
 3 13 -5 4.41 0.4
 3 13 -5 4.25 0.59
 -3 13 5 4.28 1.1
 -3 13 4 0.84 0.91
 3 13 -4 -0.08 0.79
 3 13 -4 0.98 0.43
 3 13 -4 0.73 0.56
 3 13 -4 0.98 0.33
 3 13 -3 23.12 1.06
 3 13 -3 21.95 1.16
 -3 13 3 20.98 1.49
 3 13 -3 19.38 0.97
 3 13 -3 20.09 1.39
 3 13 -2 5.12 0.59
 -3 13 2 5.12 0.96
 3 13 -2 4.87 0.91
 3 13 -2 5.22 0.55
 3 13 -2 4.69 0.62
 3 13 -1 0.36 0.46
 3 13 -1 0.39 0.47
 -3 13 1 0.62 0.84
 3 13 -1 0.13 0.33
 3 13 -1 0.19 0.56
 3 13 -1 0.12 0.85
 -3 13 0 13.74 1.21
 3 13 0 11.09 0.79
 3 13 0 11.76 0.6
 3 13 0 11.24 0.74
 3 13 0 11.47 1.17
 3 13 0 11 0.79
 -3 13 -1 1.87 0.87
 3 13 1 1.85 0.56
 3 13 1 1.95 0.37
 3 13 1 1.64 0.55
 -3 13 -2 3.77 0.88
 -3 13 -2 3.61 0.96
 3 13 2 3.94 0.42
 3 13 2 3.31 0.61
 -3 13 -3 6.25 0.91
 3 13 3 5.46 0.47
 3 13 3 5.38 0.66
 -3 13 -3 4.74 0.99
 -3 13 -4 0.21 0.8
 3 13 4 0.29 0.74
 -3 13 -5 1.07 0.79
 3 13 5 0.13 0.6
 3 13 5 0.64 0.77
 3 13 6 1.9 0.61
 -3 13 -6 1.05 0.8
 3 13 6 2.43 0.85
 -3 13 -7 39.58 1.72
 3 13 7 42.25 1.78
 3 13 7 43.02 1.92
 -3 13 -7 44.53 2.04
 3 13 8 6.44 0.94
 3 13 8 5.35 0.6
 -3 13 -8 5.6 0.59
 3 13 8 5.94 0.71
 3 13 9 15.65 1.15
 3 13 9 15.1 0.91
 -3 13 -9 15.66 0.89
 3 13 9 15.83 0.95
 -3 13 -10 4 0.58
 -3 13 -10 4.19 0.6
 3 13 10 3.95 0.64
 3 13 10 4.75 0.93
 -3 13 -11 8.29 0.61
 3 13 11 8.42 0.71
 -3 13 -11 9.03 0.68
 3 13 11 7.96 0.97
 3 13 12 0.53 0.8
 -3 13 -12 0.03 0.43
 -3 13 -12 -0.16 0.48
 3 13 13 -0.1 0.71
 -3 13 -13 0.91 0.37
 -3 13 -13 -0.12 0.42
 -3 13 -14 0.43 0.31
 3 13 14 1.01 0.62
 -3 13 -15 0.21 0.21
 -3 14 19 9.31 0.44
 -3 14 18 34.35 1.36
 -3 14 17 30.22 1.24
 -3 14 15 16.81 1.2
 3 14 -14 1.69 0.61
 3 14 -13 -0.07 0.64
 -3 14 12 2.45 0.99
 3 14 -12 1.62 0.67
 -3 14 12 2.14 1.6
 -3 14 11 5.31 1.05
 -3 14 11 4.42 1.82
 3 14 -11 4.94 0.73
 3 14 -10 41.37 1.75
 -3 14 10 37.09 1.94
 -3 14 10 38.93 2.83
 3 14 -9 181.43 7.09
 -3 14 9 188.11 7.19
 -3 14 9 195.65 7.94
 3 14 -9 193.11 6.99
 3 14 -8 49.18 2.05
 3 14 -8 51.46 1.94
 -3 14 8 46.74 2.15
 -3 14 8 48.31 2.8
 3 14 -7 72.6 3.23
 -3 14 7 78.78 3.58
 -3 14 7 78.55 2.87
 3 14 -7 70.26 2.93
 3 14 -7 73.79 2.83
 -3 14 6 18.7 0.81
 -3 14 6 18.01 0.85
 3 14 -6 15.94 0.92
 -3 14 6 16.92 1.52
 3 14 -6 15.29 1.24
 3 14 -6 17.04 0.8
 -3 14 5 3.41 0.4
 3 14 -5 3.16 0.59
 3 14 -5 3.15 0.79
 -3 14 5 3.36 1.07
 -3 14 5 3.15 0.45
 3 14 -5 3.94 0.4
 -3 14 4 2.95 0.37
 -3 14 4 0.98 1.02
 3 14 -4 2.42 0.55
 3 14 -4 1.41 0.8
 3 14 -4 2.61 0.37
 3 14 -3 32.72 1.46
 3 14 -3 36.25 1.63
 3 14 -3 35.33 1.41
 3 14 -3 35.78 1.54
 -3 14 3 37.87 1.93
 3 14 -3 38.46 1.86
 3 14 -2 75.87 3.21
 3 14 -2 73.29 2.87
 3 14 -2 73.06 2.97
 -3 14 2 75.95 3.23
 3 14 -2 71.42 2.82
 3 14 -1 56.12 2.11
 3 14 -1 55.56 2.55
 3 14 -1 52.91 2.21
 3 14 -1 54.24 2.17
 -3 14 1 57.08 2.58
 3 14 -1 52.63 2.28
 3 14 0 23.4 0.99
 3 14 0 22.9 1.47
 -3 14 0 24.85 1.54
 3 14 0 22.95 1.11
 3 14 0 22.71 1.14
 -3 14 -1 3.37 0.96
 3 14 1 3.29 0.6
 3 14 1 2.83 0.39
 3 14 2 1.8 0.59
 -3 14 -2 1.43 0.82
 -3 14 -2 1.32 0.92
 3 14 2 1.47 0.4
 -3 14 -3 3.22 0.87
 -3 14 -3 2.51 0.91
 3 14 3 1.89 0.62
 3 14 4 56.04 2.37
 -3 14 -4 58.17 2.61
 -3 14 -5 60.02 2.55
 3 14 5 56.64 2.24
 3 14 5 57.66 2.32
 -3 14 -5 50.74 2.17
 -3 14 -6 82.24 3.55
 3 14 6 87.58 3.35
 3 14 6 82.13 3.27
 -3 14 -7 45.44 1.89
 3 14 7 45.86 1.91
 3 14 7 46.29 1.96
 3 14 7 50.46 2.06
 -3 14 -7 45.84 2.2
 3 14 8 33.97 1.5
 3 14 8 36.45 1.68
 3 14 8 35.15 1.56
 -3 14 -8 33.88 1.48
 -3 14 -8 33.43 1.74
 3 14 9 2.96 0.86
 3 14 9 2.43 0.57
 -3 14 -9 2.38 0.57
 3 14 9 2.07 0.65
 -3 14 -10 2.32 0.55
 3 14 10 2.2 0.83
 -3 14 -10 1.99 0.59
 3 14 10 2.89 0.64
 3 14 11 6.2 0.65
 -3 14 -11 5.32 0.56
 -3 14 -11 5.46 0.62
 3 14 11 7.31 0.87
 -3 14 -12 30.16 1.3
 -3 14 -12 30.58 1.27
 3 14 12 29.31 1.47
 -3 14 -13 31.33 1.29
 -3 14 -13 31.99 1.28
 3 14 13 29.88 1.44
 -3 14 -14 32.04 1.26
 3 14 14 31.26 1.4
 -3 14 -15 36.12 1.37
 -3 15 18 4.26 0.37
 -3 15 17 2.66 0.42
 -3 15 16 3.9 0.77
 -3 15 16 4.07 0.48
 -3 15 15 12.93 1.11
 3 15 -13 38.9 1.69
 3 15 -12 77.47 3.05
 -3 15 11 19.36 0.99
 3 15 -11 19.86 1.06
 -3 15 11 20.14 1.35
 -3 15 11 22.29 2.24
 3 15 -10 19.67 0.85
 3 15 -10 19.38 1.06
 -3 15 10 17.72 1.35
 -3 15 10 16.99 2.14
 3 15 -9 31.02 1.44
 -3 15 9 32.43 1.61
 3 15 -9 31.06 1.28
 3 15 -8 14.49 0.88
 3 15 -8 14.1 0.68
 -3 15 8 15.12 1.74
 -3 15 8 11.7 1.05
 -3 15 7 29.48 1.24
 -3 15 7 27.43 1.18
 -3 15 7 28.4 2.01
 3 15 -7 26.01 1.28
 3 15 -7 24.29 1.58
 3 15 -7 29.75 1.17
 -3 15 6 59.14 2.28
 -3 15 6 58.12 2.25
 -3 15 6 63.5 2.94
 3 15 -6 56.82 2.34
 3 15 -6 54.03 2.63
 3 15 -6 59.99 2.26
 3 15 -5 51.58 2.14
 -3 15 5 52.29 2.04
 -3 15 5 53.47 2.07
 -3 15 5 51.99 2.64
 3 15 -5 50.75 2.42
 3 15 -5 53.99 2.05
 3 15 -4 66.07 2.59
 -3 15 4 62.92 2.52
 3 15 -4 64.96 2.91
 -3 15 4 63.59 3.01
 3 15 -4 65.66 2.51
 -3 15 4 68.41 2.5
 3 15 -3 6.18 0.65
 3 15 -3 6.04 0.88
 3 15 -3 5.81 0.46
 3 15 -3 6.28 0.54
 3 15 -3 5.93 0.61
 -3 15 3 5.8 0.97
 3 15 -2 4.11 0.6
 3 15 -2 4.43 0.88
 3 15 -2 4.11 0.53
 -3 15 2 4.46 0.93
 3 15 -1 1.84 0.84
 3 15 -1 0.56 0.34
 3 15 -1 0.3 0.51
 -3 15 1 0.93 0.87
 3 15 -1 0.55 0.56
 3 15 0 26 1.09
 3 15 0 25.55 1.22
 3 15 0 23.39 1.54
 3 15 0 25.91 1.2
 -3 15 0 28.73 1.61
 -3 15 -1 18.91 1.28
 3 15 1 20.08 1.04
 -3 15 -1 21.23 1.43
 3 15 1 20.42 0.9
 -3 15 -2 16.72 1.25
 3 15 2 17.12 0.94
 -3 15 -2 17.1 1.28
 -3 15 -3 77.64 3.06
 -3 15 -3 83.05 3.45
 3 15 3 82.45 3.12
 -3 15 -3 78.26 3.45
 -3 15 -4 39.41 1.63
 -3 15 -4 43.12 2.08
 -3 15 -4 39.07 2.06
 3 15 5 28.4 1.35
 -3 15 -5 27.93 1.26
 3 15 5 32.3 1.48
 -3 15 -5 30.74 1.66
 -3 15 -6 35.73 1.95
 3 15 6 38.89 1.68
 3 15 6 39.44 1.61
 3 15 6 38.85 1.8
 -3 15 -7 8.43 0.68
 3 15 7 8.08 0.79
 -3 15 -7 9.25 0.97
 3 15 7 10.06 0.96
 3 15 7 9.28 0.69
 3 15 8 39.8 1.71
 -3 15 -8 40.22 1.95
 3 15 8 41.71 1.75
 3 15 8 41.69 1.86
 -3 15 -8 39.1 1.69
 3 15 9 87.32 3.46
 3 15 9 91.02 3.57
 -3 15 -9 90.78 3.7
 -3 15 -9 88.04 3.44
 3 15 9 92.71 3.48
 -3 15 -10 21.38 1.04
 3 15 10 22.4 1.12
 3 15 10 23.88 1.28
 -3 15 -10 21.91 1.07
 -3 15 -11 22.84 1.05
 3 15 11 22.58 1.27
 -3 15 -11 23.9 1.09
 -3 15 -12 9.43 0.6
 3 15 12 8.87 0.85
 -3 15 -12 10.09 0.64
 -3 15 -13 6.8 0.48
 3 15 13 6.79 0.73
 -3 15 -13 7.42 0.5
 -3 15 -14 0.21 0.3
 -3 15 -15 4.06 0.25
 -3 16 18 21.97 0.91
 -3 16 17 17.47 0.8
 -3 16 16 16.92 0.79
 -3 16 16 14.41 1
 -3 16 15 7.07 0.57
 -3 16 15 7.17 1.02
 3 16 -12 21.05 1.09
 -3 16 11 12.5 1.12
 3 16 -11 12.59 0.83
 -3 16 11 12.41 0.78
 -3 16 10 69.89 3.77
 3 16 -10 72.53 2.68
 3 16 -10 68.14 2.79
 -3 16 10 67.74 2.97
 -3 16 9 33.13 2.6
 -3 16 9 33.23 1.72
 3 16 -9 32.31 1.52
 3 16 -9 35.81 1.39
 3 16 -8 25.08 1.22
 -3 16 8 26.84 1.12
 -3 16 8 22.73 2.06
 3 16 -8 25.74 1.1
 -3 16 8 25.34 1.39
 3 16 -8 24.48 1.5
 3 16 -7 6.52 0.91
 3 16 -7 6.15 0.65
 -3 16 7 5.98 0.51
 -3 16 7 6.52 0.76
 -3 16 7 5.63 1.32
 -3 16 7 7.76 0.59
 3 16 -7 6.22 0.51
 3 16 -6 0.73 0.4
 -3 16 6 0.06 1.14
 -3 16 6 0.9 0.48
 3 16 -6 1.1 0.52
 -3 16 6 0.83 0.39
 3 16 -6 0.64 0.75
 3 16 -5 8.97 0.93
 -3 16 5 9.99 1.24
 3 16 -5 9.82 0.61
 3 16 -5 9.44 0.58
 -3 16 5 9.15 0.63
 -3 16 5 9.7 0.57
 3 16 -5 9.65 0.71
 3 16 -4 2.54 0.41
 -3 16 4 2.94 0.49
 3 16 -4 2.96 0.56
 3 16 -4 3.03 0.83
 -3 16 4 3.28 0.41
 -3 16 4 2.41 1
 -3 16 3 42.09 1.75
 3 16 -3 44.07 1.72
 -3 16 3 41.77 2.21
 -3 16 3 45.93 1.72
 3 16 -3 42.34 1.81
 3 16 -3 44.13 2.14
 3 16 -2 14.21 0.79
 3 16 -2 16.06 1.21
 3 16 -2 15.25 0.72
 3 16 -2 13.26 0.83
 -3 16 2 16.94 1.26
 -3 16 1 21.31 0.94
 -3 16 1 23.92 1.42
 3 16 -1 21.29 1.05
 3 16 -1 20 1.36
 3 16 -1 20.65 0.93
 3 16 -1 21.3 1.04
 -3 16 0 9.36 0.59
 3 16 0 8.36 0.7
 -3 16 0 8.85 1.05
 3 16 0 9.18 0.54
 3 16 1 4.2 0.61
 -3 16 -1 4.03 0.47
 -3 16 -1 3.15 0.9
 -3 16 -1 3.44 0.81
 3 16 2 -0.01 0.58
 -3 16 -2 0.52 0.47
 -3 16 -2 1.68 0.84
 -3 16 -2 0.18 0.8
 3 16 3 0.11 0.57
 -3 16 -3 0.33 0.82
 -3 16 -3 0.33 0.49
 -3 16 -3 0.34 0.86
 -3 16 -4 6.6 0.6
 -3 16 -4 5.45 0.92
 -3 16 -4 7.44 1.05
 -3 16 -5 6.92 0.63
 3 16 5 7.96 0.58
 -3 16 -5 8.94 1.03
 3 16 5 7.26 0.75
 3 16 6 63.31 2.45
 -3 16 -6 63.93 2.82
 3 16 6 59.78 2.51
 3 16 6 63.29 2.58
 3 16 7 171.38 6.43
 -3 16 -7 167.47 6.71
 3 16 7 171.78 6.46
 3 16 7 175.56 6.52
 3 16 8 56.59 2.33
 3 16 8 53.04 2.2
 -3 16 -8 51.94 2.46
 -3 16 -8 55.49 2.18
 3 16 8 54.61 2.23
 3 16 9 3.4 0.66
 3 16 9 1.57 0.55
 3 16 9 3.24 0.81
 -3 16 -9 2.83 0.58
 3 16 10 4.95 0.65
 3 16 10 3.84 0.82
 -3 16 -10 4.54 0.59
 -3 16 -10 4.56 0.58
 3 16 11 4.73 0.77
 -3 16 -11 4.27 0.54
 -3 16 -11 4.32 0.53
 3 16 12 1.72 0.68
 -3 16 -12 2.09 0.47
 -3 16 -12 1.76 0.43
 -3 16 -13 12.92 0.65
 -3 16 -13 12.93 0.64
 -3 16 -14 6.68 0.41
 -3 16 -15 17.3 0.69
 -3 17 18 9.96 0.49
 -3 17 17 2.56 0.39
 -3 17 16 4.98 0.48
 -3 17 16 2.93 0.76
 -3 17 15 19.45 0.89
 -3 17 15 15.77 1.22
 -3 17 14 40.19 1.64
 -3 17 13 25.71 1.16
 -3 17 12 40.68 1.68
 -3 17 11 66.53 2.84
 -3 17 11 66.41 2.64
 3 17 -11 63.49 2.69
 3 17 -10 3.38 0.39
 -3 17 10 3.08 0.53
 -3 17 10 2.89 0.91
 3 17 -10 3.25 0.61
 3 17 -9 -0.12 0.72
 -3 17 9 -0.05 0.45
 -3 17 9 1 0.88
 3 17 -9 0.01 0.54
 3 17 -9 0.22 0.38
 -3 17 8 6.05 0.87
 -3 17 8 6.25 0.52
 3 17 -8 5.54 0.62
 3 17 -8 6.07 0.5
 3 17 -8 5.86 0.88
 3 17 -7 48.4 2.29
 3 17 -7 48.84 1.94
 -3 17 7 49 1.94
 -3 17 7 50.47 2.75
 3 17 -7 46.24 2
 -3 17 7 52.84 1.99
 -3 17 7 50.73 2.11
 3 17 -6 66.13 3.01
 3 17 -6 71.68 2.68
 -3 17 6 70.8 3.31
 3 17 -6 65.78 2.73
 -3 17 6 71.06 2.7
 -3 17 6 70.47 2.66
 3 17 -5 88.97 3.66
 3 17 -5 96.85 3.63
 -3 17 5 97.82 4.16
 -3 17 5 96.64 3.63
 3 17 -5 95.68 3.62
 3 17 -5 94 3.97
 -3 17 5 99.2 3.6
 -3 17 4 78 3.51
 3 17 -4 75.65 3.02
 3 17 -4 77.06 3.37
 -3 17 4 83.84 3.01
 -3 17 4 79.69 3.05
 3 17 -3 9.44 0.98
 -3 17 3 10.35 1.15
 3 17 -3 10.99 0.61
 -3 17 3 11.74 0.61
 -3 17 3 11.65 0.68
 3 17 -2 14.16 0.82
 3 17 -2 15.47 1.13
 -3 17 2 13.54 1.17
 -3 17 2 14.94 0.78
 3 17 -2 14.6 0.71
 -3 17 1 22.15 1.39
 3 17 -1 19.97 1.33
 3 17 -1 20.74 0.92
 -3 17 1 20.69 0.92
 -3 17 1 21.1 0.9
 3 17 -1 20.49 1.03
 -3 17 0 31.68 1.31
 -3 17 0 31.24 1.73
 3 17 0 31.04 1.39
 -3 17 -1 68.43 3.18
 -3 17 -1 76.68 2.83
 3 17 1 72.74 2.88
 -3 17 -1 70.8 3.14
 -3 17 -2 46.47 2.37
 -3 17 -2 53.08 2.02
 3 17 2 51.78 2.08
 -3 17 -2 44.79 2.35
 -3 17 -3 54.2 2.73
 -3 17 -3 60.6 2.79
 -3 17 -3 64.14 2.42
 3 17 3 61.53 2.47
 3 17 4 97.07 3.7
 -3 17 -4 98.02 3.72
 -3 17 -4 89.09 4.05
 3 17 5 9.17 0.82
 3 17 5 8.99 0.64
 -3 17 -5 7.69 1.01
 -3 17 -5 9.34 1.04
 -3 17 -5 9.35 0.66
 3 17 6 8.39 0.77
 -3 17 -6 7.13 0.62
 -3 17 -6 7.14 1
 3 17 6 7.22 0.61
 3 17 7 21.07 1.23
 3 17 7 21.68 1.11
 3 17 7 20.85 1.05
 -3 17 -7 20.34 1.36
 3 17 8 42.68 1.82
 3 17 8 44.34 1.85
 -3 17 -8 41.84 2.08
 3 17 8 45.36 1.95
 -3 17 -8 44.09 1.79
 3 17 9 41.7 1.85
 -3 17 -9 41.64 1.74
 3 17 9 43.32 1.78
 -3 17 -9 41.9 1.72
 3 17 9 40.32 1.75
 -3 17 -10 35.35 1.51
 -3 17 -10 34.97 1.52
 3 17 10 38.63 1.67
 -3 17 -11 35.42 1.45
 -3 17 -11 33.45 1.43
 3 17 11 34.5 1.58
 -3 17 -12 13.08 0.69
 -3 17 -12 12.75 0.68
 -3 17 -13 3.98 0.4
 -3 17 -13 3.33 0.39
 -3 17 -14 2.31 0.3
 -3 17 -15 15.08 0.6
 -3 18 18 2.6 0.29
 -3 18 17 1.7 0.36
 -3 18 16 1.82 0.72
 -3 18 16 0.38 0.4
 -3 18 15 0.42 0.92
 -3 18 15 0.28 0.46
 -3 18 14 0.65 0.5
 -3 18 13 1.12 0.54
 -3 18 12 4.66 0.6
 -3 18 11 12.79 0.89
 -3 18 11 15.12 0.82
 -3 18 10 6.61 0.85
 -3 18 10 8.2 0.64
 3 18 -10 7.61 0.51
 -3 18 10 8.97 0.94
 -3 18 9 0.69 0.47
 3 18 -9 -0.01 0.51
 3 18 -9 0.5 0.39
 3 18 -8 12.21 0.7
 3 18 -8 12.55 0.77
 -3 18 8 13.64 0.72
 -3 18 7 0.84 0.54
 3 18 -7 0.52 0.42
 -3 18 7 0.1 0.43
 3 18 -6 0.77 0.67
 -3 18 6 -0.04 0.49
 3 18 -6 0.07 0.42
 -3 18 6 0.19 0.39
 3 18 -5 0.14 0.41
 3 18 -5 0.04 0.44
 3 18 -5 -0.04 0.69
 -3 18 5 0.63 0.41
 -3 18 5 0.11 0.48
 -3 18 4 1.28 0.5
 3 18 -4 0.7 0.45
 3 18 -4 0.51 0.69
 -3 18 4 0.71 0.94
 3 18 -4 1.37 0.42
 -3 18 4 1.5 0.4
 -3 18 3 0.65 0.49
 3 18 -3 0.94 0.69
 -3 18 3 -0.78 0.86
 -3 18 3 -0.04 0.38
 3 18 -3 -0.02 0.38
 3 18 -2 0.23 0.71
 -3 18 2 0.35 0.8
 3 18 -2 0.68 0.37
 -3 18 2 0.38 0.5
 -3 18 1 -0.08 0.34
 -3 18 1 0.19 0.37
 3 18 -1 0.24 0.53
 -3 18 1 0.83 0.52
 -3 18 1 0.6 0.78
 -3 18 0 0.81 0.39
 -3 18 0 0.26 0.75
 3 18 0 0.64 0.54
 -3 18 -1 3.35 0.8
 3 18 1 4.8 0.64
 -3 18 -1 4.68 0.53
 -3 18 -1 4.68 0.88
 -3 18 -2 -0.19 0.83
 3 18 2 0.34 0.62
 3 18 2 0.5 0.41
 -3 18 -2 -0.14 0.49
 -3 18 -2 0.04 0.76
 -3 18 -3 21.26 0.98
 -3 18 -3 21.13 1.42
 3 18 3 19.87 1.1
 3 18 3 19.32 0.93
 -3 18 -4 2.9 0.56
 3 18 4 2.71 0.49
 -3 18 -5 0.75 0.53
 3 18 5 0.24 0.66
 -3 18 -5 1.16 0.87
 3 18 5 0.61 0.47
 -3 18 -6 -0.01 0.5
 3 18 6 -0.36 0.49
 3 18 6 0.34 0.62
 -3 18 -6 -0.51 0.86
 3 18 7 20.45 1.08
 3 18 7 20.43 1
 -3 18 -7 19.03 1.34
 -3 18 -8 16.08 1.14
 -3 18 -8 14.73 0.84
 3 18 8 15.36 0.87
 3 18 8 15.44 0.93
 3 18 9 9.61 0.72
 -3 18 -9 9.97 0.69
 -3 18 -9 10.76 0.74
 -3 18 -10 1.21 0.52
 -3 18 -10 1.89 0.52
 -3 18 -11 3.05 0.49
 -3 18 -11 2.57 0.5
 -3 18 -12 0.62 0.41
 -3 18 -12 0.11 0.4
 -3 18 -13 0.35 0.34
 -3 18 -13 0.8 0.34
 -3 18 -14 0.54 0.25
 -3 19 18 12.81 0.55
 -3 19 17 6.2 0.42
 -3 19 16 3.12 0.71
 -3 19 16 3.2 0.41
 -3 19 15 19.93 1.28
 -3 19 15 22.38 0.98
 -3 19 14 19.72 0.95
 -3 19 13 64.38 2.51
 -3 19 12 35.39 1.58
 -3 19 12 41.19 1.6
 -3 19 11 10.73 0.88
 -3 19 11 11.82 0.75
 -3 19 10 1.75 0.92
 3 19 -10 1.91 0.4
 -3 19 10 2.38 0.53
 3 19 -9 0.76 0.4
 -3 19 9 1.16 0.46
 3 19 -8 16.11 0.81
 -3 19 8 18.4 0.94
 -3 19 8 15.83 0.82
 3 19 -7 92.02 3.51
 -3 19 7 98.09 3.55
 -3 19 7 89.57 3.5
 3 19 -6 68.93 2.63
 -3 19 6 70.95 2.67
 -3 19 6 65.98 2.62
 3 19 -5 97.48 3.65
 -3 19 5 95.99 3.67
 3 19 -5 96.84 3.66
 -3 19 5 95.79 3.63
 -3 19 4 71.64 2.71
 -3 19 4 70.81 2.75
 3 19 -4 71.52 2.72
 3 19 -4 69.91 2.74
 -3 19 3 20.88 0.92
 3 19 -3 20.73 0.99
 -3 19 3 19.85 0.98
 3 19 -3 20.14 0.93
 -3 19 2 1.01 0.52
 -3 19 2 0.73 0.35
 -3 19 1 15.94 0.74
 -3 19 1 15.5 0.86
 -3 19 1 15.91 0.76
 -3 19 1 13.47 1.09
 -3 19 0 33.01 1.3
 3 19 0 29.49 1.4
 -3 19 0 30.77 1.26
 -3 19 -1 60.27 2.83
 -3 19 -1 69.2 2.52
 3 19 1 63.28 2.49
 3 19 1 62.78 2.58
 -3 19 -2 142.49 5.84
 -3 19 -2 154.78 5.53
 3 19 2 145.86 5.5
 3 19 2 142.7 5.57
 -3 19 -3 40.46 2.19
 -3 19 -3 48.06 1.83
 3 19 3 43.48 1.8
 3 19 3 44.64 1.92
 -3 19 -4 195.84 7.62
 -3 19 -4 200.81 7.26
 3 19 4 189.78 7.24
 -3 19 -5 39.5 2.08
 3 19 5 40.15 1.68
 3 19 5 42.86 1.78
 -3 19 -5 40.67 1.69
 3 19 6 7.16 0.59
 -3 19 -6 6.5 0.62
 -3 19 -6 6.29 0.98
 3 19 6 6.59 0.73
 3 19 7 0.91 0.53
 3 19 7 1.12 0.64
 3 19 8 44.03 1.81
 -3 19 -9 40.68 1.68
 3 19 9 40.37 1.71
 -3 19 -9 41.92 1.73
 -3 19 -10 33.51 1.43
 -3 19 -10 34.58 1.45
 -3 19 -11 35.9 1.48
 -3 19 -11 36.01 1.48
 -3 19 -12 17.2 0.78
 -3 19 -12 15.64 0.78
 -3 19 -13 2.91 0.35
 -3 19 -13 2.49 0.35
 -3 19 -14 1.06 0.25
 -3 20 17 8.45 0.46
 -3 20 16 14.64 0.93
 -3 20 16 16.87 0.75
 -3 20 15 6.23 0.96
 -3 20 15 7.89 0.54
 -3 20 14 1.99 0.48
 -3 20 13 4.56 0.56
 -3 20 12 7.28 0.62
 -3 20 12 4.71 0.72
 3 20 -11 18.51 0.84
 -3 20 11 19.41 0.94
 -3 20 11 17.85 1.1
 3 20 -10 27.65 1.19
 -3 20 10 30.41 1.26
 -3 20 10 28.05 1.53
 3 20 -9 13.44 0.72
 -3 20 9 13.69 0.76
 -3 20 9 13.29 1.03
 -3 20 8 2.58 0.6
 -3 20 8 2.86 0.49
 3 20 -8 2.57 0.47
 -3 20 7 26.51 1.16
 3 20 -7 24.2 1.1
 -3 20 7 23.61 1.08
 3 20 -6 1 0.44
 -3 20 6 1.34 0.55
 -3 20 6 1.26 0.43
 3 20 -5 2.14 0.46
 -3 20 5 2.86 0.56
 3 20 -5 2.52 0.48
 -3 20 5 2.89 0.45
 3 20 -4 0.71 0.43
 -3 20 4 0.57 0.52
 -3 20 4 0.54 0.41
 3 20 -4 0.41 0.49
 -3 20 3 13.5 0.77
 3 20 -3 13 0.77
 -3 20 2 12.19 1.02
 -3 20 2 13.42 0.79
 -3 20 2 12.4 0.64
 -3 20 1 14.87 0.71
 -3 20 1 14.81 0.85
 -3 20 1 15.28 0.72
 -3 20 1 14.05 1.1
 -3 20 0 1.63 0.37
 -3 20 0 1.75 0.42
 3 20 0 1.94 0.39
 -3 20 -1 1.48 0.45
 3 20 1 0.65 0.4
 -3 20 -2 2.79 0.5
 3 20 2 2.68 0.43
 3 20 2 2.21 0.69
 -3 20 -2 3.35 0.9
 3 20 3 10.72 0.86
 3 20 3 9.78 0.64
 -3 20 -3 10.25 1.08
 -3 20 -3 11.35 0.72
 3 20 4 34.38 1.46
 -3 20 -4 36.78 1.5
 -3 20 -4 33.14 1.88
 3 20 5 12.8 0.88
 3 20 5 11.99 0.71
 -3 20 -5 11.98 0.76
 -3 20 -5 12.31 1.15
 3 20 6 49.52 2.05
 -3 20 -6 47.63 2.34
 3 20 6 51.03 1.97
 -3 20 -6 46.97 1.97
 -3 20 -7 42.57 2.05
 3 20 7 40.4 1.7
 3 20 8 13.01 0.78
 -3 20 -9 2.58 0.59
 -3 20 -9 1.29 0.5
 -3 20 -10 -0.04 0.44
 -3 20 -10 0.13 0.51
 3 20 10 -0.19 0.49
 -3 20 -11 6.27 0.53
 -3 20 -11 7.13 0.56
 -3 20 -12 0.07 0.37
 -3 20 -12 1.06 0.38
 -3 20 -13 3.76 0.36
 -3 20 -13 3.83 0.36
 -3 20 -14 9.63 0.46
 -3 21 17 3.51 0.32
 -3 21 16 2.03 0.36
 -3 21 16 2.35 0.32
 -3 21 15 20.18 0.89
 -3 21 15 18.93 1.18
 -3 21 14 47.6 1.88
 -3 21 13 100.28 3.78
 -3 21 12 46.66 1.79
 -3 21 12 39.24 1.91
 3 21 -11 13.66 0.69
 -3 21 11 13.32 1.09
 -3 21 11 15.53 0.82
 -3 21 10 2.7 0.54
 3 21 -10 2.69 0.42
 -3 21 10 2.45 1.12
 -3 21 9 3.28 0.53
 3 21 -9 4.07 0.48
 -3 21 9 2.67 0.91
 -3 21 8 17.02 0.86
 -3 21 8 17.65 0.96
 3 21 -8 16.91 0.85
 -3 21 7 54 2.14
 -3 21 7 58.46 2.2
 3 21 -7 52.67 2.15
 -3 21 6 17.86 0.85
 -3 21 6 17.81 0.95
 3 21 -6 18.82 0.86
 3 21 -6 17.09 0.88
 -3 21 5 70.91 2.78
 3 21 -5 75.88 2.81
 -3 21 5 74.08 2.84
 3 21 -5 71.7 2.81
 3 21 -4 33.06 1.39
 -3 21 4 33.96 1.43
 -3 21 4 33.01 1.36
 3 21 -4 33.36 1.38
 -3 21 3 17.39 1.17
 -3 21 3 15.96 0.78
 -3 21 3 17.77 0.9
 3 21 -3 17 0.88
 -3 21 2 -0.04 0.36
 3 21 -2 0.21 0.4
 -3 21 2 1.14 0.75
 -3 21 2 0.44 0.55
 3 21 -2 0.62 0.5
 -3 21 1 3.58 0.39
 -3 21 1 4.38 0.42
 3 21 -1 4.21 0.45
 -3 21 1 3.2 0.8
 -3 21 1 3.56 0.62
 -3 21 0 18.69 1.31
 -3 21 0 20.99 0.89
 -3 21 0 19.9 0.92
 3 21 0 19.22 0.92
 -3 21 -1 28.29 1.18
 3 21 1 26.69 1.16
 -3 21 -2 104.84 3.88
 -3 21 -2 98.26 4.22
 3 21 2 101.24 3.86
 -3 21 -3 37.6 2.04
 3 21 3 38.23 1.65
 -3 21 -4 94.23 3.49
 -3 21 -4 84.85 3.84
 3 21 4 90.15 3.47
 -3 21 -5 47.56 1.89
 3 21 5 45.8 1.87
 -3 21 -5 44.56 2.26
 -3 21 -6 0.6 0.83
 -3 21 -6 0.47 0.51
 3 21 6 0.62 0.47
 -3 21 -7 6.95 0.62
 3 21 7 8.35 0.64
 -3 21 -8 30.4 1.35
 3 21 8 29.04 1.3
 -3 21 -9 35.55 1.5
 3 21 9 36.33 1.51
 -3 21 -9 33.76 1.46
 -3 21 -10 79.21 3.01
 3 21 10 84.15 3.01
 -3 21 -11 28.94 1.21
 -3 21 -11 28.22 1.19
 -3 21 -12 12.66 0.64
 -3 21 -12 11.86 0.62
 -3 21 -13 2.91 0.33
 -3 21 -13 3.22 0.33
 -3 21 -14 -0.02 0.21
 -3 22 17 29.53 1.14
 -3 22 16 17.31 1
 -3 22 16 19.75 0.85
 -3 22 15 6.44 0.88
 -3 22 15 6.07 0.47
 -3 22 15 6.51 0.46
 -3 22 14 1.51 0.44
 -3 22 14 0.5 1
 -3 22 13 1.14 0.49
 -3 22 12 -0.14 1.3
 -3 22 12 0.75 0.53
 3 22 -11 7.25 0.49
 -3 22 11 8.3 0.65
 3 22 -10 29.91 1.26
 -3 22 10 28.59 1.68
 -3 22 10 31.87 1.33
 3 22 -9 48.69 1.97
 -3 22 9 52.05 2
 -3 22 9 48.81 2.13
 3 22 -8 41.51 1.73
 -3 22 8 42.04 1.73
 -3 22 8 42.4 1.79
 -3 22 8 47.28 1.8
 -3 22 7 31.03 1.36
 -3 22 7 30.78 1.67
 -3 22 7 36.14 1.44
 3 22 -7 32.73 1.39
 -3 22 6 0.37 0.41
 -3 22 6 1.01 0.74
 3 22 -6 0.72 0.45
 -3 22 6 1 0.58
 3 22 -6 0.93 0.43
 -3 22 5 11.34 0.98
 3 22 -5 9.1 0.63
 -3 22 5 9.07 0.72
 -3 22 5 9.01 0.58
 3 22 -5 8.84 0.61
 -3 22 4 6.51 0.9
 -3 22 4 6.28 0.51
 3 22 -4 6.12 0.55
 3 22 -4 6.75 0.56
 -3 22 4 5.82 0.61
 -3 22 3 32.08 1.35
 3 22 -3 31.22 1.32
 -3 22 3 28.49 1.61
 -3 22 3 29.08 1.24
 -3 22 2 59.86 2.71
 -3 22 2 59.13 2.34
 3 22 -2 64.04 2.37
 3 22 -2 62.57 2.38
 -3 22 2 61.59 2.43
 3 22 -2 60.22 2.42
 3 22 -1 46.32 1.78
 -3 22 1 43.51 1.74
 -3 22 1 45.57 1.85
 -3 22 1 38.83 2.08
 3 22 -1 44.45 1.85
 3 22 0 45.38 1.83
 -3 22 0 46.9 1.81
 -3 22 0 47.13 1.8
 -3 22 -1 2.22 0.43
 3 22 1 2 0.45
 -3 22 -2 0.55 0.48
 3 22 2 0.28 0.43
 -3 22 -3 27.3 1.72
 3 22 3 29.8 1.32
 -3 22 -4 44.11 2.22
 -3 22 -4 47.08 1.85
 3 22 4 44.26 1.83
 -3 22 -5 45.51 2.23
 -3 22 -5 46.05 1.85
 3 22 5 44.82 1.83
 -3 22 -6 67.84 2.99
 3 22 6 67.97 2.62
 -3 22 -6 65.76 2.61
 -3 22 -7 88.81 3.41
 3 22 7 90.22 3.43
 3 22 8 3.12 0.55
 3 22 8 4.7 0.61
 -3 22 -8 4.21 0.62
 3 22 9 4.54 0.57
 -3 22 -9 4.34 0.6
 -3 22 -10 1.27 0.4
 -3 22 -10 0.7 0.48
 -3 22 -11 1.79 0.37
 -3 22 -11 1.93 0.45
 -3 22 -12 4.83 0.4
 -3 22 -12 4.82 0.44
 -3 22 -13 12.74 0.58
 -3 22 -14 16.55 0.67
 -3 23 16 2.81 0.56
 -3 23 16 3.73 0.35
 -3 23 15 8.77 0.52
 -3 23 15 7.71 0.86
 -3 23 15 8.45 0.49
 -3 23 14 12.97 0.67
 -3 23 14 11.23 1.1
 -3 23 14 12.65 0.64
 -3 23 13 13.09 0.72
 -3 23 12 4.58 1.57
 -3 23 12 4.61 0.56
 -3 23 11 15.73 1.36
 3 23 -11 15.77 0.76
 -3 23 11 17.23 0.87
 -3 23 10 0.66 0.51
 -3 23 10 1.13 1.27
 3 23 -10 0.39 0.39
 -3 23 9 2.01 0.52
 3 23 -9 1.96 0.45
 -3 23 9 1.19 1
 -3 23 8 4.72 0.54
 -3 23 8 4.72 0.73
 -3 23 8 5.22 0.65
 3 23 -8 4.94 0.52
 -3 23 7 10.93 0.98
 3 23 -7 11.46 0.71
 -3 23 7 12.2 0.69
 -3 23 7 13.4 0.81
 3 23 -6 14.99 0.74
 -3 23 6 12.87 0.83
 3 23 -6 13.51 0.77
 -3 23 6 15.29 1.09
 -3 23 6 13.34 0.73
 3 23 -5 16.54 0.8
 -3 23 5 15.95 0.89
 3 23 -5 15.23 0.81
 -3 23 5 15.65 1.19
 -3 23 5 14.83 0.78
 -3 23 4 9.45 0.99
 3 23 -4 9.5 0.64
 -3 23 4 9.64 0.71
 3 23 -4 9.26 0.63
 -3 23 4 8.69 0.55
 -3 23 3 3.47 0.56
 3 23 -3 3.57 0.5
 -3 23 3 4.82 0.85
 -3 23 3 2.77 0.4
 3 23 -3 3.33 0.44
 3 23 -2 2.27 0.42
 -3 23 2 1.7 0.56
 3 23 -2 2.25 0.52
 3 23 -2 2.7 0.44
 -3 23 2 1.9 0.39
 -3 23 2 1.24 0.78
 3 23 -1 0.95 0.41
 -3 23 1 1.01 0.6
 3 23 -1 0.87 0.53
 -3 23 1 0.64 0.74
 -3 23 1 0.89 0.36
 -3 23 0 7.48 0.93
 -3 23 0 7.75 0.52
 3 23 0 8.24 0.71
 -3 23 0 8.45 0.54
 3 23 0 8 0.56
 3 23 1 17.62 0.89
 -3 23 -1 18.64 0.84
 3 23 1 18.44 1.02
 -3 23 -1 18.86 0.86
 -3 23 -1 18.36 1.29
 -3 23 -2 22.72 0.98
 3 23 2 19.75 0.98
 3 23 3 55.69 2.25
 -3 23 -3 50.67 2.59
 -3 23 -4 5.62 0.58
 -3 23 -4 4.27 0.92
 3 23 4 4.61 0.54
 3 23 5 0.23 0.48
 -3 23 -5 0.18 0.5
 -3 23 -5 0.88 0.82
 -3 23 -6 6.91 0.57
 3 23 6 5.96 0.58
 -3 23 -7 18.49 0.93
 3 23 7 19.29 1
 3 23 7 18.78 0.94
 -3 23 -8 4.35 0.61
 3 23 8 4.72 0.61
 3 23 8 4.22 0.53
 -3 23 -9 0.76 0.54
 3 23 9 0.99 0.5
 -3 23 -10 26.8 1.16
 -3 23 -10 30 1.22
 -3 23 -11 8.86 0.53
 -3 23 -11 10.19 0.59
 -3 23 -12 7.27 0.44
 -3 23 -12 8.31 0.5
 -3 23 -13 0.51 0.25
 -3 23 -14 1.73 0.19
 -3 24 16 26.25 0.97
 -3 24 16 20.62 1.04
 -3 24 15 19.76 0.8
 -3 24 15 17.83 1.06
 -3 24 15 18.51 0.82
 -3 24 14 9.24 0.52
 -3 24 14 7.99 1
 -3 24 14 9.02 0.56
 -3 24 13 0.42 0.39
 -3 24 13 0.13 0.45
 -3 24 12 10.61 1.76
 -3 24 12 9.99 0.66
 3 24 -11 17.96 0.82
 -3 24 11 16.61 1.54
 -3 24 11 19.8 0.92
 3 24 -10 44.28 1.74
 -3 24 10 45.04 1.78
 -3 24 9 60.84 2.35
 -3 24 9 58.63 2.5
 3 24 -9 60.29 2.33
 -3 24 8 30.77 1.36
 -3 24 8 30.69 1.46
 3 24 -8 32.38 1.35
 -3 24 7 12.5 0.82
 -3 24 7 13.56 0.83
 -3 24 7 11.71 0.69
 3 24 -7 12.76 0.72
 3 24 -6 11.34 0.67
 -3 24 6 8.5 0.96
 -3 24 6 9.27 0.63
 3 24 -6 11.38 0.64
 -3 24 6 10.39 0.76
 -3 24 6 10.55 0.63
 -3 24 5 0.97 0.74
 3 24 -5 1.05 0.44
 -3 24 5 0.43 0.56
 -3 24 5 1.02 0.42
 3 24 -5 1.77 0.45
 -3 24 5 1.21 0.43
 -3 24 4 4.67 0.47
 -3 24 4 4.64 0.87
 -3 24 4 5.42 0.61
 3 24 -4 4.89 0.54
 -3 24 3 42.32 1.77
 -3 24 3 43.19 2.17
 3 24 -3 48.95 1.81
 3 24 -3 46.22 1.85
 -3 24 3 46.36 1.87
 3 24 -2 69.1 2.55
 -3 24 2 63.12 2.52
 -3 24 2 66.71 2.9
 3 24 -2 67.42 2.55
 3 24 -2 65.37 2.59
 -3 24 2 66.25 2.6
 -3 24 1 48.89 1.88
 -3 24 1 45.05 2.25
 3 24 -1 49.75 1.91
 3 24 -1 48 1.97
 -3 24 1 46.08 1.98
 -3 24 0 39.75 1.61
 -3 24 0 37.97 1.98
 -3 24 0 39.64 1.6
 3 24 0 42.15 1.73
 3 24 0 42.58 1.64
 -3 24 -1 8.15 0.53
 3 24 1 8.41 0.59
 3 24 1 8.9 0.74
 -3 24 -1 8.67 0.54
 -3 24 -2 0.43 0.43
 3 24 2 0.87 0.45
 3 24 2 0.33 0.61
 3 24 3 31.86 1.37
 -3 24 -3 33.02 1.38
 3 24 4 9.91 0.65
 -3 24 -4 9.1 1.04
 -3 24 -4 10.19 0.68
 -3 24 -5 20.3 0.98
 3 24 5 21.34 0.97
 3 24 5 18.66 1.07
 -3 24 -6 79.61 3.03
 3 24 6 79.84 3.03
 3 24 6 76.7 3.07
 -3 24 -7 93.42 3.59
 3 24 7 95.08 3.6
 3 24 7 95.85 3.63
 -3 24 -8 26.33 1.16
 3 24 8 27.64 1.22
 3 24 8 27.1 1.18
 -3 24 -8 26.82 1.23
 -3 24 -9 4.53 0.58
 3 24 9 5.33 0.54
 -3 24 -10 0.5 0.37
 -3 24 -10 0.34 0.46
 -3 24 -11 3.25 0.36
 -3 24 -11 2.96 0.44
 -3 24 -12 15.47 0.69
 -3 24 -12 14.33 0.65
 -3 24 -13 21.94 0.87
 -3 25 15 0.6 0.65
 -3 25 15 0.39 0.27
 -3 25 15 0.35 0.31
 -3 25 14 0.46 0.86
 -3 25 14 0.35 0.34
 -3 25 14 0.34 0.37
 -3 25 13 1.39 0.39
 -3 25 13 0.97 0.41
 -3 25 12 -0.43 1.81
 -3 25 12 0.66 0.46
 -3 25 11 -0.14 1.47
 -3 25 11 0.1 0.5
 -3 25 10 0.4 1.34
 -3 25 10 0.3 0.5
 3 25 -10 -0.25 0.36
 -3 25 9 3.98 1.07
 -3 25 9 4.99 0.54
 3 25 -9 5.37 0.49
 -3 25 8 -0.21 0.48
 -3 25 8 0.15 0.5
 3 25 -8 0.22 0.44
 -3 25 8 0.8 0.72
 -3 25 8 -0.34 0.61
 -3 25 7 18.97 0.92
 -3 25 7 21.23 1.02
 3 25 -7 20.16 0.95
 -3 25 7 19.54 0.94
 -3 25 7 19.22 1.01
 -3 25 6 7.97 0.69
 3 25 -6 7.99 0.6
 3 25 -6 8.54 0.57
 -3 25 6 8.16 0.9
 -3 25 6 7.03 0.58
 -3 25 6 7.15 0.57
 -3 25 6 8.49 0.7
 -3 25 5 6.72 0.52
 3 25 -5 7.13 0.56
 -3 25 5 5.68 0.87
 -3 25 5 6.51 0.65
 3 25 -5 6.92 0.57
 3 25 -4 6.83 0.57
 -3 25 4 5.87 0.49
 -3 25 4 5.23 0.84
 3 25 -4 6.35 0.51
 -3 25 4 6.42 0.65
 3 25 -3 1.53 0.51
 -3 25 3 2.78 0.81
 3 25 -3 2.17 0.42
 -3 25 3 1.92 0.4
 -3 25 3 1.78 0.58
 3 25 -2 0.08 0.41
 -3 25 2 0.29 0.73
 3 25 -2 0.26 0.5
 3 25 -2 0.26 0.42
 -3 25 2 -0.23 0.36
 -3 25 2 0.16 0.56
 -3 25 1 5.07 0.46
 -3 25 1 6.07 0.64
 3 25 -1 5.36 0.48
 3 25 -1 5.25 0.61
 -3 25 1 5.16 0.88
 3 25 0 3.74 0.45
 -3 25 0 3.65 0.37
 -3 25 0 3.69 0.81
 -3 25 0 3.6 0.42
 3 25 0 2.8 0.63
 -3 25 -1 1.51 0.38
 -3 25 -1 -0.11 0.77
 3 25 1 0.75 0.44
 3 25 1 1.24 0.64
 -3 25 -1 1.01 0.39
 3 25 2 3.8 0.48
 -3 25 -2 2.51 0.85
 -3 25 -2 3.34 0.46
 3 25 2 3.6 0.69
 3 25 3 2.22 0.48
 -3 25 -3 1.96 0.43
 3 25 4 39.75 1.57
 -3 25 -4 36.92 1.58
 3 25 5 5.23 0.53
 -3 25 -5 6.52 0.56
 3 25 5 5.79 0.71
 3 25 6 -0.03 0.47
 3 25 6 1.22 0.59
 -3 25 -6 0.9 0.46
 3 25 7 0.6 0.46
 3 25 7 0.66 0.54
 -3 25 -7 0.73 0.42
 3 25 8 0.25 0.43
 -3 25 -8 -0.28 0.38
 -3 25 -8 0.38 0.51
 3 25 8 -0.3 0.5
 -3 25 -9 0.28 0.49
 3 25 9 0.49 0.45
 -3 25 -10 0.31 0.44
 -3 25 -11 2.21 0.41
 -3 25 -11 2.8 0.33
 -3 25 -12 0.04 0.31
 -3 25 -12 -0.06 0.25
 -3 25 -13 -0.16 0.2
 -3 26 15 17.04 0.73
 -3 26 15 16.98 0.71
 -3 26 15 17.71 0.93
 -3 26 14 5.36 0.41
 -3 26 14 5.66 0.85
 -3 26 14 4.06 0.38
 -3 26 13 -0.07 0.98
 -3 26 13 0.31 0.39
 -3 26 13 0.26 0.34
 -3 26 12 10.98 1.9
 -3 26 12 10.79 0.65
 -3 26 11 10.96 1.65
 -3 26 11 11.36 0.68
 3 26 -10 34.18 1.38
 -3 26 10 34.82 1.43
 -3 26 10 34.38 1.43
 -3 26 10 30.96 1.93
 -3 26 9 75.12 3.23
 -3 26 9 86.23 3.12
 -3 26 9 81.31 3.11
 3 26 -9 80.66 3.09
 3 26 -8 42.41 1.7
 -3 26 8 45.64 1.78
 -3 26 8 41.26 1.8
 -3 26 8 40.39 1.71
 -3 26 8 43.43 1.72
 3 26 -7 4.87 0.52
 -3 26 7 4.89 0.52
 -3 26 7 5.23 0.66
 -3 26 7 5.27 0.55
 -3 26 7 4.76 0.65
 -3 26 6 23.93 1.08
 3 26 -6 26.09 1.09
 -3 26 6 23.76 1.15
 -3 26 6 25.52 1.16
 3 26 -6 24.16 1.1
 -3 26 5 1.01 0.57
 -3 26 5 1.91 0.45
 3 26 -5 1.96 0.48
 3 26 -5 1.7 0.47
 3 26 -4 3.45 0.47
 -3 26 4 3.83 0.61
 -3 26 4 3.05 0.42
 3 26 -4 4.14 0.51
 -3 26 4 3.6 0.83
 3 26 -3 46.23 1.76
 -3 26 3 38.83 1.73
 -3 26 3 44.54 1.82
 3 26 -3 45.92 1.77
 3 26 -3 46.74 1.79
 -3 26 3 44.08 2.14
 3 26 -2 108.97 3.83
 -3 26 2 93.11 3.8
 -3 26 2 97.19 4.18
 3 26 -2 106.4 3.83
 3 26 -2 102.66 3.86
 -3 26 2 101.37 3.88
 -3 26 1 97.54 3.8
 3 26 -1 104.53 3.83
 -3 26 1 100.34 4.17
 3 26 -1 105.06 3.87
 -3 26 1 100.6 3.88
 3 26 0 70.38 2.61
 -3 26 0 65.86 2.58
 -3 26 0 62.08 2.94
 3 26 0 72.27 2.67
 -3 26 0 65.09 2.67
 -3 26 -1 13.85 0.7
 3 26 1 14.71 0.76
 -3 26 -1 13.84 1.12
 3 26 1 14.84 0.89
 -3 26 -1 13.59 0.69
 -3 26 -2 0.14 0.38
 3 26 2 0.26 0.43
 -3 26 -2 1.25 0.74
 3 26 2 -0.37 0.66
 3 26 3 5.23 0.53
 -3 26 -3 5.2 0.5
 3 26 4 22.19 1.05
 -3 26 -4 24.29 1.04
 3 26 5 35.09 1.48
 -3 26 -5 35.95 1.48
 3 26 5 36.25 1.56
 -3 26 -6 66.61 2.55
 3 26 6 66.2 2.56
 -3 26 -6 63.12 2.59
 3 26 6 68.82 2.61
 3 26 7 24.4 1.08
 -3 26 -7 23.07 1.05
 3 26 7 24.89 1.12
 -3 26 -8 23.51 1.04
 3 26 8 25.58 1.09
 -3 26 -9 0.85 0.46
 3 26 9 1.43 0.43
 -3 26 -10 2.26 0.42
 -3 26 -11 4.68 0.41
 -3 26 -11 3.99 0.33
 -3 26 -12 14.65 0.62
 -3 26 -12 12.65 0.58
 -3 26 -13 25.9 0.99
 -3 27 15 1.67 0.53
 -3 27 14 10.76 0.88
 -3 27 14 9.66 0.52
 -3 27 14 10.85 0.51
 -3 27 13 9.54 0.53
 -3 27 13 9.02 0.51
 -3 27 12 11.34 0.64
 -3 27 11 7.39 1.67
 -3 27 11 6.23 0.55
 -3 27 10 0.51 0.45
 -3 27 10 0.41 1.46
 3 27 -10 -0.1 0.34
 -3 27 10 0.39 0.46
 -3 27 9 2.57 0.5
 -3 27 9 2.32 1.11
 3 27 -9 2.57 0.42
 -3 27 9 1.84 0.49
 -3 27 8 3.53 0.54
 -3 27 8 2.92 0.48
 -3 27 8 3.38 0.76
 3 27 -8 3.29 0.47
 -3 27 7 33.19 1.38
 -3 27 7 28.97 1.35
 -3 27 7 30.75 1.31
 3 27 -7 31.25 1.31
 -3 27 6 10.64 0.72
 3 27 -6 8.97 0.64
 -3 27 6 9.93 0.71
 -3 27 6 8.81 0.62
 3 27 -5 18.98 0.91
 -3 27 5 19.5 0.97
 3 27 -5 19.32 0.91
 -3 27 5 18.34 0.95
 -3 27 5 16.99 0.85
 -3 27 4 12.61 0.79
 3 27 -4 12.26 0.72
 -3 27 4 10.56 0.65
 3 27 -4 12.16 0.66
 3 27 -3 2.53 0.52
 -3 27 3 1.57 0.58
 3 27 -3 2.71 0.41
 -3 27 3 2.31 0.42
 3 27 -3 2.21 0.44
 -3 27 2 2.25 0.41
 -3 27 2 2.84 0.82
 3 27 -2 2.39 0.55
 -3 27 2 2.56 0.59
 3 27 -2 2.19 0.45
 -3 27 1 0.97 0.39
 -3 27 1 0.26 0.75
 3 27 -1 1.27 0.53
 -3 27 1 0.44 0.58
 3 27 -1 0.62 0.41
 3 27 0 9.36 0.73
 -3 27 0 8.21 0.54
 3 27 0 8.17 0.59
 -3 27 0 8.88 0.73
 -3 27 0 6.83 0.92
 3 27 1 9.58 0.75
 -3 27 -1 8.72 0.56
 3 27 1 9.47 0.6
 3 27 2 25.13 1.15
 3 27 2 22.39 1.03
 -3 27 -2 22.09 0.98
 3 27 3 20.31 0.97
 -3 27 -3 21.54 0.94
 3 27 4 12.09 0.7
 -3 27 -4 12.1 0.67
 3 27 5 19.31 0.97
 3 27 5 17.72 0.88
 -3 27 -5 17.24 0.86
 -3 27 -6 0.72 0.52
 3 27 6 0.32 0.52
 3 27 6 1.22 0.43
 -3 27 -6 0.42 0.42
 3 27 7 0.95 0.5
 -3 27 -7 0.68 0.39
 3 27 7 0.93 0.42
 3 27 8 6.56 0.54
 -3 27 -8 5.95 0.47
 -3 27 -9 7.97 0.55
 -3 27 -9 6.91 0.45
 -3 27 -10 16.1 0.76
 -3 27 -11 5.6 0.42
 -3 27 -11 5.82 0.35
 -3 27 -12 3.91 0.27
 3 28 -15 5.88 0.3
 -3 28 15 8.62 0.52
 -3 28 14 2.25 0.68
 -3 28 14 1.43 0.28
 -3 28 13 -0.36 0.87
 -3 28 13 0.19 0.31
 -3 28 12 7.43 0.51
 -3 28 11 9.19 0.59
 -3 28 11 10.74 1.72
 3 28 -10 8.68 0.51
 -3 28 10 8.6 0.58
 -3 28 10 8.72 0.6
 -3 28 10 6.91 1.52
 3 28 -9 24.71 1.04
 -3 28 9 25.02 1.1
 -3 28 8 18.91 1.14
 -3 28 8 21.83 0.99
 3 28 -8 21.09 0.94
 3 28 -7 2.88 0.46
 -3 28 7 3.06 0.59
 -3 28 7 2.54 0.61
 -3 28 7 2.39 0.5
 3 28 -6 -0.14 0.43
 -3 28 6 0.77 0.57
 -3 28 6 0.89 0.56
 -3 28 6 -0.37 0.45
 3 28 -5 3.54 0.5
 -3 28 5 3.53 0.59
 -3 28 5 3.56 0.47
 3 28 -5 4.07 0.46
 -3 28 5 3.31 0.58
 3 28 -5 4.41 0.49
 3 28 -4 5.97 0.56
 -3 28 4 4.61 0.46
 3 28 -4 5.06 0.47
 -3 28 4 4.59 0.63
 3 28 -3 11.18 0.7
 3 28 -3 11.64 0.63
 3 28 -3 10.75 0.64
 -3 28 3 10.69 0.76
 -3 28 3 10.04 0.6
 3 28 -2 26.7 1.16
 3 28 -2 27.07 1.11
 -3 28 2 26.2 1.2
 -3 28 2 23.2 1.08
 3 28 -1 40.59 1.61
 -3 28 1 37.67 1.58
 -3 28 1 41.93 1.69
 3 28 -1 41.23 1.67
 3 28 0 47.28 1.81
 -3 28 0 43.36 1.78
 -3 28 0 44.49 1.89
 3 28 0 48.23 1.88
 3 28 1 29.35 1.27
 3 28 1 30.93 1.37
 3 28 2 7.27 0.55
 3 28 2 6.98 0.72
 3 28 3 11.32 0.67
 -3 28 -3 11.07 0.61
 3 28 4 17.67 0.85
 -3 28 -4 17.53 0.83
 3 28 5 10.47 0.72
 3 28 5 9.22 0.61
 -3 28 -5 10.36 0.59
 -3 28 -5 8.79 0.67
 3 28 6 4.25 0.56
 -3 28 -6 4.6 0.44
 -3 28 -6 3.28 0.52
 3 28 6 3.47 0.46
 -3 28 -7 7.46 0.59
 -3 28 -7 7.52 0.5
 3 28 7 7.65 0.59
 -3 28 -8 9.31 0.55
 3 28 8 11.28 0.62
 -3 28 -9 3.67 0.35
 -3 28 -10 4.36 0.41
 -3 28 -11 2.72 0.33
 -3 28 -12 10.68 0.45
 -3 29 14 17.91 0.74
 -3 29 14 19.97 0.96
 -3 29 13 40.39 1.55
 -3 29 13 40.74 1.77
 -3 29 12 27.41 1.47
 -3 29 11 34.23 2.12
 -3 29 10 7.27 0.54
 -3 29 10 8.42 1.56
 -3 29 9 0.23 0.46
 3 29 -9 0.01 0.36
 3 29 -8 4.73 0.46
 -3 29 8 4.65 0.52
 -3 29 8 4.62 0.83
 -3 29 7 7.13 0.7
 3 29 -7 9.66 0.57
 -3 29 7 8.33 0.61
 -3 29 7 8.52 0.67
 -3 29 6 37.13 1.63
 -3 29 6 38.26 1.61
 3 29 -6 42.3 1.61
 -3 29 6 40.78 1.68
 3 29 -6 41.75 1.61
 -3 29 5 42.29 1.68
 3 29 -5 43.22 1.68
 -3 29 5 43.77 1.75
 -3 29 5 39.94 1.71
 -3 29 4 37.88 1.61
 -3 29 4 40.07 1.65
 3 29 -4 41.06 1.58
 -3 29 4 36.13 1.57
 3 29 -4 43.25 1.62
 3 29 -3 20.74 0.97
 -3 29 3 20.36 1.02
 3 29 -3 19.78 0.91
 -3 29 3 18.11 0.89
 3 29 -3 21.26 0.92
 3 29 -2 0.76 0.51
 -3 29 2 0.68 0.39
 3 29 -2 0.84 0.39
 -3 29 2 0.35 0.58
 3 29 -1 1.82 0.54
 -3 29 1 1.67 0.4
 3 29 -1 2.79 0.43
 -3 29 1 2.51 0.59
 3 29 0 25.21 1.03
 -3 29 0 21.38 1
 3 29 0 24.28 1.13
 -3 29 0 23.83 1.13
 3 29 1 26.17 1.13
 3 29 1 28.18 1.24
 -3 29 -1 24.6 1.23
 3 29 2 20.63 0.94
 3 29 2 19.83 1.05
 3 29 3 20.45 0.94
 3 29 4 25.89 1.1
 -3 29 -4 25.14 1.07
 -3 29 -4 24.9 1.13
 -3 29 -5 8.37 0.52
 3 29 5 8.37 0.56
 3 29 5 8.68 0.68
 3 29 6 0.96 0.49
 -3 29 -6 0.57 0.44
 -3 29 -6 1.24 0.37
 3 29 7 6.93 0.55
 -3 29 -7 6.64 0.53
 -3 29 -7 6.62 0.45
 3 29 8 16.36 0.74
 -3 29 -8 13.99 0.68
 -3 29 -9 18.96 0.79
 -3 29 -10 33.95 1.33
 -3 29 -12 10.49 0.43
 -3 30 14 1.53 0.51
 -3 30 13 -0.21 0.26
 -3 30 13 -0.07 0.71
 -3 30 12 -0.25 0.88
 -3 30 11 -4.39 1.68
 -3 30 10 -0.63 1.49
 -3 30 10 1.42 0.42
 -3 30 9 0.37 0.44
 3 30 -9 0.35 0.34
 -3 30 8 0.79 0.86
 -3 30 8 1.9 0.44
 3 30 -8 1.89 0.37
 3 30 -7 1.34 0.4
 -3 30 7 1.16 0.6
 3 30 -7 1.34 0.39
 -3 30 7 1.09 0.47
 -3 30 7 1.59 0.56
 3 30 -6 0.35 0.41
 -3 30 6 0.73 0.53
 -3 30 6 0.37 0.53
 -3 30 6 0.42 0.44
 3 30 -6 0.4 0.38
 -3 30 5 1.33 0.53
 3 30 -5 1.2 0.38
 -3 30 5 1.77 0.44
 -3 30 5 1.5 0.56
 3 30 -4 -0.19 0.39
 3 30 -4 0.29 0.41
 3 30 -4 0.1 0.48
 -3 30 4 0.01 0.52
 -3 30 4 0.22 0.39
 -3 30 4 0.04 0.53
 3 30 -3 0.3 0.37
 3 30 -3 0.42 0.48
 -3 30 3 0.19 0.37
 -3 30 3 0.42 0.56
 3 30 -2 0.83 0.4
 3 30 -2 0.33 0.51
 -3 30 2 0.75 0.56
 -3 30 2 -0.13 0.37
 3 30 -1 5.22 0.57
 -3 30 1 4.36 0.62
 -3 30 1 4.65 0.43
 3 30 -1 4.69 0.47
 3 30 0 4.97 0.62
 3 30 0 5.13 0.46
 -3 30 0 4.67 0.64
 3 30 1 0.64 0.4
 3 30 1 0.49 0.55
 -3 30 -1 -0.49 0.58
 3 30 2 1.02 0.42
 3 30 2 1.22 0.6
 -3 30 -3 3.02 0.49
 3 30 3 4.37 0.46
 -3 30 -4 0.45 0.47
 3 30 4 -0.03 0.39
 3 30 4 0.63 0.54
 -3 30 -5 5.39 0.43
 -3 30 -5 5.28 0.52
 3 30 5 5.2 0.57
 -3 30 -6 6.71 0.46
 -3 30 -6 6.25 0.52
 3 30 6 7.33 0.56
 -3 30 -7 3.35 0.37
 -3 30 -7 3.81 0.42
 3 30 7 3.67 0.47
 -3 30 -8 0.74 0.29
 -3 30 -8 0.68 0.37
 3 30 8 0.26 0.37
 -3 30 -9 2.86 0.29
 -3 30 -10 1.02 0.22
 -3 31 13 50.93 1.93
 -3 31 13 53.37 2.06
 3 31 -12 40.45 1.57
 -3 31 12 42.13 1.58
 -3 31 11 20.27 1.8
 3 31 -11 24.86 0.99
 -3 31 10 9 0.54
 -3 31 10 7.62 1.51
 -3 31 9 4.15 0.46
 3 31 -9 4.01 0.39
 3 31 -8 2.48 0.38
 -3 31 8 2.54 0.44
 3 31 -8 2.64 0.38
 -3 31 7 12.81 0.72
 3 31 -7 13.96 0.68
 3 31 -7 12.86 0.66
 -3 31 7 14.91 0.79
 -3 31 7 12.51 0.82
 -3 31 6 72.45 2.83
 3 31 -6 77.85 2.83
 -3 31 6 70.17 2.82
 -3 31 6 75.5 2.86
 3 31 -6 75.84 2.82
 -3 31 5 73.44 2.95
 -3 31 5 82.42 3
 3 31 -5 81.04 2.95
 -3 31 5 76.06 2.95
 -3 31 4 26.66 1.17
 -3 31 4 23.91 1.08
 3 31 -4 26.67 1.08
 -3 31 4 24.51 1.12
 3 31 -3 22.67 0.94
 -3 31 3 19.79 0.93
 -3 31 3 22.28 1.05
 -3 31 3 19.27 0.98
 3 31 -3 23.06 1.01
 -3 31 2 4.3 0.44
 3 31 -2 5.52 0.46
 3 31 -2 5.53 0.55
 -3 31 2 4.96 0.6
 3 31 -1 3.9 0.43
 -3 31 1 3.28 0.4
 3 31 -1 3.77 0.56
 -3 31 1 3.43 0.6
 3 31 0 9.08 0.57
 3 31 0 10.67 0.71
 -3 31 0 9.04 0.71
 3 31 1 24.62 1.06
 3 31 1 26.36 1.16
 -3 31 -1 23.37 1.16
 3 31 2 49.29 1.95
 -3 31 -2 47.57 1.97
 -3 31 -2 49.47 2.02
 -3 31 -3 38.42 1.56
 -3 31 -4 20.94 1
 3 31 4 25.53 1.08
 -3 31 -5 3.03 0.44
 3 31 5 3.95 0.53
 -3 31 -6 0.2 0.31
 3 31 6 0.32 0.43
 -3 31 -6 -0.08 0.37
 -3 31 -7 6.67 0.42
 3 31 7 7.33 0.51
 -3 31 -7 6.69 0.47
 -3 31 -8 17.28 0.77
 -3 31 -8 18.14 0.75
 -3 31 -9 18.43 0.76
 -3 31 -9 17.54 0.73
 -3 31 -10 33.6 1.27
 -3 32 13 0.12 0.49
 3 32 -13 0.29 0.15
 -3 32 12 2.89 0.29
 3 32 -12 2.25 0.24
 3 32 -11 5.62 0.35
 3 32 -10 10.03 0.51
 -3 32 10 10.95 0.57
 -3 32 9 35.09 1.38
 3 32 -9 34.39 1.35
 -3 32 9 30.55 1.81
 -3 32 8 0.03 0.95
 3 32 -8 1.01 0.32
 -3 32 8 0.73 0.42
 3 32 -7 0.35 0.36
 -3 32 7 0.07 0.63
 3 32 -7 0.35 0.32
 -3 32 7 0.59 0.43
 -3 32 7 0.69 0.51
 3 32 -6 0.71 0.38
 -3 32 6 0.3 0.41
 -3 32 6 0.14 0.49
 -3 32 6 0.26 0.5
 3 32 -6 0.34 0.34
 -3 32 5 0.34 0.4
 -3 32 5 0.4 0.48
 -3 32 5 0.36 0.51
 3 32 -5 0.83 0.36
 -3 32 4 2.05 0.4
 -3 32 4 2.04 0.5
 -3 32 4 2.13 0.51
 3 32 -4 2.39 0.38
 -3 32 3 2.97 0.38
 -3 32 3 2.31 0.5
 3 32 -3 2.54 0.37
 -3 32 3 3.37 0.55
 -3 32 2 6.59 0.48
 3 32 -2 7.33 0.5
 3 32 -2 7.17 0.59
 -3 32 2 6.79 0.64
 3 32 -1 7.57 0.51
 3 32 -1 8.92 0.65
 -3 32 1 7.71 0.65
 3 32 0 6.9 0.49
 3 32 0 7.78 0.62
 -3 32 -1 2.03 0.56
 3 32 1 3.08 0.57
 3 32 1 2.08 0.39
 3 32 2 3.01 0.56
 -3 32 -2 2.39 0.56
 -3 32 -3 1.37 0.53
 -3 32 -3 1.38 0.41
 -3 32 -4 0.37 0.39
 3 32 4 1 0.5
 -3 32 -5 5.33 0.45
 3 32 5 5.77 0.53
 -3 32 -6 12.27 0.63
 3 32 6 13.5 0.69
 -3 32 -7 9.85 0.57
 -3 32 -7 11.21 0.53
 -3 32 -8 4.41 0.3
 -3 32 -8 3.96 0.34
 -3 32 -9 0.22 0.24
 -3 32 -9 0.32 0.19
 -3 32 -10 3.07 0.2
 -3 33 12 44.02 1.54
 3 33 -12 38.55 1.53
 -3 33 11 17.33 0.98
 3 33 -11 15.65 0.65
 -3 33 10 2.32 0.81
 3 33 -10 2.37 0.27
 -3 33 10 2.23 0.34
 -3 33 9 1.68 0.38
 3 33 -9 1.77 0.29
 -3 33 9 0.52 1.26
 3 33 -8 4.5 0.37
 -3 33 8 5.4 0.46
 -3 33 8 5.41 1.02
 3 33 -7 14.66 0.66
 -3 33 7 14.43 0.72
 -3 33 7 12.85 0.89
 3 33 -6 34.55 1.35
 -3 33 6 32.75 1.37
 -3 33 6 36.48 1.42
 -3 33 6 31.94 1.38
 3 33 -5 36.88 1.43
 -3 33 5 35.85 1.45
 -3 33 5 38.1 1.51
 -3 33 5 34.63 1.45
 -3 33 4 16.36 0.78
 3 33 -4 17.61 0.77
 -3 33 4 16.67 0.82
 -3 33 4 17.56 0.87
 -3 33 3 2.04 0.38
 3 33 -3 3.1 0.37
 -3 33 3 2.67 0.48
 -3 33 3 2.34 0.53
 -3 33 2 7.95 0.52
 3 33 -2 8.97 0.52
 -3 33 2 9.07 0.65
 3 33 -1 0.33 0.33
 -3 33 1 -0.04 0.52
 3 33 -1 0.78 0.51
 -3 33 0 7.5 0.64
 3 33 0 8.96 0.63
 -3 33 -1 14.13 0.82
 3 33 1 16.43 0.84
 -3 33 -2 30.23 1.39
 3 33 2 35.94 1.41
 -3 33 -3 25.9 1.15
 -3 33 -4 12.27 0.73
 3 33 4 14.26 0.74
 -3 33 -5 3.03 0.48
 -3 33 -5 2.73 0.36
 -3 33 -6 0.62 0.32
 3 33 6 0.7 0.39
 -3 33 -7 4.3 0.42
 -3 33 -7 4.67 0.36
 3 33 7 5.22 0.42
 -3 33 -8 7.88 0.4
 -3 33 -8 6.78 0.42
 -3 33 -9 16 0.64
 -3 34 11 10.05 0.71
 3 34 -11 9.32 0.42
 -3 34 10 24.02 1.19
 3 34 -10 23.67 0.93
 -3 34 9 36.43 1.72
 3 34 -9 38.44 1.52
 -3 34 8 16.21 1.23
 3 34 -8 17.79 0.76
 -3 34 8 19.02 0.81
 -3 34 7 4.62 0.78
 3 34 -7 5.15 0.37
 -3 34 7 5.37 0.44
 -3 34 6 0.33 0.38
 -3 34 6 0.18 0.5
 3 34 -6 0.71 0.3
 -3 34 6 -0.52 0.47
 -3 34 5 0.1 0.38
 -3 34 5 0.6 0.43
 3 34 -5 0.5 0.31
 -3 34 5 0.2 0.47
 -3 34 4 5.77 0.55
 -3 34 4 5.2 0.5
 -3 34 4 5.62 0.43
 3 34 -4 5.77 0.4
 -3 34 3 22.18 0.99
 -3 34 3 20.08 0.9
 3 34 -3 21.27 0.89
 -3 34 2 39.45 1.61
 -3 34 1 46.28 1.85
 -3 34 0 11.82 0.76
 3 34 0 15.91 0.77
 -3 34 -1 4.39 0.53
 3 34 1 4.96 0.56
 -3 34 -2 3.09 0.5
 3 34 2 3.52 0.53
 -3 34 -3 1.85 0.47
 -3 34 -4 6.4 0.53
 3 34 4 6.6 0.54
 -3 34 -5 9.7 0.63
 3 34 5 12.04 0.62
 -3 34 -6 17.83 0.8
 -3 34 -7 16.33 0.77
 -3 34 -7 19.27 0.74
 -3 34 -8 9.6 0.44
 -3 35 11 3.38 0.47
 -3 35 10 0.21 0.57
 -3 35 9 0.25 0.3
 -3 35 9 -0.46 0.65
 -3 35 8 1.51 0.34
 3 35 -8 1.7 0.25
 -3 35 7 4.57 0.42
 -3 35 6 9.93 0.59
 -3 35 6 8.71 0.53
 -3 35 5 3.59 0.48
 -3 35 5 3.11 0.4
 -3 35 4 5.84 0.53
 -3 35 4 5.74 0.43
 -3 35 3 0.78 0.46
 -3 35 2 0.59 0.46
 -3 35 1 0.97 0.46
 -3 35 0 2.16 0.48
 -3 35 -1 4.38 0.5
 -3 35 -2 4.08 0.49
 3 35 2 4.19 0.51
 -3 35 -3 13.09 0.7
 -3 35 -4 3.1 0.43
 -3 35 -5 1.44 0.38
 -3 35 -6 -0.24 0.33
 -3 35 -7 0.14 0.24
 -3 36 9 38.12 1.46
 -3 36 8 50.6 1.92
 -3 36 7 12.02 0.59
 -3 36 6 1.08 0.34
 -3 36 5 2.37 0.43
 -3 36 4 18.58 0.85
 -3 36 3 37.05 1.49
 -3 36 2 50.09 1.95
 -3 36 1 44.16 1.74
 -3 36 0 26.03 1.11
 -3 36 -1 20.36 0.91
 -3 36 -2 0.16 0.4
 -3 36 -3 3.56 0.42
 -3 36 -4 16.58 0.75
 -3 36 -5 16.3 0.72
 -3 36 -6 24.95 0.99
 -3 37 5 0.18 0.37
 -3 37 4 -0.04 0.38
 -3 37 3 1.95 0.4
 -3 37 2 1.99 0.4
 -3 37 1 -0.31 0.39
 -3 37 0 0.27 0.38
 -3 37 -1 0.15 0.38
 -3 37 -2 1.65 0.38
 -3 37 -3 -0.29 0.32
 -3 37 -4 2.01 0.33
 -3 37 -5 0.51 0.24
 -3 38 4 5.85 0.43
 -3 38 3 21.86 0.93
 -3 38 2 30.51 1.23
 -3 38 1 26.82 1.09
 -3 38 0 20.57 0.88
 -3 38 -1 9.68 0.53
 -3 38 -2 0.98 0.33
 -3 38 -3 10.26 0.51
 -3 38 -4 11.59 0.53
 -3 39 3 2.86 0.34
 -3 39 2 1.9 0.33
 -3 39 1 0 0.3
 -3 39 0 2.06 0.31
 -3 39 -1 13.89 0.62
 -3 39 -2 13.93 0.61
 -3 39 -3 11.34 0.51
 -3 40 2 7.73 0.41
 -3 40 1 4.38 0.32
 -3 40 0 19.83 0.8
 -3 40 -1 11.6 0.51
 -4 -18 9 0.45 0.79
 -4 -18 8 1.2 0.79
 -4 -18 7 -0.05 0.75
 -4 -18 6 0.36 0.69
 4 -18 -3 0.71 0.97
 4 -18 -2 -1.29 1
 4 -18 -1 3.13 1.07
 4 -17 -11 2.36 0.55
 -4 -17 11 1.68 0.74
 -4 -17 10 24.37 1.36
 4 -17 -10 25.04 1.18
 -4 -17 9 35.32 1.77
 4 -17 -9 38.93 1.63
 -4 -17 8 57.38 2.5
 4 -17 -8 61.25 2.41
 -4 -17 7 27.09 1.42
 4 -17 -7 29.22 1.35
 4 -17 -6 8.93 0.77
 4 -17 -5 3.65 0.68
 4 -17 -4 1.66 0.63
 4 -17 -4 0.26 0.9
 4 -17 -3 17.45 1.46
 4 -17 -3 18.52 1.04
 4 -17 -2 57.25 2.83
 4 -17 -1 52.56 2.72
 4 -17 0 70.01 3.34
 4 -17 1 56.65 2.91
 4 -16 -13 24.32 1.08
 4 -16 -12 9.06 0.68
 -4 -16 11 20.21 1.27
 4 -16 -11 23.54 1.1
 -4 -16 10 1.47 0.88
 4 -16 -10 2.71 0.63
 -4 -16 9 0.71 0.85
 4 -16 -9 0.04 0.62
 -4 -16 8 0.5 0.82
 4 -16 -8 1.1 0.65
 4 -16 -7 19.67 1.08
 -4 -16 7 17.45 1.13
 4 -16 -6 47.54 2.02
 4 -16 -5 40.57 2.23
 4 -16 -5 42.12 1.82
 4 -16 -4 21.06 1.52
 4 -16 -4 19.77 1.1
 4 -16 -3 3.23 1.01
 4 -16 -3 2.76 0.68
 4 -16 -2 4.26 1.08
 4 -16 -1 23.25 1.67
 4 -16 0 2.39 1.07
 4 -16 1 1.62 1.13
 4 -15 -13 0.33 0.51
 4 -15 -12 -0.2 0.54
 -4 -15 11 1.73 0.9
 4 -15 -11 1.24 0.59
 4 -15 -10 22.42 1.13
 -4 -15 10 19.96 1.34
 4 -15 -9 46.6 1.97
 -4 -15 9 46.71 2.11
 4 -15 -8 36.6 1.64
 -4 -15 8 35.69 1.74
 4 -15 -7 32.26 1.51
 4 -15 -6 16.16 1.36
 4 -15 -6 16.36 1.02
 -4 -15 5 0.12 1.16
 4 -15 -5 1.33 0.95
 4 -15 -5 0.69 0.68
 -4 -15 4 0.53 1.13
 4 -15 -4 -0.37 0.94
 4 -15 -4 1.29 0.65
 -4 -15 3 3.95 1.12
 4 -15 -3 4.18 0.72
 4 -15 -3 5.91 1.1
 4 -15 -2 15 0.98
 -4 -15 2 14.32 1.43
 4 -15 -2 15.98 1.44
 -4 -15 1 16.4 1.51
 4 -15 -1 18.05 1.5
 -4 -15 0 29.45 1.84
 4 -15 0 25.38 1.84
 -4 -15 -1 19.42 1.63
 4 -15 1 19.7 1.64
 4 -15 2 11.99 1.46
 4 -14 -15 2.21 0.38
 4 -14 -14 8.32 0.61
 4 -14 -13 17.57 0.93
 -4 -14 12 50.21 2.18
 4 -14 -12 49.7 2.04
 -4 -14 11 24.35 1.45
 4 -14 -11 25.87 1.24
 -4 -14 10 9.27 1.07
 4 -14 -10 9.31 0.81
 4 -14 -9 1.35 0.7
 -4 -14 9 0.55 0.91
 4 -14 -8 1.2 0.69
 -4 -14 8 1.72 0.81
 4 -14 -7 37.78 1.67
 -4 -14 7 33.51 2.34
 4 -14 -7 36.87 2.02
 4 -14 -6 36.38 2.08
 4 -14 -6 37.31 1.69
 -4 -14 6 36.89 2.31
 4 -14 -6 38.58 2.06
 4 -14 -5 36.56 2.09
 4 -14 -5 36.64 1.67
 -4 -14 5 38.64 2.28
 4 -14 -5 38.7 2.08
 4 -14 -4 56.25 2.77
 4 -14 -4 58.43 2.38
 4 -14 -4 54.44 2.76
 -4 -14 4 57.73 2.91
 4 -14 -3 43 1.89
 4 -14 -3 42.91 2.32
 -4 -14 3 42.81 2.43
 4 -14 -3 43.26 2.3
 4 -14 -2 20.91 1.18
 4 -14 -2 22.26 1.59
 4 -14 -2 20.89 1.6
 -4 -14 2 22.65 1.68
 -4 -14 1 2.02 1.1
 4 -14 -1 3.13 1.12
 -4 -14 0 0.73 1.08
 4 -14 0 1.01 1.08
 4 -14 1 21.06 1.73
 -4 -14 -1 21.97 1.68
 4 -14 2 117.43 5.07
 -4 -14 -2 115.16 5.02
 -4 -14 -3 64.67 3.21
 4 -13 -15 4.58 0.47
 4 -13 -14 2.02 0.53
 4 -13 -13 0.14 0.56
 4 -13 -12 1.98 0.64
 -4 -13 12 1.42 0.91
 4 -13 -11 -0.07 0.68
 -4 -13 11 0.04 0.99
 4 -13 -10 0.05 0.69
 -4 -13 10 0.15 1
 4 -13 -9 9.62 0.86
 -4 -13 9 8.17 1.05
 4 -13 -8 2.06 0.73
 -4 -13 8 1.83 0.85
 4 -13 -7 0.55 0.71
 -4 -13 7 2.1 1.37
 4 -13 -7 2.16 0.93
 4 -13 -7 1.29 0.99
 4 -13 -6 5.13 0.77
 -4 -13 6 4.23 1.33
 4 -13 -6 3.54 0.99
 4 -13 -6 4.8 1.03
 4 -13 -5 15.48 0.97
 -4 -13 5 14.25 1.53
 4 -13 -5 14.53 1.31
 4 -13 -5 10.95 1.31
 4 -13 -4 1.91 0.95
 -4 -13 4 1.15 1.14
 4 -13 -4 1.7 0.74
 4 -13 -4 3.85 1.04
 4 -13 -3 0.48 0.97
 -4 -13 3 0.53 1.13
 4 -13 -3 0.76 0.72
 4 -13 -3 0.11 0.93
 4 -13 -2 8.02 1.18
 -4 -13 2 7.72 1.24
 4 -13 -2 9.33 0.88
 4 -13 -2 8.8 1.23
 4 -13 -1 10.15 0.93
 4 -13 -1 10.02 1.28
 4 -13 0 7.8 1.26
 -4 -13 0 6.18 1.24
 4 -13 1 5.45 1.25
 -4 -13 -1 6.84 1.27
 4 -13 2 6.39 1.28
 -4 -13 -2 7.26 1.28
 -4 -13 -3 2.4 1.16
 -4 -13 -4 6.89 1.4
 4 -12 -16 2.28 0.39
 4 -12 -15 1.58 0.47
 4 -12 -14 38.47 1.62
 4 -12 -13 60.15 2.41
 -4 -12 12 87.69 3.6
 4 -12 -12 89.56 3.46
 -4 -12 11 46.41 2.27
 4 -12 -11 51.15 2.1
 -4 -12 10 21.52 1.46
 4 -12 -10 23.77 1.23
 4 -12 -9 1.21 0.75
 -4 -12 9 2.15 0.95
 -4 -12 8 3.68 1.48
 4 -12 -8 1.92 0.71
 4 -12 -8 2.26 0.91
 4 -12 -7 32.99 1.97
 -4 -12 7 33.86 2.35
 4 -12 -7 35.64 1.63
 4 -12 -7 32.16 1.91
 4 -12 -6 41.42 2.32
 -4 -12 6 43.95 2.6
 4 -12 -6 45.99 1.95
 4 -12 -6 41.11 2.26
 4 -12 -5 44.63 2.37
 -4 -12 5 44.15 2.52
 4 -12 -5 44 1.94
 4 -12 -5 43.43 2.3
 4 -12 -4 33.18 2.02
 -4 -12 4 35.26 2.18
 4 -12 -4 36.19 2
 4 -12 -4 35.22 1.65
 -4 -12 3 11.27 1.45
 4 -12 -3 11.85 1.3
 4 -12 -3 11.82 0.94
 4 -12 -3 11.39 1.3
 4 -12 -2 35.45 1.66
 -4 -12 2 34.75 2.12
 4 -12 -2 35.99 2.04
 4 -12 -2 34.1 2.08
 4 -12 -1 -0.62 0.99
 4 -12 -1 0.84 0.76
 -4 -12 1 1.17 1.09
 -4 -12 0 0.82 1.12
 4 -12 0 1.76 1.09
 4 -12 1 40.9 2.36
 -4 -12 -1 39.97 2.33
 4 -12 2 43.07 2.46
 -4 -12 -2 41.75 2.45
 4 -12 3 35.88 2.28
 -4 -12 -3 38.05 2.29
 -4 -12 -4 52.2 2.9
 4 -11 -16 5.5 0.46
 4 -11 -15 0.98 0.51
 4 -11 -14 3.98 0.61
 4 -11 -13 0.37 0.63
 -4 -11 13 -1.31 0.92
 4 -11 -12 1.72 0.7
 -4 -11 12 2 1.02
 4 -11 -11 1.76 0.71
 -4 -11 11 1.97 1.05
 4 -11 -10 6.69 0.86
 -4 -11 10 7.76 1.09
 -4 -11 9 9.61 1.08
 4 -11 -9 10.4 0.92
 4 -11 -8 0.26 1.01
 -4 -11 8 2.21 1.47
 4 -11 -8 2.17 0.88
 4 -11 -8 1.86 0.79
 4 -11 -7 6.49 1.08
 -4 -11 7 5.61 1.45
 4 -11 -7 4.17 1.01
 4 -11 -7 6.03 0.82
 4 -11 -6 0.76 0.94
 -4 -11 6 1.63 1.26
 4 -11 -6 0.3 0.93
 4 -11 -6 0.78 0.74
 4 -11 -5 3.27 1.05
 -4 -11 5 3.12 1.29
 4 -11 -5 4.24 0.98
 4 -11 -5 2.78 0.78
 4 -11 -4 0.11 1.01
 4 -11 -4 -0.07 0.74
 -4 -11 4 -0.62 1.23
 4 -11 -4 -0.05 0.93
 4 -11 -3 17.04 1.36
 4 -11 -3 14.12 1.4
 4 -11 -3 15.44 1.05
 -4 -11 2 7.01 1.33
 4 -11 -2 7.87 0.81
 4 -11 -2 5.89 1.14
 4 -11 -2 7.61 1.16
 4 -11 -1 1.23 0.75
 4 -11 -1 2.21 1.04
 4 -11 -1 1.84 1.05
 -4 -11 1 2.2 1.17
 4 -11 0 7.99 1.24
 -4 -11 0 7.51 1.29
 4 -11 1 42.01 2.36
 -4 -11 -1 38.49 2.35
 -4 -11 -2 4.09 1.22
 4 -11 2 2.87 1.18
 -4 -11 -3 -0.07 1.25
 -4 -11 -4 29.36 2.13
 -4 -11 -5 23.47 2.01
 4 -11 8 4.38 0.71
 4 -11 9 2.26 0.65
 4 -11 10 9.22 0.74
 4 -10 -16 0.57 0.46
 4 -10 -15 7.82 0.66
 4 -10 -14 30.79 1.39
 4 -10 -13 31.22 1.45
 -4 -10 13 30.34 1.66
 4 -10 -12 56.53 2.34
 -4 -10 12 55.97 2.53
 4 -10 -11 21.56 1.21
 -4 -10 11 20.98 1.43
 4 -10 -10 17.67 1.11
 -4 -10 10 16.1 1.28
 -4 -10 9 0.33 0.91
 4 -10 -9 0.9 0.76
 4 -10 -8 4.75 0.84
 4 -10 -8 3.83 1.08
 -4 -10 8 6.14 1.57
 4 -10 -8 4.02 0.93
 4 -10 -7 15.77 1.43
 4 -10 -7 15.57 1.33
 -4 -10 7 17.14 1.79
 4 -10 -7 15.22 1.08
 4 -10 -6 40.71 2.32
 4 -10 -6 42.42 2.25
 -4 -10 6 38.05 2.56
 4 -10 -6 45.41 1.93
 4 -10 -5 24.91 1.74
 4 -10 -5 28.69 1.7
 -4 -10 5 22.89 1.96
 4 -10 -5 26.04 1.37
 4 -10 -4 50.59 2.64
 4 -10 -4 48.56 2.55
 -4 -10 4 48.71 2.79
 4 -10 -4 54.91 2.22
 -4 -10 3 13.03 1.59
 4 -10 -3 13.14 1.3
 4 -10 -3 14.83 1.38
 4 -10 -3 15.3 1.02
 -4 -10 2 8.42 1.37
 4 -10 -2 9.58 0.92
 4 -10 -2 10.09 1.2
 4 -10 -2 8.52 1.27
 4 -10 -1 -0.08 0.69
 -4 -10 1 0.36 1.13
 4 -10 -1 0.61 1
 4 -10 -1 -0.59 1.08
 4 -10 0 1.62 1.05
 -4 -10 0 1.03 1.16
 4 -10 0 0.98 0.77
 -4 -10 -1 48.1 2.59
 4 -10 1 46.08 2.53
 -4 -10 -2 29.4 2.05
 -4 -10 -3 153.63 6.47
 -4 -10 -4 80.84 3.95
 -4 -10 -5 68.48 3.61
 4 -10 7 1.23 0.73
 4 -10 8 7.83 0.82
 4 -10 9 24.76 1.25
 4 -10 10 52.29 2.14
 4 -10 11 46.64 1.9
 4 -9 -17 16.6 0.76
 4 -9 -16 12.26 0.73
 4 -9 -15 16.48 0.91
 4 -9 -14 31.38 1.44
 -4 -9 13 1.33 1.04
 4 -9 -13 1.28 0.73
 -4 -9 12 -0.05 1.09
 4 -9 -12 1.04 0.74
 -4 -9 11 3.84 1.12
 4 -9 -11 3.24 0.83
 4 -9 -10 22.65 1.27
 -4 -9 10 20.56 1.42
 -4 -9 9 90.86 3.66
 4 -9 -9 82.56 3.87
 4 -9 -9 85.54 3.98
 -4 -9 9 90.77 4.45
 4 -9 -9 96.83 3.61
 4 -9 -8 14.21 1.35
 4 -9 -8 13.35 1.25
 4 -9 -8 13.63 1.04
 4 -9 -7 28.49 1.73
 4 -9 -7 27.29 1.83
 -4 -9 7 29.07 2.18
 4 -9 -7 28.03 1.46
 -4 -9 6 8.16 1.59
 4 -9 -6 11.66 0.98
 4 -9 -6 10.79 1.3
 4 -9 -6 10.81 1.17
 4 -9 -5 -0.61 1.09
 -4 -9 5 0.34 1.3
 4 -9 -5 0.69 0.88
 4 -9 -5 -0.6 0.78
 4 -9 -4 4.06 1.1
 -4 -9 4 1.74 1.26
 4 -9 -4 3.04 1
 4 -9 -4 2.69 0.74
 4 -9 -3 4.36 1.12
 4 -9 -3 3.96 0.79
 -4 -9 3 2.53 1.25
 4 -9 -3 3.02 1
 -4 -9 2 33.97 2.16
 4 -9 -2 31.98 1.97
 4 -9 -2 34.75 1.64
 4 -9 -2 34.97 2.12
 4 -9 -1 14.31 1
 -4 -9 1 13.51 1.51
 4 -9 -1 12.56 1.36
 4 -9 -1 14.15 1.44
 4 -9 0 41.95 2.36
 4 -9 0 41.99 1.94
 -4 -9 0 43.72 2.46
 -4 -9 -1 24.59 1.86
 -4 -9 -2 10.42 1.44
 -4 -9 -3 3.04 1.32
 -4 -9 -4 40.66 2.59
 -4 -9 -5 24.04 2.18
 4 -9 6 38.46 1.74
 4 -9 7 62.72 2.59
 4 -9 8 27.59 1.4
 4 -9 9 7.13 0.84
 4 -9 10 1.33 0.7
 4 -9 11 0.17 0.6
 4 -8 -17 -0.09 0.36
 4 -8 -16 0.35 0.5
 4 -8 -15 1.93 0.61
 4 -8 -14 10.8 0.86
 4 -8 -13 14.6 1.02
 -4 -8 13 13.69 1.3
 4 -8 -12 14.62 1.03
 -4 -8 12 12.46 1.35
 4 -8 -11 6.91 0.89
 -4 -8 11 7.62 1.21
 -4 -8 10 15.34 1.35
 4 -8 -10 17.83 1.16
 4 -8 -9 7.07 1.17
 -4 -8 9 6.2 1.74
 4 -8 -9 5.42 0.98
 4 -8 -9 7.14 0.92
 4 -8 -8 1 1.02
 -4 -8 8 2.65 1.52
 4 -8 -8 2.24 0.93
 4 -8 -8 0.71 0.82
 4 -8 -7 1.4 1.03
 4 -8 -7 1.58 0.79
 -4 -8 7 0.6 1.44
 4 -8 -7 1.27 0.92
 -4 -8 6 9.15 1.61
 4 -8 -6 12.53 1.25
 4 -8 -6 13.51 0.99
 4 -8 -6 11.8 1.33
 -4 -8 5 7.97 1.51
 4 -8 -5 11.45 1.17
 4 -8 -5 10.51 0.96
 4 -8 -5 9.4 1.28
 4 -8 -4 5.73 1.14
 4 -8 -4 4.49 0.82
 -4 -8 4 4.41 1.36
 4 -8 -4 4.96 0.99
 -4 -8 3 15.76 1.67
 4 -8 -3 17.03 1.39
 4 -8 -3 18.45 1.13
 4 -8 -3 15.23 1.46
 4 -8 -2 1.13 0.76
 -4 -8 2 0.06 1.2
 4 -8 -2 0.68 0.93
 4 -8 -2 1.71 1.11
 4 -8 -1 0.99 0.76
 4 -8 -1 -0.06 1.08
 -4 -8 1 -0.5 1.2
 4 -8 0 32.71 1.62
 -4 -8 0 36.55 2.17
 -4 -8 -1 21.83 1.8
 4 -8 2 8.73 1.27
 -4 -8 -2 9.12 1.48
 -4 -8 -3 29.94 2.12
 4 -8 3 24.76 1.88
 -4 -8 -4 8.9 1.61
 -4 -8 -5 4.36 1.62
 4 -8 6 4 0.84
 -4 -8 -6 6.35 1.84
 4 -8 7 2.22 0.84
 4 -8 8 15.06 1.09
 4 -8 9 11.76 0.98
 4 -8 10 8.96 0.87
 4 -8 11 16.5 0.99
 4 -8 12 1.34 0.58
 4 -7 -17 45.95 1.81
 4 -7 -16 27.04 1.21
 4 -7 -15 58.24 2.35
 4 -7 -14 21.95 1.18
 -4 -7 13 2.54 1.18
 4 -7 -13 3.3 0.84
 -4 -7 12 0.51 1.21
 4 -7 -12 0.64 0.83
 4 -7 -11 21.57 1.31
 -4 -7 11 20.66 1.59
 4 -7 -10 44.92 2.02
 -4 -7 10 44.12 2.2
 4 -7 -9 96.32 4.17
 4 -7 -9 94.79 4.29
 -4 -7 9 103.02 4.77
 4 -7 -9 98.19 3.88
 4 -7 -8 85.23 3.86
 4 -7 -8 87.95 3.98
 -4 -7 8 94.82 4.44
 4 -7 -8 90.01 3.56
 4 -7 -7 9.74 1.26
 4 -7 -7 10.4 1.17
 -4 -7 7 10.87 1.7
 4 -7 -7 11.86 1.03
 4 -7 -6 21.73 1.53
 4 -7 -6 19.69 1.59
 -4 -7 6 19.7 1.96
 4 -7 -6 21.05 1.26
 4 -7 -5 5.51 0.86
 4 -7 -5 4.53 1.12
 4 -7 -5 4.6 0.98
 -4 -7 5 4.01 1.43
 4 -7 -4 2.61 0.78
 -4 -7 4 2.61 1.33
 4 -7 -4 0.91 1.04
 4 -7 -4 1.77 0.94
 4 -7 -3 15.41 1.31
 -4 -7 3 13.21 1.61
 4 -7 -3 13.54 1.02
 4 -7 -3 12.44 1.44
 -4 -7 2 40 2.38
 4 -7 -2 36.97 1.78
 4 -7 -2 40.28 2.26
 -4 -7 1 51.11 2.82
 4 -7 -1 53.71 2.29
 4 -7 -1 53.11 2.77
 -4 -7 0 56.69 3.02
 4 -7 0 59.19 2.98
 4 -7 0 59.29 2.5
 -4 -7 -1 25.33 1.96
 4 -7 1 25.77 1.81
 4 -7 2 3.79 1.16
 -4 -7 -2 4.24 1.32
 4 -7 3 1.56 1.11
 -4 -7 -3 1.86 1.35
 -4 -7 -4 11.18 1.71
 4 -7 5 19.11 1.18
 -4 -7 -5 22.82 2.17
 4 -7 6 81.9 3.45
 -4 -7 -6 114.04 4.8
 4 -7 7 103.27 4.08
 4 -7 8 75.64 3.09
 4 -7 9 33.45 1.65
 4 -7 10 2.69 0.82
 -4 -7 -11 -0.32 0.45
 4 -7 11 -0.2 0.72
 4 -7 12 10.13 0.75
 4 -6 -17 2.2 0.47
 4 -6 -16 -0.24 0.55
 4 -6 -15 5.12 0.74
 -4 -6 14 -0.19 1.06
 4 -6 -14 -0.33 0.74
 -4 -6 13 1.87 1.22
 4 -6 -13 2.44 0.84
 -4 -6 12 1.62 1.28
 4 -6 -12 1.28 0.86
 -4 -6 11 0.8 1.21
 4 -6 -11 1.39 0.85
 -4 -6 10 1.9 1.14
 4 -6 -10 0.34 0.87
 4 -6 -9 16.23 1.37
 4 -6 -9 18.38 1.53
 -4 -6 9 16.19 2.01
 4 -6 -9 19.66 1.24
 4 -6 -8 1.21 1.1
 -4 -6 8 -0.66 1.57
 4 -6 -8 0.06 0.82
 4 -6 -8 -0.34 0.9
 4 -6 -7 -0.46 1.09
 -4 -6 7 0.31 1.48
 4 -6 -7 -1.53 0.83
 4 -6 -7 0.44 0.88
 4 -6 -6 5.5 1.15
 -4 -6 6 5.82 1.49
 4 -6 -6 4.81 0.86
 4 -6 -6 3.36 1
 4 -6 -5 0.62 1.05
 -4 -6 5 1.12 1.33
 4 -6 -5 1.29 0.77
 4 -6 -5 1.46 0.92
 4 -6 -4 6.72 1.19
 -4 -6 4 7.76 1.48
 4 -6 -4 6.99 0.91
 4 -6 -4 8.35 1.09
 -4 -6 3 2.12 1.29
 4 -6 -3 0.7 1.05
 4 -6 -3 1.9 0.79
 -4 -6 2 1.63 1.28
 4 -6 -2 3.68 1.13
 4 -6 -2 0.48 0.79
 -4 -6 1 0.39 1.22
 4 -6 -1 2.31 1.07
 4 -6 -1 1.04 0.81
 4 -6 0 1.36 1.15
 4 -6 0 1.87 0.77
 -4 -6 0 2.06 1.21
 4 -6 0 1.91 1.01
 -4 -6 -1 3.62 1.28
 4 -6 1 2.27 1.08
 -4 -6 -2 4.69 1.34
 4 -6 2 2.36 1.12
 -4 -6 -3 1.81 1.37
 4 -6 3 1.91 1.11
 -4 -6 -4 -0.32 1.42
 4 -6 5 1.87 0.83
 -4 -6 -5 1.37 1.69
 4 -6 6 5.76 0.97
 -4 -6 -6 12.38 2.12
 4 -6 7 0.27 0.95
 4 -6 8 13.68 1.12
 4 -6 9 -0.15 0.9
 4 -6 10 -0.69 0.84
 4 -6 11 1.49 0.76
 -4 -6 -11 2.8 0.46
 4 -6 11 2.64 0.57
 4 -6 12 0.2 0.65
 4 -5 -17 56.21 2.19
 4 -5 -16 27.42 1.26
 4 -5 -15 46.35 1.98
 -4 -5 14 5.68 1.18
 4 -5 -14 3.87 0.82
 4 -5 -13 10.12 1.03
 -4 -5 13 12.35 1.42
 -4 -5 12 -0.16 1.3
 4 -5 -12 0.48 0.88
 -4 -5 11 12.2 1.42
 4 -5 -11 12.56 1.04
 -4 -5 10 51.8 2.44
 4 -5 -10 51.17 2.29
 -4 -5 10 52.2 3.3
 4 -5 -9 65.82 3.18
 -4 -5 9 66.62 3.73
 4 -5 -9 60.14 2.99
 4 -5 -9 68.31 2.77
 4 -5 -8 148.72 6.39
 4 -5 -8 145.28 6.27
 4 -5 -8 160.23 5.99
 4 -5 -7 13.85 1.45
 4 -5 -7 17.22 1.11
 -4 -5 7 14.27 1.88
 4 -5 -7 15.17 1.31
 4 -5 -6 7.25 1.19
 4 -5 -6 6.44 0.88
 -4 -5 6 5.97 1.56
 4 -5 -6 6.2 1.03
 4 -5 -5 5.48 1.16
 -4 -5 5 4.49 1.46
 4 -5 -5 6.52 0.85
 4 -5 -4 0.63 1.04
 4 -5 -4 1.44 0.78
 -4 -5 4 0.55 1.36
 -4 -5 3 20.37 1.79
 4 -5 -3 19.99 1.2
 4 -5 -3 18.95 1.59
 -4 -5 2 54.77 2.88
 4 -5 -2 51.64 2.21
 4 -5 -2 46.27 2.66
 4 -5 -1 152.81 5.99
 4 -5 -1 159.1 6.37
 -4 -5 1 164.81 6.6
 4 -5 -1 158.72 6.49
 4 -5 0 80.62 3.33
 4 -5 0 78.44 3.83
 4 -5 0 83.96 3.76
 -4 -5 -1 47.2 2.61
 4 -5 1 43.97 2.43
 -4 -5 -2 27.92 2.01
 4 -5 2 26.02 1.85
 -4 -5 -3 1.91 1.35
 4 -5 3 0.24 1.03
 -4 -5 -4 9.17 1.7
 -4 -5 -5 15.72 2.05
 4 -5 5 12.83 1.08
 -4 -5 -6 82.44 4.03
 4 -5 6 57.29 2.61
 4 -5 7 63.18 2.7
 4 -5 8 66.55 2.82
 4 -5 9 20.75 1.32
 4 -5 10 2.41 0.91
 4 -5 11 5.05 0.87
 4 -5 11 5.55 0.63
 -4 -5 -11 6.6 0.5
 4 -5 12 15.46 0.96
 4 -5 13 25.67 1.17
 4 -4 -17 0.99 0.49
 4 -4 -16 1.74 0.63
 4 -4 -15 1.78 0.74
 4 -4 -14 14.41 1.08
 -4 -4 14 15.48 1.39
 -4 -4 13 8 1.35
 4 -4 -13 8.14 0.99
 4 -4 -12 13.13 1.12
 -4 -4 12 12.24 1.51
 -4 -4 11 8.71 1.35
 4 -4 -11 9.35 1.05
 -4 -4 10 13.54 2.16
 -4 -4 10 18.14 1.43
 4 -4 -10 15.15 1.17
 4 -4 -9 1.82 0.92
 4 -4 -9 1.13 1.05
 4 -4 -9 1.75 0.93
 -4 -4 9 2.37 1.77
 4 -4 -8 5.23 0.89
 4 -4 -8 4.52 1.19
 4 -4 -8 5.17 1.02
 -4 -4 8 6.86 1.72
 4 -4 -7 6.04 0.9
 4 -4 -7 5.25 1.17
 -4 -4 7 4.14 1.6
 4 -4 -7 5.58 1.04
 -4 -4 6 10.64 1.66
 4 -4 -6 10.09 1.32
 4 -4 -6 11.91 0.99
 4 -4 -5 32.34 2.08
 -4 -4 5 38.01 2.38
 4 -4 -5 33.65 1.63
 -4 -4 4 27.63 2.09
 4 -4 -4 28.37 1.84
 4 -4 -4 26.66 1.44
 4 -4 -3 22.83 1.7
 4 -4 -3 23.25 1.3
 -4 -4 3 26.6 1.95
 4 -4 -2 1.68 0.96
 4 -4 -2 1.76 0.82
 -4 -4 2 2.86 1.33
 4 -4 -2 1.72 1.12
 4 -4 -1 1.73 1
 4 -4 -1 1.41 0.8
 -4 -4 1 0.46 1.28
 4 -4 -1 0.97 1.12
 4 -4 0 10.07 1.25
 -4 -4 0 12.56 1.53
 4 -4 0 9.86 1.38
 4 -4 0 10.5 0.93
 4 -4 1 39 1.81
 4 -4 1 35.6 2.18
 -4 -4 -1 41.47 2.4
 4 -4 2 10.52 1.3
 -4 -4 -2 10.45 1.52
 4 -4 3 5.03 1.17
 -4 -4 -3 4.44 1.44
 -4 -4 -4 15.57 1.87
 4 -4 5 3.86 0.97
 -4 -4 -5 1.31 1.75
 4 -4 6 1.61 0.93
 -4 -4 -6 2.09 1.97
 4 -4 7 -0.53 1.02
 4 -4 8 1.97 0.99
 4 -4 9 5.04 1.04
 4 -4 10 6.08 0.99
 -4 -4 -10 8.3 0.57
 4 -4 11 17.47 1.19
 4 -4 11 19.09 0.98
 -4 -4 -11 20.52 0.9
 4 -4 12 9.22 0.84
 4 -4 13 13.19 0.81
 4 -3 -18 3.38 0.37
 4 -3 -17 13.46 0.77
 4 -3 -16 37.38 1.62
 4 -3 -15 7.87 0.85
 4 -3 -14 2.83 0.88
 -4 -3 14 2.31 1.21
 4 -3 -13 2.96 0.93
 -4 -3 13 3.9 1.32
 4 -3 -12 2.2 0.96
 -4 -3 12 0.84 1.31
 4 -3 -11 8.45 1.05
 -4 -3 11 9.37 1.42
 4 -3 -10 30.72 1.65
 -4 -3 10 34.98 2.71
 -4 -3 10 34.46 1.83
 4 -3 -9 28.34 1.52
 4 -3 -9 24.88 1.84
 4 -3 -8 71.14 3.23
 4 -3 -8 69.49 3.38
 -4 -3 8 76.09 3.87
 4 -3 -8 70.84 2.97
 4 -3 -7 23.19 1.72
 -4 -3 7 26.72 2.17
 4 -3 -7 22.74 1.36
 4 -3 -6 0.57 1.07
 4 -3 -6 1.53 0.82
 -4 -3 6 1.07 1.47
 4 -3 -5 0.11 1.05
 4 -3 -5 0.71 0.81
 -4 -3 5 0.72 1.44
 4 -3 -4 1.23 0.92
 -4 -3 4 0.07 1.36
 4 -3 -4 2.39 1.09
 4 -3 -4 0.86 0.79
 4 -3 -3 22.04 1.51
 4 -3 -3 21.83 1.26
 4 -3 -3 20.32 1.65
 -4 -3 3 24.01 1.89
 4 -3 -2 68.42 3.26
 4 -3 -2 70.98 2.95
 4 -3 -2 70.88 3.39
 4 -3 -1 84.67 3.85
 4 -3 -1 89.45 3.54
 -4 -3 1 89.82 4.12
 4 -3 -1 90.05 4.03
 4 -3 0 62.89 3.18
 4 -3 0 62.87 3.04
 -4 -3 0 71.92 3.35
 4 -3 0 62.33 2.67
 4 -3 1 18.81 1.47
 -4 -3 -1 19.74 1.74
 4 -3 2 2.17 1.04
 -4 -3 -2 1.32 1.32
 4 -3 3 0.17 1.01
 -4 -3 -3 1.79 1.31
 4 -3 3 1 0.44
 -4 -3 -4 5.16 1.57
 4 -3 4 6.3 1.19
 -4 -3 -5 7.22 1.81
 4 -3 5 8.16 1.02
 -4 -3 -6 14.1 2.35
 4 -3 6 9.77 1.14
 4 -3 7 27.89 1.62
 4 -3 8 25.76 1.56
 4 -3 9 4.36 1.04
 -4 -3 -10 0.9 0.44
 4 -3 10 1.14 0.95
 -4 -3 -11 8.6 0.54
 4 -3 11 7.23 0.94
 4 -3 11 6.93 0.67
 4 -3 12 14.05 1.02
 -4 -3 -12 16.98 0.76
 4 -3 13 9.41 0.74
 4 -2 -18 12.4 0.63
 4 -2 -17 7.32 0.62
 4 -2 -16 0.83 0.65
 4 -2 -15 12.03 0.97
 4 -2 -14 9.98 0.97
 -4 -2 14 10.36 1.33
 4 -2 -13 32.52 1.64
 -4 -2 13 31.06 1.97
 4 -2 -12 42.65 2.03
 -4 -2 12 45.28 2.35
 4 -2 -11 28.93 1.55
 -4 -2 11 28.09 1.85
 4 -2 -10 30.69 1.98
 4 -2 -10 26.21 1.54
 -4 -2 10 30.81 1.78
 -4 -2 10 29.99 2.59
 -4 -2 9 0.46 1.72
 4 -2 -9 1.1 0.91
 4 -2 -9 1.16 1.13
 -4 -2 8 3.7 1.71
 4 -2 -8 3.99 0.89
 4 -2 -8 4.34 1.17
 -4 -2 7 5.25 1.65
 4 -2 -7 3.12 0.84
 4 -2 -7 3.71 1.13
 -4 -2 6 34.84 2.42
 4 -2 -6 30.52 2.09
 4 -2 -6 37.49 1.71
 4 -2 -5 72.34 3.3
 -4 -2 5 73.15 3.72
 4 -2 -5 75.28 3
 4 -2 -5 70.17 3.41
 4 -2 -4 73.84 3.26
 4 -2 -4 70.94 2.95
 4 -2 -4 70.48 3.4
 -4 -2 4 76.61 3.68
 4 -2 -3 76.97 3.41
 4 -2 -3 74.33 3.12
 4 -2 -3 76.45 3.57
 -4 -2 3 86.24 3.83
 4 -2 -2 14.39 1.29
 4 -2 -2 13.8 1.45
 4 -2 -2 13.01 1.03
 -4 -2 2 12.22 1.6
 -4 -2 1 -0.07 1.27
 4 -2 -1 0.6 1.1
 4 -2 -1 0.64 0.8
 4 -2 -1 0.39 0.92
 -4 -2 0 19.14 1.75
 4 -2 0 18.81 1.6
 4 -2 0 16.6 1.4
 4 -2 0 17.46 1.14
 4 -2 1 18.57 1.46
 -4 -2 -1 17.34 1.72
 4 -2 1 17.47 1.15
 4 -2 2 40.43 1.64
 4 -2 2 40.22 2.26
 4 -2 3 84.7 3.22
 4 -2 3 76.44 3.79
 -4 -2 -4 40.4 2.71
 4 -2 4 41.72 2.33
 4 -2 5 28.21 1.54
 -4 -2 -5 29.24 2.51
 4 -2 6 10.39 1.18
 4 -2 7 1.07 1.06
 4 -2 8 6.99 1.12
 4 -2 9 11.32 1.17
 -4 -2 -10 32.59 1.35
 4 -2 10 34.1 1.46
 4 -2 11 50.06 2.25
 -4 -2 -11 52.08 2.03
 4 -2 11 53.33 2.09
 -4 -2 -12 29.42 1.15
 4 -2 12 23.94 1.36
 4 -2 13 12.69 0.84
 4 -1 -18 0.29 0.35
 4 -1 -17 1.94 0.53
 4 -1 -16 7.29 0.75
 4 -1 -15 2.09 0.75
 -4 -1 14 0.1 1.17
 4 -1 -14 0.9 0.85
 -4 -1 13 -0.66 1.39
 4 -1 -13 0.53 0.9
 -4 -1 12 -0.31 1.37
 4 -1 -12 -1.29 0.96
 -4 -1 11 0.49 1.24
 4 -1 -11 0.72 0.97
 4 -1 -10 2.9 1.19
 4 -1 -10 1.56 0.94
 -4 -1 10 2.7 1.18
 -4 -1 10 -0.89 1.87
 4 -1 -9 0.36 0.85
 4 -1 -9 0.61 1.08
 -4 -1 9 0.83 1.73
 4 -1 -8 0.97 0.87
 -4 -1 8 1.46 1.59
 4 -1 -8 0.78 1.09
 4 -1 -7 1.01 0.9
 4 -1 -7 0.9 0.85
 -4 -1 7 1.54 1.56
 4 -1 -7 2.09 1.09
 4 -1 -6 3.31 0.97
 4 -1 -6 3.26 0.83
 -4 -1 6 4.43 1.55
 4 -1 -6 1.82 1.05
 4 -1 -5 2.61 0.97
 4 -1 -5 3.95 0.85
 -4 -1 5 1.89 1.48
 4 -1 -5 3.92 1.11
 4 -1 -4 0.55 0.89
 4 -1 -4 -0.08 0.76
 -4 -1 4 0.77 1.31
 4 -1 -4 -1.19 1.06
 4 -1 -3 0.92 0.88
 4 -1 -3 0.44 0.78
 -4 -1 3 1.5 1.35
 4 -1 -3 1.83 1.09
 4 -1 -2 40.85 2.19
 4 -1 -2 41.66 2.37
 4 -1 -2 43.21 1.92
 -4 -1 2 44.9 2.57
 4 -1 -1 4.72 0.8
 -4 -1 1 5.07 1.38
 4 -1 -1 5.93 1.27
 4 -1 -1 4.18 1.02
 4 -1 0 2.03 0.81
 -4 -1 0 2.97 1.31
 4 -1 0 2.28 1.17
 4 -1 0 1.23 0.97
 -4 -1 -1 5.28 1.38
 4 -1 1 6.24 1.09
 4 -1 1 4.05 0.88
 4 -1 1 4.83 0.45
 4 -1 2 2.25 1.05
 4 -1 2 2.19 0.43
 -4 -1 -2 0.07 1.32
 4 -1 3 -1.06 1.03
 -4 -1 -3 -0.22 1.34
 4 -1 3 -0.29 0.43
 -4 -1 -4 -2.09 1.55
 4 -1 4 0.38 0.43
 -4 -1 -5 4.07 1.7
 4 -1 5 4.38 1
 4 -1 6 0.28 1.01
 4 -1 7 13.57 1.29
 4 -1 8 2.15 1.01
 4 -1 9 0.35 1.03
 -4 -1 -10 0.87 0.46
 4 -1 10 1.34 0.93
 4 -1 10 0.76 0.62
 -4 -1 -11 4.46 0.47
 4 -1 11 3.56 0.91
 4 -1 11 5.16 0.61
 -4 -1 -12 5.65 0.44
 4 -1 12 5.46 0.83
 4 -1 13 1.21 0.64
 4 0 -18 8.25 0.51
 4 0 -17 7.9 0.64
 4 0 -16 2.07 0.67
 4 0 -15 48.69 2.09
 4 0 -14 12.74 1.09
 4 0 -13 48.68 2.26
 -4 0 13 53.81 2.53
 4 0 -12 88.08 3.75
 -4 0 12 101.03 3.96
 4 0 -11 62.97 2.85
 -4 0 11 72.97 3
 4 0 -10 77.3 3.26
 4 0 -10 70.84 3.67
 4 0 -9 9.35 1.35
 4 0 -9 8.94 1.02
 4 0 -8 1.26 1.1
 4 0 -8 1.48 0.87
 4 0 -7 13.89 1.09
 4 0 -7 14.47 1.25
 -4 0 7 14.04 1.85
 4 0 -7 13.21 1.4
 4 0 -6 71.42 2.89
 4 0 -6 69.26 3.3
 -4 0 6 72.99 3.66
 4 0 -6 65.8 3.13
 4 0 -5 127.09 4.89
 4 0 -5 119.6 5.3
 4 0 -5 122.38 5.19
 4 0 -4 119.15 5.03
 4 0 -4 124.37 5.21
 -4 0 4 128.67 5.44
 4 0 -4 122.17 4.75
 4 0 -3 29.69 1.76
 4 0 -3 31.43 1.95
 -4 0 3 31.73 2.21
 4 0 -3 29.46 1.5
 4 0 -2 90.53 3.9
 -4 0 2 97.36 4.27
[truncated: 74,376 more chars]
