# Supplementary material for: Rapid extraction of trace benzene by a crown-ether-based metal-organic framework
Source: Natl Sci Rev. 2024 Oct 3;11(12):nwae342. doi: 10.1093/nsr/nwae342 (PMC11562822; doi:10.1093/nsr/nwae342)
Supplement: nwae342_Supplemental_Files [file nwae342_supplemental_files.zip › benzene@NKU-300_100K.cif]

data_benzene@NKU-300_100K
_audit_creation_date               2024-01-19
_audit_creation_method
;
Olex2 1.2
(compiled 2018.05.29 svn.r3508 for OlexSys, GUI svn.r5506)
;
_shelx_SHELXL_version_number       '2018/3'
_audit_contact_author_address      ?
_audit_contact_author_email        ?
_audit_contact_author_name         ''
_audit_contact_author_phone        ?
_publ_contact_author_id_orcid      ?
_publ_section_references
;
Dolomanov, O.V., Bourhis, L.J., Gildea, R.J, Howard, J.A.K. & Puschmann, H.
 (2009), J. Appl. Cryst. 42, 339-341.

Sheldrick, G.M. (2015). Acta Cryst. A71, 3-8.

Sheldrick, G.M. (2015). Acta Cryst. C71, 3-8.
;
_chemical_name_common              ?
_chemical_name_systematic
;
 ?
;
_chemical_formula_moiety           'C30 H27 Eu O12, 2.28(C2.58 H2.58)'
_chemical_formula_sum              'C35.88 H32.88 Eu O12'
_chemical_formula_weight           808.02
_chemical_melting_point            ?
_chemical_oxdiff_formula           'C H O Eu'
loop_
  _atom_type_symbol
  _atom_type_description
  _atom_type_scat_dispersion_real
  _atom_type_scat_dispersion_imag
  _atom_type_scat_source
 'C' 'C' 0.0181 0.0091 'International Tables Vol C Tables 4.2.6.8 and 6.1.1.4'
 'H' 'H' 0.0000 0.0000 'International Tables Vol C Tables 4.2.6.8 and 6.1.1.4'
 'Eu' 'Eu' -8.9294 11.1857
 'International Tables Vol C Tables 4.2.6.8 and 6.1.1.4'
 'O' 'O' 0.0492 0.0322 'International Tables Vol C Tables 4.2.6.8 and 6.1.1.4'

_shelx_space_group_comment
;
The symmetry employed for this shelxl refinement is uniquely defined
by the following loop, which should always be used as a source of
symmetry information in preference to the above space-group names.
They are only intended as comments.
;
_space_group_crystal_system        'monoclinic'
_space_group_IT_number             11
_space_group_name_H-M_alt          'P 1 21/m 1'
_space_group_name_Hall             '-P 2yb'
loop_
  _space_group_symop_operation_xyz
 'x, y, z'
 '-x, y+1/2, -z'
 '-x, -y, -z'
 'x, -y-1/2, z'

_cell_length_a                     4.87652(5)
_cell_length_b                     37.4623(4)
_cell_length_c                     17.39225(19)
_cell_angle_alpha                  90
_cell_angle_beta                   96.9525(10)
_cell_angle_gamma                  90
_cell_volume                       3153.95(6)
_cell_formula_units_Z              4
_cell_measurement_reflns_used      8938
_cell_measurement_temperature      99.9(5)
_cell_measurement_theta_max        76.4720
_cell_measurement_theta_min        2.3610
_shelx_estimated_absorpt_T_max     0.866
_shelx_estimated_absorpt_T_min     0.423
_exptl_absorpt_coefficient_mu      14.825
_exptl_absorpt_correction_T_max    1.00000
_exptl_absorpt_correction_T_min    0.75034
_exptl_absorpt_correction_type     multi-scan
_exptl_absorpt_process_details
;
CrysAlisPro 1.171.42.67a (Rigaku Oxford Diffraction, 2022)
Empirical absorption correction using spherical harmonics,
implemented in SCALE3 ABSPACK scaling algorithm.
;
_exptl_absorpt_special_details     ?
_exptl_crystal_colour              ?
_exptl_crystal_density_diffrn      1.702
_exptl_crystal_density_meas        ?
_exptl_crystal_density_method      ?
_exptl_crystal_description         needle
_exptl_crystal_F_000               1629
_exptl_crystal_size_max            0.07
_exptl_crystal_size_mid            0.012
_exptl_crystal_size_min            0.01
_exptl_special_details
;
 ?
;
_exptl_transmission_factor_max     ?
_exptl_transmission_factor_min     ?
_diffrn_reflns_av_R_equivalents    0.0625
_diffrn_reflns_av_unetI/netI       0.0653
_diffrn_reflns_Laue_measured_fraction_full  0.998
_diffrn_reflns_Laue_measured_fraction_max  0.993
_diffrn_reflns_limit_h_max         5
_diffrn_reflns_limit_h_min         -5
_diffrn_reflns_limit_k_max         38
_diffrn_reflns_limit_k_min         -45
_diffrn_reflns_limit_l_max         21
_diffrn_reflns_limit_l_min         -21
_diffrn_reflns_number              21083
_diffrn_reflns_point_group_measured_fraction_full  0.998
_diffrn_reflns_point_group_measured_fraction_max  0.993
_diffrn_reflns_theta_full          67.684
_diffrn_reflns_theta_max           70.074
_diffrn_reflns_theta_min           2.359
_diffrn_ambient_environment        N~2~
_diffrn_ambient_temperature        99.9(5)
_diffrn_detector                   'Hybrid Pixel Array Detector'
_diffrn_detector_area_resol_mean   10.0000
_diffrn_detector_type              HyPix
_diffrn_measured_fraction_theta_full  0.998
_diffrn_measured_fraction_theta_max  0.993
_diffrn_measurement_details
;
List of Runs (angles in degrees, time in seconds):

  # Type    Start    End  Width  t~exp~   \w     \q     \k     \f   Frames
--------------------------------------------------------------------------
  1  \w   -108.00 -32.00   0.50    3.20    --  -46.97 -32.00-131.00  152
  2  \w    -52.00   3.00   0.50    3.20    --  -46.97  32.00  27.00  110
  3  \w     33.00  98.00   0.50    3.20    --   46.97  32.00  27.00  130
  4  \w     -7.00  18.00   0.50    3.20    --   46.97 -32.00-131.00   50
  5  \w   -132.00 -97.00   0.50   11.00    --  -95.00 -32.00-131.00   70
  6  \w    -88.00 -63.00   0.50   11.00    --  -95.00  32.00  27.00   50
  7  \w     32.00 113.00   0.50   11.00    --  107.00 -32.00-131.00  162
  8  \w     94.00 163.00   0.50   11.00    --  107.00  32.00  27.00  138
  9  \w     18.00  67.00   0.50    3.20    --   46.97-125.00 150.00   98
 10  \w    -88.00 -34.00   0.50   11.00    --  -95.00  45.00 120.00  108
 11  \w   -152.00 -85.00   0.50   11.00    --  -95.00 -94.00   0.00  134
 12  \w   -163.00 -79.00   0.50   11.00    --  -95.00 -30.00  90.00  168
 13  \w     83.00 109.00   0.50   11.00    --  107.00-125.00 120.00   52
 14  \w     38.00 107.00   0.50   11.00    --  107.00-125.00  90.00  138
 15  \w     32.00 116.00   0.50   11.00    --  107.00 -30.00  60.00  168
 16  \w    104.00 164.00   0.50   11.00    --  107.00 125.00-120.00  120
 17  \w     68.00  93.00   0.50   11.00    --  107.00 -94.00-180.00   50
;
_diffrn_measurement_device         'four-circle diffractometer'
_diffrn_measurement_device_type    'XtaLAB Synergy R, DW system, HyPix'
_diffrn_measurement_method         '\w scans'
_diffrn_orient_matrix_type        
 'CrysAlisPro convention (1999,Acta A55,543-557)'
_diffrn_orient_matrix_UB_11        0.0981640000
_diffrn_orient_matrix_UB_12        0.0103972000
_diffrn_orient_matrix_UB_13        0.0845586000
_diffrn_orient_matrix_UB_21        -0.2758974000
_diffrn_orient_matrix_UB_22        -0.0132594000
_diffrn_orient_matrix_UB_23        0.0243291000
_diffrn_orient_matrix_UB_31        0.1247560000
_diffrn_orient_matrix_UB_32        -0.0375072000
_diffrn_orient_matrix_UB_33        0.0148262000
_diffrn_radiation_monochromator    mirror
_diffrn_radiation_probe            x-ray
_diffrn_radiation_type             CuK\a
_diffrn_radiation_wavelength       1.54184
_diffrn_source                     'Rotating-anode X-ray tube'
_diffrn_source_type                'Rigaku (Cu) X-ray Source'
_reflns_Friedel_coverage           0.000
_reflns_Friedel_fraction_full      .
_reflns_Friedel_fraction_max       .
_reflns_number_gt                  5164
_reflns_number_total               6014
_reflns_odcompleteness_completeness  99.98
_reflns_odcompleteness_iscentric   1
_reflns_odcompleteness_theta       66.97
_reflns_special_details
;
 Reflections were merged by SHELXL according to the crystal
 class for the calculation of statistics and refinement.
 
 _reflns_Friedel_fraction is defined as the number of unique
 Friedel pairs measured divided by the number that would be
 possible theoretically, ignoring centric projections and
 systematic absences.
;
_reflns_threshold_expression       'I > 2\s(I)'
_computing_cell_refinement         'CrysAlisPro 1.171.42.67a (Rigaku OD, 2022)'
_computing_data_collection         'CrysAlisPro 1.171.42.67a (Rigaku OD, 2022)'
_computing_data_reduction          'CrysAlisPro 1.171.42.67a (Rigaku OD, 2022)'
_computing_molecular_graphics      'Olex2 (Dolomanov et al., 2009)'
_computing_publication_material    'Olex2 (Dolomanov et al., 2009)'
_computing_structure_refinement    'ShelXL (Sheldrick, 2015)'
_computing_structure_solution      'ShelXT (Sheldrick, 2015)'
_refine_diff_density_max           1.110
_refine_diff_density_min           -1.387
_refine_diff_density_rms           0.120
_refine_ls_extinction_coef         .
_refine_ls_extinction_method       none
_refine_ls_goodness_of_fit_ref     1.018
_refine_ls_hydrogen_treatment      mixed
_refine_ls_matrix_type             full
_refine_ls_number_parameters       546
_refine_ls_number_reflns           6014
_refine_ls_number_restraints       268
_refine_ls_R_factor_all            0.0479
_refine_ls_R_factor_gt             0.0378
_refine_ls_restrained_S_all        1.005
_refine_ls_shift/su_max            0.003
_refine_ls_shift/su_mean           0.000
_refine_ls_structure_factor_coef   Fsqd
_refine_ls_weighting_details      
 'w=1/[\s^2^(Fo^2^)+(0.0509P)^2^+1.2921P] where P=(Fo^2^+2Fc^2^)/3'
_refine_ls_weighting_scheme        calc
_refine_ls_wR_factor_gt            0.0898
_refine_ls_wR_factor_ref           0.0948
_refine_special_details            ?
_olex2_refinement_description
;
1. Fixed Uiso
 At 1.2 times of:
  All C(H) groups, All C(H,H) groups
2. Restrained distances
 C49-C45
 2.41 with sigma of 0.01
 C47-H47
 0.95 with sigma of 0.01
 C44_$1-C47
 2.78 with sigma of 0.01
 C48-C46
 2.41 with sigma of 0.01
 C46-H46
 0.95 with sigma of 0.01
 C51-C47 \\sim C47_$1-C47 \\sim C51-C47 \\sim C50-C51 \\sim C50_$1-C50 \\sim
C50-C51
 with sigma of 0.01
 C48-C49 \\sim C44-C49 \\sim C45-C44 \\sim C45-C46 \\sim C47_$1-C46 \\sim
C47_$1-C48
 with sigma of 0.01
 C44-C49 \\sim C48-C49_$1 \\sim C47-C48 \\sim C47-C46 \\sim C45_$1-C46 \\sim
C45-C44
 with sigma of 0.01
 C44-C49 \\sim C45-C44 \\sim C45-C46 \\sim C47_$1-C46 \\sim C47_$1-C48 \\sim
C48-C49
 with sigma of 0.01
 C48-C49_$1 \\sim C47-C48 \\sim C47-C46 \\sim C45_$1-C46 \\sim C45-C44 \\sim
C44-C49
 with sigma of 0.01
3. Restrained planarity
 C44, C45, C46, C47_$1, C48, C49
 with sigma of 0.01
4. Uiso/Uaniso restraints and constraints
C34 \\sim C32 \\sim C37 \\sim C33 \\sim C36 \\sim C35 \\sim C41 \\sim C39 \\sim
C40 \\sim C38 \\sim C43 \\sim C42: within 2A with sigma of 0.02 and sigma for
terminal atoms of -1.7
C51 \\sim C51 \\sim C44 \\sim C44 \\sim C45 \\sim C45 \\sim C46 \\sim C47 \\sim
C47 \\sim C48 \\sim C49 \\sim C49 \\sim C50 \\sim C50: within 2A with sigma of
0.02 and sigma for terminal atoms of -1.7
5. Others
 Fixed Sof: C51(0.42) H51(0.42) C44(0.22) H44(0.22) C45(0.22) H45(0.22)
 C46(0.22) H46(0.22) C47(0.64) H47(0.64) C48(0.22) H48(0.22) C49(0.22)
 H49(0.22) C50(0.42) H50(0.42) C32(0.29) H32(0.29) C37(0.29) H37(0.29)
 C36(0.29) H36(0.29) C35(0.29) H35(0.29) C34(0.29) H34(0.29) C33(0.29)
 H33(0.29) C39(0.26) H39(0.26) C40(0.26) H40(0.26) C41(0.26) H41(0.26)
 C42(0.26) H42(0.26) C43(0.26) H43(0.26) C38(0.26) H38(0.26)
6.a Riding coordinates:
 C45(H45), C46(H46), C48(H48)
6.b Secondary CH2 refined with riding coordinates:
 C8(H8A,H8B), C9(H9A,H9B), C10(H10A,H10B), C18(H18A,H18B), C19(H19A,H19B),
 C20(H20A,H20B), C28(H28A,H28B), C29(H29A,H29B), C30(H30A,H30B), C31(H31A,H31B)
6.c Aromatic/amide H refined with riding coordinates:
 C3(H3), C4(H4), C7(H7), C12(H12), C14(H14), C15(H15), C23(H23), C24(H24),
 C27(H27), C51(H51), C44(H44), C49(H49), C50(H50), C32(H32), C37(H37), C36(H36),
  C35(H35), C34(H34), C33(H33), C39(H39), C40(H40), C41(H41), C42(H42),
 C43(H43), C38(H38)
6.d Fitted hexagon refined as free rotating group:
 C32(C37,C36,C35,C34,C33), C39(C40,C41,C42,C43,C38)
;
_atom_sites_solution_hydrogens     mixed
_atom_sites_solution_primary       dual
_atom_sites_solution_secondary     ?
loop_
  _atom_site_label
  _atom_site_type_symbol
  _atom_site_fract_x
  _atom_site_fract_y
  _atom_site_fract_z
  _atom_site_U_iso_or_equiv
  _atom_site_adp_type
  _atom_site_occupancy
  _atom_site_site_symmetry_order
  _atom_site_calc_flag
  _atom_site_refinement_flags_posn
  _atom_site_refinement_flags_adp
  _atom_site_refinement_flags_occupancy
  _atom_site_disorder_assembly
  _atom_site_disorder_group
 Eu1 Eu 0.19980(4) 0.54089(2) 0.06523(2) 0.00610(9) Uani 1 1 d . . . . .
 O1 O 0.5280(5) 0.57041(7) 0.14966(15) 0.0115(5) Uani 1 1 d . . . . .
 O2 O 0.9580(5) 0.54861(7) 0.17368(16) 0.0123(6) Uani 1 1 d . . . . .
 O3 O 1.4975(5) 0.50344(7) 0.88267(16) 0.0112(5) Uani 1 1 d . . . . .
 O4 O 1.1147(5) 0.51089(7) 0.93869(14) 0.0086(5) Uani 1 1 d . . . . .
 O5 O 0.9528(5) 0.61515(7) 0.64624(16) 0.0135(6) Uani 1 1 d . . . . .
 O6 O 0.8760(5) 0.63293(7) 0.48533(16) 0.0144(6) Uani 1 1 d . . . . .
 O7 O 1.2190(5) 0.58353(7) 0.46021(16) 0.0131(6) Uani 1 1 d . . . . .
 O8 O 1.3195(5) 0.56827(7) 0.62454(16) 0.0130(6) Uani 1 1 d . . . . .
 O9 O -0.0856(5) 0.58820(7) 0.02368(17) 0.0135(6) Uani 1 1 d . . . . .
 O10 O -0.5156(5) 0.56944(7) -0.01451(15) 0.0120(5) Uani 1 1 d . . . . .
 O11 O -0.4573(5) 0.71182(7) -0.21123(16) 0.0136(6) Uani 1 1 d . . . . .
 O12 O -0.0497(5) 0.71151(7) -0.10208(16) 0.0135(6) Uani 1 1 d . . . . .
 C1 C 0.7549(7) 0.56597(10) 0.1923(2) 0.0098(7) Uani 1 1 d . . . . .
 C2 C 0.7809(8) 0.58311(10) 0.2710(2) 0.0119(8) Uani 1 1 d . . . . .
 C3 C 0.5904(8) 0.60887(10) 0.2866(2) 0.0125(8) Uani 1 1 d . . . . .
 H3 H 0.440449 0.614525 0.248446 0.015 Uiso 1 1 calc R . . . .
 C4 C 0.6170(8) 0.62637(11) 0.3571(2) 0.0144(8) Uani 1 1 d . . . . .
 H4 H 0.488624 0.644444 0.366563 0.017 Uiso 1 1 calc R . . . .
 C5 C 0.8307(8) 0.61759(10) 0.4141(2) 0.0112(8) Uani 1 1 d . . . . .
 C6 C 1.0211(8) 0.59036(10) 0.3995(2) 0.0113(8) Uani 1 1 d . . . . .
 C7 C 0.9966(8) 0.57394(10) 0.3281(2) 0.0117(8) Uani 1 1 d . . . . .
 H7 H 1.126842 0.556289 0.317626 0.014 Uiso 1 1 calc R . . . .
 C8 C 1.3852(8) 0.55259(10) 0.4537(2) 0.0125(8) Uani 1 1 d . . . . .
 H8A H 1.484023 0.554552 0.407399 0.015 Uiso 1 1 calc R . . . .
 H8B H 1.266987 0.531032 0.448034 0.015 Uiso 1 1 calc R . . . .
 C9 C 1.5922(8) 0.54958(10) 0.5264(2) 0.0124(8) Uani 1 1 d . . . . .
 H9A H 1.734352 0.531892 0.516273 0.015 Uiso 1 1 calc R . . . .
 H9B H 1.686090 0.572907 0.535148 0.015 Uiso 1 1 calc R . . . .
 C10 C 1.4790(8) 0.53896(10) 0.6004(2) 0.0123(8) Uani 1 1 d . . . . .
 H10A H 1.361121 0.517496 0.591312 0.015 Uiso 1 1 calc R . . . .
 H10B H 1.632670 0.533336 0.641130 0.015 Uiso 1 1 calc R . . . .
 C11 C 1.2013(8) 0.56427(10) 0.6910(2) 0.0108(8) Uani 1 1 d . . . . .
 C12 C 1.2796(8) 0.53923(9) 0.7487(2) 0.0098(8) Uani 1 1 d . . . . .
 H12 H 1.424246 0.522827 0.742910 0.012 Uiso 1 1 calc R . . . .
 C13 C 1.1444(8) 0.53830(10) 0.8154(2) 0.0111(8) Uani 1 1 d . . . . .
 C14 C 0.9222(7) 0.56085(10) 0.8221(2) 0.0106(8) Uani 1 1 d . . . . .
 H14 H 0.819754 0.558509 0.864901 0.013 Uiso 1 1 calc R . . . .
 C15 C 0.8497(8) 0.58676(10) 0.7663(2) 0.0119(8) Uani 1 1 d . . . . .
 H15 H 0.701745 0.602668 0.771985 0.014 Uiso 1 1 calc R . . . .
 C16 C 0.9937(8) 0.58948(10) 0.7021(2) 0.0108(8) Uani 1 1 d . . . . .
 C17 C 1.2597(7) 0.51579(9) 0.8817(2) 0.0095(7) Uani 1 1 d . . . . .
 C18 C 0.7395(8) 0.64097(10) 0.6533(2) 0.0140(8) Uani 1 1 d . . . . .
 H18A H 0.769820 0.652597 0.704738 0.017 Uiso 1 1 calc R . . . .
 H18B H 0.556758 0.629124 0.647972 0.017 Uiso 1 1 calc R . . . .
 C19 C 0.7486(9) 0.66852(10) 0.5900(2) 0.0149(8) Uani 1 1 d . . . . .
 H19A H 0.939841 0.677690 0.592336 0.018 Uiso 1 1 calc R . . . .
 H19B H 0.628681 0.688803 0.600670 0.018 Uiso 1 1 calc R . . . .
 C20 C 0.6585(9) 0.65515(11) 0.5084(2) 0.0159(8) Uani 1 1 d . . . . .
 H20A H 0.485473 0.641216 0.507227 0.019 Uiso 1 1 calc R . . . .
 H20B H 0.624182 0.675575 0.472446 0.019 Uiso 1 1 calc R . . . .
 C21 C -0.3253(8) 0.59229(10) -0.0129(2) 0.0096(7) Uani 1 1 d . . . . .
 C22 C -0.3750(7) 0.62553(10) -0.0604(2) 0.0093(7) Uani 1 1 d . . . . .
 C23 C -0.6035(8) 0.62697(10) -0.1167(2) 0.0119(8) Uani 1 1 d . . . . .
 H23 H -0.737113 0.608401 -0.119810 0.014 Uiso 1 1 calc R . . . .
 C24 C -0.6373(8) 0.65532(10) -0.1680(2) 0.0117(8) Uani 1 1 d . . . . .
 H24 H -0.791283 0.655881 -0.207106 0.014 Uiso 1 1 calc R . . . .
 C25 C -0.4463(8) 0.68287(10) -0.1625(2) 0.0130(8) Uani 1 1 d . . . . .
 C26 C -0.2208(7) 0.68231(10) -0.1039(2) 0.0120(8) Uani 1 1 d . . . . .
 C27 C -0.1830(7) 0.65333(10) -0.0538(2) 0.0117(8) Uani 1 1 d . . . . .
 H27 H -0.027344 0.652439 -0.015347 0.014 Uiso 1 1 calc R . . . .
 C28 C -0.7046(8) 0.71573(10) -0.2639(2) 0.0145(8) Uani 1 1 d . . . . .
 H28A H -0.867082 0.716821 -0.234921 0.017 Uiso 1 1 calc R . . . .
 H28B H -0.727340 0.695056 -0.299569 0.017 Uiso 1 1 calc R . . . .
 C29 C -0.6824(12) 0.750000 -0.3096(3) 0.0149(12) Uani 1 2 d S T P . .
 H29A H -0.502922 0.750000 -0.330765 0.018 Uiso 1 2 calc RS T P . .
 H29B H -0.829878 0.750000 -0.353991 0.018 Uiso 1 2 calc RS T P . .
 C30 C 0.1464(8) 0.71545(10) -0.0345(2) 0.0135(8) Uani 1 1 d . . . . .
 H30A H 0.275469 0.694946 -0.029862 0.016 Uiso 1 1 calc R . . . .
 H30B H 0.050043 0.716225 0.012367 0.016 Uiso 1 1 calc R . . . .
 C31 C 0.3049(11) 0.750000 -0.0421(3) 0.0127(11) Uani 1 2 d S T P . .
 H31A H 0.374845 0.750000 -0.093193 0.015 Uiso 1 2 calc RS T P . .
 H31B H 0.467502 0.749999 -0.002047 0.015 Uiso 1 2 calc RS T P . .
 C51 C 0.074(2) 0.7146(4) 0.4077(6) 0.036(3) Uani 0.42 1 d D U . A 1
 H51 H 0.069239 0.689217 0.408543 0.043 Uiso 0.42 1 calc R . . A 1
 C44 C 0.025(3) 0.7128(5) 0.3605(12) 0.028(4) Uani 0.22 1 d D U . B 2
 H44 H -0.015419 0.694548 0.322870 0.034 Uiso 0.22 1 calc R . . B 2
 C45 C 0.289(3) 0.7243(2) 0.3730(10) 0.031(4) Uani 0.22 1 d D U . B 2
 H45 H 0.426484 0.713960 0.345517 0.038 Uiso 0.22 1 d R . . B 2
 C46 C 0.364(3) 0.750000 0.4259(8) 0.038(4) Uani 0.44 2 d DS TU P B 2
 H46 H 0.559757 0.750000 0.435694 0.045 Uiso 0.44 2 d DRS T P B 2
 C47 C 0.1634(15) 0.73255(12) 0.4725(5) 0.0330(17) Uani 0.64 1 d D U . A 1
 H47 H 0.216(18) 0.723(2) 0.523(2) 0.04(3) Uiso 0.64 1 d D . . C 1
 C48 C -0.112(3) 0.750000 0.4505(9) 0.042(4) Uani 0.44 2 d DS TU P B 2
 H48 H -0.231099 0.740230 0.484623 0.05(8) Uiso 0.22 1 d R . . B 2
 C49 C -0.186(3) 0.7248(3) 0.3967(10) 0.043(5) Uani 0.22 1 d D U . B 2
 H49 H -0.370131 0.716359 0.385328 0.052 Uiso 0.22 1 calc R . . B 2
 C50 C -0.010(3) 0.73209(14) 0.3414(9) 0.054(4) Uani 0.42 1 d D U . A 1
 H50 H -0.069028 0.719251 0.295259 0.065 Uiso 0.42 1 calc R . . A 1
 C32 C 0.687(2) 0.7020(4) 0.1376(9) 0.057(4) Uani 0.29 1 d . U . D 1
 H32 H 0.497315 0.708170 0.129139 0.069 Uiso 0.29 1 calc R . . D 1
 C37 C 0.767(3) 0.6664(3) 0.1353(9) 0.052(4) Uani 0.29 1 d G U . D 1
 H37 H 0.630630 0.648255 0.125309 0.062 Uiso 0.29 1 calc R . . D 1
 C36 C 1.045(3) 0.6573(3) 0.1477(8) 0.041(4) Uani 0.29 1 d G U . D 1
 H36 H 1.098947 0.632944 0.146170 0.049 Uiso 0.29 1 calc R . . D 1
 C35 C 1.244(3) 0.6838(4) 0.1624(8) 0.052(4) Uani 0.29 1 d G U . D 1
 H35 H 1.433952 0.677549 0.170862 0.062 Uiso 0.29 1 calc R . . D 1
 C34 C 1.165(3) 0.7194(3) 0.1647(9) 0.054(5) Uani 0.29 1 d G U . D 1
 H34 H 1.300643 0.737464 0.174693 0.064 Uiso 0.29 1 calc R . . D 1
 C33 C 0.886(3) 0.7285(3) 0.1523(9) 0.058(5) Uani 0.29 1 d G U . D 1
 H33 H 0.832327 0.752775 0.153831 0.070 Uiso 0.29 1 calc R . . D 1
 C39 C 0.478(3) 0.6889(5) 0.1845(9) 0.055(5) Uani 0.26 1 d . U . E 2
 H39 H 0.285198 0.693177 0.172133 0.066 Uiso 0.26 1 calc R . . E 2
 C40 C 0.620(3) 0.7041(4) 0.2507(9) 0.054(5) Uani 0.26 1 d G U . E 2
 H40 H 0.524714 0.718652 0.283446 0.064 Uiso 0.26 1 calc R . . E 2
 C41 C 0.901(3) 0.6979(4) 0.2688(8) 0.058(6) Uani 0.26 1 d G U . E 2
 H41 H 0.998511 0.708235 0.313980 0.070 Uiso 0.26 1 calc R . . E 2
 C42 C 1.040(3) 0.6766(4) 0.2208(10) 0.044(4) Uani 0.26 1 d G U . E 2
 H42 H 1.232795 0.672343 0.233202 0.053 Uiso 0.26 1 calc R . . E 2
 C43 C 0.898(3) 0.6614(4) 0.1547(9) 0.050(4) Uani 0.26 1 d G U . E 2
 H43 H 0.993284 0.646868 0.121889 0.061 Uiso 0.26 1 calc R . . E 2
 C38 C 0.617(3) 0.6676(4) 0.1365(8) 0.050(5) Uani 0.26 1 d G U . E 2
 H38 H 0.519486 0.657284 0.091354 0.060 Uiso 0.26 1 calc R . . E 2

loop_
  _atom_site_aniso_label
  _atom_site_aniso_U_11
  _atom_site_aniso_U_22
  _atom_site_aniso_U_33
  _atom_site_aniso_U_23
  _atom_site_aniso_U_13
  _atom_site_aniso_U_12
 Eu1 0.00540(13) 0.00383(13) 0.00900(13) -0.00022(8) 0.00062(8) 0.00019(8)
 O1 0.0091(13) 0.0115(13) 0.0131(14) -0.0033(11) -0.0012(10) -0.0011(10)
 O2 0.0129(14) 0.0120(13) 0.0116(14) -0.0039(11) -0.0004(10) -0.0009(10)
 O3 0.0061(13) 0.0105(13) 0.0174(14) 0.0014(11) 0.0034(10) 0.0013(10)
 O4 0.0109(13) 0.0071(12) 0.0077(13) 0.0009(10) 0.0012(10) -0.0006(10)
 O5 0.0160(14) 0.0094(13) 0.0158(14) 0.0024(11) 0.0048(11) 0.0056(10)
 O6 0.0174(14) 0.0130(14) 0.0122(14) -0.0040(11) 0.0001(11) 0.0052(11)
 O7 0.0126(13) 0.0116(13) 0.0151(14) -0.0015(11) 0.0013(11) 0.0032(10)
 O8 0.0163(14) 0.0095(13) 0.0141(14) 0.0021(11) 0.0050(11) 0.0052(10)
 O9 0.0120(14) 0.0096(13) 0.0193(15) 0.0040(11) 0.0031(11) 0.0020(10)
 O10 0.0152(13) 0.0072(13) 0.0142(14) -0.0014(11) 0.0044(11) -0.0051(10)
 O11 0.0142(14) 0.0075(12) 0.0181(15) 0.0036(11) -0.0027(11) -0.0011(10)
 O12 0.0111(13) 0.0067(12) 0.0222(15) 0.0012(11) 0.0002(11) -0.0043(10)
 C1 0.0073(18) 0.0090(18) 0.0130(19) -0.0019(15) 0.0006(14) -0.0028(14)
 C2 0.0093(18) 0.0110(19) 0.016(2) 0.0015(15) 0.0016(15) -0.0051(14)
 C3 0.0118(19) 0.0130(19) 0.0120(19) 0.0010(16) -0.0013(15) 0.0021(14)
 C4 0.0139(19) 0.0113(19) 0.018(2) 0.0025(16) 0.0032(15) 0.0032(15)
 C5 0.0147(19) 0.0082(18) 0.0111(19) -0.0011(15) 0.0027(14) -0.0007(14)
 C6 0.0091(18) 0.0119(18) 0.0126(19) 0.0007(16) -0.0001(15) -0.0030(14)
 C7 0.0106(19) 0.0080(17) 0.017(2) -0.0032(16) 0.0050(15) -0.0020(14)
 C8 0.0115(19) 0.0093(18) 0.017(2) -0.0006(16) 0.0012(15) 0.0016(15)
 C9 0.014(2) 0.0095(18) 0.014(2) 0.0025(16) 0.0012(15) 0.0005(15)
 C10 0.0142(19) 0.0081(18) 0.015(2) 0.0042(15) 0.0028(15) 0.0060(14)
 C11 0.0100(18) 0.0118(19) 0.0108(19) -0.0017(15) 0.0018(14) -0.0011(14)
 C12 0.0056(18) 0.0083(18) 0.016(2) -0.0012(15) 0.0019(15) 0.0025(13)
 C13 0.0140(19) 0.0054(18) 0.013(2) 0.0003(15) -0.0004(15) -0.0001(14)
 C14 0.0084(18) 0.0094(18) 0.014(2) -0.0001(15) 0.0008(14) -0.0011(14)
 C15 0.0090(18) 0.0084(18) 0.018(2) -0.0001(16) 0.0012(15) 0.0027(14)
 C16 0.0092(18) 0.0079(18) 0.015(2) 0.0003(15) -0.0008(15) -0.0008(14)
 C17 0.0130(19) 0.0025(16) 0.0126(19) -0.0021(14) 0.0002(14) -0.0018(14)
 C18 0.0162(19) 0.0105(19) 0.015(2) -0.0004(16) 0.0025(15) 0.0054(15)
 C19 0.021(2) 0.0098(19) 0.014(2) -0.0010(16) 0.0031(16) 0.0059(15)
 C20 0.021(2) 0.0119(19) 0.014(2) -0.0004(16) -0.0012(16) 0.0063(16)
 C21 0.0121(19) 0.0078(18) 0.0098(18) -0.0023(15) 0.0043(15) 0.0033(14)
 C22 0.0080(17) 0.0041(17) 0.016(2) 0.0005(15) 0.0046(14) 0.0013(13)
 C23 0.0114(18) 0.0065(18) 0.018(2) -0.0013(16) 0.0040(15) -0.0004(14)
 C24 0.0098(18) 0.0104(18) 0.0143(19) -0.0010(16) -0.0009(14) 0.0017(14)
 C25 0.0153(19) 0.0058(18) 0.018(2) 0.0014(16) 0.0046(16) 0.0002(14)
 C26 0.0071(18) 0.0081(18) 0.021(2) -0.0009(16) 0.0024(15) -0.0003(14)
 C27 0.0085(18) 0.0105(19) 0.016(2) -0.0005(15) 0.0013(15) 0.0001(14)
 C28 0.015(2) 0.0109(19) 0.016(2) -0.0009(16) -0.0020(16) 0.0004(15)
 C29 0.022(3) 0.012(3) 0.011(3) 0.000 -0.002(2) 0.000
 C30 0.0128(19) 0.0107(19) 0.016(2) 0.0028(16) -0.0019(15) -0.0008(15)
 C31 0.007(3) 0.011(3) 0.019(3) 0.000 -0.001(2) 0.000
 C51 0.028(5) 0.036(5) 0.048(6) -0.008(6) 0.018(5) -0.004(4)
 C44 0.024(8) 0.015(8) 0.047(10) -0.003(9) 0.010(8) -0.012(7)
 C45 0.018(7) 0.035(8) 0.042(8) 0.001(7) 0.005(7) 0.006(6)
 C46 0.022(7) 0.041(8) 0.051(8) 0.000 0.007(6) 0.000
 C47 0.018(3) 0.047(4) 0.036(4) 0.009(4) 0.012(3) 0.007(3)
 C48 0.034(8) 0.039(8) 0.055(9) 0.000 0.020(7) 0.000
 C49 0.038(9) 0.043(9) 0.047(10) 0.000(8) 0.001(8) -0.011(8)
 C50 0.031(6) 0.074(8) 0.058(8) -0.027(7) 0.005(6) 0.000(6)
 C32 0.088(10) 0.049(8) 0.036(8) 0.012(7) 0.012(8) 0.007(8)
 C37 0.083(11) 0.040(7) 0.032(7) 0.011(7) 0.005(8) 0.003(8)
 C36 0.073(10) 0.033(7) 0.012(6) 0.001(6) -0.007(7) 0.019(8)
 C35 0.071(10) 0.050(8) 0.033(8) 0.003(7) -0.001(8) 0.028(8)
 C34 0.090(12) 0.047(10) 0.025(9) 0.003(8) 0.012(9) 0.025(9)
 C33 0.102(13) 0.036(10) 0.041(10) 0.004(8) 0.026(10) 0.015(9)
 C39 0.076(11) 0.045(9) 0.043(9) 0.001(8) 0.005(9) 0.015(9)
 C40 0.061(12) 0.046(11) 0.052(11) 0.001(10) 0.002(10) 0.024(10)
 C41 0.061(12) 0.047(11) 0.066(12) 0.003(10) 0.006(10) 0.018(10)
 C42 0.058(9) 0.035(8) 0.039(8) 0.005(7) 0.004(7) 0.019(7)
 C43 0.077(11) 0.042(8) 0.032(8) 0.007(7) 0.007(8) 0.017(8)
 C38 0.083(12) 0.045(9) 0.024(8) 0.006(7) 0.015(9) 0.008(9)

_geom_special_details
;
 All esds (except the esd in the dihedral angle between two l.s. planes)
 are estimated using the full covariance matrix.  The cell esds are taken
 into account individually in the estimation of esds in distances, angles
 and torsion angles; correlations between esds in cell parameters are only
 used when they are defined by crystal symmetry.  An approximate (isotropic)
 treatment of cell esds is used for estimating esds involving l.s. planes.
;
loop_
  _geom_bond_atom_site_label_1
  _geom_bond_atom_site_label_2
  _geom_bond_distance
  _geom_bond_site_symmetry_2
  _geom_bond_publ_flag
 Eu1 Eu1 4.1546(4) 3_565 ?
 Eu1 O1 2.318(3) . ?
 Eu1 O2 2.360(3) 1_455 ?
 Eu1 O3 2.331(3) 3_766 ?
 Eu1 O4 2.469(2) 3_666 ?
 Eu1 O4 2.461(2) 1_454 ?
 Eu1 O9 2.314(3) . ?
 Eu1 O10 2.337(3) 1_655 ?
 O1 C1 1.266(5) . ?
 O2 C1 1.260(5) . ?
 O3 C17 1.247(4) . ?
 O4 C17 1.298(5) . ?
 O5 C16 1.364(5) . ?
 O5 C18 1.436(5) . ?
 O6 C5 1.359(5) . ?
 O6 C20 1.443(5) . ?
 O7 C6 1.366(5) . ?
 O7 C8 1.427(4) . ?
 O8 C10 1.438(4) . ?
 O8 C11 1.361(5) . ?
 O9 C21 1.271(5) . ?
 O10 C21 1.260(5) . ?
 O11 C25 1.374(5) . ?
 O11 C28 1.431(5) . ?
 O12 C26 1.374(4) . ?
 O12 C30 1.430(5) . ?
 C1 C2 1.503(6) . ?
 C2 C3 1.389(5) . ?
 C2 C7 1.399(6) . ?
 C3 H3 0.9500 . ?
 C3 C4 1.383(6) . ?
 C4 H4 0.9500 . ?
 C4 C5 1.388(6) . ?
 C5 C6 1.423(5) . ?
 C6 C7 1.377(6) . ?
 C7 H7 0.9500 . ?
 C8 H8A 0.9900 . ?
 C8 H8B 0.9900 . ?
 C8 C9 1.523(6) . ?
 C9 H9A 0.9900 . ?
 C9 H9B 0.9900 . ?
 C9 C10 1.513(6) . ?
 C10 H10A 0.9900 . ?
 C10 H10B 0.9900 . ?
 C11 C12 1.393(6) . ?
 C11 C16 1.415(5) . ?
 C12 H12 0.9500 . ?
 C12 C13 1.403(6) . ?
 C13 C14 1.390(5) . ?
 C13 C17 1.483(5) . ?
 C14 H14 0.9500 . ?
 C14 C15 1.387(6) . ?
 C15 H15 0.9500 . ?
 C15 C16 1.394(6) . ?
 C18 H18A 0.9900 . ?
 C18 H18B 0.9900 . ?
 C18 C19 1.513(6) . ?
 C19 H19A 0.9900 . ?
 C19 H19B 0.9900 . ?
 C19 C20 1.519(6) . ?
 C20 H20A 0.9900 . ?
 C20 H20B 0.9900 . ?
 C21 C22 1.498(5) . ?
 C22 C23 1.392(6) . ?
 C22 C27 1.396(5) . ?
 C23 H23 0.9500 . ?
 C23 C24 1.385(6) . ?
 C24 H24 0.9500 . ?
 C24 C25 1.385(5) . ?
 C25 C26 1.406(6) . ?
 C26 C27 1.390(6) . ?
 C27 H27 0.9500 . ?
 C28 H28A 0.9900 . ?
 C28 H28B 0.9900 . ?
 C28 C29 1.520(5) . ?
 C29 H29A 0.9900 . ?
 C29 H29B 0.9900 . ?
 C30 H30A 0.9900 . ?
 C30 H30B 0.9900 . ?
 C30 C31 1.521(5) . ?
 C31 H31A 0.9900 . ?
 C31 H31B 0.9900 . ?
 C51 H51 0.9500 . ?
 C51 C47 1.340(9) . ?
 C51 C50 1.346(10) . ?
 C44 H44 0.9500 . ?
 C44 C45 1.351(10) . ?
 C44 C49 1.349(10) . ?
 C44 H41 0.82(4) 1_455 ?
 C45 H45 0.9496 . ?
 C45 C46 1.351(9) 4_575 ?
 C45 C46 1.351(9) . ?
 C46 C46 0.00(4) 4_575 ?
 C46 H46 0.9501 . ?
 C47 C47 1.308(9) 4_575 ?
 C47 H47 0.949(10) . ?
 C48 H48 0.9523 4_575 ?
 C48 H48 0.9523 . ?
 C48 C49 1.346(9) 4_575 ?
 C48 C49 1.346(9) . ?
 C49 H49 0.9500 . ?
 C50 C50 1.342(10) 4_575 ?
 C50 H50 0.9500 . ?
 C50 H41 1.02(4) 1_455 ?
 C32 H32 0.9500 . ?
 C32 C37 1.3900 . ?
 C32 C33 1.3900 . ?
 C37 H37 0.9500 . ?
 C37 C36 1.3900 . ?
 C36 H36 0.9500 . ?
 C36 C35 1.3900 . ?
 C35 H35 0.9500 . ?
 C35 C34 1.3900 . ?
 C34 H34 0.9500 . ?
 C34 C33 1.3900 . ?
 C33 H33 0.9500 . ?
 C33 H33 0.75(2) 4_575 ?
 C39 H39 0.9500 . ?
 C39 C40 1.3900 . ?
 C39 C38 1.3900 . ?
 C40 H40 0.9500 . ?
 C40 C41 1.3900 . ?
 C41 H41 0.9500 . ?
 C41 C42 1.3900 . ?
 C42 H42 0.9500 . ?
 C42 C43 1.3900 . ?
 C43 H43 0.9500 . ?
 C43 C38 1.3900 . ?
 C38 H38 0.9500 . ?

loop_
  _geom_angle_atom_site_label_1
  _geom_angle_atom_site_label_2
  _geom_angle_atom_site_label_3
  _geom_angle
  _geom_angle_site_symmetry_1
  _geom_angle_site_symmetry_3
  _geom_angle_publ_flag
 O1 Eu1 Eu1 160.08(7) . 3_565 ?
 O1 Eu1 O2 78.97(9) . 1_455 ?
 O1 Eu1 O3 74.78(9) . 3_766 ?
 O1 Eu1 O4 140.49(9) . 3_666 ?
 O1 Eu1 O4 144.40(9) . 1_454 ?
 O1 Eu1 O10 75.13(9) . 1_655 ?
 O2 Eu1 Eu1 106.27(6) 1_455 3_565 ?
 O2 Eu1 O4 75.49(9) 1_455 3_666 ?
 O2 Eu1 O4 136.40(9) 1_455 1_454 ?
 O3 Eu1 Eu1 85.42(7) 3_766 3_565 ?
 O3 Eu1 O2 97.51(9) 3_766 1_455 ?
 O3 Eu1 O4 93.02(9) 3_766 1_454 ?
 O3 Eu1 O4 79.23(8) 3_766 3_666 ?
 O3 Eu1 O10 99.40(9) 3_766 1_655 ?
 O4 Eu1 Eu1 32.63(6) 1_454 3_565 ?
 O4 Eu1 Eu1 32.52(6) 3_666 3_565 ?
 O4 Eu1 O4 65.15(10) 1_454 3_666 ?
 O9 Eu1 Eu1 99.76(7) . 3_565 ?
 O9 Eu1 O1 100.10(9) . . ?
 O9 Eu1 O2 79.40(10) . 1_455 ?
 O9 Eu1 O3 174.52(10) . 3_766 ?
 O9 Eu1 O4 92.32(9) . 1_454 ?
 O9 Eu1 O4 104.18(9) . 3_666 ?
 O9 Eu1 O10 80.90(9) . 1_655 ?
 O10 Eu1 Eu1 106.65(6) 1_655 3_565 ?
 O10 Eu1 O2 143.93(9) 1_655 1_455 ?
 O10 Eu1 O4 139.03(9) 1_655 3_666 ?
 O10 Eu1 O4 74.11(9) 1_655 1_454 ?
 C1 O1 Eu1 142.7(2) . . ?
 C1 O2 Eu1 138.9(3) . 1_655 ?
 C17 O3 Eu1 144.5(2) . 3_766 ?
 Eu1 O4 Eu1 114.86(10) 1_656 3_666 ?
 C17 O4 Eu1 124.7(2) . 1_656 ?
 C17 O4 Eu1 118.9(2) . 3_666 ?
 C16 O5 C18 117.3(3) . . ?
 C5 O6 C20 117.0(3) . . ?
 C6 O7 C8 116.5(3) . . ?
 C11 O8 C10 117.6(3) . . ?
 C21 O9 Eu1 136.9(2) . . ?
 C21 O10 Eu1 141.9(2) . 1_455 ?
 C25 O11 C28 116.3(3) . . ?
 C26 O12 C30 116.4(3) . . ?
 O1 C1 C2 116.7(3) . . ?
 O2 C1 O1 125.1(3) . . ?
 O2 C1 C2 118.2(3) . . ?
 C3 C2 C1 119.3(3) . . ?
 C3 C2 C7 119.7(4) . . ?
 C7 C2 C1 121.0(3) . . ?
 C2 C3 H3 119.7 . . ?
 C4 C3 C2 120.6(4) . . ?
 C4 C3 H3 119.7 . . ?
 C3 C4 H4 119.9 . . ?
 C3 C4 C5 120.2(4) . . ?
 C5 C4 H4 119.9 . . ?
 O6 C5 C4 125.2(3) . . ?
 O6 C5 C6 115.4(3) . . ?
 C4 C5 C6 119.5(4) . . ?
 O7 C6 C5 114.3(3) . . ?
 O7 C6 C7 126.1(4) . . ?
 C7 C6 C5 119.6(4) . . ?
 C2 C7 H7 119.8 . . ?
 C6 C7 C2 120.4(4) . . ?
 C6 C7 H7 119.8 . . ?
 O7 C8 H8A 110.0 . . ?
 O7 C8 H8B 110.0 . . ?
 O7 C8 C9 108.7(3) . . ?
 H8A C8 H8B 108.3 . . ?
 C9 C8 H8A 110.0 . . ?
 C9 C8 H8B 110.0 . . ?
 C8 C9 H9A 108.1 . . ?
 C8 C9 H9B 108.1 . . ?
 H9A C9 H9B 107.3 . . ?
 C10 C9 C8 116.9(3) . . ?
 C10 C9 H9A 108.1 . . ?
 C10 C9 H9B 108.1 . . ?
 O8 C10 C9 108.3(3) . . ?
 O8 C10 H10A 110.0 . . ?
 O8 C10 H10B 110.0 . . ?
 C9 C10 H10A 110.0 . . ?
 C9 C10 H10B 110.0 . . ?
 H10A C10 H10B 108.4 . . ?
 O8 C11 C12 125.4(3) . . ?
 O8 C11 C16 115.2(3) . . ?
 C12 C11 C16 119.3(3) . . ?
 C11 C12 H12 120.1 . . ?
 C11 C12 C13 119.8(3) . . ?
 C13 C12 H12 120.1 . . ?
 C12 C13 C17 119.0(3) . . ?
 C14 C13 C12 120.2(3) . . ?
 C14 C13 C17 120.5(4) . . ?
 C13 C14 H14 119.9 . . ?
 C15 C14 C13 120.2(4) . . ?
 C15 C14 H14 119.9 . . ?
 C14 C15 H15 120.0 . . ?
 C14 C15 C16 120.1(3) . . ?
 C16 C15 H15 120.0 . . ?
 O5 C16 C11 114.8(3) . . ?
 O5 C16 C15 125.3(3) . . ?
 C15 C16 C11 119.9(3) . . ?
 O3 C17 O4 121.9(3) . . ?
 O3 C17 C13 119.1(3) . . ?
 O4 C17 C13 118.9(3) . . ?
 O5 C18 H18A 110.1 . . ?
 O5 C18 H18B 110.1 . . ?
 O5 C18 C19 108.2(3) . . ?
 H18A C18 H18B 108.4 . . ?
 C19 C18 H18A 110.1 . . ?
 C19 C18 H18B 110.1 . . ?
 C18 C19 H19A 108.5 . . ?
 C18 C19 H19B 108.5 . . ?
 C18 C19 C20 115.1(3) . . ?
 H19A C19 H19B 107.5 . . ?
 C20 C19 H19A 108.5 . . ?
 C20 C19 H19B 108.5 . . ?
 O6 C20 C19 108.1(3) . . ?
 O6 C20 H20A 110.1 . . ?
 O6 C20 H20B 110.1 . . ?
 C19 C20 H20A 110.1 . . ?
 C19 C20 H20B 110.1 . . ?
 H20A C20 H20B 108.4 . . ?
 O9 C21 C22 117.0(3) . . ?
 O10 C21 O9 124.0(4) . . ?
 O10 C21 C22 118.9(3) . . ?
 C23 C22 C21 118.8(3) . . ?
 C23 C22 C27 120.1(3) . . ?
 C27 C22 C21 120.8(3) . . ?
 C22 C23 H23 119.8 . . ?
 C24 C23 C22 120.4(3) . . ?
 C24 C23 H23 119.8 . . ?
 C23 C24 H24 120.0 . . ?
 C23 C24 C25 120.0(4) . . ?
 C25 C24 H24 120.0 . . ?
 O11 C25 C24 124.7(4) . . ?
 O11 C25 C26 115.3(3) . . ?
 C24 C25 C26 120.0(4) . . ?
 O12 C26 C25 115.1(3) . . ?
 O12 C26 C27 125.0(3) . . ?
 C27 C26 C25 119.9(3) . . ?
 C22 C27 H27 120.2 . . ?
 C26 C27 C22 119.6(4) . . ?
 C26 C27 H27 120.2 . . ?
 O11 C28 H28A 110.1 . . ?
 O11 C28 H28B 110.1 . . ?
 O11 C28 C29 108.2(3) . . ?
 H28A C28 H28B 108.4 . . ?
 C29 C28 H28A 110.1 . . ?
 C29 C28 H28B 110.1 . . ?
 C28 C29 C28 115.2(5) 4_575 . ?
 C28 C29 H29A 108.5 . . ?
 C28 C29 H29A 108.5 4_575 . ?
 C28 C29 H29B 108.5 . . ?
 C28 C29 H29B 108.5 4_575 . ?
 H29A C29 H29B 107.5 . . ?
 O12 C30 H30A 110.0 . . ?
 O12 C30 H30B 110.0 . . ?
 O12 C30 C31 108.3(3) . . ?
 H30A C30 H30B 108.4 . . ?
 C31 C30 H30A 110.0 . . ?
 C31 C30 H30B 110.0 . . ?
 C30 C31 C30 116.6(5) . 4_575 ?
 C30 C31 H31A 108.1 . . ?
 C30 C31 H31A 108.1 4_575 . ?
 C30 C31 H31B 108.1 4_575 . ?
 C30 C31 H31B 108.1 . . ?
 H31A C31 H31B 107.3 . . ?
 C47 C51 H51 119.7 . . ?
 C47 C51 C50 120.6(11) . . ?
 C50 C51 H51 119.7 . . ?
 C45 C44 H44 117.1 . . ?
 C49 C44 H44 117.1 . . ?
 C49 C44 C45 125.8(14) . . ?
 C44 C45 H45 120.3 . . ?
 C44 C45 C46 120.6(13) . . ?
 C46 C45 H45 119.1 . . ?
 C46 C45 H45 119.1 4_575 . ?
 C46 C45 C46 0.0(14) 4_575 . ?
 C45 C46 H46 107.6 . . ?
 C45 C46 H46 107.6 4_575 . ?
 C46 C46 C45 0(10) 4_575 . ?
 C46 C46 H46 0.0 4_575 . ?
 C51 C47 H47 128(5) . . ?
 C47 C47 C51 120.2(6) 4_575 . ?
 C47 C47 H47 112(5) 4_575 . ?
 C49 C48 H48 124.7 4_575 . ?
 C49 C48 H48 91.8 . . ?
 C44 C49 H49 123.1 . . ?
 C48 C49 C44 113.8(13) . . ?
 C48 C49 H49 123.1 . . ?
 C51 C50 H50 120.4 . . ?
 C51 C50 H41 87(2) . 1_455 ?
 C50 C50 C51 119.2(6) 4_575 . ?
 C50 C50 H50 120.4 4_575 . ?
 C50 C50 H41 152(2) 4_575 1_455 ?
 H50 C50 H41 35.3 . 1_455 ?
 C37 C32 H32 120.0 . . ?
 C37 C32 C33 120.0 . . ?
 C33 C32 H32 120.0 . . ?
 C32 C37 H37 120.0 . . ?
 C36 C37 C32 120.0 . . ?
 C36 C37 H37 120.0 . . ?
 C37 C36 H36 120.0 . . ?
 C37 C36 C35 120.0 . . ?
 C35 C36 H36 120.0 . . ?
 C36 C35 H35 120.0 . . ?
 C34 C35 C36 120.0 . . ?
 C34 C35 H35 120.0 . . ?
 C35 C34 H34 120.0 . . ?
 C35 C34 C33 120.0 . . ?
 C33 C34 H34 120.0 . . ?
 C32 C33 H33 115.7(6) . 4_575 ?
 C32 C33 H33 120.0 . . ?
 C34 C33 C32 120.0 . . ?
 C34 C33 H33 124.3(6) . 4_575 ?
 C34 C33 H33 120.0 . . ?
 H33 C33 H33 4.5 . 4_575 ?
 C40 C39 H39 120.0 . . ?
 C40 C39 C38 120.0 . . ?
 C38 C39 H39 120.0 . . ?
 C39 C40 H40 120.0 . . ?
 C41 C40 C39 120.0 . . ?
 C41 C40 H40 120.0 . . ?
 C44 C41 H41 11.8 1_655 . ?
 C40 C41 C44 112.4(10) . 1_655 ?
 C40 C41 H41 120.0 . . ?
 C40 C41 C42 120.0 . . ?
 C42 C41 C44 126.7(10) . 1_655 ?
 C42 C41 H41 120.0 . . ?
 C41 C42 H42 120.0 . . ?
 C43 C42 C41 120.0 . . ?
 C43 C42 H42 120.0 . . ?
 C42 C43 H43 120.0 . . ?
 C38 C43 C42 120.0 . . ?
 C38 C43 H43 120.0 . . ?
 C39 C38 H38 120.0 . . ?
 C43 C38 C39 120.0 . . ?
 C43 C38 H38 120.0 . . ?

loop_
  _geom_torsion_atom_site_label_1
  _geom_torsion_atom_site_label_2
  _geom_torsion_atom_site_label_3
  _geom_torsion_atom_site_label_4
  _geom_torsion
  _geom_torsion_site_symmetry_1
  _geom_torsion_site_symmetry_2
  _geom_torsion_site_symmetry_3
  _geom_torsion_site_symmetry_4
  _geom_torsion_publ_flag
 Eu1 O1 C1 O2 42.8(6) . . . . ?
 Eu1 O1 C1 C2 -137.5(3) . . . . ?
 Eu1 O2 C1 O1 41.9(6) 1_655 . . . ?
 Eu1 O2 C1 C2 -137.7(3) 1_655 . . . ?
 Eu1 O3 C17 O4 24.1(6) 3_766 . . . ?
 Eu1 O3 C17 C13 -159.1(3) 3_766 . . . ?
 Eu1 O4 C17 O3 73.4(4) 1_656 . . . ?
 Eu1 O4 C17 O3 -92.1(4) 3_666 . . . ?
 Eu1 O4 C17 C13 -103.4(3) 1_656 . . . ?
 Eu1 O4 C17 C13 91.2(3) 3_666 . . . ?
 Eu1 O9 C21 O10 26.1(6) . . . . ?
 Eu1 O9 C21 C22 -150.3(3) . . . . ?
 Eu1 O10 C21 O9 65.0(6) 1_455 . . . ?
 Eu1 O10 C21 C22 -118.7(4) 1_455 . . . ?
 O1 C1 C2 C3 -14.5(5) . . . . ?
 O1 C1 C2 C7 166.7(3) . . . . ?
 O2 C1 C2 C3 165.2(3) . . . . ?
 O2 C1 C2 C7 -13.7(5) . . . . ?
 O5 C18 C19 C20 69.4(4) . . . . ?
 O6 C5 C6 O7 0.8(5) . . . . ?
 O6 C5 C6 C7 -178.2(3) . . . . ?
 O7 C6 C7 C2 179.1(3) . . . . ?
 O7 C8 C9 C10 71.5(4) . . . . ?
 O8 C11 C12 C13 178.7(4) . . . . ?
 O8 C11 C16 O5 -3.1(5) . . . . ?
 O8 C11 C16 C15 176.9(3) . . . . ?
 O9 C21 C22 C23 163.2(3) . . . . ?
 O9 C21 C22 C27 -10.8(5) . . . . ?
 O10 C21 C22 C23 -13.3(5) . . . . ?
 O10 C21 C22 C27 172.7(3) . . . . ?
 O11 C25 C26 O12 2.4(5) . . . . ?
 O11 C25 C26 C27 -176.8(3) . . . . ?
 O11 C28 C29 C28 -71.4(6) . . . 4_575 ?
 O12 C26 C27 C22 178.6(3) . . . . ?
 O12 C30 C31 C30 70.9(6) . . . 4_575 ?
 C1 C2 C3 C4 -176.8(4) . . . . ?
 C1 C2 C7 C6 178.7(3) . . . . ?
 C2 C3 C4 C5 -1.9(6) . . . . ?
 C3 C2 C7 C6 -0.1(6) . . . . ?
 C3 C4 C5 O6 -179.8(4) . . . . ?
 C3 C4 C5 C6 -0.3(6) . . . . ?
 C4 C5 C6 O7 -178.8(3) . . . . ?
 C4 C5 C6 C7 2.3(6) . . . . ?
 C5 O6 C20 C19 178.4(3) . . . . ?
 C5 C6 C7 C2 -2.0(6) . . . . ?
 C6 O7 C8 C9 179.9(3) . . . . ?
 C7 C2 C3 C4 2.1(6) . . . . ?
 C8 O7 C6 C5 169.6(3) . . . . ?
 C8 O7 C6 C7 -11.5(5) . . . . ?
 C8 C9 C10 O8 -70.5(4) . . . . ?
 C10 O8 C11 C12 19.0(5) . . . . ?
 C10 O8 C11 C16 -164.9(3) . . . . ?
 C11 O8 C10 C9 -179.3(3) . . . . ?
 C11 C12 C13 C14 3.8(6) . . . . ?
 C11 C12 C13 C17 -169.9(3) . . . . ?
 C12 C11 C16 O5 173.3(3) . . . . ?
 C12 C11 C16 C15 -6.7(6) . . . . ?
 C12 C13 C14 C15 -6.3(6) . . . . ?
 C12 C13 C17 O3 12.9(5) . . . . ?
 C12 C13 C17 O4 -170.3(3) . . . . ?
 C13 C14 C15 C16 2.2(6) . . . . ?
 C14 C13 C17 O3 -160.8(4) . . . . ?
 C14 C13 C17 O4 16.1(5) . . . . ?
 C14 C15 C16 O5 -175.7(4) . . . . ?
 C14 C15 C16 C11 4.3(6) . . . . ?
 C16 O5 C18 C19 174.9(3) . . . . ?
 C16 C11 C12 C13 2.7(6) . . . . ?
 C17 C13 C14 C15 167.3(3) . . . . ?
 C18 O5 C16 C11 178.4(3) . . . . ?
 C18 O5 C16 C15 -1.6(5) . . . . ?
 C18 C19 C20 O6 -74.1(4) . . . . ?
 C20 O6 C5 C4 11.9(5) . . . . ?
 C20 O6 C5 C6 -167.6(3) . . . . ?
 C21 C22 C23 C24 -171.9(3) . . . . ?
 C21 C22 C27 C26 173.7(3) . . . . ?
 C22 C23 C24 C25 -1.5(6) . . . . ?
 C23 C22 C27 C26 -0.3(6) . . . . ?
 C23 C24 C25 O11 178.7(4) . . . . ?
 C23 C24 C25 C26 -1.0(6) . . . . ?
 C24 C25 C26 O12 -177.9(3) . . . . ?
 C24 C25 C26 C27 2.9(6) . . . . ?
 C25 O11 C28 C29 177.2(3) . . . . ?
 C25 C26 C27 C22 -2.2(6) . . . . ?
 C26 O12 C30 C31 -177.3(3) . . . . ?
 C27 C22 C23 C24 2.2(6) . . . . ?
 C28 O11 C25 C24 9.2(5) . . . . ?
 C28 O11 C25 C26 -171.1(3) . . . . ?
 C30 O12 C26 C25 167.5(3) . . . . ?
 C30 O12 C26 C27 -13.3(5) . . . . ?
 C44 C45 C46 C45 -85.8(10) . . . 4_575 ?
 C44 C45 C46 C46 0(3) . . . 4_575 ?
 C44 C41 C42 C43 168.4(16) 1_655 . . . ?
 C45 C44 C49 C48 -1.5(7) . . . . ?
 C46 C45 C46 C45 0(100) 4_575 . . 4_575 ?
 C47 C51 C50 C50 -1.8(15) . . . 4_575 ?
 C49 C44 C45 C46 0.3(3) . . . 4_575 ?
 C49 C44 C45 C46 0.3(3) . . . . ?
 C49 C48 C49 C44 94.6(11) 4_575 . . . ?
 C50 C51 C47 C47 1.8(15) . . . 4_575 ?
 C32 C37 C36 C35 0.0 . . . . ?
 C37 C32 C33 C34 0.0 . . . . ?
 C37 C36 C35 C34 0.0 . . . . ?
 C36 C35 C34 C33 0.0 . . . . ?
 C35 C34 C33 C32 0.0 . . . . ?
 C33 C32 C37 C36 0.0 . . . . ?
 C39 C40 C41 C44 -169.9(14) . . . 1_655 ?
 C39 C40 C41 C42 0.0 . . . . ?
 C40 C39 C38 C43 0.0 . . . . ?
 C40 C41 C42 C43 0.0 . . . . ?
 C41 C42 C43 C38 0.0 . . . . ?
 C42 C43 C38 C39 0.0 . . . . ?
 C38 C39 C40 C41 0.0 . . . . ?

loop_
  _refln_index_h
  _refln_index_k
  _refln_index_l
  _refln_F_squared_meas
  _refln_F_squared_sigma
 0 -46 4 61.76 6.8
 0 -45 2 93.28 10
 0 -45 3 333.26 26.09
 0 -45 4 650.1 49.06
 0 -45 5 219.42 17.8
 0 -45 6 96.97 9.08
 0 -44 0 265.34 21.51
 0 -44 1 54.44 8.82
 0 -44 2 31.46 8.55
 0 -44 3 15.57 7.85
 0 -44 -3 5.62 3.71
 0 -44 4 17.82 8.1
 0 -44 -4 9.56 6.59
 0 -44 5 11.24 7.71
 0 -44 -5 3.52 6.93
 0 -44 6 65.43 8.41
 0 -44 -6 63.28 8.21
 0 -44 7 11.91 5.57
 0 -44 -7 12.28 5.96
 0 -43 0 11.4 8.25
 0 -43 1 17.95 8.94
 0 -43 2 364.88 12.27
 0 -43 -2 4.33 6.03
 0 -43 3 726.05 49.72
 0 -43 -3 596.76 48.87
 0 -43 4 717.09 51.32
 0 -43 -4 634.46 50.69
 0 -43 -5 865.13 67.65
 0 -43 5 1021.91 68.19
 0 -43 5 850.69 67.64
 0 -43 -6 223.07 19.47
 0 -43 6 240.69 19.9
 0 -43 6 235.13 19.33
 0 -43 -7 18.12 7.5
 0 -43 7 22.68 7.61
 0 -43 7 15.99 6.47
 0 -43 -8 13.48 6.46
 0 -43 8 14 5.5
 0 -42 0 53.48 10.36
 0 -42 1 41.24 9.92
 0 -42 -1 33.15 8.8
 0 -42 2 -1.46 10.09
 0 -42 -2 20.7 9.31
 0 -42 3 23.92 11.05
 0 -42 -3 23.4 9.74
 0 -42 4 41.49 11.57
 0 -42 4 35.25 9.69
 0 -42 5 129.26 14.3
 0 -42 5 96.72 12.52
 0 -42 6 34.87 10.87
 0 -42 6 40.6 8.84
 0 -42 7 69.79 10.54
 0 -42 7 53.29 9.34
 0 -42 8 86.11 9.86
 0 -42 9 160.36 13.15
 0 -42 9 144.24 12.84
 0 -41 0 -6.72 10.02
 0 -41 0 32.26 12.83
 0 -41 -1 20.08 9.66
 0 -41 1 21.46 10.97
 0 -41 -1 27.86 12.54
 0 -41 1 23.77 12.93
 0 -41 -1 16.84 8.99
 0 -41 2 886.7 59.91
 0 -41 -2 785.22 58.74
 0 -41 -2 695.89 58.73
 0 -41 3 869.33 59.61
 0 -41 3 699.71 58.33
 0 -41 4 556.36 39.24
 0 -41 4 428.62 37.34
 0 -41 5 473.7 35.42
 0 -41 5 399.61 34.02
 0 -41 6 250.16 21.42
 0 -41 6 200.7 19.46
 0 -41 7 94.44 13.52
 0 -41 7 57.27 10.27
 0 -41 8 18.07 7.95
 0 -41 9 332.89 24.71
 0 -41 9 281.95 24.18
 0 -41 10 271.79 21.08
 0 -41 10 264.61 21.06
 0 -40 0 1112.15 77.83
 0 -40 0 1016.6 78
 0 -40 0 980.54 76.64
 0 -40 1 361.23 28.25
 0 -40 -1 342.21 27.05
 0 -40 1 329.65 28.54
 0 -40 -1 282.83 26.42
 0 -40 -1 315.13 28.27
 0 -40 -2 59.97 13.73
 0 -40 -2 58.08 10.58
 0 -40 2 44.86 14.29
 0 -40 2 50.2 11.58
 0 -40 3 88.97 14.53
 0 -40 -3 77.77 13.87
 0 -40 3 75.79 15.03
 0 -40 3 68.31 12.62
 0 -40 4 -2 13.3
 0 -40 4 1.52 10.39
 0 -40 5 23.23 13.04
 0 -40 5 16.51 10.35
 0 -40 6 347.64 27.91
 0 -40 6 297.58 26.52
 0 -40 7 292.19 24.68
 0 -40 7 260.62 23.25
 0 -40 8 213.89 18.86
 0 -40 9 245.8 20.6
 0 -40 9 216.25 19.34
 0 -40 10 19.1 7.56
 0 -40 10 12.33 6.63
 0 -40 11 0.77 4.83
 0 -40 11 4.87 5.48
 0 -39 0 5.27 12.35
 0 -39 0 22.33 13.88
 0 -39 0 6.94 10.07
 0 -39 -1 151.95 19.36
 0 -39 1 143.2 19.47
 0 -39 1 203.24 19.96
 0 -39 -1 188.35 17.81
 0 -39 1 164.12 17.73
 0 -39 -2 495.9 42.14
 0 -39 -2 502.56 41.06
 0 -39 2 620.14 43.04
 0 -39 2 502.51 41.5
 0 -39 -3 131.3 17.7
 0 -39 3 170.09 18.71
 0 -39 -3 158.85 15.48
 0 -39 3 133.88 17.05
 0 -39 4 112.86 15.69
 0 -39 -4 115.54 15.24
 0 -39 4 105.54 16.34
 0 -39 4 120.08 14.85
 0 -39 5 37.8 13.65
 0 -39 5 31.88 11.46
 0 -39 6 177.62 19.57
 0 -39 6 177.79 17.68
 0 -39 7 -8.9 11.88
 0 -39 7 10.74 10.09
 0 -39 8 15.86 9.55
 0 -39 9 201.48 18.03
 0 -39 9 170.56 16.87
 0 -39 10 93.4 11.85
 0 -39 10 73.07 10.22
 0 -39 11 399.98 28.2
 0 -39 11 323.33 28.01
 0 -39 12 126.37 11.12
 0 -38 0 1022.93 81.07
 0 -38 0 1168.65 81.52
 0 -38 0 1015.62 80.49
 0 -38 -1 607.88 51.42
 0 -38 1 621.65 51.38
 0 -38 1 714.64 52.1
 0 -38 -1 661.59 50.89
 0 -38 1 643.9 50.73
 0 -38 -2 296.51 26.39
 0 -38 2 309.95 26.77
 0 -38 -2 271.23 24.42
 0 -38 2 260.46 24.97
 0 -38 3 705.95 59.02
 0 -38 -3 725.42 58.91
 0 -38 3 891.75 60.02
 0 -38 -3 787.54 58.12
 0 -38 3 713.12 58.62
 0 -38 4 32.88 13.53
 0 -38 -4 36.12 12.59
 0 -38 4 20.82 13.74
 0 -38 4 30.65 11.82
 0 -38 -5 58.88 12.04
 0 -38 5 25.21 11.96
 0 -38 6 460.73 37.15
 0 -38 7 416.27 33.87
 0 -38 8 624.79 48.54
 0 -38 9 599.73 42.57
 0 -38 9 489.88 41.79
 0 -38 10 133.98 14.01
 0 -38 10 101.93 12.83
 0 -38 11 96.58 10.9
 0 -38 11 75.43 10.5
 0 -38 12 50.87 6.57
 0 -38 12 40.74 7.27
 0 -37 0 7.8 14.56
 0 -37 0 13.85 13.89
 0 -37 0 15.52 11.95
 0 -37 1 44.52 15.27
 0 -37 -1 27.4 14.85
 0 -37 1 33.72 10.43
 0 -37 -1 32.46 12.84
 0 -37 1 9.08 14.2
 0 -37 1 40.82 12.21
 0 -37 -2 98.84 15.79
 0 -37 2 63.97 15.38
 0 -37 -2 70.99 12.97
 0 -37 2 84.76 13.81
 0 -37 -3 36.31 14.15
 0 -37 3 33.88 14.51
 0 -37 -3 33.74 10.61
 0 -37 3 38.48 12.46
 0 -37 4 22.01 11.62
 0 -37 4 33.78 13.72
 0 -37 -4 39.02 12.58
 0 -37 5 74.31 13.67
 0 -37 -5 70.41 13.51
 0 -37 5 86.7 14.64
 0 -37 6 26.15 11.7
 0 -37 7 47.96 12.03
 0 -37 8 9.79 10.81
 0 -37 9 4.69 10.15
 0 -37 10 5.82 9.33
 0 -37 10 6.35 10.75
 0 -37 -10 -0.5 7.18
 0 -37 11 131.39 13.42
 0 -37 11 114.64 12.87
 0 -37 12 19.37 7.65
 0 -37 12 7.6 6.85
 0 -37 13 7.46 5.78
 0 -36 0 1900.13 144.65
 0 -36 0 2112.98 145.06
 0 -36 0 1815.3 144.22
 0 -36 1 1809.02 143.2
 0 -36 -1 1807.17 143.15
 0 -36 1 2117.56 143.65
 0 -36 -1 2135.99 143.55
 0 -36 1 1820.99 142.9
 0 -36 -1 1841.44 142.81
 0 -36 -2 481.48 39.54
 0 -36 -2 508.44 38.74
 0 -36 2 440.59 38.74
 0 -36 -3 30.56 14.27
 0 -36 3 19.43 14.55
 0 -36 -3 45.07 11.32
 0 -36 3 43.96 12.54
 0 -36 4 103.42 16.63
 0 -36 -4 109.2 15.56
 0 -36 -4 105.87 12.87
 0 -36 4 83.13 14.42
 0 -36 5 91.8 14.26
 0 -36 -5 90.27 14.55
 0 -36 5 95.81 15.35
 0 -36 6 322.31 28.54
 0 -36 -6 343.85 28.02
 0 -36 6 326.9 28.67
 0 -36 7 1040.44 79.14
 0 -36 8 578.34 39.31
 0 -36 -8 357.57 40.81
 0 -36 9 681.39 46.26
 0 -36 -9 440.56 48.04
 0 -36 10 98.18 12.45
 0 -36 -10 47.67 15.98
 0 -36 11 52.86 9.62
 0 -36 11 53.09 10.15
 0 -36 12 83.3 9.64
 0 -36 12 71.46 9.44
 0 -36 13 171.46 13.97
 0 -36 13 176.2 14.91
 0 -36 14 280.43 21.71
 0 -35 0 2.02 14.59
 0 -35 0 -16.54 13.91
 0 -35 0 0.48 11.52
 0 -35 -1 118.64 18.09
 0 -35 1 107.59 18.15
 0 -35 -1 134.29 17.67
 0 -35 1 123.52 15.87
 0 -35 -1 131.77 15.67
 0 -35 -2 10.71 14.43
 0 -35 -2 22.33 12.87
 0 -35 2 20.36 12.14
 0 -35 -3 98.91 16.11
 0 -35 3 92.4 16.98
 0 -35 -3 115.39 14.05
 0 -35 3 85.9 14.39
 0 -35 -4 76.43 15.84
 0 -35 4 85.41 16.3
 0 -35 -4 99.29 12.93
 0 -35 4 114.44 14.8
 0 -35 5 83.24 14.75
 0 -35 -5 127.52 15.4
 0 -35 5 101.78 16.3
 0 -35 6 135.81 16.44
 0 -35 -6 138.41 16.16
 0 -35 6 138.69 16.84
 0 -35 7 2.28 11.91
 0 -35 -7 -22.09 18.26
 0 -35 8 0.44 11.61
 0 -35 -8 4.19 19.8
 0 -35 9 17.3 10.98
 0 -35 -9 26.39 20.16
 0 -35 10 24.5 10.52
 0 -35 -10 -1.55 19.67
 0 -35 11 143.78 14.19
 0 -35 -11 56.01 20.71
 0 -35 12 119.75 13.02
 0 -35 12 150.1 13.37
 0 -35 13 57.1 8.76
 0 -35 13 55.98 7.91
 0 -35 14 97.5 9.78
 0 -34 0 607.67 50.46
 0 -34 0 727.98 50.75
 0 -34 0 584.44 49.7
 0 -34 -1 586.93 48.13
 0 -34 1 627.83 48.35
 0 -34 -1 646.32 48.3
 0 -34 -1 594.01 47.47
 0 -34 1 564.57 47.51
 0 -34 -2 342.15 31.06
 0 -34 2 313.12 30.03
 0 -34 -3 35.94 14.14
 0 -34 3 31.9 15.01
 0 -34 -3 37.48 11.91
 0 -34 3 31.2 12.22
 0 -34 4 13.1 13.36
 0 -34 -4 10.92 12.95
 0 -34 -4 0.81 9.74
 0 -34 4 14.68 11.45
 0 -34 -5 214.61 20.95
 0 -34 5 201.76 21.37
 0 -34 5 209.89 21.07
 0 -34 -6 135.8 22.84
 0 -34 -6 165.26 17.4
 0 -34 6 168.2 18.39
 0 -34 6 166.04 18.11
 0 -34 -7 417.38 45.06
 0 -34 -7 547.13 41.26
 0 -34 7 531.23 41.78
 0 -34 7 541.35 42.08
 0 -34 8 406.26 32.02
 0 -34 -8 317.4 36.68
 0 -34 9 615.65 20.72
 0 -34 -9 472.57 29.16
 0 -34 10 253.13 14.38
 0 -34 -10 168.69 23.97
 0 -34 11 25.7 10.28
 0 -34 11 0.85 8.15
 0 -34 12 13.37 8.73
 0 -34 12 6.77 6.45
 0 -34 -12 11.2 18.29
 0 -34 13 99.59 11.89
 0 -34 13 119.82 11.29
 0 -34 14 213.28 15.12
 0 -34 -14 86.78 17.45
 0 -33 0 -9.45 14.36
 0 -33 0 0.95 11.88
 0 -33 -1 19.69 14.37
 0 -33 1 30.55 14.31
 0 -33 -1 31.37 13.33
 0 -33 -1 20.36 11.84
 0 -33 1 3.35 11.94
 0 -33 -2 212.85 22.68
 0 -33 -2 254.63 22.5
 0 -33 2 201.69 20.84
 0 -33 -2 221.65 20.91
 0 -33 -3 315.61 28.89
 0 -33 3 328.09 29.43
 0 -33 -3 332.54 28.07
 0 -33 3 328.38 28.4
 0 -33 4 481.93 39.3
 0 -33 -4 503.3 39.21
 0 -33 4 441.86 38.61
 0 -33 -4 488.22 38.19
 0 -33 -5 66.06 18.27
 0 -33 -5 99.53 14.63
 0 -33 5 97.01 15.45
 0 -33 5 81.13 13.7
 0 -33 -6 205.48 27.27
 0 -33 -6 275.24 23.3
 0 -33 6 278.04 23.82
 0 -33 6 231.18 23.03
 0 -33 -7 8.04 19.82
 0 -33 7 27 11.72
 0 -33 7 13.53 12.28
 0 -33 -7 23.93 10.81
 0 -33 -8 175.31 26.56
 0 -33 8 168.31 19.16
 0 -33 8 189.3 18.88
 0 -33 -9 70.49 23.41
 0 -33 9 131.27 15.06
 0 -33 9 97.96 15.3
 0 -33 10 243.86 20.34
 0 -33 -10 153.7 27.96
 0 -33 10 194.38 21.59
 0 -33 -11 493.48 51.53
 0 -33 11 535.78 47.36
 0 -33 -12 304.1 37.91
 0 -33 12 343.77 32.96
 0 -33 13 413.11 19.26
 0 -33 13 438.71 19.11
 0 -33 14 123.96 8.31
 0 -33 -14 87.26 15.51
 0 -32 0 60.29 14.59
 0 -32 0 42.39 11.92
 0 -32 -1 28.63 13.74
 0 -32 1 29 14.23
 0 -32 -1 16.2 12.78
 0 -32 1 18.32 11.6
 0 -32 -1 20.48 11.53
 0 -32 -2 45.77 14.58
 0 -32 -2 18.65 12.92
 0 -32 2 23.72 11.45
 0 -32 -2 42.41 11.77
 0 -32 3 25.45 13.71
 0 -32 -3 7.92 13.13
 0 -32 -3 0.5 11.72
 0 -32 3 1.9 11.33
 0 -32 4 5.29 13.2
 0 -32 -4 15.81 12.81
 0 -32 4 3.83 11.42
 0 -32 -4 -4.23 10.5
 0 -32 -5 108.35 19.45
 0 -32 5 126.26 17.01
 0 -32 -5 120.31 16.1
 0 -32 5 135.86 15.36
 0 -32 -6 120.26 22.48
 0 -32 6 149.63 17.21
 0 -32 -6 148.51 16.99
 0 -32 6 163.57 18.06
 0 -32 7 105.18 15.9
 0 -32 -7 87.28 22.41
 0 -32 7 112.99 15.23
 0 -32 -7 107.77 13.79
 0 -32 7 106.7 15.2
 0 -32 8 113.16 14.65
 0 -32 8 78.94 16.08
 0 -32 -8 112.36 23.17
 0 -32 9 17.73 11.64
 0 -32 9 29.51 14.37
 0 -32 -9 43.28 22.63
 0 -32 10 127.43 15.18
 0 -32 10 111.1 17.06
 0 -32 -10 127.89 26.31
 0 -32 11 -10.06 10.91
 0 -32 11 14.08 13.5
 0 -32 -11 -5.96 23.94
 0 -32 12 11.29 10.29
 0 -32 12 15.67 12.57
 0 -32 -12 -13.64 23.06
 0 -32 13 31.98 9.6
 0 -32 13 36.03 11.23
 0 -32 -13 37.76 20.12
 0 -32 14 -1.44 3.87
 0 -32 -14 53.95 17.62
 0 -32 -15 126.98 16.91
 0 -32 16 11.22 4.11
 0 -31 0 5.26 14.04
 0 -31 0 5.9 11.28
 0 -31 1 391.15 33.19
 0 -31 -1 396.56 32.94
 0 -31 1 373.47 31.95
 0 -31 -1 388.3 31.99
 0 -31 -2 1407.45 110.88
 0 -31 -2 1633.71 111.26
 0 -31 2 1382.39 110.66
 0 -31 -2 1489.41 110.72
 0 -31 3 433.36 36.34
 0 -31 -3 437.15 35.98
 0 -31 -3 483.26 36.2
 0 -31 3 396.58 35.34
 0 -31 4 1539.57 115.08
 0 -31 -4 1555.25 114.95
 0 -31 4 1452.28 114.83
 0 -31 -4 1559.82 114.69
 0 -31 -5 591.96 52.24
 0 -31 5 629.24 50.27
 0 -31 -5 648.27 50.21
 0 -31 5 679.91 50.7
 0 -31 -6 119.05 21.28
 0 -31 6 123.45 16.99
 0 -31 6 125.67 16.07
 0 -31 -6 148.44 16
 0 -31 6 135.11 16.71
 0 -31 7 236.7 26.62
 0 -31 -7 300.76 30.84
 0 -31 7 268.5 25.35
 0 -31 -7 316.94 24.9
 0 -31 7 300.67 25.69
 0 -31 -8 78.23 21.51
 0 -31 8 58.73 13.25
 0 -31 8 66.31 12.5
 0 -31 8 37.52 15.53
 0 -31 -9 134.96 27.65
 0 -31 9 190.72 18.02
 0 -31 9 143.6 20.24
 0 -31 10 583.34 43.69
 0 -31 -10 476.37 49.34
 0 -31 10 536.03 45.23
 0 -31 -11 514.12 54.71
 0 -31 11 537.25 50.28
 0 -31 -12 608.92 67.55
 0 -31 12 746.62 63.88
 0 -31 -13 299.4 38.52
 0 -31 13 356.24 33.93
 0 -31 14 87.77 11.28
 0 -31 -14 89.65 20.29
 0 -31 -15 12.19 15.61
 0 -31 16 9.65 5.31
 0 -30 0 191.48 19.49
 0 -30 0 158.52 17.42
 0 -30 1 10.26 13.3
 0 -30 -1 14.74 12.72
 0 -30 -1 6.59 10.88
 0 -30 1 5.31 10.97
 0 -30 -2 7.27 12.33
 0 -30 -2 14.86 11.56
 0 -30 -2 11.9 10.8
 0 -30 2 10.68 11.01
 0 -30 3 6.99 13.02
 0 -30 -3 28.51 12.49
 0 -30 -3 16.67 10.9
 0 -30 3 3.14 11.01
 0 -30 -3 5.58 12.07
 0 -30 4 49.55 13.77
 0 -30 -4 45.87 12.83
 0 -30 -4 54.49 14.45
 0 -30 4 41.23 11.89
 0 -30 -4 44.65 11.22
 0 -30 5 3.91 11.79
 0 -30 -5 -0.72 15.13
 0 -30 5 -6.45 10.94
 0 -30 -5 12.9 11.72
 0 -30 5 1.37 12.74
 0 -30 6 18.65 13.31
 0 -30 -6 27.45 16.95
 0 -30 6 13.03 10.76
 0 -30 -6 9.08 11.3
 0 -30 6 14.66 12.39
 0 -30 7 41.05 14.59
 0 -30 -7 22.34 19.34
 0 -30 7 6.14 11.23
 0 -30 7 23.21 12.37
 0 -30 -7 10.58 10.53
 0 -30 8 16.79 14.91
 0 -30 -8 8.92 21.65
 0 -30 8 6.64 11.53
 0 -30 8 8.48 11.09
 0 -30 -9 38.99 23.71
 0 -30 9 34.4 15.43
 0 -30 9 -2.81 12
 0 -30 -10 43.23 25.67
 0 -30 10 8.29 15.07
 0 -30 10 29.1 11.98
 0 -30 -11 7.74 25.34
 0 -30 11 18.06 15.69
 0 -30 11 32.6 11.5
 0 -30 -12 25.58 25.46
 0 -30 12 8.75 15
 0 -30 12 25.28 11.08
 0 -30 -13 33.99 24.27
 0 -30 13 3.34 13.6
 0 -30 13 20.12 10.22
 0 -30 14 41.36 12.97
 0 -30 -14 59.87 21.71
 0 -30 -15 19.51 18.02
 0 -30 16 142.3 12.48
 0 -29 0 -12.64 9.8
 0 -29 0 -8.06 12.82
 0 -29 0 6.14 17.88
 0 -29 -1 37.47 11.04
 0 -29 1 27.53 10.54
 0 -29 -1 30.65 13.02
 0 -29 1 32.46 13.51
 0 -29 1 17.19 18
 0 -29 2 246.07 23.9
 0 -29 -2 301.1 24.21
 0 -29 -2 282.37 24.79
 0 -29 2 279.07 31.18
 0 -29 3 520.19 41.44
 0 -29 -3 515.49 40.94
 0 -29 -3 495.58 40.54
 0 -29 3 474.5 40.53
 0 -29 -3 565.88 41.17
 0 -29 -4 788.71 59.81
 0 -29 4 797.36 60.21
 0 -29 4 656.23 64.3
 0 -29 -4 726.98 60.71
 0 -29 4 735.48 59.69
 0 -29 -4 864.68 59.85
 0 -29 -5 585.19 46.76
 0 -29 5 567.8 46.98
 0 -29 -5 545.04 48.08
 0 -29 5 602.18 46.11
 0 -29 -5 612.86 46.36
 0 -29 5 600.02 46.78
 0 -29 -6 137.44 16.37
 0 -29 -6 123.38 21.09
 0 -29 6 136.54 18
 0 -29 6 128.8 15.69
 0 -29 6 132.42 16.61
 0 -29 -6 160.06 16.12
 0 -29 -7 113.09 14.86
 0 -29 -7 101.03 21.01
 0 -29 7 111.32 17.28
 0 -29 7 134.36 15.01
 0 -29 7 118.44 15.58
 0 -29 -8 20.53 10.31
 0 -29 -8 10.71 20.48
 0 -29 8 34.55 15.53
 0 -29 8 15.94 11.35
 0 -29 8 24.34 11.42
 0 -29 9 491.15 38.24
 0 -29 9 453.83 40.21
 0 -29 -9 445.48 44.02
 0 -29 10 434.17 33.78
 0 -29 10 386.63 35.96
 0 -29 -10 353.22 41.25
 0 -29 11 698.88 51.08
 0 -29 11 618.59 52.87
 0 -29 -11 566.11 57.51
 0 -29 12 575.28 51.68
 0 -29 -12 519.06 56.23
 0 -29 13 351.88 30.92
 0 -29 -13 304.88 36.94
 0 -29 14 49.22 13.89
 0 -29 -14 6.42 22.07
 0 -29 -15 -9.89 19.56
 0 -29 16 53.61 7.83
 0 -29 -16 66.1 16.52
 0 -29 17 169.72 13.62
 0 -28 0 801.33 61.8
 0 -28 0 819.58 62.34
 0 -28 0 794.88 67.2
 0 -28 -1 675.41 50.19
 0 -28 1 578.07 49.92
 0 -28 1 658.86 50.72
 0 -28 -1 693.39 50.77
 0 -28 -1 662.6 55.62
 0 -28 1 624.52 55.73
 0 -28 2 23.15 9.61
 0 -28 -2 26.85 10.37
 0 -28 -2 35.91 12.09
 0 -28 2 13.69 19.21
 0 -28 -3 130.54 15.86
 0 -28 3 133.88 16.61
 0 -28 -3 140.66 15.18
 0 -28 3 122.91 15.08
 0 -28 -3 152.55 15.96
 0 -28 4 87.92 14.09
 0 -28 -4 88.57 13.17
 0 -28 4 94.75 20.34
 0 -28 4 73.53 13.64
 0 -28 -4 77.33 13.16
 0 -28 -4 85.88 15.46
 0 -28 4 90 12.71
 0 -28 -4 105.76 13.19
 0 -28 -5 38.38 12.21
 0 -28 -5 54.16 15.18
 0 -28 5 31.21 12.98
 0 -28 5 28 17.2
 0 -28 5 15.03 10.39
 0 -28 -5 47.61 11.44
 0 -28 5 53.14 12.38
 0 -28 -6 198.43 19.99
 0 -28 -6 204.91 23.66
 0 -28 6 208.31 21.99
 0 -28 6 197.94 19.96
 0 -28 -6 216.63 19.81
 0 -28 6 231.51 20.76
 0 -28 7 402.1 36.38
 0 -28 -7 408.97 34.88
 0 -28 7 430.84 34.46
 0 -28 7 474.11 34.99
 0 -28 -7 391.75 38.93
 0 -28 8 276.59 26.67
 0 -28 -8 263.64 23.05
 0 -28 -8 244.84 29.69
 0 -28 8 252.83 23.54
 0 -28 8 259.48 23.26
 0 -28 9 129.06 19.73
 0 -28 9 123.94 15.31
 0 -28 -9 116.28 25.45
 0 -28 10 50.87 16.6
 0 -28 10 55.87 12.44
 0 -28 -10 64.5 25.02
 0 -28 11 2.24 16.25
 0 -28 11 19.94 12.08
 0 -28 -11 -4.73 24.15
 0 -28 12 22.25 16.37
 0 -28 12 28.39 11.5
 0 -28 -12 38.93 26.94
 0 -28 13 12.6 14.99
 0 -28 -13 -10.05 25.11
 0 -28 14 134.26 17.84
 0 -28 -14 103.5 26.11
 0 -28 15 165.72 18.42
 0 -28 -15 157.2 26
 0 -28 16 136.11 12.43
 0 -28 -16 79.61 21.52
 0 -28 17 23.78 5.65
 0 -27 0 14.02 18.4
 0 -27 0 -4.54 12.28
 0 -27 0 7.63 9.34
 0 -27 1 343.13 32.92
 0 -27 -1 326.87 31.96
 0 -27 -1 319.18 26.66
 0 -27 1 271.84 25.1
 0 -27 -1 314.83 25.64
 0 -27 2 95.97 20.4
 0 -27 -2 87.19 18.33
 0 -27 2 74.92 12.08
 0 -27 -2 95.08 11.97
 0 -27 2 86.15 13.25
 0 -27 -2 77.03 13.47
 0 -27 -3 460.61 36.55
 0 -27 3 439.28 36.73
 0 -27 -3 440.34 36.88
 0 -27 3 436.48 36.04
 0 -27 -3 463.59 36.3
 0 -27 -3 489.45 36.65
 0 -27 4 408.67 32.79
 0 -27 -4 408.49 32.34
 0 -27 4 334.16 37.77
 0 -27 -4 389.3 32.61
 0 -27 4 387.16 32.71
 0 -27 -4 374.32 33.21
 0 -27 4 338.34 31.76
 0 -27 -4 488.49 32.59
 0 -27 5 335.96 30.32
 0 -27 -5 324.81 29.54
 0 -27 -5 347.61 31.37
 0 -27 5 364.82 35.35
 0 -27 5 324.53 28.9
 0 -27 -5 364.64 29.16
 0 -27 5 394.93 29.79
 0 -27 -6 210.37 20.42
 0 -27 -6 179.52 22.74
 0 -27 6 194.03 22.17
 0 -27 6 203.79 19.69
 0 -27 -6 229.15 19.82
 0 -27 6 233.32 20.49
 0 -27 -7 60.61 11.53
 0 -27 -7 46.54 17.64
 0 -27 7 41.09 14.63
 0 -27 7 54.25 12.38
 0 -27 7 45.08 11.78
 0 -27 -8 9.65 9.66
 0 -27 8 2.81 15.24
 0 -27 -8 -7.57 18.84
 0 -27 8 25.27 11.02
 0 -27 8 9.11 10.55
 0 -27 9 63.67 17.73
 0 -27 9 81.64 13.43
 0 -27 -9 59.19 22.65
 0 -27 10 129.71 20.79
 0 -27 10 138.07 16.43
 0 -27 -10 128.17 27.52
 0 -27 11 128.06 20.51
 0 -27 11 122.11 15.58
 0 -27 -11 153.85 28.67
 0 -27 12 38.5 17.42
 0 -27 12 52.31 12.14
 0 -27 -12 34.12 26.14
 0 -27 13 41.79 16.95
 0 -27 -13 5.88 26.25
 0 -27 14 10.78 15.11
 0 -27 -14 8.53 25.27
 0 -27 -15 -7.33 21.85
 0 -27 15 -32.26 13.45
 0 -27 15 11.88 8.96
 0 -27 16 125.76 12.35
 0 -27 -16 94.74 22.1
 0 -27 17 19.74 5.93
 0 -26 0 921.42 77.7
 0 -26 0 1015.55 73.67
 0 -26 0 941.18 73.22
 0 -26 -1 679.97 57.77
 0 -26 1 688.27 58.19
 0 -26 1 692.22 52.91
 0 -26 -1 658.4 52.82
 0 -26 -1 733.44 53.6
 0 -26 -2 341.52 32.86
 0 -26 2 342.78 34.02
 0 -26 -2 354.58 29.02
 0 -26 2 332.67 27.83
 0 -26 -2 338.89 28.06
 0 -26 -2 351.25 28.91
 0 -26 2 336.57 28.86
 0 -26 3 136.55 16.17
 0 -26 -3 147.87 15.76
 0 -26 -3 135.08 20.82
 0 -26 3 127.74 15.34
 0 -26 -3 121.49 15.22
 0 -26 3 128.41 14.07
 0 -26 -3 144.07 14.88
 0 -26 -3 162.22 15.05
 0 -26 4 81.18 12.51
 0 -26 -4 74.18 12.4
 0 -26 4 67.01 19.33
 0 -26 -4 72.17 12.1
 0 -26 4 67.64 12.49
 0 -26 4 53.71 10.83
 0 -26 -4 68.15 13.59
 0 -26 -4 91.48 12.46
 0 -26 -5 200.59 18.52
 0 -26 5 202.78 25.59
 0 -26 5 170.88 20.01
 0 -26 -5 176.17 20.67
 0 -26 5 176.46 18.1
 0 -26 5 193.2 18.89
 0 -26 -5 210.5 18.59
 0 -26 6 439.09 37.74
 0 -26 -6 456.43 36.49
 0 -26 -6 413.63 38.73
 0 -26 6 417.53 41.53
 0 -26 6 434.79 36.19
 0 -26 6 470.37 36.62
 0 -26 -6 496.61 36.21
 0 -26 7 686.46 60.49
 0 -26 -7 797.39 59.1
 0 -26 7 757.55 58.98
 0 -26 7 841.99 59.13
 0 -26 -7 682.06 61.57
 0 -26 -8 759.64 58.72
 0 -26 8 767.54 60.68
 0 -26 8 783.94 58.96
 0 -26 8 798.81 58.67
 0 -26 -8 638.57 62.01
 0 -26 9 911.01 71.32
 0 -26 -9 809.74 74.69
 0 -26 -9 1021.66 71.14
 0 -26 9 890.95 73.25
 0 -26 10 581.68 42.54
 0 -26 -10 478.98 48.55
 0 -26 10 477.33 44.78
 0 -26 -11 37.52 25.37
 0 -26 11 13.84 11.2
 0 -26 11 12.67 17.35
 0 -26 12 120.94 20.75
 0 -26 -12 138.36 28.42
 0 -26 13 155.63 21.45
 0 -26 -13 132 30.3
 0 -26 14 405.72 34.39
 0 -26 -14 312.7 40.58
 0 -26 15 596.77 50.54
 0 -26 15 694.62 48.75
 0 -26 16 524.86 37.94
 0 -26 -16 341.78 43.2
 0 -26 17 318.87 25.06
 0 -25 0 10.16 15.96
 0 -25 0 19.7 8.89
 0 -25 0 7.12 10.29
 0 -25 -1 42.12 16.33
 0 -25 1 42.8 17.03
 0 -25 -1 54.06 11.17
 0 -25 1 37.98 9.47
 0 -25 -1 55.09 11.78
 0 -25 -2 203.99 25.15
 0 -25 2 249.84 26.98
 0 -25 -2 224.4 20.64
 0 -25 -2 226.77 19.4
 0 -25 2 204.81 19.15
 0 -25 2 229.16 20.78
 0 -25 -2 215.79 20.54
 0 -25 3 88.87 12.33
 0 -25 -3 75.76 12.94
 0 -25 -3 88.18 17.37
 0 -25 -3 82.08 12.64
 0 -25 3 78.62 12.01
 0 -25 -3 89.81 11.44
 0 -25 3 70.14 10.49
 0 -25 -3 66.69 11.43
 0 -25 -4 39.72 11.22
 0 -25 4 31.13 11.45
 0 -25 4 28.58 16.39
 0 -25 4 37.38 11.66
 0 -25 -4 16.27 9.92
 0 -25 -4 35.34 11.66
 0 -25 4 17.72 8.59
 0 -25 -5 3.14 9.68
 0 -25 5 -0.38 10.26
 0 -25 5 10.98 16.12
 0 -25 5 11.91 12.53
 0 -25 -5 3.84 9.98
 0 -25 -5 3.55 12.88
 0 -25 5 9.06 9.47
 0 -25 -6 174.3 16.3
 0 -25 -6 138.54 19.64
 0 -25 6 164.3 22.15
 0 -25 6 147.56 18.53
 0 -25 -6 141.78 15.38
 0 -25 6 174.94 16.4
 0 -25 6 116.39 15.45
 0 -25 -7 133.3 13.71
 0 -25 -7 85.13 19.06
 0 -25 7 99.89 16.91
 0 -25 7 127.27 14.09
 0 -25 7 83.23 13.21
 0 -25 -8 4.53 9.34
 0 -25 -8 24.09 17.85
 0 -25 8 22.78 14.42
 0 -25 8 18.94 10.13
 0 -25 8 6.49 10.25
 0 -25 -9 91.49 23.73
 0 -25 -9 105.52 12.39
 0 -25 9 87.76 18.03
 0 -25 9 101.54 14
 0 -25 10 186.86 18.41
 0 -25 10 201.18 23.36
 0 -25 -10 140.1 28.4
 0 -25 11 42.75 18.02
 0 -25 11 12.37 11.33
 0 -25 -11 50.72 25.91
 0 -25 12 7.28 17.85
 0 -25 -12 3.79 27.83
 0 -25 13 5.47 18.19
 0 -25 -13 -1.26 28.03
 0 -25 14 24.51 17.11
 0 -25 -14 71.19 28.06
 0 -25 15 -3.79 15.01
 0 -25 15 15.3 9.68
 0 -25 -15 -11.55 25.62
 0 -25 16 10.99 12.81
 0 -25 16 6.91 7.92
 0 -25 -16 3.54 22.67
 0 -25 17 16.39 7.06
 0 -25 -17 23.77 19.42
 0 -25 18 14.72 4.47
 0 -24 0 3961.77 297.11
 0 -24 -1 1237.03 92.03
 0 -24 1 1238.39 95.55
 0 -24 -1 1153.25 95.18
 0 -24 -2 913.41 77.57
 0 -24 -2 1012.66 74.63
 0 -24 2 977.6 74.3
 0 -24 -3 105.54 18.72
 0 -24 3 147.72 14.9
 0 -24 -3 126.37 14.79
 0 -24 3 129.19 13.31
 0 -24 -3 124.97 14.78
 0 -24 3 131.83 15.16
 0 -24 -4 24.51 9.81
 0 -24 4 35.11 11.29
 0 -24 4 19.45 16.68
 0 -24 4 18.43 10.45
 0 -24 -4 21.46 10.28
 0 -24 4 26.39 8.18
 0 -24 5 292.84 26.16
 0 -24 -5 310.99 25.31
 0 -24 -5 263.17 26.28
 0 -24 5 330.15 31.17
 0 -24 5 288.39 24.52
 0 -24 5 303.95 25.19
 0 -24 -5 302.46 24.83
 0 -24 -6 1813.47 134.2
 0 -24 6 1800.37 134.94
 0 -24 -6 1678.55 135.31
 0 -24 6 1740.38 137.88
 0 -24 6 1701.71 133.98
 0 -24 -6 1829.93 133.85
 0 -24 6 1912.07 134.11
 0 -24 7 1088.14 85.08
 0 -24 -7 1191.06 83.96
 0 -24 -7 988.83 85.59
 0 -24 7 1155.57 88.06
 0 -24 7 1008.1 83.76
 0 -24 7 1199.03 83.85
 0 -24 -8 867.85 62.98
 0 -24 8 764.23 64.85
 0 -24 8 798.75 62.94
 0 -24 8 877.27 62.84
 0 -24 -8 714.02 65.96
 0 -24 9 462.48 38.14
 0 -24 9 478.09 41.11
 0 -24 -9 517.63 37.83
 0 -24 -9 402.44 43.35
 0 -24 10 321.82 27.01
 0 -24 10 331.82 31.23
 0 -24 -10 265.24 34.22
 0 -24 11 128.82 20.41
 0 -24 -11 114.88 27.55
 0 -24 12 28.12 18.25
 0 -24 -12 2.54 26.6
 0 -24 13 139.93 21.39
 0 -24 -13 89.41 30.5
 0 -24 14 298.27 25.23
 0 -24 14 298.24 28.86
 0 -24 -14 232.1 37.86
 0 -24 15 844 60.84
 0 -24 15 799.97 63.07
 0 -24 16 412.08 33.46
 0 -24 16 374.06 30.69
 0 -24 17 464.59 35.88
 0 -24 18 55.67 6.93
 0 -23 0 13.67 15.65
 0 -23 1 5.82 16.19
 0 -23 -1 24.43 15.56
 0 -23 -1 27.5 10.62
 0 -23 -2 265.65 26.4
 0 -23 -2 258.55 22.75
 0 -23 -3 251.02 25.78
 0 -23 -3 239.67 22.56
 0 -23 3 280.59 22.77
 0 -23 4 365.05 30.24
 0 -23 -4 369.45 29.64
 0 -23 4 359.88 29.05
 0 -23 4 357.3 34.55
 0 -23 -4 367.11 32.83
 0 -23 5 58.73 13.14
 0 -23 -5 52.58 10.08
 0 -23 5 51.09 17.51
 0 -23 5 55.95 11.03
 0 -23 5 44.39 9.5
 0 -23 -6 50.99 10.47
 0 -23 -6 46.53 14.68
 0 -23 6 60.53 13.73
 0 -23 6 50.08 16.67
 0 -23 6 65.94 10.91
 0 -23 6 49.53 9.8
 0 -23 -7 17.42 9
 0 -23 -7 7.94 15.54
 0 -23 7 1.21 13.23
 0 -23 7 -1.25 15.42
 0 -23 7 13.94 9.68
 0 -23 7 3.43 8.95
 0 -23 -8 10.6 8.86
 0 -23 -8 -2.47 16.66
 0 -23 8 6.03 15.62
 0 -23 8 18.88 9.57
 0 -23 8 -4.4 9.75
 0 -23 -9 8.57 20.97
 0 -23 -9 16.46 8.71
 0 -23 9 28.56 10.33
 0 -23 9 16.01 15.92
 0 -23 -10 37.86 23.13
 0 -23 10 35.19 17.45
 0 -23 10 59.51 11.26
 0 -23 -11 189.38 31.5
 0 -23 11 270.64 27.22
 0 -23 12 123.88 21.87
 0 -23 -12 168.46 30.39
 0 -23 13 89.17 20.01
 0 -23 -13 94.61 29.48
 0 -23 14 70.23 19.02
 0 -23 14 61.54 11.85
 0 -23 -14 40.77 29.48
 0 -23 15 6.72 9.85
 0 -23 15 -27.76 17.2
 0 -23 16 9.61 8.94
 0 -23 16 9.72 15.05
 0 -23 17 20.5 7.86
 0 -23 18 73.49 8.15
 0 -22 0 1022.57 81.89
 0 -22 0 1047.18 78.72
 0 -22 -1 693.24 57.16
 0 -22 1 714.74 57.85
 0 -22 -1 701.53 54.04
 0 -22 -2 942 77.44
 0 -22 -2 1001.37 74.59
 0 -22 -3 -10.79 14.76
 0 -22 -3 20.16 9.23
 0 -22 4 75.83 16.53
 0 -22 -4 48.61 14.64
 0 -22 -4 68.1 10.62
 0 -22 4 71.57 12.48
 0 -22 5 307.2 26.6
 0 -22 -5 322.54 25.26
 0 -22 5 280.29 24.75
 0 -22 5 306.43 30.55
 0 -22 -6 775.34 54.08
 0 -22 6 709.79 55.21
 0 -22 -6 664.32 55.32
 0 -22 6 662.92 53.86
 0 -22 6 699.11 57.74
 0 -22 -7 706.18 52
 0 -22 7 659.83 53.77
 0 -22 -7 604.81 54.13
 0 -22 7 716.93 56.26
 0 -22 7 650.28 51.96
 0 -22 7 706.96 51.97
 0 -22 8 493.91 40.65
 0 -22 -8 451.63 44.42
 0 -22 8 540.7 43.03
 0 -22 -8 558.82 40.58
 0 -22 9 484.58 40.52
 0 -22 -9 433.55 45.03
 0 -22 9 526.17 43.42
 0 -22 -9 556.47 40.11
 0 -22 -10 177.36 27.02
 0 -22 10 199.59 23.21
 0 -22 -11 -5.87 22.57
 0 -22 11 13.14 17.96
 0 -22 -12 25.49 26.04
 0 -22 12 27.17 17.6
 0 -22 13 213.32 19.91
 0 -22 -13 171.88 33
 0 -22 13 199.82 24.51
 0 -22 14 93 20.47
 0 -22 14 111.91 14.09
 0 -22 -14 83.81 31.24
 0 -22 15 444.99 40.94
 0 -22 15 501.12 38.28
 0 -22 16 205.48 18.71
 0 -22 16 209.17 23.31
 0 -22 17 466.66 36.24
 0 -22 18 131.17 11.95
 0 -21 0 -3.87 9.51
 0 -21 0 1.01 15.09
 0 -21 -1 349.18 27.89
 0 -21 -1 306.46 31.68
 0 -21 1 348.77 32.18
 0 -21 -2 470.88 35.94
 0 -21 -2 418.24 39.16
 0 -21 -3 2185.8 156.05
 0 -21 -3 2006.81 158.29
 0 -21 3 1923.56 158.82
 0 -21 -4 1593.55 117.6
 0 -21 4 1630.14 118.05
 0 -21 4 1467.49 120.76
 0 -21 -4 1491.21 119.81
 0 -21 -5 820.12 62.52
 0 -21 5 855.4 63.63
 0 -21 5 775.71 66.23
 0 -21 6 523.98 41.37
 0 -21 -6 541.45 39.69
 0 -21 6 478.92 39.39
 0 -21 6 500.62 43.92
 0 -21 7 517.35 44.59
 0 -21 7 502.03 40.34
 0 -21 -7 534.69 40.32
 0 -21 7 558.96 42.42
 0 -21 -7 477.75 42.95
 0 -21 -8 131.2 12.47
 0 -21 8 108.3 13.23
 0 -21 -8 81.17 19.8
 0 -21 8 98.49 17.81
 0 -21 -9 34.69 8.58
 0 -21 9 33.3 9.37
 0 -21 -9 13.43 19.71
 0 -21 9 56.23 16.38
 0 -21 -10 594.1 54.34
 0 -21 10 653.7 51.95
 0 -21 -11 299.34 34.02
 0 -21 11 292.64 30.27
 0 -21 -12 525.53 53.26
 0 -21 12 615.09 49.14
 0 -21 13 360.64 28.28
 0 -21 13 314.62 32.08
 0 -21 14 177.17 18.31
 0 -21 14 197.94 24.56
 0 -21 15 0.39 10.23
 0 -21 15 -10.85 16.76
 0 -21 16 15.19 9.38
 0 -21 17 178.49 15.88
 0 -21 -17 134.11 28.42
 0 -21 18 140.74 12.92
 0 -21 19 474.88 35.72
 0 -20 0 96.83 12.43
 0 -20 0 85.2 17.53
 0 -20 -1 392.8 36.1
 0 -20 1 434.28 37.22
 0 -20 -2 144.22 19.33
 0 -20 -3 16.76 8.27
 0 -20 -3 22.56 13.25
 0 -20 3 2.03 15.91
 0 -20 -4 107.59 11.9
 0 -20 4 112.05 18.52
 0 -20 -4 108.24 16.08
 0 -20 5 135.63 15.79
 0 -20 -5 138.53 13.91
 0 -20 5 137.1 19.73
 0 -20 -6 145.15 14.33
 0 -20 6 148.1 17.05
 0 -20 6 172.81 20.48
 0 -20 7 206.17 20.86
 0 -20 7 156.78 18.98
 0 -20 7 154.94 15.59
 0 -20 -7 171.16 15.63
 0 -20 -7 156.96 20.01
 0 -20 8 608.87 49.22
 0 -20 8 550.54 45.26
 0 -20 -8 609.05 45.22
 0 -20 8 595.85 47.88
 0 -20 -8 606.28 48.73
 0 -20 -9 242.59 19.77
 0 -20 -9 212.21 27.35
 0 -20 9 213.03 24.09
 0 -20 -10 6.08 21.95
 0 -20 10 34.58 16.44
 0 -20 -11 8.06 24.21
 0 -20 11 0.81 17.62
 0 -20 12 1.3 9.7
 0 -20 -12 35.6 27.27
 0 -20 12 1.71 18.35
 0 -20 13 49.89 11.66
 0 -20 13 61.92 19.71
 0 -20 14 16.99 10.81
 0 -20 14 14.56 18.98
 0 -20 15 75.1 12.17
 0 -20 -16 77.82 29.88
 0 -20 16 153.67 14.95
 0 -20 -17 97.7 26.73
 0 -20 17 149.31 14.07
 0 -20 18 68.37 8.8
 0 -20 19 19.11 4.97
 0 -19 0 -2.67 14.5
 0 -19 -1 183.71 22.04
 0 -19 1 205.76 23.53
 0 -19 -2 1212.57 93.45
 0 -19 3 3597.15 267.42
 0 -19 -3 3550.81 266.82
 0 -19 -4 2331.97 177.95
 0 -19 4 2421.11 179.06
 0 -19 -5 1702.38 135.83
 0 -19 5 1788.83 137.29
 0 -19 5 1856.16 134.83
 0 -19 -5 1808.42 134.11
 0 -19 6 708.91 60.59
 0 -19 -6 757.12 57.23
 0 -19 6 777.79 58.62
 0 -19 7 33.07 8.31
 0 -19 7 35.95 13.26
 0 -19 7 54.07 14
 0 -19 -7 37.95 8.36
 0 -19 8 22.98 13.31
 0 -19 8 34.14 14.5
 0 -19 -8 22.89 7.95
 0 -19 8 22.26 8.67
 0 -19 -8 47.5 15.38
 0 -19 -9 157.25 24.41
 0 -19 -9 201.73 16.62
 0 -19 9 157.42 22.28
 0 -19 -10 701.77 61.46
 0 -19 10 773.77 59.83
 0 -19 -11 500.33 48.65
 0 -19 11 552.26 45.3
 0 -19 12 426.43 41.83
 0 -19 12 503.08 38.31
 0 -19 13 658.62 51.27
 0 -19 13 582.74 46.99
 0 -19 14 204 19.39
 0 -19 15 69.91 11.92
 0 -19 -15 31.36 29.84
 0 -19 16 59.5 10.63
 0 -19 -16 8.27 28.69
 0 -19 17 223.67 18.72
 0 -19 -17 138.74 30.85
 0 -19 18 467.79 36.06
 0 -19 19 806.45 60.28
 0 -18 0 25.74 14.98
 0 -18 -1 9.68 14.08
 0 -18 1 16.18 14.09
 0 -18 -2 107.88 16.87
 0 -18 -3 234.61 23.18
 0 -18 3 223.3 24.31
 0 -18 4 411.37 36.52
 0 -18 -4 407.47 34.51
 0 -18 -5 27.58 11.79
 0 -18 5 39.1 15.38
 0 -18 6 -6.74 11.42
 0 -18 6 -12.27 13.38
 0 -18 -7 22.59 7.09
 0 -18 7 23.53 12.84
 0 -18 7 24.53 13.65
 0 -18 -8 9.7 7.22
 0 -18 -8 -3.41 15.09
 0 -18 8 -5.82 13.31
 0 -18 8 30.96 12.57
 0 -18 -9 12.62 6.98
 0 -18 9 -12.43 14.09
 0 -18 -9 23.47 16.65
 0 -18 10 6.53 16.8
 0 -18 -10 -17.12 19.71
 0 -18 11 -13.48 18.47
 0 -18 -11 -10.95 21.81
 0 -18 11 11.27 9.25
 0 -18 12 -1.69 18.76
 0 -18 12 1.68 10.29
 0 -18 13 48.52 11.02
 0 -18 -13 52.53 11.8
 0 -18 -14 2.68 10.46
 0 -18 14 12.35 10.09
 0 -18 -14 -17.91 30.22
 0 -18 -15 13.39 9.97
 0 -18 15 6.08 10.14
 0 -18 -15 25.24 30.36
 0 -18 -16 14.65 8.73
 0 -18 16 5.54 9.69
 0 -18 -16 1.21 27.65
 0 -18 -17 6.98 6.05
 0 -18 17 1.9 8.49
 0 -18 -17 -2.12 24.62
 0 -18 18 9.57 7.58
 0 -18 19 9.72 5.42
 0 -17 0 8.56 14.92
 0 -17 -1 220.93 23.42
 0 -17 1 219.31 24.19
 0 -17 -2 1476.07 112.29
 0 -17 -3 2919.15 222.11
 0 -17 3 3038.38 222.87
 0 -17 4 3051.59 232.47
 0 -17 -4 3380.27 234.68
 0 -17 4 3307.88 235.42
 0 -17 -5 543.36 43.3
 0 -17 5 528.26 44.88
 0 -17 6 620.54 46.85
 0 -17 6 555.33 48.56
 0 -17 7 33.63 13.52
 0 -17 7 37.09 13.48
 0 -17 -8 29.2 7.18
 0 -17 8 16.94 13.71
 0 -17 8 13.15 11.82
 0 -17 -9 471.17 35.78
 0 -17 9 488.21 39.34
 0 -17 -9 406.05 40.28
 0 -17 10 489.9 39.44
 0 -17 -10 408.22 40.9
 0 -17 11 855.38 65.33
 0 -17 11 861.93 68.21
 0 -17 12 741.46 56.79
 0 -17 -12 734.56 56.96
 0 -17 13 1053.23 79.46
 0 -17 -13 1043.56 79.56
 0 -17 -14 22.11 29.59
 0 -17 -14 64.25 12.06
 0 -17 14 33.12 10.86
 0 -17 -15 80.69 31.87
 0 -17 15 126.42 15.55
 0 -17 16 4.7 17.42
 0 -17 16 8.61 9.42
 0 -17 -16 8.87 9.78
 0 -17 -16 9.92 28.38
 0 -17 17 213.44 18.16
 0 -17 -17 195.6 17.68
 0 -17 18 793.8 14.63
 0 -17 -18 2.98 8.48
 0 -17 19 793.15 59.44
 0 -16 0 467.9 39.38
 0 -16 -1 574.22 46.29
 0 -16 1 566 46.89
 0 -16 -2 190.71 20.66
 0 -16 3 118.66 17.35
 0 -16 -3 121.16 16.08
 0 -16 3 112.38 9.01
 0 -16 4 921.31 67.83
 0 -16 -4 818.57 66.6
 0 -16 -5 12.29 10.42
 0 -16 5 21.98 13.82
 0 -16 6 1094.24 83.33
 0 -16 6 1063.38 81.56
 0 -16 -7 243.28 22.01
 0 -16 7 279.08 25.52
 0 -16 7 277.45 24.15
 0 -16 -8 227.65 22.33
 0 -16 8 284.47 24.81
 0 -16 -8 268.16 20.94
 0 -16 8 257.88 24.97
 0 -16 9 568.23 42.28
 0 -16 -9 485.83 40.55
 0 -16 -9 464.62 42.72
 0 -16 -9 507.07 38.69
 0 -16 10 67.44 17.61
 0 -16 -10 67.25 20.26
 0 -16 11 39.9 17.69
 0 -16 -11 44.87 11.92
 0 -16 -12 40.23 12.25
 0 -16 -13 94.16 28.87
 0 -16 -13 112.44 15.49
 0 -16 13 131.77 14.3
 0 -16 14 151.25 16.26
 0 -16 -14 154.4 17.31
 0 -16 -14 131.28 32.34
 0 -16 15 274.16 24.28
 0 -16 -15 312.15 25.03
 0 -16 -15 221.05 37.9
 0 -16 15 268.33 29.95
 0 -16 -16 52.97 28.68
 0 -16 -16 40.74 11.32
 0 -16 16 38.62 10.34
 0 -16 16 36 18.45
 0 -16 -17 26 9.53
 0 -16 17 30.09 9.16
 0 -16 -18 34.24 8.78
 0 -16 18 38.83 8.53
 0 -16 -19 -1.13 2.67
 0 -16 19 39.59 6.21
 0 -15 0 2.05 14.12
 0 -15 -1 442.95 38.75
 0 -15 1 484.46 39.36
 0 -15 -2 1459.65 110.57
 0 -15 3 409.97 32.74
 0 -15 -3 404.47 31.26
 0 -15 3 346.75 27.2
 0 -15 -4 828.14 65.44
 0 -15 4 871.62 66.58
 0 -15 5 1654.52 120.62
 0 -15 -5 1615.76 119.38
 0 -15 -5 1545.23 118.36
 0 -15 6 521.41 42.14
 0 -15 -6 502.16 39.53
 0 -15 -7 33.87 8.16
 0 -15 7 21.55 12.79
 0 -15 7 27.65 11.75
 0 -15 -8 8.68 8.35
 0 -15 8 20.15 14.22
 0 -15 8 40.97 12.21
 0 -15 9 503.67 37.77
 0 -15 -9 393.38 38.73
 0 -15 -9 429.73 36.12
 0 -15 10 259.33 25.9
 0 -15 -10 233.53 22.41
 0 -15 -11 381.23 31.53
 0 -15 -12 313.16 27.42
 0 -15 -12 320.34 36.23
 0 -15 -13 460.61 37.07
 0 -15 -13 425.27 46
 0 -15 14 110.61 22.24
 0 -15 14 96.78 13.27
 0 -15 -14 106.56 15.12
 0 -15 15 11.35 17.87
 0 -15 -15 34.1 29.92
 0 -15 15 4.93 9.99
 0 -15 -15 23.73 12.22
 0 -15 16 10.58 18.11
 0 -15 16 27.12 10.11
 0 -15 -16 16.61 29.88
 0 -15 -16 31.55 11.57
 0 -15 17 139.76 14.12
 0 -15 -17 103.14 29.7
 0 -15 -17 128.39 14.79
 0 -15 -18 257.64 21.2
 0 -15 18 239.9 20.75
 0 -15 -19 3.61 9.34
 0 -15 19 455.58 12.22
 0 -14 0 146.78 18.71
 0 -14 -1 482.34 40.35
 0 -14 1 503.27 40.87
 0 -14 -2 518.69 42.05
 0 -14 -3 131.34 15.39
 0 -14 3 139.37 18.2
 0 -14 -4 30.63 5.91
 0 -14 4 24.66 14.36
 0 -14 -4 29.11 11.3
 0 -14 -5 91.1 9.99
 0 -14 -5 83.52 12.42
 0 -14 5 109.18 15.52
 0 -14 -6 1851.72 139.9
 0 -14 6 1908.94 141.3
 0 -14 7 686.12 53.81
 0 -14 -7 627.97 52.42
 0 -14 7 737.15 53.16
 0 -14 8 2000.29 151.51
 0 -14 8 2090.26 151.09
 0 -14 -8 1949.36 151.09
 0 -14 9 1261.89 95.75
 0 -14 -9 1251.32 95.8
 0 -14 -10 330.9 28.58
 0 -14 -11 29.68 22.07
 0 -14 -11 9.41 11.73
 0 -14 -11 17.7 10.56
 0 -14 -12 172.08 18.08
 0 -14 -12 154.95 29.43
 0 -14 -13 295.46 26.63
 0 -14 13 309.63 30.48
 0 -14 -13 252.83 36.5
 0 -14 -14 405.16 34.15
 0 -14 14 457.46 37.66
 0 -14 15 501.85 39.31
 0 -14 -15 512.4 40.22
 0 -14 15 495.1 43.78
 0 -14 -15 407.19 49.87
 0 -14 16 358.86 29.1
 0 -14 -16 368.96 29.97
 0 -14 16 381.1 33.9
 0 -14 -17 726.78 51.22
 0 -14 17 664.13 50.65
 0 -14 -18 47.01 9.94
 0 -14 18 34.61 8.76
 0 -14 -19 20.07 7.58
 0 -14 19 24.4 6.73
 0 -14 20 18.94 3.83
 0 -13 0 4.11 13.59
 0 -13 -1 28.79 12.9
 0 -13 1 14.11 14.28
 0 -13 2 64.06 5.7
 0 -13 -2 72.3 13.24
 0 -13 -3 191.9 18.98
 0 -13 3 178.43 20.18
 0 -13 -4 8.54 5.61
 0 -13 -4 8.97 10.34
 0 -13 4 -0.66 13.11
 0 -13 -5 28.97 7.17
 0 -13 -5 34.62 9.85
 0 -13 5 25.57 12.06
 0 -13 -6 4.5 7.02
 0 -13 6 -3.95 11.6
 0 -13 -7 15.23 7.72
 0 -13 7 17.58 11.64
 0 -13 7 24.33 11.43
 0 -13 -8 1.28 8.68
 0 -13 8 11.54 10.05
 0 -13 8 8.95 13.45
 0 -13 -9 83.98 12.43
 0 -13 -10 57.47 11.8
 0 -13 -11 231.85 30.49
 0 -13 -11 233.23 23.02
 0 -13 -11 292.02 24.68
 0 -13 -12 204.27 21.19
 0 -13 12 230.91 24.75
 0 -13 -12 195.2 31.15
 0 -13 -12 174.38 20.44
 0 -13 13 32.41 18.69
 0 -13 -13 23.25 27.96
 0 -13 -13 6.47 12.99
 0 -13 14 30.12 19.37
 0 -13 -14 15.77 12.5
 0 -13 15 25.51 18.07
 0 -13 -15 1.98 13.02
 0 -13 -15 21.84 29.99
 0 -13 16 81.58 20.1
 0 -13 16 59.78 11.33
 0 -13 -16 36.43 29.42
 0 -13 -16 85 14.3
 0 -13 17 49.11 9.94
 0 -13 -17 48.84 12
 0 -13 -18 56.37 11.27
 0 -13 18 67.55 9.7
 0 -13 -19 22.01 8.33
 0 -13 19 20.75 6.86
 0 -13 -20 18.52 4.94
 0 -13 20 17.38 4.07
 0 -12 0 2199.17 164.75
 0 -12 -1 854.19 64.68
 0 -12 1 811.66 64.9
 0 -12 -2 267.02 24.18
 0 -12 -3 41.75 11.78
 0 -12 3 36.58 14.25
 0 -12 -3 33.27 5.62
 0 -12 4 98.29 15.57
 0 -12 -4 100.01 12.2
 0 -12 -4 94.24 10.09
 0 -12 5 301.93 26.62
 0 -12 -5 291.04 24.36
 0 -12 -5 288.32 23.78
 0 -12 6 1574.19 118.3
 0 -12 -6 1561.4 117.52
 0 -12 7 4446.76 330.82
 0 -12 -7 4455.64 330.59
 0 -12 8 1623.98 119.51
 0 -12 8 1546.15 119.35
 0 -12 -8 1590.14 119.7
 0 -12 -9 1265.22 96.53
 0 -12 -10 501.46 37.95
 0 -12 -10 382.54 40.1
 0 -12 -11 17.2 10.78
 0 -12 -11 41.69 22
 0 -12 11 22.73 16.84
 0 -12 -12 123.75 27.49
 0 -12 -12 137.71 16.62
 0 -12 12 142.61 20.98
 0 -12 -12 90.77 16.01
 0 -12 13 33.8 18.12
 0 -12 -13 67.43 27.44
 0 -12 -13 50.36 13.93
 0 -12 -14 469.51 53.32
 0 -12 -14 622.91 46.85
 0 -12 14 581.1 49.67
 0 -12 -15 562.17 60.76
 0 -12 -15 666.83 52.77
 0 -12 15 722.1 55.71
 0 -12 -16 636.09 47.99
 0 -12 16 631.59 50.91
 0 -12 -17 538.53 39.72
 0 -12 17 493.98 38.69
 0 -12 -18 64.43 11.72
 0 -12 18 60.35 9.59
 0 -12 -19 7.46 8.43
 0 -12 19 8.98 6.59
 0 -12 -20 22.65 5.91
 0 -12 20 18.77 4.39
 0 -11 0 5.03 13.38
 0 -11 1 134.02 17.97
 0 -11 -1 144.23 17.25
 0 -11 -2 650.65 51.24
 0 -11 -2 654.85 48.8
 0 -11 -3 50.84 6.62
 0 -11 3 43.17 13.88
 0 -11 -3 44.87 10.56
 0 -11 -4 316.13 25.76
 0 -11 4 342.66 28.43
 0 -11 -4 326.26 26.88
 0 -11 -5 193.94 17.8
 0 -11 -5 206 18.04
 0 -11 5 214.82 20.3
 0 -11 -6 376.42 30.78
 0 -11 6 384.38 31.97
 0 -11 -7 58.48 10.5
 0 -11 7 56.45 11.35
 0 -11 -8 309.61 26.93
 0 -11 8 314.35 26.2
 0 -11 -9 167.04 17.56
 0 -11 10 266.89 24.86
 0 -11 -10 222.75 22.53
 0 -11 -10 212.47 27.51
 0 -11 11 36.98 19.73
 0 -11 -11 32.51 21.71
 0 -11 -11 38.58 10.99
 0 -11 11 24.99 16.36
 0 -11 -12 241.07 21.89
 0 -11 -12 150.5 20.33
 0 -11 -12 202.28 30.58
 0 -11 12 235.3 24.15
 0 -11 13 6.66 18.21
 0 -11 -13 12.61 11.94
 0 -11 -13 11.36 25.23
 0 -11 -13 10.88 13.46
 0 -11 14 27.92 18.74
 0 -11 -14 40.25 27.58
 0 -11 -14 -1.07 14.03
 0 -11 15 29.81 19.54
 0 -11 -15 -20.31 27.93
 0 -11 -15 29.32 13.94
 0 -11 16 79.75 20.13
 0 -11 -16 78.11 14.96
 0 -11 -16 66.73 31.48
 0 -11 -17 158.02 17.61
 0 -11 17 152.44 15.24
 0 -11 -18 70.29 12.21
 0 -11 18 66.63 10.06
 0 -11 -19 96.55 12.29
 0 -11 19 103.46 10.51
 0 -11 -20 20.32 7.02
 0 -11 20 27.25 4.85
 0 -10 0 2339.64 174.78
 0 -10 -1 149.12 17.07
 0 -10 1 149.16 17.99
 0 -10 -2 1304.65 97.49
 0 -10 -2 1350.68 99
 0 -10 -3 222.47 17.45
 0 -10 -3 197.85 19.96
 0 -10 3 200.53 21.53
 0 -10 -4 3.3 6.89
 0 -10 4 2.03 11.85
 0 -10 -4 12.1 8.44
 0 -10 -5 111.13 13.01
 0 -10 -5 127.66 12.52
 0 -10 5 106.3 14.92
 0 -10 -6 109.87 12.23
 0 -10 6 100.9 13.53
 0 -10 -7 1926.26 144.32
 0 -10 7 1922.07 144.05
 0 -10 -8 2543.8 189.52
 0 -10 8 2524.79 188.77
 0 -10 -9 2180.3 169.19
 0 -10 9 2313.36 168.72
 0 -10 -10 646.71 51.83
 0 -10 10 649.03 51.75
 0 -10 11 31.42 17.48
 0 -10 -11 0.97 10.35
 0 -10 -11 12.71 20.76
 0 -10 11 17.04 15.84
 0 -10 -12 268.73 25.97
 0 -10 12 294.83 28.46
 0 -10 -12 222.91 32.22
 0 -10 -13 405.71 32.34
 0 -10 -13 289.46 30.39
 0 -10 13 399.02 33.91
 0 -10 -13 332.91 40.08
 0 -10 -14 228.32 23.83
 0 -10 14 278.34 28.26
 0 -10 -14 189.83 34.98
 0 -10 -15 566.76 42.67
 0 -10 15 540.11 45.67
 0 -10 -16 931.6 65.6
 0 -10 16 854.91 67.64
 0 -10 -17 225.3 37.48
 0 -10 -17 312.1 26.55
 0 -10 -18 65.05 12.65
 0 -10 18 53.4 9.59
 0 -10 -19 8.61 9.39
 0 -10 19 1.39 6.63
 0 -10 -20 36.14 8.14
 0 -10 20 36.02 5.21
 0 -9 0 -6.63 12.63
 0 -9 1 39.81 13.41
 0 -9 -1 31.02 10.78
 0 -9 -2 474.76 35.15
 0 -9 -2 433.82 37.1
 0 -9 -3 503.66 38.85
 0 -9 -3 505 39.76
 0 -9 3 537.61 41.36
 0 -9 -4 749.51 57.08
 0 -9 4 775.85 58.43
 0 -9 -4 743.4 57.18
 0 -9 -5 862.89 65.07
 0 -9 5 847.8 65.69
 0 -9 -6 415.33 34.55
 0 -9 6 446.29 34.82
 0 -9 -7 1.14 9.59
 0 -9 7 12.32 8.79
 0 -9 -8 143.93 15.94
 0 -9 8 152.06 14.54
 0 -9 -9 387.14 32.96
 0 -9 9 398.93 33.58
 0 -9 -10 488.11 39.2
 0 -9 10 449.96 39.62
 0 -9 -11 205.25 28.3
 0 -9 -11 257.24 23.68
 0 -9 11 225.92 27.35
 0 -9 11 252.92 25.15
 0 -9 -12 360.55 41.94
 0 -9 12 492.51 38.87
 0 -9 -12 531.05 38.6
 0 -9 12 333.9 40.22
 0 -9 13 332.66 28.31
 0 -9 -13 218.94 33.67
 0 -9 -13 332.01 26.94
 0 -9 -13 201.24 25.02
 0 -9 14 71.74 18.55
 0 -9 -14 39.87 14.93
 0 -9 -14 47.27 28.28
 0 -9 15 27.72 18.11
 0 -9 -15 32.89 13.68
 0 -9 -15 30.67 28.54
 0 -9 16 0.84 18.21
 0 -9 -16 -11.26 13.53
 0 -9 -16 -13.03 29.2
 0 -9 -17 287.37 25.37
 0 -9 -17 205.46 35
 0 -9 -18 118.5 15.7
 0 -9 18 126.94 13.09
 0 -9 -19 435.09 31.96
 0 -9 19 373.58 30.7
 0 -9 -20 237.92 15.62
 0 -9 20 144.97 13.18
 0 -9 -21 139.06 11.62
 0 -8 0 3063.92 227.74
 0 -8 -1 846 69.46
 0 -8 -1 924.12 67.8
 0 -8 -2 107.63 9.46
 0 -8 2 102.51 14.56
 0 -8 -2 103.39 13.21
 0 -8 -3 371.81 28.39
 0 -8 -3 352.31 29.06
 0 -8 3 362.03 30.73
 0 -8 -4 92.83 10.4
 0 -8 4 74.4 14.24
 0 -8 -4 85.33 10.07
 0 -8 -5 645.02 50.39
 0 -8 5 670.86 50.92
 0 -8 -6 16.08 8.86
 0 -8 6 12.79 9.03
 0 -8 -7 96.83 13.16
 0 -8 7 93.69 11.41
 0 -8 -8 790.88 61.49
 0 -8 -9 426.66 36.82
 0 -8 9 461.97 37.05
 0 -8 -10 36.69 11.3
 0 -8 10 16.21 14.43
 0 -8 11 79.09 20.01
 0 -8 -11 82.07 13.97
 0 -8 -11 73.84 21.6
 0 -8 11 98.03 17.4
 0 -8 12 68.03 21.24
 0 -8 12 81.87 18.64
 0 -8 -12 89.82 14.49
 0 -8 -12 41.47 23.12
 0 -8 -13 759.8 57.72
 0 -8 13 800.4 58.08
 0 -8 14 40.49 18.95
 0 -8 -14 31.22 12.96
 0 -8 -14 28.07 15.2
 0 -8 -14 42.71 25.77
 0 -8 -15 129.92 18.54
 0 -8 15 172.47 22.55
 0 -8 -15 93.82 30.74
 0 -8 -16 99.63 16.63
 0 -8 16 111.55 20.46
 0 -8 -16 49.33 29.24
 0 -8 -17 20.65 27.9
 0 -8 -17 62.53 14.2
 0 -8 -18 39.22 12.85
 0 -8 18 20.13 8.7
 0 -8 -19 1.71 10.11
 0 -8 19 5.92 6.54
 0 -8 -20 31.73 8.2
 0 -8 20 3.52 3.65
 0 -8 -21 15.76 5.74
 0 -7 0 -0.65 10.97
 0 -7 -1 20.24 10.38
 0 -7 -1 37.42 3.95
 0 -7 -2 2775.24 205.54
 0 -7 2 2615.55 205.99
 0 -7 -2 2824.42 204.98
 0 -7 -3 658.62 50.28
 0 -7 3 687.55 51.39
 0 -7 -3 653.12 50.15
 0 -7 4 4082.9 301.45
 0 -7 -4 4075.74 300.73
 0 -7 -4 4032.68 301.15
 0 -7 5 703.02 52.27
 0 -7 -5 654.76 52.29
 0 -7 6 1049.05 78.46
 0 -7 -6 1028.09 79
 0 -7 7 411.95 32.11
 0 -7 -7 399.34 33.3
 0 -7 -8 304.23 26.75
 0 -7 -9 308.2 26.55
 0 -7 9 285.95 26.94
 0 -7 -10 476.64 39.91
 0 -7 10 482.74 39.92
 0 -7 -11 1883.63 127.39
 0 -7 -11 1454.66 127.48
 0 -7 11 1393.09 126.78
 0 -7 11 1919.19 126.43
 0 -7 -12 946.8 65.04
 0 -7 12 922.02 64.31
 0 -7 -12 652.4 66.28
 0 -7 12 651.18 65.21
 0 -7 -13 1729.97 119.2
 0 -7 13 1648.24 118.06
 0 -7 -14 61.86 14.9
 0 -7 -14 47.83 13.41
 0 -7 -14 54.87 26.27
 0 -7 14 42.42 18.91
 0 -7 -15 32.25 15.45
 0 -7 -15 60.2 29.02
 0 -7 15 35.64 19.4
 0 -7 -16 81.71 16.78
 0 -7 16 105.84 19.66
 0 -7 -17 259.12 40.21
 0 -7 -17 389.74 31.42
 0 -7 -18 530.67 42.52
 0 -7 -19 581.31 41.92
 0 -7 19 506.75 40.59
 0 -7 -20 375.23 11.19
 0 -7 20 -0.31 3.98
 0 -7 -21 218.23 17.71
 0 -6 0 1841.89 137.27
 0 -6 -1 668.39 49.32
 0 -6 -1 640.73 50.67
 0 -6 -2 107.91 10.06
 0 -6 2 112.48 14.24
 0 -6 -2 118.38 11.96
 0 -6 -3 1773.19 132.87
 0 -6 -3 1825.45 132.67
 0 -6 3 1736.91 133.28
 0 -6 -4 1266.59 96.89
 0 -6 4 1355.71 97.04
 0 -6 -4 1276.46 96.12
 0 -6 -5 568.97 45.5
 0 -6 5 595.7 44.99
 0 -6 -6 447.34 37.05
 0 -6 6 474.65 36.09
 0 -6 -7 371.74 31.16
 0 -6 7 379.66 29.66
 0 -6 -8 9.45 9.63
 0 -6 9 79.49 11.24
 0 -6 -9 71.81 12.43
 0 -6 9 55.43 14.4
 0 -6 -10 15.81 10.82
 0 -6 10 16.67 14.1
 0 -6 11 201.25 21.46
 0 -6 11 170.83 25.45
 0 -6 -11 208.35 20.07
 0 -6 -11 124.15 25.23
 0 -6 12 69.91 17.22
 0 -6 12 21.31 20.43
 0 -6 -12 55.52 13.04
 0 -6 -12 55.94 24.11
 0 -6 13 170.73 23.86
 0 -6 13 169.4 26.99
 0 -6 -13 119.61 30.02
 0 -6 14 54.08 18.71
 0 -6 -14 31.64 12.85
 0 -6 -14 37.76 14.88
 0 -6 -14 33.94 27.42
 0 -6 -15 -5.23 15.15
 0 -6 15 -6.7 17.77
 0 -6 -15 12.94 28.32
 0 -6 -16 15.39 27.38
 0 -6 -16 53.43 15.76
 0 -6 -17 67.51 14.46
 0 -6 -18 117.46 15.95
 0 -6 -19 39.89 11.44
 0 -6 19 23.79 7.26
 0 -6 -20 14.55 9.12
 0 -6 20 4.45 3.24
 0 -6 -21 23.17 6.59
 0 -5 0 5.72 7.45
 0 -5 -1 406.02 33.5
 0 -5 -1 439.25 32.33
 0 -5 2 1690.34 135.89
 0 -5 -2 1938.99 135.57
 0 -5 -2 1812.85 135.39
 0 -5 3 4113.19 320.87
 0 -5 -3 4504.65 320.42
 0 -5 -3 4264.9 320.77
 0 -5 4 1377.08 99.37
 0 -5 -4 1274.25 99.48
 0 -5 5 932.33 66.58
 0 -5 -5 810.94 67.19
 0 -5 6 529.07 40.81
 0 -5 -6 542.34 42.19
 0 -5 -7 938.94 71.99
 0 -5 -8 20.99 10.08
 0 -5 9 625.23 46.82
 0 -5 -9 607.27 48.72
 0 -5 9 584.09 48.31
 0 -5 -10 1129.65 86.78
 0 -5 10 1119.82 85.97
 0 -5 -11 3013.03 223.15
 0 -5 11 2942.99 221.82
 0 -5 -12 858.11 62.48
 0 -5 -12 630.7 64.42
 0 -5 12 690.15 63.19
 0 -5 12 871.42 62.11
 0 -5 -13 775.5 55.3
 0 -5 13 766.68 55
 0 -5 -13 517.65 57.61
 0 -5 13 547.96 56.26
 0 -5 14 363.72 30.34
 0 -5 -14 236.77 27.09
 0 -5 -14 335.54 28.62
 0 -5 -14 193.21 34.8
 0 -5 -15 2.35 14.94
 0 -5 -15 3.84 25.97
 0 -5 15 2.48 19.05
 0 -5 -16 86.39 28.84
 0 -5 -16 93.65 17.21
 0 -5 -17 37.36 13.77
 0 -5 -18 633.72 49.96
 0 -5 -19 585.75 44.47
 0 -5 19 556.39 43.13
 0 -5 -20 556.28 12.95
 0 -5 20 0.46 3.62
 0 -5 -21 272.95 21.86
 0 -4 0 51.89 7.64
 0 -4 -1 2519.99 176.87
 0 -4 -1 2329.54 176.45
 0 -4 -2 111.4 10.24
 0 -4 2 104.21 11.76
 0 -4 -2 117.22 10.55
 0 -4 3 177.21 15.74
 0 -4 -3 172.73 13.9
 0 -4 -3 166.65 15.34
 0 -4 4 44.04 8.8
 0 -4 -4 34.53 9.34
 0 -4 5 183.72 15.56
 0 -4 -5 174.11 17.38
 0 -4 6 1646.76 121.44
 0 -4 -6 1601.75 122.75
 0 -4 -7 365.08 30.74
 0 -4 -8 1054.66 80.93
 0 -4 9 150.05 14.88
 0 -4 9 146.55 17.7
 0 -4 -9 144.98 16.75
 0 -4 10 73.41 15.61
 0 -4 -10 81.67 13.8
 0 -4 11 8.53 15.16
 0 -4 -11 46.27 12.1
 0 -4 -12 6.29 21.68
 0 -4 -12 6.54 11.13
 0 -4 12 26.06 19.91
 0 -4 12 23.21 14.8
 0 -4 -13 81.37 26.93
 0 -4 -13 110.9 16.39
 0 -4 13 126.76 19.53
 0 -4 13 72.16 24.05
 0 -4 -14 52.28 14.2
 0 -4 -14 1.22 26.24
 0 -4 14 43.59 17.71
 0 -4 -14 35.76 15.16
 0 -4 15 395 32.19
 0 -4 -15 297.62 30.03
 0 -4 -15 283.05 38.66
 0 -4 -16 405.81 33.08
 0 -4 -16 284.7 40.31
 0 -4 -17 51.82 15.02
 0 -4 -18 56.57 13.93
 0 -4 19 15.37 6.94
 0 -4 -19 34.54 11.24
 0 -4 20 0.45 2.9
 0 -4 -20 39.34 9.54
 0 -4 -21 49.41 7.89
 0 -3 0 2.33 4.9
 0 -3 -1 180.32 14.41
 0 -3 -1 200.73 14.94
 0 -3 -2 1339.92 108.59
 0 -3 -2 1634.43 108.33
 0 -3 2 1293.6 108.65
 0 -3 3 1074.22 80.26
 0 -3 4 758.07 56.92
 0 -3 5 2304.34 170.68
 0 -3 9 515.04 39.96
 0 -3 10 437.7 36.66
 0 -3 11 558.45 45.55
 0 -3 -12 285.65 34.65
 0 -3 12 285.98 33.82
 0 -3 12 370.09 30.34
 0 -3 -13 172.33 30.86
 0 -3 13 271.43 25.14
 0 -3 -14 186.63 35.13
 0 -3 14 317.39 28.73
 0 -3 15 6.39 17.66
 0 -3 -15 12.51 26.67
 0 -3 19 104.72 10.75
 0 -3 20 1.91 2.57
 0 -2 0 3814.67 281.84
 0 -2 -1 2009.8 148.59
 0 -2 2 978.94 88.53
 0 -2 -2 1285.57 88.24
 0 -2 3 284.3 22.18
 0 -2 4 10.85 5.21
 0 -2 5 250.95 19.38
 0 -2 10 362.48 31.43
 0 -2 11 8.81 13.9
 0 -2 -12 -3.05 21.84
 0 -2 12 28.24 14.64
 0 -2 -13 385.49 43.07
 0 -2 13 492.83 39.35
 0 -2 14 277.73 26.6
 0 -2 -14 164.83 32.61
 0 -2 -15 715.36 62.7
 0 -2 20 -0.71 2.19
 0 -1 2 215.39 16.52
 0 -1 3 91.91 8.08
 0 -1 -4 422.34 38.91
 0 -1 4 514.97 37.32
 0 -1 -5 5.48 9.54
 0 -1 -6 236.35 21.18
 0 -1 -7 122.69 15.17
 0 -1 -8 36.45 10.82
 0 -1 -9 13.94 9.67
 0 -1 -10 238.62 23.3
 0 -1 10 255.1 23.7
 0 -1 -11 260.82 24.54
 0 -1 11 240.54 24.51
 0 -1 -12 251.71 24.41
 0 -1 12 261.27 24.99
 0 -1 -13 51.32 24.62
 0 -1 13 39.88 21.93
 0 -1 13 107.55 17.91
 0 -1 -13 76.38 14.59
 0 -1 14 68.74 17.62
 0 -1 -14 29.32 22.95
 0 -1 -14 57.57 15.65
 0 -1 -15 -10.96 25.17
 0 -1 -15 0.6 14.67
 0 -1 -15 14.66 13.28
 0 -1 -16 112.99 17.49
 0 -1 -17 40.24 14.89
 0 -1 -18 67.75 14.43
 0 -1 -19 26.57 11.19
 0 -1 -20 17.59 9.72
 0 -1 -21 6.24 7.08
 0 0 -1 2185.73 152.01
 0 0 1 1943.21 151.96
 0 0 -2 1384.47 102.91
 0 0 -3 25.97 8.09
 0 0 -4 366.31 29.8
 0 0 -5 308.3 26.08
 0 0 -6 105.63 13.78
 0 0 -7 1350.08 102.21
 0 0 -8 920.04 71.08
 0 0 -9 2385.79 179.18
 0 0 -10 489.77 41.76
 0 0 10 559.04 39.68
 0 0 10 436.89 41.04
 0 0 11 21.49 14.35
 0 0 -11 26.54 11.33
 0 0 -12 35.92 12.52
 0 0 12 28.99 14.66
 0 0 -12 38.35 22.07
 0 0 12 44.87 21.08
 0 0 -13 199.09 20.93
 0 0 13 88.06 25.69
 0 0 13 227.7 21.12
 0 0 -13 116.31 27.5
 0 0 -14 168.97 30.69
 0 0 -14 256.9 24.74
 0 0 -15 886.74 60.94
 0 0 -15 648.23 57.64
 0 0 -16 505.82 41.82
 0 0 -17 1338.54 101.8
 0 0 -18 196.01 20.87
 0 0 -19 39.28 12.05
 0 0 -20 29.75 9.9
 0 0 -21 745.95 56.2
 0 1 -1 132.84 10.46
 0 1 -2 194.42 15.88
 0 1 -3 75.91 9.8
 0 1 -4 495.02 38.82
 0 1 -5 4.63 9.82
 0 1 -6 216.7 20.19
 0 1 -7 112.48 13.79
 0 1 -8 53.21 11.1
 0 1 -9 3.09 10.15
 0 1 10 254.88 24.3
 0 1 -10 278.35 24.97
 0 1 11 205.5 21.45
 0 1 -11 206.2 21.54
 0 1 -12 267.4 24.47
 0 1 -12 163.03 29.01
 0 1 12 188.04 28.69
 0 1 12 279.99 24.21
 0 1 -13 50 13.88
 0 1 13 109.66 16.98
 0 1 13 49.19 22.05
 0 1 -13 46.86 23.93
 0 1 -14 43.38 13.73
 0 1 -14 10.27 24.72
 0 1 -15 32.1 14.97
 0 1 -15 25.25 14.32
 0 1 -16 120.86 17.72
 0 1 -17 52.2 15.49
 0 1 -18 40.52 13.48
 0 1 -19 23.32 10.99
 0 1 -20 21.45 9.64
 0 1 -21 26.32 7.42
 0 2 -1 1452.3 107.51
 0 2 -2 951.24 71
 0 2 -3 239.46 19.94
 0 2 -4 7.12 8.81
 0 2 -5 221.08 20.53
 0 2 -6 737.74 57.07
 0 2 -7 891.7 68.64
 0 2 -8 1452.58 110.11
 0 2 -9 1023.52 78.97
 0 2 10 371.45 32.91
 0 2 -10 422.52 33.87
 0 2 11 3.79 13.55
 0 2 -11 11.77 10.98
 0 2 12 16.85 20.22
 0 2 -12 23.97 21.17
 0 2 12 -8.44 14.32
 0 2 -12 19.54 11.88
 0 2 -13 335.36 42.32
 0 2 13 433.57 42.75
 0 2 -14 259.38 26.37
 0 2 -15 905.24 74.82
 0 2 -15 1087.37 77.86
 0 2 -16 1170.68 89.7
 0 2 -17 864.42 67.12
 0 2 -18 117.37 16.6
 0 2 -19 41.94 12.18
 0 2 -20 122.25 13.78
 0 2 -21 191.43 16.41
 0 3 -1 177.32 13.69
 0 3 -2 1321.74 98.3
 0 3 -3 932.97 70.14
 0 3 -4 701.92 53.81
 0 3 -5 2105.37 157.14
 0 3 -6 46.99 10.51
 0 3 -7 269.07 23.87
 0 3 -8 5.39 9.85
 0 3 -9 441.87 39.7
 0 3 9 513.02 38.1
 0 3 10 417.07 33.86
 0 3 -10 395.23 34.67
 0 3 11 545.47 45.08
 0 3 -11 583.82 46.3
 0 3 -12 403.35 34.17
 0 3 12 489.59 33.61
 0 3 12 263.21 36.71
 0 3 -12 302.49 36.6
 0 3 -13 162.12 28.59
 0 3 13 170.11 28.62
 0 3 -14 164.44 21.79
 0 3 -14 263.59 24.04
 0 3 -15 -4.72 14.6
 0 3 -16 201.37 22.18
 0 3 -17 27.5 14.78
 0 3 -18 62.3 13.86
 0 3 -19 145.09 16.34
 0 3 -20 216.46 19.23
 0 3 -21 33.61 7.39
 0 4 -1 2384.06 176.23
 0 4 -2 110.03 10.12
 0 4 -3 177.56 15.8
 0 4 -4 36.3 9.76
 0 4 -5 176.62 17.28
 0 4 -6 1546.37 116.31
 0 4 -7 390.16 32.36
 0 4 -8 1146.03 87.5
 0 4 9 153.1 15.4
 0 4 -9 152.22 16.81
 0 4 -10 99.23 13.96
 0 4 10 92.64 14.85
 0 4 -11 9.76 10.61
 0 4 11 19.69 12.81
 0 4 12 19.69 20.81
 0 4 -12 19.43 11.95
 0 4 -12 31.97 21.09
 0 4 -13 119.24 16.1
 0 4 13 63.5 23.54
 0 4 -14 16.4 12.1
 0 4 -14 17.68 14.73
 0 4 -15 300.02 28.39
 0 4 -16 422.76 36.39
 0 4 -17 47.98 14.61
 0 4 -18 91.67 15.15
 0 4 -19 46.56 11.87
 0 4 -20 33.58 9.92
 0 4 -21 53.29 7.99
 0 5 -1 447.17 33.42
 0 5 -2 1738.85 129.01
 0 5 -3 4178.52 309.31
 0 5 -4 1295.92 97.18
 0 5 -5 871.71 66.41
 0 5 -6 536.01 42.29
 0 5 -7 957.31 73.33
 0 5 -8 43.59 10.7
 0 5 -9 602.55 50.6
 0 5 9 655.4 48.88
 0 5 -10 1210.19 92.99
 0 5 -11 2917.73 219.17
 0 5 -12 877.04 61.28
 0 5 12 622.31 61.84
 0 5 -13 778.88 56.66
 0 5 13 572.57 58.18
 0 5 -14 293.6 26.75
 0 5 -14 228.96 25.46
 0 5 -15 16.21 14.63
 0 5 -16 86.59 16.69
 0 5 -17 38.36 13.59
 0 5 -18 627.59 49.55
 0 5 -19 628.97 48.96
 0 5 -20 598.34 45.97
 0 5 -21 286.42 22.64
 0 6 -1 690.86 51.3
 0 6 -2 128.37 11.18
 0 6 -3 1765.48 131.32
 0 6 -4 1326.69 99.38
 0 6 -5 594.89 46.16
 0 6 -6 450.97 36.15
 0 6 -7 351.6 29.53
 0 6 -8 8.01 9.94
 0 6 9 71.38 11.06
 0 6 -9 71.7 12.1
 0 6 -10 13.87 10.04
 0 6 -11 223.98 20.91
 0 6 11 137.17 24.66
 0 6 -12 53.67 13.08
 0 6 12 32.77 20.55
 0 6 -13 190.7 20.46
 0 6 13 139.67 25.88
 0 6 -14 32.41 13.06
 0 6 -14 44.46 14.77
 0 6 -15 6.86 15.04
 0 6 -16 47.46 15.26
 0 6 -17 84.25 15.7
 0 6 -18 112.96 15.89
 0 6 -19 32.97 10.94
 0 6 -20 11.53 8.76
 0 6 -21 18.19 6.27
 0 7 -1 34.46 3.81
 0 7 -2 2808.88 207.87
 0 7 -3 682.09 51.63
 0 7 -4 3968.91 294.14
 0 7 -5 644.7 49.73
 0 7 -6 1057.28 80.25
 0 7 -7 391 32.16
 0 7 -8 273.02 24.57
 0 7 -9 258.35 23.68
 0 7 -10 459.32 38.4
 0 7 -11 1970.43 132.1
 0 7 11 1513.08 131.87
 0 7 -12 887.73 64.89
 0 7 12 723.81 65.66
 0 7 -13 1669.43 127.92
 0 7 -14 81.61 14.71
 0 7 -14 35.63 14.37
 0 7 -15 48.54 15.27
 0 7 -16 73.46 15.61
 0 7 -17 393.41 33.58
 0 7 -18 543.28 43.21
 0 7 -19 564.48 44.12
 0 7 -20 349.12 27.94
 0 7 -21 220.25 17.68
 0 8 -1 945.43 69.98
 0 8 -2 104.49 9.39
 0 8 -3 351.15 27.52
 0 8 -4 100.8 11.11
 0 8 -5 648 49.98
 0 8 -6 29.83 9.58
 0 8 -7 102.92 12.83
 0 8 -8 793.37 61.69
 0 8 -9 447.36 36.89
 0 8 -10 27.5 10.95
 0 8 11 82.62 20.69
 0 8 -11 80.65 14.12
 0 8 12 81.03 21.47
 0 8 -12 97.76 15.02
 0 8 -13 774.24 62.33
 0 8 -14 34.27 12.9
 0 8 -14 28.01 14.64
 0 8 -15 118.14 17.42
 0 8 -16 80.74 15.79
 0 8 -17 22.94 13.16
 0 8 -18 18.28 12.09
 0 8 -19 11.91 10.55
 0 8 -20 32.65 8.7
 0 8 -21 26.24 5.46
 0 9 -2 460.51 34.7
 0 9 -3 515.37 39.27
 0 9 -4 787.85 59.63
 0 9 -5 808.24 61.62
 0 9 -6 406.43 32.76
 0 9 -7 3.38 9.52
 0 9 -8 175.13 17.68
 0 9 -9 416.84 34.76
 0 9 -10 456.33 38.06
 0 9 -11 284.87 24.53
 0 9 11 195.99 27.87
 0 9 -12 567.95 41
 0 9 12 364.58 42.61
 0 9 -13 311.31 25.7
 0 9 -13 211.69 24.09
 0 9 -14 62.7 15.6
 0 9 -15 50.54 14.23
 0 9 -16 19.33 13.97
 0 9 -17 314.87 27.77
 0 9 -18 121.44 15.35
 0 9 -19 425.55 33.86
 0 9 -20 224.97 18.94
 0 10 -2 1340.82 99.45
 0 10 -3 206.35 16.84
 0 10 -4 12.17 6.97
 0 10 -5 99.01 11.19
 0 10 -6 113.03 12.68
 0 10 -7 1794.89 134.76
 0 10 -8 2384.66 178.58
 0 10 -9 2170.39 163.14
 0 10 -10 652.1 51.97
 0 10 -11 13.3 10.61
 0 10 11 18.42 19.37
 0 10 -12 279.66 26.98
 0 10 -13 424.74 33.24
 0 10 -13 319.09 31.17
 0 10 -14 201.1 21.77
 0 10 -15 519.86 42.16
 0 10 -16 847.35 65.62
 0 10 -17 319.86 27.63
 0 10 -18 67.5 12.49
 0 10 -19 4.45 9.12
 0 10 -20 36.03 7.64
 0 11 -2 668.26 49.81
 0 11 -3 56.63 6.91
 0 11 -4 354.99 27.86
 0 11 -5 197.82 17.46
 0 11 -6 341.44 27.93
 0 11 -7 84.66 11.57
 0 11 -8 342.31 29.03
 0 11 -9 209.1 20.3
 0 11 -10 238.4 22.55
 0 11 -11 42.45 11.8
 0 11 11 27.49 19.06
 0 11 -12 227.15 20.44
 0 11 -12 140.48 18.54
 0 11 -13 8.06 13.02
 0 11 -13 -1.12 12
 0 11 -14 24.41 13.66
 0 11 -15 11.89 13.88
 0 11 -16 54.8 14.43
 0 11 -17 131.78 16.22
 0 11 -18 68.84 12.09
 0 11 -19 107.88 12.39
 0 11 -20 32.74 7.36
 0 12 -3 33.6 5.69
 0 12 -4 98.98 10.19
 0 12 -5 301.2 24.4
 0 12 -6 1604.09 120.23
 0 12 -7 4272.58 317.38
 0 12 -8 1582.46 119.37
 0 12 -9 1329.16 101.14
 0 12 -10 475.6 39.34
 0 12 -11 28.93 11
 0 12 -12 77.06 14.98
 0 12 -12 136.34 16.06
 0 12 -13 42.96 13.57
 0 12 -14 582.99 46.65
 0 12 -15 687.69 54.02
 0 12 -16 599.94 47.37
 0 12 -17 558.15 43.99
 0 12 -18 66.92 11.5
 0 12 -19 9.41 8.73
 0 12 -20 24.75 6.08
 0 13 2 54.77 5.16
 0 13 -4 14.77 5.76
 0 13 -5 29.32 7.21
 0 13 -6 3.99 7.16
 0 13 -7 15.02 7.98
 0 13 -8 9.45 8.4
 0 13 -9 81.53 11.9
 0 13 -10 68.57 11.74
 0 13 -11 314.41 24.91
 0 13 -11 218.39 23.16
 0 13 -12 184.79 19.77
 0 13 -12 174.32 18.9
 0 13 -13 11.06 12.57
 0 13 -14 0.49 12.79
 0 13 -15 5.73 12.42
 0 13 -16 86.28 13.88
 0 13 -17 48.44 11.67
 0 13 -18 61.06 10.98
 0 13 -19 25.24 8.35
 0 13 -20 21.38 5.33
 0 14 -4 30.26 5.75
 0 14 -5 97.84 10.33
 0 14 -6 1770.41 132.4
 0 14 -7 641.9 49.76
 0 14 -8 1963.78 147.39
 0 14 -9 1185.55 90.5
 0 14 -10 342.76 29.38
 0 14 -11 27.01 11.7
 0 14 -11 19.98 9.72
 0 14 -12 186.73 19.32
 0 14 -13 268.87 24.82
 0 14 -14 420.25 34.98
 0 14 -15 525.19 41.97
 0 14 -16 366.7 30.59
 0 14 -17 724.18 55.59
 0 14 -18 35.32 9.41
 0 14 -19 19.04 6.9
 0 15 3 310.2 23.79
 0 15 -5 1524.76 113.82
 0 15 -6 463.41 36.28
 0 15 -7 35.37 8.48
 0 15 -8 29.81 8.82
 0 15 -9 448.72 36.59
 0 15 -10 238.36 22.09
 0 15 -12 308.6 26.68
 0 15 -13 498.23 40.05
 0 15 -14 100.78 14.56
 0 15 -15 9.03 11.87
 0 15 -16 28.26 11.24
 0 15 -17 142.28 15.23
 0 15 -18 256.91 21.42
 0 15 -19 419.08 32.08
 0 16 -7 273.6 22.91
 0 16 -8 286.74 24.37
 0 16 -9 497.31 39.98
 0 16 -13 88.09 13.43
 0 16 -14 130 15.69
 0 16 -15 302.76 26.08
 0 16 -16 48.81 10.99
 0 16 -17 39.75 9.93
 0 16 -18 39.99 8.39
 0 17 -15 150.81 16.01
 0 17 -16 14.88 9.47
 -1 -44 7 63.98 6.94
 1 -44 -7 52.12 7.35
 -1 -44 6 15.91 6.07
 1 -44 -6 16.05 6.76
 -1 -44 5 17.83 6.65
 1 -44 -5 21.25 7.34
 -1 -44 4 92.97 9.67
 1 -44 -4 88.18 10.11
 -1 -44 3 48.11 7.43
 1 -44 -3 60.2 8.41
 -1 -44 2 43.09 5.88
 1 -44 -2 13.88 5.06
 -1 -44 1 2.19 8.69
 -1 -44 0 4.61 9.13
 -1 -44 -1 41.17 9.48
 -1 -43 8 810.74 55.57
 1 -43 -8 683.07 55.29
 -1 -43 7 586.81 39.83
 1 -43 -7 466.11 39.34
 -1 -43 6 749.62 48.94
 1 -43 -6 559.59 48.39
 -1 -43 5 350.93 26.1
 1 -43 -5 295.95 25.75
 -1 -43 4 222.14 18.43
 1 -43 -4 197.43 18.52
 -1 -43 3 22.34 8.34
 -1 -43 3 18.37 9.46
 1 -43 -3 31.53 9.15
 -1 -43 2 73.57 9.26
 1 -43 -2 68.66 9.67
 -1 -43 1 343.27 14.04
 -1 -43 1 372.19 16.68
 -1 -43 0 531.92 41.56
 -1 -43 -1 360.64 29.2
 1 -43 2 387.64 30.71
 -1 -43 -2 379.27 30.69
 1 -43 3 471.67 36.23
 -1 -43 -3 454.32 35.87
 1 -43 4 52.05 9.48
 1 -43 6 113.78 11.36
 -1 -42 9 8.4 6.19
 -1 -42 8 -5.04 7.76
 -1 -42 7 -5.74 8.33
 1 -42 -7 10.94 9.06
 -1 -42 6 21.51 9.09
 1 -42 -6 10.93 9.84
 -1 -42 5 65.76 11.05
 1 -42 -5 55.54 11.43
 -1 -42 5 56.28 10.06
 -1 -42 4 77.67 11.29
 -1 -42 4 45.34 10.99
 1 -42 -4 63.33 11.36
 -1 -42 3 6.66 10.3
 -1 -42 3 3.61 10.52
 1 -42 -3 23.73 9.89
 -1 -42 2 79.98 11.06
 1 -42 -2 71.9 11.18
 -1 -42 1 24.93 8.06
 1 -42 -1 22.38 8.74
 -1 -42 1 17.73 11.26
 1 -42 0 25.44 9.87
 -1 -42 0 12.53 11.3
 1 -42 0 0.19 5.37
 1 -42 1 81.51 11.73
 -1 -42 -1 58.35 12.14
 1 -42 2 19.32 10.2
 -1 -42 -2 -15.62 10.21
 1 -42 3 100.32 12.53
 -1 -42 -3 80.78 11.96
 1 -42 4 30.16 9.98
 -1 -42 -4 25.76 8.75
 1 -42 5 18.01 8.75
 1 -42 6 5.79 8
 1 -42 6 21.19 8.15
 1 -42 7 7.81 7.45
 1 -42 7 10.06 6.93
 1 -42 8 -1.71 5.72
 1 -42 8 6.09 5.05
 -1 -41 10 83.38 9.02
 1 -41 -10 85.55 9.44
 -1 -41 9 487.63 34.21
 1 -41 -9 392.5 34.01
 -1 -41 8 324.51 26.3
 -1 -41 8 385.05 27.85
 -1 -41 7 489.08 40.4
 -1 -41 7 632.53 41.83
 1 -41 -7 538.52 41.51
 -1 -41 6 1120.43 80.93
 1 -41 -6 1027.59 80.57
 -1 -41 5 827.83 56.85
 -1 -41 5 662.69 56.18
 1 -41 -5 750.55 56.6
 -1 -41 4 13.84 10.7
 1 -41 -4 14.66 11.45
 -1 -41 4 25.78 10.86
 -1 -41 3 -9.1 10.39
 1 -41 -3 20.89 11.05
 -1 -41 3 18.17 11.29
 -1 -41 2 288.3 22.53
 1 -41 -2 212.52 21.62
 -1 -41 1 408.45 30.56
 -1 -41 1 382.12 31.56
 1 -41 -1 348.59 30.53
 1 -41 0 491.95 37.9
 -1 -41 0 494.02 37.06
 -1 -41 0 489.97 38.36
 1 -41 0 442.34 37.07
 1 -41 1 424.52 15.05
 -1 -41 -1 377.67 15.18
 1 -41 2 201.92 18.82
 -1 -41 -2 178.04 18.73
 1 -41 3 285.44 24.13
 1 -41 3 291.07 24.02
 -1 -41 -3 249.56 23.47
 1 -41 4 12.01 10.25
 1 -41 4 16.53 10.54
 -1 -41 -4 19.24 9.72
 1 -41 5 23.58 10.33
 -1 -41 -5 22.21 8.42
 1 -41 6 47.37 10.33
 1 -41 6 63.02 10.39
 1 -41 7 466.14 35.01
 1 -41 7 430.86 34.92
 1 -41 8 192.07 17.08
 1 -41 8 202.96 16.74
 1 -41 9 671.48 47.21
 1 -41 9 595.28 46.83
 -1 -40 11 212.27 16.1
 1 -40 -11 178.26 16.06
 -1 -40 10 140.92 12.44
 1 -40 -10 168.31 14.25
 -1 -40 9 92.9 9.71
 1 -40 -9 100.8 12.53
 -1 -40 8 84.83 9.69
 -1 -40 7 19.29 7.69
 -1 -40 6 28.17 8.15
 1 -40 -6 41.55 12.34
 -1 -40 6 31.21 9.93
 -1 -40 5 43.5 8.79
 -1 -40 5 55.35 11.65
 1 -40 -5 34.21 12.96
 1 -40 -4 133.25 16.48
 -1 -40 4 138.63 16.29
 -1 -40 3 402.11 30.3
 -1 -40 3 306.65 30.09
 1 -40 -3 376.43 30.23
 -1 -40 2 554.51 39.69
 1 -40 -2 445.05 39.23
 1 -40 -1 187.12 17.73
 -1 -40 1 161.56 17.72
 1 -40 -1 169.31 17.5
 -1 -40 1 156.48 18.35
 -1 -40 0 389.15 29.12
 1 -40 0 374.03 30.06
 1 -40 0 322.69 29.05
 -1 -40 0 345.19 30.24
 1 -40 1 15.08 11.98
 -1 -40 -1 23.42 12.24
 1 -40 1 11.71 8.69
 1 -40 2 27.48 12.04
 1 -40 2 14.78 11.2
 -1 -40 -2 29.38 12.15
 1 -40 3 173.15 18.51
 1 -40 3 184.99 18.73
 -1 -40 -3 173.11 17.91
 1 -40 4 259.99 24.06
 1 -40 4 279.54 24.03
 -1 -40 -4 268.41 23.3
 1 -40 5 205.65 19.94
 -1 -40 -5 217.36 18.96
 1 -40 6 194.71 18.25
 1 -40 6 213.33 18.5
 -1 -40 -6 178.69 16.47
 1 -40 7 81.87 11.33
 1 -40 7 73.07 11.07
 1 -40 8 21.97 8.72
 1 -40 8 23.75 8.2
 1 -40 9 22.17 6.4
 -1 -39 12 10.31 5.14
 1 -39 -12 12.04 5.4
 -1 -39 11 5.69 4.89
 -1 -39 11 4.2 6.6
 1 -39 -11 7.55 7.89
 -1 -39 10 7.91 6.1
 1 -39 -10 8.37 9.68
 -1 -39 9 31.66 7.76
 -1 -39 8 63.52 9.39
 -1 -39 7 260.9 21.55
 -1 -39 7 253.5 21.8
 -1 -39 6 245.91 21.68
 -1 -39 6 273.48 22.67
 -1 -39 5 314.32 26.09
 -1 -39 5 327.47 27.24
 -1 -39 4 152.05 15.42
 -1 -39 4 171.69 17.88
 1 -39 -4 157.17 18.17
 -1 -39 3 9.08 12.71
 1 -39 -3 -4.33 12.57
 1 -39 -2 14.25 11.17
 -1 -39 2 3.51 11.41
 1 -39 -2 18.23 12.38
 -1 -39 1 159.23 16.48
 1 -39 -1 163.43 16.69
 -1 -39 1 124.95 17.68
 1 -39 -1 124.37 16.69
 1 -39 0 320.37 28.13
 -1 -39 0 374.03 27.46
 1 -39 0 285.91 26.86
 -1 -39 0 307.51 28.26
 1 -39 1 305.77 27.12
 1 -39 1 331.13 27.2
 -1 -39 -1 337.15 27.39
 1 -39 1 278.65 25.52
 1 -39 2 92.59 13.6
 1 -39 2 63.6 13.89
 1 -39 2 46.06 8.47
 -1 -39 -2 71.55 13.82
 1 -39 3 179.24 18.61
 1 -39 3 181.37 18.81
 -1 -39 -3 150.51 17.86
 1 -39 4 90.94 13.17
 1 -39 4 68.2 14.12
 -1 -39 -4 75.31 12.08
 1 -39 5 11.77 11.13
 -1 -39 -5 -7.58 10.63
 -1 -39 -5 -2.07 9.61
 1 -39 6 37.62 11.26
 1 -39 6 26.59 11.62
 -1 -39 -6 38.86 8.96
 1 -39 7 183.26 14.54
 1 -39 7 157.72 14.26
 1 -39 8 71.13 10.27
 1 -39 8 67.88 10.64
 1 -39 9 250.37 12.5
 -1 -39 -9 -9.5 12.42
 1 -39 10 41.8 6.23
 1 -39 11 33.49 5.66
 -1 -38 12 348.19 29.55
 -1 -38 12 431.23 30.22
 1 -38 -12 421.4 30.16
 -1 -38 11 612.01 48.69
 1 -38 -11 703.94 49.39
 -1 -38 10 530.88 40.61
 -1 -38 9 272.59 22.49
 -1 -38 8 160.39 15.32
 -1 -38 7 16.93 9.15
 -1 -38 7 21.21 9.86
 -1 -38 6 91.22 12.03
 -1 -38 6 96.16 13.45
 -1 -38 5 235.85 20.67
 -1 -38 5 231.03 21.81
 -1 -38 4 624.57 46.09
 -1 -38 4 553.59 46.93
 -1 -38 3 346.96 30.47
 1 -38 -3 363.24 30.88
 1 -38 -2 266.28 23.43
 1 -38 -2 245.12 23.94
 -1 -38 1 109.8 14.24
 1 -38 -1 105.99 14.75
 1 -38 -1 92.31 14.86
 -1 -38 1 76.73 15.14
 1 -38 0 183.91 20.99
 1 -38 0 178.77 20.26
 -1 -38 0 176.74 21.2
 1 -38 1 13 12.93
 1 -38 1 13.25 13.05
 -1 -38 -1 19.66 12.82
 1 -38 1 4.9 10.99
 1 -38 2 184.45 19.9
 1 -38 2 203.48 20.55
 1 -38 2 169.42 17.4
 -1 -38 -2 211.77 20.06
 -1 -38 -3 326.01 29.58
 1 -38 3 347.4 30.04
 1 -38 3 386.42 30.59
 -1 -38 -3 336.54 29.47
 -1 -38 -4 505.46 48.37
 1 -38 4 627.02 48.31
 -1 -38 -4 597.69 47.53
 1 -38 5 448.97 36.14
 -1 -38 -5 389.05 37.44
 -1 -38 -5 465.2 35.38
 1 -38 6 469.61 38.38
 1 -38 6 590.52 39.11
 -1 -38 -6 483.34 37.31
 1 -38 7 183.59 17.88
 1 -38 7 170.24 17.27
 1 -38 8 178.78 16.22
 1 -38 8 161.32 15.99
 1 -38 9 14.07 8.21
 -1 -38 -9 19.13 15.25
 1 -38 10 139.7 12.02
 -1 -38 -10 91.86 17.21
 1 -38 11 511.56 39.01
 1 -37 -13 4.33 5.8
 -1 -37 13 3.87 5.33
 -1 -37 13 3.2 4.36
 -1 -37 12 46.06 6.96
 1 -37 -12 45.86 9.28
 -1 -37 11 24.91 7.37
 -1 -37 10 30.72 8.27
 -1 -37 10 1.06 6.68
 -1 -37 9 14.18 8.66
 -1 -37 9 14.71 7.64
 -1 -37 8 28.62 9.34
 -1 -37 8 0.43 8.45
 -1 -37 8 29.17 9.03
 -1 -37 7 23.1 9.61
 -1 -37 7 10.97 8.45
 -1 -37 7 34.89 10.67
 -1 -37 6 13.24 9.52
 -1 -37 6 16.13 11.33
 -1 -37 5 129.42 14.1
 -1 -37 5 114.23 15.92
 -1 -37 4 4.01 9.48
 -1 -37 4 0.42 12.78
 -1 -37 3 67.89 11.58
 1 -37 -3 69.78 13.25
 -1 -37 3 85.67 15.19
 1 -37 -2 30.06 12.57
 1 -37 -2 28.02 13.13
 1 -37 -1 65.9 14.28
 1 -37 -1 79.29 14.56
 -1 -37 1 34.21 14.78
 1 -37 0 7.05 12.43
 -1 -37 0 -2.25 11.42
 1 -37 0 8.89 13.42
 1 -37 0 4.39 12.24
 -1 -37 0 -5.01 13.6
 1 -37 1 97.98 16.39
 -1 -37 -1 130.83 15.32
 1 -37 1 113.26 16.72
 -1 -37 -1 136.21 16.92
 1 -37 1 108.1 15.13
 -1 -37 -2 6.88 11.57
 1 -37 2 7.53 13.25
 1 -37 2 -0.56 14.31
 1 -37 2 9.18 10.5
 -1 -37 -2 -3.04 12.99
 -1 -37 -3 28.93 13.99
 1 -37 3 23.14 12.92
 1 -37 3 15.83 14.63
 -1 -37 -3 32.27 13.01
 1 -37 4 40.28 13.3
 -1 -37 -4 41.57 15.43
 -1 -37 -4 36.54 11.99
 1 -37 5 15.74 12.41
 -1 -37 -5 19.45 15.48
 -1 -37 -5 6.29 10.97
 -1 -37 -6 -25.61 16.52
 1 -37 6 -1.76 12.38
 1 -37 6 -13.94 13.79
 -1 -37 -6 8.47 9.87
 -1 -37 -7 199.8 25.72
 1 -37 7 194.25 21.37
 1 -37 8 14.3 11.29
 -1 -37 -8 15.28 16.84
 1 -37 9 -2.32 9.29
 -1 -37 -9 -9.3 17.42
 1 -37 10 66.65 9.27
 -1 -37 -10 32.73 17.26
 -1 -37 -11 -6.83 13.09
 1 -37 11 11.6 7.03
 1 -37 11 3.34 3.35
 1 -37 12 2.11 5.75
 1 -36 -13 295.32 22.85
 -1 -36 13 281.77 22.58
 -1 -36 12 635.33 48.2
 -1 -36 11 511.93 34.92
 -1 -36 11 364.15 35.52
 -1 -36 10 447.61 31.89
 -1 -36 10 336.15 32.73
 -1 -36 9 339.05 24.86
 -1 -36 9 237.6 26.03
 -1 -36 8 165.61 15.62
 -1 -36 8 172.22 15.85
 -1 -36 7 -6.51 10.92
 -1 -36 7 -5.22 10.72
 -1 -36 7 -1.48 9.7
 -1 -36 6 8 10.64
 -1 -36 6 11.07 9.99
 -1 -36 6 30.58 12.1
 -1 -36 5 222.64 20.07
 -1 -36 5 247.31 21.57
 -1 -36 5 190.67 20.22
 -1 -36 4 1091.31 82.26
 -1 -36 4 1082.17 82.88
 -1 -36 3 710.87 56.49
 1 -36 -3 762.86 57.16
 -1 -36 3 744.32 57.62
 1 -36 -2 1066.01 81.39
 1 -36 -1 176.06 18.71
 -1 -36 1 169.31 19.07
 1 -36 -1 128.08 18.1
 1 -36 0 17.18 13.38
 1 -36 0 24.36 13.94
 1 -36 0 9.68 12.49
 -1 -36 0 14.13 13.94
 -1 -36 -1 29.08 11.77
 1 -36 1 14.63 13.13
 1 -36 1 25.59 14.39
 -1 -36 -1 -8.89 11.16
 -1 -36 -1 -6.96 13.89
 1 -36 1 0.36 11.84
 -1 -36 -2 325.33 28.93
 1 -36 2 313.66 28.93
 1 -36 2 393.24 30.63
 -1 -36 -2 338.49 29.01
 1 -36 2 301.09 27.48
 -1 -36 -3 334.69 32.1
 1 -36 3 386.32 31.54
 -1 -36 -3 362.1 31.35
 1 -36 3 343.31 29.57
 1 -36 4 1296.61 93.99
 -1 -36 -4 1177.4 94.49
 -1 -36 -4 1228.14 93.43
 1 -36 5 1722.14 122.28
 -1 -36 -5 1464.2 122.91
 -1 -36 -5 1645.44 121.62
 -1 -36 -6 651.66 59.4
 1 -36 6 744.07 57.75
 -1 -36 -6 695.4 56.81
 1 -36 7 259.76 24.26
 -1 -36 -7 274.57 22.48
 1 -36 8 305.52 25.21
 -1 -36 -8 214.42 28.27
 1 -36 9 151.61 15.64
 -1 -36 -9 97.4 21.73
 1 -36 10 273.54 21.45
 -1 -36 -10 177.95 27.27
 1 -36 11 310.38 24.33
 1 -36 11 349.26 25.34
 -1 -36 -12 249.98 33.62
 1 -36 12 473.13 31.56
 1 -36 13 288.06 22.26
 -1 -35 14 77.35 7.92
 -1 -35 14 79.91 8.09
 1 -35 -13 111.7 12.31
 -1 -35 13 116.75 11.22
 -1 -35 12 25.61 10.03
 -1 -35 12 31.7 8.06
 -1 -35 11 18.79 11.76
 -1 -35 11 18.89 8.85
 -1 -35 10 66.99 14.64
 -1 -35 10 105.9 12
 -1 -35 9 144.62 18.56
 -1 -35 9 174.36 16.39
 -1 -35 8 168.13 18.69
 -1 -35 8 143.95 16.27
 -1 -35 8 170.62 16.28
 -1 -35 7 16.53 12.86
 -1 -35 7 27.83 11.42
 -1 -35 7 31.31 10.83
 -1 -35 6 150.53 18.87
 -1 -35 6 160.81 18.09
 -1 -35 6 192.06 17.39
 -1 -35 5 163.31 19.3
 -1 -35 5 202.29 18.38
 -1 -35 5 206.34 19.99
 -1 -35 4 7.25 13.14
 -1 -35 4 36.8 11.1
 -1 -35 4 9.65 10.17
 1 -35 -4 19.35 11.65
 -1 -35 3 11.12 10.12
 1 -35 -3 37.63 12.27
 -1 -35 3 19.2 13.71
 -1 -35 2 12.07 10.26
 1 -35 -2 16.6 12.65
 1 -35 -1 31.15 13.28
 1 -35 -1 0.55 13.23
 1 -35 -1 21.71 13.81
 -1 -35 1 18.34 14.08
 1 -35 0 82.5 15.87
 1 -35 0 105.59 16.46
 1 -35 0 126.58 15.56
 -1 -35 0 81 16.42
 -1 -35 -1 29.77 12.7
 1 -35 1 33.53 14.04
 -1 -35 -1 48.03 12.11
 1 -35 1 45.19 16.42
 1 -35 1 41.52 12.75
 -1 -35 -1 17.61 14.24
 -1 -35 -2 32.9 13.46
 1 -35 2 13.21 13.26
 1 -35 2 25.99 17.03
 1 -35 2 33.78 12.07
 -1 -35 -2 27.82 13.65
 1 -35 3 121.89 16.94
 -1 -35 -3 108.26 17.02
 1 -35 3 145.02 19.88
 1 -35 3 114.22 13.87
 -1 -35 -3 93.94 15.89
 1 -35 4 -1.54 13.15
 -1 -35 -4 3.31 14.66
 -1 -35 -4 13.04 12.49
 -1 -35 -5 -2.81 15.81
 1 -35 5 12.53 13.06
 1 -35 5 -12.53 15.27
 -1 -35 -5 10.84 11.83
 -1 -35 -6 18.48 16.88
 1 -35 6 16.48 12.46
 1 -35 6 13.77 15.19
 -1 -35 -6 17.94 10.7
 -1 -35 -7 249.83 29.91
 1 -35 7 297.52 26.14
 1 -35 7 350.46 28.11
 -1 -35 -7 281.09 24.44
 1 -35 8 47.74 14.19
 -1 -35 -8 27.4 19.54
 1 -35 9 222.72 20
 -1 -35 -9 134.29 25.86
 -1 -35 -10 33.19 19.48
 1 -35 10 17.91 10.02
 1 -35 10 11.62 10.11
 -1 -35 -11 5.65 18.49
 1 -35 11 6.19 7.2
 1 -35 11 9.96 9.09
 -1 -35 -12 2.37 16.74
 1 -35 12 -3.67 7.69
 -1 -35 -13 8.67 11.35
 1 -35 13 15.08 5.93
 1 -34 -14 26.55 6.72
 -1 -34 14 24.34 6.54
 -1 -34 13 117.1 15.35
 -1 -34 13 163.66 13.7
 -1 -34 12 192.04 21.46
 -1 -34 12 242.49 19.41
 -1 -34 11 362.91 35.47
 -1 -34 11 470.15 34.06
 -1 -34 10 318.39 30.78
 -1 -34 10 375.53 28.99
 -1 -34 9 425.94 31.71
 -1 -34 9 393.44 32.31
 -1 -34 9 347.64 34.02
 -1 -34 8 46.75 14.37
 -1 -34 8 72.46 11.69
 -1 -34 8 52.21 11.39
 -1 -34 7 70.06 12.28
 -1 -34 7 51.19 11.27
 -1 -34 6 82.12 15.5
 -1 -34 6 73.84 12.23
 -1 -34 6 74.75 13.69
 -1 -34 5 93.03 13.07
 -1 -34 5 85.42 15.35
 -1 -34 5 118.81 14.99
 -1 -34 4 438.34 37.88
 -1 -34 4 443.04 38.18
 -1 -34 4 464.99 37.12
 1 -34 -4 504.62 37.74
 -1 -34 3 229.41 22.04
 -1 -34 3 254.03 29.68
 -1 -34 3 211.83 23.37
 1 -34 -3 255.54 22.94
 -1 -34 3 248 21.55
 -1 -34 2 304.24 34.66
 -1 -34 2 326.2 26.7
 1 -34 -2 307.66 28.13
 -1 -34 1 78.72 21.04
 -1 -34 1 98.03 15.83
 1 -34 -1 65.64 14.39
 1 -34 -1 68.55 14.62
 -1 -34 0 8.41 18.89
 -1 -34 0 13.22 13.48
 1 -34 0 -2.9 13.5
 -1 -34 0 25.13 11.72
 1 -34 0 16.09 13.34
 1 -34 0 15.21 14.98
 -1 -34 -1 70.19 19.97
 -1 -34 -1 63.9 15.24
 1 -34 1 65.59 13.98
 -1 -34 -1 33.7 12.99
 1 -34 1 50.85 14.22
 1 -34 1 83.07 17.36
 -1 -34 -2 46.95 19.08
 1 -34 2 70.77 14.56
 -1 -34 -2 50.46 14.06
 1 -34 2 66.41 17.48
 -1 -34 -2 45.41 14.86
 1 -34 2 43.67 12.67
 -1 -34 -3 461.63 39.2
 1 -34 3 434.52 38.73
 1 -34 3 436.56 37.35
 -1 -34 -3 480.51 38.62
 -1 -34 -4 384.71 32.39
 1 -34 4 412.89 33.11
 -1 -34 -4 356.71 33.98
 -1 -34 -5 615.98 53.24
 -1 -34 -5 668.91 51.39
 -1 -34 -5 585.75 52.07
 1 -34 5 658.31 52.02
 1 -34 5 784.66 53.26
 -1 -34 -6 315.52 32.01
 -1 -34 -6 354.34 27.97
 -1 -34 -6 299.71 28.93
 1 -34 6 309.35 28.96
 1 -34 6 386.2 30.69
 -1 -34 -7 226.46 19.87
 1 -34 7 270.61 23.71
 -1 -34 -7 212.77 21.37
 1 -34 8 154.68 18.27
 -1 -34 -8 112.98 23.5
 1 -34 9 189.86 19.03
 -1 -34 -9 116.31 24.95
 -1 -34 -10 65.32 21.81
 1 -34 10 91.92 13.17
 1 -34 10 67.87 12.83
 1 -34 11 313.81 24.52
 1 -34 11 313.03 25.1
 -1 -34 -12 249.74 20.98
 1 -34 12 373.23 11.4
 1 -34 13 259.86 19.42
 -1 -34 -13 153.56 24
 -1 -34 -14 84.27 12.19
 -1 -33 15 260.91 20.5
 1 -33 -14 229.93 17.68
 -1 -33 14 212.94 17.36
 -1 -33 13 167.42 14.1
 -1 -33 13 103.14 16.41
 -1 -33 12 116.22 12.76
 -1 -33 12 100.22 15.95
 -1 -33 11 11.35 9.47
 -1 -33 11 11.86 13.79
 -1 -33 10 77.83 12.19
 -1 -33 10 89.37 16.31
 -1 -33 9 434.32 33.45
 -1 -33 9 365.77 35.99
 -1 -33 9 437.83 34.19
 -1 -33 8 234.93 20.9
 -1 -33 8 193.53 23.49
 -1 -33 8 240.96 20.96
 -1 -33 7 230.9 21.13
 -1 -33 7 212.71 22.98
 -1 -33 7 216.3 20.54
 -1 -33 6 594.64 45.38
 -1 -33 6 593.48 44.89
 -1 -33 6 514.53 45.95
 -1 -33 5 160.65 25.11
 -1 -33 5 194.99 19.44
 -1 -33 5 179.29 17.59
 -1 -33 5 159.37 19.77
 -1 -33 4 241.07 22.92
 -1 -33 4 240.4 23.01
 -1 -33 4 200.76 29.69
 -1 -33 4 255.09 21.53
 1 -33 -4 216.59 22.12
 -1 -33 3 32.45 12.14
 -1 -33 3 57.71 20.28
 -1 -33 3 50.93 14.3
 -1 -33 3 47.23 10.87
 1 -33 -3 40.26 12.55
 -1 -33 2 48.87 20.44
 1 -33 -2 41.61 14.54
 -1 -33 2 22.89 10.59
 1 -33 -2 38.23 13.66
 1 -33 -2 28.72 13.17
 -1 -33 1 328.65 28.5
 -1 -33 1 321.07 35.33
 1 -33 -1 326.02 30.15
 -1 -33 1 312.86 29.73
 1 -33 -1 351.01 29.43
 1 -33 -1 371.48 30.49
 -1 -33 0 1178.4 94.06
 -1 -33 0 1080.25 98.49
 -1 -33 0 1282.75 94.38
 1 -33 0 1171.56 94.04
 1 -33 0 1194.2 94.57
 1 -33 0 1227.31 94.43
 -1 -33 -1 1030.66 82.93
 -1 -33 -1 1057.47 83.02
 1 -33 1 1054.19 82.62
 1 -33 1 1117.28 83.44
 -1 -33 -1 862.16 86.63
 1 -33 1 1091.86 83.01
 -1 -33 -2 103.63 16.24
 1 -33 2 86.13 14.5
 -1 -33 -2 56.63 18.91
 1 -33 2 106.7 15.71
 -1 -33 -2 109.9 15.99
 1 -33 2 154.76 19.05
 -1 -33 -3 748.42 58.88
 -1 -33 -3 710.39 58.78
 -1 -33 -3 777.98 58.37
 1 -33 3 701.72 57.34
 -1 -33 -3 704.68 62.43
 1 -33 3 739.1 58.64
 1 -33 3 884.24 59.77
 -1 -33 -4 74.69 15.32
 1 -33 4 61.46 14.23
 -1 -33 -4 45.38 13.89
 -1 -33 -4 37.67 14.16
 -1 -33 -5 5.35 12.07
 -1 -33 -5 14.26 12.64
 1 -33 5 6.24 12.56
 -1 -33 -5 -7.24 15.33
 1 -33 5 5.02 15.41
 -1 -33 -6 356.71 33.46
 -1 -33 -6 351.34 30.35
 -1 -33 -6 317.37 31.34
 1 -33 6 348.1 31.38
 -1 -33 -7 474.79 37.45
 -1 -33 -7 413.69 41.3
 -1 -33 -7 436.49 38.57
 -1 -33 -8 432.08 42.33
 -1 -33 -8 410.44 37.94
 -1 -33 -9 385.37 44.69
 -1 -33 -9 470.48 39.99
 -1 -33 -10 183.82 29.3
 1 -33 10 228.21 22.35
 -1 -33 -11 32.28 21.04
 1 -33 11 64.59 10.57
 1 -33 11 60.35 11.37
 1 -33 12 -0.2 3.5
 1 -33 12 2.11 8.8
 -1 -33 -13 36.4 17.81
 1 -33 13 11.3 7.4
 -1 -33 -14 81.23 15.96
 1 -33 14 87.09 8.61
 -1 -32 16 79.23 7.42
 -1 -32 15 7.81 5.8
 -1 -32 14 16.81 10.83
 -1 -32 14 10.99 7.29
 -1 -32 13 21.85 12.69
 -1 -32 13 26.53 8.93
 -1 -32 12 13.02 13.41
 1 -32 -12 9.58 14.09
 -1 -32 12 6.99 9.11
 -1 -32 11 54.69 15.73
 1 -32 -11 31.74 16.08
 -1 -32 11 42.58 10.51
 -1 -32 10 101.59 18.23
 -1 -32 10 140.07 14.75
 -1 -32 9 16.53 15.65
 -1 -32 9 22.58 9.56
 -1 -32 9 13.07 10.22
 -1 -32 8 35.6 15.63
 -1 -32 8 34.42 11.54
 -1 -32 8 47.24 10.94
 -1 -32 7 25.89 14.89
 -1 -32 7 -4.23 10.37
 -1 -32 7 -1.6 11.45
 -1 -32 6 90.86 21.91
 -1 -32 6 104.6 14.8
 -1 -32 6 91.32 13.31
 -1 -32 6 86.39 16.4
 -1 -32 5 30.78 18.81
 -1 -32 5 32.92 13.32
 -1 -32 5 33.08 10.6
 -1 -32 5 25.7 13.25
 -1 -32 4 25.78 12.76
 -1 -32 4 15.67 19.88
 -1 -32 4 9.37 12.82
 -1 -32 4 16.23 10.27
 1 -32 -4 35.88 11.73
 -1 -32 3 71.88 22.49
 -1 -32 3 57.64 14.95
 1 -32 -3 68.86 15.05
 -1 -32 3 60.77 11.44
 1 -32 -3 67.12 13.57
 -1 -32 2 5.24 19.87
 1 -32 -2 33.03 14.88
 1 -32 -2 31.62 12.35
 -1 -32 2 14.84 10.01
 1 -32 -2 29.5 13.1
 -1 -32 1 230.09 21.6
 -1 -32 1 223.31 23.36
 1 -32 -1 256.5 24.28
 -1 -32 1 229.42 29.28
 1 -32 -1 199.12 22.05
 1 -32 -1 278.89 23.92
 -1 -32 0 76.49 15.82
 1 -32 0 98.24 17.56
 -1 -32 0 109.68 22.29
 1 -32 0 86.01 15.04
 -1 -32 0 98.59 14.53
 1 -32 0 116.14 18.85
 1 -32 1 -1.61 12.98
 -1 -32 -1 0.97 13.64
 1 -32 1 37.35 15.09
 -1 -32 -1 13.08 18.9
 -1 -32 -1 -11.73 12.22
 1 -32 1 -0.53 12.77
 1 -32 1 -1.31 15.52
 -1 -32 -2 27.24 14.5
 1 -32 2 37.32 12.7
 -1 -32 -2 29.14 13.91
 -1 -32 -2 12.51 16.9
 1 -32 2 27.94 13.6
 -1 -32 -2 48.71 13.75
 1 -32 2 24.51 15.61
 -1 -32 -3 94.01 15.33
 -1 -32 -3 99.83 16.01
 1 -32 3 94.26 13.92
 -1 -32 -3 126.63 20.88
 -1 -32 -3 94.28 16.59
 1 -32 3 107.39 15.15
 1 -32 3 101 17.18
 -1 -32 -4 198.62 20.99
 1 -32 4 196.39 19.76
 -1 -32 -4 171.31 19.24
 -1 -32 -4 148.46 19.71
 1 -32 5 91.68 15.35
 -1 -32 -5 84.58 17.31
 -1 -32 -5 87.82 14.08
 -1 -32 -5 79.27 14.96
 -1 -32 -6 75.73 18.04
 -1 -32 -6 45.6 11.91
 -1 -32 -6 47.2 13.21
 -1 -32 -7 199.97 20.1
 -1 -32 -7 185.4 25.96
 -1 -32 -7 238.47 21.7
 -1 -32 -8 -12.27 19.89
 1 -32 8 8.95 13.68
 -1 -32 -8 1.96 11.21
 -1 -32 -9 -2.74 21.06
 1 -32 9 -0.46 11.75
 1 -32 9 0.51 12.79
 -1 -32 -9 12.74 10.2
 1 -32 10 -2.52 11
 1 -32 10 1.39 11.87
 -1 -32 -10 7.87 9.31
 -1 -32 -11 52.25 23.52
 1 -32 11 82.77 12.13
 1 -32 11 66.54 12.27
 -1 -32 -12 80.49 21.83
 1 -32 12 112.23 10.32
 1 -32 13 28.57 8.45
 -1 -32 -13 20.68 18.98
 1 -32 14 41.41 7.24
 -1 -32 -14 27.82 16.96
 -1 -32 -15 20.29 10.83
 -1 -31 16 610.87 45.87
 1 -31 -15 570.66 40.4
 -1 -31 15 568.56 40.79
 -1 -31 14 541 38.74
 -1 -31 14 427.68 40.17
 -1 -31 13 330.42 26.1
 -1 -31 13 293.94 28.79
 -1 -31 12 99.6 17.09
 -1 -31 12 106.44 12.55
 -1 -31 11 -10.51 15.1
 1 -31 -11 5.18 20.55
 -1 -31 11 -4.23 9.72
 -1 -31 10 87.35 17.55
 -1 -31 10 81.66 12.58
 1 -31 -10 87.87 22.02
 -1 -31 9 407.39 32.49
 -1 -31 9 425.89 33.1
 -1 -31 9 364.57 35.52
 -1 -31 8 217.62 24.34
 -1 -31 8 229.02 21.3
 -1 -31 8 239.3 21.19
 -1 -31 7 1173.35 87.39
 -1 -31 7 1128.77 82.02
 -1 -31 7 1044.91 81.8
 -1 -31 7 1022.66 83.11
 -1 -31 6 842.76 69.57
 -1 -31 6 888.68 63.91
 -1 -31 6 812.09 63.36
 -1 -31 6 769.19 64.74
 -1 -31 5 428.59 35.66
 -1 -31 5 440.56 34.6
 -1 -31 5 385.49 40.47
 -1 -31 5 391.14 33.55
 1 -31 -5 429.32 34.09
 -1 -31 4 211.76 21.87
 -1 -31 4 180.25 28.57
 -1 -31 4 216.29 21.47
 1 -31 -4 207.38 21.64
 -1 -31 4 200.12 19.66
 1 -31 -4 244.95 21.05
 -1 -31 3 13.88 19.07
 1 -31 -3 15.88 13.6
 -1 -31 3 10.48 13.52
 -1 -31 3 13.28 10.05
 1 -31 -3 24.52 12.15
 -1 -31 2 583.81 46.9
 -1 -31 2 460.49 52.33
 1 -31 -2 614.66 47.85
 -1 -31 2 593.34 46.56
 1 -31 -2 630.33 47.64
 1 -31 -2 636.6 47.85
 -1 -31 1 1038.95 78.99
 -1 -31 1 983.91 84.16
 1 -31 -1 1012.74 79.6
 -1 -31 1 988.91 79.24
 1 -31 -1 1000.71 79.14
 1 -31 -1 1202.16 80.2
 -1 -31 0 1268.36 98.05
 -1 -31 0 1164.91 102.64
 -1 -31 0 1266.02 98.19
 1 -31 0 1249.57 98.45
 1 -31 0 1229.89 98.16
 1 -31 0 1621.12 99.53
 -1 -31 -1 1550.66 116.66
 1 -31 1 1445.57 116.18
 -1 -31 -1 1575.29 116.64
 1 -31 1 1490.09 116.85
 -1 -31 -1 1308.11 120.43
 1 -31 1 1539.5 116.61
 1 -31 1 1911.69 117.85
 -1 -31 -2 517.71 42.66
 -1 -31 -2 490.95 42.77
 1 -31 2 526.11 41.71
 -1 -31 -2 544.55 42.44
 -1 -31 -2 482.58 46.88
 1 -31 2 508.25 42.04
 1 -31 2 575.79 43.58
 -1 -31 -3 423.42 37.25
 -1 -31 -3 460.8 36.83
 1 -31 3 455.86 36.02
 1 -31 3 470.32 37.46
 -1 -31 -3 352.27 40.79
 1 -31 3 457.38 36.97
 -1 -31 -3 448.72 37.54
 -1 -31 -4 248.84 23.24
 -1 -31 -4 226.23 22.27
 1 -31 4 199.14 20.41
 -1 -31 -4 235.88 26.59
 1 -31 4 241.31 22.39
 -1 -31 -4 241.05 23.91
 -1 -31 -5 29.34 15.29
 1 -31 5 8.78 12.32
 -1 -31 -5 14.75 11.69
 -1 -31 -5 13.72 13.32
 -1 -31 -6 448.15 35.23
 -1 -31 -6 421.69 36.18
 -1 -31 -6 425.08 38.35
 -1 -31 -7 1046.13 78.79
 -1 -31 -7 996.65 81.89
 -1 -31 -7 1061.24 79.76
 -1 -31 -8 1035.49 87.03
 -1 -31 -8 1153.72 84.77
 -1 -31 -9 643.95 62.21
 1 -31 9 741.76 58.69
 -1 -31 -9 712.58 58.37
 -1 -31 -10 223.34 32.05
 1 -31 10 285.44 25
 1 -31 10 303.24 25.48
 -1 -31 -10 275.61 24.06
 -1 -31 -11 68.89 22.36
 1 -31 11 57.75 11.46
 1 -31 11 109.66 12.3
 -1 -31 -12 13.77 22.61
 1 -31 12 1.1 5.72
 1 -31 12 18.5 9.72
 1 -31 13 87.45 11.15
 -1 -31 -13 80.45 22.41
 1 -31 14 279.51 21.5
 -1 -31 -14 190.41 28.06
 1 -31 15 202.48 15.41
 -1 -31 -15 126.8 20.49
 -1 -30 16 8.06 5.57
 -1 -30 15 54 8.68
 -1 -30 15 73.87 12.72
 -1 -30 14 65.52 10.15
 -1 -30 14 60.13 13.97
 -1 -30 13 34.87 14.86
 -1 -30 13 -7.43 9.05
 1 -30 -13 -8.94 20.02
 -1 -30 12 -5.92 15.36
 -1 -30 12 -2.99 9.88
 1 -30 -12 18.9 21.61
 -1 -30 11 71.75 16.99
 -1 -30 11 60.84 11.79
 1 -30 -11 89.98 23.56
 -1 -30 10 -3.57 16.03
 1 -30 -10 -14.75 22.39
 -1 -30 10 22.14 10.85
 -1 -30 9 72.8 17.16
 -1 -30 9 62.62 11.46
 1 -30 -9 86.32 23.22
 -1 -30 9 74.32 12.37
 -1 -30 8 12.51 14.58
 -1 -30 8 37.86 17.17
 -1 -30 8 8.15 10.74
 -1 -30 8 17.06 10.71
 -1 -30 7 81.74 19.54
 -1 -30 7 62.97 13.21
 -1 -30 7 66.41 12.65
 -1 -30 7 87.99 16.1
 -1 -30 6 29.97 19.58
 -1 -30 6 30.84 12.22
 -1 -30 6 44.77 10.73
 -1 -30 6 66.88 14.59
 -1 -30 5 1.22 13.36
 -1 -30 5 3.39 19.07
 -1 -30 5 3.13 12.41
 -1 -30 5 8.6 9.69
 1 -30 -5 6.42 10.99
 -1 -30 4 322.02 37.13
 -1 -30 4 378.66 31.46
 1 -30 -4 404.58 31.7
 1 -30 -4 377.19 30.9
 -1 -30 4 339.93 29.96
 -1 -30 3 74.47 14.58
 1 -30 -3 91.4 15.46
 -1 -30 3 74.7 11.89
 1 -30 -3 91.52 14.68
 1 -30 -3 89.72 14.41
 -1 -30 2 32.29 19.77
 1 -30 -2 24.29 13.67
 -1 -30 2 8.83 9.22
 1 -30 -2 -1.01 11.92
 -1 -30 2 2.81 9.98
 1 -30 -2 15.32 13.16
 -1 -30 1 164.88 17.33
 1 -30 -1 177.66 19.61
 -1 -30 1 143.74 18.8
 -1 -30 1 154.16 24.63
 1 -30 -1 153.43 18.32
 1 -30 -1 200.11 20.56
 -1 -30 0 144.09 17.42
 1 -30 0 122.17 17.79
 -1 -30 0 91.81 22.46
 1 -30 0 109.28 16.32
 -1 -30 0 143.24 15.49
 1 -30 0 135.03 18.41
 -1 -30 -1 44.27 13.79
 1 -30 1 61.41 15.66
 -1 -30 -1 30.25 18.91
 -1 -30 -1 40.09 12.84
 1 -30 1 37.18 12.95
 1 -30 1 42.57 14.74
 -1 -30 -2 5.22 13.64
 -1 -30 -2 29.29 13.39
 1 -30 2 41.83 12.39
 -1 -30 -2 58.41 18.56
 -1 -30 -2 25.95 13.17
 1 -30 2 47.71 12.39
 1 -30 2 24.57 15.01
 -1 -30 -3 113.97 23.05
 1 -30 3 158.97 17.1
 1 -30 3 183.98 19.79
 -1 -30 -3 173.22 18.86
 -1 -30 -3 148.99 19.3
 1 -30 3 183.65 18.17
 -1 -30 -3 150.02 18.99
 -1 -30 -4 9.59 16.29
 -1 -30 -4 -0.66 14.42
 1 -30 4 9.61 11.86
 1 -30 4 22.39 10.58
 -1 -30 -4 -11.05 12.72
 -1 -30 -4 6.84 12.48
 -1 -30 -5 153.2 17.5
 -1 -30 -5 151.96 18.34
 1 -30 5 152.16 18.02
 -1 -30 -5 187.87 20.58
 -1 -30 -6 15.91 16.62
 -1 -30 -6 6.26 11.08
 -1 -30 -6 -0.55 12.46
 -1 -30 -7 22.84 10.46
 -1 -30 -7 18.05 18.14
 -1 -30 -7 18.02 11.34
 1 -30 8 350.88 31.86
 -1 -30 -8 347.44 35.69
 -1 -30 -8 427.21 32.22
 1 -30 9 16.12 11.89
 -1 -30 -9 15.06 21.14
 -1 -30 -9 19.85 11.02
 -1 -30 -10 -3.92 21.89
 1 -30 10 7.17 11.6
 1 -30 10 9.71 12.14
 -1 -30 -10 29.98 10.48
 -1 -30 -11 65.11 24.47
 1 -30 11 68.29 11.82
 1 -30 11 58.29 12.27
 -1 -30 -11 40.04 9
 -1 -30 -12 3.86 22.52
 1 -30 12 -2.86 8.08
 1 -30 12 1.47 9.66
 -1 -30 -13 24.85 22.47
 1 -30 13 11.27 8.67
 -1 -30 -14 33.92 19.97
 1 -30 14 53.53 8.73
 -1 -30 -15 -6.33 16.1
 1 -30 15 -4.37 5.2
 -1 -29 17 114.23 9.88
 -1 -29 16 437.49 31.9
 -1 -29 16 369.99 32.91
 -1 -29 15 707.51 49.81
 -1 -29 15 557.32 51.02
 -1 -29 14 331.1 25.36
 -1 -29 14 258.39 27.82
 1 -29 -13 114.41 27.7
 -1 -29 13 163.5 22.84
 -1 -29 12 243.18 20.49
 -1 -29 12 220.53 24.53
 -1 -29 11 31.9 16.07
 -1 -29 11 2.9 10.53
 1 -29 -11 20.75 23.69
 -1 -29 10 141.74 20.61
 1 -29 -10 123.64 26.42
 -1 -29 10 143.83 15.62
 -1 -29 9 339.85 32.52
 -1 -29 9 373.34 29.18
 -1 -29 9 326.61 34.42
 -1 -29 9 373.81 29.7
 1 -29 -9 293.9 36.92
 -1 -29 8 617.34 53.5
 -1 -29 8 605.18 48.26
 -1 -29 8 626.98 48.5
 -1 -29 8 644.9 50.69
 -1 -29 7 1069.91 80.9
 -1 -29 7 1005.78 75.16
 -1 -29 7 970.74 75.05
 -1 -29 7 951.22 76.31
 -1 -29 6 674.29 54.4
 -1 -29 6 601.56 48.34
 -1 -29 6 583.81 47.69
 -1 -29 6 662.56 49.65
 -1 -29 5 128.68 24.15
 -1 -29 5 110.48 15.97
 1 -29 -5 139.82 16.14
 -1 -29 5 107.85 13.94
 1 -29 -5 128.53 15.17
 -1 -29 4 58.9 20.25
 -1 -29 4 77.54 13.84
 1 -29 -4 73.33 14.5
 1 -29 -4 89.82 13.14
 -1 -29 4 61.15 11.38
 1 -29 -3 108.61 15.94
 -1 -29 3 92.71 14.73
 -1 -29 3 92.67 12.03
 1 -29 -3 108.42 15.19
 1 -29 -3 87.11 14.46
 -1 -29 2 422.27 32.28
 -1 -29 2 382.34 39.23
 1 -29 -2 397.35 33.29
 1 -29 -2 396.37 32.96
 -1 -29 2 338.12 31.39
 1 -29 -2 457.88 33.69
 -1 -29 1 511.83 43.12
 -1 -29 1 537.14 49.01
 -1 -29 1 552.74 43.9
 1 -29 -1 528.14 44.01
 1 -29 -1 510.87 43.38
 1 -29 -1 673.31 44.82
 -1 -29 0 1499.33 117.03
 -1 -29 0 1490.97 121.62
 -1 -29 0 1541.53 117.13
 1 -29 0 1534.43 117.34
 1 -29 0 1507.3 116.97
 1 -29 0 1778.9 117.92
 -1 -29 -1 1613.15 119.61
 -1 -29 -1 1578.26 119.45
 1 -29 1 1508.79 119.55
 -1 -29 -1 1439.99 123.59
 1 -29 1 1558.65 119.44
 1 -29 1 1776.34 120.24
 -1 -29 -2 810.31 63.75
 -1 -29 -2 830.18 63.42
 1 -29 2 850.99 62.92
 -1 -29 -2 739.82 67.22
 1 -29 2 814.49 63.29
 -1 -29 -2 820.88 63.7
 -1 -29 -3 122.17 22.62
 -1 -29 -3 149.36 17.73
 1 -29 3 160.03 16.74
 1 -29 3 158.32 18.87
 1 -29 3 159.39 16.63
 -1 -29 -3 136.14 18.01
 -1 -29 -3 137.05 17.6
 -1 -29 -4 36.37 17.03
 1 -29 4 47.62 11.94
 -1 -29 -4 33.98 14.42
 1 -29 4 32.5 10.58
 1 -29 4 36.1 14.41
 -1 -29 -4 39.12 12.85
 -1 -29 -4 15.38 12.73
 -1 -29 -5 26.35 15.14
 -1 -29 -5 7.09 11.53
 -1 -29 -5 20.18 12.82
 -1 -29 -6 261.11 22.61
 -1 -29 -6 232.59 23.49
 -1 -29 -6 251.16 26.14
 -1 -29 -7 510.8 38.98
 -1 -29 -7 425.97 42.23
 -1 -29 -7 502.61 39.71
 1 -29 8 716.3 56.24
 -1 -29 -8 665.67 59.22
 -1 -29 -8 753.51 56.33
 1 -29 9 1176.7 86.36
 -1 -29 -9 1063.52 89.17
 -1 -29 -9 1224.58 86.34
 1 -29 9 1037.86 86.47
 1 -29 10 593.94 45.16
 -1 -29 -10 474.69 49.99
 -1 -29 -10 603.8 44.81
 1 -29 10 538.32 45.48
 1 -29 11 219.07 20.97
 1 -29 11 262.6 21.3
 -1 -29 -11 213.05 19.69
 -1 -29 -12 -1.01 23.05
 1 -29 12 11.08 9.59
 1 -29 12 9.58 9.84
 1 -29 13 66.9 10.98
 -1 -29 -13 97.1 25.4
 1 -29 14 238.59 20.2
 1 -29 15 388.92 30.03
 -1 -28 17 60.02 7.08
 -1 -28 16 59.74 8.36
 -1 -28 16 22.1 11.15
 -1 -28 15 86.23 10.72
 -1 -28 15 62.14 14.84
 1 -28 -14 96.65 24.05
 -1 -28 14 96.7 12.23
 -1 -28 14 82.17 17.39
 -1 -28 13 236.53 20.21
 1 -28 -13 161.73 29.67
 -1 -28 13 207.48 24.44
 1 -28 -12 27.73 24.17
 -1 -28 12 68.65 12.07
 -1 -28 12 65.53 17.51
 -1 -28 11 179.5 22.49
 1 -28 -11 130.6 28.87
 -1 -28 11 179.5 17.51
 -1 -28 10 219.64 24.63
 -1 -28 10 245.97 20.73
 -1 -28 9 95.06 12.59
 -1 -28 9 111.46 20.1
 -1 -28 9 121.79 18.54
 1 -28 -9 59.97 24.71
 -1 -28 9 97.62 13.58
 -1 -28 8 235.76 23.73
 -1 -28 8 215.37 19.94
 -1 -28 8 231.1 27.38
 -1 -28 8 211.55 20.14
 1 -28 -8 158.63 28.55
 -1 -28 7 279.57 33.42
 -1 -28 7 345.29 27.61
 -1 -28 7 318.24 27.23
 -1 -28 7 317.36 29.31
 -1 -28 6 9.71 17.94
 -1 -28 6 6.66 11.55
 -1 -28 6 20.32 13.51
 -1 -28 6 0.8 9.33
 -1 -28 5 98.55 15.09
 1 -28 -5 117.92 15.06
 -1 -28 5 122.84 23.17
 -1 -28 5 103.34 13.37
 1 -28 -5 110.8 14.35
 1 -28 -4 354.83 29.16
 -1 -28 4 343.54 29.14
 -1 -28 4 316.62 35.05
 1 -28 -4 345.82 28.75
 -1 -28 4 321.72 27.62
 1 -28 -3 664.56 51.5
 -1 -28 3 668.66 51.47
 -1 -28 3 617.94 50.28
 1 -28 -3 655.93 51.4
 1 -28 -3 696.62 51.59
 1 -28 -2 942.96 74.37
 -1 -28 2 930.1 79
 1 -28 -2 952.84 74.31
 -1 -28 2 921.77 73.49
 1 -28 -2 1157.77 75.15
 -1 -28 1 49.17 14.01
 1 -28 -1 52.14 13.8
 -1 -28 1 65.2 13.61
 -1 -28 1 50.84 18.53
 -1 -28 1 58.43 11.47
 1 -28 -1 49.27 12.68
 1 -28 -1 38.34 13.99
 1 -28 0 74.42 14.98
 -1 -28 0 91.02 14.44
 -1 -28 0 59.2 20.24
 -1 -28 0 57.21 11.6
 1 -28 0 50.32 12.64
 1 -28 0 54.32 13.88
 -1 -28 -1 9.09 17.67
 -1 -28 -1 15.38 10.8
 1 -28 1 23.31 11.63
 -1 -28 -1 19.1 12.67
 1 -28 1 15.18 13.7
 -1 -28 -2 65.84 18.97
 -1 -28 -2 98.63 15.03
 1 -28 2 84.84 14.23
 1 -28 2 97.94 13.71
 -1 -28 -2 105.6 15.18
 -1 -28 -2 95.17 14.74
 -1 -28 -3 423.92 35.93
 1 -28 3 445.23 35.15
 -1 -28 -3 454.28 35.79
 1 -28 3 471.22 36.22
 -1 -28 -3 383.18 39.71
 1 -28 3 402.36 35.4
 -1 -28 -3 436.55 36.23
 -1 -28 -4 582.62 48.17
 1 -28 4 575.01 46.83
 -1 -28 -4 612.48 47.68
 1 -28 4 675.04 48.11
 -1 -28 -4 614.71 51.76
 1 -28 4 576.3 47.51
 -1 -28 -4 632.01 48.58
 -1 -28 -5 248.78 27.36
 -1 -28 -5 246.07 24.1
 -1 -28 -5 277.83 25.69
 -1 -28 -5 262.14 23.42
 -1 -28 -6 285.51 25.21
 -1 -28 -6 238.61 27.22
 -1 -28 -6 292.7 24.42
 -1 -28 -7 220.97 19.06
 1 -28 7 177.9 19.93
 -1 -28 -7 187.9 22.89
 -1 -28 -7 206.86 20.06
 1 -28 8 15.63 12.45
 -1 -28 -8 18.72 11.4
 1 -28 8 14.06 12.19
 -1 -28 -8 20.64 17.46
 1 -28 9 199.48 22.44
 -1 -28 -9 239.35 21.01
 1 -28 9 220.17 21.22
 -1 -28 -9 199.31 27.92
 1 -28 10 21.13 14.16
 1 -28 10 27.75 12.24
 -1 -28 -10 27.26 22.37
 -1 -28 -10 33.43 10.49
 -1 -28 -11 359.64 41.96
 1 -28 11 404.56 35.03
 1 -28 11 512.74 35.38
 -1 -28 -11 401.38 34.46
 1 -28 11 448.82 36.69
 1 -28 12 203.64 17.78
 1 -28 12 171.35 17.9
 1 -28 13 121.12 13.66
 1 -28 14 95.27 11.69
 1 -28 15 0.44 6.88
 1 -28 16 50.1 6.03
 -1 -27 17 241.19 18.9
 -1 -27 17 219.75 20.46
 -1 -27 16 172.89 14.19
 -1 -27 16 109.62 17.06
 -1 -27 15 457.43 34.39
 -1 -27 15 388.43 36.92
 -1 -27 14 161.64 15.59
 -1 -27 14 127.98 20.41
 1 -27 -14 142.78 27.04
 -1 -27 13 47.57 17.25
 -1 -27 13 27.77 10.78
 1 -27 -13 4.28 24.57
 -1 -27 12 43.1 17.49
 -1 -27 12 26.66 11.07
 1 -27 -12 21.55 25.77
 -1 -27 11 50.86 17.09
 -1 -27 11 37.56 11.01
 1 -27 -11 30.29 25.44
 -1 -27 10 16.79 16.41
 1 -27 -10 24.36 24.71
 -1 -27 10 18.74 10.55
 -1 -27 9 33.67 9.9
 -1 -27 9 18.41 16.13
 -1 -27 9 39.19 16.76
 1 -27 -9 23.5 23.04
 -1 -27 9 29.87 11.01
 -1 -27 8 878.82 62.39
 -1 -27 8 811.61 60.13
 -1 -27 8 772.82 65.1
 -1 -27 8 779.83 60.15
 -1 -27 7 445.74 43.68
 -1 -27 7 487.21 38.26
 -1 -27 7 497.68 38.03
 -1 -27 7 446.97 39.83
 -1 -27 6 52.26 19.41
 -1 -27 6 38.22 11.94
 -1 -27 6 48.99 13.63
 -1 -27 6 62.98 10.47
 -1 -27 5 131.59 16.41
 1 -27 -5 140.04 16.11
 -1 -27 5 126.29 22.52
 -1 -27 5 132.57 14.46
 1 -27 -5 144.8 15.22
 -1 -27 4 60.2 13.55
 1 -27 -4 82.37 13.28
 -1 -27 4 64.24 20.79
 1 -27 -4 79.82 12.72
 -1 -27 4 67.47 10.8
 -1 -27 3 584.16 44.73
 1 -27 -3 529.19 44.61
 -1 -27 3 526.5 43.55
 1 -27 -3 588 44.71
 1 -27 -3 616.93 44.91
 1 -27 -2 3.52 12.84
 -1 -27 2 35.13 18.56
 1 -27 -2 19.56 10.77
 -1 -27 2 14.2 8.18
 1 -27 -2 10.83 12.7
 -1 -27 1 203.97 22.95
 -1 -27 1 202.3 28.36
 -1 -27 1 249.52 22.94
 1 -27 -1 241.34 23.29
 1 -27 -1 255.8 22.26
 1 -27 -1 281.01 23.68
 -1 -27 0 323.11 28.97
 -1 -27 0 321.93 35
 -1 -27 0 347.47 29.51
 1 -27 0 344.36 29.69
 1 -27 0 341.7 29.04
 1 -27 0 377.14 30.01
 -1 -27 -1 642.7 51.48
 -1 -27 -1 621.97 56.04
 1 -27 1 675.26 51.22
 -1 -27 -1 665.71 51.41
 -1 -27 -2 902.47 68.45
 1 -27 2 873.31 67.83
 -1 -27 -2 918.05 68.23
 -1 -27 -2 914.42 72.69
 1 -27 2 846.5 67.98
 -1 -27 -2 905.29 68.43
 -1 -27 -3 54.38 18.03
 -1 -27 -3 46.25 12.56
 1 -27 3 42 12.02
 1 -27 3 39.6 13.84
 -1 -27 -3 30.2 11.99
 1 -27 3 55 12.11
 -1 -27 -3 34.5 12.5
 -1 -27 -4 41.15 16.12
 1 -27 4 45.74 10.57
 -1 -27 -4 38.73 11.95
 1 -27 4 27.43 13.38
 -1 -27 -4 16.27 12.59
 -1 -27 -4 22.87 11.93
 -1 -27 -5 113 18.09
 -1 -27 -5 92.65 16.12
 -1 -27 -5 90.39 13.75
 -1 -27 -5 93.45 13.67
 -1 -27 -6 356.64 30.28
 -1 -27 -6 329.09 32.19
 -1 -27 -6 368.91 29.64
 -1 -27 -7 362.71 30.88
 1 -27 7 355.81 30.94
 -1 -27 -7 398.45 34.14
 1 -27 8 213.49 23.9
 -1 -27 -8 264.09 22.69
 1 -27 8 251.71 22.9
 -1 -27 -8 255.75 27.13
 1 -27 9 129.66 18.63
 -1 -27 -9 138.99 15.72
 -1 -27 -9 158.08 23.67
 1 -27 9 131.65 16.57
 1 -27 10 206.84 23.61
 -1 -27 -10 253.71 21.02
 1 -27 10 215.26 21.52
 -1 -27 -10 203.2 28.57
 1 -27 11 42.86 15.2
 1 -27 11 1.33 11
 -1 -27 -11 4.23 23.17
 -1 -27 -11 18.06 9.9
 1 -27 12 2.05 10.2
 1 -27 12 -9.98 9.92
 -1 -27 -12 11.51 7.56
 1 -27 13 227.87 20.46
 1 -27 14 52.85 9.66
 1 -27 15 218.71 18.48
 -1 -27 -16 95.19 18.4
 1 -27 16 91.42 8.97
 -1 -27 -17 115.5 14.6
 -1 -26 18 161.9 13.26
 -1 -26 17 274.36 21.88
 -1 -26 16 91.81 10.93
 -1 -26 15 37.4 14.76
 -1 -26 15 34.59 9.87
 1 -26 -15 15.63 22.49
 -1 -26 14 6.93 15.73
 1 -26 -14 -12.57 23.89
 -1 -26 14 15.18 9.76
 -1 -26 13 412.41 35.18
 -1 -26 13 398.53 31.34
 -1 -26 12 793.65 62.71
 -1 -26 12 837.25 60.05
 -1 -26 11 313.45 32.23
 1 -26 -11 233.82 38.02
 -1 -26 10 1187.95 88.12
 -1 -26 10 1211.6 85.83
 -1 -26 9 92.85 11.47
 -1 -26 9 76.44 17.48
 -1 -26 9 71.32 16.57
 1 -26 -9 85.22 25.94
 -1 -26 9 57.07 11.99
 -1 -26 8 608.32 47.24
 -1 -26 8 613.03 44.62
 -1 -26 8 600.96 50.81
 -1 -26 8 543.02 44.69
 1 -26 -8 440.11 50.07
 -1 -26 7 9.12 17.98
 -1 -26 7 6.83 10.58
 -1 -26 7 5.85 14.89
 -1 -26 7 7.16 9.65
 -1 -26 6 82.93 13.46
 1 -26 -6 83.4 12.69
 -1 -26 6 115.83 20.55
 -1 -26 6 70.61 11.25
 1 -26 -5 912.04 69.75
 -1 -26 5 949.96 69.82
 -1 -26 5 941.13 75.41
 -1 -26 5 845.07 69.15
 1 -26 -5 967.16 69.74
 -1 -26 4 1841.51 135.35
 1 -26 -4 1819.83 135.4
 -1 -26 4 1763.86 140.22
 1 -26 -4 1929.51 135.5
 -1 -26 4 1703.21 134.85
 -1 -26 3 1877.94 140.48
 1 -26 -3 1901.57 140.61
 1 -26 -3 1909.21 140.59
 -1 -26 3 1726.64 139.91
 1 -26 -3 2085.8 140.88
 -1 -26 2 682.84 53.98
 1 -26 -2 698.2 54.31
 -1 -26 2 721.53 59.38
 -1 -26 2 645.27 53.04
 1 -26 -2 677.27 53.86
 1 -26 -2 862.03 55.29
 -1 -26 1 175.85 18.17
 -1 -26 1 173.48 18.21
 1 -26 -1 167.13 18.48
 -1 -26 1 188.22 25.84
 1 -26 -1 169.84 17.42
 1 -26 -1 179.7 18.85
 -1 -26 0 25.53 11.12
 1 -26 0 15.61 12.74
 -1 -26 0 22.81 11.94
 -1 -26 0 13.39 18.93
 -1 -26 0 21.53 10.34
 1 -26 0 23.74 10.47
 1 -26 0 8.19 12.32
 -1 -26 -1 5.77 18.27
 -1 -26 -1 13.84 10.31
 1 -26 1 20.3 10.13
 -1 -26 -1 25.64 12.02
 -1 -26 -2 475.18 42.9
 1 -26 2 597.1 42.91
 -1 -26 -2 582.29 43.28
 1 -26 2 545.35 43.6
 -1 -26 -2 516.57 47.47
 1 -26 2 525.74 42.84
 -1 -26 -2 553.62 43.45
 -1 -26 -3 545.14 43.87
 1 -26 3 560.23 43.1
 1 -26 3 607.53 44.1
 -1 -26 -3 572.32 43.79
 -1 -26 -3 501.88 47.33
 1 -26 3 491.71 43.23
 -1 -26 -3 578.23 44.39
 -1 -26 -4 1299.66 104.57
 -1 -26 -4 1381.01 101.37
 1 -26 4 1321.66 100.93
 1 -26 4 1350.42 101.56
 -1 -26 -4 1373.19 101.73
 -1 -26 -4 1329.03 102.03
 -1 -26 -5 840.93 72.18
 -1 -26 -5 905.46 69.73
 -1 -26 -5 905.43 70.75
 -1 -26 -5 944.26 69.31
 -1 -26 -6 407.15 33.71
 1 -26 6 382.33 33.19
 -1 -26 -6 393.86 35.43
 -1 -26 -6 436.68 33.13
 -1 -26 -7 796.72 60.56
 1 -26 7 700.42 60.97
 1 -26 7 831.62 60.25
 -1 -26 -7 784.27 62.29
 1 -26 8 39.25 14.53
 -1 -26 -8 40 11.1
 1 -26 8 44.54 11.57
 -1 -26 -8 43.9 17.99
 1 -26 9 65.9 16.44
 -1 -26 -9 44.93 11.56
 1 -26 9 66.03 12.06
 -1 -26 -9 45.37 20.93
 1 -26 10 114.92 18.42
 1 -26 10 103.34 14.27
 -1 -26 -10 63.29 22.84
 -1 -26 -10 87.05 13.2
 1 -26 11 397.73 31.56
 1 -26 11 349.93 33.72
 -1 -26 -11 404.18 31.12
 1 -26 12 750.11 62.04
 1 -26 12 947.1 62.15
 -1 -26 -12 765.76 61.54
 1 -26 12 780.47 63.72
 1 -26 13 728.11 55.89
 1 -26 14 654.62 50.25
 -1 -26 -15 235.37 33.68
 1 -26 15 321.79 24.93
 -1 -26 -16 28.38 18.88
 1 -26 16 29.24 6.36
 -1 -26 -17 75.78 14.83
 -1 -25 18 17.79 5.21
 -1 -25 17 9.27 7.2
 -1 -25 16 24.5 8.64
 1 -25 -15 1.99 23.92
 -1 -25 15 12.64 9.14
 1 -25 -14 36.69 25.39
 -1 -25 14 70.66 11.87
 -1 -25 14 74.35 18.15
 1 -25 -13 20.31 26
 -1 -25 13 25.95 11.02
 -1 -25 13 27.16 17.03
 1 -25 -12 13.63 27.73
 -1 -25 12 17.99 10.93
 -1 -25 12 11.12 16.83
 1 -25 -11 62.34 27.79
 -1 -25 11 36.04 11.08
 -1 -25 11 23.74 17.17
 1 -25 -10 24.29 24.36
 -1 -25 10 8.16 10.13
 -1 -25 10 11.32 14.14
 -1 -25 10 9.2 17.03
 -1 -25 9 42.51 15.51
 -1 -25 9 32.9 17.17
 1 -25 -9 5.71 24.5
 -1 -25 9 28.93 10.4
 -1 -25 8 226.98 23.36
 -1 -25 8 207.74 19.39
 -1 -25 8 245.75 26.57
 -1 -25 8 206.44 19.58
 1 -25 -8 181.38 28.56
 -1 -25 7 67.04 14.6
 -1 -25 7 47.27 17.9
 -1 -25 7 62.61 11.5
 1 -25 -7 47.75 21.26
 -1 -25 7 36.45 10.21
 1 -25 -6 109.37 13.4
 -1 -25 6 115.45 13.59
 -1 -25 6 124.38 21.71
 -1 -25 6 82.14 11.92
 -1 -25 5 72.52 12.7
 1 -25 -5 65.29 12.42
 -1 -25 5 86.12 20.88
 -1 -25 5 36.73 9.81
 1 -25 -5 93.47 11.33
 1 -25 -4 19.76 11.19
 -1 -25 4 29.79 11.75
 -1 -25 4 29.17 18.71
 -1 -25 4 28.96 8.38
 1 -25 -4 40.34 10.14
 1 -25 -3 16.22 10.72
 -1 -25 3 3.55 10.94
 1 -25 -3 -1.69 10.28
 -1 -25 3 -9.74 7.99
 1 -25 -3 0.92 10.62
 -1 -25 2 -6.21 11.85
 1 -25 -2 12.91 11.51
 -1 -25 2 12.74 10.63
 -1 -25 2 -1.5 18.6
 1 -25 -2 11.14 10.21
 -1 -25 2 13.04 7.7
 1 -25 -2 5.05 12.19
 -1 -25 1 -1.41 11.25
 1 -25 -1 -11.84 12.03
 -1 -25 1 4.42 18.67
 1 -25 -1 7.28 9.72
 1 -25 -1 2.44 11.87
 -1 -25 0 6 10.86
 1 -25 0 8.27 11.94
 -1 -25 0 15.9 18.55
 1 -25 0 14.07 9.88
 -1 -25 0 6.39 11.09
 -1 -25 -1 257.58 23.06
 -1 -25 -1 243.74 29.06
 1 -25 1 242.78 22.43
 -1 -25 -1 261.2 22.79
 -1 -25 -2 135.04 15.5
 1 -25 2 128.03 16.6
 -1 -25 -2 152.48 16.21
 -1 -25 -2 121.96 21.41
 1 -25 2 139.63 14.69
 -1 -25 -2 131.5 15.39
 -1 -25 -3 17.83 14.95
 1 -25 3 0.43 12.25
 1 -25 3 4.15 10.67
 -1 -25 -3 0.79 11.27
 -1 -25 -3 6.19 11.74
 -1 -25 -3 5 9.91
 -1 -25 -4 83.84 17.64
 -1 -25 -4 106.56 13.86
 1 -25 4 92.58 12.6
 1 -25 4 105.09 14.57
 -1 -25 -4 84.35 14.72
 -1 -25 -4 94.59 13.48
 -1 -25 -5 143.24 19.12
 -1 -25 -5 117.35 15.09
 1 -25 5 140.57 16.31
 -1 -25 -5 140.28 15.89
 -1 -25 -5 148.93 17.59
 -1 -25 -6 38.92 10.54
 1 -25 6 26.18 11.11
 -1 -25 -6 45.98 15.47
 -1 -25 -6 39.64 11.57
 1 -25 7 -10.33 10.76
 -1 -25 -7 2.19 15.51
 1 -25 7 -12.99 13.45
 -1 -25 -7 12.82 10.61
 -1 -25 -8 91.84 18.06
 1 -25 8 79.49 12.87
 1 -25 8 50.89 16.22
 -1 -25 -8 89.97 12.61
 1 -25 9 19.11 15.15
 -1 -25 -9 10.32 10.43
 -1 -25 -9 9.97 19.49
 1 -25 9 4.64 10.31
 1 -25 10 99.2 17.7
 -1 -25 -10 60.39 11.8
 -1 -25 -10 71.38 22.61
 1 -25 10 71.28 12.8
 1 -25 11 -9 11.12
 1 -25 11 3.64 16.01
 -1 -25 -11 11.49 9.62
 1 -25 12 48.5 16.81
 1 -25 12 32.39 10.86
 1 -25 12 52.77 10.85
 -1 -25 -12 45.13 9.49
 1 -25 13 40.37 10.61
 1 -25 14 43.28 9.95
 -1 -25 -14 71.01 26.91
 1 -25 15 103.81 11.57
 -1 -25 -15 67.49 24.79
 1 -25 16 20.38 6.71
 -1 -25 -16 15.5 19.95
 -1 -25 -17 15.98 14.83
 -1 -24 18 560.78 42.39
 -1 -24 17 294.07 23.1
 -1 -24 17 263.25 25.33
 -1 -24 16 123.07 13.39
 -1 -24 15 16.41 9.76
 1 -24 -15 15.92 24.76
 -1 -24 14 8.67 10.36
 1 -24 -14 -5.87 25.86
 1 -24 -13 215.19 36.96
 -1 -24 13 314.16 25.69
 -1 -24 12 656.14 54.72
 -1 -24 12 717.11 51.82
 -1 -24 11 424.43 35.67
 -1 -24 11 380.83 31.52
 1 -24 -11 315.01 41.33
 -1 -24 10 737.84 54.2
 -1 -24 10 699.53 51.27
 -1 -24 10 624.81 54.67
 -1 -24 9 1267.76 91.07
 -1 -24 9 1238.25 93.33
 -1 -24 9 1208.37 89.13
 -1 -24 8 346.73 29.62
 -1 -24 8 355.34 26.56
 -1 -24 8 303.77 31.83
 -1 -24 8 279.56 26.41
 1 -24 -8 286.82 33.87
 -1 -24 7 26.84 14.04
 -1 -24 7 14.43 16.85
 -1 -24 7 13.16 10.08
 1 -24 -7 19.72 20.23
 -1 -24 7 12.98 9.16
 -1 -24 6 263.71 23.78
 -1 -24 6 302.4 24.57
 1 -24 -6 293.59 24.43
 -1 -24 6 311.63 31.67
 -1 -24 5 917.38 66.18
 1 -24 -5 888.84 66.05
 -1 -24 5 888.76 71.63
 -1 -24 5 786.1 65.5
 1 -24 -5 902.43 66.03
 -1 -24 4 1131.35 84.03
 1 -24 -4 1137.94 83.99
 -1 -24 4 1260.37 89.57
 1 -24 -4 1181.57 84.09
 -1 -24 4 1007.98 83.38
 1 -24 -4 1116.44 84.18
 -1 -24 3 1933.4 148.02
 1 -24 -3 1860.53 147.95
 1 -24 -3 2011.38 148.09
 1 -24 -3 2162.51 148.38
 -1 -24 2 952.61 75.1
 -1 -24 2 969.97 74.78
 1 -24 -2 926.31 74.73
 -1 -24 2 898.8 79.36
 1 -24 -2 974.26 74.79
 1 -24 -2 1186.57 75.66
 -1 -24 1 492.04 40.82
 1 -24 -1 496.06 40.81
 -1 -24 1 514.17 46.63
 1 -24 -1 489.87 40.34
 1 -24 -1 601.38 41.41
 -1 -24 0 263.22 30.57
 -1 -24 0 284.86 23.87
 1 -24 0 283.63 24.31
 1 -24 0 255.93 23.21
 -1 -24 0 257.35 23.85
 -1 -24 -1 34.02 18.15
 -1 -24 -1 7.46 9.79
 1 -24 1 -1.13 8.98
 -1 -24 -1 0.38 11
 -1 -24 -2 124.08 15.93
 1 -24 2 145.66 16.51
 -1 -24 -2 168.57 16.44
 -1 -24 -2 114.33 21.89
 1 -24 2 153.73 15.1
 -1 -24 -2 148.07 16.15
 -1 -24 -3 990.52 79.51
 1 -24 3 994.75 75.5
 -1 -24 -3 1043.12 75.91
 1 -24 3 1006.46 76.14
 -1 -24 -3 945.61 75.95
 -1 -24 -3 1011.89 76.36
 -1 -24 -4 644.28 52.56
 1 -24 4 633.54 48.31
 -1 -24 -4 641.85 48.89
 1 -24 4 648.23 49.14
 -1 -24 -4 577.48 48.79
 -1 -24 -4 639.04 49.74
 -1 -24 -5 1108.52 88.1
 -1 -24 -5 1258.98 88
 1 -24 5 1181.51 88.28
 -1 -24 -5 1145.79 90.83
 1 -24 5 1099.9 87.93
 -1 -24 -5 1207.05 89.19
 -1 -24 -6 501.43 39.8
 1 -24 6 417.39 40.25
 -1 -24 -6 542.99 39.26
 1 -24 6 488.26 39.38
 -1 -24 -6 531.94 41.61
 -1 -24 -7 150.51 19.55
 1 -24 7 150.81 16.16
 1 -24 7 143.97 18.92
 -1 -24 -7 147.73 16.07
 1 -24 8 18.33 15.28
 -1 -24 -8 15.63 10.25
 -1 -24 -8 25.38 16.48
 1 -24 8 20.09 11.06
 1 -24 9 93.23 17.47
 -1 -24 -9 67.05 18.29
 1 -24 9 88.31 13.2
 -1 -24 -9 89.79 13.2
 1 -24 10 299.99 25.81
 -1 -24 -10 299.79 25.58
 1 -24 10 284.69 29.5
 1 -24 11 596.53 47.22
 1 -24 11 553.75 49.53
 -1 -24 -11 629.74 47
 1 -24 12 1629.86 120.43
 -1 -24 -12 1625.76 120.18
 1 -24 12 1517.49 121.94
 -1 -24 -13 834.43 83.03
 1 -24 13 1076.69 77.72
 -1 -24 -14 199.77 33.19
 1 -24 14 237.82 20.7
 -1 -24 -15 19.56 24.43
 1 -24 15 23.87 8.57
 -1 -24 -16 4.77 21.45
 1 -24 16 47.19 7.69
 -1 -24 -17 39.13 16.41
 -1 -23 18 -1.83 6.04
 -1 -23 17 11.23 8.14
 -1 -23 17 29.92 13.06
 -1 -23 16 14.21 9.34
 -1 -23 16 3.75 15.34
 1 -23 -15 33.76 26.67
 -1 -23 15 77.27 11.81
 1 -23 -14 15.93 26.66
 -1 -23 14 20.97 10.86
 1 -23 -13 96.37 30.1
 -1 -23 13 169.06 16.78
 1 -23 -12 120.23 30.14
 -1 -23 12 111.57 14.5
 1 -23 -11 60.41 28.95
 -1 -23 11 35.97 10.77
 -1 -23 11 25.3 16.1
 1 -23 -10 29.34 24.98
 -1 -23 10 46.59 11.14
 -1 -23 10 37.52 15.83
 -1 -23 10 43.62 15.73
 -1 -23 9 9.11 15.48
 -1 -23 9 22.17 15.64
 1 -23 -9 48.89 25.6
 -1 -23 9 21.53 10
 -1 -23 8 88.86 16.69
 -1 -23 8 81.57 18.66
 -1 -23 8 92.77 11.61
 1 -23 -8 88.1 23.33
 -1 -23 8 69.51 11.81
 -1 -23 7 220.21 25.28
 -1 -23 7 233.59 18.82
 -1 -23 7 181.06 18.27
 1 -23 -7 162 26.22
 -1 -23 6 72.3 18.56
 -1 -23 6 96.33 12.59
 1 -23 -6 117.98 12.56
 -1 -23 6 73.44 10.83
 -1 -23 5 396.99 37.98
 -1 -23 5 397.1 31.56
 1 -23 -5 405.42 31.38
 -1 -23 5 348.74 30.58
 1 -23 -5 419.37 31.48
 -1 -23 4 21.89 17.34
 1 -23 -4 40.53 11.1
 1 -23 -4 65.85 10.52
 1 -23 -4 61.51 11.71
 -1 -23 4 59.97 11.23
 -1 -23 3 20.02 10.74
 1 -23 -3 22.53 11.04
 1 -23 -3 12.24 9.81
 1 -23 -3 -3.86 10.48
 -1 -23 2 96.13 13.02
 -1 -23 2 89.04 13.24
 1 -23 -2 90.34 13.12
 -1 -23 2 80.78 19.98
 1 -23 -2 89.81 11.65
 1 -23 -2 98.61 12.92
 -1 -23 1 203.04 19.33
 1 -23 -1 201.44 19.28
 -1 -23 1 205.29 26.97
 1 -23 -1 193.75 18.54
 1 -23 -1 244.66 20.15
 -1 -23 0 273.68 28.73
 -1 -23 0 246.54 21.25
 1 -23 0 220.42 21.22
 1 -23 0 215.56 20.17
 -1 -23 0 229.17 20.84
 1 -23 1 213.57 19.84
 -1 -23 -1 255.1 27.77
 -1 -23 -1 229.75 20.81
 -1 -23 -2 28.96 17.25
 1 -23 2 29.89 11.18
 -1 -23 -2 31.98 11.06
 -1 -23 -3 55.38 10.96
 1 -23 3 52.29 12.49
 -1 -23 -3 45.47 15.44
 -1 -23 -3 47.8 11.23
 -1 -23 -3 61.91 11.57
 -1 -23 -4 102.51 13.75
 -1 -23 -4 114.24 18.91
 1 -23 4 120.31 14.5
 -1 -23 -4 113.87 14.85
 -1 -23 -4 125.64 14.18
 -1 -23 -5 159.22 15.82
 1 -23 5 167.17 17.18
 -1 -23 -5 150.32 19.84
 1 -23 5 146.83 15.86
 -1 -23 -5 147.47 18.2
 -1 -23 -5 163.58 16.06
 -1 -23 -6 49.52 11.23
 -1 -23 -6 85.66 11.12
 1 -23 6 50.3 13.89
 -1 -23 -6 76.18 15.5
 1 -23 6 64.15 11.44
 1 -23 7 69.79 15.62
 1 -23 7 74.6 11.48
 -1 -23 -7 72.82 16.45
 -1 -23 -7 61.39 11.34
 1 -23 8 60.72 16.61
 -1 -23 -8 80.33 18.22
 1 -23 8 75.77 11.96
 -1 -23 -8 77.63 12.3
 1 -23 9 295.61 27.41
 -1 -23 -9 276.12 23.32
 1 -23 9 247.83 23.31
 -1 -23 -9 237.6 28.56
 1 -23 10 22.58 11.37
 -1 -23 -10 41.13 10.42
 1 -23 11 8.97 10.56
 1 -23 11 23.47 16.93
 -1 -23 -11 -3.4 9.34
 1 -23 12 13.88 16.8
 -1 -23 -12 26.06 9.35
 -1 -23 -12 28.47 24.31
 1 -23 12 6.94 10.56
 1 -23 13 9.53 15.91
 -1 -23 -13 -1.18 27.45
 1 -23 13 1.62 10.08
 -1 -23 -13 8.89 7.14
 -1 -23 -14 25.08 28.02
 1 -23 14 4.71 9.66
 -1 -23 -15 10.28 26.66
 1 -23 15 10.66 8.21
 -1 -23 -16 129.1 25.39
 1 -23 16 161.4 14.27
 -1 -23 -17 34.93 17.41
 1 -23 17 1.78 3.29
 -1 -22 18 366.16 29.09
 -1 -22 18 387.68 30.89
 -1 -22 17 137.44 13.32
 -1 -22 17 109.42 17.53
 -1 -22 16 116.89 12.9
 -1 -22 16 88.65 17.63
 1 -22 -15 31.83 28.06
 -1 -22 15 19.7 10.35
 -1 -22 15 0.74 16.87
 -1 -22 14 42.34 11.5
 1 -22 -14 45.7 26.41
 -1 -22 13 73.04 12.57
 1 -22 -13 59.36 28.45
 1 -22 -12 304.17 42.68
 -1 -22 12 407.2 32.07
 -1 -22 11 511.45 43.15
 -1 -22 11 505.64 39.41
 1 -22 -11 418.27 48.37
 -1 -22 10 290.93 28.82
 -1 -22 10 279.95 24.5
 1 -22 -10 217.54 34.85
 -1 -22 10 325.37 28.89
 -1 -22 9 916.08 65.61
 -1 -22 9 916.73 67.57
 -1 -22 9 825.32 63.26
 -1 -22 8 196.49 20.55
 -1 -22 8 166.23 23.33
 -1 -22 8 180.88 16.65
 -1 -22 8 173.38 16.7
 -1 -22 7 30.27 16.79
 -1 -22 7 40.21 9.91
 1 -22 -7 50.61 19.04
 -1 -22 7 33.11 9.27
 -1 -22 6 174.72 16.9
 -1 -22 6 220.32 18.13
 -1 -22 6 173.14 25.25
 -1 -22 5 679.91 48.13
 -1 -22 5 565.16 47.43
 1 -22 -5 637.99 47.98
 -1 -22 5 655.98 53.93
 -1 -22 4 1986.18 145.13
 1 -22 -4 1855.23 140.37
 -1 -22 3 1304.06 98.23
 -1 -22 2 624.51 52.35
 -1 -22 2 585.95 46.36
 -1 -22 1 1565.28 118.41
 -1 -22 1 1505.02 113.9
 -1 -22 0 467.28 41.35
 -1 -22 0 437.79 35.42
 -1 -22 -1 135.98 22.43
 -1 -22 -2 175.78 21.87
 -1 -22 -3 983.89 77.23
 1 -22 3 948.14 73.73
 -1 -22 -3 991.29 73.68
 -1 -22 -4 192.83 17.86
 1 -22 4 201.46 19.07
 -1 -22 -4 185.35 22.68
 1 -22 4 187.76 17.94
 -1 -22 -4 210.35 19.35
 -1 -22 -5 241.72 21.87
 1 -22 5 209.62 23.02
 -1 -22 -5 275.61 21.85
 1 -22 5 281.18 22.48
 -1 -22 -5 237.04 25.06
 1 -22 5 238.63 21.61
 -1 -22 -5 273.99 23.55
 -1 -22 -6 237.93 22.08
 1 -22 6 225.55 24.07
 -1 -22 -6 274.05 21.68
 1 -22 6 253.46 21.68
 -1 -22 -6 251.42 24.12
 1 -22 7 123.78 18.75
 -1 -22 -7 167.75 19.04
 1 -22 7 166.07 16.25
 -1 -22 -7 157.03 15.31
 1 -22 8 2.72 15.25
 1 -22 8 18.82 10.03
 -1 -22 -8 40.47 15.86
 -1 -22 -8 16.88 9.99
 1 -22 9 8.1 15.36
 -1 -22 -9 14.99 9.17
 1 -22 9 4.33 9.88
 -1 -22 -10 355.08 28.71
 1 -22 10 331.86 29.08
 1 -22 10 350.72 32.94
 -1 -22 -11 221.42 20.18
 1 -22 11 188.08 25.06
 1 -22 11 236.81 20.67
 -1 -22 -11 211.27 30.09
 1 -22 12 547.24 45.51
 1 -22 12 581.83 42.4
 -1 -22 -12 441.43 48.71
 -1 -22 -12 516.71 41.88
 1 -22 13 759.41 59.63
 -1 -22 -13 749.85 56.03
 -1 -22 -13 624.06 63.6
 1 -22 13 729.77 56.58
 -1 -22 -14 126.85 32.07
 1 -22 14 182.08 17.09
 -1 -22 -15 7.48 25.54
 1 -22 15 52.73 9.86
 -1 -22 -16 -14.37 22.3
 1 -22 16 8.96 7.35
 -1 -22 -17 43.18 20.1
 1 -22 17 55.37 6.12
 -1 -21 18 12.83 11.68
 -1 -21 17 156.45 20.04
 -1 -21 17 172.98 15.89
 -1 -21 16 157.13 21.61
 -1 -21 16 197.88 17.52
 1 -21 -16 147.41 30.73
 -1 -21 15 539.11 40.55
 1 -21 -15 433.9 49.66
 -1 -21 15 488.11 43.82
 -1 -21 14 454.98 34.74
 -1 -21 14 425.8 38.28
 1 -21 -13 161.3 31.61
 -1 -21 13 189.88 18.29
 1 -21 -12 118.02 31.85
 -1 -21 12 165.75 16.63
 -1 -21 11 84.08 11.93
 1 -21 -11 72.48 28.95
 -1 -21 10 29.05 16.34
 -1 -21 10 34.34 14.07
 1 -21 -10 26.54 24.29
 -1 -21 10 27.99 10.21
 -1 -21 9 412.36 31.81
 -1 -21 9 331.11 28.63
 -1 -21 9 372.37 33.27
 -1 -21 8 1043.75 72.08
 -1 -21 8 972.74 74.6
 -1 -21 8 910.78 69.94
 -1 -21 7 956.63 64.2
 -1 -21 7 948.78 69.36
 -1 -21 7 800.48 63.96
 -1 -21 6 713.42 55.52
 -1 -21 6 823.3 61.64
 -1 -21 5 548.1 48.33
 -1 -21 4 82.84 20.19
 -1 -21 3 558.74 43.66
 -1 -21 2 128.2 14.13
 -1 -21 2 104.17 22.68
 -1 -21 1 129.42 14.19
 -1 -21 1 136.42 22.99
 -1 -21 0 473.82 37.6
 -1 -21 0 487.71 42.78
 -1 -21 -1 1048.84 83.55
 -1 -21 -2 548.65 47.38
 -1 -21 -3 356.96 28.55
 -1 -21 -3 340.56 33.15
 -1 -21 -4 306.45 29.02
 1 -21 4 298.83 24.34
 -1 -21 -4 285.17 24.44
 -1 -21 -5 31.17 9.48
 1 -21 5 37.33 11.99
 -1 -21 -5 42.45 13.2
 1 -21 5 41.53 9.25
 -1 -21 -5 38.82 12.57
 1 -21 5 38.82 10.67
 1 -21 6 183.57 17.12
 -1 -21 -6 196.94 19.35
 1 -21 6 175.6 19.38
 -1 -21 -6 182.43 19.88
 -1 -21 -6 168.42 17.23
 -1 -21 -7 455.5 36
 1 -21 7 402.08 33.21
 -1 -21 -7 435.87 33.18
 1 -21 7 369.21 35.46
 1 -21 8 644.35 49.81
 -1 -21 -8 697.74 49.72
 1 -21 8 542.81 51.35
 1 -21 9 584.84 43.86
 -1 -21 -9 544.17 43.51
 1 -21 9 534.15 46.21
 1 -21 10 573.85 45.79
 1 -21 10 544.3 48.22
 -1 -21 -10 617.28 45.82
 -1 -21 -11 84.3 11.48
 1 -21 11 71.64 12.53
 1 -21 11 47.16 18.52
 -1 -21 -11 71.06 23.32
 -1 -21 -12 34.86 9.78
 1 -21 12 22.06 10.63
 1 -21 12 58.13 18.45
 -1 -21 -12 2.27 24.51
 -1 -21 -13 43.88 8.97
 1 -21 13 44.71 10.87
 1 -21 13 62.82 18.61
 -1 -21 -13 15.56 26.89
 1 -21 14 83.96 12.14
 -1 -21 -14 29.83 28.06
 1 -21 15 474.8 35.83
 -1 -21 -15 338.84 45.01
 1 -21 16 454.91 34.12
 -1 -21 -16 336.67 41.94
 1 -21 17 157.58 12.93
 -1 -21 -17 93.67 23.01
 -1 -20 18 64.14 13.25
 -1 -20 17 191.8 16.73
 -1 -20 17 151.66 20.64
 -1 -20 16 80.71 12.04
 -1 -20 16 95.91 18.41
 -1 -20 15 -0.4 10.3
 -1 -20 15 23.58 16.6
 1 -20 -15 2.54 28.29
 -1 -20 14 26.54 11.17
 -1 -20 14 -3.32 18.15
 1 -20 -14 29.49 28.32
 -1 -20 13 34.08 11.18
 -1 -20 13 5.01 17.05
 1 -20 -13 34.09 28.72
 -1 -20 12 46.63 10.94
 1 -20 -12 39.1 26.81
 -1 -20 11 47.57 10.54
 1 -20 -11 24.54 26
 -1 -20 10 279.51 22.68
 -1 -20 10 257.71 26.21
 1 -20 -9 129.48 25.94
 -1 -20 9 135.16 15.19
 -1 -20 9 183.02 19.59
 -1 -20 9 155.2 20.26
 1 -20 -8 67.67 22.46
 -1 -20 8 108.26 11.91
 -1 -20 8 116.33 19.93
 -1 -20 8 111 16.53
 -1 -20 7 5.02 7.19
 -1 -20 7 18.09 17.16
 -1 -20 6 99.39 20.39
 -1 -20 5 456.14 42.48
 -1 -20 4 148.16 23
 -1 -20 3 407.48 32.84
 -1 -20 2 31.94 9.97
 -1 -20 2 57.3 20.07
 -1 -20 1 968.35 74.25
 -1 -20 1 1039.52 79.35
 -1 -20 0 32.9 9.7
 -1 -20 0 50.62 18.95
 -1 -20 -1 162.59 23.63
 -1 -20 -2 37.69 17.67
 -1 -20 -3 206.92 24.65
 -1 -20 -3 216.14 18.86
 -1 -20 -4 524.69 45.31
 -1 -20 -4 546.63 41.88
 -1 -20 -5 32.62 11.48
 -1 -20 -5 39.91 9.03
 1 -20 5 40.45 9.12
 1 -20 5 48.21 12.55
 -1 -20 -5 36.26 13.48
 -1 -20 -6 109.66 15.84
 -1 -20 -6 121.11 13.05
 1 -20 6 114.9 12.85
 1 -20 6 122.55 16.07
 -1 -20 -6 116.04 15.64
 -1 -20 -7 13.88 13.47
 -1 -20 -7 17.34 9.01
 1 -20 7 19.31 14.39
 1 -20 7 12.84 8.67
 -1 -20 -8 3.84 8.41
 1 -20 8 9.26 9.14
 1 -20 8 16.75 14.85
 1 -20 9 157.29 16.6
 1 -20 9 162.56 21.18
 -1 -20 -9 167.91 16.11
 -1 -20 -10 30.38 18.24
 -1 -20 -10 25.89 9.04
 1 -20 10 2.54 9.83
 1 -20 10 15.71 16.82
 -1 -20 -11 116.36 23.89
 -1 -20 -11 84.37 12.29
 1 -20 11 108.2 13.52
 1 -20 11 121.59 20.66
 -1 -20 -12 145.01 14.75
 -1 -20 -12 117.92 27.56
 1 -20 12 149.33 16.08
 1 -20 12 156.08 22.46
 -1 -20 -13 200.6 33.63
 1 -20 13 242.96 21.3
 1 -20 13 239.88 27.09
 -1 -20 -13 233.42 20.25
 1 -20 14 233.9 20.45
 -1 -20 -14 175.68 33.82
 1 -20 15 3.02 8.75
 -1 -20 -15 11.41 28.1
 1 -20 16 1.63 7.44
 -1 -20 -16 9.82 25.15
 1 -20 17 40.87 6.77
 -1 -20 -17 32.95 20.85
 -1 -20 -18 36.81 15.99
 -1 -19 20 61.31 6.01
 -1 -19 18 22.95 13.18
 -1 -19 17 302.57 28.94
 -1 -19 16 309.12 24.73
 -1 -19 16 299.86 29.14
 1 -19 -15 474.43 54.09
 -1 -19 15 599.62 45.34
 -1 -19 15 578.19 48.63
 -1 -19 14 646.94 47.27
 -1 -19 14 620.25 50.64
 -1 -19 13 297.22 24.71
 -1 -19 13 301.34 29.69
 -1 -19 12 465.73 37.91
 1 -19 -12 330.72 44.63
 1 -19 -11 41.07 27.65
 1 -19 -10 11.81 23.64
 -1 -19 10 12.73 13.7
 1 -19 -9 608.78 63.37
 -1 -19 9 888.11 62.26
 -1 -19 8 2468.22 171.42
 -1 -19 8 2573.33 169.14
 -1 -19 7 1541.71 110.83
 -1 -19 7 1397.8 106.32
 -1 -19 6 2089.84 159.72
 -1 -19 5 345.51 34.68
 -1 -19 4 332.98 33.85
 -1 -19 3 488.7 38.39
 -1 -19 2 198.3 18.67
 -1 -19 2 255.58 26.76
 -1 -19 1 325.12 26.47
 -1 -19 1 319.32 32.46
 -1 -19 0 1252.88 93.6
 -1 -19 0 1229.66 97.88
 -1 -19 -1 1515.68 112.52
 -1 -19 -1 1468.32 116.39
 -1 -19 -2 838.85 67.83
 -1 -19 -3 379.28 30.34
 -1 -19 -3 394.83 35.56
 -1 -19 -4 22.98 14.18
 -1 -19 -4 11.81 7.93
 -1 -19 -5 2.61 12.34
 1 -19 5 16.95 12.06
 -1 -19 -5 11.88 8.08
 1 -19 6 295.11 29.01
 1 -19 6 346.97 27.19
 -1 -19 -6 369.18 29.13
 -1 -19 -6 339.78 29.3
 -1 -19 -6 329.36 27.07
 1 -19 7 468.09 37.24
 -1 -19 -7 483.99 37.16
 1 -19 7 468.3 39.05
 1 -19 8 1508.1 111.06
 1 -19 8 1463.51 112.65
 -1 -19 -8 1466.48 110.98
 -1 -19 -9 834.91 64.52
 1 -19 9 830.26 61.98
 1 -19 9 775.48 64.1
 -1 -19 -9 801.71 61.75
 -1 -19 -10 799.53 67.19
 1 -19 10 834.58 64.12
 1 -19 10 817.84 66.84
 -1 -19 -10 865.61 63.95
 -1 -19 -11 303.4 33.09
 1 -19 11 314.54 25.9
 1 -19 11 271.72 29.93
 -1 -19 -11 308.28 25.42
 -1 -19 -12 -10.48 8.71
 1 -19 12 -8.47 17.26
 1 -19 12 19.5 10.6
 -1 -19 -12 -6.77 24.12
 -1 -19 -13 84.82 11.13
 -1 -19 -13 99.13 26.78
 1 -19 13 108.08 20.7
 1 -19 13 74.76 12.58
 -1 -19 -14 195.35 32.89
 1 -19 14 217.95 19.75
 -1 -19 -15 685.34 69.29
 1 -19 15 859.69 63.03
 -1 -19 -16 358.16 44.84
 1 -19 16 494.83 36.92
 -1 -19 -17 321.71 39.8
 1 -19 17 444.59 32.99
 -1 -19 -18 50.91 16.66
 -1 -18 20 1.71 4.15
 -1 -18 19 3.12 6.06
 -1 -18 18 41.33 13.81
 1 -18 -17 1.67 5.89
 -1 -18 17 13.01 15.59
 -1 -18 16 4.53 9.93
 -1 -18 16 -10.53 16.98
 1 -18 -16 8.65 8.58
 -1 -18 15 25.54 10.84
 1 -18 -15 13.38 29.58
 1 -18 -15 25.91 9.95
 -1 -18 15 26.12 17.39
 1 -18 -14 -2.76 30.21
 1 -18 -14 -0.37 9.85
 -1 -18 14 8.41 18.53
 1 -18 -13 44.28 28.96
 1 -18 -13 10.03 10.12
 -1 -18 13 23.26 17.16
 -1 -18 12 156.42 21.37
 1 -18 -12 48.48 30.23
 -1 -18 11 102.32 18.64
 1 -18 -11 78.86 28.79
 -1 -18 10 36.52 13.23
 1 -18 -10 18.62 24.89
 -1 -18 9 -9.96 14.26
 1 -18 -9 27.05 23.19
 -1 -18 8 9.35 14.5
 1 -18 -8 8.32 20.47
 -1 -18 7 26.88 17.28
 -1 -18 6 7.46 17.44
 -1 -18 5 91.88 20.76
 -1 -18 4 296.87 31.94
 -1 -18 3 5.36 9.17
 -1 -18 2 37.71 9.04
 -1 -18 2 32.85 18.53
 -1 -18 1 11.46 18.73
 -1 -18 0 25.22 8.47
 -1 -18 0 49.32 19.44
 -1 -18 -1 80.09 10.4
 -1 -18 -1 98.63 20.38
 -1 -18 -2 2.13 16.62
 -1 -18 -3 30.7 8.04
 -1 -18 -3 35.09 15.42
 -1 -18 -4 172.42 19.79
 -1 -18 -4 148.76 14.41
 -1 -18 -4 158.82 14
 1 -18 4 156.63 14.21
 -1 -18 -5 227.19 20.82
 1 -18 5 157.46 18.66
 1 -18 5 186.11 16.55
 -1 -18 -5 184 16.4
 -1 -18 -5 181.83 16.45
 1 -18 6 71.41 9.6
 -1 -18 -6 59.37 9.61
 1 -18 6 63.89 14.08
 -1 -18 -6 52.77 12.18
 -1 -18 -6 74.54 9.5
 -1 -18 -7 5.75 7.26
 -1 -18 -7 4.92 7.65
 1 -18 7 6.53 7.61
 1 -18 7 9.28 7.77
 1 -18 7 1.74 14.56
 -1 -18 -8 37.48 9.18
 -1 -18 -8 37.45 8.76
 -1 -18 -8 50.05 14.94
 1 -18 8 43.76 9.83
 1 -18 8 59.41 9.97
 1 -18 8 46.78 15.11
 -1 -18 -9 30.36 9.85
 -1 -18 -9 45.2 9.53
 -1 -18 -9 24.21 16.17
 1 -18 9 37.13 11.07
 1 -18 9 26.25 9.22
 1 -18 9 33.08 15.71
 -1 -18 -10 51.17 10.88
 -1 -18 -10 46.32 9.43
 1 -18 10 61.27 10.68
 1 -18 10 58.25 12.42
 1 -18 10 37.4 16.96
 -1 -18 -10 80.49 18.11
 1 -18 11 15.56 10.21
 -1 -18 -11 14.17 8.56
 1 -18 11 14.89 18.47
 -1 -18 -11 -11.91 22.26
 1 -18 12 34.54 10.38
 -1 -18 -12 11 21.57
 1 -18 12 29.05 18.98
 -1 -18 -12 36.23 9.14
 -1 -18 -13 46.97 9.28
 1 -18 13 47.03 10.79
 -1 -18 -13 32.36 11.79
 -1 -18 -13 47.81 25.93
 1 -18 13 55.51 18.85
 1 -18 14 12.78 9.63
 -1 -18 -14 19.53 11.2
 -1 -18 -14 -4.93 26.56
 1 -18 15 18.77 9.41
 -1 -18 -15 34.49 10.05
 -1 -18 -15 5.92 27.17
 1 -18 16 10.4 8.18
 -1 -18 -16 8.27 6.74
 -1 -18 -16 23.05 25.32
 1 -18 17 1.5 6.32
 -1 -18 -17 31.7 22.06
 -1 -18 -18 1.93 17.54
 -1 -17 20 137.46 11.56
 -1 -17 19 16.92 6.81
 -1 -17 18 16.34 13.65
 1 -17 -18 3.65 4.89
 -1 -17 17 71.07 18.56
 1 -17 -17 127.22 12.56
 -1 -17 16 301.93 31.5
 1 -17 -16 337.27 26.99
 -1 -17 16 356.92 27.5
 -1 -17 15 474.92 43.4
 1 -17 -15 531.12 39.56
 -1 -17 14 565.83 50.05
 1 -17 -14 651.33 46.8
 -1 -17 13 325.59 31.71
 1 -17 -13 336.38 27.07
 -1 -17 12 1028.46 75.88
 1 -17 -12 1001.48 73.15
 1 -17 -11 299.2 43.15
 -1 -17 11 471.36 37.13
 -1 -17 10 95.84 17.02
 -1 -17 10 79.41 10.74
 1 -17 -10 66.39 25.27
 -1 -17 10 80.22 15.34
 1 -17 -9 307.64 38.51
 -1 -17 9 451.45 35.71
 -1 -17 8 1479.14 114.17
 -1 -17 7 1713.71 131.62
 -1 -17 6 1615.39 124.63
 -1 -17 5 328.35 33.23
 -1 -17 4 157.76 23.62
 1 -17 -3 9.41 4.87
 -1 -17 3 4.45 5.81
 -1 -17 2 27.54 18.38
 -1 -17 2 16.94 4.88
 -1 -17 1 777.3 63.71
 -1 -17 0 1261.25 98.54
 -1 -17 -1 1538.97 125.79
 -1 -17 -1 1665.46 129.74
 -1 -17 -1 1806.28 125.57
 -1 -17 -2 567.03 50.25
 -1 -17 -2 730.96 55.44
 -1 -17 -2 726.98 49.91
 -1 -17 -3 148.54 21.02
 -1 -17 -3 153.45 14.17
 -1 -17 -3 153.85 13.85
 1 -17 3 156.93 13.88
 1 -17 4 14.16 6.45
 -1 -17 -4 4.48 13.68
 -1 -17 -4 11.57 6.82
 -1 -17 -4 10.73 7.68
 1 -17 5 54.51 9.07
 -1 -17 -5 66.2 13.44
 -1 -17 -5 73.41 9.43
 -1 -17 -5 67.31 8.9
 1 -17 6 118.7 12.75
 -1 -17 -6 131.96 12.85
 -1 -17 -6 103.86 11.65
 1 -17 6 97.82 16.27
 -1 -17 -6 114.38 14.47
 1 -17 7 875.13 74.3
 -1 -17 -7 969.51 72.84
 1 -17 7 967.76 74.44
 -1 -17 -7 1055.93 74.36
 -1 -17 -8 623.83 49.62
 -1 -17 -8 681.45 51.7
 1 -17 8 666.74 51.69
 -1 -17 -8 709.61 51.52
 1 -17 8 592.55 51.96
 1 -17 8 642.66 49.67
 -1 -17 -9 1334.74 100.19
 -1 -17 -9 1319.09 102.21
 -1 -17 -9 1439.91 102.22
 1 -17 9 1316.14 102.55
 1 -17 9 1313.43 102.47
 1 -17 9 1319.17 100.3
 -1 -17 -10 1330.21 100.03
 1 -17 10 1306.09 102.4
 1 -17 10 1343.42 100.16
 1 -17 10 1330.63 102.91
 -1 -17 -10 1355.47 102.2
 -1 -17 -10 1324.98 102.74
 1 -17 11 183.19 25.56
 -1 -17 -11 234.81 20.74
 -1 -17 -11 267.98 29.81
 1 -17 11 217.05 26.37
 1 -17 11 260 21.14
 1 -17 11 262.12 25.37
 -1 -17 -11 240.64 23.31
 1 -17 12 6.55 17.42
 -1 -17 -12 26.13 10.63
 -1 -17 -12 10.05 8.61
 1 -17 12 11 9.9
 1 -17 12 6.87 18.07
 -1 -17 -12 5.44 21.56
 -1 -17 -13 6.51 8.19
 -1 -17 -13 4.51 11.81
 1 -17 13 14.71 19.16
 -1 -17 -13 19.07 25.08
 1 -17 13 13.4 9.98
 -1 -17 -14 197.22 33.49
 -1 -17 -14 223.2 22.03
 1 -17 14 239.7 20.88
 -1 -17 -14 242.28 19.8
 -1 -17 -15 681.83 51.56
 -1 -17 -15 579.36 58.94
 1 -17 15 667.39 51.11
 -1 -17 -16 472.71 37.38
 1 -17 16 502.46 37.11
 -1 -17 -17 221.6 24.69
 1 -17 17 279.88 10.59
 -1 -17 -18 115.29 20.45
 -1 -16 20 145.76 12.38
 -1 -16 19 143.83 7.93
 1 -16 -19 3.19 3.33
 -1 -16 18 139.24 19.13
 1 -16 -18 166.38 14.78
 1 -16 -17 452.02 33.35
 -1 -16 17 336.79 36.51
 1 -16 -16 16.41 10.26
 -1 -16 16 43.72 17
 -1 -16 15 -0.83 17.27
 1 -16 -15 16.07 10.92
 1 -16 -15 24.89 30.22
 -1 -16 14 65.73 18.82
 1 -16 -14 59.08 12.16
 1 -16 -14 19.67 29.97
 -1 -16 13 155.72 22.56
 1 -16 -13 163.86 16.74
 1 -16 -12 1029.7 74.98
 -1 -16 12 1047.93 77.34
 -1 -16 11 92.58 18.22
 1 -16 -11 113.61 13.36
 -1 -16 10 340.78 28.72
 1 -16 -10 241.65 33.78
 -1 -16 10 313.96 28.1
 -1 -16 10 299.02 24.98
 -1 -16 9 207.64 20.25
 -1 -16 9 176.6 16.48
 -1 -16 9 187.39 21.36
 1 -16 -9 146.47 27.25
 -1 -16 8 106.48 18.16
 -1 -16 7 261.24 27.68
 -1 -16 6 109.1 20.59
 -1 -16 5 189.58 25.12
 -1 -16 4 219.15 25.19
 -1 -16 4 164 15.69
 1 -16 -3 1896.71 138.18
 -1 -16 3 1813.96 138.37
 -1 -16 2 395.27 35.94
 1 -16 -2 366.66 29.37
 -1 -16 2 399.7 29.49
 -1 -16 1 1839.87 147.03
 -1 -16 1 1943.28 143.13
 -1 -16 0 1105.33 95.68
 -1 -16 0 1245.7 91.44
 -1 -16 -1 216.89 16.88
 -1 -16 -1 203.6 24.39
 -1 -16 -1 200.21 16.12
 -1 -16 -2 212.75 18.68
 1 -16 2 240.02 18.67
 -1 -16 -2 223.51 25.33
 -1 -16 -3 463.2 38.3
 1 -16 3 502.15 38.3
 -1 -16 -3 579.07 43.2
 1 -16 4 1163.25 86.94
 -1 -16 -4 1108.47 86.98
 -1 -16 -4 1133.03 86.19
 -1 -16 -4 1319.89 89.71
 -1 -16 -5 574.09 43.48
 1 -16 5 542.17 43.23
 -1 -16 -5 542.73 42.19
 -1 -16 -5 554.28 45.17
 1 -16 6 475.43 41.98
 -1 -16 -6 510.66 41.67
 1 -16 6 534.11 41.51
 -1 -16 -6 561.52 41.67
 -1 -16 -6 519.44 40.03
 1 -16 7 22.94 9
 1 -16 7 22.22 13.68
 -1 -16 -7 29.37 9.18
 -1 -16 -7 12.53 7.68
 1 -16 8 147.72 16.98
 -1 -16 -8 159.4 16.58
 1 -16 8 145.94 19.47
 -1 -16 -8 147.23 14.34
 -1 -16 -8 164.63 18.27
 1 -16 8 149.15 14.16
 -1 -16 -9 107.68 12.06
 -1 -16 -9 101.4 17.56
 1 -16 9 112.5 19.1
 1 -16 9 112.45 12.44
 1 -16 9 111.76 15
 -1 -16 -9 102.5 13.95
 1 -16 10 36.95 17.36
 -1 -16 -10 52.01 8.83
 -1 -16 -10 63.47 18.12
 1 -16 10 42.05 17.19
 1 -16 10 57.23 10.21
 1 -16 10 35.7 12.89
 -1 -16 -10 61.49 11.78
 1 -16 11 47.91 18.07
 1 -16 11 89 15.39
 -1 -16 -11 66.46 12.82
 -1 -16 -11 66.02 9.72
 -1 -16 -11 43.92 21.77
 1 -16 11 54.2 10.98
 1 -16 11 73.08 19.6
 1 -16 12 316.51 29.42
 -1 -16 -12 327.24 28.26
 -1 -16 -12 302.07 24.66
 1 -16 12 315.6 25.27
 -1 -16 -12 230.66 32.89
 1 -16 12 258.79 30.65
 1 -16 12 260.63 30.65
 1 -16 13 528.35 44.91
 1 -16 13 519.89 40.2
 -1 -16 -13 467.97 47.08
 -1 -16 -13 504.46 42.81
 1 -16 13 485.43 44.03
 -1 -16 -13 513.53 39.73
 -1 -16 -14 57.17 26.95
 1 -16 14 73.98 11.24
 -1 -16 -14 52.17 13.25
 -1 -16 -14 68.73 9.28
 1 -16 15 13.8 9.06
 -1 -16 -15 15.36 11.91
 -1 -16 -15 15.9 27.56
 1 -16 16 7.23 8.26
 -1 -16 -16 18.88 10.39
 -1 -16 -16 19.69 24.52
 1 -16 17 82.79 9.46
 -1 -16 -17 89.42 11.01
 -1 -16 -18 -2.22 3.61
 -1 -16 -18 80 18.84
 -1 -15 20 27.96 5.61
 1 -15 -19 33.93 7.24
 -1 -15 19 78.39 8.5
 -1 -15 18 11.02 14.45
 1 -15 -18 33.7 8.91
 -1 -15 17 6.31 16.79
 1 -15 -17 23.05 10.17
 1 -15 -16 682 52.91
 -1 -15 16 686.62 56.01
 1 -15 -15 522.84 39.49
 -1 -15 15 421.93 42.58
 1 -15 -14 446.47 33.75
 -1 -15 14 377.77 37.31
 -1 -15 13 243.18 25.47
 1 -15 -13 218 20.73
 -1 -15 12 594.3 47.98
 1 -15 -12 604.57 45.03
 -1 -15 11 4.18 15.96
 -1 -15 11 4.17 9.28
 1 -15 -11 20.76 25.34
 1 -15 -11 3.03 10.43
 -1 -15 10 11.45 11.45
 -1 -15 10 -0.3 8.61
 -1 -15 10 9.33 13.9
 1 -15 -10 5.51 24.07
 1 -15 -10 12.02 9.81
 -1 -15 9 45.55 13.64
 -1 -15 9 34.19 9.21
 -1 -15 9 43.04 13.75
 1 -15 -9 25.59 21.24
 -1 -15 8 679.77 55.73
 -1 -15 7 705.29 57.94
 -1 -15 6 231.46 25.82
 -1 -15 5 583.81 46.76
 -1 -15 5 646.54 51.23
 -1 -15 4 7.93 7.53
 -1 -15 4 11.22 17.74
 -1 -15 3 27.01 6.98
 -1 -15 2 301.78 22.59
 -1 -15 2 278.8 29.52
 1 -15 -2 272.65 22.57
 -1 -15 1 939.45 76.78
 -1 -15 1 974.35 72.35
 -1 -15 0 435 35.93
 -1 -15 0 382.01 29.36
 -1 -15 -1 876.35 65.85
 -1 -15 -1 890.86 66.31
 -1 -15 -1 889.52 70.26
 -1 -15 -2 1384.66 103.91
 1 -15 2 1390.07 103.98
 -1 -15 -2 1406.27 106.93
 -1 -15 -3 1009.18 76.97
 1 -15 3 1046.86 76.86
 -1 -15 -3 963.53 79.62
 1 -15 4 683.51 51.09
 -1 -15 -4 623.33 51.15
 -1 -15 -4 698.4 53.68
 1 -15 5 1.69 7.28
 -1 -15 -5 14.77 8.68
 -1 -15 -5 4.62 6.87
 -1 -15 -5 5.83 11.98
 1 -15 6 274.41 26.01
 1 -15 6 278.08 24.73
 -1 -15 -6 293.43 25.2
 -1 -15 -6 278.48 23.03
 -1 -15 -6 310.05 25.36
 -1 -15 -7 529.21 41.63
 -1 -15 -7 599.86 44.07
 1 -15 7 565.44 43.73
 1 -15 7 498.66 44.15
 -1 -15 -8 273.61 25.79
 -1 -15 -8 271.96 22.66
 -1 -15 -8 320.97 25.41
 1 -15 8 269.55 25.41
 1 -15 8 266.91 26.48
 1 -15 9 599.06 50.13
 -1 -15 -9 602.22 47.2
 -1 -15 -9 628.41 49.87
 1 -15 9 619.21 47.31
 1 -15 9 583.07 50.09
 -1 -15 -9 686.72 49.95
 -1 -15 -10 416.09 32.59
 1 -15 10 383.5 33.01
 1 -15 10 368.44 33.31
 -1 -15 -10 358.64 29.19
 -1 -15 -10 376.77 33.89
 1 -15 10 311.36 33.66
 1 -15 10 358.41 29.36
 -1 -15 -11 390.2 33.07
 1 -15 11 365.98 34.31
 -1 -15 -11 378.25 30.02
 1 -15 11 413.19 35.68
 1 -15 11 400.39 30.5
 -1 -15 -11 358.6 36.13
 1 -15 11 281.84 34.67
 1 -15 12 131.56 14.81
 -1 -15 -12 156.36 14.11
 -1 -15 -12 83.92 26.21
 1 -15 12 158.05 22.37
 1 -15 12 141.76 19.35
 -1 -15 -12 132.52 17.92
 1 -15 12 117.07 22.49
 1 -15 13 58.47 20
 1 -15 13 39.16 15.53
 -1 -15 -13 53.26 13.28
 -1 -15 -13 61.9 9.28
 1 -15 13 55.33 19.97
 -1 -15 -13 58.5 26.27
 1 -15 13 55.29 10.57
 -1 -15 -14 214.66 33.28
 -1 -15 -14 214.3 19.23
 -1 -15 -14 141.12 21.71
 1 -15 15 86.84 11.38
 -1 -15 -15 82.16 14.28
 -1 -15 -15 50.46 28.43
 -1 -15 -16 178.34 17.99
 1 -15 16 175.31 16.04
 -1 -15 -16 126.49 29.67
 1 -15 17 72.14 9.35
 -1 -15 -17 74.6 24.06
 -1 -15 -17 84.48 11.5
 -1 -15 -18 77.59 20.34
 -1 -15 -18 87.96 9.99
 -1 -14 20 318.35 24.68
 -1 -14 19 616.76 46.02
 1 -14 -19 591.61 45.92
 -1 -14 18 176.26 21.68
 1 -14 -18 208.35 18.23
 -1 -14 18 198.24 17.84
 1 -14 -17 491.42 37.45
 -1 -14 17 420.13 40.31
 1 -14 -16 283.52 24.51
 -1 -14 16 266.79 28.88
 1 -14 -15 28.08 11.7
 -1 -14 15 12.54 18.34
 -1 -14 14 -0.83 17.49
 1 -14 -14 25.42 30.37
 1 -14 -14 36.26 12.55
 1 -14 -13 313.67 25.47
 -1 -14 13 292.1 29.36
 1 -14 -12 809.84 60.3
 -1 -14 12 850.2 62.83
 -1 -14 11 502.69 38.94
 -1 -14 11 521.08 41.75
 1 -14 -11 525.03 39.33
 -1 -14 10 1290.13 92.15
 -1 -14 10 1293.77 92.63
 -1 -14 10 1205.4 90.32
 -1 -14 9 214.16 20.04
 -1 -14 9 263.31 24.47
 -1 -14 9 243.56 22.57
 -1 -14 8 27.31 14.85
 -1 -14 7 47.74 16.66
 -1 -14 6 576.43 48.7
 -1 -14 5 1445.87 110.26
 -1 -14 5 1514.95 113.24
 -1 -14 4 1082.13 81.51
 -1 -14 4 1073.9 84.48
 -1 -14 3 1355.1 101.28
 1 -14 -2 921.82 73.65
 -1 -14 2 1005.41 77.64
 -1 -14 2 1042.73 73.67
 -1 -14 1 1546.93 121.79
 -1 -14 1 1602 118.37
 -1 -14 0 184.54 21.98
 -1 -14 0 159.58 13.26
 -1 -14 -1 9.08 16.18
 -1 -14 -1 1.64 4.38
 1 -14 2 709.2 54.39
 -1 -14 -2 726.8 54.34
 -1 -14 -2 690.91 57.53
 1 -14 3 1900.9 145.88
 -1 -14 -3 2003.51 146.05
 -1 -14 -3 1983.83 147.9
 1 -14 4 1928.29 143.57
 -1 -14 -4 1842.68 143.67
 -1 -14 -4 2039.48 145.25
 1 -14 5 522.66 39.37
 -1 -14 -5 581.84 41.06
 1 -14 6 612.78 48.92
 -1 -14 -6 635.31 49.4
 -1 -14 -6 606.01 47.3
 -1 -14 -6 663.38 49.07
 -1 -14 -7 241.02 23.51
 1 -14 7 296.59 23.21
 1 -14 7 235.59 24.07
 -1 -14 -7 240.63 20.44
 -1 -14 -8 9.58 7
 1 -14 8 8.95 9.88
 -1 -14 -8 -4.25 10.39
 -1 -14 -8 -1.64 11.6
 1 -14 8 6.63 14.51
 -1 -14 -9 135.47 12.96
 -1 -14 -9 136.77 16.49
 1 -14 9 124.11 16.58
 -1 -14 -9 152.47 19
 1 -14 9 131.5 13.33
 1 -14 9 129.52 20.02
 -1 -14 -10 398.18 30.74
 1 -14 10 330.84 34.95
 1 -14 10 405.65 31.01
 -1 -14 -10 412.26 35.73
 1 -14 10 350.99 35.46
 1 -14 10 395.24 34.74
 -1 -14 -10 377.16 33.78
 -1 -14 -11 585.67 44.4
 1 -14 11 671.64 48.41
 1 -14 11 590.76 44.64
 -1 -14 -11 539.01 49.44
 1 -14 11 458.94 48.22
 1 -14 11 602.19 48.5
 -1 -14 -11 544.28 47.26
 -1 -14 -12 570.56 42.53
 1 -14 12 632.31 47.81
 1 -14 12 556.77 42.82
 -1 -14 -12 497.76 48.89
 1 -14 12 441.25 47.04
 -1 -14 -12 530.73 45.63
 1 -14 12 555.27 47.1
 -1 -14 -13 522.75 38.92
 1 -14 13 553.9 43.6
 1 -14 13 543.54 39.47
 1 -14 13 373.65 43.82
 -1 -14 -13 455.93 42.06
 1 -14 13 465.29 43.85
 -1 -14 -13 452.03 45.9
 -1 -14 -14 549.88 53.95
 1 -14 14 553.42 50.81
 -1 -14 -14 533.77 48.81
 -1 -14 -14 616.19 45.7
 1 -14 14 619.81 46.21
 -1 -14 -15 84.09 15.09
 1 -14 15 110 12.09
 -1 -14 -15 69.12 28.94
 -1 -14 -16 0.42 11.83
 1 -14 16 6.45 8.22
 -1 -14 -16 23.55 26.3
 -1 -14 -17 127.76 13.47
 1 -14 17 97.76 10.88
 -1 -14 -17 74.02 24.88
 -1 -14 -18 153.46 14.05
 -1 -14 -18 84.09 22.79
 -1 -14 -19 2.94 3.55
 1 -13 -20 15.95 5.92
 -1 -13 20 24.58 5.83
 1 -13 -19 62.09 9.14
 -1 -13 19 53.38 9.01
 1 -13 -18 11.68 9.8
 -1 -13 18 -6.74 8.73
 -1 -13 18 -3.63 14.56
 1 -13 -17 121.97 14.62
 -1 -13 17 79.94 19.17
 1 -13 -16 10.91 30.98
 1 -13 -16 33.35 12.07
 -1 -13 16 8.82 17.72
 1 -13 -15 1.86 12.24
 -1 -13 15 7.53 17.73
 1 -13 -14 114.42 15.72
 -1 -13 14 128.68 21.14
 1 -13 -13 174.22 34.51
 -1 -13 13 222.65 26.32
 1 -13 -13 241.31 21.87
 -1 -13 12 149.54 20.24
 -1 -13 12 147.13 15.63
 1 -13 -12 159.33 16.58
 1 -13 -11 13.03 25.46
 -1 -13 11 13.8 9.4
 -1 -13 11 -5.3 15.55
 1 -13 -11 1.59 10.9
 -1 -13 10 78.03 16.02
 -1 -13 10 81.89 13.13
 -1 -13 10 72.83 11.5
 1 -13 -10 66.16 24.59
 -1 -13 9 7.17 9.37
 -1 -13 9 8.84 12
 -1 -13 9 6.28 12.53
 -1 -13 8 154.19 20.57
 -1 -13 7 8.78 14.9
 -1 -13 6 385.58 34.47
 -1 -13 6 366.27 31.59
 -1 -13 5 59.46 17.12
 -1 -13 5 59.35 10.61
 -1 -13 4 14.1 16.34
 -1 -13 4 19.76 7.73
 -1 -13 3 944.59 71.09
 -1 -13 2 36.64 6.71
 1 -13 -2 30.51 6.82
 -1 -13 1 20.92 5.14
 1 -13 -1 15.14 6.23
 -1 -13 0 65.19 6.99
 1 -13 1 210.18 17.77
 -1 -13 -2 5.76 7.02
 -1 -13 -2 12.7 15.94
 1 -13 2 8.49 6.8
 -1 -13 -3 103.97 12.3
 1 -13 3 123.09 11.97
 -1 -13 -3 119.82 18.07
 -1 -13 -4 87.94 12.1
 -1 -13 -4 99.82 15.88
 1 -13 4 92.53 11.58
 -1 -13 -5 140.51 17.35
 1 -13 5 169.27 16.61
 1 -13 6 79.07 12.39
 -1 -13 -6 92.1 13.53
 -1 -13 -6 92.45 9.75
 -1 -13 -6 96.26 12.92
 1 -13 7 158.66 16.82
 -1 -13 -7 149.99 17.24
 -1 -13 -7 158.26 14.19
 1 -13 7 171.16 18.69
 1 -13 8 24.16 14.98
 -1 -13 -8 29.07 7.25
 -1 -13 -8 19.2 11.45
 1 -13 8 35.93 11.14
 -1 -13 -9 100.16 10.94
 1 -13 9 126.41 17.47
 -1 -13 -9 114.33 16.4
 1 -13 9 89.89 11.47
 -1 -13 -9 107.65 15.04
 1 -13 9 143.83 16.34
 1 -13 10 61.34 17.91
 -1 -13 -10 48.26 8.33
 1 -13 10 88.05 17.33
 -1 -13 -10 47.8 16.61
 1 -13 10 51.66 9.76
 1 -13 10 61.3 13.8
 -1 -13 -10 61 12.74
 1 -13 11 -17.13 17.8
 -1 -13 -11 14.53 7.55
 1 -13 11 12.78 18.47
 -1 -13 -11 4.54 18.59
 1 -13 11 8.44 9.02
 1 -13 11 17.97 13.36
 -1 -13 -11 10.94 11.03
 1 -13 12 35.81 19.52
 -1 -13 -12 53.34 9.02
 1 -13 12 87.56 19.63
 -1 -13 -12 47.67 21.01
 1 -13 12 56.88 10.3
 1 -13 12 48.76 14.57
 -1 -13 -12 39.18 12.9
 1 -13 13 8.62 19.51
 -1 -13 -13 -0.34 7.76
 1 -13 13 7.92 18.71
 -1 -13 -13 2.33 23.09
 1 -13 13 7.18 9.04
 1 -13 13 -4.42 13.94
 -1 -13 -13 15.37 12.38
 1 -13 14 25.81 20.58
 -1 -13 -14 33.18 7.96
 1 -13 14 31.64 9.58
 1 -13 14 16.55 14.99
 -1 -13 -14 30.73 12.62
 -1 -13 -14 19.85 24.78
 -1 -13 -15 18.59 26.82
 -1 -13 -15 20.46 13.8
 1 -13 15 21.01 9.09
 -1 -13 -16 20.31 25.04
 -1 -13 -16 5.77 11.92
 1 -13 16 3.37 8.06
 -1 -13 -17 28.89 23.6
 -1 -13 -17 -2.94 10.73
 1 -13 17 5.85 6.64
 -1 -13 -18 9.86 20.41
 -1 -13 -18 21.97 8.9
 -1 -13 -19 83.89 9.09
 -1 -12 20 243.97 19.32
 1 -12 -20 236.69 19.53
 -1 -12 19 737.78 56.06
 1 -12 -19 744.25 56.32
 1 -12 -18 483.58 36.76
 -1 -12 18 420.74 38.53
 1 -12 -17 430.18 34.32
 -1 -12 17 398.93 37.28
 -1 -12 16 440.5 39.73
 1 -12 -16 486.12 37.01
 1 -12 -15 61.96 13.25
 -1 -12 15 52.45 18.46
 1 -12 -14 40.99 13.49
 -1 -12 14 45.13 18.28
 1 -12 -13 1443.41 106.18
 -1 -12 13 1342.7 107.92
 -1 -12 12 371.83 29.45
 1 -12 -12 370.68 30.18
 -1 -12 12 368.54 33.23
 -1 -12 11 753.11 54.08
 -1 -12 11 752.81 56.2
 1 -12 -11 701.78 54.5
 -1 -12 10 1231.88 87.22
 -1 -12 10 1203.49 87.37
 -1 -12 10 1151.95 85.78
 -1 -12 9 1170.7 89.18
 -1 -12 9 1219.46 91.57
 -1 -12 9 1197.31 90.38
 -1 -12 8 106.34 16.85
 -1 -12 7 159.26 20.48
 -1 -12 6 1433.34 111.26
 -1 -12 6 1544.33 113.11
 -1 -12 5 308.83 26.97
 -1 -12 5 347.31 31.04
 -1 -12 4 1907.64 142.33
 -1 -12 3 1092.16 81.89
 -1 -12 2 3161.89 234.21
 1 -12 -1 1524.33 115.56
 -1 -12 1 1574.81 115.36
 -1 -12 0 143.72 12.27
 1 -12 1 233.85 19.62
 1 -12 2 564.61 43.5
 -1 -12 -3 3216.64 231.63
 1 -12 3 2924 231.49
 -1 -12 -3 3320.53 232.97
 1 -12 4 5384.1 396.05
 -1 -12 -4 5339.92 396.17
 -1 -12 -4 5287.78 396.75
 -1 -12 -5 1075.29 87.03
 1 -12 5 1195.31 87.02
 -1 -12 -5 1164.25 87.36
 1 -12 6 551.89 42.58
 -1 -12 -6 597.13 42.24
 1 -12 7 382.87 33.26
 -1 -12 -7 387.38 30.61
 -1 -12 -7 421.17 33.79
 1 -12 7 409.04 33.4
 1 -12 8 1.73 14.76
 1 -12 8 21.65 10.69
 -1 -12 -8 1.79 9.91
 -1 -12 -8 12.91 6.49
 -1 -12 -9 124.23 17.75
 1 -12 9 115.81 18.27
 -1 -12 -9 125.72 12.47
 -1 -12 -9 162.7 16.71
 1 -12 9 134.24 16.91
 -1 -12 -10 599.51 45.34
 1 -12 10 608.51 48.72
 1 -12 10 578.66 45.5
 -1 -12 -10 582.95 48.72
 1 -12 10 540.45 48.87
 -1 -12 -10 629.45 48.62
 1 -12 10 625.38 49.68
 -1 -12 -11 1366.34 101.51
 1 -12 11 1370.8 104.43
 1 -12 11 1387.47 101.65
 -1 -12 -11 1270.88 104.63
 1 -12 11 1148.31 104.22
 -1 -12 -11 1458.46 104.97
 1 -12 11 1465.73 105.82
 -1 -12 -12 1547.57 116.74
 1 -12 12 1707.35 119.71
 1 -12 12 1624.44 116.95
 1 -12 12 1314.57 119.7
 -1 -12 -12 1642.27 120.3
 1 -12 12 1609.84 121.21
 -1 -12 -12 1426.54 120.36
 -1 -12 -13 702.48 72.04
 1 -12 13 921.19 67.05
 1 -12 13 689.79 70.78
 -1 -12 -13 939.59 66.81
 -1 -12 -13 912.06 70.61
 1 -12 13 872.04 71.86
 -1 -12 -14 196.17 35.1
 1 -12 14 205.13 31.38
 1 -12 14 316.89 31.24
 -1 -12 -14 340.47 29.26
 1 -12 14 313.19 25.17
 -1 -12 -14 314.73 24.61
 -1 -12 -15 10.92 13.31
 1 -12 15 21.11 8.8
 -1 -12 -15 43.23 27.62
 -1 -12 -16 3.28 12.58
 1 -12 16 -1.23 7.95
 -1 -12 -16 9.05 24.17
 -1 -12 -17 32.31 11.82
 1 -12 17 51.13 7.77
 -1 -12 -17 43.69 23.82
 -1 -12 -18 213.15 19.21
 -1 -12 -19 553.26 42.15
 -1 -11 21 28.3 4.56
 -1 -11 20 34.04 6.99
 1 -11 -20 33.62 7.9
 -1 -11 19 9.51 8.04
 1 -11 -19 6.09 9.04
 -1 -11 18 49.34 15.65
 1 -11 -18 29.21 11.11
 -1 -11 17 48.04 17.37
 1 -11 -17 40.23 12.69
 -1 -11 16 88.84 19.5
 1 -11 -16 75.93 14.72
 1 -11 -15 300.15 26.68
 -1 -11 15 309.61 29.51
 1 -11 -14 151.72 17.49
 -1 -11 14 155.29 22.03
 -1 -11 13 6.74 9.81
 -1 -11 13 6.15 16.84
 1 -11 -13 5.74 12.57
 -1 -11 12 435.23 35.6
 -1 -11 12 409.44 32.3
 1 -11 -12 414.86 33.37
 1 -11 -11 4.58 23.37
 -1 -11 11 7.59 13.65
 -1 -11 11 -0.35 9.44
 1 -11 -11 12.42 11.7
 -1 -11 10 104.23 13.19
 -1 -11 10 112.99 15.66
 -1 -11 10 98.77 12.73
 1 -11 -10 82.5 23.96
 -1 -11 9 8.95 10.03
 -1 -11 9 28.34 12.4
 -1 -11 9 27.63 12.25
 -1 -11 8 276.51 24.22
 -1 -11 8 257.87 27.07
 -1 -11 7 15.38 15.38
 -1 -11 7 -0.71 11.18
 -1 -11 6 186.08 22.5
 -1 -11 6 178.99 19
 -1 -11 5 192.57 18.3
 -1 -11 4 690.44 52.69
 -1 -11 3 85.41 9.92
 -1 -11 2 13.98 5.95
 -1 -11 1 1018.85 75.68
 1 -11 -1 1006.4 75.9
 -1 -11 0 355.11 27.29
 1 -11 1 822.41 62.28
 1 -11 2 455.04 35.53
 1 -11 3 104.79 11.52
 -1 -11 -3 92.76 11.38
 -1 -11 -4 92.46 11.97
 1 -11 4 91.87 11.8
 -1 -11 -4 118.52 15.8
 -1 -11 -5 11.21 10.37
 1 -11 5 2.84 8.61
 -1 -11 -5 6.21 11.56
 1 -11 6 229.75 20.52
 -1 -11 -6 253.1 19.96
 1 -11 7 306.95 25.89
 -1 -11 -7 289.04 25.37
 1 -11 7 293.79 25.07
 -1 -11 -7 256.32 21.82
 1 -11 8 33.33 15.37
 -1 -11 -8 29.1 11.84
 1 -11 8 47.17 11.5
 -1 -11 -8 27.13 6.9
 1 -11 9 506.25 43.15
 -1 -11 -9 477.47 42.53
 -1 -11 -9 580.95 43.56
 1 -11 9 545.3 43.68
 -1 -11 -9 523.21 40.1
 1 -11 10 39.56 17.42
 -1 -11 -10 42.01 7.99
 -1 -11 -10 53.47 16.38
 1 -11 10 43.33 16.6
 1 -11 10 39.63 8.12
 1 -11 10 34.05 13.11
 -1 -11 -10 46.27 12.22
 1 -11 11 106.47 20.85
 -1 -11 -11 100.61 10.95
 -1 -11 -11 108.2 21.61
 1 -11 11 89.53 20.28
 1 -11 11 99.84 11.7
 -1 -11 -11 86.65 15.33
 1 -11 11 130.73 17.65
 -1 -11 -12 46.09 8.45
 -1 -11 -12 50.44 22.44
 1 -11 12 52.71 20.16
 1 -11 12 49.17 9.3
 1 -11 12 41.34 14.84
 -1 -11 -12 21.46 12.53
 -1 -11 -13 195.53 17.14
 1 -11 13 197.65 17.88
 1 -11 13 172.69 26.29
 1 -11 13 187.29 23.79
 -1 -11 -13 237.31 22.95
 -1 -11 -14 10.8 7.36
 -1 -11 -14 -6.2 26.4
 1 -11 14 14.08 8.96
 -1 -11 -14 9.96 12.24
 1 -11 14 1.57 14.69
 1 -11 14 49.58 22.4
 1 -11 15 130.01 13.66
 -1 -11 -15 136.26 12.48
 -1 -11 -16 144.42 18.34
 -1 -11 -16 126.57 29.45
 1 -11 16 160.8 14.7
 -1 -11 -17 56.68 23.4
 -1 -11 -17 58.65 12.75
 1 -11 17 55.51 8.01
 -1 -11 -18 43.14 10.97
 -1 -11 -19 32.48 8.45
 -1 -10 21 86.16 7.86
 1 -10 -20 94.83 10.19
 -1 -10 20 74.86 9.23
 1 -10 -19 544.11 40.68
 -1 -10 19 502.67 40.17
 1 -10 -18 681.21 52.54
 -1 -10 18 666.95 54.06
 -1 -10 17 254.64 28.47
 1 -10 -17 319.97 26.46
 1 -10 -16 373.01 31.01
 -1 -10 16 330.65 33.71
 -1 -10 15 82.81 19.74
 1 -10 -15 88.18 31.16
 1 -10 -15 84.89 14.81
 1 -10 -14 313.22 26.9
 -1 -10 14 304.16 30.42
 -1 -10 13 794.81 56.95
 1 -10 -13 672.09 57.27
 -1 -10 13 744.31 59.37
 -1 -10 12 685.28 51.88
 1 -10 -12 661.99 52.28
 -1 -10 12 653.42 53.79
 -1 -10 11 873.14 63.17
 -1 -10 11 864.7 64.75
 1 -10 -11 833.67 63.41
 -1 -10 10 773.82 60.06
 -1 -10 10 786.42 60.97
 -1 -10 10 807.8 61.22
 -1 -10 9 395.24 34.57
 -1 -10 9 435.29 36.49
 -1 -10 9 494.92 35.85
 -1 -10 8 298.53 28.44
 -1 -10 8 309.93 26.68
 -1 -10 7 -13.31 12.14
 -1 -10 7 1.59 13.3
 -1 -10 6 338.62 29.03
 -1 -10 5 1851.39 138.53
 -1 -10 4 2796.89 207.76
 -1 -10 3 877.85 66.13
 -1 -10 2 110.12 10.62
 1 -10 -1 1192.68 92.39
 -1 -10 1 1272.33 92.16
 1 -10 0 25.47 7.27
 -1 -10 0 21.29 5.54
 1 -10 1 397.32 31.25
 1 -10 2 1475.5 110.36
 1 -10 3 4127.82 313.8
 -1 -10 -3 4337.17 313.83
 -1 -10 -4 2623.62 189.02
 1 -10 4 2449.44 188.9
 -1 -10 -5 2313.42 169.93
 1 -10 5 2297.18 169.63
 -1 -10 -5 2203.2 169.52
 -1 -10 -6 209.53 22.57
 1 -10 6 260.69 21.99
 -1 -10 -6 237.92 21.11
 1 -10 7 272.81 25.05
 -1 -10 -7 264.2 21.33
 -1 -10 -7 258.98 25.02
 1 -10 7 278.26 24.57
 1 -10 8 234.84 24.55
 1 -10 8 247.38 23.73
 -1 -10 -8 257.72 24.2
 -1 -10 -8 252.59 20.29
 1 -10 9 16.27 15.56
 -1 -10 -9 20.05 12.34
 1 -10 9 -1.04 11.01
 -1 -10 -9 15.6 6.37
 1 -10 10 356.18 33.65
 -1 -10 -10 353.88 33.32
 1 -10 10 355.48 34.14
 -1 -10 -10 368.56 28.95
 -1 -10 -10 358.18 32.99
 1 -10 10 408.6 33.59
 -1 -10 -11 829.77 70
 1 -10 11 764.98 70.16
 -1 -10 -11 909.83 66.48
 -1 -10 -11 958.43 70.38
 1 -10 11 871.36 70.64
 -1 -10 -12 731.27 53.73
 -1 -10 -12 631.74 58.89
 1 -10 12 543.92 57.85
 1 -10 12 706.53 53.88
 -1 -10 -12 803.96 58.11
 1 -10 12 745.36 58.84
 -1 -10 -13 663.07 51.11
 -1 -10 -13 585.22 57.9
 1 -10 13 573.56 55.97
 1 -10 13 710.86 51.42
 1 -10 13 689.64 56.83
 -1 -10 -13 693.8 55.39
 -1 -10 -14 847.9 64.95
 1 -10 14 930.56 65.28
 -1 -10 -14 669.56 70.91
 1 -10 14 731.42 69.73
 -1 -10 -14 929.69 69.36
 1 -10 14 866.15 70.61
 -1 -10 -15 56.95 8.21
 1 -10 15 46.46 22.34
 1 -10 15 57.46 9.89
 -1 -10 -15 35.36 25.45
 1 -10 16 36.9 8.48
 -1 -10 -16 44.39 13.47
 -1 -10 -16 27.03 25.23
 1 -10 17 22.77 6.26
 -1 -10 -17 13.18 12.65
 -1 -10 -17 33.33 23.62
 -1 -10 -18 113.64 14.24
 -1 -10 -19 383.85 30.38
 -1 -10 -20 580.66 43.65
 -1 -9 21 216.75 17.28
 1 -9 -21 228.59 17.64
 -1 -9 20 69.02 8.48
 1 -9 -20 65.13 9.9
 1 -9 -19 18.65 10.09
 1 -9 -18 57.17 12.76
 -1 -9 18 38.95 15.18
 1 -9 -17 138.34 17.24
 -1 -9 17 127.47 20.81
 1 -9 -16 903.76 68.24
 -1 -9 16 850.26 69.96
 -1 -9 15 521.34 42.97
 1 -9 -15 509.99 40.15
 -1 -9 14 365.84 33.91
 1 -9 -14 393.05 31.72
 -1 -9 13 203.17 23.45
 -1 -9 13 192.13 19
 1 -9 -13 209.47 20.19
 -1 -9 12 593.41 52.14
 1 -9 -12 667.12 50.65
 -1 -9 12 654.59 50.21
 1 -9 -11 8.05 11.55
 -1 -9 11 9.27 10.57
 -1 -9 11 3.62 14.57
 -1 -9 10 30.68 10.7
 -1 -9 10 37.95 13
 -1 -9 9 92.72 12.87
 -1 -9 9 109.75 15.23
 -1 -9 9 100.37 14.44
 -1 -9 8 506.65 39.59
 -1 -9 8 479.05 41.19
 -1 -9 7 137.45 18.28
 -1 -9 7 122.09 16.72
 -1 -9 6 327.93 28.05
 -1 -9 5 235.58 20.79
 -1 -9 4 16.84 8.23
 -1 -9 3 79.4 9.66
 -1 -9 2 461.99 35.41
 -1 -9 1 3172.13 233.89
 1 -9 -1 3143.07 234.07
 1 -9 0 2254.35 167.46
 1 -9 0 2249.58 167.18
 1 -9 1 5800.74 429.21
 1 -9 2 722.39 55.04
 1 -9 3 176.1 16.37
 1 -9 4 46.11 9.17
 -1 -9 -4 33.84 9.85
 -1 -9 -5 30.61 10.75
 1 -9 5 14.18 9.05
 -1 -9 -5 24.83 10.56
 1 -9 6 2848.46 204.77
 -1 -9 -6 2510.16 204.78
 -1 -9 -6 2808.74 203.73
 1 -9 7 334.99 27.64
 -1 -9 -7 285.61 27.73
 -1 -9 -8 826.12 64.65
 1 -9 8 812.49 63.74
 -1 -9 -9 582.56 46.74
 1 -9 9 551.43 46
 -1 -9 -10 403.19 36.51
 1 -9 10 408.5 36.73
 -1 -9 -10 463.2 36.9
 1 -9 10 382.13 37.49
 1 -9 10 424.86 36.33
 -1 -9 -11 135.37 12.84
 1 -9 11 127.21 18.84
 -1 -9 -11 160.64 18.39
 1 -9 11 90.23 21.92
 -1 -9 -11 107.13 21.81
 -1 -9 -12 82.07 10.21
 -1 -9 -12 91.99 23.82
 1 -9 12 90.2 17.02
 -1 -9 -12 89.51 14.98
 1 -9 12 54.45 20.75
 1 -9 13 39.69 20.28
 -1 -9 -13 26.25 7.69
 -1 -9 -13 28.37 24.92
 1 -9 13 15.52 19.14
 1 -9 13 36.17 9.03
 -1 -9 -13 26.86 13.07
 1 -9 13 48.37 17.04
 -1 -9 -14 54.45 8.85
 1 -9 14 47.18 16.63
 -1 -9 -14 47.8 14.28
 1 -9 14 64.14 10.1
 1 -9 14 64 22.78
 -1 -9 -14 33.96 26.61
 -1 -9 -15 202.81 33.21
 1 -9 15 172.75 29.01
 -1 -9 -15 250.51 25.35
 1 -9 15 242.21 20.33
 -1 -9 -15 240.32 19.65
 -1 -9 -16 123.74 18.32
 1 -9 16 169.45 14.52
 -1 -9 -16 117.49 28.44
 -1 -9 -17 277.36 25.01
 1 -9 17 274.13 21.32
 -1 -9 -18 146.89 16.09
 -1 -9 -19 28.83 9.15
 -1 -9 -20 77.42 8.51
 1 -8 -21 10.79 5.93
 -1 -8 21 13.3 4.41
 1 -8 -20 74.61 10.18
 -1 -8 20 72.08 8.93
 1 -8 -19 64.39 11.71
 1 -8 -18 417.71 34.39
 -1 -8 17 116.4 18.62
 1 -8 -17 80.65 15.53
 -1 -8 16 31.31 17.78
 1 -8 -16 51.43 14.34
 -1 -8 15 11.23 17.75
 1 -8 -15 -1.59 13.57
 1 -8 -15 -7.08 27.95
 -1 -8 14 303.16 29.2
 1 -8 -14 302.35 26.16
 -1 -8 13 220.87 24.62
 -1 -8 13 253.95 21.53
 1 -8 -13 232.74 22.45
 -1 -8 12 399.06 36.05
 1 -8 -12 414.92 34.76
 -1 -8 12 440.71 34.29
 1 -8 -11 126.05 16.88
 -1 -8 11 149.92 15.78
 -1 -8 11 158.11 17.99
 -1 -8 10 21.96 10.88
 -1 -8 10 32.98 12.73
 -1 -8 9 94.09 13.06
 -1 -8 9 94.97 14.32
 -1 -8 9 88.81 13.69
 -1 -8 8 491.08 39.92
 -1 -8 8 476.73 40.39
 -1 -8 7 -2.05 11.48
 -1 -8 6 395.19 32.65
 -1 -8 5 118.4 13.72
 -1 -8 4 32.09 8.47
 -1 -8 3 2797.77 207.56
 -1 -8 2 63.33 7.98
 1 -8 -1 967.87 71.08
 -1 -8 1 930.2 70.72
 1 -8 0 57.37 8.91
 1 -8 0 60.16 9.24
 1 -8 1 161.28 15.1
 1 -8 2 1604.46 119.89
 1 -8 3 1267.56 95.29
 -1 -8 -4 544.57 41.77
 1 -8 4 513.38 41.47
 1 -8 5 1846.7 143.21
 -1 -8 -5 1983.48 143.52
 1 -8 6 88.61 13.11
 -1 -8 -6 98.21 14.64
 -1 -8 -6 105.64 11.71
 -1 -8 -7 31.39 12.51
 -1 -8 -8 10.16 11.75
 1 -8 8 21.81 14.05
 -1 -8 -9 129.12 17.61
 1 -8 9 147.65 18.6
 1 -8 10 195.29 24.78
 -1 -8 -10 243.79 22.62
 -1 -8 -10 177.69 22.7
 1 -8 11 98.77 21.33
 -1 -8 -11 173.04 18.75
 1 -8 11 112.05 17.84
 -1 -8 -11 115.5 22
 -1 -8 -12 257.65 25.05
 1 -8 12 268.03 26.73
 -1 -8 -12 200.56 29.2
 1 -8 12 232.86 27.94
 -1 -8 -12 239.46 20.16
 -1 -8 -13 11.25 23.98
 -1 -8 -13 19.33 12.62
 1 -8 13 18.91 15.11
 1 -8 13 20.53 21.44
 -1 -8 -13 39.44 7.94
 -1 -8 -14 29.8 7.65
 1 -8 14 29.79 9
 -1 -8 -14 40.84 26.58
 1 -8 14 32.95 22.02
 1 -8 14 27.99 16.37
 -1 -8 -14 26.25 13.71
 -1 -8 -15 20.12 7.04
 -1 -8 -15 27.44 25.04
 1 -8 15 3.17 20.69
 1 -8 15 0.66 8.34
 1 -8 15 16.61 15.43
 -1 -8 -15 40.14 13.5
 1 -8 16 185.09 15.59
 -1 -8 -16 139.74 28.23
 -1 -8 -16 138.68 19.85
 -1 -8 -17 76.77 23.38
 -1 -8 -17 37.44 14.13
 -1 -8 -18 46.52 12.15
 -1 -8 -19 200.71 18.24
 -1 -8 -20 375.66 29
 -1 -7 21 413.83 33
 1 -7 -21 473.74 33.43
 -1 -7 20 198.21 16.46
 1 -7 -20 185.91 17.27
 1 -7 -19 74.45 12.52
 1 -7 -18 22.87 11.99
 -1 -7 17 339.55 33.72
 1 -7 -17 397.24 31.81
 -1 -7 16 1052.7 88.41
 1 -7 -16 1201.48 87.09
 -1 -7 15 553.58 43.56
 1 -7 -15 524.23 41.27
 -1 -7 14 761.28 62.52
 1 -7 -14 857.25 61.16
 -1 -7 13 719.42 57.2
 -1 -7 13 757.1 55.11
 1 -7 -13 727.42 55.98
 -1 -7 12 376.05 32.23
 1 -7 -12 346.03 31.13
 -1 -7 12 396.22 30.16
 -1 -7 11 146.72 16.17
 -1 -7 11 154.61 17.94
 1 -7 -11 127.43 16.52
 -1 -7 10 65.96 13.92
 -1 -7 10 36.6 11.26
 -1 -7 9 963.38 71.73
 -1 -7 9 882.84 71.12
 1 -7 -9 998.22 71.13
 -1 -7 9 904.28 72.03
 -1 -7 8 1299.36 94.53
 -1 -7 8 1168.63 94.95
 -1 -7 7 1494.29 113.24
 -1 -7 6 2056.15 154.05
 -1 -7 5 119.05 13.61
 -1 -7 4 20 7.81
 -1 -7 3 1402.45 104.7
 -1 -7 2 327.3 25.72
 -1 -7 1 738.87 55.5
 1 -7 0 3549.45 263.28
 1 -7 0 3553.29 263.04
 1 -7 1 4363.89 323.19
 1 -7 2 392.98 31.13
 1 -7 3 709.78 54.44
 -1 -7 -4 227.77 21.29
 1 -7 4 252.01 21.2
 1 -7 5 163.65 16.65
 -1 -7 -5 163.46 16.82
 -1 -7 -6 628.64 51.31
 -1 -7 -6 658.29 49.6
 -1 -7 -7 1099.17 84.73
 -1 -7 -8 1021.46 84.8
 1 -7 8 1153.57 83.96
 -1 -7 -9 1200.6 92.88
 -1 -7 -10 1668.5 115.18
 1 -7 10 1366.18 113.91
 -1 -7 -11 299.08 31.99
 1 -7 11 325 32.72
 -1 -7 -11 361.55 31.19
 -1 -7 -12 -20.67 20.51
 1 -7 12 -6.38 17.6
 1 -7 12 5.9 14.57
 -1 -7 -12 4.97 11.91
 1 -7 12 4.79 20.58
 -1 -7 -13 58.55 9.05
 -1 -7 -13 53.4 24.29
 1 -7 13 20.66 21.46
 1 -7 13 46.08 16.09
 -1 -7 -13 65.07 14.54
 -1 -7 -14 614.38 62.56
 1 -7 14 803.61 56.29
 1 -7 14 570.48 60.56
 -1 -7 -14 794.11 61.06
 1 -7 14 773.34 62.51
 -1 -7 -14 725.28 56
 -1 -7 -15 655.75 72.86
 1 -7 15 926.65 67.29
 1 -7 15 694.21 72.06
 -1 -7 -15 946.7 71.85
 1 -7 15 909.76 73.4
 -1 -7 -15 925.62 67.08
 -1 -7 -16 362.62 47.82
 1 -7 16 564.35 41.06
 -1 -7 -17 313.66 37.3
 -1 -7 -17 410.55 32.52
 -1 -7 -18 284.89 25.37
 -1 -7 -19 18.42 9.66
 -1 -7 -20 11.45 7.04
 1 -6 -21 49.13 7.5
 -1 -6 21 40.36 5.71
 1 -6 -20 -0.56 9.02
 1 -6 -19 3.68 10.84
 1 -6 -18 110.45 15.53
 1 -6 -17 21.41 13.43
 -1 -6 17 45.47 16.63
 1 -6 -16 -0.53 13.6
 -1 -6 16 3.04 16.34
 1 -6 -15 55.66 14.89
 -1 -6 15 49 18.06
 -1 -6 14 107.48 14.19
 1 -6 -14 88.22 30.25
 1 -6 -14 110.47 16.08
 -1 -6 14 71.63 18.45
 -1 -6 13 67.2 12.7
 1 -6 -13 22.9 28.18
 1 -6 -13 58.25 14.24
 -1 -6 13 69.49 16.03
 -1 -6 12 4.73 11.47
 1 -6 -12 9.35 24.07
 1 -6 -12 8.56 12.2
 -1 -6 12 -7.63 14.7
 -1 -6 11 23.9 10.62
 1 -6 -11 31.8 23.46
 -1 -6 11 31.57 14.07
 1 -6 -11 15.61 12.26
 1 -6 -10 45.01 10.02
 -1 -6 10 45.74 12.95
 -1 -6 10 40.71 11.18
 -1 -6 9 193.66 18.74
 -1 -6 9 169.91 18.13
 1 -6 -9 185.74 17.49
 -1 -6 9 200.33 18.32
 -1 -6 8 272.77 23.29
 -1 -6 8 221.04 24.13
 -1 -6 7 65.27 12.94
 -1 -6 6 40.42 11.06
 -1 -6 5 7.85 8.73
 -1 -6 4 1330.93 99.71
 -1 -6 3 71.08 9.28
 -1 -6 2 5.49 6.27
 -1 -6 1 816.23 61.2
 1 -6 0 492.69 37.46
 1 -6 0 472.62 37.12
 1 -6 1 6.78 7.08
 1 -6 2 710.25 54.21
 1 -6 3 13.65 8.32
 -1 -6 -4 50.1 10.36
 1 -6 4 42.67 9.6
 1 -6 5 119 14.09
 -1 -6 -5 117.74 14.59
 -1 -6 -6 279.32 22.51
 -1 -6 -6 264.73 25.05
 -1 -6 -7 12.33 11.67
 -1 -6 -8 231.9 22.98
 -1 -6 -9 30.75 12.13
 -1 -6 -10 45.87 13.12
 1 -6 10 20.54 17.56
 1 -6 11 16.61 17
 -1 -6 -11 5.06 18.62
 -1 -6 -11 18.88 13.19
 1 -6 11 -6.03 18.36
 1 -6 12 44.05 17.85
 1 -6 12 33.69 20.26
 1 -6 12 34.12 15.62
 -1 -6 -12 51.3 14.26
 -1 -6 -12 24.75 21.77
 1 -6 13 48.88 22.49
 1 -6 13 15.98 15.66
 -1 -6 -13 48.56 14.04
 -1 -6 -13 43.26 23.58
 -1 -6 -14 235.38 24.33
 1 -6 14 215.37 26.01
 -1 -6 -14 154.45 30.5
 1 -6 14 168.23 28.3
 -1 -6 -14 226.04 18.46
 -1 -6 -15 8 7.14
 -1 -6 -15 -27.68 24.33
 1 -6 15 2.18 21.79
 -1 -6 -15 1.33 12.9
 1 -6 15 1.71 14.95
 1 -6 15 12.68 7.91
 -1 -6 -16 19.42 24.62
 1 -6 16 16.79 7.29
 -1 -6 -17 1.89 21.83
 -1 -6 -17 18.96 13.75
 -1 -6 -18 54.36 13.15
 -1 -6 -19 76.56 11.92
 -1 -6 -20 10.5 7.52
 -1 -5 21 351.14 28.32
 1 -5 -21 413.72 29.02
 1 -5 -20 108.67 12.56
 1 -5 -19 5.66 11.11
 1 -5 -18 1.8 12.25
 -1 -5 17 297.23 28.37
 1 -5 -17 283.3 26.61
 -1 -5 16 390.06 36.99
 1 -5 -16 441.81 35.73
 -1 -5 15 615.21 52.8
 1 -5 -15 677.79 51.91
 -1 -5 14 873.25 68.89
 -1 -5 14 927.52 67.11
 1 -5 -14 919.02 67.76
 -1 -5 13 389.05 34.46
 1 -5 -13 382.85 32.61
 -1 -5 13 422.83 31.98
 1 -5 -12 65.79 14.02
 -1 -5 12 58.47 15.12
 -1 -5 12 78.72 12.7
 1 -5 -12 46.31 26.91
 1 -5 -11 103.72 15.01
 -1 -5 11 120.34 14.53
 1 -5 -11 79.5 25.84
 -1 -5 11 113.49 16
 -1 -5 10 396.01 33.96
 -1 -5 10 431.2 32.91
 1 -5 -10 386.07 32.43
 -1 -5 9 1467.55 104.03
 -1 -5 9 1306.55 103.51
 1 -5 -9 1441.6 103.43
 -1 -5 9 1306.83 103.93
 -1 -5 8 979.64 76.25
 -1 -5 7 2814.02 210.32
 -1 -5 6 4603.88 341.73
 -1 -5 5 2403.87 179.05
 -1 -5 4 1036.3 78.07
 -1 -5 3 468.7 36.2
 -1 -5 2 5444.05 402.53
 -1 -5 1 109.71 10.47
 1 -5 0 9526.66 709.74
 1 -5 0 9663.9 709.5
 1 -5 1 947.21 71.33
 1 -5 2 1061.64 79.98
 1 -5 3 2413.38 179.67
 -1 -5 -4 559.29 42.67
 1 -5 4 524.95 42.55
 -1 -5 -5 323.48 27.86
 -1 -5 -6 186.21 18.97
 -1 -5 -7 1662.65 126.11
 -1 -5 -8 1357.16 104.07
 -1 -5 -9 1358.81 104.62
 1 -5 10 921.96 73.8
 -1 -5 -10 987.03 74.94
 -1 -5 -11 211.05 26.28
 1 -5 11 270.89 26.05
 -1 -5 -11 240.6 24.54
 1 -5 11 195.86 27.14
 -1 -5 -12 -5.04 12.33
 1 -5 12 -14.42 20.06
 -1 -5 -12 0.98 20.19
 1 -5 13 130.38 20.53
 -1 -5 -13 159.21 18.93
 1 -5 13 75.16 24.02
 -1 -5 -13 100.47 25.43
 1 -5 14 204.37 31.42
 -1 -5 -14 233.8 33.23
 -1 -5 -14 294.36 22.88
 -1 -5 -14 265.04 27.86
 1 -5 14 320.2 31.05
 1 -5 15 664.78 48.91
 1 -5 15 487.59 54.85
 -1 -5 -15 703.48 54.11
 1 -5 15 659.03 55.87
 -1 -5 -15 654.45 48.8
 -1 -5 -15 482.75 55.72
 -1 -5 -16 1169.13 83.55
 -1 -5 -16 847.68 88.14
 -1 -5 -17 495.67 40.81
 -1 -5 -18 316.05 27.46
 -1 -5 -19 116.6 14.13
 -1 -5 -20 83.48 10.1
 1 -4 -21 26.29 7.43
 -1 -4 21 20.7 5.08
 1 -4 -20 54.83 10.31
 1 -4 -19 213.49 20.3
 1 -4 -18 166.89 18.87
 1 -4 -17 207.27 22.29
 -1 -4 17 234.2 24.31
 1 -4 -16 93.16 16.34
 -1 -4 16 123.27 18.81
 1 -4 -15 101.19 17.1
 -1 -4 15 96.2 18.96
 -1 -4 14 4.92 11.18
 1 -4 -14 3.81 13.34
 -1 -4 14 22.44 15.25
 1 -4 -14 40.11 26.09
 -1 -4 13 46.36 12.05
 1 -4 -13 35.64 13.58
 -1 -4 13 29.06 15.93
 1 -4 -13 10.03 26.27
 -1 -4 12 116.54 13.73
 1 -4 -12 73.88 14.75
 -1 -4 12 90.46 17.07
 1 -4 -12 94.01 26.27
 1 -4 -11 39.37 24.32
 1 -4 -11 32.66 9.98
 -1 -4 11 43.87 11.73
 1 -4 -11 26.62 12.02
 -1 -4 11 53.04 14.08
 -1 -4 10 923.61 70.31
 1 -4 -10 947.65 69.45
 -1 -4 10 874.51 69.49
 -1 -4 9 792.48 65.43
 1 -4 -9 923.23 65.22
 -1 -4 9 855.11 65.62
 -1 -4 8 325.14 29.24
 -1 -4 7 64.83 13.28
 -1 -4 6 20.1 10.58
 -1 -4 5 34.66 9.51
 -1 -4 4 43.83 8.87
 -1 -4 3 451.87 35.06
 -1 -4 2 371.71 28.81
 -1 -4 1 624.03 47.07
 1 -4 0 18.75 8
 1 -4 0 26.28 7.23
 1 -4 1 880.41 66.5
 1 -4 2 5.82 7.67
 1 -4 3 316.95 26.08
 1 -4 4 109.57 13.05
 -1 -4 -5 277.52 24.39
 -1 -4 -6 35.42 11.36
 -1 -4 -7 101.84 15.01
 -1 -4 -8 125.84 16.09
 1 -4 9 11.77 14.13
 -1 -4 -9 12.3 11.95
 1 -4 10 92.07 17.12
 -1 -4 -10 94.49 15.68
 1 -4 11 284.38 27.34
 1 -4 11 238.99 29.41
 -1 -4 -11 243.36 28.91
 -1 -4 -11 298.42 27.14
 1 -4 12 254.47 30.94
 -1 -4 -12 282.1 32.24
 -1 -4 -12 314.91 28.53
 1 -4 13 150.98 27.29
 -1 -4 -13 165.31 28.84
 1 -4 13 220 25.38
 -1 -4 -13 231.73 23.18
 1 -4 14 56.11 22.03
 -1 -4 -14 113.36 24.46
 1 -4 14 98.79 19.18
 -1 -4 -14 74.94 16.81
 -1 -4 -15 21.87 7.05
 1 -4 15 11.13 23.53
 -1 -4 -15 11.08 23.52
 -1 -4 -15 -1.35 12.92
 1 -4 15 31.29 15.82
 -1 -4 -16 3.12 22.97
 -1 -4 -16 26.69 6.42
 1 -4 16 22.4 22.39
 -1 -4 -17 3.1 13.88
 -1 -4 -18 14.72 12.55
 -1 -4 -19 152.38 16.22
 -1 -4 -20 121.48 12.46
 -1 -3 21 217.6 17.14
 -1 -3 16 317.06 30.22
 -1 -3 15 509.63 43.08
 -1 -3 14 308.42 28.9
 1 -3 -13 90.8 27.37
 -1 -3 13 77.96 17
 1 -3 -12 42.72 13.49
 1 -3 -12 21.6 23.92
 -1 -3 12 26.26 14.27
 1 -3 -11 65.02 10.69
 -1 -3 11 56.48 13.14
 1 -3 -11 43.2 13.09
 1 -3 -11 36.9 24.59
 -1 -3 10 175.83 18.22
 -1 -3 10 197.45 18.89
 1 -3 -10 173.13 16.99
 -1 -3 9 200.19 18.95
 1 -3 -9 176.87 17.1
 -1 -3 9 194.11 17.29
 1 -3 8 501.07 40.58
 1 -3 9 168.23 19.47
 1 -3 10 201.73 22.83
 1 -3 11 16.35 18.11
 -1 -3 -11 -4.98 17.43
 -1 -3 -12 42.23 20.33
 -1 -3 -13 1076.43 90.27
 1 -3 13 1220.21 91.74
 -1 -3 -14 30.63 24.53
 1 -3 14 17.14 16.05
 -1 -3 -15 270.68 26.49
 1 -3 15 271.57 28.54
 -1 -3 -16 789.99 57.11
 -1 -3 -16 570.82 62.59
 -1 -3 -21 62.56 6.69
 -1 -2 21 21.5 5.01
 -1 -2 16 558.83 45.97
 -1 -2 15 34.72 15.84
 -1 -2 14 14.53 15.25
 -1 -2 13 307.97 26.5
 1 -2 -13 193.52 34
 -1 -2 12 543.63 40.22
 1 -2 -12 349.1 44.97
 -1 -2 11 1187.14 88.42
 1 -2 -11 1290.16 87.62
 -1 -2 10 989.37 77.39
 1 -2 -10 1032.86 76.66
 1 -2 -9 892.62 67.37
 -1 -2 9 888.37 67.41
 1 -2 8 868.47 66.96
 1 -2 9 273.35 25.57
 1 -2 10 279.39 27.18
 -1 -2 -11 618.54 51.34
 -1 -2 -12 967.98 77.33
 -1 -2 -13 567.12 50.28
 -1 -2 -14 232.21 30.58
 -1 -2 -15 31.65 23.26
 -1 -2 -16 -2.56 6.31
 -1 -2 -16 -16.8 21.29
 -1 -1 21 74.72 7.6
 1 -1 -21 83.71 9.82
 1 -1 -20 176.13 17.11
 1 -1 -19 67.64 12.99
 1 -1 -18 -8.89 12.5
 1 -1 -17 37.02 14.46
 -1 -1 16 19.38 15.01
 1 -1 -16 26.58 14.55
 -1 -1 15 30.26 15.55
 1 -1 -15 30.26 14.63
 -1 -1 14 -1.81 11.81
 -1 -1 14 10.09 13.92
 1 -1 -14 6.04 14.23
 -1 -1 13 22.74 14.77
 -1 -1 13 18.42 11.14
 1 -1 -12 3.37 24.27
 -1 -1 12 33.18 13.89
 1 -1 -11 1.53 9.41
 -1 -1 11 -11.13 12.56
 1 -1 -10 124.93 13.47
 -1 -1 10 124.13 15.45
 1 -1 -9 82.94 11.08
 -1 -1 9 102.15 16.51
 -1 -1 8 483.63 40.09
 -1 -1 7 226.65 22.32
 -1 -1 6 297.24 25.51
 -1 -1 5 140.79 14.66
 -1 -1 4 455.75 35.76
 -1 -1 3 -0.26 7.54
 1 -1 0 52.63 9.06
 1 -1 1 577.94 44.41
 1 -1 2 14.87 8.49
 1 -1 3 102.31 12.13
 1 -1 4 58.01 10.68
 -1 -1 -5 8.83 10.03
 -1 -1 -6 9.36 10.64
 -1 -1 -7 140.99 16.86
 -1 -1 -8 89.85 14.59
 1 -1 8 140.79 16.41
 -1 -1 -9 57.22 13.67
 1 -1 9 84.97 15.7
 -1 -1 -10 221.9 23.5
 -1 -1 -11 28.7 13.88
 -1 -1 -12 246.61 24.72
 -1 -1 -12 222.16 28.22
 1 -1 12 219.12 29
 -1 -1 -13 312.89 28.16
 -1 -1 -13 217.43 30.79
 1 -1 13 236.45 29.58
 -1 -1 -14 64.53 16.47
 1 -1 14 61.2 24.64
 -1 -1 -14 64.29 21.99
 1 -1 15 72.28 23.24
 -1 -1 -15 47.25 22.85
 1 -1 16 158.17 29.59
 -1 -1 -16 249.04 19.67
 -1 -1 -17 -2.64 13.82
 -1 -1 -18 -4.01 12.09
 -1 -1 -19 150.93 16.09
 -1 -1 -20 6.29 8.23
 -1 0 21 252.78 20.33
 1 0 -21 283.6 21.46
 1 0 -20 388.15 31.22
 1 0 -19 331.66 28.3
 1 0 -18 894.87 68.88
 1 0 -17 295.07 27.23
 1 0 -16 156.64 19.76
 -1 0 15 41.89 15.87
 1 0 -15 64.16 14.95
 -1 0 14 127.13 16.46
 1 0 -14 158.57 18.5
 -1 0 14 112.81 17.85
 -1 0 13 657.6 49.28
 -1 0 13 611.44 50.64
 1 0 -13 608.5 50.16
 -1 0 12 646.03 53.23
 -1 0 12 721.29 52.47
 1 0 -12 715.94 52.09
 1 0 -12 592.67 52.67
 -1 0 11 1799.34 138.09
 -1 0 11 2033.05 137.84
 1 0 -11 1983.16 137.68
 1 0 -11 1549.99 137.78
 -1 0 10 1118.3 87.67
 1 0 -10 1198.33 87.14
 -1 0 10 1146.87 87.41
 -1 0 9 1440.52 109.28
 1 0 -9 1520.47 106.69
 -1 0 9 1313.37 106.85
 -1 0 8 4986.2 370.92
 -1 0 7 80.48 14.29
 -1 0 6 286.81 25.01
 -1 0 5 2057.56 153.53
 -1 0 4 1162.89 87.34
 -1 0 3 9807 724.59
 -1 0 2 1392.47 103.72
 -1 0 1 70.34 8.34
 1 0 0 401.86 30.24
 1 0 0 365.52 30.45
 1 0 1 375.98 29.61
 1 0 1 371.8 29.61
 1 0 2 349.49 28.08
 1 0 3 1711.68 127.99
 1 0 4 913.12 69.63
 -1 0 -5 3299.38 245.66
 -1 0 -6 1073.33 82.22
 -1 0 -7 1815.47 137.28
 -1 0 -8 11.9 12.09
 -1 0 -9 20.4 12.11
 -1 0 -10 476.79 40.89
 1 0 11 1100.41 95.25
 -1 0 -11 1398.2 96.46
 1 0 12 1962.17 165.47
 -1 0 -12 2455.01 166.51
 1 0 13 521.2 50.89
 -1 0 -13 617.02 49.95
 1 0 13 621.46 51.46
 1 0 14 117.58 20.86
 -1 0 -14 123.45 18
 1 0 14 93.63 25.27
 1 0 15 21.19 16.56
 -1 0 -15 20.46 13.68
 1 0 15 1.13 22.31
 1 0 16 -14.21 22.78
 -1 0 -17 62.83 14.81
 -1 0 -18 703.11 54.84
 -1 0 -19 662.3 51.2
 -1 0 -20 592.62 45.3
 -1 0 -21 352.7 26.93
 1 1 -21 70.25 9.3
 1 1 -20 185.35 17.59
 1 1 -19 96.2 14.13
 1 1 -18 24.71 12.69
 1 1 -17 17.68 13.71
 1 1 -16 22.09 14.46
 1 1 -15 -0.56 13.83
 -1 1 15 6.4 13.56
 1 1 -14 -9.86 14.41
 -1 1 14 -1.26 13.95
 -1 1 14 -4.07 11.82
 1 1 -13 23.35 13.8
 -1 1 13 34.57 13.41
 -1 1 13 34.78 11.19
 -1 1 12 43.51 12.69
 -1 1 12 30.76 11.77
 1 1 -12 22.2 9.43
 1 1 -12 8.14 12.78
 -1 1 11 2.9 11.63
 -1 1 11 -4.15 10.96
 1 1 -11 7.44 12.28
 1 1 -11 5.59 9.32
 1 1 -10 126.13 13.11
 -1 1 10 120.48 15.09
 -1 1 9 73.24 15.92
 -1 1 9 78.55 13.08
 -1 1 8 477.52 39.67
 -1 1 7 239.88 23.38
 -1 1 6 338.58 28.59
 -1 1 5 137.49 14.68
 -1 1 4 459.94 35.99
 -1 1 3 0.26 7.29
 -1 1 2 9.25 6.49
 -1 1 1 6.27 6.22
 1 1 0 43.46 8.62
 1 1 0 54.4 8.56
 1 1 1 718.19 50.5
 1 1 1 609.38 50.4
 1 1 2 15.18 8.71
 1 1 3 146.94 14.99
 1 1 4 88.1 12.08
 -1 1 -5 24.73 10.72
 -1 1 -6 15.33 10.63
 -1 1 -7 118.08 15.91
 -1 1 -8 93.25 14.61
 -1 1 -9 65.2 13.52
 -1 1 -10 195.42 21.3
 1 1 11 45.8 19.26
 -1 1 -11 32.19 12.85
 1 1 12 212.9 28.78
 -1 1 -12 272.36 25.94
 1 1 13 250.79 32.08
 -1 1 -13 358.4 30.54
 1 1 13 279.73 31.08
 1 1 14 55.77 23.93
 1 1 14 102.04 19.9
 -1 1 -14 68.45 15.97
 1 1 15 64.53 24.04
 1 1 15 88.3 18.78
 -1 1 -15 73.48 15.32
 1 1 16 183.69 28.26
 -1 1 -17 42.1 14.35
 -1 1 -18 5.33 12.32
 -1 1 -19 147.94 15.85
 -1 1 -20 8.2 8.25
 -1 1 -21 10.82 4.8
 1 2 -21 27.32 7.71
 1 2 -20 115.3 13.22
 1 2 -19 276.87 24.35
 1 2 -18 594.43 47.25
 1 2 -17 334.01 29.69
 1 2 -16 533.84 43.66
 1 2 -15 37.32 14.46
 -1 2 14 9.05 11.12
 -1 2 14 15.17 13.54
 1 2 -14 2.19 13.7
 1 2 -13 305.53 29.22
 -1 2 13 332.14 29.32
 -1 2 13 355.7 28.56
 -1 2 12 528.02 45.22
 1 2 -12 580.44 44.25
 1 2 -12 504.5 45.29
 -1 2 12 641.22 44.81
 -1 2 11 1120.48 87.74
 -1 2 11 1272.16 87.52
 1 2 -11 1239.73 87.21
 1 2 -11 982.03 87.49
 -1 2 10 999.67 78.6
 1 2 -10 1073.1 78.38
 -1 2 9 834.36 61.12
 -1 2 9 725.67 58.08
 -1 2 8 2000.62 151.02
 -1 2 7 8.34 11.48
 -1 2 6 313.48 27
 -1 2 5 3364.75 249.87
 -1 2 4 3146.3 233.45
 -1 2 3 1155.77 86.55
 -1 2 2 102.02 10.35
 -1 2 1 322.57 25.24
 1 2 0 71.27 10.25
 1 2 0 78.28 9.83
 1 2 1 477.52 37.95
 1 2 1 505.33 38.09
 1 2 2 1574.04 117.61
 1 2 3 938.14 71.09
 1 2 4 911.92 69.54
 -1 2 -5 1510.69 113.89
 -1 2 -6 230.73 22.07
 -1 2 -7 1655.14 125.42
 -1 2 -8 745.93 59.54
 -1 2 -9 265.8 25.77
 -1 2 -10 219.11 23.15
 -1 2 -11 767 58.97
 1 2 11 670.62 59.27
 -1 2 -12 1322.98 97.4
 1 2 12 1168.15 97.08
 -1 2 -13 752.23 58.83
 1 2 13 786.47 60.59
 1 2 13 597.01 59.66
 -1 2 -14 364.23 32.77
 1 2 14 380 35.02
 1 2 14 266.47 36.14
 1 2 15 79.32 18.8
 -1 2 -15 24.4 14.52
 1 2 15 54.39 23.74
 1 2 16 -9.82 22.39
 -1 2 -17 31.89 14.47
 -1 2 -18 174.83 19.03
 -1 2 -19 319.93 26.85
 -1 2 -20 428.57 33.3
 -1 2 -21 205.6 16.28
 1 3 -21 232.56 19.26
 1 3 -20 71.84 11.38
 1 3 -19 166.93 17.6
 1 3 -18 36.2 13.17
 1 3 -17 49.74 13.82
 1 3 -16 300.76 27.73
 1 3 -15 542.07 44.05
 1 3 -14 288.22 27.4
 -1 3 14 295.2 25.83
 -1 3 13 101.38 15.71
 1 3 -13 112.56 16.4
 -1 3 13 97.49 13.95
 1 3 -12 9.07 12.79
 -1 3 12 20.12 11.48
 -1 3 12 15.83 12.79
 1 3 -12 14.74 9.6
 1 3 -11 62.95 10.59
 1 3 -11 49.05 13.55
 -1 3 11 74.06 12.25
 -1 3 10 174.49 17.67
 1 3 -10 180.18 16.57
 -1 3 9 183.06 18.36
 -1 3 8 1144.89 88.1
 -1 3 7 699.15 54.94
 -1 3 6 2776.05 206.91
 -1 3 5 2411.14 179.6
 -1 3 4 2172.03 161.65
 -1 3 3 2016.98 149.95
 -1 3 2 143.3 13.03
 -1 3 1 1071.63 79.96
 1 3 0 109.23 11.29
 1 3 0 98.18 11.35
 1 3 1 155.33 14.6
 1 3 2 1213.8 91.1
 1 3 3 1466.59 110
 1 3 4 138.76 14.49
 -1 3 -5 7.18 10.2
 -1 3 -6 431.73 35.67
 -1 3 -7 746.58 59
 -1 3 -8 450.61 38.17
 -1 3 -9 146.69 17.76
 -1 3 -10 223.49 23.49
 1 3 11 29.47 18.79
 -1 3 -11 57.11 14.58
 1 3 12 37.8 20.95
 -1 3 -12 46.49 14.3
 -1 3 -13 1490.49 102.89
 1 3 13 1375.89 104.05
 1 3 14 3.34 22.73
 1 3 14 31.01 16.09
 -1 3 -14 35.19 14.08
 1 3 15 207.84 31.59
 -1 3 -15 272.24 27.27
 1 3 15 278.45 29.37
 1 3 16 608.89 53.95
 -1 3 -17 206.06 21.66
 -1 3 -18 195.78 20.09
 -1 3 -19 238.05 21.19
 -1 3 -20 36.31 8.53
 1 4 -21 22.23 7.14
 1 4 -20 48.5 10.24
 1 4 -19 232.4 21.44
 1 4 -18 179.83 19.19
 1 4 -17 176.12 19.73
 1 4 -16 119.14 16.63
 1 4 -15 83.68 16.38
 1 4 -14 9.16 13.25
 -1 4 14 13.53 11.68
 1 4 -13 13.32 13.03
 -1 4 13 36.9 11.82
 1 4 -12 98.53 12.96
 1 4 -12 100.93 15.33
 -1 4 12 115.14 14.21
 1 4 -11 42.49 9.74
 1 4 -11 51.57 12.69
 -1 4 11 43.12 12.07
 1 4 -10 913.49 68.32
 -1 4 10 889.32 68.78
 -1 4 9 801.75 61.33
 -1 4 8 350.76 31.06
 -1 4 7 62.05 12.75
 -1 4 6 14.02 10.21
 -1 4 5 26.4 10.03
 -1 4 4 41.53 9.47
 -1 4 3 461.89 35.76
 -1 4 2 397.31 30.71
 -1 4 1 611.17 46.2
 1 4 0 29.63 8.08
 1 4 0 26.74 7.9
 1 4 1 899.99 67.89
 1 4 2 16.97 8.03
 1 4 3 330.73 26.97
 1 4 4 86.51 11.9
 -1 4 -5 290.98 25.5
 -1 4 -6 49.16 11.87
 -1 4 -7 120.01 15.82
 -1 4 -8 106.25 15.39
 -1 4 -9 -4.05 12.33
 -1 4 -10 73.39 14.53
 1 4 11 238.68 28.96
 -1 4 -11 280.87 26.65
 1 4 12 266.67 32.02
 -1 4 -12 314.96 28.99
 1 4 13 208.55 29.28
 1 4 13 231.08 26.74
 -1 4 -13 228.99 24.09
 1 4 14 68.88 22.3
 1 4 14 126.92 21.03
 -1 4 -14 107.7 17.52
 1 4 15 12.36 23.11
 1 4 15 36.79 17.02
 -1 4 -15 14.72 13.49
 1 4 16 26.92 23.26
 -1 4 -17 -8.66 14.02
 -1 4 -18 11.1 12.51
 -1 4 -19 158.67 16.39
 -1 4 -20 140.1 13.42
 1 5 -21 402.28 31.07
 1 5 -20 128.56 13.86
 1 5 -19 24.11 11.46
 1 5 -18 23.52 12.62
 1 5 -17 310.31 27.91
 1 5 -16 401.95 34.35
 1 5 -15 672.25 53.35
 1 5 -14 896.78 69.82
 -1 5 14 909.55 69.24
 1 5 -13 383.93 34.71
 -1 5 13 443.21 34.24
 1 5 -12 83.22 11.62
 1 5 -12 68.94 14.19
 -1 5 12 84.76 12.97
 1 5 -11 115.54 12.99
 1 5 -11 108.42 15.4
 -1 5 11 127.24 14.9
 -1 5 10 433.23 35.08
 1 5 -10 436.69 34.28
 -1 5 9 1308.6 98.35
 -1 5 8 1021.57 79.26
 -1 5 7 2862.42 213.9
 -1 5 6 4620.21 342.95
 -1 5 5 2387.13 177.83
 -1 5 4 1038.53 78.22
 -1 5 3 486.97 37.63
 -1 5 2 5728.67 423.53
 -1 5 1 122.53 11.09
 1 5 0 9999 722.64
 1 5 0 9526.19 722.8
 1 5 1 950.5 71.59
 1 5 2 1036.89 78.1
 1 5 3 2453.22 182.6
 1 5 4 484.29 39.65
 -1 5 -4 525.45 39.91
 -1 5 -5 312.72 26.95
 -1 5 -6 178.82 18.84
 -1 5 -7 1678.21 127.19
 -1 5 -8 1336.32 102.49
 -1 5 -9 1242.26 96.03
 -1 5 -10 876.28 69.54
 -1 5 -11 251.25 24.26
 1 5 11 189.44 26.73
 -1 5 -12 6.21 13.2
 1 5 12 22.38 20.25
 1 5 13 136.22 20.95
 -1 5 -13 144.61 18.85
 1 5 13 106.69 25.01
 -1 5 -14 293.07 28.5
 1 5 14 297.32 31.1
 1 5 14 243.33 32.09
 1 5 15 679.34 53.98
 -1 5 -15 626.77 51.16
 1 5 15 510.12 53.56
 -1 5 -17 468.31 38.83
 -1 5 -18 313.87 27.32
 -1 5 -19 135.46 14.88
 -1 5 -20 90.86 10.36
 1 6 -21 54.1 7.69
 1 6 -20 10.65 8.88
 1 6 -19 19.84 10.93
 1 6 -18 107.19 15.26
 1 6 -17 8.81 12.71
 1 6 -16 29.86 13.78
 1 6 -15 65.61 15.2
 -1 6 14 103.53 14.25
 1 6 -14 82.52 15.57
 -1 6 13 57.43 12.5
 1 6 -13 70.56 11.04
 1 6 -13 62.57 14.67
 -1 6 12 -7.99 11.43
 1 6 -12 6.48 8.71
 1 6 -12 -8 12.03
 -1 6 11 30.15 11.12
 1 6 -11 18.71 8.83
 1 6 -11 25.32 12.58
 -1 6 10 35.73 11.65
 1 6 -10 55.02 9.42
 -1 6 9 160.28 16.56
 -1 6 8 242.09 23.85
 -1 6 7 57.96 13.06
 -1 6 6 35.55 11.12
 -1 6 5 11.69 9.24
 -1 6 4 1392.94 104.28
 -1 6 3 49.54 8.98
 -1 6 2 10.49 6.65
 -1 6 1 832.39 62.43
 1 6 0 476.95 37.57
 1 6 0 493.33 37.4
 1 6 1 1.51 7.19
 1 6 2 667.81 51.11
 1 6 3 13.51 8.69
 -1 6 -4 46.92 10.32
 1 6 4 48.96 10.16
 1 6 5 105.45 13.65
 -1 6 -5 123.79 14.09
 -1 6 -6 288.48 26.01
 -1 6 -7 12.93 11.43
 -1 6 -8 211.7 21.94
 -1 6 -9 36.29 12.51
 -1 6 -10 14.3 12.77
 1 6 10 50.9 18.59
 -1 6 -11 4.64 12.4
 1 6 11 4.37 17.68
 1 6 12 34.38 15.86
 -1 6 -12 47.96 13.76
 1 6 12 35.14 21.38
 1 6 13 30.64 15.9
 -1 6 -13 46.42 13.75
 1 6 13 50.62 21.7
 -1 6 -14 231.23 24.98
 1 6 14 247.51 27.74
 1 6 14 212.44 28.88
 1 6 15 -6.91 16.24
 -1 6 -15 2.61 12.85
 1 6 15 24.32 23.12
 -1 6 -17 21.51 13.55
 -1 6 -18 36.16 12.42
 -1 6 -19 80.94 11.9
 -1 6 -20 24.75 7.52
 1 7 -21 423.55 32.43
 1 7 -20 179.24 16.5
 1 7 -19 63.71 11.86
 1 7 -18 0.84 11.48
 1 7 -17 362.42 31.03
 1 7 -16 1138.86 86.87
 1 7 -15 549.22 44.18
 1 7 -14 853.2 66.21
 -1 7 13 786.79 58.46
 1 7 -13 779.18 58.12
 1 7 -13 691.47 59
 -1 7 12 444.73 32.75
 1 7 -12 390.94 31.79
 1 7 -12 355.94 33.3
 -1 7 11 168.72 17.05
 1 7 -11 170.4 15.64
 1 7 -11 137.86 17.33
 1 7 -10 49.26 9.3
 -1 7 10 53.4 11.76
 -1 7 9 896.91 68.24
 -1 7 8 1232.76 94.75
 -1 7 7 1602.99 121.24
 -1 7 6 2088.23 156.31
 -1 7 5 98.76 12.27
 -1 7 4 14.19 8.49
 -1 7 3 1479.63 110.38
 -1 7 2 301.15 23.87
 -1 7 1 732.52 55.1
 1 7 0 3469.94 262.96
 1 7 0 3615.21 262.8
 1 7 1 4337.55 321.23
 1 7 2 383.64 30.44
 1 7 3 690.44 53.02
 -1 7 -4 254.94 21.92
 1 7 4 240.02 21.63
 -1 7 -5 168.31 17.02
 1 7 5 167.13 16.72
 -1 7 -6 659.01 52.24
 -1 7 -7 1061.3 82.07
 -1 7 -8 1066.42 82.82
 -1 7 -9 1145.59 88.93
 1 7 10 1553.37 120.51
 -1 7 -10 1612.4 121.13
 1 7 11 292.4 33.6
 -1 7 -11 368.39 31.38
 1 7 12 -10.41 14.97
 -1 7 -12 8.52 11.54
 1 7 12 8.77 20.72
 1 7 13 56.18 16.86
 -1 7 -13 63.77 14.86
 1 7 13 56.8 21.53
 -1 7 -14 767.51 58.87
 1 7 14 738.78 60.74
 1 7 14 617.8 60.22
 -1 7 -15 930.99 71.09
 1 7 15 1019.74 73.74
 -1 7 -17 428.16 35.68
 -1 7 -18 281.84 24.93
 -1 7 -19 26.16 9.86
 -1 7 -20 5.92 6.5
 1 8 -21 11.13 5.49
 1 8 -20 51.84 9.45
 1 8 -19 70.38 11.88
 1 8 -18 389.36 32.27
 1 8 -17 88.68 14.78
 1 8 -16 70.53 14.96
 1 8 -15 15.03 13.93
 1 8 -14 303.68 27.18
 -1 8 13 280.28 22.23
 1 8 -13 212.79 20.49
 1 8 -13 220.57 22.82
 -1 8 12 440.3 34.02
 1 8 -12 408.11 33.09
 1 8 -12 406.02 34.44
 -1 8 11 140.55 15.04
 1 8 -11 145.53 13.94
 1 8 -11 104.15 15.66
 -1 8 10 21.95 11.08
 1 8 -10 26.73 7.97
 -1 8 9 85.65 13.37
 -1 8 8 487.15 40.74
 -1 8 7 -2.76 12.21
 -1 8 6 367.68 30.99
 -1 8 5 128.73 14.03
 -1 8 4 45.24 9.46
 -1 8 3 2911.94 215.99
 -1 8 2 62.73 8.16
 1 8 -1 992.27 74.4
 -1 8 1 990.13 74.07
 1 8 0 61.18 9.04
 1 8 0 66.82 9.29
 1 8 1 155.2 14.44
 1 8 2 1557.71 116.39
 1 8 3 1239 93.22
 -1 8 -4 539.39 42.53
 1 8 4 544.75 42.68
 -1 8 -5 1871.68 141.21
 1 8 5 1890.32 141.15
 1 8 6 80.91 12.31
 -1 8 -6 85.6 13.69
 -1 8 -7 32.34 11.98
 -1 8 -8 11.75 11.34
 -1 8 -9 122.38 16.94
 -1 8 -10 210.57 21.98
 1 8 10 195.58 24.24
 -1 8 -11 132.64 18.06
 1 8 11 141.14 19.66
 1 8 11 139.34 22.6
 1 8 12 201.12 25.92
 -1 8 -12 249.49 23.88
 1 8 12 217.49 28.73
 1 8 13 33.48 15.36
 -1 8 -13 34.16 13.61
 1 8 13 52.26 22.56
 1 8 14 51.72 17.77
 -1 8 -14 25.64 13.34
 1 8 14 -1.08 19.92
 1 8 15 6.75 16.52
 -1 8 -15 24.03 13.37
 1 8 15 -1.07 21.96
 -1 8 -16 138.28 18.48
 -1 8 -17 59.51 14.49
 -1 8 -18 44.46 12.23
 -1 8 -19 204 18.36
 -1 8 -20 377.83 29.19
 1 9 -21 212.13 16.92
 1 9 -20 67.9 9.48
 1 9 -19 3.17 9.7
 1 9 -18 48.53 12.18
 1 9 -17 123.6 16.3
 1 9 -16 893.27 68.92
 1 9 -15 573.12 45.98
 1 9 -14 387.28 32.91
 -1 9 13 234.92 20.18
 1 9 -13 200.07 18.42
 1 9 -13 176.42 20.56
 -1 9 12 689.01 52.24
 1 9 -12 688.55 51.69
 1 9 -12 633.4 52.51
 -1 9 11 0.73 9.89
 1 9 -11 18.11 8.38
 1 9 -11 14.61 11.27
 1 9 -10 36.71 8.61
 -1 9 10 28.48 11.25
 -1 9 9 104.01 13.34
 -1 9 7 143.37 17.31
 -1 9 6 299.8 26.45
 -1 9 5 224.28 20.22
 -1 9 4 28.63 8.65
 -1 9 3 91.78 10.18
 -1 9 2 432.69 33.33
 1 9 -1 3185.65 238.18
 -1 9 1 3238.02 238
 1 9 0 2291.48 166.71
 1 9 0 2191.71 166.86
 1 9 1 5802.54 429.32
 1 9 2 703.29 53.62
 1 9 3 165.69 15.56
 1 9 4 40.84 9.19
 -1 9 -4 44.05 9.99
 -1 9 -5 40.82 10.5
 1 9 5 24.71 10.25
 -1 9 -6 2497.38 200.25
 1 9 6 2866.51 200.37
 -1 9 -7 278.15 28.29
 1 9 7 363.53 28.35
 -1 9 -8 794.17 62.84
 -1 9 -9 577.7 47.52
 1 9 10 376.84 36.2
 -1 9 -10 421.35 35.45
 1 9 10 412.21 36.06
 1 9 11 130.91 22.82
 -1 9 -11 154.49 18.5
 1 9 11 130.96 19.45
 1 9 12 73.04 22.49
 1 9 12 69.11 17.18
 -1 9 -12 68.17 15.02
 1 9 13 10.38 22.03
 -1 9 -13 12.47 12.53
 1 9 13 18.92 14.95
 1 9 14 44.93 22.6
 1 9 14 62.76 18.56
 -1 9 -14 59.18 14.89
 1 9 15 191.93 29.97
 -1 9 -15 245.26 24.49
 -1 9 -16 119.17 16.51
 -1 9 -17 281.53 25.64
 -1 9 -18 142.61 15.86
 -1 9 -19 27.18 8.83
 -1 9 -20 68.61 7.95
 1 10 -20 74.93 9.46
 1 10 -19 539.12 41.85
 1 10 -18 629.78 49.02
 1 10 -17 295.43 26.2
 1 10 -16 369.69 31.68
 1 10 -15 88.13 15.25
 1 10 -14 328.69 28.66
 1 10 -13 698.16 57.84
 -1 10 13 785.5 57.52
 1 10 -12 689.13 54.39
 -1 10 12 706.95 54.07
 -1 10 11 923.84 66.72
 1 10 -11 813 66.73
 1 10 -11 883.55 66.21
 1 10 -10 816.59 61.49
 -1 10 10 804.22 61.84
 1 10 -9 452.43 34.19
 -1 10 9 417.68 34.9
 -1 10 7 7.82 11.93
 -1 10 6 364.97 30.87
 -1 10 5 1881.61 140.77
 -1 10 4 2960.36 219.85
 -1 10 3 889.1 67.01
 -1 10 2 99.44 10.29
 1 10 -1 1303.11 99.06
 -1 10 1 1349.08 98.9
 1 10 0 34.13 7.49
 -1 10 0 32.67 6.2
 1 10 1 399.85 31.48
 1 10 2 1445.62 108.18
 1 10 3 4065.99 301.59
 -1 10 -4 2411.32 182.39
 1 10 4 2477.58 182.31
 -1 10 -5 2220.59 169.7
 1 10 5 2310.03 169.54
 -1 10 -6 215.57 21.63
 1 10 6 244.09 21.56
 1 10 7 264.99 24.5
 -1 10 -7 275.64 24.87
 -1 10 -8 235.16 24.42
 1 10 8 284.05 24.9
 -1 10 -9 27.35 11.73
 1 10 9 20.94 11.91
 1 10 10 366.58 33.99
 -1 10 -10 396.04 33.02
 1 10 10 326.65 32.62
 1 10 11 786.95 69.35
 -1 10 -11 918.66 68.87
 1 10 11 886.31 70.03
 1 10 12 628.94 58.14
 -1 10 -12 731.64 56.59
 1 10 12 700.1 57.67
 -1 10 -13 672.38 53.57
 1 10 13 732.62 55.81
 1 10 14 655 64.63
 -1 10 -14 839.6 63.74
 1 10 14 860.95 66.11
 1 10 15 38.13 22.01
 -1 10 -16 15.81 13.21
 -1 10 -17 21.24 12.17
 -1 10 -18 140.56 15.21
 -1 10 -19 384.89 30.32
 -1 10 -20 555.02 41.7
 1 11 -20 30.04 7.55
 1 11 -19 21.49 9.12
 1 11 -18 25.73 10.94
 1 11 -17 36.49 12.02
 1 11 -16 64.58 13.17
 1 11 -15 325.61 28.6
 1 11 -14 138.9 17.26
 -1 11 13 11.32 10.32
 1 11 -13 17.77 12.63
 -1 11 12 423.97 34.33
 1 11 -12 428.4 34.99
 -1 11 11 14.91 9.57
 1 11 -11 17.9 11.35
 -1 11 10 102.57 13.4
 1 11 -10 100.99 11.57
 -1 11 9 22.79 10.07
 1 11 -9 18.68 7.91
 -1 11 7 13.6 12.06
 -1 11 6 188.69 18.71
 -1 11 5 203.93 19.33
 -1 11 4 728.1 55.55
 -1 11 3 108.12 11.06
 -1 11 2 16.69 6.32
 -1 11 1 1118.13 81.77
 1 11 -1 1068.83 81.96
 -1 11 0 366.26 28.15
 1 11 1 808.07 61.1
 1 11 2 445.71 34.8
 -1 11 -3 89.35 10.5
 1 11 3 71.69 10.19
 -1 11 -4 108.66 12.63
 1 11 4 111.97 12.61
 -1 11 -5 -4.22 10.12
 1 11 5 0.56 7.98
 -1 11 -6 178.07 19.87
 1 11 6 231.66 20.22
 -1 11 -7 258.33 25.17
 1 11 7 299.28 25.19
 -1 11 -8 28.31 11.05
 1 11 8 29.88 11.41
 -1 11 -9 580.49 44.82
 1 11 9 503.73 44.8
 -1 11 -10 42.38 12.35
 1 11 10 55.42 13.77
 1 11 10 53.06 18.73
 1 11 11 114.59 17.41
 -1 11 -11 95.76 15.04
 1 11 11 76.04 20.8
 1 11 12 44.75 16.22
 -1 11 -12 29.07 11.66
 1 11 12 27.89 19.38
 1 11 13 219.55 24.47
 -1 11 -13 213.52 21.64
 1 11 14 11.22 15.25
 -1 11 -14 7.25 12.53
 1 11 14 -10.34 20.86
 -1 11 -16 147.93 17.74
 -1 11 -17 54.79 12.65
 -1 11 -18 38.3 10.47
 -1 11 -19 24.18 7.48
 1 12 -20 241.88 19.51
 1 12 -19 774.41 58.65
 1 12 -18 474.61 37.59
 1 12 -17 435.39 35.35
 1 12 -16 492.9 39.75
 1 12 -15 62.08 13.7
 1 12 -14 45.1 12.74
 1 12 -13 1343.67 101.46
 1 12 -12 354.25 31.28
 -1 12 12 392.16 30.85
 1 12 -11 695.59 56.76
 -1 12 11 772.81 56.52
 -1 12 10 1224.39 92.01
 -1 12 9 1157.2 87
 -1 12 6 1457.66 110.21
 -1 12 5 327 27.5
 -1 12 4 1910.03 142.52
 -1 12 3 1136.89 85.19
 -1 12 2 3347.69 247.94
 -1 12 1 1687.99 122.59
 1 12 -1 1604.32 122.76
 -1 12 0 139.31 12.07
 1 12 1 230.67 19.19
 1 12 2 511.32 39.5
 1 12 3 2932.86 219.39
 -1 12 -3 2971.5 219.42
 1 12 4 5196.08 390.34
 -1 12 -4 5340.05 390.46
 -1 12 -5 1039.88 82.52
 1 12 5 1123.45 82.38
 -1 12 -6 452.91 40.28
 1 12 6 549.3 40.54
 -1 12 -7 378.69 32.12
 1 12 7 373.57 32.16
 -1 12 -8 30.44 11.39
 1 12 8 10.83 10.93
 -1 12 -9 123.2 15.89
 1 12 9 114.8 15.94
 -1 12 -10 633.03 46.94
 1 12 10 533.71 47.41
 1 12 10 526.28 47.81
 -1 12 -11 1495.34 105.93
 1 12 11 1484.91 107.05
 1 12 11 1173.75 105.6
 -1 12 -12 1557.58 112.88
 1 12 12 1621.62 114.56
 1 12 12 1256.74 112.73
 -1 12 -13 916.18 68.96
 1 12 13 930.66 70.92
 1 12 13 733.88 69.75
 -1 12 -14 289.49 26.8
 1 12 14 327.81 29.95
 -1 12 -15 1 12.84
 -1 12 -16 1.35 12.34
 -1 12 -17 42.76 11.91
 -1 12 -18 193.02 17.7
 -1 12 -19 547.67 41.56
 1 13 -20 27.1 5.83
 1 13 -19 88.69 10.53
 1 13 -18 3.11 9.36
 1 13 -17 102 13.65
 1 13 -16 40.29 12.27
 1 13 -15 4.95 11.55
 1 13 -14 104.39 15.17
 1 13 -13 231.65 21.91
 1 13 -12 146.45 16.37
 -1 13 12 129.2 15.34
 1 13 -11 3.52 10.77
 -1 13 11 7.21 9.36
 -1 13 10 59.63 10.75
 -1 13 9 6.42 9.07
 -1 13 6 398.21 32.91
 -1 13 5 56.19 10.67
 -1 13 4 4.96 7.45
 -1 13 3 1005.87 75.57
 -1 13 2 29.7 6.43
 1 13 -2 35.05 7.45
 -1 13 1 24.11 5.54
 1 13 -1 15.26 6.52
 -1 13 0 69.05 7.52
 1 13 1 208.46 17.5
 -1 13 -2 15.13 6.93
 1 13 2 11.23 6.57
 -1 13 -3 131.94 12.57
 1 13 3 111.45 12.17
 -1 13 -4 86 11.92
 1 13 4 85.83 10.6
 -1 13 -5 151.61 16.44
 1 13 5 166.26 15.54
 -1 13 -6 65.37 12.45
 1 13 6 103.89 12.32
 -1 13 -7 163.97 18.05
 1 13 7 171.99 17.92
 -1 13 -8 18.01 10.19
 1 13 8 14.37 10.07
 -1 13 -9 103.48 13.94
 1 13 9 89.39 14.7
 1 13 10 62.68 13.87
 -1 13 -10 73.41 13.02
 1 13 10 64.27 18.05
 1 13 11 -1.29 12.52
 -1 13 -11 15.89 11.27
 1 13 11 21.02 18.52
 -1 13 -12 50.17 13.11
 1 13 12 30.92 13.79
 1 13 12 45.09 20.72
 1 13 13 -5.97 14.24
 -1 13 -13 6.86 12.07
 1 13 13 14.7 20.53
 1 13 14 22.93 14.92
 -1 13 -14 26.25 11.93
 1 13 14 34.23 21.24
 -1 13 -15 17.75 12.87
 -1 13 -16 -1.28 11.68
 -1 13 -17 17.85 10.5
 -1 13 -18 30.56 9.1
 -1 13 -19 71.68 8.18
 1 14 -19 578.44 44
 1 14 -18 201.18 18.1
 1 14 -17 452.52 36.06
 1 14 -16 287.92 25.11
 1 14 -15 40.94 12.32
 1 14 -14 8.79 11.28
 1 14 -13 312.95 27.1
 1 14 -12 800.56 61.48
 1 14 -11 472.47 39.01
 -1 14 11 514.3 38.88
 -1 14 10 1252.15 93.95
 -1 14 9 231.61 19.92
 -1 14 5 1436.98 108.21
 -1 14 4 1087.98 82.07
 -1 14 3 1435.18 107.18
 -1 14 2 1065.69 75.73
 1 14 -2 957.13 75.76
 -1 14 1 1721.93 127.84
 -1 14 0 175.6 14.23
 -1 14 -1 -0.96 4.74
 1 14 2 645.15 50.57
 -1 14 -2 683.58 50.59
 1 14 3 1826.19 140.37
 -1 14 -3 1942.93 140.55
 -1 14 -4 1861.68 141.58
 1 14 4 1918.32 141.45
 1 14 5 489.44 36.98
 -1 14 -5 431.31 36.95
 -1 14 -6 611.71 47.59
 1 14 6 586.48 47.31
 -1 14 -7 251.95 23.58
 1 14 7 268.26 23.63
 -1 14 -8 -4.16 9.39
 1 14 8 3.56 9.31
 -1 14 -9 159.12 17.83
 1 14 9 171.55 18.59
 -1 14 -10 383.44 33.09
 1 14 10 422.64 34.7
 1 14 10 329.14 34.91
 -1 14 -11 579.03 44.88
 1 14 11 561.77 46.21
 1 14 11 468.34 45.91
 -1 14 -12 509.43 42.69
 1 14 12 597.25 45.29
 -1 14 -13 467.68 39.62
 1 14 13 526.78 42.34
 1 14 13 389.77 41.76
 -1 14 -14 566.22 47
 -1 14 -15 92.44 14.39
 -1 14 -16 11.55 11.38
 -1 14 -17 133.21 14.77
 -1 14 -18 137.6 13.26
 1 15 -19 71.85 8.52
 1 15 -18 40.83 9.08
 1 15 -17 24.93 9.99
 1 15 -16 683.92 52.87
 1 15 -15 474.65 38.04
 1 15 -14 449.71 36.44
 1 15 -13 235.43 21.59
 1 15 -12 590.28 46.29
 -1 15 11 -1.96 9.38
 -1 15 10 8.75 8.99
 -1 15 5 598.73 46.86
 -1 15 4 3.17 8
 -1 15 3 32.43 6.94
 -1 15 2 318.7 22.87
 1 15 -2 260.74 22.84
 -1 15 1 1019.3 76
 -1 15 0 420.28 31.84
 -1 15 -1 891.22 66.56
 1 15 2 1377.53 103.32
 -1 15 -2 1387.01 103.32
 -1 15 -3 994.15 77.36
 1 15 3 1053.71 77.3
 -1 15 -4 564.05 47.06
 1 15 4 651.32 47.13
 -1 15 -5 -2.87 8.52
 1 15 5 7.73 7.7
 1 15 6 261.5 23.51
 -1 15 -6 274.37 23.61
 -1 15 -7 552.65 45.93
 1 15 7 605.55 46.5
 -1 15 -8 283.91 25.8
 1 15 8 289.76 26.36
 -1 15 -9 682.32 51.22
 1 15 9 590.72 51.49
 -1 15 -10 373.12 32.67
 1 15 10 374.58 33.49
 -1 15 -11 394.94 31.92
 1 15 11 355.27 33.4
 1 15 11 309.49 33.86
 -1 15 -12 145.65 17.21
 1 15 12 120.95 18.94
 1 15 12 115.43 22.56
 1 15 13 56.1 20.49
 -1 15 -14 166.76 18.31
 -1 15 -15 82.78 13.63
 -1 15 -16 159.23 16.74
 -1 15 -17 75.98 11.11
 -1 15 -18 95.23 10.34
 1 16 -18 147.84 13.85
 1 16 -17 384.37 30.67
 1 16 -16 35.16 10.53
 1 16 -15 7.33 10.55
 1 16 -14 36.56 11.42
 1 16 -13 170.75 17.41
 -1 16 4 197.77 17.76
 -1 16 3 1785.41 139.62
 1 16 -3 1960.6 139.54
 -1 16 2 387.76 29.85
 -1 16 -1 219.16 17.14
 -1 16 -2 203.9 18.48
 1 16 2 244.17 18.62
 -1 16 -3 436.66 36.36
 1 16 3 494.26 36.29
 -1 16 -4 1003.77 80.22
 1 16 4 1121.01 80.29
 1 16 5 540.11 41.01
 -1 16 -5 499.27 41.07
 1 16 6 512.43 41.35
 -1 16 -6 525.31 41.37
 -1 16 -7 5.56 8.52
 1 16 7 12.1 9.41
 1 16 8 129.34 16.25
 -1 16 -8 149.82 16.2
 1 16 9 114.61 15.72
 -1 16 -9 109.26 14.64
 1 16 10 39.18 12.75
 -1 16 -10 66.73 11.99
 1 16 11 62.97 14.84
 -1 16 -11 66.07 12.42
 1 16 12 261.43 28.63
 -1 16 -14 69.07 13.13
 -1 16 -15 -7.51 11.03
 -1 16 -16 20.56 9.84
 -1 16 -17 74.55 10.23
 1 17 -16 335.99 27.49
 1 17 -15 566.96 44.25
 1 17 5 54.97 9.2
 -1 17 -5 69.95 9.47
 1 17 6 110.68 13.09
 -1 17 -6 117.97 12.97
 1 17 7 894.42 73.84
 -1 17 -7 1019.53 73.68
 1 17 8 622.91 49.4
 -1 17 -8 605.92 48.62
 1 17 9 1315.19 105.18
 -1 17 -9 1419.6 104.63
 -1 17 -14 203.27 19.72
 -1 17 -15 626.16 48.55
 -2 -44 3 15.16 5.69
 -2 -44 1 10.98 6.38
 -2 -44 0 7.87 5.99
 -2 -44 -1 63.91 7.55
 -2 -43 4 148.03 13.1
 -2 -43 3 329.61 25.87
 -2 -43 1 243.39 20.26
 -2 -43 0 67.19 9.48
 -2 -43 -1 14.49 7
 -2 -43 -2 7.66 6.45
 -2 -43 -3 150.3 12.67
 2 -42 -8 18.24 5.34
 2 -42 -6 22.9 7.79
 2 -42 -5 122.2 12.05
 -2 -42 5 111.44 11.03
 -2 -42 4 6.09 7.34
 2 -42 -4 -4.25 8.21
 -2 -42 3 26.62 8.67
 2 -42 -3 22.62 8.61
 -2 -42 1 14.64 9.04
 -2 -42 0 181.27 16.73
 -2 -42 -1 128.12 13.17
 -2 -42 -2 32.35 8.53
 -2 -42 -3 8.38 6.71
 -2 -42 -4 5.87 5.29
 2 -41 -9 436.76 33.08
 2 -41 -8 360.68 30.65
 -2 -41 8 430.61 30.53
 -2 -41 7 28.56 6.77
 -2 -41 6 73.87 8.76
 -2 -41 6 70.71 8.91
 2 -41 -5 126.04 14.05
 -2 -41 5 126.81 13.09
 -2 -41 5 136.4 12.38
 2 -41 -4 324.55 27.12
 -2 -41 4 333.01 26.72
 -2 -41 4 336.12 26.18
 2 -41 -3 275.76 22.52
 -2 -41 3 253.99 22.3
 2 -41 -2 497.09 38.62
 -2 -41 1 422.77 33.57
 -2 -41 0 182.54 17.2
 -2 -41 -1 89.34 11.78
 -2 -41 -2 29.25 8.93
 -2 -41 -2 0.29 4.08
 -2 -41 -3 151.38 9.59
 -2 -41 -3 5.81 5.8
 -2 -41 -4 247.12 10.08
 -2 -41 -4 6.09 7.97
 2 -40 -9 4.78 7.15
 2 -40 -8 39.72 9.37
 2 -40 -7 68.33 10.92
 -2 -40 7 66.42 8.08
 -2 -40 6 106.74 11.41
 2 -40 -5 421.15 32.54
 -2 -40 5 390.72 31.8
 2 -40 -4 58.63 11.69
 -2 -40 4 43.26 10.17
 -2 -40 4 30.85 8.83
 -2 -40 3 46.26 10.88
 2 -40 -3 41.43 11.42
 -2 -40 3 55.07 8.9
 2 -40 -2 10.69 10.33
 2 -40 -1 70.76 11.87
 -2 -40 1 76.57 12.47
 -2 -40 0 276.06 12.65
 -2 -40 0 -0.32 5.61
 -2 -40 -1 257.89 12.59
 -2 -40 -1 2.45 7.94
 -2 -40 -2 114.69 11.3
 -2 -40 -2 23.53 9.65
 -2 -40 -3 92.29 11.31
 -2 -40 -3 73.57 13.08
 -2 -40 -4 40.88 8.62
 -2 -40 -4 34.5 11.95
 -2 -40 -5 16.2 6.48
 -2 -40 -5 -3.94 11.09
 -2 -40 -6 28.2 10.79
 2 -39 -10 138.55 12.87
 2 -39 -9 138.99 13.87
 2 -39 -8 26.24 10.14
 -2 -39 7 28.69 7.58
 2 -39 -7 44.7 11.18
 -2 -39 6 32.74 8.99
 2 -39 -5 50.67 13
 -2 -39 5 57.12 10.45
 2 -39 -4 218.95 21.35
 -2 -39 4 228.15 20.25
 -2 -39 3 67.24 12.17
 2 -39 -3 79.82 13.57
 2 -39 -2 139.17 16.15
 2 -39 -1 66.06 11.53
 -2 -39 1 51.38 11.82
 -2 -39 0 70.98 13.05
 -2 -39 0 83.33 11.94
 -2 -39 -1 155.06 16.48
 -2 -39 -1 144.11 16.43
 -2 -39 -2 11.48 10.73
 -2 -39 -2 35.95 11.94
 -2 -39 -3 55.39 11.01
 -2 -39 -3 74.38 13.63
 -2 -39 -4 166.99 15.15
 -2 -39 -4 129.37 17.57
 -2 -39 -5 333.56 25.68
 -2 -39 -5 295.1 28.21
 -2 -39 -6 142.4 17.63
 -2 -39 -7 91.29 14.34
 -2 -39 -8 30.04 11.54
 2 -38 -11 48.04 7.36
 2 -38 -10 34.86 8.89
 2 -38 -9 89.77 12.44
 2 -38 -8 248.03 13.12
 -2 -38 8 150.21 10.7
 2 -38 -7 595.9 39.8
 -2 -38 7 509.33 38.34
 -2 -38 6 497.06 32.48
 -2 -38 6 315.96 32.59
 -2 -38 5 379.28 15.25
 -2 -38 5 6.14 11.79
 2 -38 -4 213.93 16.07
 -2 -38 4 217.84 14.29
 -2 -38 3 8.89 6.04
 -2 -38 3 1.11 6.88
 2 -38 -3 78.04 13.58
 -2 -38 3 87.86 12.35
 2 -38 -2 19.14 12.74
 -2 -38 2 8.52 8.48
 -2 -38 1 237.74 21.31
 2 -38 -1 234.36 21.13
 -2 -38 1 203.84 20.55
 -2 -38 0 764.88 54.48
 2 -38 0 673.8 54
 -2 -38 0 674.2 54.38
 -2 -38 -1 704.71 53.06
 -2 -38 -1 662.68 53.26
 -2 -38 -2 252.75 22.49
 -2 -38 -2 245.32 23.23
 -2 -38 -3 206.22 18.94
 -2 -38 -3 190.76 20.64
 -2 -38 -4 42.06 10.36
 2 -38 4 51.55 11.45
 -2 -38 -4 29.04 14.09
 2 -38 5 30.78 10.69
 -2 -38 -5 30.08 8.66
 -2 -38 -5 17.79 13.52
 2 -38 6 44.07 10.12
 -2 -38 -6 37.84 7.48
 -2 -38 -6 48.42 14.95
 2 -38 7 195.89 16.93
 -2 -38 -7 170.66 20.59
 -2 -38 -8 442.89 36.86
 -2 -38 -9 120.42 15.15
 2 -37 -11 14.33 7.66
 -2 -37 10 7.86 8.88
 2 -37 -10 0.46 9.76
 -2 -37 9 13.78 10.45
 2 -37 -9 8.78 10.99
 -2 -37 8 6.09 10.47
 -2 -37 8 8.12 7.42
 2 -37 -8 -2.18 12.22
 -2 -37 7 31.17 11.73
 -2 -37 7 35.3 9.31
 2 -37 -7 34.44 13.28
 -2 -37 6 23.7 11.47
 -2 -37 6 44.35 10.56
 -2 -37 5 91.88 13.56
 -2 -37 5 99.31 13.71
 2 -37 -4 32.36 14.44
 -2 -37 4 31.77 11.91
 -2 -37 4 -2.73 6.57
 -2 -37 4 30.6 11
 2 -37 -3 15.38 13.82
 -2 -37 3 0.38 12.23
 -2 -37 3 1.15 9.29
 -2 -37 3 28.6 10.16
 2 -37 -2 11.66 13.48
 -2 -37 2 17.78 10.86
 -2 -37 2 12 8.67
 -2 -37 1 53.14 13.52
 2 -37 -1 60.14 13.82
 -2 -37 1 34.35 12.15
 -2 -37 0 20.27 12.93
 2 -37 0 23.41 12.21
 -2 -37 0 24.64 11.81
 -2 -37 -1 13.59 12.23
 2 -37 1 -3.45 11.2
 -2 -37 -1 -4.05 12.15
 -2 -37 -2 4.45 11.88
 -2 -37 -2 -1.58 12.39
 -2 -37 -3 -0.35 10.98
 2 -37 3 4.35 11.67
 -2 -37 -3 15.26 13.24
 2 -37 3 28.16 12.4
 -2 -37 -4 15.93 10.21
 -2 -37 -4 19.01 14.25
 2 -37 4 25.78 11.76
 2 -37 4 3.29 11.4
 -2 -37 -5 20.23 9.35
 -2 -37 -5 -5.1 14.48
 2 -37 5 14.21 10.68
 2 -37 5 24.58 11.03
 -2 -37 -6 16.38 8.01
 -2 -37 -6 59.82 15.31
 2 -37 6 45.47 9.98
 2 -37 6 33.64 10.65
 2 -37 7 27.3 9.56
 -2 -37 -7 -8.55 14.6
 2 -37 8 -0.53 8.41
 -2 -37 -8 -12.73 14.71
 2 -37 9 1.45 6.66
 -2 -37 -9 26.83 13.32
 -2 -37 -10 26.79 12.35
 2 -36 -12 92.98 9.83
 2 -36 -11 82.77 10.89
 -2 -36 11 77.12 11.18
 2 -36 -10 -3.14 10.39
 -2 -36 10 5.11 10.43
 -2 -36 9 185.05 21.1
 2 -36 -9 265.1 21.41
 -2 -36 8 187.52 21.14
 2 -36 -8 249.86 21.89
 -2 -36 8 226.28 18.83
 -2 -36 7 404.58 38.51
 -2 -36 7 483.51 37.46
 -2 -36 6 470.59 43.83
 2 -36 -6 626.54 44.71
 -2 -36 6 576.85 43.26
 -2 -36 5 512.6 22.62
 -2 -36 5 579.52 21.62
 -2 -36 4 260.79 22.13
 -2 -36 4 206.97 23.1
 -2 -36 4 261.47 23.19
 2 -36 -4 275.41 24.45
 -2 -36 3 216.27 20.17
 -2 -36 3 198.97 20.68
 -2 -36 3 206.02 21.07
 2 -36 -3 232.41 22.7
 2 -36 -2 32.99 14.67
 -2 -36 2 24.98 11.69
 -2 -36 1 194.38 21.02
 2 -36 -1 238.16 21.45
 -2 -36 1 191.66 20.32
 -2 -36 0 310.63 27.28
 2 -36 0 287.49 26.9
 -2 -36 0 314.75 27.2
 -2 -36 -1 817.76 61.4
 2 -36 1 767.04 60.79
 -2 -36 -1 798.46 61.67
 -2 -36 -2 563.85 43.66
 -2 -36 -2 528.58 44.39
 -2 -36 -3 631.87 51.3
 -2 -36 -3 655.09 52.45
 2 -36 3 686.03 51.81
 2 -36 3 669.12 51.97
 -2 -36 -4 129.14 15.65
 2 -36 4 149.73 16.48
 2 -36 4 139.21 16.89
 -2 -36 -4 137.14 18.7
 -2 -36 -5 13.44 9.81
 -2 -36 -5 1.83 14.7
 2 -36 5 29.79 11.72
 2 -36 5 26.64 11.67
 -2 -36 -6 108.09 12.05
 2 -36 6 90.94 13.96
 2 -36 6 116.59 13.56
 -2 -36 -6 112.12 18.39
 2 -36 7 596.24 44.92
 2 -36 7 590.09 44.53
 -2 -36 -7 505.43 47.15
 -2 -36 -8 329.38 35.68
 2 -36 8 434.05 32.22
 -2 -36 -9 239.77 28.77
 2 -36 9 341.33 25.35
 -2 -36 -10 247.94 27.87
 2 -36 10 318.22 23.87
 -2 -36 -11 78.85 13.35
 2 -35 -12 16.6 7.64
 -2 -35 12 -1.67 8.83
 2 -35 -11 88.47 11.59
 -2 -35 11 46.42 11.93
 2 -35 -10 89.74 12.99
 -2 -35 10 45.49 13.04
 2 -35 -9 287.63 14.57
 -2 -35 9 228.95 14.6
 -2 -35 8 87.99 15.41
 -2 -35 8 106.03 12.17
 2 -35 -8 120.45 16.58
 -2 -35 7 33.16 12.91
 -2 -35 7 18.21 10.23
 2 -35 -7 30.1 14.74
 -2 -35 6 15.71 7.5
 -2 -35 6 28.66 13.17
 2 -35 -6 12.65 15.03
 -2 -35 6 24.48 10.85
 -2 -35 5 6.74 9.8
 -2 -35 5 9.06 12.54
 -2 -35 5 8.84 11.35
 -2 -35 4 89.7 12.83
 -2 -35 4 72.98 14.33
 -2 -35 4 77.21 14.26
 2 -35 -3 112.31 18.58
 -2 -35 3 126.85 16.3
 -2 -35 3 114.29 15.04
 2 -35 -2 278.3 26.55
 -2 -35 2 267.72 24.62
 -2 -35 1 239.02 23.76
 2 -35 -1 266.65 24.39
 -2 -35 1 243.64 23.5
 -2 -35 0 124.73 17.21
 2 -35 0 140.12 17.46
 -2 -35 0 136.12 17.34
 2 -35 0 135.44 17.21
 -2 -35 -1 11.47 13.07
 2 -35 1 42.96 13.25
 -2 -35 -1 22.78 13.57
 2 -35 2 38.01 13.54
 -2 -35 -2 10.59 13.82
 -2 -35 -2 12.68 12.8
 2 -35 3 70.17 14.56
 -2 -35 -3 82.74 15.87
 -2 -35 -3 74.65 13.92
 2 -35 3 73.09 14.57
 2 -35 4 23.44 12.6
 -2 -35 -4 42.55 14.86
 -2 -35 -4 25.14 12.7
 -2 -35 -4 29.75 11.28
 2 -35 4 29.82 12.77
 -2 -35 -5 57.97 16.81
 2 -35 5 60.81 13.17
 -2 -35 -5 47.68 13.29
 -2 -35 -5 54.08 11.44
 2 -35 5 80.61 12.91
 -2 -35 -6 56 10.56
 2 -35 6 64.32 12.81
 -2 -35 -6 73.97 17.04
 -2 -35 -6 36.49 12.69
 2 -35 6 79 12.08
 2 -35 7 190.84 17.2
 -2 -35 -7 154.84 21.65
 -2 -35 -7 140.87 17.27
 2 -35 7 172.26 16.44
 -2 -35 -8 70.92 18.31
 -2 -35 -8 66.79 11.82
 2 -35 8 87.48 11.71
 2 -35 9 8.35 8.35
 -2 -35 -9 5.69 16.13
 2 -35 10 1.73 6.84
 -2 -35 -10 -13.4 15.47
 -2 -35 -11 39.63 14
 2 -34 -13 156.78 13.34
 2 -34 -12 38.67 9.14
 -2 -34 12 24.43 10.95
 2 -34 -11 24.43 11.02
 -2 -34 11 25.91 12.06
 2 -34 -10 0.96 12.39
 -2 -34 10 7.05 12.13
 2 -34 -9 53.2 13.84
 -2 -34 9 8.09 5.44
 -2 -34 9 34.21 13.19
 -2 -34 8 257.97 26.41
 2 -34 -8 331.59 27.03
 -2 -34 8 290.12 24.16
 -2 -34 7 288.3 26.53
 -2 -34 7 363.43 29.58
 2 -34 -7 404.07 29.97
 -2 -34 7 338.6 27.55
 -2 -34 6 533.71 43.45
 -2 -34 6 523.04 44.79
 -2 -34 6 552.58 43.85
 2 -34 -6 641.8 45.4
 -2 -34 5 358.09 29.63
 -2 -34 5 340.16 31.19
 -2 -34 5 365.71 30.13
 -2 -34 4 387.02 32.46
 -2 -34 4 382.92 32.01
 2 -34 -3 41.54 15.82
 -2 -34 3 23.78 13.33
 -2 -34 3 27.05 11.92
 2 -34 -2 12.73 15.39
 -2 -34 2 9.48 11.91
 2 -34 -1 213.86 22.23
 -2 -34 1 188.14 21.52
 2 -34 -1 235.6 21.57
 -2 -34 1 185.12 21.11
 -2 -34 0 419.82 36.29
 2 -34 0 450.74 36.39
 2 -34 0 419.2 36.12
 -2 -34 0 445.93 36.37
 -2 -34 -1 485.38 39.5
 -2 -34 -1 457.42 38.89
 2 -34 1 475.59 38.52
 2 -34 2 287.26 26.1
 -2 -34 -2 291.79 26.98
 -2 -34 -2 258.37 26.19
 -2 -34 -2 286.57 25.68
 2 -34 2 270.81 24.94
 -2 -34 -3 364.36 29.68
 -2 -34 -3 302.54 30.88
 2 -34 3 354.57 30.16
 2 -34 3 341.16 30.18
 2 -34 4 109.14 16.09
 -2 -34 -4 105.25 17.89
 -2 -34 -4 124.98 15.65
 2 -34 4 141.23 16.66
 2 -34 5 -3.73 12.19
 -2 -34 -5 15.24 15.13
 -2 -34 -5 3.67 12.39
 -2 -34 -5 -2.1 10.76
 2 -34 5 9.9 12.12
 -2 -34 -6 85.24 12.03
 -2 -34 -6 78.53 13.98
 -2 -34 -6 98.39 17.75
 2 -34 6 76.66 13.35
 2 -34 6 94.37 14.14
 -2 -34 -7 244.42 24.46
 -2 -34 -7 248.41 27.68
 2 -34 7 303.78 23.78
 2 -34 7 273.86 24.03
 -2 -34 -8 73.4 12.86
 -2 -34 -8 94.55 19.18
 2 -34 8 116.58 11.87
 2 -34 8 79.3 12.84
 -2 -34 -9 281.34 27.48
 -2 -34 -9 289.86 31.84
 -2 -34 -10 107 20.15
 2 -34 10 107.86 11.69
 -2 -34 -11 107.45 19.5
 2 -34 11 132.25 11.64
 -2 -34 -12 59.24 14.19
 -2 -33 13 22.59 10.52
 2 -33 -13 26.76 7.67
 -2 -33 13 26.17 5.29
 -2 -33 12 76.73 13.33
 -2 -33 12 67.45 8.23
 2 -33 -12 61.35 11.05
 -2 -33 11 233.41 18.9
 -2 -33 11 208.86 22.08
 2 -33 -11 233.39 21.18
 -2 -33 10 377.57 29.15
 2 -33 -10 398.44 31.39
 -2 -33 10 322.69 32.01
 2 -33 -9 702.56 49.53
 -2 -33 9 611.85 47.21
 -2 -33 9 566.02 49.54
 2 -33 -8 405.95 31.85
 -2 -33 8 349.45 28.91
 -2 -33 8 326.1 31.34
 2 -33 -7 133.44 18.7
 -2 -33 7 113.34 14.2
 -2 -33 7 109.51 16.92
 -2 -33 6 28.11 12.2
 2 -33 -6 43.39 15.89
 -2 -33 6 47.17 14.47
 -2 -33 5 141.24 16.65
 -2 -33 5 146.52 17.1
 -2 -33 4 247.06 23.52
 -2 -33 4 263.27 24.08
 -2 -33 3 749.97 60.78
 2 -33 -3 816.09 61.76
 -2 -33 3 794.38 61.03
 -2 -33 2 830.98 63.66
 2 -33 -2 805.9 63.81
 -2 -33 1 435.07 36.83
 2 -33 -1 448.54 37.09
 -2 -33 1 454.08 36.85
 2 -33 -1 423.61 37.34
 -2 -33 0 309.51 30.05
 -2 -33 0 335.64 29.9
 2 -33 0 338.67 29.88
 2 -33 0 361.92 30.16
 -2 -33 -1 219.07 20.94
 2 -33 1 197.12 20.57
 -2 -33 -1 188.71 20.91
 -2 -33 -1 152.48 20.57
 2 -33 2 75.75 15.82
 -2 -33 -2 79.13 16.46
 -2 -33 -2 85.8 15.62
 -2 -33 -2 81.4 15.22
 2 -33 2 90.41 14.76
 2 -33 2 95.09 15.79
 -2 -33 -3 140.05 17.8
 2 -33 3 154.61 18.96
 -2 -33 -3 137.28 19.61
 2 -33 3 177.32 19.09
 -2 -33 -4 303.17 26.98
 2 -33 4 315.99 27.49
 -2 -33 -4 282.2 28.84
 2 -33 4 326.75 27.99
 -2 -33 -5 240.36 21.21
 2 -33 5 232.5 22.17
 -2 -33 -5 217.18 24.52
 -2 -33 -5 184.66 22.36
 2 -33 5 254.02 22.4
 -2 -33 -6 623.91 48.94
 2 -33 6 653.51 49.9
 -2 -33 -6 599.34 51.46
 -2 -33 -6 562.63 50.05
 2 -33 6 723.15 49.99
 -2 -33 -7 306.48 25.32
 2 -33 7 322.02 26.71
 -2 -33 -7 291.98 30.56
 -2 -33 -7 279.24 26.98
 2 -33 7 343.04 26.71
 2 -33 8 247.29 21.96
 -2 -33 -8 198.05 26.72
 -2 -33 -8 226.61 22.21
 2 -33 8 270.15 21.44
 -2 -33 -9 6.53 18.63
 -2 -33 -9 4.9 9.7
 2 -33 9 11.4 9.47
 -2 -33 -10 23.18 18.35
 -2 -33 -10 13.93 8.16
 2 -33 10 15.61 8.42
 2 -33 11 84 9.53
 -2 -32 14 47.81 5.89
 -2 -32 14 46.81 10.27
 -2 -32 13 38.22 12.12
 -2 -32 13 55.08 7.3
 2 -32 -13 59.01 8.99
 -2 -32 12 15.45 12.33
 -2 -32 12 30.72 7.42
 2 -32 -12 38.91 10.97
 -2 -32 11 10.48 13.54
 -2 -32 11 12.65 7.59
 2 -32 -11 9.91 11.88
 -2 -32 10 -10.66 14.24
 -2 -32 10 21.27 8.23
 2 -32 -10 22.6 13.59
 -2 -32 9 1.22 13.91
 -2 -32 9 10.83 8.25
 -2 -32 9 15.15 8.27
 2 -32 -9 -8.25 14.94
 -2 -32 8 22.4 14.88
 2 -32 -8 18.24 15.75
 -2 -32 8 15.32 10.13
 -2 -32 7 62.18 14.72
 -2 -32 7 43.33 11.77
 2 -32 -7 65.11 17.12
 -2 -32 6 216.98 23.38
 -2 -32 6 219.53 21.12
 2 -32 -6 224.96 24.43
 2 -32 -5 182.87 22.24
 -2 -32 5 184.66 19.59
 -2 -32 4 256.34 24.22
 -2 -32 3 28.79 13.78
 2 -32 -3 13.72 15.93
 -2 -32 3 15.4 12.15
 -2 -32 2 41.47 12.85
 2 -32 -2 28.48 16.57
 -2 -32 2 8.93 19.83
 2 -32 -2 55.23 13.9
 -2 -32 1 108.55 16.24
 -2 -32 1 73.37 22.86
 2 -32 -1 120.54 18.2
 -2 -32 1 98.73 16.7
 2 -32 -1 125.61 16.37
 -2 -32 0 55.92 14.95
 -2 -32 0 81.42 14.8
 -2 -32 0 64.58 21.25
 2 -32 0 85.72 16.32
 -2 -32 0 80.66 15.41
 2 -32 0 85.7 15.99
 2 -32 1 47.12 14.98
 -2 -32 -1 46.09 14.7
 2 -32 1 43.8 14.41
 -2 -32 -1 39.42 14.96
 -2 -32 -1 53.06 14.5
 -2 -32 -2 85.05 16.61
 2 -32 2 93.69 15.46
 -2 -32 -2 67.69 15.33
 2 -32 2 81.04 15.72
 2 -32 2 80.52 14.66
 -2 -32 -2 80.58 14.79
 2 -32 3 43.58 13.36
 -2 -32 -3 21.23 15.72
 2 -32 3 18.58 13.64
 -2 -32 -3 31.09 13.65
 -2 -32 -4 2.74 14.78
 2 -32 4 9.82 12.84
 -2 -32 -4 -4.25 12.46
 2 -32 4 8.72 13.72
 -2 -32 -5 29.79 16.6
 2 -32 5 29.83 12.77
 -2 -32 -5 15.6 12.66
 -2 -32 -5 38.31 11.52
 2 -32 5 44.09 13.51
 2 -32 6 41.65 12.93
 -2 -32 -6 50.97 17.29
 -2 -32 -6 47.18 13.19
 -2 -32 -6 54.87 11.48
 2 -32 6 53.51 13.27
 -2 -32 -7 7.72 9.42
 2 -32 7 3.11 11.76
 -2 -32 -7 -2.24 17.18
 -2 -32 -7 -0.5 11.53
 2 -32 7 6.44 10.82
 2 -32 8 28.85 10.91
 -2 -32 -8 28.08 18.16
 -2 -32 -8 21.05 11.37
 2 -32 8 19.01 9.69
 2 -32 9 41.38 10.74
 -2 -32 -9 36.32 19.1
 2 -32 9 38.36 8.86
 -2 -32 -9 37.78 10.9
 2 -32 10 19.56 9.1
 -2 -32 -10 21.01 9.38
 2 -32 11 17.87 7.65
 -2 -32 -11 12.58 7.12
 2 -32 12 20.68 4.42
 -2 -31 14 13.97 10.39
 -2 -31 14 7.03 5.54
 -2 -31 13 52.59 12.87
 2 -31 -13 49.96 9.4
 -2 -31 13 40.7 7.59
 -2 -31 12 268.08 21.36
 -2 -31 12 206.44 24.56
 2 -31 -12 282.07 23.08
 -2 -31 11 184.53 22.35
 2 -31 -11 230.47 20.98
 -2 -31 11 214.82 18.37
 -2 -31 10 622.48 48.55
 2 -31 -10 719.76 50.28
 -2 -31 10 565 50.84
 -2 -31 9 493.76 37.1
 -2 -31 9 437.3 39.89
 -2 -31 9 470.77 37.05
 -2 -31 8 490.95 43.69
 -2 -31 8 544.55 41.33
 -2 -31 7 52.41 16.34
 -2 -31 7 97.54 13.19
 -2 -31 6 10.43 12.06
 2 -31 -5 376.11 32.78
 -2 -31 5 352.05 30.7
 -2 -31 4 624.52 49.3
 -2 -31 3 1045.08 80.62
 -2 -31 3 1082.48 86.72
 -2 -31 2 927.38 71.38
 2 -31 -2 918.37 71.57
 -2 -31 2 872.87 76.88
 2 -31 -2 941.25 71.41
 -2 -31 1 707.48 58.72
 -2 -31 1 738.19 64.31
 2 -31 -1 805.95 59.1
 -2 -31 1 756.42 58.65
 2 -31 -1 729.72 58.76
 -2 -31 0 586.32 49.8
 -2 -31 0 610.84 49.83
 -2 -31 0 574.51 54.75
 2 -31 0 634.37 49.8
 -2 -31 0 647.21 49.51
 2 -31 0 634.18 49.68
 -2 -31 -1 314.67 32.64
 2 -31 1 387.7 32.5
 -2 -31 -1 337.34 37.77
 -2 -31 -1 399.12 32.77
 2 -31 1 399.67 32.69
 -2 -31 -1 388 32.31
 -2 -31 -2 215.8 23.24
 -2 -31 -2 234.97 27.37
 2 -31 2 238.12 22.54
 -2 -31 -2 240.23 22.68
 2 -31 2 217.08 23.1
 -2 -31 -2 187.32 23.13
 2 -31 2 229.62 22.57
 -2 -31 -3 564.79 43.34
 2 -31 3 527.01 43
 -2 -31 -3 503.14 44.2
 2 -31 3 570.7 44.15
 2 -31 3 527.35 43.52
 -2 -31 -4 830.16 64.4
 2 -31 4 847.39 64.92
 -2 -31 -4 778.24 65.93
 2 -31 4 880.8 65.2
 -2 -31 -5 1236.33 95.2
 2 -31 5 1272.05 95.75
 -2 -31 -5 1169.36 96.63
 -2 -31 -5 1231.47 95.83
 2 -31 5 1392.04 96.08
 -2 -31 -6 1257.98 96.71
 2 -31 6 1346.11 97.36
 -2 -31 -6 1239.44 98.7
 -2 -31 -6 1224.12 97.56
 2 -31 6 1352.49 97.53
 -2 -31 -7 245.89 21.81
 2 -31 7 259.63 23.37
 -2 -31 -7 240.24 27.5
 -2 -31 -7 240.08 23.52
 2 -31 7 268.35 23.1
 2 -31 8 560.55 41.38
 -2 -31 -8 434.36 44.24
 -2 -31 -8 492.17 41.51
 2 -31 8 537.1 40.91
 2 -31 9 0.76 10.47
 -2 -31 -9 0.86 10.63
 2 -31 9 16.01 8.8
 -2 -31 -10 11.59 9.53
 2 -31 10 1.98 9.2
 -2 -31 -11 126.52 13.9
 2 -31 11 159.08 14.01
 2 -31 12 401.08 30.85
 -2 -31 -13 253.58 26.08
 -2 -31 -14 206.84 19.32
 -2 -30 15 16.88 5.01
 -2 -30 14 18 6.3
 -2 -30 14 18.75 11.52
 -2 -30 13 44.37 13.83
 -2 -30 13 45.67 8.18
 2 -30 -13 51.41 10.38
 -2 -30 12 2.33 13.84
 -2 -30 12 9.89 7.73
 2 -30 -12 9.71 11.73
 -2 -30 11 7.57 14.99
 -2 -30 11 -5.73 8.26
 2 -30 -11 3.99 12.8
 -2 -30 10 -4.58 14.74
 -2 -30 10 14.7 8.73
 -2 -30 9 70.66 10.51
 -2 -30 9 64.65 16.39
 -2 -30 9 68.37 10.63
 -2 -30 8 179.55 16.95
 -2 -30 8 186.29 17.99
 -2 -30 8 189.5 21.7
 -2 -30 7 198.44 19.52
 -2 -30 7 197.2 22.35
 -2 -30 6 19.25 19.24
 -2 -30 6 -11.03 12.15
 -2 -30 5 29.01 20.51
 -2 -30 5 21.52 12.23
 -2 -30 4 19.61 13.42
 -2 -30 3 61.96 23.82
 -2 -30 3 56.72 13.56
 -2 -30 2 61.62 22.05
 2 -30 -2 24.13 15.69
 2 -30 -2 74.68 15.28
 -2 -30 1 29.66 14.13
 -2 -30 1 50.48 13.48
 -2 -30 1 53.41 21.79
 -2 -30 1 32.25 14.41
 2 -30 -1 24.07 15.92
 2 -30 -1 36.29 14.44
 -2 -30 0 41.06 20.64
 2 -30 0 23.62 13.34
 -2 -30 0 25.8 14.07
 2 -30 0 20.57 15.54
 -2 -30 0 14.39 14.17
 -2 -30 0 1.19 13.21
 -2 -30 -1 10.27 19.12
 2 -30 1 2.73 12.72
 -2 -30 -1 27.71 13.94
 2 -30 1 8.03 14.82
 -2 -30 -1 26.1 14.32
 -2 -30 -1 -3.58 13.81
 -2 -30 -2 21.81 11.96
 2 -30 2 -3.78 12.6
 -2 -30 -2 26.7 13.76
 -2 -30 -2 33.76 18.53
 2 -30 2 -11.79 13.91
 -2 -30 -2 17.34 13.33
 2 -30 2 5.86 13.64
 -2 -30 -3 89.24 15.47
 -2 -30 -3 74.13 16.95
 2 -30 3 73.71 15.15
 2 -30 3 97.32 15.03
 -2 -30 -3 77.41 14.62
 -2 -30 -3 75.83 20.3
 2 -30 3 84.11 15.7
 -2 -30 -4 29.87 15.22
 2 -30 4 41.96 13.4
 -2 -30 -4 34.66 12.9
 2 -30 4 45.7 14.33
 -2 -30 -5 70.48 18.21
 2 -30 5 125.56 15.67
 -2 -30 -5 85.07 15.93
 -2 -30 -5 119.88 15.19
 2 -30 5 121.11 16.41
 -2 -30 -6 49.11 17.03
 2 -30 6 44.64 12.88
 -2 -30 -6 37.93 12.79
 -2 -30 -6 46.99 12.21
 2 -30 6 62.89 13.3
 -2 -30 -7 91.49 18.64
 2 -30 7 71.77 13.28
 -2 -30 -7 57.38 13.25
 -2 -30 -7 42.77 11.16
 2 -30 7 61.5 12.96
 2 -30 8 21.19 11.69
 -2 -30 -8 31.08 18.92
 -2 -30 -8 28.25 11.93
 2 -30 8 30.51 11.26
 2 -30 9 18.05 10.82
 -2 -30 -9 16.68 10.79
 2 -30 9 19.83 9.35
 -2 -30 -10 7.57 9.66
 2 -30 10 10.56 9.78
 -2 -30 -11 8.65 8.91
 2 -30 11 -1.17 8.36
 -2 -30 -12 6.57 6.44
 2 -30 12 8.62 6.95
 -2 -30 -13 -15.05 17.54
 -2 -30 -14 21.98 12.65
 -2 -29 15 204.21 16.61
 -2 -29 14 13.07 6.81
 -2 -29 13 67.72 9.14
 2 -29 -13 39 10.69
 -2 -29 12 425.63 34.09
 -2 -29 12 399.92 37.28
 2 -29 -12 470.85 35.33
 -2 -29 11 350.73 34.27
 -2 -29 11 400.77 30.87
 -2 -29 10 447.11 40.63
 -2 -29 10 492.04 37.55
 -2 -29 9 823.89 63.46
 -2 -29 9 850.73 65.92
 -2 -29 9 841.25 63.41
 -2 -29 8 401.35 32.76
 -2 -29 8 424.12 33.35
 -2 -29 8 418.96 36.02
 -2 -29 7 159.28 17.27
 -2 -29 7 173.13 25.56
 -2 -29 6 79.94 13.53
 -2 -29 6 62.73 22.14
 -2 -29 5 214.69 21.03
 -2 -29 5 186.57 29.34
 -2 -29 4 475.41 38.61
 -2 -29 3 679.57 51.33
 -2 -29 3 566.09 57.25
 2 -29 -3 644.94 51.39
 -2 -29 2 630.26 53.16
 2 -29 -2 713.02 53.72
 -2 -29 2 609.51 59.61
 2 -29 -2 709.37 53.51
 -2 -29 1 693.56 57.71
 -2 -29 1 810.04 64.54
 2 -29 -1 726.9 58.05
 -2 -29 1 693.31 57.57
 2 -29 -1 806.82 57.87
 -2 -29 0 400.75 34.61
 2 -29 0 411.4 34.44
 -2 -29 0 409.72 41.45
 -2 -29 0 397.26 34.87
 2 -29 0 412.04 35.15
 -2 -29 0 416.86 34.4
 -2 -29 -1 96.29 16.64
 2 -29 1 125.86 16.18
 -2 -29 -1 102.84 16.61
 -2 -29 -1 109.32 23.11
 -2 -29 -1 115.17 16.38
 2 -29 1 105.13 17.02
 2 -29 2 14.91 13.91
 -2 -29 -2 19.61 19.96
 -2 -29 -2 -10.42 13.38
 2 -29 2 1.6 13.14
 -2 -29 -2 27.13 14.42
 -2 -29 -2 -6.31 13.73
 2 -29 2 -1.18 14.15
 2 -29 3 979.05 78.81
 -2 -29 -3 1065.42 79.2
 -2 -29 -3 939.28 82.92
 2 -29 3 1074.4 79.31
 -2 -29 -3 1058.32 80.05
 -2 -29 -3 975.74 79.48
 2 -29 3 1132.01 79.91
 -2 -29 -4 292 26.06
 -2 -29 -4 280.38 28.22
 2 -29 4 306.47 27.5
 2 -29 4 282.45 26.4
 -2 -29 -5 727.04 55.92
 2 -29 5 695.51 56.29
 -2 -29 -5 710.26 57.92
 2 -29 5 746.86 56.83
 -2 -29 -6 610.89 49.24
 2 -29 6 679.95 50.06
 -2 -29 -6 613.78 51.81
 -2 -29 -6 586.65 50.12
 2 -29 6 675.62 50.39
 -2 -29 -7 311.09 27.49
 2 -29 7 338.61 28.6
 -2 -29 -7 334.27 32.37
 -2 -29 -7 334.78 29.1
 2 -29 7 355.19 28.94
 2 -29 8 232.51 22.67
 -2 -29 -8 230.36 23.07
 2 -29 8 272.05 22.68
 2 -29 9 39.09 11.78
 -2 -29 -9 45.16 12.09
 2 -29 9 63.26 10.57
 2 -29 10 49.64 11.18
 -2 -29 -10 53.82 11.22
 -2 -29 -11 81.3 23.36
 2 -29 11 124.58 13.33
 -2 -29 -11 123.02 13.64
 -2 -29 -12 323.32 37.82
 2 -29 12 422.49 31.69
 -2 -29 -12 403.77 31.88
 -2 -29 -13 310.66 20.94
 2 -29 13 0.47 2.69
 -2 -29 -14 185.51 21.11
 -2 -28 16 38.43 5.63
 -2 -28 16 26.69 9.28
 -2 -28 15 47.37 7.61
 -2 -28 15 42.1 12.45
 -2 -28 14 105.25 11.37
 2 -28 -13 140.49 14.87
 -2 -28 13 130.6 13.5
 2 -28 -12 224.54 19.65
 -2 -28 12 172.31 17.33
 -2 -28 11 74.24 11.04
 -2 -28 11 90.01 17.2
 -2 -28 10 9.86 8.76
 -2 -28 10 2.09 15.38
 -2 -28 9 260.5 22.13
 -2 -28 9 255.26 26.5
 -2 -28 9 256.82 22.1
 -2 -28 8 440.81 45.49
 -2 -28 8 499.47 39.17
 -2 -28 8 480.76 41.98
 -2 -28 8 530.52 39.71
 -2 -28 7 464.43 36.69
 -2 -28 7 416.55 43.17
 -2 -28 6 298.23 26.05
 -2 -28 6 291.38 34.4
 -2 -28 5 553.48 43.24
 -2 -28 5 494.96 49.87
 -2 -28 4 257.64 23.96
 -2 -28 3 50.94 13.94
 -2 -28 3 25.06 22.51
 2 -28 -3 40.98 13.29
 -2 -28 2 21.52 13.24
 2 -28 -2 16.07 16.02
 2 -28 -2 9.3 13.24
 2 -28 -1 13.34 15.3
 -2 -28 1 22.62 22.18
 -2 -28 1 25.64 13.1
 2 -28 -1 17.58 12.52
 -2 -28 1 30.68 13.47
 2 -28 -1 25.56 13.77
 -2 -28 0 120.56 15.97
 2 -28 0 117.25 15.99
 -2 -28 0 103.84 16.81
 -2 -28 0 105.2 23.73
 -2 -28 0 119.43 17.14
 2 -28 0 122.15 17.33
 2 -28 1 254.66 23.6
 -2 -28 -1 251.06 23.69
 -2 -28 -1 210.14 30.48
 -2 -28 -1 227.35 23.44
 2 -28 1 232.69 23.25
 -2 -28 -1 235.99 23.89
 2 -28 1 249.5 23.83
 2 -28 2 136.45 18.06
 -2 -28 -2 114.83 23.17
 -2 -28 -2 147.46 18.19
 2 -28 2 140.45 17.45
 -2 -28 -2 156.19 18.64
 -2 -28 -2 172.04 18.24
 2 -28 2 164.35 19.25
 2 -28 3 739.82 59.74
 -2 -28 -3 800.97 60.18
 -2 -28 -3 697.38 64.2
 2 -28 3 764.57 59.98
 -2 -28 -3 806.1 61.21
 -2 -28 -3 715.05 60.31
 2 -28 3 877.27 61.02
 -2 -28 -4 346.19 30.87
 -2 -28 -4 346.47 32.87
 2 -28 4 363.88 30.97
 2 -28 4 394.26 32.04
 -2 -28 -5 130.82 19.32
 2 -28 5 126.97 16.2
 -2 -28 -5 128.79 16.02
 2 -28 5 113.45 16.96
 -2 -28 -6 72.99 17.94
 2 -28 6 53.51 13.82
 -2 -28 -6 99.79 14.72
 -2 -28 -6 104.13 13.46
 2 -28 6 79.16 14.78
 2 -28 7 240.93 22.43
 -2 -28 -7 231.53 22.79
 -2 -28 -7 226.85 21.18
 2 -28 7 252.29 22.83
 2 -28 8 295.36 24.8
 -2 -28 -8 250.55 24.94
 2 -28 8 284.49 24.55
 2 -28 9 484.69 39.77
 -2 -28 -9 471.51 39.95
 2 -28 9 528.45 39.35
 -2 -28 -10 420.15 43.2
 2 -28 10 518.33 38.52
 -2 -28 -10 470.3 38.64
 -2 -28 -11 23.15 21.63
 2 -28 11 47.32 10.02
 -2 -28 -11 45.51 10.56
 2 -28 12 46.23 8.87
 -2 -28 -12 40.57 9.26
 -2 -28 -13 8.94 20.2
 2 -28 13 2.95 3.71
 -2 -28 -14 24.3 17.9
 -2 -28 -15 51.23 12.65
 -2 -27 16 202.84 22.01
 -2 -27 16 271.94 20.05
 -2 -27 15 156.22 13.7
 -2 -27 15 132.19 17.65
 -2 -27 14 -15.41 14.09
 -2 -27 14 0.27 8.04
 2 -27 -13 93.41 12.69
 -2 -27 13 63.52 10.76
 -2 -27 12 217.53 19.43
 -2 -27 11 144.01 14.87
 -2 -27 10 255.08 26.13
 -2 -27 10 249.21 21.79
 -2 -27 9 201.03 17.88
 -2 -27 9 190 17.88
 -2 -27 9 176.07 22.23
 -2 -27 8 172.54 19.4
 -2 -27 8 121.95 14.84
 -2 -27 8 152.93 23.75
 -2 -27 8 116 13.86
 -2 -27 7 391.15 31.93
 -2 -27 7 377.03 39.4
 -2 -27 6 99.27 14.56
 -2 -27 6 105.43 24
 -2 -27 5 21.12 22.04
 -2 -27 5 23.71 12.29
 -2 -27 4 504.45 40.92
 -2 -27 3 515.13 40.45
 2 -27 -3 495.31 40.57
 -2 -27 3 446.4 47.05
 -2 -27 2 226.79 22.73
 -2 -27 2 251.24 33.13
 2 -27 -2 260.06 23.68
 -2 -27 1 220.12 22.84
 2 -27 -1 247.16 23.02
 -2 -27 1 268.66 31.18
 2 -27 -1 226.32 23.68
 -2 -27 1 220.27 23.36
 2 -27 -1 250.87 22.9
 -2 -27 0 115.64 16.1
 2 -27 0 137.21 16.64
 -2 -27 0 141.12 25.98
 -2 -27 0 137.9 17.04
 2 -27 0 120.57 18.35
 2 -27 1 34.76 14.83
 -2 -27 -1 3.57 20.6
 -2 -27 -1 19.71 12.66
 2 -27 1 37.4 12.81
 -2 -27 -1 60.47 14.05
 -2 -27 -1 21.56 13.26
 2 -27 1 30.68 13.75
 2 -27 2 461.74 37.68
 -2 -27 -2 484.95 37.85
 -2 -27 -2 466.77 43.79
 -2 -27 -2 398.67 37.36
 2 -27 2 447.72 37.55
 -2 -27 -2 466.37 38.54
 2 -27 2 485.11 37.98
 2 -27 3 301.36 26.75
 -2 -27 -3 327.34 27.35
 -2 -27 -3 300.08 32.52
 -2 -27 -3 270.36 26.63
 2 -27 3 288.66 26.79
 -2 -27 -3 289.5 27.99
 2 -27 3 329.14 27.77
 -2 -27 -4 563.73 43.36
 -2 -27 -4 505.85 47.12
 -2 -27 -4 525.61 44.33
 2 -27 4 582.73 43.97
 2 -27 4 505.79 43.16
 -2 -27 -5 757.41 58.86
 2 -27 5 725.59 59.09
 -2 -27 -5 756.03 60.58
 2 -27 5 810.74 59.67
 2 -27 6 124.25 15.99
 -2 -27 -6 100.26 16.27
 -2 -27 -6 128.88 15.58
 2 -27 6 156.7 17.54
 2 -27 7 401.48 33.6
 -2 -27 -7 360.86 33.76
 -2 -27 -7 407.61 32.69
 2 -27 7 450.41 34.1
 2 -27 8 54.81 12.4
 -2 -27 -8 37.57 12.52
 2 -27 8 71.46 12.47
 2 -27 9 108.68 14.82
 -2 -27 -9 112.9 22.38
 -2 -27 -9 112.02 15.2
 2 -27 9 130.62 14.29
 -2 -27 -10 59.32 22.02
 -2 -27 -10 83.93 12.83
 2 -27 10 72.65 12.34
 -2 -27 -11 248.43 29.6
 -2 -27 -11 220.36 20.78
 2 -27 11 230.12 20.27
 -2 -27 -12 270.42 22.58
 2 -27 12 273.4 22.14
 -2 -27 -13 75.18 7.42
 2 -27 13 0.62 4.77
 -2 -27 -14 195.4 24.75
 -2 -27 -15 93.77 16.01
 -2 -26 17 26.87 4.94
 -2 -26 16 111.75 10.42
 -2 -26 16 88.51 14.23
 -2 -26 15 212.56 17.51
 -2 -26 15 183.18 21.18
 -2 -26 14 307.26 31.44
 -2 -26 14 378.31 28.64
 2 -26 -13 866.78 60.49
 -2 -26 13 681.73 62.39
 -2 -26 13 773.05 60.12
 -2 -26 12 402.59 32.19
 -2 -26 11 149.17 15.51
 -2 -26 10 21.53 9.64
 -2 -26 9 522.54 47.83
 -2 -26 9 533.69 42.24
 -2 -26 9 559.95 42.2
 -2 -26 9 530.89 45.02
 -2 -26 8 464.19 44.13
 -2 -26 8 457.76 37.09
 -2 -26 8 490.22 37.6
 -2 -26 7 1627.69 119.74
 -2 -26 7 1477.05 125.07
 -2 -26 6 1445.96 108.48
 -2 -26 6 1422.63 114.69
 -2 -26 5 970.49 72.44
 -2 -26 5 858.11 78.97
 -2 -26 4 181.5 19.64
 -2 -26 3 365.28 32.7
 -2 -26 3 389.51 41.31
 -2 -26 3 375.68 32.98
 2 -26 -3 429.45 33.21
 -2 -26 2 39.26 13.23
 2 -26 -2 44.16 13.25
 -2 -26 2 79.78 23.35
 2 -26 -2 47.16 13.41
 -2 -26 1 189.85 21.15
 2 -26 -1 248.85 21.54
 -2 -26 1 222.33 31.54
 -2 -26 1 187.27 21.49
 2 -26 -1 210.1 22.83
 2 -26 -1 241.13 21.6
 -2 -26 0 581.19 52.71
 2 -26 0 581.75 45.62
 -2 -26 0 526.21 45.44
 2 -26 0 608.91 46.05
 -2 -26 0 574.64 45.95
 2 -26 1 824.76 62.78
 -2 -26 -1 779.68 62.78
 -2 -26 -1 786.81 68.39
 -2 -26 -1 759.92 62.46
 2 -26 1 805.54 62.35
 -2 -26 -1 819.06 63.03
 2 -26 1 870.22 63.06
 2 -26 2 778.54 61.07
 -2 -26 -2 780.56 61.09
 -2 -26 -2 743.5 66.55
 -2 -26 -2 776.23 61
 2 -26 2 790.2 60.88
 -2 -26 -2 787.94 61.54
 2 -26 2 824.83 61.52
 -2 -26 -3 351.87 30.93
 2 -26 3 344.1 30.96
 -2 -26 -3 416.36 37.41
 -2 -26 -3 323.03 30.84
 2 -26 3 351.93 30.58
 -2 -26 -3 384.38 32.1
 2 -26 3 405.17 31.8
 -2 -26 -4 773.78 57.87
 -2 -26 -4 640.5 61.06
 2 -26 4 725.51 57.65
 2 -26 4 785.28 58.61
 -2 -26 -4 744.02 58.72
 -2 -26 -5 122.07 19.85
 2 -26 5 139.17 16.95
 -2 -26 -5 145.9 17.06
 2 -26 5 163.41 18.33
 2 -26 6 133.87 16.75
 -2 -26 -6 148.12 16.37
 2 -26 6 149.38 18.13
 -2 -26 -6 133.86 16.83
 2 -26 7 188.61 18.6
 -2 -26 -7 144.44 18.29
 -2 -26 -7 190.04 17.69
 2 -26 7 194.93 19.61
 2 -26 8 901.7 70
 -2 -26 -8 891.57 72.29
 -2 -26 -8 872.78 70.24
 2 -26 8 974.57 70.07
 2 -26 9 508.29 42.44
 -2 -26 -9 459.02 46.53
 -2 -26 -9 539.28 42.84
 2 -26 9 585.5 42.22
 -2 -26 -10 514.21 47.72
 2 -26 10 529.36 42.74
 -2 -26 -10 572.23 43.35
 -2 -26 -11 170.79 28.11
 2 -26 11 212.68 18.86
 -2 -26 -11 202.69 19.19
 -2 -26 -12 195.33 27.04
 2 -26 12 198.31 16.89
 -2 -26 -12 164.31 17.46
 -2 -26 -13 9.23 21.39
 2 -26 13 1.59 4.86
 -2 -26 -13 11.07 7.35
 -2 -26 -14 56.35 20.4
 -2 -26 -15 178.6 21.87
 -2 -25 17 5.55 5.41
 -2 -25 17 25.5 9.21
 -2 -25 16 -2.43 7.02
 -2 -25 16 13.76 11.83
 -2 -25 15 27.16 8.32
 -2 -25 15 41.73 13.95
 -2 -25 14 34.34 9.25
 -2 -25 14 59.56 15.94
 -2 -25 13 82.22 17.49
 -2 -25 13 78.41 11.33
 2 -25 -13 81.79 13.09
 -2 -25 12 101.8 12.57
 -2 -25 12 89.04 17.91
 -2 -25 11 21.34 9.84
 -2 -25 10 164.13 16.25
 -2 -25 9 75.11 11.43
 -2 -25 9 82.8 11.39
 -2 -25 8 235.2 20.9
 -2 -25 8 257.1 21.69
 -2 -25 8 221.41 29.58
 -2 -25 7 139.32 14.9
 -2 -25 7 162.59 25.79
 -2 -25 7 167.83 16.69
 -2 -25 6 216.21 30.83
 -2 -25 6 236.29 21.84
 -2 -25 5 112.17 24.39
 -2 -25 5 98.87 14.97
 -2 -25 4 10.9 12.23
 -2 -25 3 167.88 18.61
 -2 -25 3 156.24 28.09
 -2 -25 3 189.36 19.39
 2 -25 -3 196.76 19.18
 -2 -25 2 160.31 17.52
 2 -25 -2 166.09 17.43
 -2 -25 2 133.13 28.38
 2 -25 -2 153.08 18
 2 -25 -1 171.98 19.98
 -2 -25 1 150.09 28.13
 -2 -25 1 171.4 18.14
 2 -25 -1 158.89 17.68
 -2 -25 1 144.8 18.72
 2 -25 -1 170.1 18.09
 -2 -25 0 -17.61 11.27
 2 -25 0 12 11.16
 -2 -25 0 42.87 21.39
 -2 -25 0 16.29 12.82
 2 -25 0 13.17 13.56
 2 -25 1 8.16 13.87
 -2 -25 -1 -10.69 21.44
 -2 -25 -1 0.5 10.73
 2 -25 1 -7.63 11.35
 -2 -25 -1 -12.94 12.75
 2 -25 1 9.22 12.63
 2 -25 2 18.27 13.49
 -2 -25 -2 -1.71 18.35
 -2 -25 -2 -10.68 11.95
 -2 -25 -2 -0.6 12.28
 2 -25 2 -9.06 10.96
 -2 -25 -2 17.07 12.95
 2 -25 2 9.59 13.54
 2 -25 3 137.62 16.35
 -2 -25 -3 119.7 21.77
 -2 -25 -3 94.7 15.08
 -2 -25 -3 115.06 17.06
 2 -25 3 109.75 15.23
 -2 -25 -3 114.31 16.33
 2 -25 3 133.02 17.1
 2 -25 4 275.33 26.37
 -2 -25 -4 300.95 27.01
 -2 -25 -4 268.99 31.32
 2 -25 4 291.64 26.26
 2 -25 4 355.4 28.04
 -2 -25 -4 316.83 27.99
 2 -25 5 92.52 13.46
 -2 -25 -5 79.94 14.02
 2 -25 5 93.83 15.91
 2 -25 6 47.66 12.31
 -2 -25 -6 42.08 12.18
 2 -25 6 41.11 13.93
 -2 -25 -6 49.93 12.31
 -2 -25 -7 95.75 18.99
 2 -25 7 116 14.75
 -2 -25 -7 109.44 15.11
 -2 -25 -7 117.95 14.03
 2 -25 7 104.21 15.53
 -2 -25 -8 45.81 18.65
 2 -25 8 28.64 11.41
 -2 -25 -8 14.53 11.84
 2 -25 8 25.88 11.77
 2 -25 9 3.54 11.05
 -2 -25 -9 -3.42 18.59
 -2 -25 -9 27.74 11.97
 2 -25 9 15.59 10.08
 -2 -25 -10 5.42 20.88
 2 -25 10 -1.24 10.6
 -2 -25 -10 11.44 10.86
 -2 -25 -11 -11.22 22.22
 2 -25 11 9.63 9.42
 -2 -25 -11 7.38 10.22
 -2 -25 -12 47.41 23.64
 2 -25 12 70.37 10.65
 -2 -25 -12 79.88 11.4
 -2 -25 -13 184.04 24.81
 -2 -25 -13 177.82 12.67
 -2 -25 -14 23.16 20.13
 -2 -25 -14 -0.22 3.94
 -2 -25 -15 54.53 16.53
 -2 -25 -16 2.94 10.47
 -2 -24 18 25.08 4.45
 -2 -24 17 26.71 10.3
 -2 -24 17 18.98 5.97
 -2 -24 16 148.91 19.12
 -2 -24 16 191.41 15.88
 -2 -24 15 635.38 46.81
 -2 -24 15 552.08 49.05
 -2 -24 14 599.02 45.25
 -2 -24 14 554.22 47.88
 -2 -24 13 756.64 60.26
 2 -24 -13 848.54 60.52
 -2 -24 13 745.44 62.74
 -2 -24 12 850.68 64.27
 -2 -24 12 826.13 66.95
 -2 -24 11 263.86 22.95
 -2 -24 11 271.6 27.67
 -2 -24 10 299.27 24.51
 -2 -24 10 263.45 30.49
 -2 -24 9 409.48 33.52
 -2 -24 9 427.61 33.55
 -2 -24 9 448.76 40.67
 -2 -24 8 298.88 26.02
 -2 -24 8 344.39 26.74
 -2 -24 8 309.52 34.97
 -2 -24 7 206.34 18.86
 -2 -24 7 198.02 29.73
 -2 -24 7 231.34 20.2
 -2 -24 6 748.53 63.22
 -2 -24 6 714.46 55.77
 -2 -24 5 509.09 48.85
 -2 -24 5 494.08 39.94
 -2 -24 4 102.06 15.66
 -2 -24 3 92.59 14.92
 -2 -24 3 79 13.66
 -2 -24 3 77.17 24.64
 2 -24 -3 92.14 13.65
 -2 -24 2 66.97 12.92
 2 -24 -2 73.04 13.3
 -2 -24 2 59.43 24.78
 2 -24 -2 87.82 13.42
 -2 -24 1 179.27 28.35
 2 -24 -1 197.64 18.96
 2 -24 -1 194.03 20.71
 -2 -24 1 180.3 19.71
 -2 -24 1 183.29 18.94
 -2 -24 0 384.43 42.09
 2 -24 0 425.87 33.95
 2 -24 0 431.69 34.55
 -2 -24 0 366.48 34.33
 -2 -24 0 426.45 33.77
 -2 -24 -1 831.17 65.01
 2 -24 1 846.12 65.03
 -2 -24 -1 870.05 71.86
 2 -24 1 888.98 65.39
 -2 -24 -1 772.55 65.2
 2 -24 1 894.67 65.59
 2 -24 2 1065.45 78.51
 -2 -24 -2 972.78 78.72
 -2 -24 -2 1027.45 84.27
 -2 -24 -2 1020.75 78.51
 2 -24 2 991.6 78.26
 -2 -24 -2 1048.73 79.08
 2 -24 2 1095.9 79.08
 -2 -24 -3 720.12 57.26
 2 -24 3 741.94 56.8
 -2 -24 -3 649.3 61.58
 -2 -24 -3 705.09 56.95
 2 -24 3 784.28 57.79
 -2 -24 -3 735.61 57.69
 2 -24 3 757.94 56.95
 2 -24 4 1171.94 89.56
 -2 -24 -4 1127.51 89.54
 -2 -24 -4 1132.9 93.61
 -2 -24 -4 1124.03 89.57
 2 -24 4 1171.42 89.25
 2 -24 4 1401.64 90.62
 -2 -24 -5 29.36 12.21
 2 -24 5 28.02 13.65
 2 -24 5 29.28 11.69
 2 -24 6 204.94 19.97
 -2 -24 -6 184.59 20.24
 -2 -24 -6 217.64 20.32
 2 -24 6 226.71 21.58
 2 -24 7 446.49 35.44
 2 -24 7 399.98 34.59
 -2 -24 -7 425.61 37.23
 -2 -24 -7 419.89 35.13
 -2 -24 -7 434.41 34.23
 -2 -24 -8 1153.78 89.4
 -2 -24 -8 1098.54 91.21
 2 -24 8 1283.6 89.41
 2 -24 8 1142.73 89.12
 -2 -24 -9 1133.43 90.83
 -2 -24 -9 1070.78 92.97
 2 -24 9 1307.59 90.58
 2 -24 9 1204.31 90.65
 2 -24 10 1081.09 78.88
 -2 -24 -10 1012.22 79.2
 -2 -24 -10 990.81 82.23
 2 -24 11 404.67 31.74
 -2 -24 -11 330.62 37.89
 -2 -24 -11 397.41 32.3
 -2 -24 -12 25.59 22.92
 2 -24 12 68.74 10.15
 -2 -24 -12 37.96 10.08
 -2 -24 -13 0.92 22.2
 2 -24 13 12.18 6.48
 -2 -24 -13 15.49 8.42
 -2 -24 -14 146.65 22.08
 -2 -24 -14 -2.45 4.96
 -2 -24 -15 214.69 24.59
 -2 -24 -16 170.77 18.78
 -2 -23 18 150.36 12.34
 -2 -23 17 25.79 6.6
 -2 -23 17 6.96 10.85
 -2 -23 16 66.06 9.11
 -2 -23 16 40.9 14.55
 -2 -23 15 56.09 9.55
 -2 -23 15 46.21 15.76
 -2 -23 14 5.79 9.01
 -2 -23 14 -4.82 15.54
 -2 -23 13 22.35 9.74
 -2 -23 13 2.2 16.96
 -2 -23 12 12.55 9.79
 -2 -23 12 5.27 16.27
 -2 -23 11 17.17 15.83
 -2 -23 11 20.37 9.81
 -2 -23 10 84.71 17.07
 -2 -23 10 62.8 18.46
 -2 -23 10 66.99 11.24
 -2 -23 9 122.62 21.36
 -2 -23 9 79.86 11.54
 -2 -23 8 301.08 33.26
 -2 -23 8 264.15 24.24
 -2 -23 8 329.04 24.98
 -2 -23 7 105.5 13.76
 -2 -23 7 101.4 11.91
 -2 -23 7 134.45 24.91
 -2 -23 6 98.03 24.24
 -2 -23 6 74.49 13.05
 -2 -23 5 74.07 22.21
 -2 -23 5 73.81 13.33
 -2 -23 4 129.86 15.63
 -2 -23 4 126.62 15.68
 -2 -23 3 97.87 14.88
 -2 -23 3 67.65 13.34
 -2 -23 3 101.36 24.94
 2 -23 -3 113.06 14.03
 -2 -23 2 105.47 24.6
 -2 -23 2 98.54 14.29
 2 -23 -2 116.22 14.44
 -2 -23 2 97.6 15.66
 2 -23 -2 111.73 14.91
 -2 -23 1 143.84 28.42
 2 -23 -1 154.13 16.87
 -2 -23 1 140.4 16.23
 2 -23 -1 161.18 18.56
 2 -23 0 32.28 13.91
 -2 -23 0 12.5 21.57
 -2 -23 0 25.46 10.97
 2 -23 0 24.67 10.8
 -2 -23 0 13.69 13.34
 2 -23 0 24.74 10.89
 2 -23 1 9.76 12.35
 -2 -23 -1 -12.22 19.77
 -2 -23 -1 10.95 10.36
 2 -23 1 12.23 10.76
 -2 -23 -1 12.81 12.81
 2 -23 1 6.65 11.47
 2 -23 2 12.26 12.71
 -2 -23 -2 10.02 20.78
 -2 -23 -2 25.33 10.77
 2 -23 2 26.84 12.74
 -2 -23 -2 31.02 12.84
 -2 -23 -2 30.28 12.14
 2 -23 2 19.28 10.4
 -2 -23 -3 389.32 33.17
 2 -23 3 408.15 33.1
 -2 -23 -3 425.99 39.71
 2 -23 3 435.43 33.69
 -2 -23 -3 353.63 33.41
 2 -23 3 435.72 34.37
 2 -23 4 98 14.06
 -2 -23 -4 98.46 20.31
 2 -23 4 78.66 12.75
 -2 -23 -4 76.57 13.6
 -2 -23 -4 72.39 12.87
 2 -23 4 88.8 15.56
 2 -23 5 118.64 14.89
 -2 -23 -5 125.23 16.02
 2 -23 5 151.51 18.24
 -2 -23 -6 108.23 16.11
 2 -23 6 86.1 13.55
 -2 -23 -6 107.14 14.23
 -2 -23 -6 104.21 14.45
 2 -23 6 95.98 15.63
 -2 -23 -7 36.72 17
 2 -23 7 40.24 11.9
 -2 -23 -7 57.15 11.62
 -2 -23 -7 40.35 12.53
 2 -23 7 70.99 13.7
 -2 -23 -8 5.45 14.98
 2 -23 8 21.02 10.61
 -2 -23 -8 -2 10.93
 2 -23 8 0.47 11.05
 -2 -23 -9 -13.35 18.3
 2 -23 9 -4.8 10.51
 -2 -23 -9 -5.96 11.1
 -2 -23 -10 3.58 20.38
 2 -23 10 7.05 10.31
 -2 -23 -10 -9.14 10.88
 -2 -23 -11 8.48 22.15
 2 -23 11 21.01 10.18
 -2 -23 -11 10.83 10.62
 2 -23 12 31.51 9.32
 -2 -23 -12 32.99 10.25
 2 -23 13 75.38 9.29
 -2 -23 -13 60.42 10.22
 -2 -23 -14 38.72 22.48
 -2 -23 -14 78.45 9.33
 -2 -23 -15 22.44 18.63
 -2 -23 -16 4.35 12.91
 -2 -22 18 2.46 5.38
 -2 -22 17 3.52 11.15
 -2 -22 17 17.68 7.26
 -2 -22 16 32.05 14.54
 -2 -22 16 29.81 8.32
 -2 -22 15 374.06 36.45
 -2 -22 15 442.72 33.47
 -2 -22 14 830.11 68.95
 -2 -22 14 898.97 66.67
 -2 -22 13 550.03 47.03
 -2 -22 13 566 43.71
 -2 -22 12 726.15 61.25
 -2 -22 12 778.12 58.49
 -2 -22 11 423.72 36.29
 -2 -22 11 399.03 32.69
 -2 -22 10 342.06 29.34
 -2 -22 10 403.12 32.6
 -2 -22 10 378.11 36.07
 -2 -22 9 131.58 23.36
 -2 -22 9 134.03 14.15
 -2 -22 8 75.88 11.25
 -2 -22 8 59.23 21.43
 -2 -22 8 56.64 9.91
 -2 -22 7 278.89 31.32
 -2 -22 7 250.09 22.54
 -2 -22 7 255.48 21.41
 -2 -22 6 449.03 37.03
 -2 -22 6 523.89 46.24
 -2 -22 5 992.16 74.86
 -2 -22 5 943.33 81.69
 -2 -22 4 117.15 15.59
 -2 -22 4 119.51 14.25
 -2 -22 3 23.73 12.5
 -2 -22 3 25.97 10.65
 -2 -22 3 10.84 22.86
 2 -22 -3 30.85 11.65
 -2 -22 2 51.62 23.64
 2 -22 -2 58.39 11.6
 -2 -22 2 43.54 13.17
 2 -22 -2 61.69 11.82
 -2 -22 2 54.03 11.37
 2 -22 -1 821.1 59.64
 -2 -22 1 732.48 59.39
 -2 -22 1 759.99 66.64
 -2 -22 0 402.51 35.4
 2 -22 0 437.62 35.59
 -2 -22 0 433.47 43.32
 2 -22 0 454.17 36.08
 2 -22 0 483.87 36.36
 -2 -22 -1 579.1 46.06
 -2 -22 -1 566.98 52.47
 2 -22 1 622.09 46.75
 2 -22 1 591.68 46.63
 2 -22 1 574.92 45.84
 2 -22 2 581.55 44.68
 -2 -22 -2 540.09 44.77
 -2 -22 -2 488.38 51.35
 2 -22 2 603.83 45.55
 2 -22 2 584.6 45.11
 2 -22 3 544.25 41.58
 -2 -22 -3 511.72 41.66
 -2 -22 -3 500.97 48.08
 2 -22 3 583.3 42.86
 2 -22 3 573.78 42.15
 -2 -22 -3 449.09 41.83
 2 -22 4 384.91 32.42
 -2 -22 -4 411.62 32.78
 -2 -22 -4 370.94 37.79
 2 -22 4 441.63 33.2
 -2 -22 -4 348.88 33.07
 2 -22 4 439.82 34.12
 2 -22 5 43.7 11.49
 -2 -22 -5 62.75 14.88
 -2 -22 -5 53.76 12.47
 -2 -22 -5 42.06 16.69
 2 -22 5 70.39 14.4
 -2 -22 -6 63.44 12.58
 2 -22 6 70 14.39
 -2 -22 -6 53.16 15.49
 2 -22 6 65.74 11.57
 -2 -22 -7 966.78 75.51
 -2 -22 -7 1012.33 77.07
 2 -22 7 1099.72 76.04
 2 -22 7 916.49 75.24
 -2 -22 -8 492.69 41.54
 -2 -22 -8 499.69 44.3
 2 -22 8 591.03 41.67
 2 -22 8 492.47 41.07
 2 -22 9 446.84 34.47
 -2 -22 -9 416.92 34.92
 -2 -22 -9 394.49 38.78
 2 -22 10 482.72 38.34
 -2 -22 -10 489.33 43.74
 -2 -22 -10 477.35 38.73
 -2 -22 -11 118.59 24.89
 2 -22 11 128.7 14.29
 -2 -22 -11 121.96 14.81
 2 -22 12 79.25 10.58
 -2 -22 -12 51.83 11.06
 -2 -22 -13 24.05 22.4
 2 -22 13 11.24 7.38
 -2 -22 -13 4.34 8.83
 -2 -22 -14 84.75 24.25
 -2 -22 -14 111.17 11.78
 -2 -22 -15 120.9 22.24
 -2 -22 -16 121.03 18.35
 -2 -21 18 245.05 18.34
 -2 -21 18 191.03 19.82
 -2 -21 17 271.64 21.56
 -2 -21 17 249.63 24.19
 -2 -21 16 196.23 16.29
 -2 -21 16 127.55 20.3
 -2 -21 15 23.27 15.83
 -2 -21 15 50.27 9.96
 -2 -21 14 10.17 16.24
 -2 -21 14 7.65 9.3
 -2 -21 13 116.99 20.16
 -2 -21 13 120.24 13.88
 -2 -21 12 500.52 39.78
 -2 -21 12 519.43 43.15
 -2 -21 11 109.51 18.84
 -2 -21 11 100.28 12.81
 -2 -21 10 1448.94 98.27
 -2 -21 10 1287.8 95.86
 -2 -21 10 1441.5 101.17
 -2 -21 9 501.46 36.91
 -2 -21 9 525.1 44.15
 -2 -21 8 486.82 41.57
 -2 -21 8 374.1 31.84
 -2 -21 8 421.24 32.35
 -2 -21 7 18.45 10.32
 -2 -21 7 25.32 8.21
 -2 -21 7 21.57 20.92
 -2 -21 6 1.56 10.76
 -2 -21 6 -7.19 20.16
 -2 -21 5 614.41 49.04
 -2 -21 5 688.34 56.35
 -2 -21 4 95.19 13.73
 -2 -21 4 119.48 13.73
 -2 -21 3 701.73 59.99
 2 -21 -3 875.29 60.25
 -2 -21 3 760.61 66.69
 -2 -21 2 411.51 34.88
 2 -21 -2 474.58 35.28
 -2 -21 2 396.83 43.06
 2 -21 -2 434.82 34.94
 2 -21 -1 749.07 58.04
 -2 -21 1 769.05 57.97
 -2 -21 1 718.55 64.76
 -2 -21 0 305.91 27.48
 2 -21 0 342.25 27.7
 -2 -21 0 324.54 35.39
 2 -21 0 353.31 28.32
 2 -21 0 335.12 28.77
 -2 -21 -1 9.38 9.31
 2 -21 1 31.74 10.24
 2 -21 1 33.93 11.27
 2 -21 1 40.32 12.62
 -2 -21 -2 11.98 9.3
 -2 -21 -2 26.82 19.53
 2 -21 2 -5.23 12.08
 2 -21 2 -1.97 11.99
 2 -21 2 3.57 9.81
 2 -21 3 335.91 30.11
 -2 -21 -3 376.57 30.44
 -2 -21 -3 323.49 37.3
 2 -21 3 384.99 30.97
 2 -21 3 419.37 31.73
 2 -21 4 1281.19 96.94
 2 -21 4 1263.42 96.08
 -2 -21 -4 1319.86 100.83
 -2 -21 -4 1247.97 96.19
 2 -21 4 1278.84 96.17
 -2 -21 -4 1310.64 97.03
 2 -21 5 300.66 26.39
 -2 -21 -5 362.61 32.19
 -2 -21 -5 327.28 28.38
 -2 -21 -5 262.73 26.76
 2 -21 5 371.29 28.54
 -2 -21 -6 139.54 15.88
 2 -21 6 132.44 16.92
 -2 -21 -6 139.94 18.24
 2 -21 6 135.06 15.09
 -2 -21 -7 532.76 44.57
 -2 -21 -7 583.07 46.86
 2 -21 7 642.53 45.23
 2 -21 7 533.91 44.42
 -2 -21 -8 749.48 61.54
 2 -21 8 774.5 61.24
 -2 -21 -8 771.6 63.53
 2 -21 8 895.9 61.75
 -2 -21 -9 22.1 11.04
 2 -21 9 -6.29 9.99
 -2 -21 -9 16.26 17.28
 2 -21 10 55.64 10.93
 -2 -21 -10 36.2 19.65
 -2 -21 -10 27.04 11.43
 -2 -21 -11 466.21 45.21
 2 -21 11 515.64 39.44
 -2 -21 -11 490.85 39.77
 -2 -21 -12 556.43 55.67
 2 -21 12 681.12 50.75
 -2 -21 -12 670.18 51.23
 -2 -21 -13 566.16 59.9
 2 -21 13 756.5 54.19
 -2 -21 -13 693.32 54.74
 -2 -21 -14 144.02 13.78
 -2 -21 -14 115.04 25.74
 -2 -21 -15 97.31 22.04
 -2 -21 -16 17.77 15.39
 -2 -20 19 25.94 4.62
 -2 -20 18 14.83 9.36
 -2 -20 18 8.54 6.3
 -2 -20 17 -1.97 12.37
 -2 -20 17 5.87 7.3
 -2 -20 16 49.92 15.64
 -2 -20 16 76.53 10.42
 -2 -20 15 85.72 17.47
 -2 -20 15 83.71 11.45
 -2 -20 14 403.34 32.46
 -2 -20 14 400.72 36.13
 -2 -20 13 181.08 23.38
 -2 -20 13 194.68 18.12
 -2 -20 12 349.65 29
 -2 -20 12 358.84 33.05
 -2 -20 11 17.17 9.91
 -2 -20 11 17.69 16.07
 -2 -20 10 76.62 17.27
 -2 -20 10 64.91 10.87
 2 -20 -9 30.95 22.65
 -2 -20 9 53.1 20.36
 -2 -20 9 46.06 9.7
 -2 -20 8 373.82 31.32
 -2 -20 8 415.68 31.81
 -2 -20 8 440.91 40.98
 -2 -20 7 247.05 21.45
 -2 -20 7 266.17 31.76
 -2 -20 7 282.32 22.88
 -2 -20 6 58.92 23.55
 -2 -20 6 70.19 12.2
 -2 -20 5 138.65 26.87
 -2 -20 5 172.66 17.34
 -2 -20 4 157.29 16.12
 -2 -20 3 141.36 15.53
 2 -20 -3 161.83 15.9
 -2 -20 3 143.37 25.86
 -2 -20 2 -1.91 8.85
 2 -20 -2 19.3 10.19
 -2 -20 2 6.48 20.59
 2 -20 -2 14.56 10.15
 2 -20 -1 309.08 25.03
 -2 -20 1 290.02 24.85
 -2 -20 1 254.86 33.27
 -2 -20 0 64.98 10.47
 -2 -20 0 57.92 21.64
 2 -20 0 68.19 13.47
 2 -20 0 63.32 12.04
 2 -20 0 62.39 11.08
 2 -20 1 401.21 31.21
 -2 -20 -1 351.08 31.07
 2 -20 1 431.63 31.96
 2 -20 1 396.8 31.9
 2 -20 2 373.33 30.82
 -2 -20 -2 381.5 31.04
 -2 -20 -2 317.52 37.9
 2 -20 2 404.45 32.07
 2 -20 2 401.07 31.75
 2 -20 3 407.21 32.57
 -2 -20 -3 372.27 32.42
 -2 -20 -3 352.49 38.74
 2 -20 3 437.47 33.18
 2 -20 3 425.99 33.83
 2 -20 4 386.98 32.37
 2 -20 4 366.2 31.11
 -2 -20 -4 412.95 37.44
 -2 -20 -4 369.09 31.46
 -2 -20 -4 396.67 32.6
 2 -20 4 414.94 31.92
 -2 -20 -5 33 16.67
 2 -20 5 22.94 12.64
 -2 -20 -5 30.56 12.69
 2 -20 5 35.98 9.69
 -2 -20 -6 144.84 16.59
 2 -20 6 86.74 13.25
 -2 -20 -6 102.02 14.22
 2 -20 6 139.91 15.56
 2 -20 7 94.96 12.72
 -2 -20 -7 116.22 16.75
 2 -20 7 105.57 14.39
 -2 -20 -7 78.65 12.36
 2 -20 8 27.88 10.38
 -2 -20 -8 49.41 16.48
 -2 -20 -8 34.61 10.93
 2 -20 9 287.05 24.6
 -2 -20 -9 271.27 25.08
 -2 -20 -9 326.98 29.59
 2 -20 10 331.44 26.11
 -2 -20 -10 292.49 26.35
 -2 -20 -10 275.19 31.66
 2 -20 11 324.4 27.01
 -2 -20 -11 321.01 33.63
 -2 -20 -11 329.98 27.58
 -2 -20 -12 11.95 22.41
 2 -20 12 23.03 9.11
 -2 -20 -12 36.99 10.22
 2 -20 13 20.22 7.74
 -2 -20 -13 8.79 9.22
 -2 -20 -14 44.54 23.51
 -2 -20 -14 58.91 9.61
 -2 -20 -15 9.84 20.83
 -2 -20 -15 2.17 4.73
 -2 -20 -16 42.19 17.36
 -2 -19 19 237.21 18.6
 -2 -19 18 228.99 17.99
 -2 -19 18 194.25 19.74
 -2 -19 17 350.37 26.71
 -2 -19 17 297.04 29.02
 -2 -19 16 481.89 36.64
 -2 -19 16 431.45 39.32
 -2 -19 15 168.17 16.11
 -2 -19 15 139.89 20.76
 -2 -19 14 -10.77 9.5
 -2 -19 14 20.25 16.4
 -2 -19 13 311.01 30.78
 -2 -19 12 665.57 54.03
 -2 -19 11 302.63 29.5
 -2 -19 10 651.62 49.82
 -2 -19 10 664.72 46.82
 2 -19 -9 413.01 51.66
 -2 -19 9 873.87 54.91
 -2 -19 8 201.67 18.04
 -2 -19 8 165.61 27.58
 -2 -19 7 290.79 23.71
 -2 -19 7 272.04 31.98
 -2 -19 7 303.28 24.82
 -2 -19 6 126.34 23.98
 -2 -19 6 145.71 15.38
 -2 -19 5 454.88 43.38
 -2 -19 4 340.27 28
 -2 -19 3 911.76 72.52
 2 -19 -3 1027.71 72.86
 -2 -19 3 894.13 78.42
 -2 -19 2 834.89 63.92
 -2 -19 2 860.02 70.28
 2 -19 -2 840.97 64.01
 -2 -19 1 424.09 35.11
 2 -19 -1 460.45 35.66
 -2 -19 1 474.82 42.59
 -2 -19 0 294.95 24.11
 2 -19 0 291.22 25.57
 -2 -19 0 278.44 32.18
 2 -19 0 280.78 24.89
 -2 -19 -1 -0.36 8.83
 -2 -19 -1 14.65 17.17
 2 -19 1 16.95 11.98
 2 -19 1 10.43 10.55
 -2 -19 -2 10.91 8.86
 -2 -19 -2 28.82 20.04
 2 -19 2 17.38 11.1
 2 -19 2 17.5 10.56
 2 -19 2 11.06 9.05
 2 -19 3 817.39 58.32
 2 -19 3 727.72 57.2
 -2 -19 -3 702.33 62.38
 -2 -19 -3 707.59 57.27
 2 -19 3 753.03 57.57
 -2 -19 -3 798.27 58.33
 2 -19 4 1748.42 124.42
 2 -19 4 1595.46 123.5
 -2 -19 -4 1458.18 127.25
 -2 -19 -4 1656.89 123.69
 2 -19 4 1671.38 123.67
 -2 -19 -4 1704.59 124.41
 2 -19 5 755.04 58.46
 -2 -19 -5 802.09 63
 -2 -19 -5 790.93 59.88
 2 -19 5 746.14 59.53
 2 -19 6 278.41 22.34
 -2 -19 -6 305.71 25.08
 2 -19 6 264.9 23.93
 -2 -19 -7 367.02 29.39
 2 -19 7 378.27 30.22
 2 -19 7 341.73 28.94
 -2 -19 -7 334.37 31.56
 -2 -19 -8 121.91 18.25
 2 -19 8 106.99 12.7
 -2 -19 -8 84.17 13.04
 -2 -19 -9 30.39 17.06
 2 -19 9 31.75 9.99
 -2 -19 -9 14.62 10.63
 -2 -19 -10 303.75 32.01
 -2 -19 -10 324.03 28.22
 2 -19 10 353.44 27.79
 -2 -19 -11 630.43 54.42
 -2 -19 -11 639.04 49.86
 2 -19 11 644.86 49.45
 -2 -19 -12 1116.9 100.74
 -2 -19 -12 1255.77 97.27
 2 -19 12 1371.31 96.95
 -2 -19 -13 568.8 60
 -2 -19 -13 706.3 54.91
 2 -19 13 749.52 54.3
 -2 -19 -14 321.07 40.68
 -2 -19 -14 452.42 33.88
 -2 -19 -15 328.56 24.19
 -2 -19 -15 20.02 6.9
 -2 -19 -16 51.59 18.29
 -2 -19 -17 32.01 12.01
 -2 -18 19 12.84 5.35
 -2 -18 18 15.43 11.28
 -2 -18 18 10.9 6.69
 -2 -18 17 68.17 14.46
 -2 -18 17 67.79 9.9
 -2 -18 16 9.61 15.79
 2 -18 -16 14.98 6.97
 -2 -18 16 2.31 8.74
 -2 -18 15 14.98 16.75
 2 -18 -15 43.81 9.71
 -2 -18 15 43.52 10.28
 -2 -18 14 -5.31 16.38
 2 -18 -14 7.88 9.58
 -2 -18 13 -1.53 16.29
 2 -18 -13 -3.24 9.72
 -2 -18 12 41.28 9.75
 2 -18 -12 49.82 10.98
 -2 -18 12 59.98 16.79
 -2 -18 11 176.66 21.92
 -2 -18 11 193.72 17.46
 -2 -18 10 176.79 21.43
 -2 -18 10 179.28 24
 -2 -18 10 186.43 16.55
 -2 -18 9 101.14 21.1
 2 -18 -9 43.36 24.54
 -2 -18 8 33.98 19.64
 -2 -18 7 21.76 10.77
 -2 -18 7 54.31 10.36
 -2 -18 7 43.59 20.06
 -2 -18 6 -6.6 9.1
 2 -18 -6 -1.35 8.62
 -2 -18 6 -14.91 10.64
 2 -18 -5 266.7 23.33
 -2 -18 5 302.8 23.65
 -2 -18 5 281.35 31.45
 -2 -18 5 248.16 22.79
 2 -18 -4 6.2 7.71
 -2 -18 4 -3.88 8.69
 -2 -18 4 9.1 6.98
 2 -18 -3 136.82 13.74
 -2 -18 3 132.15 13.91
 -2 -18 3 132.62 13.02
 -2 -18 2 0.34 8.39
 -2 -18 2 5.21 5.72
 -2 -18 1 46.6 9.34
 -2 -18 1 45.2 7.37
 -2 -18 0 220.8 18.26
 -2 -18 0 213.64 19.04
 -2 -18 -1 39 19.13
 -2 -18 -1 36.7 6.76
 -2 -18 -1 25.45 8.53
 -2 -18 -2 9.93 8.29
 -2 -18 -2 9.05 5.75
 -2 -18 -2 2.74 17.61
 -2 -18 -2 12.67 7.48
 -2 -18 -3 0.35 8.03
 -2 -18 -3 -0.92 5.55
 -2 -18 -3 26.77 17.11
 2 -18 3 4.62 11.25
 -2 -18 -3 10.54 8.69
 2 -18 4 22.23 11.54
 2 -18 4 26.65 10.79
 -2 -18 -4 17.81 8.78
 2 -18 4 12.5 9.05
 -2 -18 -4 36.37 17.78
 -2 -18 -4 24.5 11.45
 2 -18 4 9.28 8.21
 -2 -18 -4 8.76 8.82
 -2 -18 -5 6.23 10.64
 2 -18 5 0.92 9.31
 -2 -18 -5 8.57 15.8
 -2 -18 -5 17.06 11.93
 2 -18 5 5.64 8.06
 2 -18 5 -4.85 11.7
 -2 -18 -6 11.4 10.41
 2 -18 6 32.99 11.56
 2 -18 6 20.98 8.66
 -2 -18 -6 23.59 13.43
 2 -18 6 24.52 11.19
 2 -18 7 56.02 12.23
 -2 -18 -7 38.59 14.23
 2 -18 7 56.76 10.18
 -2 -18 -7 59.15 12.26
 -2 -18 -7 30.7 9.89
 -2 -18 -8 22.95 15.53
 2 -18 8 18.61 9.16
 -2 -18 -8 22.87 12.3
 -2 -18 -8 29.36 9.99
 -2 -18 -9 16.06 14.52
 2 -18 9 12.71 9.16
 -2 -18 -9 13.75 10.26
 -2 -18 -10 35.51 18.77
 2 -18 10 41.15 17.02
 2 -18 10 30.16 9.59
 -2 -18 -10 27.89 11.06
 -2 -18 -11 34.26 19.43
 2 -18 11 53.66 17.62
 2 -18 11 52.66 10.21
 -2 -18 -11 38.9 10.81
 2 -18 12 124.97 21.3
 -2 -18 -12 130.04 25.44
 -2 -18 -12 178.01 16.75
 2 -18 12 172.7 15.82
 -2 -18 -13 32.78 22.76
 -2 -18 -13 22.15 9.36
 2 -18 13 19.61 16.24
 -2 -18 -14 28.81 23.31
 -2 -18 -14 -0.34 8.39
 -2 -18 -14 7.98 8.69
 -2 -18 -15 -11.35 21.59
 -2 -18 -15 24.22 7.32
 -2 -18 -16 -25.56 17.78
 -2 -18 -17 17.5 12.2
 -2 -17 19 160.21 13.56
 -2 -17 18 187.16 15.89
 -2 -17 18 173.46 18.4
 -2 -17 17 260.89 12.37
 -2 -17 17 213.33 16.92
 2 -17 -16 314.47 25.14
 -2 -17 16 303.58 25.33
 -2 -17 16 279.25 29.01
 -2 -17 15 58.65 17.89
 2 -17 -15 85.25 11.99
 -2 -17 14 9.16 16.96
 2 -17 -14 -2.59 10.1
 -2 -17 13 321.79 33.69
 2 -17 -13 378.75 30.43
 -2 -17 13 378.68 29.96
 -2 -17 12 907.18 68.87
 2 -17 -12 875.62 66.32
 -2 -17 12 848.78 66.01
 -2 -17 11 700.48 51.41
 -2 -17 11 643.67 48.85
 2 -17 -11 637.3 49.04
 -2 -17 10 196.67 20.8
 -2 -17 10 159.01 23.67
 2 -17 -10 172.97 16.63
 -2 -17 10 166.61 16.72
 -2 -17 9 689.83 58.08
 -2 -17 9 754.2 51.9
 -2 -17 8 434.94 39.89
 -2 -17 8 413.7 32.06
 -2 -17 8 464.61 35.26
 -2 -17 7 203.25 21.01
 -2 -17 7 214.71 19.49
 -2 -17 7 248 27.44
 2 -17 -6 22.97 10.13
 -2 -17 6 55.99 21.33
 -2 -17 6 32.5 9.86
 2 -17 -5 31.09 9.62
 -2 -17 5 33.6 9.12
 -2 -17 5 24.35 8.96
 2 -17 -4 2105.75 158.58
 -2 -17 4 2176.29 158.42
 -2 -17 4 2086.64 157.74
 2 -17 -3 1449.8 113.38
 -2 -17 3 1551.43 113.17
 -2 -17 3 1513 112.68
 -2 -17 2 1382.88 101.6
 -2 -17 2 1327.8 101.23
 -2 -17 1 533.21 43.22
 -2 -17 1 593.41 43.41
 -2 -17 0 671.86 51.24
 -2 -17 0 668.26 51.22
 -2 -17 -1 7.62 5.67
 -2 -17 -1 12.89 8.28
 -2 -17 -2 15.95 6.09
 -2 -17 -2 15.76 8.42
 2 -17 3 855.36 65.64
 -2 -17 -3 840.35 65.36
 -2 -17 -3 839.18 63.86
 -2 -17 -3 842.21 68.89
 -2 -17 -4 631.75 55.17
 -2 -17 -4 623.94 50.61
 -2 -17 -4 702.7 51.7
 2 -17 4 705.58 52.73
 -2 -17 -4 652.96 52.31
 2 -17 5 525.02 41.2
 2 -17 5 612.25 42.57
 -2 -17 -5 476.01 45.23
 -2 -17 -5 579.2 42.71
 -2 -17 -5 496.66 41.24
 2 -17 5 532.71 43.65
 -2 -17 -5 496.3 43.55
 -2 -17 -6 661.05 48.51
 2 -17 6 581.61 49.35
 -2 -17 -6 481.87 48.66
 2 -17 6 606.9 46.78
 2 -17 6 669.94 47.55
 -2 -17 -7 435.84 35.49
 -2 -17 -7 487.2 37.81
 2 -17 7 453.42 35.28
 -2 -17 -7 414.25 37.99
 2 -17 7 446.97 38.25
 -2 -17 -8 48.3 13.28
 2 -17 8 52.3 13.97
 -2 -17 -8 67.87 10.88
 -2 -17 -8 70.27 15.06
 2 -17 8 48.56 10.11
 2 -17 8 51.17 15.95
 -2 -17 -9 6.7 12.22
 -2 -17 -9 14.71 9.83
 2 -17 9 7.45 9.04
 -2 -17 -9 1.5 16.02
 2 -17 9 18.75 15.91
 2 -17 9 1.26 12.6
 -2 -17 -10 268.92 28.44
 2 -17 10 225.94 27.87
 2 -17 10 275.6 22.84
 -2 -17 -10 274.7 23.47
 -2 -17 -10 260.03 25.94
 -2 -17 -11 157.96 24.01
 2 -17 11 133.06 23.24
 2 -17 11 191.48 17.05
 -2 -17 -11 189.88 17.73
 2 -17 12 667.18 48.42
 2 -17 12 558.13 51.93
 -2 -17 -12 627.41 48.89
 -2 -17 -12 583.3 53.76
 2 -17 13 499.66 48.84
 -2 -17 -13 658.15 46.36
 -2 -17 -13 539.66 51.87
 -2 -17 -14 389.91 30.32
 -2 -17 -14 311.69 38.52
 -2 -17 -15 130.89 14.63
 -2 -17 -15 186.91 14.74
 -2 -17 -15 125.2 25.31
 -2 -17 -16 0.57 3.32
 -2 -17 -16 62.69 19.01
 -2 -17 -17 -1.81 13.14
 -2 -16 20 270.05 20.66
 -2 -16 19 40.04 7.02
 -2 -16 18 6.57 7.39
 2 -16 -18 -0.19 4.72
 -2 -16 18 12.3 11.12
 -2 -16 17 122.76 12.69
 -2 -16 17 108.58 17.1
 2 -16 -17 108.68 12.51
 -2 -16 16 134.12 21.07
 2 -16 -16 185.06 16.67
 2 -16 -15 357.72 28.99
 -2 -16 15 328.39 32.48
 2 -16 -14 441.45 33.89
 -2 -16 14 362.93 37.05
 -2 -16 13 147.58 15.9
 2 -16 -13 168.79 16.65
 -2 -16 13 144.89 21.26
 2 -16 -12 1133.38 84.63
 -2 -16 12 1102.55 84.36
 -2 -16 12 1121.83 86.65
 2 -16 -11 613.3 46.41
 -2 -16 11 663.97 49.08
 -2 -16 11 603.86 46.45
 2 -16 -10 92.3 12.06
 -2 -16 10 75.1 12.29
 -2 -16 10 67.57 15.91
 2 -16 -10 40.13 24.27
 -2 -16 10 120.02 20.33
 2 -16 -9 13.48 9.31
 -2 -16 9 16.38 19.18
 -2 -16 9 11.49 10.72
 2 -16 -9 5.42 23.78
 -2 -16 8 40.45 13.22
 -2 -16 8 59.87 19.34
 -2 -16 8 44.49 11.16
 2 -16 -8 45.84 22.19
 -2 -16 7 136.63 14.53
 -2 -16 7 138.33 23.5
 -2 -16 7 117.97 16.19
 -2 -16 6 40.26 10.97
 2 -16 -5 1160.32 88.86
 -2 -16 5 1209.74 88.79
 -2 -16 5 1146.08 87.7
 2 -16 -4 47.27 9.77
 -2 -16 4 34.74 8.39
 -2 -16 4 34.15 8.65
 2 -16 -3 257.72 23.12
 -2 -16 3 273.07 22.52
 -2 -16 3 272.52 22.29
 2 -16 -2 24.31 9.1
 -2 -16 2 47.66 8.67
 -2 -16 2 39.97 7.79
 -2 -16 1 351.28 26.9
 -2 -16 1 317.74 26.78
 -2 -16 0 669.42 49.46
 -2 -16 0 624.41 49.12
 -2 -16 -1 804.56 58.53
 -2 -16 -1 737.49 58.18
 -2 -16 -2 566.14 43.93
 -2 -16 -2 569.3 43.64
 -2 -16 -3 132.33 15.79
 2 -16 3 152.84 16.38
 -2 -16 -3 157.48 14.14
 -2 -16 -4 217.82 25.14
 -2 -16 -4 183.13 17.86
 -2 -16 -4 247.44 19.79
 2 -16 4 173.9 19.73
 -2 -16 -4 210.5 20.29
 -2 -16 -5 149.29 14.59
 -2 -16 -5 147.91 20.63
 2 -16 5 140.44 17.35
 -2 -16 -5 147.37 17.02
 -2 -16 -5 150.42 16.86
 2 -16 6 52.54 13.1
 -2 -16 -6 63.28 12.69
 2 -16 6 49.23 9.33
 -2 -16 -6 43.04 12.76
 -2 -16 -7 87.4 14.34
 2 -16 7 54.76 13.99
 -2 -16 -7 87.12 11.01
 2 -16 7 75.5 16.03
 2 -16 7 66.61 10.41
 -2 -16 -7 101.6 14.9
 -2 -16 -8 106.09 16.33
 -2 -16 -8 96.96 12.16
 2 -16 8 101.68 16.65
 2 -16 8 96.19 18.38
 -2 -16 -8 111.77 17.32
 2 -16 8 95.82 11.84
 2 -16 9 602.52 45.77
 -2 -16 -9 609.18 48.97
 -2 -16 -9 587.95 46.12
 -2 -16 -9 601.13 49.34
 2 -16 9 649.73 50.13
 2 -16 9 510.67 48.61
 2 -16 10 1404.04 104.49
 -2 -16 -10 1430.7 107.25
 -2 -16 -10 1373.23 104.85
 -2 -16 -10 1443.22 107.84
 2 -16 10 1515.06 109
 2 -16 10 1262.73 106.77
 -2 -16 -11 377.86 28.87
 2 -16 11 355.92 27.94
 -2 -16 -11 297.76 33.44
 -2 -16 -11 339.05 31.48
 2 -16 11 355.45 33.37
 2 -16 11 258.48 33.02
 -2 -16 -12 119.35 24.79
 -2 -16 -12 136.92 14.95
 2 -16 12 121.62 21.69
 -2 -16 -13 15.52 22
 -2 -16 -13 21.22 9.56
 2 -16 13 6.37 17.74
 -2 -16 -14 24.46 23.89
 2 -16 14 9.28 16.36
 -2 -16 -14 12.51 8.3
 -2 -16 -15 92.28 13.58
 -2 -16 -15 130.2 12.31
 -2 -16 -15 120.77 24.96
 -2 -16 -16 5.85 4.16
 -2 -16 -16 10 6.35
 -2 -16 -17 88.78 15.85
 -2 -15 20 13.36 4.6
 -2 -15 19 222.38 7.94
 2 -15 -19 -0.94 3.41
 2 -15 -18 290.12 23.03
 -2 -15 18 238.54 25.11
 -2 -15 18 300.01 23.24
 -2 -15 17 254.58 27.58
 2 -15 -17 327.1 25.2
 -2 -15 16 102.05 19.24
 2 -15 -16 152.72 15.14
 -2 -15 15 133.88 20.63
 2 -15 -15 125.2 15.21
 -2 -15 14 36.68 10.62
 -2 -15 14 17.59 17.29
 2 -15 -14 37.86 11.56
 -2 -15 13 7.18 10.21
 2 -15 -13 12.68 11.25
 -2 -15 13 10.59 16.57
 2 -15 -12 266.29 25.09
 -2 -15 12 308.41 24.69
 -2 -15 12 273.94 28.18
 2 -15 -11 545.77 41.1
 -2 -15 11 530.93 43.68
 -2 -15 11 538.53 41.19
 2 -15 -10 385.85 29.77
 -2 -15 10 408.16 32.18
 -2 -15 10 348.34 29.81
 -2 -15 10 328.04 34.83
 2 -15 -9 242.35 20.11
 -2 -15 9 223.58 23.56
 -2 -15 9 210.86 27.47
 -2 -15 9 232.82 20.8
 -2 -15 8 39.22 12.92
 -2 -15 8 55.66 19.62
 2 -15 -8 17.46 20.74
 -2 -15 8 33.03 11.06
 -2 -15 7 67.95 12.88
 -2 -15 6 187.89 18.93
 2 -15 -5 45.02 11.04
 -2 -15 5 40.55 9.64
 -2 -15 5 50.54 8.67
 2 -15 -4 575.56 44.8
 -2 -15 4 557.84 44.24
 -2 -15 4 562.39 43.36
 2 -15 -3 1491.23 109.53
 -2 -15 3 1491.77 109.12
 -2 -15 3 1408.25 108.35
 2 -15 -2 79.05 11.16
 -2 -15 2 63.64 9.38
 -2 -15 2 76.61 9.74
 -2 -15 1 687.59 52.76
 -2 -15 1 704.37 53.23
 -2 -15 0 127.05 12.91
 -2 -15 0 134.05 12.86
 -2 -15 -1 159.17 15.05
 -2 -15 -1 177.62 15.19
 -2 -15 -2 14.97 7.5
 2 -15 2 26.52 10.12
 -2 -15 -3 332.08 27.19
 2 -15 3 366.77 29.67
 -2 -15 -4 375.82 31.6
 2 -15 4 423.22 34.38
 -2 -15 -4 440.92 34
 -2 -15 -5 300.81 29.24
 2 -15 5 320.47 29.57
 -2 -15 -5 357.9 31.76
 -2 -15 -5 335.54 26.9
 -2 -15 -5 362.61 28.6
 -2 -15 -6 1101.36 79.26
 -2 -15 -6 973.4 80.69
 2 -15 6 1000.73 80.8
 -2 -15 -7 314.09 25.45
 -2 -15 -7 245.12 26.54
 2 -15 7 290.84 26.41
 2 -15 7 268.71 22.42
 2 -15 7 236.01 25.94
 2 -15 8 118.15 18.57
 2 -15 8 119.5 18.06
 -2 -15 -8 139.21 17.83
 2 -15 8 128.24 13.05
 -2 -15 -8 106.8 17.84
 -2 -15 -8 130.01 13.54
 2 -15 9 154.18 22
 -2 -15 -9 157.6 16.91
 -2 -15 -9 212.02 22.46
 2 -15 9 180.02 16.56
 -2 -15 -9 212.68 21.4
 2 -15 9 204.64 22.22
 -2 -15 -10 17.18 13.59
 -2 -15 -10 11.47 9.36
 2 -15 10 14.13 14.15
 -2 -15 -10 4.8 17.63
 2 -15 10 9.96 18.05
 2 -15 10 1.39 8.31
 2 -15 11 582.44 43.57
 -2 -15 -11 599.02 48.87
 2 -15 11 505.58 47.67
 -2 -15 -11 591.09 47.54
 2 -15 11 542.52 48.61
 -2 -15 -11 544.26 44.13
 -2 -15 -12 372.09 39.59
 2 -15 12 351.49 37.66
 -2 -15 -12 453.97 36.75
 2 -15 12 437.03 38.29
 -2 -15 -12 414.13 33.18
 -2 -15 -13 299.08 23.74
 2 -15 13 249.64 29.09
 -2 -15 -13 226.13 32.15
 2 -15 14 354.89 36.13
 -2 -15 -14 331.78 40.14
 -2 -15 -14 425.15 31.84
 -2 -15 -15 17.16 11.19
 -2 -15 -15 40.76 23.09
 -2 -15 -15 41.87 8.18
 -2 -15 -16 24.8 9.52
 -2 -15 -16 10.23 19.27
 -2 -15 -16 3.69 4.53
 -2 -15 -17 6.62 4.35
 -2 -15 -17 -6.37 13.48
 -2 -14 20 166.04 13.58
 -2 -14 19 43.12 7.49
 2 -14 -19 24.96 6.13
 -2 -14 18 6.05 8.27
 -2 -14 18 19.38 12.05
 2 -14 -18 12.12 8.09
 -2 -14 17 7.65 14.2
 2 -14 -17 13.84 9.81
 -2 -14 16 197.58 23.29
 2 -14 -16 212.14 19.85
 -2 -14 15 240.93 26.29
 2 -14 -15 250.58 22.8
 -2 -14 14 811.23 67.17
 -2 -14 14 869.58 64.77
 2 -14 -14 843.99 65.15
 -2 -14 13 778.1 66.01
 -2 -14 13 849.22 63.97
 2 -14 -13 854.08 64.35
 -2 -14 12 922.14 71.99
 -2 -14 12 876.91 69.89
 2 -14 -12 957.39 70.07
 -2 -14 11 25.34 15.13
 2 -14 -11 26.88 11.44
 -2 -14 11 27.72 11.71
 2 -14 -10 11.02 9.87
 -2 -14 10 14.93 13.64
 -2 -14 10 8.81 10.75
 2 -14 -10 42.32 25.67
 -2 -14 10 26.86 17.12
 -2 -14 9 7.56 13.49
 2 -14 -9 36.46 22.45
 -2 -14 9 27.75 10.96
 -2 -14 9 50.84 17.9
 2 -14 -9 38.51 9.7
 -2 -14 8 137.26 16.65
 -2 -14 8 168.02 19.06
 -2 -14 8 165.12 23.18
 -2 -14 7 843.33 66.09
 2 -14 -6 1317.42 100.86
 -2 -14 6 1414.24 102.49
 2 -14 -5 1994.08 152.52
 -2 -14 5 2180.83 153.86
 -2 -14 4 1792.33 129.43
 2 -14 -4 1648.63 129.64
 -2 -14 3 120.21 13.13
 2 -14 -3 124.86 14.21
 -2 -14 2 332.55 27.13
 2 -14 -2 340.57 28.05
 -2 -14 1 1855.11 137.28
 -2 -14 1 1831.08 137.88
 -2 -14 0 1292.97 100.66
 -2 -14 0 1445.29 101.39
 -2 -14 -1 2434.48 184.92
 -2 -14 -1 2591.1 185.64
 2 -14 2 1345.69 94.87
 -2 -14 -2 1202.03 92.63
 2 -14 3 346.19 28.03
 -2 -14 -3 300.83 25.15
 2 -14 4 994.14 72.26
 -2 -14 -4 966.49 71.94
 -2 -14 -4 886.39 69.59
 -2 -14 -5 143.27 19.53
 2 -14 5 130.73 16.55
 -2 -14 -5 137.48 16.95
 -2 -14 -5 129.84 13.08
 -2 -14 -6 130.8 16.1
 -2 -14 -6 114.05 14.75
 2 -14 6 94.57 15.46
 2 -14 7 119.33 17.97
 2 -14 7 106.23 16.6
 -2 -14 -7 84.55 16.9
 -2 -14 -7 149.24 16.12
 2 -14 7 124.04 12.2
 -2 -14 -8 654.27 47.35
 -2 -14 -8 535.12 50.34
 2 -14 8 657.07 51.27
 -2 -14 -8 695.71 49.44
 2 -14 8 482.09 49.75
 2 -14 8 606.94 46.86
 -2 -14 -9 272.27 22.79
 -2 -14 -9 265.34 27.28
 2 -14 9 274.24 27.64
 -2 -14 -9 298.84 26.7
 2 -14 9 262.24 27.71
 2 -14 9 254.41 22.21
 -2 -14 -10 247.26 27.95
 -2 -14 -10 293.73 27.51
 2 -14 10 304.53 28.88
 -2 -14 -10 277.98 23.44
 2 -14 10 239.74 28.56
 -2 -14 -11 479.2 42.6
 2 -14 11 459.76 42.61
 -2 -14 -11 486.02 41.95
 -2 -14 -11 503.21 38.16
 2 -14 11 439.31 42.27
 -2 -14 -12 165.21 15.72
 -2 -14 -12 158.75 19.07
 2 -14 12 144.13 21.55
 2 -14 12 103.74 23.01
 -2 -14 -12 143.62 25.66
 -2 -14 -13 32.17 9.63
 2 -14 13 6.2 18.81
 -2 -14 -13 29.3 22.92
 -2 -14 -14 30.42 8.88
 -2 -14 -14 22.84 24.2
 2 -14 14 23.01 18.99
 -2 -14 -15 350.91 36.82
 -2 -14 -15 354.29 28.27
 -2 -14 -16 326.76 13.16
 -2 -14 -16 292.41 22.64
 -2 -14 -17 393.72 27.79
 -2 -14 -17 245.43 30.42
 -2 -13 20 12.35 4.84
 2 -13 -19 34.79 7.82
 -2 -13 19 35.76 7.8
 -2 -13 18 3.28 12.12
 2 -13 -18 3.9 8.68
 -2 -13 17 24.96 14.59
 2 -13 -17 1.04 10.33
 -2 -13 16 -0.68 15.43
 2 -13 -16 16.73 10.84
 -2 -13 15 -7.39 17.09
 2 -13 -15 -8.69 11.89
 -2 -13 14 8.76 10.17
 -2 -13 14 17.36 17
 2 -13 -14 11.31 12.02
 -2 -13 13 13.13 11.12
 -2 -13 13 20.06 17.16
 2 -13 -13 19.03 11.74
 -2 -13 12 29.11 10.62
 2 -13 -12 16.71 11.55
 -2 -13 12 6.99 15.49
 -2 -13 11 6.51 14.45
 2 -13 -11 -0.83 10.92
 -2 -13 11 10.75 11.51
 2 -13 -10 3.48 10.44
 -2 -13 10 0.6 13.62
 -2 -13 10 9.84 11.8
 2 -13 -10 15.2 25.44
 -2 -13 10 22.02 15.99
 -2 -13 9 76.83 15.38
 2 -13 -9 51.51 11.33
 -2 -13 9 45.6 12.57
 -2 -13 9 74.91 18.52
 2 -13 -9 24.48 22.52
 -2 -13 8 170.12 20.37
 2 -13 -8 188.86 17.85
 -2 -13 8 195.46 18.23
 2 -13 -7 143.43 14.46
 -2 -13 7 136.01 16.74
 2 -13 -6 82.4 10.82
 -2 -13 6 87.18 12.79
 -2 -13 5 336.48 28.19
 -2 -13 4 36.2 9.18
 2 -13 -4 23.62 10.26
 -2 -13 3 945.46 68.59
 2 -13 -3 846.19 68.83
 -2 -13 2 260.99 21.06
 2 -13 -2 227.83 21.9
 -2 -13 1 86.19 10.37
 2 -13 -1 80.82 12.11
 -2 -13 0 -0.87 6.82
 -2 -13 -1 27.96 7.35
 -2 -13 -1 44.2 8.07
 -2 -13 -2 367.81 29.28
 2 -13 2 394.26 31.97
 2 -13 3 8.24 10.62
 -2 -13 -3 2.37 6.84
 2 -13 4 2.64 10.77
 -2 -13 -4 12.83 10.74
 -2 -13 -4 8.93 7.22
 2 -13 5 65.73 12.89
 -2 -13 -5 79.9 13.18
 -2 -13 -5 60.1 9.59
 -2 -13 -6 321.02 25.72
 2 -13 6 282.57 26.89
 -2 -13 -6 261.96 26.87
 -2 -13 -7 6.32 11.66
 2 -13 7 18.37 12.72
 2 -13 7 5.51 12.45
 -2 -13 -7 12.67 12.68
 -2 -13 -8 -3.3 8.36
 2 -13 8 12.59 12.9
 -2 -13 -8 12.27 13.49
 2 -13 8 7.76 15.13
 -2 -13 -8 12.97 12.57
 -2 -13 -9 168.55 18.97
 -2 -13 -9 133.23 14.12
 2 -13 9 120.6 19.5
 2 -13 9 139.96 19.36
 -2 -13 -9 122.38 18.9
 -2 -13 -10 146.81 15.68
 -2 -13 -10 143.09 21.74
 2 -13 10 130.34 22.64
 2 -13 10 174.78 21.8
 -2 -13 -10 190.91 20.83
 2 -13 11 271.04 31.1
 -2 -13 -11 278.86 31.6
 -2 -13 -11 301.17 30.08
 2 -13 11 342.43 31.46
 -2 -13 -11 318.07 25.83
 -2 -13 -12 20.05 9.52
 -2 -13 -12 10.2 12.89
 2 -13 12 0.93 19.64
 2 -13 12 -1.58 15.46
 -2 -13 -12 2.96 20.73
 -2 -13 -13 5.24 9.12
 -2 -13 -13 -13.72 22.97
 2 -13 13 2.76 19.35
 -2 -13 -14 68.17 10.78
 -2 -13 -14 67.27 25.06
 2 -13 14 83.72 19.85
 -2 -13 -15 8.67 7.83
 -2 -13 -15 20.63 21.8
 2 -13 15 5.34 17.23
 -2 -13 -16 30.57 19.32
 -2 -13 -16 10.36 10.54
 -2 -13 -16 10.37 6.5
 -2 -13 -17 12.5 9
 -2 -13 -17 23.28 14.18
 -2 -12 20 419.62 29.73
 2 -12 -20 365.89 29.46
 -2 -12 19 238.21 19.16
 2 -12 -19 221.44 19.35
 -2 -12 18 54.66 13.55
 2 -12 -18 70.99 10.94
 -2 -12 17 14.32 14.71
 2 -12 -17 19.44 10.82
 -2 -12 16 266.25 27.24
 2 -12 -16 275.36 24.27
 -2 -12 15 387.22 39.42
 -2 -12 15 490.24 36.52
 2 -12 -15 451.81 37.12
 -2 -12 14 837.93 65.21
 -2 -12 14 817.33 62.83
 2 -12 -14 810.48 63.38
 -2 -12 13 922.34 73.12
 -2 -12 13 905.08 70.96
 2 -12 -13 963.67 71.38
 -2 -12 12 322.44 28.31
 -2 -12 12 281.67 25.27
 2 -12 -12 277.89 25.19
 -2 -12 11 78.07 15.35
 2 -12 -11 52.16 12.6
 -2 -12 11 64.82 13.46
 2 -12 -10 51.2 26.32
 -2 -12 10 82.38 14.97
 -2 -12 10 94.4 14.37
 -2 -12 10 94.53 18.87
 2 -12 -10 84.44 12.98
 -2 -12 10 82.33 16.8
 2 -12 -9 242.54 21.1
 -2 -12 9 218.64 24.28
 -2 -12 9 286.76 26.68
 2 -12 -9 268.16 21.16
 -2 -12 9 206.51 21.72
 -2 -12 8 679.12 53.36
 2 -12 -8 646.41 50.7
 -2 -12 7 211.64 21.41
 2 -12 -7 226.93 19.44
 -2 -12 6 1110.88 83.89
 2 -12 -6 1090.39 82.39
 -2 -12 5 1152.58 87.62
 -2 -12 4 1857.25 139.22
 2 -12 -3 15.79 9.9
 -2 -12 3 9.72 8.05
 2 -12 -2 5.02 9.42
 -2 -12 2 14.32 7.72
 2 -12 -1 1299.71 93.89
 -2 -12 1 1195.42 93.16
 -2 -12 0 472.22 37.06
 2 -12 1 2042.84 153.73
 -2 -12 -2 1194.38 90.19
 2 -12 2 1253.44 92.59
 -2 -12 -3 1633.27 124.29
 2 -12 3 1799.94 126.81
 -2 -12 -4 1469.02 110.46
 2 -12 4 1523.43 113.09
 -2 -12 -5 33.84 10.57
 2 -12 5 26.6 11.07
 -2 -12 -5 19.76 7.5
 -2 -12 -6 56.44 13.74
 2 -12 6 71.15 13.82
 2 -12 7 538.15 47.52
 -2 -12 -7 537.57 47.69
 2 -12 7 545.73 46.2
 -2 -12 -7 643.2 45.75
 2 -12 8 435.37 45.09
 2 -12 8 601.78 46.97
 -2 -12 -8 459.09 45.86
 -2 -12 -8 588.05 42.76
 -2 -12 -8 625.18 44.69
 2 -12 9 858.68 75.92
 2 -12 9 1077.45 78.27
 -2 -12 -9 1010.46 77.65
 -2 -12 -9 961.65 73.68
 -2 -12 -9 1022.71 75.42
 2 -12 10 745.01 66.85
 2 -12 10 843.07 68.7
 -2 -12 -10 838.05 67.85
 -2 -12 -10 862.05 63.89
 -2 -12 -10 867.62 66.58
 2 -12 11 825.48 70.73
 -2 -12 -11 892.37 70.74
 2 -12 11 880.35 72.04
 -2 -12 -11 955.33 71.74
 -2 -12 -11 880.93 67.35
 -2 -12 -12 46.11 10.65
 -2 -12 -12 50.31 14.53
 2 -12 12 51.9 16.82
 2 -12 12 46.73 20.15
 -2 -12 -12 20.4 20.98
 -2 -12 -13 8.08 9.42
 2 -12 13 23.8 20.89
 -2 -12 -13 5.21 23.01
 2 -12 14 122.59 23.13
 -2 -12 -14 143.76 14.25
 -2 -12 -14 103.83 26.88
 2 -12 15 342.06 37.81
 -2 -12 -15 458.25 32.99
 -2 -12 -15 329.04 40
 -2 -12 -16 636.36 59.94
 -2 -12 -16 598.86 62.55
 -2 -12 -17 404.97 32.19
 -2 -12 -18 347.34 26.94
 -2 -11 20 5.39 5.5
 2 -11 -20 11.45 5.47
 2 -11 -19 8.3 8.03
 -2 -11 18 28.76 12.06
 2 -11 -18 41.11 10.41
 -2 -11 17 13.72 14.07
 2 -11 -17 47.87 11.88
 -2 -11 16 55.3 16.2
 2 -11 -16 33.14 12.33
 -2 -11 15 25.6 16.64
 -2 -11 15 22.03 10.98
 2 -11 -15 25.76 12.29
 -2 -11 14 7.4 16.35
 -2 -11 14 10.69 11.67
 2 -11 -14 13.96 12.25
 -2 -11 13 8.66 16.38
 2 -11 -13 24.8 12.52
 -2 -11 13 3.95 10.59
 -2 -11 12 605.86 46.8
 2 -11 -12 540.35 45.23
 -2 -11 12 575.89 45.29
 -2 -11 11 114.92 16.29
 -2 -11 11 88.7 14.73
 2 -11 -11 109.83 14.6
 2 -11 -10 187.99 18.22
 -2 -11 10 200.95 20.11
 -2 -11 10 151.34 21.87
 -2 -11 10 148.46 18.86
 2 -11 -10 197.07 18.07
 -2 -11 10 200.94 22.8
 -2 -11 9 611.93 48.87
 -2 -11 9 569.14 45.91
 2 -11 -9 616.15 45.66
 2 -11 -9 629.61 45.85
 2 -11 -8 623.08 48.72
 -2 -11 8 647.72 51.2
 2 -11 -7 98.79 12.28
 -2 -11 7 115.76 14.55
 2 -11 -6 50.75 9.29
 -2 -11 6 46.8 10.94
 -2 -11 5 37.23 9.83
 -2 -11 4 223.48 20.05
 -2 -11 3 1376.36 102.96
 2 -11 -3 1356.36 103.51
 -2 -11 2 24.5 7.72
 2 -11 -2 10.56 9.72
 -2 -11 1 1779.53 132.77
 2 -11 -1 1770.35 133.27
 -2 -11 0 595.59 46
 2 -11 1 11.55 9.62
 2 -11 2 6.89 9.98
 -2 -11 -3 146.25 13.26
 2 -11 3 147.86 16.49
 -2 -11 -4 109.9 11.13
 2 -11 4 112.55 15.5
 2 -11 5 312.5 27.4
 -2 -11 -5 329.89 27.14
 -2 -11 -5 274.9 23.54
 -2 -11 -6 180.03 21.83
 2 -11 6 242.4 22.5
 2 -11 7 155 18.23
 -2 -11 -7 122.86 17.56
 2 -11 7 105.03 16.61
 -2 -11 -7 136.03 15.34
 -2 -11 -8 162.35 14.8
 2 -11 8 167.02 19
 -2 -11 -8 171.09 17.56
 -2 -11 -8 110.72 19.6
 2 -11 8 116 19.58
 -2 -11 -9 40.6 9.48
 -2 -11 -9 62.07 14.67
 2 -11 9 30.55 17.55
 2 -11 9 60.13 15.39
 -2 -11 -9 45.32 14.65
 -2 -11 -10 59.01 10.74
 -2 -11 -10 69.77 17.6
 2 -11 10 72.28 19.14
 2 -11 10 64.77 15.34
 -2 -11 -10 60.95 15.23
 -2 -11 -11 241.65 20.95
 -2 -11 -11 219.47 26.5
 2 -11 11 250.36 27.92
 2 -11 11 219.6 27.07
 -2 -11 -11 242.71 25.83
 -2 -11 -12 174.47 16.11
 -2 -11 -12 134.87 24.35
 2 -11 12 174.73 24.75
 2 -11 12 127.46 21.73
 -2 -11 -12 154.14 20.91
 -2 -11 -13 202.5 18.14
 -2 -11 -13 199.28 28.06
 2 -11 13 172.74 25.97
 -2 -11 -14 46.03 9.69
 -2 -11 -14 46.66 22.88
 2 -11 14 39.23 21
 -2 -11 -15 15.23 8.22
 -2 -11 -15 -15.79 21.38
 2 -11 15 -12.73 18.55
 -2 -11 -16 60.02 20.46
 -2 -11 -16 95.96 10.36
 -2 -11 -17 56.03 10.83
 -2 -11 -18 75.02 9.16
 2 -10 -20 186.33 15.44
 -2 -10 20 182.66 15.21
 2 -10 -19 168.71 15.81
 2 -10 -18 16.62 10.52
 -2 -10 18 26.25 12.46
 2 -10 -17 31.06 11.86
 -2 -10 17 29.63 14.03
 2 -10 -16 190.83 18.84
 -2 -10 16 136.49 20.67
 -2 -10 15 322.73 33.96
 -2 -10 15 393.65 31.31
 2 -10 -15 402.53 32.46
 -2 -10 14 647.86 53.86
 -2 -10 14 642.36 51.66
 2 -10 -14 692.06 52.06
 -2 -10 13 435.49 39.01
 -2 -10 13 455.05 36.99
 2 -10 -13 461.79 37.09
 -2 -10 12 230.99 23.6
 -2 -10 12 214.4 21.29
 2 -10 -12 219.4 21.5
 -2 -10 11 92.45 14.95
 2 -10 -11 90.34 13.87
 -2 -10 11 73.43 14.55
 2 -10 -10 6.3 9.3
 -2 -10 10 11.62 13.15
 -2 -10 10 2.58 12.38
 -2 -10 10 -5.69 14.3
 2 -10 -10 17.71 11.13
 -2 -10 10 -6.04 14.42
 -2 -10 9 71.19 15.91
 2 -10 -9 86.11 11.93
 2 -10 -9 95.67 12.66
 -2 -10 9 80.42 13.73
 2 -10 -8 1567.58 116.8
 -2 -10 8 1542.48 118.89
 2 -10 -7 2026.01 152.46
 -2 -10 7 2091.63 154.11
 2 -10 -6 3406.57 252.79
 -2 -10 6 3415.61 254.14
 -2 -10 5 1668.48 125.49
 -2 -10 4 1863.13 139.58
 2 -10 -3 15.81 9.88
 -2 -10 3 14.72 7.97
 2 -10 -2 299.7 24.02
 -2 -10 2 248.35 22.42
 2 -10 -1 369.42 31.96
 -2 -10 1 399.4 31.06
 -2 -10 0 1937.96 144.73
 2 -10 1 1093.03 83.85
 2 -10 2 1361.05 103.74
 -2 -10 -3 1524.11 115.53
 2 -10 3 1658.77 118.09
 -2 -10 -4 462.37 36.62
 2 -10 4 525.94 39.75
 -2 -10 -5 -0.88 10.66
 2 -10 5 16.07 11.72
 -2 -10 -5 10.93 6.9
 -2 -10 -6 38.51 12.4
 2 -10 6 41.81 12.56
 -2 -10 -6 36.31 8.39
 2 -10 7 655.99 53.68
 -2 -10 -7 652.81 53.48
 -2 -10 -8 261.91 20.83
 2 -10 8 227.55 23.64
 -2 -10 -8 217.71 23.89
 -2 -10 -8 187.15 18.2
 2 -10 8 179 22.35
 -2 -10 -9 682.04 53.15
 2 -10 9 719.98 56.23
 -2 -10 -9 656.72 55.66
 2 -10 9 576.39 54.15
 -2 -10 -9 696.91 51.51
 -2 -10 -10 248.99 26.34
 2 -10 10 261.35 28.42
 -2 -10 -10 270.64 27.33
 -2 -10 -10 272.71 22.04
 2 -10 10 202.99 27.31
 -2 -10 -11 733.03 64.38
 2 -10 11 900.65 66.84
 -2 -10 -11 776.33 65.5
 2 -10 11 710.16 65.01
 -2 -10 -11 837.81 61.11
 2 -10 12 311.49 31.17
 -2 -10 -12 308.01 29.29
 -2 -10 -12 246.47 31.05
 2 -10 12 283.24 31.31
 -2 -10 -12 290.37 24.65
 -2 -10 -13 55.08 10.59
 -2 -10 -13 64.46 23.12
 2 -10 13 32.88 21.06
 2 -10 13 66.36 18.09
 -2 -10 -13 63.14 15.23
 -2 -10 -14 142.16 26.11
 -2 -10 -14 162.26 15.39
 2 -10 14 138.72 25.15
 -2 -10 -15 134.15 24.96
 -2 -10 -15 165.01 14.62
 2 -10 15 99.67 23
 -2 -10 -16 415.43 42.9
 2 -10 16 409.75 42.32
 -2 -10 -16 539.92 38.28
 -2 -10 -17 440.64 35.13
 -2 -10 -18 180.83 16.2
 -2 -9 20 20.85 5.99
 2 -9 -20 28.2 7.04
 2 -9 -19 189.41 17.43
 2 -9 -18 228.7 19.73
 -2 -9 18 186.75 20.58
 2 -9 -17 385.59 29.06
 -2 -9 17 280.82 30.07
 2 -9 -16 484.27 36.43
 -2 -9 16 381.17 37.51
 2 -9 -15 116.91 16.96
 -2 -9 15 129.15 19.65
 -2 -9 15 127.32 15.13
 2 -9 -14 24.19 12.19
 -2 -9 14 32.29 15.24
 -2 -9 14 45.07 12.69
 2 -9 -13 38.62 12.83
 -2 -9 13 43.1 15.56
 -2 -9 13 42.31 13
 -2 -9 12 610.94 48.82
 -2 -9 12 597.22 50.06
 2 -9 -12 646.29 48.99
 -2 -9 11 236.89 23.59
 2 -9 -11 244.5 23.19
 -2 -9 11 288.78 24.62
 -2 -9 10 521.12 38.94
 -2 -9 10 413.12 41.06
 2 -9 -10 466.76 37.84
 -2 -9 10 419.73 38.13
 2 -9 -10 518.61 37.86
 -2 -9 9 674.43 57.81
 2 -9 -9 708.35 55.11
 -2 -9 9 707.58 55.46
 2 -9 -9 753.56 55.28
 -2 -9 8 162.5 18.81
 2 -9 -8 179.55 16.81
 -2 -9 7 1220.82 87.81
 2 -9 -7 1109.72 85.88
 -2 -9 6 12.88 10.28
 2 -9 -6 8.37 8.51
 -2 -9 5 90.05 12.18
 -2 -9 4 760.73 58.51
 2 -9 -3 3140.8 229.66
 -2 -9 3 3034.79 229.12
 2 -9 -2 417.07 33.68
 -2 -9 2 403.32 32.66
 2 -9 -1 783.89 58.85
 -2 -9 1 744.75 58.1
 2 -9 0 281.61 23.81
 -2 -9 0 256.33 22.2
 2 -9 1 441.41 36.63
 2 -9 2 5.28 10.3
 2 -9 3 263.12 24.21
 2 -9 4 644.15 52.5
 -2 -9 -4 660.15 49.68
 2 -9 5 443.72 39.14
 -2 -9 -5 502.17 39.46
 2 -9 6 1251.17 101.71
 -2 -9 -6 1394.67 101.82
 2 -9 7 544.49 46.9
 -2 -9 -7 582.5 47.21
 -2 -9 -8 300.27 24.44
 2 -9 8 208.92 25.9
 2 -9 8 272.7 27.28
 -2 -9 -8 269.22 27.35
 -2 -9 -9 -6.8 14.18
 -2 -9 -9 13.35 8.3
 -2 -9 -9 4.86 13.57
 2 -9 9 8.44 14.02
 2 -9 9 7.79 15.53
 -2 -9 -10 17.66 8.66
 -2 -9 -10 15.73 14.57
 2 -9 10 4.59 14.75
 -2 -9 -10 10.07 15.96
 2 -9 10 -0.86 17.96
 2 -9 11 382.18 38.32
 2 -9 11 400.45 37.97
 -2 -9 -11 402.18 37.4
 -2 -9 -11 425.04 32.58
 -2 -9 -11 371.34 36.66
 2 -9 12 613.16 53.48
 2 -9 12 677.93 55.08
 -2 -9 -12 674.58 53.32
 -2 -9 -12 559.6 53.56
 -2 -9 -12 626.32 48.67
 2 -9 13 194.51 28.96
 -2 -9 -13 239.41 25.84
 -2 -9 -13 250.84 20.88
 2 -9 13 262.27 28.55
 -2 -9 -13 199.29 30.2
 -2 -9 -14 319.77 38.57
 2 -9 14 350.8 37.94
 -2 -9 -14 411.08 31.1
 -2 -9 -15 92.95 23.18
 -2 -9 -15 120.78 11.87
 2 -9 16 34.85 18.27
 -2 -9 -16 35.24 7.59
 -2 -9 -17 3.06 3.87
 -2 -9 -17 6.97 10.83
 -2 -9 -18 43.58 9.41
 2 -8 -20 26.49 7.45
 2 -8 -19 75.9 11.27
 2 -8 -18 17.35 11.2
 2 -8 -17 13.4 12.18
 -2 -8 17 -7.49 13.77
 2 -8 -16 143.29 18.16
 -2 -8 16 174.2 20.45
 -2 -8 16 153.11 16.54
 2 -8 -15 151.49 17.33
 -2 -8 15 133.51 20.42
 -2 -8 15 132.73 16.3
 -2 -8 14 270.25 28.71
 -2 -8 14 308.4 27.19
 2 -8 -14 332.53 27.65
 -2 -8 13 69.93 13.71
 -2 -8 13 77.79 16.87
 2 -8 -13 56.24 14.54
 -2 -8 12 109.08 15.45
 2 -8 -12 113.21 15.72
 -2 -8 12 103.93 17.11
 -2 -8 11 299.17 29.54
 -2 -8 11 255.08 25.44
 2 -8 -11 276.55 25.05
 -2 -8 11 297.76 26.11
 -2 -8 10 20.25 12.18
 -2 -8 10 34.4 14.33
 2 -8 -10 27.83 11.71
 2 -8 -10 37.85 10.37
 -2 -8 10 16.48 12.25
 -2 -8 9 13.3 13.59
 2 -8 -9 8.04 9.44
 -2 -8 8 72.47 13.49
 2 -8 -8 69.71 11.46
 -2 -8 7 399.78 30.93
 2 -8 -7 340.61 28.89
 -2 -8 6 1835.39 139.77
 2 -8 -6 1871.53 138.54
 -2 -8 5 1605.99 120.88
 -2 -8 4 217.61 19.81
 -2 -8 3 118.47 12.69
 -2 -8 2 42.53 9.25
 2 -8 -2 53.58 11.4
 -2 -8 1 15.8 7.52
 2 -8 -1 25.65 9.82
 2 -8 0 175.66 18.11
 2 -8 1 95.59 13.48
 2 -8 2 403.6 34.1
 2 -8 3 941.51 72.92
 2 -8 4 51.11 11.8
 2 -8 5 8.44 10.97
 -2 -8 -5 5.17 10.6
 2 -8 6 74.92 14.29
 -2 -8 -6 92.13 14.49
 2 -8 7 634.92 51.48
 -2 -8 -7 614.08 51.45
 -2 -8 -8 68 15.69
 -2 -8 -8 57.97 11.91
 2 -8 8 69.2 15.68
 2 -8 8 53.14 15.19
 2 -8 9 156.23 22.63
 2 -8 9 198.95 23.32
 -2 -8 -9 210.69 20.94
 -2 -8 -9 220.46 23.28
 2 -8 10 211.01 26.3
 -2 -8 -10 262.42 26.1
 2 -8 10 210.79 26.22
 -2 -8 -10 240.89 24.61
 -2 -8 -11 117.04 13.46
 -2 -8 -11 155.76 20.52
 2 -8 11 125.62 20.7
 2 -8 11 96.09 22.04
 -2 -8 -11 93.83 20.93
 -2 -8 -12 442.15 45.33
 2 -8 12 519.51 46.47
 2 -8 12 511.59 46.92
 -2 -8 -12 542.5 45.73
 -2 -8 -12 539.9 40.79
 -2 -8 -13 18.89 9.32
 2 -8 13 -4.11 19.73
 -2 -8 -13 26.69 13.91
 2 -8 13 44.09 17.91
 -2 -8 -13 32.62 21.95
 2 -8 14 -2.02 20.59
 -2 -8 -14 17.02 21.79
 -2 -8 -14 1.53 8.52
 2 -8 15 53.46 20.99
 -2 -8 -15 59.03 21.37
 -2 -8 -15 89.05 10.86
 2 -8 16 198.17 27.56
 -2 -8 -16 254.63 20.36
 -2 -8 -17 3.61 4.53
 -2 -8 -17 178.69 12.63
 -2 -8 -18 23.32 9.09
 -2 -8 -19 105.07 9.73
 2 -7 -21 28.82 5.08
 2 -7 -20 62.16 9.25
 2 -7 -19 556.44 43.24
 2 -7 -18 393.65 32.42
 -2 -7 17 444.77 38.32
 2 -7 -17 476.52 37.72
 -2 -7 16 787.63 57.48
 2 -7 -16 797.87 58.04
 -2 -7 16 617.21 58.48
 -2 -7 15 205.07 20.07
 -2 -7 15 193.88 22.74
 2 -7 -15 190.72 21.15
 -2 -7 14 55.03 12.5
 -2 -7 14 42.89 15.86
 2 -7 -14 53.14 14.21
 -2 -7 13 164.38 18.48
 2 -7 -13 173.92 18.61
 -2 -7 13 134.27 19.69
 -2 -7 12 588.94 45.7
 2 -7 -12 578.2 45.65
 2 -7 -12 533.63 45.68
 -2 -7 12 598.71 46.43
 -2 -7 11 1171.61 94.63
 -2 -7 11 1208.38 98
 2 -7 -11 1284.46 94.59
 -2 -7 11 1323.02 95.28
 -2 -7 10 818.38 63.3
 2 -7 -10 784 62.97
 -2 -7 10 802.47 66.25
 -2 -7 10 882.08 63.7
 2 -7 -9 1057.72 81.21
 -2 -7 9 1110.63 83.91
 -2 -7 8 353.65 29.18
 2 -7 -8 309.41 26.65
 -2 -7 7 280.78 25.41
 2 -7 -7 286.19 23.64
 -2 -7 6 234.68 21.45
 -2 -7 5 345.77 28.75
 -2 -7 4 1386.25 104.49
 -2 -7 3 1373.04 103.3
 -2 -7 2 2281.59 173.28
 2 -7 -2 2385.54 173.92
 -2 -7 1 617.61 47.39
 2 -7 -1 608.03 48.18
 2 -7 0 1205.97 91.12
 2 -7 0 1196.42 91.82
 2 -7 1 312.01 27.35
 2 -7 2 40.49 11.08
 2 -7 3 722.3 56.9
 2 -7 4 1072.13 82.91
 2 -7 5 1575.88 120.16
 2 -7 6 1702.19 127.3
 -2 -7 -6 1636.02 126.85
 2 -7 7 1164.29 95.88
 -2 -7 -7 1310.69 96
 2 -7 8 360.94 33.19
 2 -7 8 434.37 35.38
 -2 -7 -8 355.96 34.62
 -2 -7 -9 -9.57 14.3
 2 -7 9 -18.42 13.97
 2 -7 9 17.65 17.04
 -2 -7 -9 17.58 13.49
 -2 -7 -10 76.47 17.19
 2 -7 10 97.27 18.1
 2 -7 10 73.43 20.53
 -2 -7 -10 91.83 17.75
 -2 -7 -11 129.11 19.93
 2 -7 11 126.41 20.91
 2 -7 11 143.45 22.96
 -2 -7 -11 134.96 21.56
 -2 -7 -12 913.67 80.62
 2 -7 12 1042.9 83.11
 -2 -7 -12 1123.44 82.19
 2 -7 12 939.14 80.75
 -2 -7 -12 1054.22 77.27
 -2 -7 -13 457.93 50.1
 2 -7 13 626.77 51.35
 -2 -7 -13 579.39 48.93
 2 -7 13 534.56 50.62
 -2 -7 -13 602.56 44.7
 -2 -7 -14 445.09 46.25
 -2 -7 -14 567.87 40.61
 2 -7 14 415.95 46.07
 -2 -7 -15 235.69 19.76
 2 -7 15 192.37 27.71
 2 -7 16 23.79 19.16
 -2 -7 -16 26.22 7.69
 -2 -7 -17 6.36 4.75
 -2 -7 -17 -0.38 11.39
 -2 -7 -18 178.18 16.73
 -2 -7 -19 324.38 25.17
 2 -6 -21 3.68 4.99
 2 -6 -20 -2.82 7.67
 2 -6 -19 10.78 9.68
 2 -6 -18 -3.13 11.14
 2 -6 -17 9.09 12.77
 -2 -6 17 8.75 13.06
 2 -6 -16 120.83 15.92
 -2 -6 16 86.09 14.26
 -2 -6 16 95.74 17.19
 2 -6 -15 5.24 13.61
 -2 -6 15 18.42 11.88
 -2 -6 15 12.82 14.84
 2 -6 -14 8.95 13.35
 -2 -6 14 7.61 12.38
 -2 -6 14 2.04 14.87
 2 -6 -13 35.37 13.9
 -2 -6 13 29.46 12.1
 -2 -6 13 43.71 14.79
 -2 -6 12 17.45 13.32
 -2 -6 12 4.23 14.04
 2 -6 -12 5.35 12.99
 2 -6 -12 -4.04 11.22
 2 -6 -11 102.32 14.49
 -2 -6 11 112.73 16.05
 -2 -6 11 95.64 15.4
 -2 -6 11 116.49 18.86
 2 -6 -11 99.83 15.03
 -2 -6 10 50.38 13.13
 -2 -6 10 69.48 16.09
 -2 -6 10 73.67 13.44
 2 -6 -10 44.64 12.04
 -2 -6 9 -6.98 12.26
 2 -6 -8 90.56 11.99
 -2 -6 8 107.01 15.1
 2 -6 -7 -1.95 8.73
 -2 -6 7 14.46 10.43
 -2 -6 6 103.93 13.35
 -2 -6 5 -2.25 9.03
 -2 -6 4 92.33 11.84
 -2 -6 3 139.12 14.11
 -2 -6 2 -1.74 7.68
 2 -6 -2 13.34 9.88
 -2 -6 1 158.91 15.14
 2 -6 -1 156.84 16.6
 2 -6 0 118.89 15.23
 2 -6 0 147.57 15.3
 2 -6 1 4.93 9.77
 2 -6 2 70.01 11.9
 2 -6 3 161.41 17.59
 2 -6 4 61.52 12.46
 2 -6 5 7.44 10.65
 -2 -6 -6 37.22 12.01
 2 -6 6 37.31 12.31
 -2 -6 -7 46.63 13.1
 2 -6 7 24.23 12.78
 -2 -6 -8 29.85 14.17
 2 -6 8 17.92 13.18
 2 -6 8 19.94 14.73
 2 -6 9 -5.67 13.64
 -2 -6 -9 6.85 13.97
 -2 -6 -9 -5.17 11.9
 2 -6 9 -3.07 15.56
 2 -6 10 113.3 20.12
 -2 -6 -10 175.63 20.99
 -2 -6 -10 141.7 19.41
 2 -6 10 126.63 21.62
 2 -6 11 50.12 17.98
 2 -6 11 26.44 18.8
 -2 -6 -11 22.44 17.74
 -2 -6 -11 72.22 16.75
 2 -6 12 254.08 30.04
 2 -6 12 278.51 29.73
 -2 -6 -12 292.08 27.99
 -2 -6 -12 207.56 29.04
 -2 -6 -13 3.63 8.77
 2 -6 13 -9.02 16.62
 -2 -6 -13 7.92 21.17
 2 -6 13 -1.05 20.64
 -2 -6 -13 -1.46 13.64
 2 -6 14 -4.18 20.65
 -2 -6 -14 20.38 8.91
 2 -6 15 -2.94 20.02
 -2 -6 -15 7.68 8.35
 2 -6 16 6.11 19.04
 -2 -6 -16 -1.48 7.17
 -2 -6 -17 10.31 5.82
 -2 -6 -17 0.39 11.74
 -2 -6 -18 8.51 9.22
 -2 -6 -19 21.84 6.89
 2 -5 -21 68.67 7.7
 2 -5 -20 98.82 11.51
 2 -5 -19 529.6 41.5
 2 -5 -18 678.84 52.71
 2 -5 -17 683.79 53.54
 2 -5 -16 392.24 31.41
 -2 -5 16 320.54 31.65
 -2 -5 16 364.82 30.17
 2 -5 -15 488.75 38.09
 -2 -5 15 462.92 37.3
 -2 -5 15 413.52 38.57
 -2 -5 14 27.14 14.58
 -2 -5 14 15.47 12.87
 2 -5 -14 49.52 14.04
 2 -5 -13 148.86 18.39
 -2 -5 13 140.14 16.99
 2 -5 -13 156.48 17.26
 -2 -5 13 148.63 19.1
 -2 -5 12 346.24 27.8
 2 -5 -12 272.08 26.91
 -2 -5 12 281.25 26.76
 2 -5 -12 320.38 26.45
 -2 -5 11 791.01 55.43
 -2 -5 11 691.52 58.61
 2 -5 -11 661.24 54.89
 -2 -5 11 636.96 55.18
 2 -5 -11 748.81 54.91
 2 -5 -10 1008.51 78.27
 -2 -5 10 1100.85 78.64
 -2 -5 10 983.69 78.47
 -2 -5 10 1038.87 81.43
 -2 -5 9 1713.15 126.5
 -2 -5 9 1632.43 128.59
 2 -5 -8 1479.92 109.91
 -2 -5 8 1438.33 111.74
 2 -5 -7 286.54 23.73
 -2 -5 7 282.12 25.34
 -2 -5 6 123.33 14.62
 -2 -5 5 677 52.87
 -2 -5 4 1054.39 80.1
 -2 -5 3 1430.63 107.51
 2 -5 -2 2562.2 191.46
 -2 -5 2 2565.83 190.93
 2 -5 -1 1120.4 84.42
 -2 -5 1 1101.45 83.7
 2 -5 0 550.88 44.43
 2 -5 0 555.95 43.86
 2 -5 1 264.2 24.29
 2 -5 2 3.61 10.67
 2 -5 3 1426.67 108.56
 2 -5 4 727.26 57.56
 2 -5 5 3356.51 251.26
 2 -5 6 1239.57 97.68
 -2 -5 -6 1288.18 97.35
 2 -5 7 876.81 72.94
 -2 -5 -7 972.62 73.02
 2 -5 8 173.01 20.34
 2 -5 8 177.33 20.77
 -2 -5 -8 156.48 20.43
 2 -5 9 12.74 13.93
 2 -5 9 9.87 15.61
 -2 -5 -9 6.86 15.26
 2 -5 10 186.23 25.21
 2 -5 10 215.8 25.97
 -2 -5 -10 262.39 25.98
 2 -5 11 68.91 17.72
 -2 -5 -11 83.56 17.37
 2 -5 11 78.72 20.97
 2 -5 12 556.4 48.88
 -2 -5 -12 555.02 47.78
 2 -5 12 523.93 48.24
 2 -5 13 717.11 61.49
 -2 -5 -13 790.18 60.38
 2 -5 13 655.46 60.04
 -2 -5 -14 808.11 59.83
 2 -5 14 693.64 64.85
 -2 -5 -15 291.71 23.14
 2 -5 15 199.44 30.97
 2 -5 16 28.55 21
 -2 -5 -16 38.24 8.02
 -2 -5 -17 36.23 6.86
 -2 -5 -18 265.2 22.7
 -2 -5 -19 145.57 13.13
 2 -4 -21 139.49 12.3
 2 -4 -20 66.67 10.12
 2 -4 -19 82.94 12.22
 2 -4 -18 -5.71 11.5
 2 -4 -17 34.75 13.28
 2 -4 -16 73.39 14.89
 -2 -4 16 60.98 13.05
 -2 -4 15 37.34 12.43
 -2 -4 15 56.83 14.96
 2 -4 -15 44.97 14.54
 2 -4 -14 356.92 31.6
 -2 -4 14 378.51 30.95
 -2 -4 14 338.58 31.64
 2 -4 -13 36.87 14.42
 -2 -4 13 59.31 13.41
 2 -4 -13 48.93 13.15
 -2 -4 13 61.41 15.32
 -2 -4 12 255.5 23.94
 2 -4 -12 217.84 23.74
 2 -4 -12 248.84 22.91
 -2 -4 12 272.1 23.94
 2 -4 -11 10.17 9.73
 2 -4 -11 4.55 11.6
 -2 -4 11 11.87 12.42
 -2 -4 11 4 14.55
 -2 -4 11 11.42 11.66
 -2 -4 10 80.57 13.09
 -2 -4 10 64.21 16.13
 2 -4 -10 51.6 12.73
 2 -4 -10 79.28 11.81
 -2 -4 10 68.21 14.16
 -2 -4 9 175.9 17.55
 -2 -4 9 161.43 19.79
 -2 -4 8 210.5 21.25
 -2 -4 7 200.19 20.03
 2 -4 -7 201.88 17.97
 -2 -4 6 102.33 13.6
 -2 -4 5 1172.95 89.01
 -2 -4 4 79.96 11.35
 -2 -4 3 32.34 9.03
 2 -4 -2 2.21 9.85
 -2 -4 2 -6.48 8.5
 2 -4 -1 574.86 44.69
 -2 -4 1 558.37 43.86
 2 -4 0 219.87 20.32
 2 -4 0 196.9 20.71
 2 -4 1 73.11 11.86
 2 -4 2 185.49 18.8
 2 -4 3 824.04 64.26
 2 -4 4 226.84 21.73
 2 -4 5 112.08 15.22
 -2 -4 -6 50.89 12.95
 2 -4 6 50.4 12.27
 -2 -4 -7 140.12 17.36
 2 -4 7 121.6 17.31
 -2 -4 -8 148.95 18.68
 2 -4 8 118.79 18.15
 2 -4 8 120.75 18.29
 2 -4 9 506.25 42.18
 -2 -4 -9 469.31 41.46
 2 -4 9 442.02 40.22
 2 -4 10 264.65 27.6
 -2 -4 -10 248.94 27.1
 2 -4 10 234.67 27.37
 2 -4 11 60.53 18.35
 -2 -4 -11 79.04 17.76
 2 -4 11 58.76 19.98
 2 -4 12 128.43 21.37
 -2 -4 -12 128.04 19.87
 2 -4 12 90.76 23.04
 2 -4 13 141.34 23.66
 2 -4 13 173.5 25.97
 -2 -4 -13 179.04 22.36
 -2 -4 -14 12.06 9.03
 2 -4 14 27.75 20.86
 -2 -4 -15 113.56 12.43
 2 -4 15 86.98 22.61
 2 -4 16 174.24 30.56
 -2 -4 -16 301.34 22.97
 -2 -4 -17 238 19.32
 -2 -4 -18 17.27 9.85
 -2 -4 -19 58.32 8.49
 -2 -3 14 0.62 13.64
 2 -3 -13 31.26 11.29
 -2 -3 13 54 14.05
 2 -3 -12 51.16 12.65
 -2 -3 12 56.65 13.47
 -2 -3 11 270.9 24.19
 2 -3 -11 261.12 23.64
 2 -3 -10 790.86 57.33
 2 -3 -10 681.5 57.33
 -2 -3 10 759.24 57.53
 -2 -3 9 668.25 50.39
 2 -3 -9 630.93 50.11
 2 -3 -7 4.54 8.56
 2 -3 8 365.85 32.2
 2 -3 9 12.76 16.39
 2 -3 12 132.66 22.19
 2 -3 13 582.15 54.24
 -2 -3 -13 661.55 53.34
 -2 -3 -15 316.49 25.81
 -2 -3 -16 52.01 8.71
 -2 -3 -17 9.48 6.33
 -2 -2 13 889.43 68.63
 2 -2 -13 881.52 68.15
 -2 -2 12 299.75 28.12
 2 -2 -12 338.82 27.82
 -2 -2 11 352.77 28.84
 2 -2 -11 323.18 28.49
 -2 -2 10 34.21 11.37
 2 -2 -10 13.07 9.67
 -2 -2 9 74.24 11.38
 2 -2 -9 66.44 11.3
 -2 -2 -15 394.76 31.35
 -2 -2 -16 596.28 45.66
 -2 -2 -17 282.7 22.54
 2 -1 -21 2.25 6.08
 2 -1 -20 37.84 9.19
 2 -1 -19 14.82 10.35
 2 -1 -18 33.92 12.39
 2 -1 -17 41.3 12.98
 -2 -1 16 16.05 11.95
 2 -1 -16 32.41 14.62
 -2 -1 15 112.71 15.48
 2 -1 -15 107.04 17.06
 2 -1 -14 105.1 15.91
 -2 -1 14 114.02 15.53
 2 -1 -14 74.73 14.08
 2 -1 -13 22.49 13.33
 -2 -1 13 -7.57 13.76
 2 -1 -13 6.14 10.84
 -2 -1 12 40.23 14.1
 2 -1 -12 30.12 10.92
 -2 -1 11 50.54 16.68
 2 -1 -11 53.99 11.14
 -2 -1 10 233.76 25.95
 2 -1 -10 247.52 21.65
 -2 -1 9 170.35 20.42
 2 -1 -9 189.44 17.85
 -2 -1 8 449.29 39.07
 2 -1 -8 481.65 37.14
 -2 -1 7 41.57 10.76
 -2 -1 6 11.8 9.48
 -2 -1 5 77.22 11.41
 -2 -1 4 19.33 8.95
 -2 -1 3 76.21 11.15
 2 -1 -2 427.54 34.66
 -2 -1 2 422.49 33.8
 2 -1 -1 10.8 10.24
 -2 -1 1 8.77 8.42
 2 -1 0 8.7 9.92
 2 -1 0 12.63 9.92
 2 -1 1 37.72 10.86
 2 -1 2 62.93 11.82
 2 -1 3 25.78 10.06
 2 -1 4 96.13 13.29
 2 -1 5 58.83 12.67
 2 -1 6 3.07 11.01
 -2 -1 -6 1.86 10.69
 2 -1 7 96.28 15.87
 -2 -1 -7 121.29 16.1
 2 -1 8 -1.27 11.8
 -2 -1 -8 18.15 13.17
 2 -1 9 -7.08 13.62
 -2 -1 -9 -6.82 14
 2 -1 10 21.58 18.83
 -2 -1 -10 2.91 15.29
 2 -1 11 21 19.48
 -2 -1 -11 9.18 15.81
 2 -1 12 -1.03 20.56
 -2 -1 -12 18.55 15.93
 2 -1 13 172.08 26.42
 2 -1 14 86.68 23.53
 2 -1 15 39.33 22.91
 2 -1 16 -14 20.36
 -2 -1 -16 2.47 7.23
 2 -1 17 7.88 18.42
 -2 -1 -17 -0.48 6.08
 -2 -1 -18 25.9 10.7
 -2 -1 -19 49.89 8.75
 2 0 -21 254.02 20.29
 2 0 -20 317.94 25.91
 2 0 -19 24.81 10.71
 2 0 -18 105.59 14.94
 2 0 -17 145.1 17.86
 -2 0 16 930.06 69.51
 2 0 -16 875.82 69.91
 -2 0 15 1201.49 89.05
 2 0 -15 1136.65 89.42
 2 0 -14 471.8 39.06
 -2 0 14 480.96 38.65
 2 0 -14 464.34 38.4
 2 0 -13 812.22 69.41
 -2 0 13 944.46 69.54
 2 0 -13 947.62 69.35
 2 0 -12 155.53 19.34
 2 0 -12 197.52 18.7
 -2 0 12 168.24 19.9
 2 0 -11 341.23 25.44
 -2 0 11 285.53 26.34
 -2 0 11 326.32 30.03
 2 0 -10 60.85 12.63
 2 0 -10 56.05 10.92
 -2 0 10 42.27 13.3
 -2 0 10 52.14 16.16
 -2 0 9 486.28 39.87
 2 0 -9 456.86 37.04
 -2 0 8 717.8 55.14
 2 0 -8 678.64 53.05
 -2 0 7 325.81 29.03
 2 0 -7 345.68 27.75
 -2 0 6 3191.12 237.87
 -2 0 5 762.26 58.93
 -2 0 4 219.73 19.86
 -2 0 3 50.85 9.49
 2 0 -2 197.08 19.18
 -2 0 2 193.33 17.54
 2 0 -1 84.83 13.02
 -2 0 1 91.12 10.86
 2 0 0 647.04 52.38
 2 0 0 700.64 52.98
 2 0 1 1519.6 115.01
 2 0 2 1820.6 137.25
 2 0 3 1113.79 85.5
 2 0 4 1946.16 146.89
 2 0 5 664.08 53.25
 2 0 6 1267.04 105.19
 -2 0 -6 1479.98 105.31
 2 0 7 2629.94 204.12
 -2 0 -7 2786.28 204.06
 2 0 8 1244.56 91.05
 2 0 8 1060.79 92.37
 -2 0 -8 1240.49 93.01
 2 0 9 937.23 76.31
 2 0 9 941.05 77.89
 -2 0 -9 1070.98 78.43
 2 0 10 1101.25 86.89
 2 0 10 1108.92 88.64
 -2 0 -10 1121.86 88.29
 2 0 11 534.37 49.62
 2 0 11 533.22 50.44
 -2 0 -11 669.1 50.77
 2 0 12 179.75 23.44
 2 0 12 121.84 23.9
 -2 0 -12 163.65 22.15
 2 0 13 87.41 20.32
 2 0 13 108.84 24.7
 -2 0 -13 112.37 18.94
 2 0 14 123.81 26.4
 2 0 15 229.31 29.3
 -2 0 -16 709.79 51.56
 2 0 16 539.11 56.27
 -2 0 -17 317.63 24.05
 2 0 17 218.23 30.9
 -2 0 -18 265.14 23.09
 -2 0 -19 205.48 17.62
 2 1 -21 8.8 6.06
 2 1 -20 48.7 9.75
 2 1 -19 27.83 11.12
 2 1 -18 51.36 12.92
 2 1 -17 40.24 12.85
 -2 1 16 15.18 12.01
 2 1 -16 14.6 13.97
 -2 1 15 113.52 15.29
 2 1 -15 92.72 16.51
 2 1 -14 100.58 16.36
 -2 1 14 135.32 16.05
 2 1 -14 84 14.66
 2 1 -13 18.8 12.87
 -2 1 13 1.52 13.58
 2 1 -13 4.03 11.21
 2 1 -12 13.77 13.04
 2 1 -12 43.67 10.76
 -2 1 12 30.77 14.32
 2 1 -11 36.87 13.28
 -2 1 11 51.73 14.33
 2 1 -11 54.85 11.77
 -2 1 11 80.03 18.26
 2 1 -10 184.51 20.69
 -2 1 10 205.6 21.22
 -2 1 10 213.54 23.69
 2 1 -10 243.46 19.64
 -2 1 9 221.6 21.59
 2 1 -9 180.26 18.01
 -2 1 8 553.75 41.58
 2 1 -8 473.35 39.06
 -2 1 7 55.82 11.75
 2 1 -7 51.55 10.27
 -2 1 6 20.55 9.71
 -2 1 5 97.5 12.55
 -2 1 4 28.33 9.43
 -2 1 3 80.08 11.08
 2 1 -2 428.55 34.89
 -2 1 2 425.58 33.97
 2 1 -1 0.54 10.63
 -2 1 1 -2.51 8.31
 2 1 0 1.09 10.5
 2 1 0 18.56 10.38
 2 1 1 49.92 11.14
 2 1 2 78.99 12.33
 2 1 3 13.62 9.74
 2 1 4 110.01 14.47
 2 1 5 38.55 11.47
 2 1 6 13.29 11.63
 -2 1 -6 26.9 11.78
 2 1 7 124.84 16.81
 -2 1 -7 126.17 16.63
 2 1 8 7.63 12.37
 2 1 8 -2.5 13.39
 -2 1 -8 7.24 13.76
 2 1 9 -5.66 13.46
 2 1 9 6.79 16.72
 -2 1 -9 -14.95 13.51
 2 1 10 9.34 14.18
 2 1 10 26.83 18.76
 -2 1 -10 36.27 15.9
 2 1 11 8.43 16.89
 2 1 11 -2.87 20.34
 -2 1 -11 1.52 15.77
 2 1 12 8.99 16.36
 2 1 12 5.17 20.88
 -2 1 -12 12.33 14.8
 2 1 13 211.93 26.63
 2 1 13 190.87 27.33
 -2 1 -13 192.84 23.72
 2 1 14 98.86 25.54
 2 1 15 26.98 22.02
 -2 1 -16 15 7.87
 2 1 16 0.94 20.28
 -2 1 -17 -0.49 6.41
 2 1 17 5.53 18.57
 -2 1 -18 45.06 11.05
 -2 1 -19 50.11 8.67
 2 2 -21 248.32 19.84
 2 2 -20 127.56 13.3
 2 2 -19 60.93 11.71
 2 2 -18 7.05 11.76
 2 2 -17 15.69 12.94
 -2 2 16 312.48 26.79
 2 2 -16 298.92 28.06
 -2 2 15 389.09 31.42
 2 2 -15 346.15 31.92
 2 2 -14 724.35 55.57
 -2 2 14 741.77 55.97
 2 2 -14 668.4 56.03
 2 2 -13 900.31 67.61
 2 2 -13 783.05 67.9
 -2 2 13 952.45 67.95
 2 2 -12 267.64 26.82
 -2 2 12 307.48 27.42
 2 2 -12 328.14 26.16
 2 2 -11 274.52 26.35
 2 2 -11 330.52 25.54
 -2 2 11 275.84 26.59
 -2 2 11 293.88 30.18
 2 2 -10 33.29 11.73
 2 2 -10 17.89 10.03
 -2 2 10 31.93 12.65
 -2 2 10 31.39 14.67
 2 2 -9 71.07 11.22
 -2 2 9 76.18 14.61
 -2 2 8 820.36 64.51
 2 2 -8 819.7 62.49
 -2 2 7 1292.61 94.08
 2 2 -7 1203.65 92.53
 -2 2 6 2762.11 206.29
 -2 2 5 662.27 51.6
 -2 2 4 128.7 13.81
 -2 2 3 63.93 9.98
 -2 2 2 8.24 8.12
 2 2 -2 12.78 10.28
 -2 2 1 312.69 25.73
 2 2 -1 315.09 27.14
 2 2 0 504.36 38.79
 2 2 0 453.96 38.99
 2 2 1 1001.55 76.97
 2 2 2 417.38 34.66
 2 2 3 292.65 26.16
 2 2 4 368.06 31.59
 2 2 5 21.1 11.39
 2 2 6 68.65 13.67
 -2 2 -6 75.12 13.36
 2 2 7 1473.29 117.31
 -2 2 -7 1577.67 117.13
 2 2 8 733.85 55.69
 2 2 8 632.1 56.85
 -2 2 -8 732.89 57.63
 2 2 9 299.88 28.62
 2 2 9 323.76 30.13
 -2 2 -9 253.86 29.02
 2 2 10 384.84 37.85
 2 2 10 454.28 39.06
 -2 2 -10 411.45 38.06
 2 2 11 205.57 26.8
 -2 2 -11 226.75 25.95
 2 2 11 224.13 26.93
 2 2 12 265.53 30.69
 -2 2 -12 275.04 28.1
 2 2 12 252.2 30.91
 2 2 13 37.22 17.63
 2 2 13 9.74 22.31
 -2 2 -13 32.77 15.52
 2 2 14 211.46 28.91
 2 2 15 307.26 33.22
 2 2 16 489.3 44.08
 -2 2 -17 279.06 22.4
 -2 2 -18 0.16 3.15
 -2 2 -18 216.07 11.68
 -2 2 -19 201.19 17.31
 2 3 -21 16.74 6.18
 2 3 -20 259.96 21.77
 2 3 -19 179.18 17.72
 2 3 -18 498.97 39.98
 2 3 -17 408.38 34.2
 -2 3 16 259.41 23.33
 2 3 -16 240.01 24.35
 -2 3 15 235.25 22.32
 2 3 -15 227.54 23.19
 2 3 -14 5.36 12.65
 -2 3 14 -10.96 12.57
 2 3 -14 2.53 10.81
 2 3 -13 37.89 13.26
 -2 3 13 25.03 14.01
 2 3 -13 25.31 10.98
 2 3 -12 45.06 13.34
 2 3 -12 49.35 10.9
 -2 3 12 53.45 14.74
 2 3 -11 234.69 24.1
 2 3 -11 272.72 22.99
 -2 3 11 250.37 24.48
 -2 3 11 316.59 28.64
 2 3 -10 655.69 56.38
 -2 3 10 737.28 56.82
 2 3 -10 797.62 56.39
 -2 3 10 734.17 59.83
 2 3 -9 645.42 50.14
 -2 3 9 654.82 52.84
 2 3 -8 855.09 66.62
 -2 3 8 920.8 68.59
 2 3 -7 17.69 9.69
 -2 3 7 -1.43 10.75
 -2 3 6 15.05 9.43
 -2 3 5 148.34 15.52
 -2 3 4 695.21 53.81
 -2 3 3 1267.78 95.57
 -2 3 2 372.05 30.27
 2 3 -2 378.87 31.28
 -2 3 1 430.39 33.23
 2 3 -1 396.47 33.98
 2 3 0 54.34 11.55
 2 3 0 53.76 11.05
 2 3 1 234.61 21.91
 2 3 2 6.38 9.8
 2 3 3 71.08 12.25
 2 3 4 980.52 75.96
 2 3 5 3468.19 259.36
 2 3 6 505.94 44.02
 -2 3 -6 556.02 44.02
 2 3 7 535.45 47.68
 -2 3 -7 618.32 47.75
 2 3 8 357.28 35
 -2 3 -8 414.64 35
 2 3 8 387.36 33.71
 -2 3 -9 -1.36 14.1
 2 3 9 14.38 17.07
 2 3 9 4.24 14.03
 -2 3 -10 162.02 21.54
 2 3 10 122.37 23.31
 2 3 10 164.66 22.55
 -2 3 -11 200.39 24.31
 2 3 11 231.86 26.61
 2 3 11 194.3 26.69
 -2 3 -12 134.74 20.75
 2 3 12 169.94 23.27
 2 3 12 114.63 23.03
 2 3 13 599.24 56.44
 2 3 13 645.01 57.07
 -2 3 -13 707.09 55.46
 2 3 14 635.68 55.54
 2 3 15 250.33 31.02
 2 3 16 60.23 21.03
 -2 3 -17 -2.7 6.4
 -2 3 -18 2.92 3.33
 -2 3 -18 133.6 11.04
 -2 3 -19 52.51 8.43
 2 4 -21 156.17 13.25
 2 4 -20 60.23 9.81
 2 4 -19 106.57 13.68
 2 4 -18 4.43 11.42
 2 4 -17 41.84 13.48
 -2 4 16 55.31 12.65
 2 4 -16 40.68 13.55
 -2 4 15 43.51 12.97
 2 4 -15 54.15 14.77
 2 4 -14 366.64 30.3
 -2 4 14 371.51 31.08
 2 4 -14 334.62 31.49
 2 4 -13 42.78 11.72
 2 4 -13 30.44 13.97
 -2 4 13 44.99 13.21
 2 4 -12 211.78 22.91
 -2 4 12 221.81 23.17
 2 4 -12 264.44 21.86
 2 4 -11 9.05 12.25
 -2 4 11 4.8 12.76
 2 4 -11 16.5 10.78
 -2 4 11 12.14 15.91
 2 4 -10 65.88 12.58
 -2 4 10 41.32 15.73
 -2 4 10 72.97 14.2
 2 4 -10 80.19 11.65
 2 4 -9 161.26 16.67
 -2 4 9 176.19 20.37
 2 4 -8 230.61 21.27
 -2 4 8 259 23.52
 2 4 -7 204.43 18.77
 -2 4 7 212.55 20.48
 -2 4 6 96.58 12.79
 -2 4 5 1270.38 96.16
 -2 4 4 88.52 11.97
 -2 4 3 26.28 8.48
 2 4 -2 4.47 10.31
 -2 4 2 -2.63 8.18
 2 4 -1 541.66 43.4
 -2 4 1 546.87 42.41
 2 4 0 214.39 19.94
 2 4 0 202.68 19.7
 2 4 1 79.86 13.08
 2 4 2 208.46 20.1
 2 4 3 810.07 63.12
 2 4 4 239.56 22.46
 2 4 5 111.41 14.79
 2 4 6 34.81 12.65
 -2 4 -6 23.28 10.9
 2 4 7 115.48 16.5
 -2 4 -7 140.52 17.77
 2 4 8 141.49 19.41
 2 4 8 113.12 18.53
 -2 4 -8 162.8 19.09
 2 4 9 478.89 42.71
 2 4 9 522.85 43.8
 -2 4 -9 494.56 43.38
 2 4 10 264.76 28.03
 -2 4 -10 267.4 28
 2 4 10 245.6 28.53
 -2 4 -11 67.54 17.52
 2 4 11 61.3 19.36
 2 4 11 47.16 17.82
 -2 4 -12 129.43 19.9
 2 4 12 115.45 24.85
 2 4 12 139.51 22.26
 -2 4 -13 173.82 22.23
 2 4 13 186.11 24.71
 2 4 13 137.67 27
 2 4 14 32.34 23.52
 2 4 15 76.59 22.74
 2 4 16 211.57 27.04
 -2 4 -17 212.36 17.64
 -2 4 -18 4.85 3.5
 -2 4 -18 15.46 9.87
 -2 4 -19 59.3 8.61
 2 5 -21 72.67 7.98
 2 5 -20 107 11.86
 2 5 -19 531.2 41.61
 2 5 -18 697.04 54.08
 2 5 -17 656.05 51.73
 -2 5 16 384.68 31.55
 2 5 -16 371.24 32.34
 2 5 -15 508.9 39.14
 -2 5 15 460.42 39.36
 2 5 -15 487.11 40.07
 2 5 -14 17.27 11.59
 -2 5 14 28.45 13.13
 2 5 -14 40.62 14.28
 2 5 -13 130.25 15.41
 2 5 -13 128.7 17.35
 -2 5 13 133.66 16.45
 2 5 -12 261.99 25.78
 -2 5 12 281.11 26.22
 2 5 -12 304.95 25.14
 2 5 -11 700.42 54.96
 2 5 -11 778.45 54.73
 -2 5 11 640.42 55.04
 -2 5 11 676.67 58.4
 2 5 -10 1049.37 80.53
 -2 5 10 1066.82 80.94
 -2 5 10 997.6 83.63
 2 5 -10 1093.06 80.45
 -2 5 9 1704.74 124.48
 2 5 -9 1595.04 121.67
 -2 5 8 1417.82 106.33
 2 5 -8 1378.75 104.35
 -2 5 7 261.46 23.75
 2 5 -7 255.48 22.18
 2 5 -6 125.29 13.96
 -2 5 6 131.47 14.83
 -2 5 5 721.71 56.08
 -2 5 4 1059.53 80.44
 -2 5 3 1514.4 113.71
 2 5 -2 2552.89 191.44
 -2 5 2 2572.25 190.95
 2 5 -1 1159.78 85.67
 -2 5 1 1101.87 84.92
 2 5 0 601.26 44.25
 2 5 0 512.53 44.11
 2 5 1 297.81 26.25
 2 5 2 22.83 10.29
 2 5 3 1471.36 111.67
 2 5 4 696.5 55.16
 2 5 5 3312.44 247.95
 2 5 6 1204.66 96.47
 -2 5 -6 1293.69 96.29
 2 5 7 925.85 72.68
 -2 5 -7 908.18 72.27
 -2 5 -8 186.85 21.52
 2 5 8 192.13 21.16
 2 5 8 164.89 21.43
 -2 5 -9 8.11 13.87
 2 5 9 3.85 15.89
 2 5 9 25.45 13.41
 -2 5 -10 189.44 24.22
 2 5 10 216.06 25.19
 2 5 10 228.24 25.39
 -2 5 -11 68.8 16.95
 2 5 11 92.23 19.63
 2 5 11 62.47 20.16
 2 5 12 604.52 52.35
 -2 5 -12 616.68 50.71
 2 5 12 546.38 51.1
 2 5 13 806.75 64.47
 -2 5 -13 748.83 62.45
 2 5 13 725.22 63.28
 2 5 14 669.16 57.51
 2 5 15 214.97 28.58
 2 5 16 18.94 20.19
 -2 5 -17 39.68 7.06
 -2 5 -18 267.58 22.9
 -2 5 -19 133.94 12.34
 2 6 -21 -2.46 4.76
 2 6 -20 -2.06 7.73
 2 6 -19 -3.43 9.61
 2 6 -18 -2.31 11.22
 2 6 -17 12.53 12.33
 2 6 -16 126.57 15.94
 -2 6 16 102.98 14.96
 2 6 -15 6.73 13.64
 2 6 -15 11.43 10.92
 -2 6 15 16.85 12.34
 2 6 -14 -4.69 13.76
 2 6 -14 -2.92 11.33
 -2 6 14 0.97 12.56
 2 6 -13 56.36 14.35
 2 6 -13 41.57 11.39
 -2 6 13 14.73 13.07
 2 6 -12 3.38 12.83
 -2 6 12 2.46 13.26
 2 6 -12 9.81 10.74
 -2 6 11 84.36 18.21
 2 6 -11 85.27 14.74
 -2 6 11 110.23 15.08
 2 6 -11 92.94 12.94
 -2 6 10 38.3 15.99
 2 6 -10 55.52 12.79
 -2 6 10 63.62 13.61
 2 6 -10 56.24 10.55
 -2 6 9 -2.03 12.38
 2 6 -9 1.97 9.47
 -2 6 8 88.08 14.42
 2 6 -8 81.69 11.99
 -2 6 7 -1.46 10.17
 2 6 -7 1.03 9.13
 -2 6 6 90.99 12.65
 2 6 -6 83.3 11.72
 -2 6 5 3.44 9.27
 -2 6 4 81.88 11.33
 -2 6 3 128.64 13.51
 -2 6 2 11.09 8.31
 2 6 -2 -4.51 10.61
 -2 6 1 173.6 16.49
 2 6 -1 180.95 17.76
 2 6 0 128.04 15.07
 2 6 0 126.84 15.16
 2 6 1 10.39 10.05
 2 6 2 71.84 12.25
 2 6 3 145.59 16.54
 2 6 4 53.35 12.43
 2 6 5 29.51 11.39
 2 6 6 59.48 12.8
 -2 6 -6 53.44 12.99
 2 6 7 48.21 13.8
 -2 6 -7 44.72 13.09
 2 6 8 29.41 14.62
 2 6 8 11.48 13.59
 -2 6 -8 32.8 14.26
 2 6 9 10.14 17.17
 2 6 9 -2.83 14.25
 -2 6 -9 -5.38 14.11
 2 6 10 197.21 22.4
 -2 6 -10 149.6 20.92
 2 6 11 8.67 19.35
 -2 6 -11 19.2 15.22
 2 6 12 264.24 29.83
 -2 6 -12 238.13 26.94
 2 6 12 276.1 29.62
 2 6 13 9.6 22.35
 2 6 13 34.49 18.18
 -2 6 -13 -7.16 14.12
 2 6 14 29.69 22.09
 2 6 15 -17.91 22.07
 2 6 16 -7.07 19.21
 -2 6 -17 -13.1 11.71
 -2 6 -18 2.87 9.16
 -2 6 -19 27.33 6.7
 2 7 -20 46.71 8.51
 2 7 -19 513.54 40.13
 2 7 -18 378.41 31.31
 2 7 -17 482.95 39.15
 -2 7 16 784.79 61.48
 2 7 -16 812.18 61.92
 2 7 -15 201.69 19.82
 -2 7 15 220.56 20.97
 2 7 -15 216.45 21.94
 2 7 -14 63.19 12.37
 -2 7 14 54.18 13.37
 2 7 -14 48.86 13.58
 2 7 -13 155.4 17.18
 2 7 -13 153.89 17.85
 -2 7 13 161.79 18.45
 2 7 -12 563.96 45.62
 -2 7 12 599.05 46.36
 2 7 -12 577.36 46.02
 -2 7 11 1323.97 100.94
 2 7 -11 1320.65 96.78
 -2 7 11 1212.44 97.14
 2 7 -11 1290.28 96.91
 -2 7 10 789.74 65.56
 2 7 -10 855.82 62.4
 -2 7 10 813.92 62.73
 2 7 -10 780.73 62.41
 -2 7 9 1066.88 85.51
 2 7 -9 1110.54 82.97
 -2 7 8 308.12 27.49
 2 7 -8 294.48 25.1
 -2 7 7 281.09 25.45
 2 7 -7 282.74 23.75
 -2 7 6 235.47 21.93
 2 7 -6 236.17 20.44
 -2 7 5 358.57 30.02
 -2 7 4 1361.89 102.74
 -2 7 3 1449.41 108.91
 2 7 -2 2415.12 172.8
 -2 7 2 2232.18 172.12
 2 7 -1 634.29 49.5
 -2 7 1 627.23 48.66
 2 7 0 1240.6 92.46
 2 7 0 1191.67 92.74
 2 7 1 334.93 28.5
 2 7 2 43.4 11.28
 2 7 3 699.84 55.3
 2 7 4 1054.15 81.5
 2 7 5 1638.76 124.63
 2 7 6 1510.32 119.47
 -2 7 -6 1611.99 119.23
 2 7 7 1238.71 95.09
 -2 7 -7 1208.56 94.7
 2 7 8 372.94 33.14
 2 7 8 382.95 34.28
 -2 7 -8 352.19 33.39
 2 7 9 2.34 16.47
 2 7 9 1.41 14.66
 -2 7 -9 8.07 14.24
 2 7 10 48.38 20.25
 2 7 10 67.97 17.42
 -2 7 -10 71.06 16.13
 2 7 11 95.14 22.67
 2 7 11 118.4 20.72
 -2 7 -11 113.13 18.29
 2 7 12 1109.65 84.74
 -2 7 -12 1008.92 83.02
 2 7 12 1020.64 82.84
 2 7 13 573.45 52.11
 -2 7 -13 618.67 50.35
 2 7 13 569.46 51.39
 2 7 14 450.21 43.24
 2 7 15 125.11 24.21
 2 7 16 15.52 19.76
 -2 7 -17 3.72 11.3
 -2 7 -18 222.24 19.44
 -2 7 -19 320.18 24.88
 2 8 -20 29.86 7.66
 2 8 -19 95.36 12.05
 2 8 -18 23.09 10.98
 2 8 -17 11.43 12.07
 -2 8 16 198.87 18.63
 2 8 -16 172.2 19.4
 2 8 -15 140.8 17.65
 -2 8 15 153.28 16.9
 2 8 -15 135.32 15.42
 2 8 -14 280.18 26.73
 -2 8 14 308.51 26.42
 2 8 -14 286.37 25.31
 2 8 -13 58.51 14.46
 -2 8 13 54.67 13.82
 2 8 -13 65.74 12.18
 2 8 -12 121.45 16.42
 2 8 -12 112.19 14.3
 -2 8 12 118.59 15.66
 -2 8 11 288.9 31.08
 2 8 -11 328.48 25.25
 2 8 -11 282.99 26.1
 -2 8 11 270.2 26.32
 -2 8 10 4.84 14.25
 2 8 -10 24.39 11.59
 2 8 -10 27.5 10.45
 -2 8 10 22.17 12.26
 2 8 -9 -11.6 9.3
 -2 8 9 9.41 12.09
 2 8 -8 88.52 11.9
 -2 8 8 78.45 14.24
 2 8 -7 348.29 28.83
 -2 8 7 369.59 30.65
 2 8 -6 1877.98 144.06
 -2 8 6 2047.71 145.46
 -2 8 5 1761.09 132.35
 -2 8 4 247.71 21.81
 -2 8 3 113.73 12.79
 -2 8 2 42.31 8.98
 2 8 -2 57.4 11.3
 -2 8 1 21 8.25
 2 8 -1 21.11 10.08
 2 8 0 182.75 18.05
 2 8 0 175.5 17.95
 2 8 1 99.73 14
 2 8 2 381.72 32.09
 2 8 3 898.77 69.77
 2 8 4 48.68 11.88
 2 8 5 0.93 9.85
 2 8 6 83.49 14.63
 -2 8 -6 90.01 14.85
 2 8 7 553.75 48.54
 -2 8 -7 613.78 48.36
 2 8 8 57.62 15.91
 2 8 8 49.76 14.48
 -2 8 -8 49.19 14.75
 2 8 9 144.37 22.59
 2 8 9 214.07 22.52
 -2 8 -9 161.76 21.38
 2 8 10 227.67 27.6
 2 8 10 297.12 28.12
 -2 8 -10 220.97 25.92
 2 8 11 123.05 22.96
 2 8 11 125.63 20.56
 -2 8 -11 105.69 18.97
 2 8 12 512.53 47.05
 2 8 12 521.25 47.63
 -2 8 -12 543.63 46.04
 2 8 13 15.77 22.47
 2 8 13 37.18 17.52
 -2 8 -13 12.33 13.84
 2 8 14 8.24 21.53
 2 8 15 105.18 22.67
 2 8 16 205.57 25.67
 -2 8 -17 177.83 18.08
 -2 8 -18 30.01 9.02
 -2 8 -19 112.97 10.36
 2 9 -20 20.18 7.2
 2 9 -19 189.22 17.24
 2 9 -18 204.13 19.21
 2 9 -17 360.37 30.34
 2 9 -16 499.46 40.44
 2 9 -15 118.23 14.32
 -2 9 15 129.9 15.37
 2 9 -15 112.33 15.96
 2 9 -14 35.95 10.94
 -2 9 14 12.46 12.59
 2 9 -14 10.91 12.78
 2 9 -13 35.01 10.75
 -2 9 13 32.97 13.36
 2 9 -13 39.05 13.47
 2 9 -12 639.43 49.96
 -2 9 12 681.48 50.53
 2 9 -12 602.92 50.39
 2 9 -11 283.74 22.91
 2 9 -11 233.39 23.57
 -2 9 11 248.38 23.77
 -2 9 10 384.83 40
 2 9 -10 486.28 36.33
 2 9 -10 472.23 36.65
 -2 9 10 426.58 37.14
 -2 9 9 753.59 58.43
 -2 9 9 714.65 60.95
 2 9 -9 777.86 58.12
 -2 9 8 191.51 20.13
 2 9 -8 176.62 17.32
 -2 9 7 1271.26 91.46
 2 9 -7 1155.13 89.7
 2 9 -6 12.45 8.74
 -2 9 6 6.6 8.88
 2 9 -5 94.68 12.19
 -2 9 5 117.03 13.2
 -2 9 4 782.18 60.26
 -2 9 3 3135.72 233.64
 2 9 -3 3148.7 234.21
 -2 9 2 429.95 34.48
 2 9 -2 436.57 35.5
 -2 9 1 819.12 62.11
 2 9 -1 806.33 62.82
 -2 9 0 282.73 24.33
 2 9 0 310.53 25.51
 2 9 1 406.62 33.87
 2 9 2 1.47 9.69
 2 9 3 270.41 24.6
 2 9 4 658.68 52.62
 2 9 5 451.57 38.48
 -2 9 -5 461.63 38.02
 2 9 6 1269.56 99.34
 -2 9 -6 1305.72 99.08
 2 9 7 495.5 43.19
 -2 9 -7 516.38 42.88
 2 9 8 196.42 23.11
 2 9 8 258.6 24.34
 -2 9 -8 196.97 23.22
 2 9 9 18.25 15.14
 2 9 9 5.57 16.47
 -2 9 -9 2.65 13.14
 2 9 10 6.13 15.3
 2 9 10 6.19 18.45
 -2 9 -10 9.75 14.13
 2 9 11 401.27 39.1
 2 9 11 385.35 39.08
 -2 9 -11 469.76 38.66
 2 9 12 634.36 56.15
 2 9 12 656.16 56.81
 -2 9 -12 692.72 55.66
 2 9 13 251.26 27.79
 2 9 13 194.22 28.79
 -2 9 -13 244.99 25.42
 2 9 14 316.61 33.11
 2 9 15 82.72 20.82
 2 9 16 20.14 18.45
 -2 9 -17 -10.79 10.51
 -2 9 -18 45.54 9.05
 2 10 -20 199.12 16.36
 2 10 -19 141.87 14.22
 2 10 -18 23.05 10.37
 2 10 -17 38.91 11.76
 2 10 -16 188.21 19.58
 2 10 -15 335.51 29.03
 -2 10 15 360.17 29.73
 2 10 -15 364.03 30.3
 2 10 -14 633.78 51.35
 2 10 -14 669.37 52.1
 -2 10 14 688.39 51.89
 2 10 -13 488.54 38.4
 -2 10 13 460.51 38.21
 2 10 -13 456.62 37.42
 2 10 -12 195.81 21.66
 -2 10 12 246.88 21.64
 2 10 -12 223.02 20.75
 2 10 -11 87.65 13.82
 2 10 -11 80.88 12.63
 -2 10 11 64.81 14.41
 -2 10 10 2.46 14.77
 2 10 -10 -1.2 10.41
 2 10 -10 -4.26 9.63
 -2 10 10 11.95 12.41
 -2 10 9 105.21 17.1
 2 10 -9 90.67 13.2
 -2 10 9 83.82 14.57
 2 10 -9 96.1 12.48
 2 10 -8 1544.18 118.72
 -2 10 8 1683.27 121.08
 2 10 -7 1988.22 153.02
 -2 10 7 2197.91 154.85
 2 10 -6 3481.22 264.09
 -2 10 6 3729.22 265.49
 2 10 -5 1658.11 125.42
 -2 10 5 1722.67 126.52
 -2 10 4 1942.67 145.59
 -2 10 3 13.64 7.45
 2 10 -3 25.14 10.44
 -2 10 2 245.97 21.67
 2 10 -2 272.61 22.99
 -2 10 1 427.08 33.5
 2 10 -1 409.63 34.33
 -2 10 0 2016.01 150.53
 2 10 1 1030.6 79.15
 2 10 2 1437.02 109.12
 2 10 3 1624.27 123.07
 2 10 4 494.16 40.83
 2 10 5 12.99 10.43
 -2 10 -5 17.05 11.27
 2 10 6 24.72 11.47
 -2 10 -6 29.76 11.89
 2 10 7 595.15 47.78
 -2 10 -7 546.79 47.42
 2 10 8 181.95 22.87
 2 10 8 231.36 22.86
 -2 10 -8 184.47 22.13
 2 10 9 567.8 50.79
 -2 10 -9 543.6 50.88
 2 10 10 237.07 29.11
 2 10 10 282.77 28.89
 -2 10 -10 298.61 28.68
 2 10 11 733.91 63.92
 2 10 11 825.98 65.32
 -2 10 -11 805.31 64.34
 2 10 12 289.08 34.58
 2 10 12 313.51 33.18
 -2 10 -12 347.91 31.21
 2 10 13 61.38 23.03
 2 10 13 60 18.69
 -2 10 -13 70.4 15.79
 2 10 14 199.83 27.13
 2 10 15 126.3 23.23
 -2 10 -17 425.26 34.02
 -2 10 -18 191.89 16.54
 2 11 -20 5.23 5.46
 2 11 -19 11.24 8.12
 2 11 -18 36.01 10.18
 2 11 -17 29.99 11.16
 2 11 -16 35.71 12.33
 2 11 -15 40.28 10.25
 -2 11 15 34.38 11.62
 2 11 -15 35.69 13.31
 2 11 -14 1.32 9.45
 -2 11 14 4.83 11.9
 2 11 -14 -10.38 12.81
 2 11 -13 6.34 9.59
 2 11 -13 20.15 12.27
 -2 11 13 29.75 11.74
 2 11 -12 606.08 46.87
 -2 11 12 602.08 47.07
 2 11 -12 577.79 46.54
 2 11 -11 123.43 14.73
 2 11 -11 116.66 13.91
 -2 11 11 104.32 15.78
 -2 11 10 197.64 23.02
 2 11 -10 205 18.25
 2 11 -10 167.49 18.47
 -2 11 10 176.43 19.63
 -2 11 9 597.95 50.71
 2 11 -9 637.93 47.73
 2 11 -9 608.9 47.4
 -2 11 9 594.78 47.92
 -2 11 8 672.08 52.85
 2 11 -8 641.06 50.26
 2 11 -7 113.21 13.26
 -2 11 7 105.61 15.1
 2 11 -6 46.86 10.25
 -2 11 6 75.96 11.89
 2 11 -5 29.1 8.77
 -2 11 5 26.95 9.11
 -2 11 4 243.93 21.45
 2 11 -4 238.23 20.43
 -2 11 3 1417.05 105.54
 2 11 -3 1382.6 106.03
 -2 11 2 28.1 8.46
 2 11 -2 37.58 10.84
 -2 11 1 1845.63 138.24
 2 11 -1 1853.84 138.81
 -2 11 0 631.48 48.71
 2 11 1 14 9.62
 2 11 2 7.44 10.22
 2 11 3 133.28 16.05
 2 11 4 98.38 14.7
 2 11 5 288.62 28.52
 -2 11 -5 348.51 28.33
 2 11 6 207.23 22.2
 -2 11 -6 215.57 21.58
 2 11 7 143.18 18.4
 -2 11 -7 130.17 17.81
 2 11 8 152.03 18.83
 2 11 8 148.7 19.09
 -2 11 -8 127.32 19.14
 2 11 9 38.89 14.55
 2 11 9 38.56 17.08
 -2 11 -9 33.76 13.89
 2 11 10 61.78 16.74
 2 11 10 52.07 20.24
 -2 11 -10 59.56 15.06
 2 11 11 190.72 25.01
 2 11 11 209.2 27.25
 -2 11 -11 241.89 24.91
 2 11 12 166.7 23.32
 2 11 12 153.21 25.03
 -2 11 -12 165.12 20.85
 2 11 13 202.44 27.85
 2 11 14 47.83 21.39
 2 11 15 -19.94 19.31
 -2 11 -17 48.2 10.72
 -2 11 -18 80.76 9.61
 2 12 -19 242.39 20.13
 2 12 -18 40.91 9.8
 2 12 -17 3.55 10.3
 2 12 -16 296.04 25.6
 2 12 -15 460.98 37.64
 -2 12 15 495.94 38.35
 2 12 -15 479.35 38.44
 2 12 -14 811.25 63.7
 2 12 -14 827.49 64.28
 -2 12 14 865.19 64.02
 2 12 -13 951.62 72.09
 -2 12 13 960.61 72.02
 2 12 -13 915.7 71.73
 2 12 -12 294.25 25.68
 -2 12 12 299.75 25.31
 2 12 -12 268.24 24.74
 2 12 -11 75.76 12.68
 2 12 -11 68.63 11.31
 -2 12 11 49.97 13.44
 -2 12 10 92.11 17.46
 2 12 -10 78.56 12.77
 2 12 -10 105.84 12.46
 -2 12 10 82.5 14.56
 -2 12 9 244.7 25.69
 2 12 -9 271.93 22.43
 2 12 -9 228.91 21.82
 -2 12 9 268.7 23.06
 -2 12 8 694.55 53.97
 2 12 -8 652.23 51.33
 -2 12 7 246.16 22.02
 2 12 -7 203.12 19.75
 -2 12 6 1199.2 87.59
 2 12 -6 1116.64 86.22
 -2 12 5 1230 90.33
 2 12 -5 1164.58 89.28
 -2 12 4 1922.85 139.53
 2 12 -4 1823.03 138.53
 -2 12 3 30.6 8.69
 2 12 -3 24.89 8.55
 2 12 -3 8.99 10.38
 2 12 -2 0.57 9.76
 -2 12 2 10.2 7.85
 2 12 -1 1383.63 104.31
 -2 12 1 1377.54 103.67
 -2 12 0 496.48 38.85
 2 12 1 2170.17 162.97
 2 12 2 1224.22 93.42
 2 12 3 1730.5 130.84
 2 12 4 1435.81 109.54
 2 12 5 15.8 10.21
 -2 12 -5 27.61 10.71
 2 12 6 73.99 14
 -2 12 -6 108.32 14.39
 2 12 7 515.38 43.89
 2 12 7 535.8 45.26
 -2 12 -7 570.42 45.09
 2 12 8 419.88 41.32
 -2 12 -8 446.59 42.2
 2 12 9 835.73 72.36
 2 12 9 1036.7 74.32
 -2 12 -9 912.23 73.24
 2 12 10 826.24 64.72
 2 12 10 785.27 65.61
 -2 12 -10 776.03 64.66
 2 12 11 818.07 68.61
 2 12 11 804.87 69.58
 -2 12 -11 927.61 68.99
 2 12 12 18.59 21.08
 2 12 12 37.5 15.95
 -2 12 -12 57.57 14.69
 2 12 13 5.85 19.93
 2 12 14 110.7 23.15
 2 12 15 352.55 34.19
 -2 12 -16 665.11 51.43
 -2 12 -17 412.94 32.49
 -2 12 -18 319.62 24.82
 2 13 -19 18.41 6.8
 2 13 -18 4 8.59
 2 13 -17 1.67 9.94
 2 13 -16 5.79 10.47
 2 13 -15 3.8 11.46
 2 13 -14 7.95 11.35
 -2 13 14 20.11 11.04
 2 13 -14 11.93 9.33
 2 13 -13 36.82 12.01
 -2 13 13 30.87 11.68
 2 13 -13 8.68 9.5
 2 13 -12 11.23 11.86
 -2 13 12 6.43 11.46
 2 13 -12 23.78 9.91
 2 13 -11 9.03 10.94
 -2 13 11 -1.71 11.48
 2 13 -11 -4.81 9.7
 2 13 -10 22.97 10.76
 2 13 -10 10.29 9.46
 -2 13 10 8.04 12.13
 -2 13 9 81.86 15.21
 2 13 -9 54.66 10.89
 -2 13 9 41.07 12.51
 2 13 -9 61.58 11.27
 -2 13 8 188.56 18.87
 -2 13 8 176.19 20.91
 2 13 -8 191.75 17.78
 -2 13 7 170.58 17.49
 2 13 -7 140.71 15.27
 2 13 -6 85.82 11.87
 -2 13 6 103.9 13.2
 2 13 -5 318.66 27.54
 -2 13 5 373.82 28.92
 -2 13 4 23.68 9.35
 2 13 -4 40.85 10.91
 2 13 -4 27.34 9.31
 2 13 -3 926.18 69.97
 -2 13 3 937.82 70.72
 2 13 -3 916.76 71.16
 -2 13 2 250.78 21.55
 2 13 -2 253.42 22.29
 -2 13 1 90.61 10.93
 2 13 -1 97.66 12.46
 -2 13 0 9.01 7.82
 -2 13 -1 35.91 8.04
 2 13 2 406.79 33.86
 2 13 3 11.94 9.28
 2 13 4 24.73 10.87
 -2 13 -4 13.19 10.48
 2 13 5 55.79 12.57
 -2 13 -5 66.85 11.87
 2 13 6 309.91 27.58
 -2 13 -6 280.8 27.48
 2 13 7 7.55 14.28
 2 13 7 4.54 12.78
 -2 13 -7 16.69 13.05
 2 13 8 10.14 15.9
 2 13 8 6.25 12.76
 -2 13 -8 -9.57 12.72
 2 13 9 154.51 21.94
 2 13 9 162.28 20.24
 -2 13 -9 124.44 19.33
 2 13 10 151.44 22.93
 2 13 10 138.12 21.04
 -2 13 -10 170.07 20.53
 2 13 11 238.53 30.4
 -2 13 -11 318.45 28.42
 2 13 11 286.61 29.73
 2 13 12 9.6 19.96
 2 13 12 1.59 15.49
 -2 13 -12 2.46 12.35
 2 13 13 -14.16 20.22
 2 13 14 49.46 20.5
 2 13 15 -3.89 17.84
 -2 13 -16 14.51 10.35
 -2 13 -17 4.74 7.81
 2 14 -19 23.25 6.19
 2 14 -18 1.44 7.95
 2 14 -17 24.13 9.69
 2 14 -16 221.49 20.29
 2 14 -15 282.44 24.74
 2 14 -14 794.97 64.23
 2 14 -14 845.76 64.83
 -2 14 14 901.58 64.62
 2 14 -13 875.14 66.4
 -2 14 13 868.83 66.21
 2 14 -13 852.38 65.95
 2 14 -12 916.89 69.1
 -2 14 12 917.68 69
 2 14 -12 877.9 68.89
 2 14 -11 18.46 10.8
 -2 14 11 13.68 12.01
 2 14 -11 13.02 10.12
 2 14 -10 21.41 10.27
 2 14 -10 25.38 10.06
 -2 14 10 23.56 12.08
 -2 14 9 34.49 14.7
 2 14 -9 41.37 10.17
 2 14 -9 31.81 9.87
 -2 14 9 23.09 12.41
 -2 14 8 185.9 20.67
 2 14 -8 198.36 17.97
 -2 14 8 171.19 18.36
 2 14 -7 793.04 61.81
 -2 14 7 840.02 63.75
 2 14 -6 1359.99 106.06
 -2 14 6 1525.79 107.63
 2 14 -5 2177.84 164.61
 -2 14 5 2271 165.69
 -2 14 4 1903.52 134.8
 2 14 -4 1742.81 133.89
 2 14 -4 1771.73 135.09
 -2 14 3 155.29 14.6
 2 14 -3 145.49 14.32
 2 14 -3 129.65 15.21
 2 14 -2 334.63 28.97
 -2 14 2 361.33 28.49
 -2 14 1 2139.19 159.63
 -2 14 0 1465.43 109.97
 -2 14 -1 2490.78 185.55
 2 14 2 1302.22 99.13
 2 14 3 338.07 29.38
 2 14 4 928.19 71.56
 -2 14 -4 913.26 71.32
 2 14 5 134.75 15.71
 -2 14 -5 96.97 14.54
 2 14 6 129.73 16.55
 -2 14 -6 131.24 17.07
 2 14 7 129.3 17
 -2 14 -7 135.58 17.57
 2 14 8 555.91 47.42
 -2 14 -8 524.24 47.27
 2 14 8 651.64 48.51
 2 14 9 253.52 27.13
 -2 14 -9 254.55 25.67
 2 14 9 246.26 26.15
 2 14 10 271.16 30.32
 -2 14 -10 306.48 29
 2 14 10 282.3 29.16
 2 14 11 438.32 42.38
 -2 14 -11 507.51 41.32
 2 14 11 478.58 43.11
 2 14 12 179.01 22.02
 2 14 12 122.26 24.56
 -2 14 -12 164.65 20
 2 14 13 19.97 19.6
 2 14 14 39.49 19.24
 -2 14 -16 333.91 27.35
 -2 14 -17 375.43 29.26
 2 15 -18 299.74 23.93
 2 15 -17 326.73 26.61
 2 15 -16 158.3 16.25
 2 15 -15 133.04 15.06
 -2 15 14 25.86 10.82
 2 15 -14 9.7 10.92
 2 15 -13 16.34 9.26
 -2 15 13 2.34 10.45
 2 15 -13 9.07 10.75
 2 15 -12 269.4 23.42
 -2 15 12 267.11 23.97
 2 15 -12 273.34 23.86
 2 15 -11 542.57 42.68
 -2 15 11 562.46 42.86
 2 15 -11 524.77 42.57
 -2 15 10 350.7 31.04
 2 15 -10 390.81 30.67
 -2 15 9 246.05 23.25
 2 15 -9 272.16 22.5
 -2 15 9 231.42 26.53
 -2 15 8 57.19 13.59
 2 15 -8 49.93 10.53
 -2 15 8 35.24 11.77
 2 15 -7 54.85 10.3
 -2 15 7 53.01 13.11
 -2 15 6 143.21 16.59
 2 15 -6 154.96 15.12
 -2 15 5 53.47 10.23
 2 15 -5 40.5 9.35
 -2 15 4 633.7 47.23
 2 15 -4 563.36 47.51
 2 15 -4 606.23 46.52
 -2 15 3 1628.31 114.6
 2 15 -3 1483.25 114.75
 2 15 -3 1479.15 113.8
 -2 15 2 74.35 9.73
 2 15 -2 66.69 11.48
 -2 15 1 781.92 59.65
 -2 15 0 139.47 13.7
 -2 15 -1 175.5 16.2
 2 15 2 16.06 8.9
 2 15 3 330.37 28.81
 2 15 4 426.05 34.84
 -2 15 -4 397.96 34.15
 -2 15 -5 349.92 29.63
 2 15 5 322.47 29.46
 -2 15 -6 1001.61 80.26
 2 15 6 1058.5 80.29
 -2 15 -7 196.15 23.73
 2 15 7 301.5 24.9
 2 15 8 163.62 19.8
 -2 15 -8 152.03 19.19
 2 15 9 202.45 22.27
 2 15 9 183.96 23.32
 -2 15 -9 162.14 20.62
 2 15 10 18.31 14.46
 2 15 10 5.97 17.17
 -2 15 -10 14.34 12.51
 2 15 11 478 45.7
 -2 15 -11 568.41 44.91
 2 15 12 355.88 35.03
 2 15 13 248.13 28.16
 2 15 14 303.08 30.96
 -2 15 -15 25.7 10.36
 -2 15 -16 13.69 8.51
 2 16 -17 137.75 13.69
 2 16 -16 162.88 15.98
 2 16 -15 362.61 29.8
 2 16 -14 421.2 34.06
 2 16 -13 144.69 15.07
 2 16 -13 143.3 15.92
 -2 16 13 142.7 15.53
 2 16 -12 1112.31 85.95
 -2 16 12 1162.66 85.98
 2 16 -12 1138.51 85.96
 -2 16 11 636.8 50.24
 2 16 -11 660.54 50.26
 -2 16 10 78.71 13.27
 2 16 -10 101.41 12.56
 -2 16 9 15.38 10.97
 2 16 -9 17.74 9.92
 -2 16 8 28.58 13.31
 2 16 -8 49.62 10.55
 2 16 -7 170.76 16.55
 -2 16 7 160.5 18.57
 2 16 -6 49.15 10.47
 -2 16 6 61.68 12.13
 -2 16 5 1284.52 92.97
 2 16 -5 1189.2 91.83
 2 16 -5 1214 93.09
 -2 16 4 41.44 8.68
 2 16 -4 33 9.31
 2 16 -4 28.42 9.79
 2 16 -3 266.2 22.9
 2 16 -3 252.95 21.99
 -2 16 3 262.07 22.34
 -2 16 2 41.66 8.23
 2 16 -2 50.06 10.09
 -2 16 1 373.17 29.92
 -2 16 0 730.29 55.83
 -2 16 -1 826.82 62.99
 -2 16 -2 612.66 47.36
 -2 16 -3 129.88 15.19
 2 16 3 161.54 16.09
 2 16 4 213.81 20.51
 -2 16 -4 199.35 20.16
 -2 16 -5 141.34 16.41
 2 16 5 148.1 17.01
 -2 16 -6 61.24 12.86
 2 16 6 47.24 12.26
 -2 16 -7 88.39 15.1
 2 16 7 102.43 15.42
 -2 16 -8 99.89 15.76
 2 16 8 86.33 15.59
 -2 16 -9 528.29 46.39
 2 16 9 591.21 47.48
 2 16 10 1283.5 99.14
 2 16 11 267.4 29.08
 2 16 12 125.61 22.1
 2 16 13 36.65 18.89
 2 16 14 42.84 17.71
 -2 16 -15 104.14 12.88
 2 17 -15 72.81 11.17
 2 17 -14 5.02 10.05
 -2 17 13 380.16 30.87
 2 17 -12 900.91 69.46
 -2 17 12 927.6 69.46
 2 17 -11 684.42 52.82
 2 17 -10 179.45 17.52
 2 17 -9 823.93 63.05
 2 17 -8 507.91 38.19
 -2 17 8 426.1 40.5
 2 17 -7 246.44 21.16
 -2 17 7 217.22 23.38
 -2 17 6 23.1 10.73
 2 17 -6 28.51 10.02
 -2 17 5 34.38 9.66
 2 17 -5 23.15 9.46
 2 17 -5 12.42 9.74
 -2 17 4 2210.18 161.09
 2 17 -4 2143.31 161.28
 2 17 -4 2120.77 160.35
 -2 17 3 1647.75 115.82
 2 17 -3 1458.64 115.95
 2 17 -3 1519.12 115.22
 -2 17 2 1471.8 110.49
 -2 17 1 568.9 44.08
 -2 17 0 710.33 54.34
 -2 17 -1 13.39 6.84
 -2 17 -2 9.35 6.88
 2 17 3 960.8 69.51
 -2 17 -3 842.88 68.97
 2 17 4 625.07 49
 -2 17 -4 599 48.59
 2 17 5 558.13 42.37
 -2 17 -5 472.29 41.99
 -2 17 -6 521.78 46.19
 2 17 6 629.37 47.09
 2 17 12 549.6 46.83
 2 17 13 527.35 44.75
 2 18 -11 191.05 18
 2 18 -10 199.33 18.76
 2 18 -9 77 11.72
 2 18 -8 22.29 9.9
 2 18 -7 46.41 10.78
 2 18 -6 11.63 9.27
 2 18 -5 296.04 24.84
 2 18 -4 13.63 9.21
 2 18 -3 131.38 14.31
 2 18 -2 5.4 8.17
 2 19 -10 641.43 49.7
 2 19 -9 851.71 64.98
 2 19 -8 188.15 18.12
 2 19 -7 321.11 26.79
 2 19 -6 161.06 15.91
 2 19 -5 438.56 34.92
 2 19 -4 398.14 31.89
 2 19 -3 939.21 71.14
 2 19 -2 821.23 62.55
 2 20 -10 84.9 11.76
 2 20 -9 32.53 9.88
 2 20 -8 393.62 31.86
 2 20 -7 297.32 25.14
 2 20 -6 61.17 10.99
 2 20 -5 220.87 19.7
 2 20 -4 163.04 16.15
 2 20 -3 157.09 15.47
 2 20 -2 6.54 8.77
 2 21 -9 537.01 42.17
 2 21 -8 436.89 34.99
 2 21 -7 14.7 9.24
 2 21 -6 15.51 9.6
 2 21 -5 672.57 51.81
 2 21 -4 126.94 14.24
 2 21 -3 791.59 60.43
 2 21 -2 438.87 34.87
 2 22 -8 61.89 11.01
 2 22 -7 261.72 22.7
 2 22 -6 456.66 36.34
 2 22 -5 969.5 73.56
 2 22 -4 129.43 14.35
 2 22 -3 22.37 9.69
 2 22 -2 57.66 11.12
 2 23 -8 299.72 25.3
 2 23 -7 92.29 12.48
 2 23 -6 66.83 11.44
 2 23 -5 75.57 11.87
 2 23 -4 161.16 16.3
 2 23 -3 90.37 12.2
 2 23 -2 95.4 12.39
 2 24 -7 204.59 18.88
 2 24 -6 703.16 54.13
 2 24 -5 487.28 38.57
 2 24 -4 133.25 14.61
 2 24 -3 86.79 12.28
 2 24 -2 96.02 12.49
 2 25 -6 236.94 21.06
 2 25 -5 116.48 13.81
 2 25 -4 16.68 9.5
 2 25 -3 154.51 15.98
 2 25 -2 152.92 15.85
 2 25 -1 160.11 16.61
 2 26 -6 1498.99 112.46
 2 26 -5 920.74 70.05
 2 26 -4 161.23 16.48
 2 26 -3 370.38 30.35
 2 26 -2 27.22 10.52
 2 26 -1 204 19.52
 2 27 -5 4.58 9.17
 2 27 -4 498.22 39.39
 2 27 -3 450.61 36.13
 2 27 -2 242.79 21.79
 2 27 -1 246.98 22.18
 2 28 -4 249.7 22.04
 2 28 -3 38.28 10.55
 2 28 -2 7.69 10.18
 2 28 -1 26.06 10.46
 2 29 -4 464.93 36.96
 2 29 -3 589.06 45.99
 2 29 -2 682.4 52.89
 2 29 -1 740.21 57.1
 2 29 0 364.23 30.34
 2 30 -3 42.06 10.54
 2 30 -2 50.21 10.9
 2 30 -1 28.49 10.44
 2 30 0 19.51 11.33
 2 31 -3 1049.24 79.4
 2 31 -2 958.21 72.82
 2 31 -1 705.04 54.55
 2 31 0 598.13 46.86
 2 31 1 372.16 31.02
 2 32 -2 47.7 10.55
 2 32 -1 96.36 13.09
 2 32 0 83.38 12.87
 2 32 1 39.43 11.34
 2 33 -1 445.14 35.57
 2 33 0 310.19 26.34
 2 33 1 202.12 19.27
 2 33 2 82.17 12.97
 2 34 0 426.79 34.16
 2 34 1 495.05 39.26
 2 34 2 295.89 25.32
 2 34 3 319.65 27.13
 2 35 0 121.39 13.61
 2 35 1 28.84 9.86
 2 35 2 27.33 9.87
 2 35 3 81.41 12.28
 2 35 4 23.4 10.15
 2 36 1 822.54 62.57
 2 36 2 562.11 43.7
 2 36 3 628.79 48.55
 2 36 4 124.78 13.89
 2 36 5 29.9 9.84
 2 37 2 8.57 8.32
 2 37 3 8.74 8.48
 2 37 4 14.14 8.67
 2 37 5 23.75 8.79
 2 37 6 35.34 9.19
 2 37 7 14.68 7.91
 2 37 8 -3.16 6.8
 2 38 4 50.84 9.04
 2 38 5 14.65 7.82
 2 38 6 38.97 7.83
 2 38 7 189.77 16.12
 -3 -41 1 46.4 6.26
 -3 -41 0 189.56 15.39
 -3 -40 4 150.42 12.71
 -3 -40 3 178.48 15.1
 -3 -40 1 61.24 8.51
 -3 -40 0 315.2 24.72
 -3 -40 -1 187.26 15.48
 -3 -40 -2 22.81 5.5
 -3 -39 5 182.09 15.1
 -3 -39 4 198.06 16.44
 -3 -39 3 51.82 8.57
 -3 -39 2 31.79 6.8
 -3 -39 1 10.23 7.48
 -3 -39 1 12.41 7.61
 -3 -39 0 28.42 8.21
 -3 -39 0 30.77 8.3
 -3 -39 -1 191.98 18.02
 -3 -39 -1 217.26 17.39
 -3 -39 -2 221.96 20.65
 -3 -39 -2 255.97 19.71
 -3 -39 -3 210.15 19.38
 -3 -39 -3 229.5 17.83
 -3 -38 6 18.03 6.03
 -3 -38 5 71.8 9.25
 -3 -38 4 41.43 6.99
 -3 -38 4 67.31 8.9
 -3 -38 3 279.53 24.17
 -3 -38 3 318.32 24.24
 -3 -38 2 374.79 29.8
 -3 -38 1 358.39 30.59
 -3 -38 1 403.39 30.42
 -3 -38 0 287.03 24.72
 -3 -38 0 300.55 24.24
 -3 -38 -1 150.42 16.35
 -3 -38 -1 179.24 15.43
 -3 -38 -2 16.41 10.04
 -3 -38 -2 17.07 7.67
 -3 -38 -3 136.41 12.49
 -3 -38 -3 130.81 15.2
 -3 -38 -4 183.32 14.69
 -3 -38 -4 167.11 17.11
 -3 -38 -5 324.2 26.74
 -3 -37 7 9.05 4.14
 -3 -37 6 2.54 8.76
 -3 -37 6 -1.4 3.46
 -3 -37 6 4.03 6.72
 -3 -37 5 14.11 8.9
 -3 -37 5 5.85 7.29
 -3 -37 5 7.02 8.19
 -3 -37 4 -2.34 9.15
 -3 -37 4 9.14 8.17
 -3 -37 4 0.25 8.72
 -3 -37 3 42.95 9.76
 -3 -37 3 35.45 9.84
 -3 -37 3 52.23 9.92
 -3 -37 2 38.29 9.74
 -3 -37 2 30.61 10.38
 -3 -37 1 -0.75 9.92
 -3 -37 1 2.26 9.94
 -3 -37 0 16.05 10.66
 -3 -37 0 25.56 10.05
 -3 -37 -1 19.79 10.73
 -3 -37 -1 -4.52 9.57
 -3 -37 -2 33.12 11.25
 -3 -37 -2 35.06 9.19
 -3 -37 -3 5.71 11.08
 -3 -37 -3 4.31 8.14
 -3 -37 -4 20.37 11.2
 -3 -37 -4 23.87 6.83
 -3 -37 -5 -9.9 11.49
 -3 -37 -6 11.37 10.51
 -3 -37 -7 61.19 10.36
 -3 -36 8 525.12 40.8
 3 -36 -7 156.58 11.53
 -3 -36 7 153.74 8.06
 -3 -36 6 21.2 9.53
 -3 -36 6 17.37 7.91
 3 -36 -6 15.75 11.04
 -3 -36 6 16.8 7.84
 -3 -36 5 20.69 10.42
 -3 -36 5 33.36 8.95
 3 -36 -5 36.86 11.45
 -3 -36 5 24.1 9.11
 -3 -36 4 209.89 20.57
 -3 -36 4 221.41 20.46
 -3 -36 4 252.93 20.32
 -3 -36 3 524.04 40.86
 -3 -36 3 514.97 40.66
 -3 -36 2 666.93 51.85
 -3 -36 1 650.06 51.33
 -3 -36 1 667.37 50.89
 -3 -36 0 391.43 31.4
 -3 -36 0 362.42 30.72
 -3 -36 -1 280.41 25.84
 -3 -36 -1 306.24 25.1
 -3 -36 -2 23.17 11.95
 -3 -36 -2 -4.18 9.78
 -3 -36 -3 54.3 12.74
 -3 -36 -3 44.17 9.78
 -3 -36 -4 260.49 21.04
 -3 -36 -4 240.18 23.76
 -3 -36 -5 229.59 18.27
 -3 -36 -5 214.21 22.09
 -3 -36 -6 379.7 31.68
 -3 -36 -7 296.74 25.63
 -3 -35 9 -2.07 8.88
 -3 -35 8 -2.97 4.13
 -3 -35 8 3.19 2.86
 -3 -35 7 63.69 12.19
 -3 -35 7 67.81 9.78
 3 -35 -7 82.2 12.22
 -3 -35 7 63.57 9.04
 -3 -35 6 88.8 14.15
 -3 -35 6 98.07 12.46
 3 -35 -6 111.62 14.66
 -3 -35 6 109.37 11.93
 -3 -35 5 42.58 11.61
 -3 -35 5 49.08 10.8
 -3 -35 5 43.08 10.27
 3 -35 -5 38.12 12.98
 -3 -35 4 82.22 12.31
 3 -35 -4 83.76 14.16
 -3 -35 4 57.53 12.01
 -3 -35 3 -0.43 10.62
 -3 -35 3 6.58 10.96
 -3 -35 2 25.47 11.53
 -3 -35 1 28.44 12.23
 -3 -35 1 19.31 11.34
 -3 -35 0 10.52 12.73
 -3 -35 0 12.63 11.48
 -3 -35 -1 39.04 13.1
 -3 -35 -1 63.32 12.1
 -3 -35 -2 67.53 13.77
 -3 -35 -2 60.84 11.82
 -3 -35 -3 172.68 19.28
 -3 -35 -3 183.36 17.16
 -3 -35 -4 44.09 13.44
 -3 -35 -4 40.02 9.5
 -3 -35 -5 33.43 12.69
 -3 -35 -5 21.92 7.51
 -3 -35 -6 8.92 12.65
 -3 -34 10 255.57 22.07
 3 -34 -9 607.7 13.85
 -3 -34 9 485.22 15.55
 -3 -34 8 164.62 13.2
 -3 -34 8 190.92 10.53
 -3 -34 7 73.44 12.88
 -3 -34 7 68.91 11.2
 3 -34 -7 72.89 13.56
 -3 -34 7 80.58 10.15
 -3 -34 6 19.13 11.73
 -3 -34 6 13.44 9.85
 -3 -34 6 12.9 9.15
 3 -34 -6 11.84 12.44
 -3 -34 5 20.55 10.93
 3 -34 -5 -1.74 12.84
 -3 -34 5 18.31 10.07
 -3 -34 4 96.28 14.35
 3 -34 -4 100.49 15.78
 -3 -34 4 86.74 13.46
 -3 -34 3 300.97 26.81
 -3 -34 3 304.65 26.12
 -3 -34 2 571.98 45.59
 -3 -34 1 713.64 55.81
 -3 -34 1 712.93 55.2
 -3 -34 0 187.84 21.22
 -3 -34 0 224.89 20.55
 -3 -34 -1 41.66 14.33
 -3 -34 -1 76.67 13.11
 -3 -34 -2 27.63 13.76
 -3 -34 -2 35.29 11.65
 -3 -34 -3 11.64 11.33
 -3 -34 -3 23.38 13.21
 -3 -34 -3 10 10.39
 -3 -34 -4 71.6 12.82
 -3 -34 -4 59.39 14.85
 -3 -34 -4 85.16 11.47
 -3 -34 -5 137.41 16.28
 -3 -34 -5 169.48 19.28
 -3 -34 -5 164.86 14.86
 -3 -34 -6 280.14 22.2
 -3 -34 -9 29.47 12.12
 -3 -33 11 133.3 14.27
 -3 -33 10 30.43 10.73
 -3 -33 10 2.9 3.34
 3 -33 -10 32.25 8.67
 -3 -33 9 29.77 11.67
 -3 -33 9 47.28 8.58
 3 -33 -9 48.7 11.34
 -3 -33 8 48.6 12.54
 -3 -33 8 34.16 10.09
 3 -33 -8 60.01 12.35
 -3 -33 8 56.73 8.26
 -3 -33 7 148.24 18.99
 -3 -33 7 174.42 17.54
 -3 -33 7 186.83 16.58
 3 -33 -7 209.84 19.31
 -3 -33 6 405.37 36.35
 -3 -33 6 457.26 35.92
 -3 -33 6 459.57 35.22
 3 -33 -6 441.83 36.57
 -3 -33 5 500.77 39.98
 3 -33 -5 523.3 40.51
 -3 -33 5 476.12 39.23
 -3 -33 4 241.78 22.56
 3 -33 -4 248.89 23.45
 -3 -33 4 218.22 21.77
 -3 -33 3 45.02 13.2
 -3 -33 3 45.08 12.46
 -3 -33 2 145.1 18.03
 -3 -33 1 2.16 13.63
 -3 -33 1 22.32 12.86
 -3 -33 0 134.72 17.85
 -3 -33 0 120.71 16.27
 -3 -33 -1 215.68 21.89
 -3 -33 -1 190.29 20.03
 -3 -33 -2 370.26 33.83
 -3 -33 -2 432.38 35.11
 -3 -33 -2 424.4 33.44
 -3 -33 -3 395.77 30.84
 -3 -33 -3 362.89 28.16
 -3 -33 -4 159.1 17.91
 -3 -33 -4 189.67 19.94
 -3 -33 -4 153.97 16.63
 -3 -33 -5 35.37 11.41
 -3 -33 -5 45.23 9.66
 -3 -33 -6 3.06 10.44
 -3 -33 -6 9.5 7.18
 -3 -33 -8 103.13 16.37
 -3 -33 -8 99.72 11.5
 -3 -33 -9 206.54 21.07
 -3 -33 -10 432.49 34.9
 -3 -32 11 -0.17 2.7
 3 -32 -10 154.51 14.68
 -3 -32 10 115.52 15.91
 -3 -32 9 391.62 36.26
 3 -32 -9 486.69 35.65
 -3 -32 8 9.13 12.79
 3 -32 -8 40.81 12.71
 -3 -32 8 13.16 7.96
 -3 -32 7 1.06 13.39
 -3 -32 7 -4.24 9.17
 3 -32 -7 11.13 13.06
 3 -32 -6 -18.5 13.89
 -3 -32 6 12.72 10.54
 -3 -32 5 0.36 10.92
 3 -32 -5 14.51 14.23
 -3 -32 4 43.2 13.02
 3 -32 -4 56.73 15.55
 -3 -32 4 49.47 12.57
 -3 -32 3 42.2 13.22
 -3 -32 3 43.41 13.32
 -3 -32 2 125.46 17.26
 -3 -32 1 111.59 17.03
 -3 -32 1 129.03 16.61
 -3 -32 0 122.39 17.63
 -3 -32 0 105.56 15.88
 -3 -32 -1 19.63 12.81
 -3 -32 -1 12.34 13.79
 -3 -32 -1 22.18 12.75
 -3 -32 -2 36.43 12.61
 -3 -32 -2 26.8 15.14
 -3 -32 -2 44.76 12.9
 -3 -32 -3 16.13 11.86
 -3 -32 -3 11.31 15.14
 -3 -32 -3 12.45 11.32
 -3 -32 -4 -4.22 11.25
 -3 -32 -4 26.85 11.1
 -3 -32 -5 76.15 13.57
 -3 -32 -5 87.24 11.75
 -3 -32 -6 176.21 19.21
 -3 -32 -6 209.49 17.34
 -3 -32 -7 134.01 19.19
 -3 -32 -8 72.73 10.74
 -3 -32 -8 58.74 16.16
 -3 -32 -9 -4.31 7.13
 -3 -32 -9 15.04 14.76
 -3 -32 -10 29.85 12.5
 3 -31 -11 317.47 25.59
 3 -31 -10 93.08 12.95
 3 -31 -9 43.81 11.66
 -3 -31 9 2.55 3.56
 -3 -31 8 24.98 13.4
 -3 -31 8 36.26 9.23
 3 -31 -8 60.39 13.61
 -3 -31 7 143.99 18.79
 -3 -31 7 147.77 15.75
 3 -31 -7 182.76 19.22
 3 -31 -6 1007.09 77.52
 -3 -31 6 1019.08 76.78
 3 -31 -5 1121.83 81.3
 -3 -31 5 1017.75 80.54
 3 -31 -4 390.86 32.31
 -3 -31 4 346.47 30.77
 -3 -31 3 300.58 29.29
 3 -31 -3 312.91 29.57
 -3 -31 3 347.27 28.57
 -3 -31 2 104.95 16.29
 -3 -31 1 67.86 14.53
 -3 -31 1 56.73 14.89
 3 -31 -1 26.78 15.65
 -3 -31 0 108.64 15.87
 -3 -31 0 128.93 17.12
 -3 -31 0 101.73 17.78
 -3 -31 -1 286.24 28.06
 -3 -31 -1 338.34 29.19
 -3 -31 -1 315.95 27.73
 -3 -31 -2 553.65 49.22
 -3 -31 -2 669.8 50.56
 -3 -31 -2 658.53 49.05
 -3 -31 -3 484.11 41.49
 -3 -31 -3 537.47 41.05
 -3 -31 -4 295.21 26.95
 -3 -31 -4 315.02 26.18
 -3 -31 -5 39.23 12.39
 -3 -31 -5 49.4 10.91
 -3 -31 -6 -0.44 10.52
 -3 -31 -6 8.52 15.39
 -3 -31 -6 1.55 8.7
 -3 -31 -7 81.79 17.38
 -3 -31 -8 199.56 23.62
 -3 -31 -8 219.22 19.46
 -3 -31 -9 236.02 25.04
 -3 -31 -9 243.49 20.64
 -3 -31 -10 350.77 31.19
 -3 -31 -11 332.05 28.18
 -3 -30 13 7.66 9.2
 -3 -30 12 -4.62 10.85
 3 -30 -11 3.7 9.07
 3 -30 -10 10.31 10.84
 3 -30 -9 2.98 11.88
 -3 -30 9 1.45 4.7
 -3 -30 8 13.72 8.85
 3 -30 -8 24.93 13.63
 -3 -30 7 26.77 10.66
 3 -30 -7 15.04 14.38
 3 -30 -6 -3.88 14.58
 -3 -30 6 5.88 10.59
 3 -30 -5 25.09 15.72
 -3 -30 5 19.25 11.83
 -3 -30 4 0.86 12.54
 3 -30 -4 7.32 15.94
 -3 -30 3 17.52 13.27
 3 -30 -3 26.21 16.5
 -3 -30 2 19.56 14.52
 -3 -30 1 58.27 13.61
 -3 -30 1 62.01 15.83
 -3 -30 1 66.65 15.31
 -3 -30 0 68.39 13.69
 -3 -30 0 27.6 15.17
 -3 -30 0 73.44 15.26
 -3 -30 -1 24.2 12.87
 -3 -30 -1 18.35 14.55
 -3 -30 -1 8.27 13.87
 -3 -30 -2 7.47 12.63
 -3 -30 -2 32.68 13.8
 -3 -30 -3 40.82 12.34
 -3 -30 -3 53.28 13.19
 -3 -30 -4 6.11 12.29
 -3 -30 -4 9.51 11.21
 -3 -30 -5 61.01 13.59
 -3 -30 -5 78.77 17.21
 -3 -30 -5 88.21 12.41
 -3 -30 -6 99.52 13.89
 -3 -30 -6 93.49 17.9
 -3 -30 -6 96.51 12.36
 -3 -30 -7 47.78 16.67
 -3 -30 -8 -1.24 16.33
 -3 -30 -9 39.34 9.74
 -3 -30 -9 25.04 16.18
 -3 -30 -10 11.71 7.54
 -3 -30 -10 16.02 15.6
 -3 -30 -11 3.22 12.32
 -3 -29 13 397.53 32.37
 -3 -29 12 240.72 22.72
 -3 -29 11 393.43 35.6
 3 -29 -11 448.65 33.87
 3 -29 -10 87.6 13.47
 -3 -29 9 5.28 6.02
 3 -29 -9 -3.87 12.53
 3 -29 -8 57.31 15.11
 -3 -29 8 61 10.73
 -3 -29 7 117.42 14.36
 3 -29 -7 128.3 18.04
 3 -29 -6 517.65 43
 -3 -29 6 530.9 41.79
 3 -29 -5 577.99 47.42
 -3 -29 5 583.49 46.12
 3 -29 -4 567.56 46.47
 -3 -29 4 566 45.21
 -3 -29 3 321.03 27.58
 3 -29 -3 282.17 28.92
 -3 -29 1 20.88 12.47
 -3 -29 1 30.27 14.47
 -3 -29 1 21.09 14.78
 -3 -29 0 254.66 26.78
 -3 -29 0 336.38 28.65
 -3 -29 0 306.84 27.36
 -3 -29 -1 307.43 30.04
 -3 -29 -1 379.74 30.32
 -3 -29 -2 243.03 24.39
 -3 -29 -2 294.54 25.56
 -3 -29 -3 287.96 25.39
 -3 -29 -3 261.91 25.19
 -3 -29 -4 359.86 30.08
 -3 -29 -4 344.54 32.06
 -3 -29 -4 335.4 29.46
 -3 -29 -5 97.19 15.16
 -3 -29 -5 101.61 18.84
 -3 -29 -5 123.51 14.32
 -3 -29 -6 23.04 11.48
 -3 -29 -6 10.54 16.37
 -3 -29 -6 24.2 9.91
 -3 -29 -7 80.19 18.02
 -3 -29 -7 77.22 10.43
 -3 -29 -8 177.76 22.5
 -3 -29 -9 278.34 26.94
 -3 -29 -9 247.43 22.12
 -3 -29 -10 386.28 36.06
 -3 -29 -10 426.69 32.84
 -3 -29 -11 340.94 30.17
 -3 -29 -12 120.95 14.83
 -3 -28 14 5.56 9.11
 -3 -28 13 2.57 11.23
 3 -28 -12 110.54 11.12
 -3 -28 12 69.29 14.92
 3 -28 -11 110.02 12.84
 -3 -28 11 77.2 15.52
 -3 -28 10 81.58 16.29
 3 -28 -10 114.91 14.66
 -3 -28 9 325.89 25.82
 3 -28 -9 318.32 28.44
 -3 -28 8 242.56 21.9
 3 -28 -8 271.74 24.69
 -3 -28 7 23.78 10.89
 3 -28 -7 28.34 15.28
 -3 -28 6 -2.42 11.5
 3 -28 -6 11.61 15.52
 -3 -28 5 70.69 14.16
 3 -28 -5 101.82 17.42
 -3 -28 4 89.47 15.67
 3 -28 -4 81.73 18.17
 -3 -28 3 142.7 18.67
 3 -28 -3 155.92 20.72
 -3 -28 2 313.88 27.64
 -3 -28 1 506.11 41.94
 -3 -28 1 493.07 43.14
 -3 -28 1 550.39 42.61
 -3 -28 0 551.73 47.16
 -3 -28 0 572.07 48.16
 3 -28 0 630.54 47.62
 -3 -28 0 612.01 47.69
 -3 -28 -1 390.96 33.3
 -3 -28 -1 390.64 33.85
 -3 -28 -2 51.26 13.97
 -3 -28 -2 103 16.11
 -3 -28 -3 118.47 16.37
 -3 -28 -3 149.2 17.17
 -3 -28 -4 211.57 21.57
 -3 -28 -4 224.29 24.75
 -3 -28 -4 230.06 21.49
 -3 -28 -5 100.96 15.72
 -3 -28 -5 126.06 15.22
 -3 -28 -5 102.72 19.49
 3 -28 5 122.79 14.38
 -3 -28 -6 44.04 12.75
 -3 -28 -6 47.01 16.97
 3 -28 6 56.37 10.97
 -3 -28 -6 57.78 11.21
 -3 -28 -7 117.48 19.07
 3 -28 7 90.51 11.84
 -3 -28 -7 103.17 11.93
 -3 -28 -8 138.4 20.49
 -3 -28 -9 41.95 17.2
 -3 -28 -9 39.45 10.36
 -3 -28 -10 32.89 17.25
 -3 -28 -10 48.91 9.49
 -3 -28 -11 24.38 16.28
 -3 -28 -11 22.02 7.73
 -3 -28 -12 85.68 14.55
 -3 -27 14 114.39 13.85
 -3 -27 13 83.16 14.02
 3 -27 -12 161.44 14.67
 -3 -27 12 140.14 18.45
 3 -27 -11 85.69 12.47
 -3 -27 11 60.92 15.5
 3 -27 -10 14.45 12.05
 -3 -27 10 6.02 13.94
 3 -27 -9 21.59 13.47
 -3 -27 9 33.33 8.6
 -3 -27 9 25.31 15.15
 -3 -27 8 45.67 10.7
 3 -27 -8 40.82 14.88
 3 -27 -7 436.25 36.81
 -3 -27 7 433.43 34.91
 3 -27 -6 118.65 19.12
 -3 -27 6 124.75 15.69
 3 -27 -5 273.23 28.32
 -3 -27 5 309.05 26.49
 3 -27 -4 170.75 21.16
 -3 -27 4 176.54 19.39
 3 -27 -3 38.36 16.14
 -3 -27 3 41.36 15.14
 -3 -27 2 27.48 12.71
 3 -27 -2 49.41 16.67
 -3 -27 2 42.04 23.84
 -3 -27 1 16.56 22.33
 -3 -27 1 13.46 12.01
 -3 -27 1 6.24 14.61
 -3 -27 0 104.92 16.36
 -3 -27 0 110.69 17.73
 3 -27 0 136.07 19.17
 -3 -27 -1 115.61 16.58
 -3 -27 -1 149.57 18.53
 -3 -27 -2 297.53 27.87
 -3 -27 -2 329 28.64
 -3 -27 -3 280.84 25.93
 -3 -27 -3 263.8 28.02
 -3 -27 -3 296.45 26.26
 -3 -27 -4 178.28 18.42
 -3 -27 -4 160.63 18.3
 -3 -27 -4 134.6 20.38
 3 -27 4 173.03 17.72
 -3 -27 -5 265.93 24.21
 -3 -27 -5 250.56 26.74
 3 -27 5 253.15 23.08
 -3 -27 -5 263.48 23.78
 -3 -27 -6 11.21 12.23
 -3 -27 -6 19.21 10.56
 3 -27 6 13.84 10.09
 -3 -27 -6 2.76 16.18
 -3 -27 -7 21.76 11.69
 -3 -27 -7 29.72 16.93
 3 -27 7 22.85 8.96
 -3 -27 -7 20.53 9.13
 -3 -27 -8 73.97 18.23
 -3 -27 -9 102.41 19.57
 -3 -27 -9 82.09 12.82
 -3 -27 -10 155.69 23.32
 -3 -27 -10 212.17 18.41
 -3 -27 -11 83.01 17.96
 -3 -27 -11 79.66 10.41
 -3 -27 -12 50.66 15.32
 -3 -26 14 55.79 12.3
 -3 -26 13 16.81 12.83
 -3 -26 12 100.35 16.16
 3 -26 -11 148.31 15.7
 -3 -26 11 124.46 18.15
 3 -26 -10 412.52 34.68
 -3 -26 10 439.22 36.54
 -3 -26 9 934.39 71.63
 3 -26 -9 949.21 72.89
 -3 -26 9 996.52 74.06
 3 -26 -8 494.93 41.11
 -3 -26 8 509.6 39.64
 -3 -26 7 65.69 12.47
 3 -26 -7 58.16 17.08
 3 -26 -6 320.84 30.42
 -3 -26 6 337.15 28.67
 -3 -26 5 19.96 13.19
 3 -26 -5 35.28 16.93
 -3 -26 4 8.66 23.22
 3 -26 -4 56.85 17.11
 -3 -26 4 53.46 14.43
 -3 -26 3 522.19 44.34
 3 -26 -3 599.6 45.38
 -3 -26 3 561.19 44.91
 -3 -26 3 528.94 53.56
 -3 -26 2 1248.59 101.92
 3 -26 -2 1468.19 102.48
 -3 -26 2 1344.1 109.68
 -3 -26 1 1222.28 93.47
 -3 -26 1 1198.51 93.68
 -3 -26 1 1365.43 101.43
 -3 -26 0 881.75 68.84
 -3 -26 0 870.37 69.18
 -3 -26 0 995.56 76.86
 -3 -26 -1 185.48 19.7
 -3 -26 -1 175.88 21.25
 -3 -26 -1 195.69 29.33
 -3 -26 -2 31.13 12.13
 -3 -26 -2 -0.68 14.11
 -3 -26 -2 11.32 14.72
 -3 -26 -3 58.46 13.4
 -3 -26 -3 57.54 14.81
 -3 -26 -3 27.33 15.7
 3 -26 3 62.08 13.01
 -3 -26 -4 299.56 26.37
 -3 -26 -4 299.66 28.98
 3 -26 4 299.97 25.77
 -3 -26 -4 285.25 26.73
 -3 -26 -5 434.5 35.4
 -3 -26 -5 354.74 36.98
 3 -26 5 425.18 34.56
 -3 -26 -5 464.29 35.26
 -3 -26 -6 874.39 68.94
 -3 -26 -6 873.18 70.35
 3 -26 6 886.93 68.17
 -3 -26 -6 930.31 68.23
 -3 -26 -7 319.47 27.77
 -3 -26 -7 289.64 30.24
 3 -26 7 311.43 26.11
 -3 -26 -7 329.61 26.22
 -3 -26 -8 327.4 31.03
 -3 -26 -9 57.07 18.43
 -3 -26 -9 8.93 10.59
 -3 -26 -10 6.14 17.32
 -3 -26 -10 11.98 9.78
 -3 -26 -11 28.78 17.66
 -3 -26 -11 44.31 9.31
 -3 -26 -12 136.61 19.75
 -3 -26 -12 154.9 13.91
 -3 -26 -13 277.44 24.28
 -3 -25 15 -1.45 9.32
 -3 -25 14 -1.35 11.57
 -3 -25 13 17.28 13.62
 -3 -25 12 2.32 13.9
 -3 -25 11 12.97 14.44
 3 -25 -11 -5.14 11.14
 -3 -25 10 -3.87 14.21
 3 -25 -10 1.08 12.38
 -3 -25 9 72.69 16.9
 -3 -25 9 67.98 10.44
 3 -25 -9 57.5 15.01
 -3 -25 8 20.32 10.43
 3 -25 -8 12.01 14.52
 -3 -25 7 250.22 21.78
 3 -25 -7 208.62 24.38
 -3 -25 6 71.34 25.22
 -3 -25 6 65.09 14.02
 3 -25 -6 97.38 17.48
 -3 -25 5 99.75 27.49
 -3 -25 5 92.76 14.79
 3 -25 -5 69.94 18.26
 -3 -25 4 55.2 27.06
 3 -25 -4 91.86 17.47
 -3 -25 4 92.66 16.08
 -3 -25 3 64.2 24.88
 3 -25 -3 28.8 16.27
 -3 -25 3 24.2 11.65
 -3 -25 3 23.81 14.57
 -3 -25 2 -12.91 11.2
 3 -25 -2 24.06 15.4
 -3 -25 2 39.59 25.33
 -3 -25 1 70.4 13.75
 -3 -25 1 57.4 16.33
 -3 -25 1 108.36 26.38
 -3 -25 0 43.44 13.15
 -3 -25 0 38.7 16.03
 -3 -25 0 25.37 22.77
 -3 -25 -1 23.02 12.45
 -3 -25 -1 17.62 14.74
 -3 -25 -1 2.02 14.56
 -3 -25 -1 2.03 22.27
 -3 -25 -2 51.97 13.17
 -3 -25 -2 47.08 15.43
 -3 -25 -2 37.95 15.83
 -3 -25 -2 51.08 22.76
 -3 -25 -3 33.19 12.6
 -3 -25 -3 16.18 14.03
 -3 -25 -3 29.42 15
 3 -25 3 32.58 11.92
 -3 -25 -4 452.45 40.09
 -3 -25 -4 514.39 42.11
 3 -25 4 494.84 39.56
 -3 -25 -4 515.67 40.32
 -3 -25 -5 69.14 13.92
 3 -25 5 73.03 12.46
 -3 -25 -5 69.06 17.19
 -3 -25 -5 84.03 14.33
 -3 -25 -6 -7.85 11.52
 3 -25 6 7.8 9.99
 -3 -25 -6 2.13 16.71
 -3 -25 -6 -2.32 11
 -3 -25 -7 4.04 11.83
 3 -25 7 10.43 9
 -3 -25 -7 19.37 17.3
 -3 -25 -7 9.74 9.86
 -3 -25 -8 -7.93 16.39
 -3 -25 -9 5.78 17.4
 -3 -25 -10 -0.71 17.58
 -3 -25 -10 23.33 10.06
 -3 -25 -11 15.45 17.43
 -3 -25 -11 21.99 8.89
 -3 -25 -12 5.96 16.82
 -3 -25 -12 1.62 7.27
 -3 -25 -13 -6.61 12.58
 -3 -24 15 182.38 18.11
 -3 -24 14 86.02 14.24
 -3 -24 13 6.05 13.75
 -3 -24 12 125.28 17.48
 -3 -24 11 212.4 23.9
 3 -24 -11 244.54 21.55
 -3 -24 10 579.5 45.61
 3 -24 -10 538.24 44.14
 3 -24 -9 648.59 53.36
 -3 -24 9 693.37 51.87
 3 -24 -8 361.94 31.13
 -3 -24 8 344.14 28.95
 -3 -24 7 165.13 28.2
 -3 -24 7 158.25 17.7
 3 -24 -7 183.69 20.68
 -3 -24 6 111.4 27.16
 -3 -24 6 109.84 15.27
 3 -24 -6 101.47 18.53
 -3 -24 5 13.12 25
 3 -24 -5 29.04 15.64
 -3 -24 5 22.54 13.75
 3 -24 -4 88.09 17.72
 -3 -24 4 51.49 14.89
 -3 -24 3 585.73 46.42
 3 -24 -3 672.22 48.18
 -3 -24 3 520.94 46.99
 -3 -24 3 571.98 55.87
 -3 -24 2 858.19 68.25
 3 -24 -2 942.46 69.27
 -3 -24 2 839.99 76.77
 -3 -24 1 614.97 48.89
 -3 -24 1 635.33 58.62
 -3 -24 0 481.02 39.79
 -3 -24 0 517.06 49.52
 -3 -24 -1 124.63 16.01
 -3 -24 -1 108.5 18.41
 -3 -24 -1 100.04 25.34
 -3 -24 -2 16.01 12.47
 -3 -24 -2 38.71 22.51
 -3 -24 -2 1.58 14.92
 -3 -24 -2 19.55 15.55
 3 -24 2 28.47 11.94
 -3 -24 -3 438.64 34.39
 -3 -24 -3 357.25 34.55
 -3 -24 -3 418.91 36.33
 3 -24 3 429.59 33.92
 -3 -24 -3 382.44 40.38
 -3 -24 -4 109.19 15.18
 -3 -24 -4 102 16.41
 3 -24 4 109.79 14.62
 -3 -24 -4 123.74 18.6
 -3 -24 -5 229.86 23.13
 -3 -24 -5 296.87 26.39
 3 -24 5 239.65 22.43
 -3 -24 -5 250.68 23.79
 -3 -24 -6 1013.04 79.36
 -3 -24 -6 1079.75 80.94
 3 -24 6 1014.34 78.59
 -3 -24 -6 1062.96 78.87
 -3 -24 -7 1368.45 98.25
 -3 -24 -7 1284.1 99.61
 3 -24 7 1237.25 97.3
 -3 -24 -7 1320.02 97.42
 -3 -24 -8 353.93 33.25
 -3 -24 -9 49.18 18.86
 -3 -24 -10 -9.6 18.36
 -3 -24 -10 6.99 10.11
 -3 -24 -11 37.68 18.59
 -3 -24 -11 31.48 9.7
 -3 -24 -12 131.05 22.23
 -3 -24 -12 169.87 15.28
 -3 -24 -13 150.07 18.23
 -3 -23 15 100.7 14.2
 -3 -23 14 117.97 16.04
 -3 -23 13 104.78 16.32
 -3 -23 12 20.47 14.22
 3 -23 -11 174.35 17.46
 -3 -23 11 152.33 19.88
 3 -23 -10 3 12.62
 -3 -23 10 5.4 15.24
 3 -23 -9 33.93 14.27
 -3 -23 9 40.16 9.88
 -3 -23 8 58.65 11.73
 3 -23 -8 54.2 15.59
 -3 -23 7 183.05 29.29
 -3 -23 7 185.75 18.32
 3 -23 -7 147.48 20.68
 -3 -23 6 128.55 29.09
 -3 -23 6 158.1 16.59
 3 -23 -6 77.82 18.41
 -3 -23 5 230.98 32.36
 -3 -23 5 188.65 20.97
 3 -23 -5 207.46 23.29
 3 -23 -4 104.15 18.01
 -3 -23 4 87.7 13.16
 -3 -23 4 77.71 15.78
 -3 -23 3 48.12 25.55
 3 -23 -3 48.91 16.05
 -3 -23 3 71.69 12.6
 -3 -23 2 -2.17 23.89
 3 -23 -2 24.26 15.5
 -3 -23 2 35.87 11.33
 -3 -23 1 -14.98 23.53
 3 -23 -1 20.57 16.44
 -3 -23 1 13.47 11.48
 -3 -23 0 58.68 26.52
 -3 -23 0 110.71 14.38
 -3 -23 -1 215.6 31.1
 -3 -23 -1 214.36 21.1
 -3 -23 -2 253.16 34.13
 -3 -23 -2 257.02 24.48
 -3 -23 -2 301.47 26.9
 3 -23 2 269.9 24.45
 -3 -23 -3 671.89 53.45
 -3 -23 -3 737.82 55.06
 3 -23 3 678.31 53.23
 -3 -23 -3 633.15 59.6
 -3 -23 -4 55.78 13.21
 3 -23 4 64.61 12.37
 -3 -23 -4 58.33 16.15
 -3 -23 -4 74.85 14.92
 -3 -23 -5 8.51 11.97
 3 -23 5 9.65 10.4
 -3 -23 -5 6.31 15.46
 -3 -23 -5 16.24 13.5
 -3 -23 -6 79.42 12.9
 -3 -23 -6 82.08 13.65
 3 -23 6 61.25 11.68
 -3 -23 -6 81.07 17.87
 -3 -23 -7 270.64 23.77
 -3 -23 -7 265.48 27.23
 -3 -23 -7 243.69 22.68
 -3 -23 -8 49.19 17.94
 -3 -23 -9 20.76 17.09
 -3 -23 -10 371.3 31.05
 -3 -23 -10 383.04 34.95
 -3 -23 -11 54.9 20.41
 -3 -23 -11 117.22 13.06
 -3 -23 -12 59.02 19.18
 -3 -23 -12 92.34 10.93
 -3 -23 -13 12.23 14.84
 -3 -23 -13 11.81 6.66
 -3 -22 16 179.32 17.06
 -3 -22 15 76.42 13.18
 -3 -22 15 68.25 7.76
 -3 -22 14 11.64 12.94
 -3 -22 14 15.89 6.54
 -3 -22 13 14.3 14.35
 -3 -22 12 -5.71 14.4
 -3 -22 11 88.77 17.18
 3 -22 -11 90.19 13.57
 -3 -22 10 345.57 33.44
 3 -22 -10 393.89 31.7
 3 -22 -9 566.46 46.58
 -3 -22 9 590.29 45
 -3 -22 8 471.02 45.36
 3 -22 -8 410.27 37.67
 -3 -22 8 482.87 36.53
 -3 -22 7 393.53 41.31
 3 -22 -7 310 32.96
 -3 -22 7 429.92 31.83
 -3 -22 6 12.79 23.7
 -3 -22 6 14.67 12.35
 3 -22 -6 6.79 15.9
 -3 -22 5 129.42 27.78
 -3 -22 5 97.75 16.14
 3 -22 -5 130.32 17.86
 -3 -22 4 83.25 12.84
 3 -22 -4 84.52 17.82
 -3 -22 3 367.12 31.6
 3 -22 -3 393.49 33.86
 -3 -22 3 414.97 41.97
 -3 -22 2 816.75 62.08
 3 -22 -2 804.44 63.08
 -3 -22 2 750.35 70.75
 -3 -22 1 579.2 47.49
 3 -22 -1 654.18 49.18
 -3 -22 1 592.81 56.51
 -3 -22 0 644.54 58.73
 -3 -22 0 630.23 49.68
 -3 -22 -1 50.28 22.77
 -3 -22 -1 43.44 12
 -3 -22 -2 13.55 22.94
 -3 -22 -2 15.2 10.94
 -3 -22 -2 5.92 13.36
 3 -22 2 -2.27 11
 -3 -22 -3 399.27 33.5
 -3 -22 -3 436.58 34.95
 3 -22 3 408.36 32.97
 -3 -22 -3 303.8 40.27
 -3 -22 -4 593.45 46.16
 -3 -22 -4 558.46 44.96
 3 -22 4 551.82 44.38
 -3 -22 -5 554.81 42.35
 -3 -22 -5 595.42 44.67
 3 -22 5 507.52 41.74
 -3 -22 -5 492.98 42.56
 -3 -22 -6 890.74 65.77
 -3 -22 -6 856.42 66.87
 3 -22 6 804.79 64.74
 -3 -22 -6 870.23 65.35
 -3 -22 -7 1119.62 87.67
 -3 -22 -7 1161.51 87.11
 -3 -22 -7 1189.43 89.11
 -3 -22 -8 46.29 17.33
 -3 -22 -9 50.03 18.32
 -3 -22 -10 -8.34 18.14
 -3 -22 -10 3.92 10.51
 -3 -22 -11 14.2 18.59
 -3 -22 -11 19.92 10.17
 -3 -22 -12 59.11 19.08
 -3 -22 -12 59.07 10.31
 -3 -22 -13 98.08 19.63
 -3 -22 -13 164.99 14
 -3 -21 16 17.94 9.95
 -3 -21 16 26.59 5.15
 -3 -21 15 218.08 17.43
 -3 -21 15 197.98 21.19
 -3 -21 14 483.5 36.08
 -3 -21 14 427.63 38.76
 -3 -21 13 1029.27 75.4
 -3 -21 13 935.41 77.56
 -3 -21 12 515.5 42.84
 3 -21 -11 158.84 16.64
 -3 -21 11 138.06 19.77
 3 -21 -10 26.08 12.38
 -3 -21 10 20.71 14.44
 -3 -21 9 39.33 21.32
 3 -21 -9 61.82 14.99
 -3 -21 9 64.68 10.68
 -3 -21 8 208.53 18.45
 3 -21 -8 142.45 20.34
 -3 -21 8 213.62 30.18
 3 -21 -7 498.21 46.69
 -3 -21 7 641.1 45.87
 -3 -21 7 583.56 54.96
 3 -21 -6 151.97 21.32
 -3 -21 6 181.34 19.3
 3 -21 -5 849.71 67.17
 -3 -21 5 915.66 74.36
 -3 -21 4 389.79 32.53
 3 -21 -4 412.01 34.79
 -3 -21 3 214.05 20.52
 3 -21 -3 221.64 23.9
 -3 -21 3 250.32 32.46
 -3 -21 2 10.51 10.25
 3 -21 -2 21.62 15.89
 -3 -21 2 2.08 23.7
 -3 -21 1 45.65 11.49
 3 -21 -1 56.2 16.34
 -3 -21 1 37.01 23.38
 -3 -21 0 238.05 33.12
 -3 -21 0 240.92 22.02
 -3 -21 -1 304.06 27.72
 -3 -21 -1 407.77 38.93
 -3 -21 -2 1209.63 95.54
 -3 -21 -2 1329.86 96.72
 3 -21 2 1273.51 95.4
 -3 -21 -2 1257.25 102.21
 -3 -21 -3 510.07 41.76
 -3 -21 -3 578.47 43.3
 3 -21 3 524.78 41.38
 -3 -21 -3 434.87 48.29
 3 -21 4 1033.51 81.16
 -3 -21 -4 1040.73 81.52
 -3 -21 -4 1190.31 82.81
 3 -21 5 570.69 45.48
 -3 -21 -5 643.45 47.99
 -3 -21 -5 559.25 46.22
 -3 -21 -6 1.41 16.87
 -3 -21 -6 9.22 10.9
 -3 -21 -6 4.84 12.12
 -3 -21 -7 103.66 18.5
 -3 -21 -7 78.89 13.3
 -3 -21 -7 88.67 13.88
 -3 -21 -8 340.35 33.13
 -3 -21 -8 374.62 30.72
 -3 -21 -9 401.81 36.32
 -3 -21 -10 862.34 70.92
 -3 -21 -10 914.57 68.63
 -3 -21 -11 298.93 31.21
 -3 -21 -11 316.32 26.45
 -3 -21 -12 105.52 21.62
 -3 -21 -12 145.44 14.4
 -3 -21 -13 45.89 17.23
 -3 -21 -13 54.72 9.08
 -3 -21 -14 7.79 11.63
 -3 -20 16 140.63 17.39
 -3 -20 16 184.15 14.38
 -3 -20 15 93.16 9.75
 -3 -20 15 79.56 14.85
 -3 -20 14 31.5 7.7
 -3 -20 14 35.21 14.47
 -3 -20 13 52.77 8.8
 -3 -20 13 57.82 15.62
 -3 -20 12 85.8 10.71
 -3 -20 12 106.66 17.37
 -3 -20 11 222.53 23.81
 -3 -20 10 307.56 30.89
 3 -20 -10 344.74 28.67
 -3 -20 9 186.86 27.69
 -3 -20 9 177.26 16.92
 3 -20 -9 165.36 19.61
 -3 -20 8 43.74 22.73
 -3 -20 8 19.3 10.9
 3 -20 -8 18.5 13.57
 3 -20 -7 256.01 26.44
 -3 -20 7 283.48 24.76
 -3 -20 7 296.53 34.17
 3 -20 -6 11.26 15.26
 -3 -20 6 -2.07 23.48
 3 -20 -5 27.51 14.94
 -3 -20 5 -2.07 22.81
 -3 -20 4 16.13 9.6
 3 -20 -4 18.08 15.65
 -3 -20 3 179.98 17.9
 3 -20 -3 171.06 21.36
 -3 -20 3 205.46 31.6
 -3 -20 2 186.93 18.51
 3 -20 -2 198.17 21.82
 -3 -20 1 208.34 20.12
 3 -20 -1 215.83 23.3
 -3 -20 1 236.86 31.51
 -3 -20 0 29.65 10.85
 3 -20 0 29.68 14.88
 -3 -20 0 9.86 23.4
 -3 -20 -1 40.49 21.21
 -3 -20 -1 19.11 10.08
 -3 -20 -2 37.45 22.48
 -3 -20 -2 28.41 11.11
 3 -20 2 37.61 11.06
 -3 -20 -3 167.09 26.58
 -3 -20 -3 179.63 19.02
 3 -20 3 150.84 15.86
 -3 -20 -3 118.3 15.68
 -3 -20 -4 446.26 36.27
 -3 -20 -4 420.69 34.74
 3 -20 4 411.31 34.05
 -3 -20 -5 163.29 16.97
 -3 -20 -5 164.55 19.92
 -3 -20 -6 631.7 51.15
 -3 -20 -6 683.73 52.74
 -3 -20 -7 469.15 37.24
 -3 -20 -7 457.75 39.37
 -3 -20 -7 446.61 36.8
 -3 -20 -8 159.82 17.69
 -3 -20 -8 206.42 22.51
 -3 -20 -9 42.06 18.27
 -3 -20 -10 -3.1 17.9
 -3 -20 -10 -3.63 10.66
 -3 -20 -11 78.43 20.73
 -3 -20 -11 80.19 12.43
 -3 -20 -12 2.92 18.66
 -3 -20 -12 5.8 9.14
 -3 -20 -13 41.87 17.38
 -3 -20 -13 48.34 8.91
 -3 -20 -14 76.28 14.45
 -3 -20 -14 95.74 9.63
 -3 -19 17 45.98 5.66
 -3 -19 16 49.68 11.87
 -3 -19 16 45.46 6.93
 -3 -19 15 215.35 23.87
 -3 -19 15 266.43 20.64
 -3 -19 14 213.32 22.7
 -3 -19 14 215.81 18.31
 -3 -19 13 582.14 49.3
 -3 -19 13 616.53 46.49
 -3 -19 12 346.5 33.82
 -3 -19 12 391.45 30.17
 -3 -19 11 78.86 16.77
 -3 -19 10 22.56 20.72
 3 -19 -10 15.57 12.32
 -3 -19 10 44.47 16.3
 -3 -19 9 20.72 22.77
 3 -19 -9 12.21 13.34
 -3 -19 9 6.36 9.48
 -3 -19 8 212.43 29.8
 3 -19 -8 179.01 20.77
 -3 -19 8 189.91 18.67
 -3 -19 7 991.38 76.46
 3 -19 -7 911.45 68.54
 -3 -19 7 847.7 67.87
 -3 -19 6 844.69 65.42
 3 -19 -6 701.17 57.79
 3 -19 -5 1155.93 88.17
 -3 -19 4 805.95 64.13
 3 -19 -4 896.74 65.49
 -3 -19 3 243.62 22.67
 3 -19 -3 291.4 25.26
 -3 -19 2 6.32 9.13
 3 -19 -2 11.5 14.19
 -3 -19 1 206.48 19.56
 3 -19 -1 220.26 22.24
 -3 -19 0 361.03 31.05
 3 -19 0 410.94 33.17
 -3 -19 -1 824.41 63.17
 -3 -19 -2 1796.04 135.14
 -3 -19 -2 1938.88 141.53
 3 -19 2 1782.77 134.93
 -3 -19 -3 527.27 44.15
 -3 -19 -3 615.73 45.66
 -3 -19 -3 539.11 51.48
 3 -19 3 562.97 43.94
 -3 -19 -4 2424.1 180.27
 -3 -19 -4 2602.45 181.29
 -3 -19 -4 2208.1 184.56
 3 -19 4 2366.08 179.85
 -3 -19 -5 525.17 43.45
 -3 -19 -5 522.7 41.86
 -3 -19 -6 74.39 12.14
 -3 -19 -6 56.42 16.09
 -3 -19 -7 -6.32 15.13
 -3 -19 -7 20.61 11.8
 -3 -19 -7 25.5 11.37
 -3 -19 -8 525.64 43.72
 -3 -19 -8 587.69 45.95
 -3 -19 -9 477.17 41.48
 -3 -19 -10 422.77 38.57
 -3 -19 -11 485.62 38.36
 -3 -19 -11 475.16 42.76
 -3 -19 -12 171.55 16.55
 -3 -19 -12 151.79 23.67
 -3 -19 -13 34.16 8.6
 -3 -19 -13 21.55 17.74
 -3 -19 -14 5.07 6.86
 -3 -19 -14 9.57 12.86
 -3 -18 17 7.77 4.93
 -3 -18 16 9.78 6.17
 -3 -18 16 24.59 10.78
 -3 -18 15 -0.49 7.02
 -3 -18 15 4.18 12.64
 -3 -18 14 10.8 7.68
 -3 -18 14 9.57 14.14
 -3 -18 13 30.41 15.51
 -3 -18 13 32.26 7.67
 -3 -18 13 18.87 8.29
 3 -18 -13 35.67 9.78
 -3 -18 12 59.59 9.73
 -3 -18 12 62.81 16.5
 -3 -18 12 38.25 8.79
 3 -18 -12 42.74 10.96
 -3 -18 11 166.53 16.84
 3 -18 -11 183.17 17.33
 -3 -18 11 164.24 20.57
 3 -18 -10 83.1 13.79
 -3 -18 10 89.05 22.37
 -3 -18 10 82.21 12.3
 3 -18 -9 7.17 13.09
 -3 -18 9 29.92 21.63
 -3 -18 9 -0.39 10.49
 -3 -18 8 123.71 15.09
 3 -18 -8 125.93 17.48
 -3 -18 8 156.53 27.47
 -3 -18 8 122.69 15.02
 -3 -18 7 15.71 21.9
 3 -18 -7 19.69 14.42
 3 -18 -6 -5.36 13.53
 3 -18 -5 5.86 14.6
 3 -18 -5 11.26 11.89
 -3 -18 4 26.87 9.12
 -3 -18 4 -7.8 8.81
 3 -18 -4 -0.9 14.42
 -3 -18 3 15.03 9.55
 -3 -18 3 2.25 8.38
 3 -18 -3 17.56 15.17
 -3 -18 2 14.08 9.5
 -3 -18 2 14.61 8.82
 3 -18 -2 11.65 14.75
 -3 -18 1 2.87 8.85
 -3 -18 1 6.47 8.57
 3 -18 -1 1.34 14.45
 -3 -18 0 -3.76 9.1
 3 -18 0 -3.55 13.88
 -3 -18 0 7.77 8.34
 -3 -18 -1 83.86 11.19
 3 -18 1 73.94 15.08
 -3 -18 -1 77.75 12.19
 3 -18 2 12.16 13.88
 -3 -18 -2 5.69 9.68
 3 -18 2 11.83 9.67
 -3 -18 -3 235.13 21.85
 -3 -18 -3 269.32 23.44
 3 -18 3 178.92 23.73
 3 -18 3 257.99 21.4
 -3 -18 -3 251.53 29.98
 -3 -18 -4 55.57 21.39
 -3 -18 -4 50.01 11.75
 -3 -18 -4 57.13 14.05
 -3 -18 -5 19.02 10.85
 -3 -18 -5 8.37 13.99
 3 -18 6 -0.66 14.44
 -3 -18 -6 3.34 14.52
 -3 -18 -6 4.37 11.1
 -3 -18 -7 264.47 22.08
 -3 -18 -7 257.79 25.11
 3 -18 8 203.22 23.42
 -3 -18 -8 205.38 22.87
 -3 -18 -8 198.07 19.38
 -3 -18 -9 128.4 19.88
 3 -18 9 117.07 19.16
 -3 -18 -10 15.8 18.42
 3 -18 10 18.13 15.96
 -3 -18 -11 9.63 19.18
 3 -18 11 47.94 14.83
 -3 -18 -11 45.48 11.14
 -3 -18 -12 -6.91 18.55
 3 -18 12 9.64 10.04
 -3 -18 -12 -2.68 9.51
 -3 -18 -13 25.57 17.75
 -3 -18 -13 -3.92 8.43
 -3 -18 -14 14.37 13.63
 -3 -18 -14 9.31 6.96
 -3 -17 17 20.77 5.65
 -3 -17 16 58 8
 -3 -17 16 36.77 12.01
 3 -17 -15 212.06 18.08
 -3 -17 15 174.91 21.27
 -3 -17 15 213.6 17.67
 -3 -17 14 428.8 33.71
 -3 -17 14 409.59 36.59
 3 -17 -14 459.74 34.45
 -3 -17 14 425.97 33.86
 -3 -17 13 236.82 21.12
 -3 -17 13 258.23 25.41
 3 -17 -13 237.1 21.8
 -3 -17 13 258.02 20.89
 -3 -17 12 431.17 33.4
 -3 -17 12 369.71 35.96
 3 -17 -12 421.39 33.71
 -3 -17 12 417.22 32.88
 3 -17 -11 826.39 61.76
 -3 -17 11 773.05 61.67
 -3 -17 11 829.23 63.71
 3 -17 -10 40.12 11.05
 -3 -17 10 28.63 11.76
 -3 -17 10 36.57 19.87
 -3 -17 9 23.96 19.88
 3 -17 -9 11.03 10.65
 -3 -17 9 15.07 11.78
 3 -17 -9 1.17 12.45
 3 -17 -8 96.41 15.46
 -3 -17 8 102.41 23.27
 -3 -17 8 58.03 12.47
 -3 -17 8 87.76 13.71
 3 -17 -8 100.51 15.8
 -3 -17 8 74.24 16.03
 3 -17 -7 593.79 47.93
 3 -17 -7 561.08 45.64
 -3 -17 7 574.34 47.27
 3 -17 -6 818.68 68.18
 3 -17 -6 889.49 66.69
 -3 -17 6 866.62 67.94
 3 -17 -5 1215.89 93.82
 3 -17 -5 1203.55 92.36
 -3 -17 5 1231.04 93.31
 3 -17 -4 1000.37 75.7
 -3 -17 4 973.24 76.32
 -3 -17 3 144.33 16.3
 -3 -17 3 145.45 14.69
 3 -17 -3 138.25 18.79
 3 -17 -2 230.81 20.59
 -3 -17 2 191.07 19.54
 -3 -17 2 189.6 18.1
 3 -17 -2 196.74 21.52
 -3 -17 1 293.29 24.79
 -3 -17 1 271.68 23.71
 3 -17 -1 301.27 26.29
 3 -17 -1 258.79 25.74
 -3 -17 0 402.63 33.97
 -3 -17 0 405.88 32.99
 3 -17 0 433.93 34.78
 3 -17 0 414.46 35.23
 -3 -17 -1 844.6 66.31
 -3 -17 -1 874.04 65.4
 3 -17 1 842.19 67.13
 3 -17 2 576.62 49.03
 3 -17 2 615.53 46.71
 -3 -17 -2 566.15 46.85
 -3 -17 -2 656.49 48.12
 3 -17 3 746.52 56.35
 -3 -17 -3 770.44 57.19
 -3 -17 -3 685.06 55.84
 -3 -17 -3 743.81 57.3
 -3 -17 -3 696.73 58.68
 3 -17 4 1204.78 91.55
 -3 -17 -4 1163.66 91.04
 -3 -17 -4 1230.38 96.59
 -3 -17 -4 1181.52 92.04
 -3 -17 -4 1335.29 92.19
 -3 -17 -4 1132.16 93.58
 -3 -17 -5 106.62 13.86
 -3 -17 -5 108.31 16.39
 -3 -17 -5 116.05 14.05
 -3 -17 -5 98.5 17.61
 3 -17 5 112.07 16.54
 -3 -17 -6 71.21 11.93
 -3 -17 -6 55.41 15.45
 3 -17 6 52.51 15.71
 -3 -17 -6 71.57 15.45
 -3 -17 -7 238.73 21.57
 3 -17 7 202.1 24.15
 -3 -17 -7 234.08 24.26
 3 -17 8 384.66 38.47
 -3 -17 -8 451.15 36.1
 -3 -17 -8 495.19 38.75
 3 -17 9 478.06 42.73
 -3 -17 -9 533.24 43
 3 -17 10 341.52 33.64
 -3 -17 -10 408.25 35.37
 3 -17 11 349.89 36.04
 -3 -17 -11 389.27 38.15
 -3 -17 -11 455.08 33.43
 -3 -17 -12 144.81 21.91
 -3 -17 -12 139.42 14.8
 3 -17 12 126.72 18.43
 -3 -17 -13 35.07 18.21
 -3 -17 -13 47.12 8.96
 3 -17 13 8.33 9.46
 -3 -17 -14 22.23 7.4
 -3 -17 -14 18.34 14.21
 -3 -16 18 231.1 17.98
 -3 -16 17 168.2 14.28
 -3 -16 16 173.87 13.91
 3 -16 -16 146.59 14.23
 3 -16 -15 78.32 11.11
 -3 -16 15 69.51 9.57
 -3 -16 15 55.52 14.49
 -3 -16 14 84.92 10.65
 3 -16 -14 68.45 11.81
 -3 -16 13 16.13 9.89
 -3 -16 13 7.89 15.01
 3 -16 -13 11.42 10.61
 3 -16 -12 289.19 23.81
 -3 -16 12 248.44 23.38
 -3 -16 12 260.96 26.09
 3 -16 -11 169.21 16.91
 -3 -16 11 130.41 16.89
 -3 -16 11 165.61 19.83
 -3 -16 10 697.78 60.43
 3 -16 -10 882.71 63.85
 -3 -16 10 778.42 66.3
 3 -16 -10 863.78 60.46
 -3 -16 10 699.75 63.82
 -3 -16 9 348.52 33.09
 3 -16 -9 434.21 36.49
 3 -16 -9 432.41 33.19
 3 -16 -9 422.95 32.71
 -3 -16 9 412.75 41.18
 -3 -16 9 349.38 35.98
 3 -16 -8 320.03 28.69
 3 -16 -8 281.65 25.89
 3 -16 -8 273.4 24.72
 -3 -16 8 286.36 27.63
 3 -16 -7 70.9 14.88
 3 -16 -7 83.46 14.39
 -3 -16 7 78.31 15.2
 3 -16 -6 -6.22 12.76
 3 -16 -6 12.58 13.6
 -3 -16 6 2.76 10.67
 3 -16 -5 115.93 16.49
 3 -16 -5 122.95 16.72
 -3 -16 5 95.61 14.02
 3 -16 -4 20.3 12.43
 3 -16 -4 44.1 13.47
 -3 -16 4 36.43 10.65
 -3 -16 3 577.88 44.53
 -3 -16 3 518.45 42.75
 3 -16 -3 589.95 44.44
 3 -16 -2 185.13 19.55
 -3 -16 2 185.56 18.44
 -3 -16 2 178.35 17.09
 3 -16 -2 187.64 20.5
 -3 -16 1 285.06 24.37
 -3 -16 1 284.73 25.35
 3 -16 -1 309.81 26.81
 3 -16 -1 289.77 27.1
 -3 -16 0 109.96 12.28
 -3 -16 0 99.49 13.25
 3 -16 0 73.27 16.55
 3 -16 0 111.12 15.55
 3 -16 0 93.64 12.91
 -3 -16 -1 35.93 10.35
 3 -16 1 36.88 15.67
 3 -16 1 66.13 11.04
 -3 -16 -1 41.74 10.04
 3 -16 2 5.89 10.02
 -3 -16 -2 10.8 9.61
 -3 -16 -2 18.51 9.61
 -3 -16 -3 16.95 12.55
 -3 -16 -3 19.93 10.11
 -3 -16 -3 5.8 9.98
 3 -16 3 6.8 10.6
 -3 -16 -3 -0.57 11.96
 -3 -16 -4 100.24 16.33
 -3 -16 -4 91.01 12.9
 -3 -16 -4 71.78 12
 3 -16 4 85.4 14.06
 -3 -16 -4 89.69 15.49
 -3 -16 -5 90.1 15.84
 -3 -16 -5 92.41 12.91
 -3 -16 -5 98.34 14.07
 3 -16 5 89.39 15.01
 -3 -16 -5 76.23 15.31
 3 -16 6 729.82 65.02
 3 -16 6 922.98 68.51
 -3 -16 -6 730.37 66.99
 -3 -16 -6 928.53 65.28
 -3 -16 -6 853.25 63.8
 3 -16 7 1396.83 133.39
 -3 -16 -7 1467.76 135.31
 3 -16 7 2005.93 137.23
 -3 -16 -7 1987.95 133.95
 -3 -16 -7 1978.33 132.68
 3 -16 8 532.17 52.38
 -3 -16 -8 722.04 52.23
 -3 -16 -8 673.87 50.24
 -3 -16 -8 610.36 53.68
 -3 -16 -9 22.37 16.45
 3 -16 9 42.25 17.57
 -3 -16 -10 41.81 18.84
 3 -16 10 46.14 17.47
 -3 -16 -11 17.85 18.64
 3 -16 11 25.41 16.99
 -3 -16 -11 46.61 10.83
 -3 -16 -12 4.71 18.43
 3 -16 12 15.59 16.03
 -3 -16 -12 15.07 9.69
 -3 -16 -13 127.58 21.53
 3 -16 13 111.78 17.43
 -3 -16 -13 145.77 14.31
 -3 -16 -14 81.78 10.22
 -3 -15 18 35.23 5.53
 -3 -15 17 19.66 6.34
 -3 -15 16 28.26 12.19
 -3 -15 16 45.76 8.35
 3 -15 -16 57.96 9.79
 -3 -15 15 146.66 14
 3 -15 -15 132.92 14.94
 -3 -15 15 143.14 18.02
 -3 -15 14 811.42 62.47
 3 -15 -14 848.08 60.89
 -3 -15 14 743.76 60.32
 -3 -15 13 511.31 42.02
 3 -15 -13 512.02 40.02
 -3 -15 13 487.24 39.63
 -3 -15 12 905.7 72.13
 3 -15 -12 962.39 70.74
 -3 -15 12 902.54 70.52
 -3 -15 11 277.41 25.63
 3 -15 -11 260.58 23.02
 -3 -15 11 203.64 23.02
 3 -15 -11 307.47 27.33
 -3 -15 10 179.29 21.82
 3 -15 -10 261.82 25.23
 3 -15 -10 255.29 21.32
 -3 -15 10 248.33 29.57
 -3 -15 10 197.46 25.3
 -3 -15 9 357.48 31.4
 3 -15 -9 442.75 35.05
 -3 -15 9 351 34.37
 -3 -15 9 319.78 38.23
 3 -15 -9 379.73 31.04
 3 -15 -8 185.53 18.85
 3 -15 -8 203.97 22.47
 -3 -15 8 194.83 21.79
 3 -15 -8 181.56 19.33
 3 -15 -7 346.15 28.61
 -3 -15 7 357.66 31.37
 3 -15 -7 320.66 29.57
 3 -15 -7 364.82 31.66
 3 -15 -6 809.45 58.35
 3 -15 -6 773.16 60.62
 -3 -15 6 751.44 59.79
 3 -15 -6 711.53 57.33
 3 -15 -5 645.05 53.52
 -3 -15 5 676.2 52.68
 3 -15 -5 651.58 51.72
 3 -15 -4 822.97 66.3
 3 -15 -4 861.01 64.74
 -3 -15 4 826.41 65.63
 3 -15 -3 94.56 14.1
 3 -15 -3 97.95 15.68
 -3 -15 3 80.78 10.82
 -3 -15 3 75.15 12.84
 3 -15 -2 63.45 14.42
 3 -15 -2 60.36 14.49
 -3 -15 2 47.39 9.35
 -3 -15 2 47.45 11.31
 3 -15 -1 5.85 13.49
 -3 -15 1 14.16 9.67
 3 -15 -1 9.81 13.43
 -3 -15 1 12.73 8.86
 -3 -15 0 311.08 25.7
 -3 -15 0 320.08 27.08
 3 -15 0 290.76 29.04
 3 -15 0 314.34 26.38
 -3 -15 -1 248.7 21.6
 -3 -15 -1 247.64 23.22
 3 -15 1 281.78 22.83
 3 -15 1 229.68 25.61
 -3 -15 -2 218.16 19.89
 3 -15 2 245.51 21.16
 -3 -15 -2 220.7 21.48
 -3 -15 -3 1101.98 78.06
 -3 -15 -3 960.1 76.82
 3 -15 3 1022.83 77.44
 -3 -15 -3 1009.54 78.28
 -3 -15 -4 561.9 44.76
 -3 -15 -4 509.13 43.18
 3 -15 4 560.31 44.26
 -3 -15 -4 573.31 46.88
 -3 -15 -4 598.25 44.78
 -3 -15 -5 372.36 30.68
 -3 -15 -5 439.07 32.74
 3 -15 5 339.42 31.72
 3 -15 5 349.06 35.14
 -3 -15 -5 373.81 34.34
 3 -15 6 479.78 41.87
 -3 -15 -6 526.91 41.77
 -3 -15 -6 457.03 43.79
 3 -15 6 569.33 45.34
 -3 -15 -6 497.78 39.9
 -3 -15 -7 111.04 19.05
 -3 -15 -7 140.73 15.36
 3 -15 7 151.51 19.99
 -3 -15 -7 108.67 17.78
 3 -15 7 125.09 19.68
 3 -15 8 347.76 38.43
 -3 -15 -8 464.76 38
 -3 -15 -8 402.17 39.47
 3 -15 8 497.55 41.42
 -3 -15 -8 471.43 35.74
 -3 -15 -9 1070.93 79.79
 3 -15 9 943.26 81.75
 -3 -15 -9 1115.68 81.57
 3 -15 10 243.38 27.91
 -3 -15 -10 285.78 28.1
 -3 -15 -11 241.18 28.35
 3 -15 11 231.5 27.36
 -3 -15 -11 283.9 23.2
 -3 -15 -12 90.45 21.53
 -3 -15 -12 128.53 14.36
 3 -15 12 135.06 19.83
 -3 -15 -13 99.18 20.21
 3 -15 13 87.19 17.05
 -3 -15 -13 99.38 12.28
 3 -15 14 13.94 12.76
 -3 -15 -14 -3.23 7.88
 -3 -15 -15 46.46 6.62
 -3 -15 -15 5.21 3.61
 -3 -14 18 324.47 25
 -3 -14 17 308.55 23.96
 3 -14 -17 295.53 24.5
 -3 -14 16 358.34 33.65
 3 -14 -16 449.57 32.76
 3 -14 -15 196.84 18.03
 -3 -14 15 174.37 20.01
 -3 -14 15 182.75 17.15
 -3 -14 14 30.61 10.1
 3 -14 -14 21.77 11.12
 -3 -14 14 4.34 14.14
 -3 -14 13 11.72 11.02
 -3 -14 13 -22.3 14.71
 3 -14 -13 -0.43 11.51
 -3 -14 12 19.87 14.18
 3 -14 -12 27.42 12.24
 -3 -14 12 18.92 11.61
 -3 -14 11 55.3 15.26
 -3 -14 11 54.58 13.32
 3 -14 -11 44.36 12.94
 -3 -14 10 415.05 41.59
 -3 -14 10 431.53 38.38
 3 -14 -10 523.03 42.51
 3 -14 -10 509.59 38.61
 -3 -14 10 551.39 45.89
 -3 -14 9 2059.82 165.43
 3 -14 -9 2238.56 162.69
 -3 -14 9 2103.2 162.74
 3 -14 -9 2336.27 166.02
 3 -14 -8 635.53 49.67
 3 -14 -8 563.32 45.95
 3 -14 -8 587.37 46.16
 3 -14 -8 595.11 46.45
 -3 -14 8 602.02 49.09
 3 -14 -7 876.22 68.64
 3 -14 -7 863.6 65.25
 3 -14 -7 838.73 65.48
 -3 -14 7 850.65 67.79
 3 -14 -7 860.14 65.61
 3 -14 -6 211.01 22.47
 3 -14 -6 226.28 20.87
 -3 -14 6 190.81 20.45
 3 -14 -6 195.56 18.16
 3 -14 -5 57.87 14.52
 3 -14 -5 50.69 13.2
 -3 -14 5 38.1 11.78
 3 -14 -5 51.55 8.73
 3 -14 -4 15.99 12.32
 3 -14 -4 34.23 13.41
 -3 -14 4 38.77 11.16
 3 -14 -3 445.41 40.66
 3 -14 -3 549.4 40.03
 -3 -14 3 467.26 39.72
 3 -14 -3 472.9 39.22
 -3 -14 2 932.52 72.96
 3 -14 -2 961.89 74.87
 -3 -14 2 942.99 74.65
 3 -14 -2 1047.64 73.91
 -3 -14 1 624.15 49.24
 3 -14 -1 623.22 51.48
 -3 -14 1 620.9 50.75
 3 -14 -1 710.2 50.58
 -3 -14 0 288.22 24.14
 -3 -14 0 328.28 25.97
 3 -14 0 283.39 25.17
 3 -14 0 271.37 28.1
 -3 -14 -1 33.77 8.91
 -3 -14 -1 46.28 10.66
 3 -14 1 40.11 10.92
 -3 -14 -2 24.9 8.96
 -3 -14 -2 34.13 10.78
 3 -14 2 28.14 10.55
 -3 -14 -3 27.97 9.31
 3 -14 3 18.99 10.94
 -3 -14 -3 37.03 11.21
 -3 -14 -4 699.68 54.07
 -3 -14 -4 674.63 56.46
 -3 -14 -4 649.67 52.69
 3 -14 4 733.76 53.86
 -3 -14 -5 745 54.62
 -3 -14 -5 678.19 57.01
 3 -14 5 714.06 58.08
 -3 -14 -5 666.37 53.32
 3 -14 5 676.92 54.52
 3 -14 6 881.64 72.2
 -3 -14 -6 875.91 74.45
 3 -14 6 964.8 75.55
 -3 -14 -6 914.93 70.91
 -3 -14 -6 1022.7 72.25
 3 -14 7 404.13 42.49
 3 -14 7 497.67 45.29
 -3 -14 -7 507.47 44.67
 -3 -14 -7 526.96 40.4
 -3 -14 -7 579.61 42.18
 3 -14 8 315.91 35.47
 -3 -14 -8 480.95 35.1
 3 -14 8 393.59 38.17
 -3 -14 -8 332.54 36.57
 -3 -14 -8 418.56 32.6
 -3 -14 -9 37.93 11.37
 -3 -14 -9 14.5 15.55
 -3 -14 -9 47.09 16.33
 3 -14 9 14.21 18.16
 3 -14 9 8.24 16.74
 -3 -14 -10 44.1 17.37
 3 -14 10 20.07 17.58
 -3 -14 -11 55.42 19.22
 3 -14 11 77 18.81
 -3 -14 -11 45.43 10.86
 -3 -14 -12 342.21 26.99
 3 -14 12 308.5 31.2
 -3 -14 -12 275.76 32.01
 3 -14 13 259.14 28.51
 -3 -14 -13 332.67 25.07
 -3 -14 -13 253.75 29.97
 -3 -14 -14 358.29 27.72
 3 -14 14 316.38 30.51
 -3 -14 -15 439.95 27.43
 -3 -14 -15 279.98 26.96
 -3 -13 18 6.03 5.45
 -3 -13 17 26.86 7.06
 3 -13 -17 16.22 8.32
 -3 -13 16 37.78 12.02
 3 -13 -16 39.94 10.47
 -3 -13 15 37.76 9.73
 -3 -13 15 32.09 13.69
 3 -13 -15 35.94 11.18
 -3 -13 14 163.91 16.37
 -3 -13 14 128.4 19.07
 3 -13 -14 162.84 17.55
 -3 -13 13 31.63 11.75
 3 -13 -13 27.14 12.27
 -3 -13 13 26.03 14.41
 -3 -13 12 286.99 26.06
 3 -13 -12 270.81 25.86
 -3 -13 12 315.47 27.62
 -3 -13 11 98.46 16.16
 -3 -13 11 79.58 14.14
 3 -13 -11 68.63 13.59
 -3 -13 11 45.42 17.62
 -3 -13 10 167.32 25.27
 3 -13 -10 199.65 18.38
 -3 -13 10 139.89 21.25
 -3 -13 10 141.91 18.43
 3 -13 -9 80.85 18.51
 -3 -13 9 96.44 17.88
 3 -13 -9 112.56 15.14
 3 -13 -9 124.11 14.1
 3 -13 -8 -9.66 13.86
 3 -13 -8 3.06 9.53
 -3 -13 8 26.56 12.87
 3 -13 -8 -2.55 11.03
 3 -13 -7 -3.66 11.48
 3 -13 -7 12.65 13.04
 3 -13 -7 -5.24 8.94
 -3 -13 7 -17.08 11.86
 3 -13 -7 4.9 10.28
 3 -13 -6 96.01 14.3
 3 -13 -6 96.38 16.85
 3 -13 -6 89.16 11.48
 -3 -13 6 84.15 14.18
 3 -13 -6 82.21 13.26
 3 -13 -5 43.76 13.54
 3 -13 -5 46.02 12.78
 -3 -13 5 41.68 12.12
 3 -13 -5 38.34 8.42
 3 -13 -4 15.89 12.73
 3 -13 -4 29.26 12.58
 -3 -13 4 12.43 10.17
 3 -13 -3 274.49 24.49
 3 -13 -3 251.33 25.68
 3 -13 -3 313.52 25.81
 -3 -13 3 243.24 24.19
 3 -13 -2 68.23 16.15
 3 -13 -2 92.76 14.17
 -3 -13 2 64.14 12.42
 -3 -13 2 79.26 9.82
 3 -13 -1 -19.18 15.82
 3 -13 -1 2.69 12.16
 -3 -13 1 -6.8 9.18
 -3 -13 1 4.73 7.73
 3 -13 0 156.82 20.05
 -3 -13 0 134.6 13.8
 -3 -13 0 143.8 15.83
 -3 -13 -1 32.55 8.84
 -3 -13 -1 42.02 10.23
 3 -13 1 26.51 9.89
 -3 -13 -2 49.41 9.31
 -3 -13 -2 63.12 11.06
 3 -13 2 58.47 11.65
 -3 -13 -3 57.27 9.95
 3 -13 3 61.46 11.88
 -3 -13 -3 45.77 11.11
 -3 -13 -4 -4.9 12.56
 -3 -13 -4 7.41 11.12
 -3 -13 -4 6.61 9.09
 3 -13 4 7.92 11.87
 3 -13 4 16.88 14.27
 -3 -13 -5 15.61 13.59
 -3 -13 -5 8.29 12.27
 -3 -13 -5 5.72 9.32
 3 -13 5 -8.18 12.12
 3 -13 5 23.67 14.36
 -3 -13 -6 52.95 16.23
 -3 -13 -6 30.52 10.5
 3 -13 6 34.77 14.18
 3 -13 6 65.4 17.24
 -3 -13 -6 28.44 12.69
 3 -13 7 432.34 41.92
 3 -13 7 565.09 45.51
 -3 -13 -7 474.93 43.89
 -3 -13 -7 570.68 41.48
 -3 -13 -7 487.77 39.71
 -3 -13 -8 57.57 11.4
 -3 -13 -8 78.33 17.99
 3 -13 8 81.24 19.13
 -3 -13 -8 72.75 15.19
 3 -13 8 58.64 18.49
 -3 -13 -9 152.46 16.59
 -3 -13 -9 188.72 22.8
 -3 -13 -9 177.52 20.55
 3 -13 9 106.45 22.83
 3 -13 9 131.04 22.84
 3 -13 10 45.85 19.32
 -3 -13 -10 62.43 17.74
 3 -13 11 74.5 19.59
 -3 -13 -11 70.4 19.65
 3 -13 12 -7.15 17.84
 -3 -13 -12 31.28 18.93
 -3 -13 -12 14.83 9.51
 3 -13 13 9.19 17.05
 -3 -13 -13 7.01 9
 3 -13 14 7.58 15.08
 -3 -13 -14 32.1 8.53
 -3 -13 -15 9.97 6.61
 -3 -12 19 181.55 14.34
 3 -12 -18 267.33 21.62
 -3 -12 18 265.5 21.11
 3 -12 -17 350.42 28.3
 -3 -12 16 204.5 22.54
 3 -12 -16 282.22 21.94
 -3 -12 15 212.81 23.44
 -3 -12 15 265.08 21.73
 3 -12 -15 246.91 22.45
 -3 -12 14 64.88 12.42
 -3 -12 14 85.6 15.73
 3 -12 -14 84.11 13.89
 -3 -12 13 10.94 12.03
 3 -12 -13 -0.92 12.59
 -3 -12 13 0.64 14.38
 3 -12 -12 53.86 13.92
 -3 -12 12 62.5 15.09
 -3 -12 12 63.94 14.05
 -3 -12 11 754.71 66.81
 -3 -12 11 974.7 67.9
 -3 -12 11 821.31 70.65
 3 -12 -11 922.25 66.95
 -3 -12 10 272.88 25.91
 3 -12 -10 288.36 25.58
 -3 -12 10 271.86 29.61
 3 -12 -10 314.08 26.12
 3 -12 -9 1698.92 128.88
 -3 -12 9 1660.98 131.79
 3 -12 -9 1761.77 128.95
 3 -12 -8 1000.02 76.51
 3 -12 -8 955.76 73.18
 3 -12 -8 925.81 72.95
 -3 -12 8 1005.75 75.78
 3 -12 -7 558.23 49.22
 3 -12 -7 607.41 46.24
 3 -12 -7 589.32 46.39
 -3 -12 7 630.77 48.77
 3 -12 -7 580.3 46.05
 3 -12 -6 18.53 12.15
 3 -12 -6 23.28 14.45
 3 -12 -6 29.66 11.59
 -3 -12 6 32.35 11.61
 3 -12 -6 9.74 8.39
 3 -12 -5 13.65 13.26
 3 -12 -5 15.64 8.02
 -3 -12 5 14.8 10.6
 3 -12 -5 17.37 11.59
 3 -12 -4 494.5 41.27
 3 -12 -4 436.95 37.51
 3 -12 -4 493.99 39.11
 -3 -12 4 467.18 39.92
 3 -12 -3 620.5 49.9
 3 -12 -3 626.71 48.89
 -3 -12 3 551.51 48.29
 3 -12 -3 629.92 47.64
 -3 -12 2 1261.9 97.51
 3 -12 -2 1220.02 99.39
 -3 -12 2 1333.48 99.47
 3 -12 -2 1410.15 98.32
 -3 -12 1 442.85 36.42
 3 -12 -1 435.31 39.82
 -3 -12 1 485.38 38.54
 3 -12 -1 534.62 38.08
 -3 -12 0 591.3 45.93
 -3 -12 0 607.64 47.99
 3 -12 0 620.86 49.1
 -3 -12 -1 88.71 10.68
 -3 -12 -1 117.23 13.83
 3 -12 1 81.35 12.9
 -3 -12 -2 57.92 9.56
 -3 -12 -2 57.07 11.43
 3 -12 2 62.89 11.29
 -3 -12 -3 26.27 8.79
 3 -12 3 28.83 10.99
 -3 -12 -3 13.42 9.73
 3 -12 4 337.5 33.81
 -3 -12 -4 407.24 30.65
 3 -12 4 374.79 30.66
 -3 -12 -4 332.05 28.89
 -3 -12 -5 134.44 15.35
 -3 -12 -5 168.64 17.34
 3 -12 5 163.56 18.33
 3 -12 5 140.8 21.54
 -3 -12 -5 149.03 19.63
 3 -12 6 694.41 56.26
 3 -12 6 727.78 59.8
 -3 -12 -6 732.75 59.15
 -3 -12 -6 692.62 54.45
 -3 -12 -6 726.28 55.64
 3 -12 7 653.11 54.37
 3 -12 7 675.63 57.42
 -3 -12 -7 692.69 56.72
 -3 -12 -7 639.57 52.16
 -3 -12 -7 734.31 53.66
 -3 -12 -8 1118.94 77.04
 -3 -12 -8 1053.43 75.46
 3 -12 8 1087.47 81.25
 -3 -12 -8 939.19 79.95
 -3 -12 -9 198.63 25.17
 3 -12 9 241.35 26.7
 3 -12 9 169.82 25.79
 -3 -12 -9 219.5 19.96
 -3 -12 -9 219.61 23.65
 3 -12 10 253.34 27.88
 -3 -12 -10 239.83 26.37
 3 -12 11 31.42 19.12
 -3 -12 -11 7.15 18.31
 -3 -12 -12 301.31 35.39
 3 -12 12 350 35.81
 -3 -12 -12 427.58 31.27
 3 -12 13 563.99 53.48
 -3 -12 -13 696.11 50.64
 3 -12 14 563.29 51.77
 -3 -12 -14 682.49 49.52
 3 -12 15 347.75 33.61
 -3 -12 -15 418.18 31.1
 -3 -12 -16 206.14 16.88
 -3 -11 19 23.88 4.86
 -3 -11 18 42.55 7.36
 3 -11 -18 50.75 8.87
 3 -11 -17 8.94 9.39
 -3 -11 16 9.3 9.45
 3 -11 -16 0.72 10.4
 -3 -11 15 33.45 10.59
 3 -11 -15 46.43 12.5
 -3 -11 15 38.4 13.75
 -3 -11 14 235.06 23.49
 -3 -11 14 220.27 21.47
 3 -11 -14 240.56 22.43
 -3 -11 13 59.67 13.07
 3 -11 -13 39.03 12.77
 -3 -11 13 38.25 14.71
 3 -11 -12 29.11 11.86
 -3 -11 12 3.51 12.55
 -3 -11 12 38.87 14.44
 -3 -11 11 259.7 24.52
 -3 -11 11 242.31 28.21
 3 -11 -11 266.39 23.38
 -3 -11 11 219.66 24.12
 3 -11 -11 260.12 23.42
 -3 -11 10 21.62 15.8
 -3 -11 10 23.54 13.37
 3 -11 -10 45.13 12.36
 3 -11 -10 15.01 11.54
 -3 -11 9 90.55 16.52
 3 -11 -9 54.9 12.72
 3 -11 -9 65.7 12.19
 -3 -11 8 23.17 13.29
 3 -11 -8 35.99 14.95
 3 -11 -8 20 11.56
 3 -11 -8 17.28 10.22
 -3 -11 7 67.74 14.63
 3 -11 -7 102.05 12.66
 3 -11 -7 90.58 16.93
 3 -11 -7 115.21 14.24
 3 -11 -6 142.21 15.93
 -3 -11 6 141.47 17.67
 3 -11 -6 142.74 15.92
 3 -11 -6 157.5 19.46
 3 -11 -6 137.21 14.52
 -3 -11 5 296.16 26.5
 3 -11 -5 315.44 25.22
 3 -11 -5 310.35 27.91
 3 -11 -5 259.42 23.76
 -3 -11 4 412.88 35.44
 3 -11 -4 436.58 34.51
 3 -11 -4 528.79 36.4
 3 -11 -4 418.18 37
 3 -11 -4 387.57 33.12
 3 -11 -3 13.89 13.13
 3 -11 -3 14.66 13.6
 3 -11 -3 21.88 11.78
 -3 -11 3 19.81 10.6
 3 -11 -2 44.82 13.52
 3 -11 -2 22.1 15.12
 -3 -11 2 52.8 11.22
 3 -11 -2 60.92 12.36
 -3 -11 1 15.94 9.86
 3 -11 -1 13.25 15.64
 -3 -11 1 21.75 7.24
 -3 -11 0 268.56 23.7
 3 -11 0 254.27 26.27
 -3 -11 0 257.23 21.41
 3 -11 1 39.44 10.56
 -3 -11 -1 50.1 11.2
 -3 -11 -1 51.71 8.82
 3 -11 2 10.27 10.18
 -3 -11 -2 12.92 10.24
 -3 -11 -2 14.84 7.51
 -3 -11 -3 157.79 15.96
 3 -11 3 199.42 18.6
 3 -11 3 222.31 22.56
 -3 -11 -4 231.12 21.47
 -3 -11 -4 263.79 22.8
 3 -11 4 256.89 27.12
 3 -11 4 272.37 23.5
 -3 -11 -5 74.75 10.64
 3 -11 5 71.05 14.28
 -3 -11 -5 88.47 13.26
 -3 -11 -5 49.78 15.52
 3 -11 5 43.84 16.91
 -3 -11 -6 36.43 10.39
 3 -11 6 41.61 14.39
 -3 -11 -6 41.51 12.73
 -3 -11 -6 61.55 15.01
 3 -11 6 41.45 15.95
 -3 -11 -7 66.7 11.25
 3 -11 7 54.3 16.28
 -3 -11 -7 72.66 14.39
 -3 -11 -7 51.04 17.21
 3 -11 7 90.32 19.03
 -3 -11 -8 43.76 10.39
 3 -11 8 -2.46 16.19
 -3 -11 -8 21.5 13.99
 3 -11 8 31.18 17.02
 -3 -11 -8 28.73 16.52
 -3 -11 -9 69.46 11.2
 -3 -11 -9 35.23 15.75
 3 -11 9 62.71 18.57
 3 -11 9 60.1 18.38
 -3 -11 -9 79.03 16.31
 -3 -11 -10 27.84 16.02
 3 -11 10 21.74 19.26
 -3 -11 -10 5.31 16.99
 3 -11 10 -1.78 16.58
 3 -11 11 27.85 19.86
 -3 -11 -11 41.96 18.34
 3 -11 12 15.48 18.81
 -3 -11 -12 4.61 9.97
 3 -11 13 20.5 18
 -3 -11 -13 36.23 9.56
 3 -11 14 -8.76 15.95
 -3 -11 -14 10.08 8.14
 3 -11 15 13.81 13.75
 -3 -11 -15 14.06 7.2
 -3 -11 -16 10.5 7.14
 -3 -10 19 117.4 10.23
 3 -10 -19 115.76 10.87
 3 -10 -18 161.22 15.12
 3 -10 -17 271.46 23.32
 3 -10 -16 221.27 20.98
 -3 -10 16 223.05 19.98
 -3 -10 15 520.62 47.15
 -3 -10 15 607.91 46.35
 3 -10 -15 641.56 46.87
 -3 -10 14 92.03 13.98
 3 -10 -14 90.71 14.79
 -3 -10 14 82.73 15.67
 -3 -10 13 3.85 12.75
 3 -10 -13 19.08 12.94
 -3 -10 13 11.95 13.85
 -3 -10 12 53.77 15.1
 -3 -10 12 65.4 14.81
 3 -10 -12 63.5 13.81
 -3 -10 11 587.44 42.99
 3 -10 -11 558.27 42.3
 -3 -10 11 475.41 42.49
 -3 -10 11 455.08 46.09
 3 -10 -11 508.97 41.86
 3 -10 -10 305.61 27.77
 -3 -10 10 314.96 28.25
 3 -10 -10 337.73 27.44
 -3 -10 10 302.84 31.47
 3 -10 -9 981.22 75.69
 3 -10 -9 981.8 75.54
 -3 -10 9 1034.57 78.87
 3 -10 -8 587.35 47.35
 -3 -10 8 605.27 49.77
 3 -10 -8 619.48 47.25
 3 -10 -7 503.49 41.37
 3 -10 -7 443.22 37.81
 3 -10 -7 477.53 37.45
 -3 -10 7 494.62 40.09
 3 -10 -6 34.8 11.21
 3 -10 -6 8.98 13.27
 3 -10 -6 15.61 11.06
 -3 -10 6 18.44 11.12
 3 -10 -6 13.03 8.97
 3 -10 -5 84.07 12.78
 3 -10 -5 94.19 16.05
 3 -10 -5 81.54 12.89
 -3 -10 5 84.43 13.62
 3 -10 -5 84.03 11.1
 3 -10 -4 190.61 19.33
 3 -10 -4 164.21 19.83
 3 -10 -4 161.76 15.41
 3 -10 -4 168.47 17.54
 -3 -10 4 157.59 17.8
 3 -10 -3 1662.77 120.78
 3 -10 -3 1549.19 118.23
 3 -10 -3 1573.73 119.66
 -3 -10 3 1577.71 119.66
 3 -10 -2 1252.8 96.09
 3 -10 -2 1178.88 95.48
 -3 -10 2 1239.37 94.99
 3 -10 -2 1281.58 93.87
 -3 -10 1 1132.57 80.98
 -3 -10 1 1025.24 78.78
 3 -10 -1 1045.91 81.44
 -3 -10 0 411.22 32.97
 -3 -10 0 458.34 35.41
 -3 -10 -1 78 9.38
 -3 -10 -1 82.92 12.23
 3 -10 2 20.6 10.87
 -3 -10 -2 22.99 8.01
 -3 -10 -2 21.86 10.56
 3 -10 3 17.13 10.49
 3 -10 3 29.89 14.48
 -3 -10 -3 24.9 8.24
 -3 -10 -4 261.04 21.5
 -3 -10 -4 210.93 20.09
 3 -10 4 206.67 25.44
 3 -10 4 261.34 22.22
 3 -10 5 215.37 20.76
 -3 -10 -5 212.79 20.27
 -3 -10 -5 205.89 18.7
 3 -10 5 165.72 23.95
 -3 -10 -5 205.49 22.83
 -3 -10 -6 995.41 72.72
 -3 -10 -6 912.71 71.72
 3 -10 6 914.72 76.81
 -3 -10 -6 1002.52 76.14
 3 -10 6 937.16 73.19
 3 -10 7 245.19 25.59
 -3 -10 -7 260.24 23.34
 -3 -10 -7 217.95 26.6
 3 -10 7 240.67 28.1
 -3 -10 -7 258.24 21.83
 3 -10 8 299.52 32.12
 -3 -10 -8 330.3 32.02
 -3 -10 -8 334.84 28.27
 3 -10 8 264.59 29.84
 -3 -10 -8 292.5 25.79
 -3 -10 -9 79.72 12.42
 -3 -10 -9 61.06 16.24
 3 -10 9 120.15 20.67
 3 -10 9 61.49 19.76
 -3 -10 -9 94.88 19.15
 -3 -10 -10 21.05 16.24
 3 -10 10 14.4 16.24
 -3 -10 -10 25.53 15.68
 3 -10 10 49.8 17.74
 3 -10 11 161.93 24.15
 -3 -10 -12 246.06 22.04
 3 -10 12 255.59 28.57
 3 -10 13 380.97 38.45
 -3 -10 -13 442.77 34.09
 3 -10 14 556.92 52.09
 -3 -10 -14 671.5 49.14
 3 -10 15 299.15 29.99
 -3 -10 -15 350.69 26.76
 -3 -10 -16 124.47 12.48
 -3 -9 19 132.12 11.27
 3 -9 -19 131.44 11.98
 3 -9 -18 62.43 10.2
 3 -9 -17 -4.99 9.84
 3 -9 -16 181.52 19.02
 -3 -9 16 199.54 18.25
 3 -9 -15 167.98 18.2
 -3 -9 15 151.38 17.22
 -3 -9 14 437.24 38.8
 -3 -9 14 495.44 38.21
 3 -9 -14 472.29 38.55
 -3 -9 13 77.21 15.5
 -3 -9 13 88.92 15.96
 3 -9 -13 116.17 15.53
 -3 -9 12 735.5 54.14
 -3 -9 12 610.79 57.72
 -3 -9 12 625.57 53.57
 3 -9 -12 702.15 53.33
 3 -9 -12 686.94 53.52
 -3 -9 11 227.23 22
 -3 -9 11 191.1 25.79
 3 -9 -11 243.51 21.64
 -3 -9 11 177.48 22.16
 3 -9 -11 221.49 21.11
 -3 -9 10 1.35 14.84
 3 -9 -10 7.24 13.01
 3 -9 -10 17.14 11.47
 -3 -9 9 10.93 14.25
 3 -9 -9 21.74 12.54
 3 -9 -9 42.61 11.14
 -3 -9 8 26.02 12.75
 3 -9 -8 25.55 11.76
 3 -9 -8 31.43 10.91
 3 -9 -7 573 45.39
 -3 -9 7 594.13 47.57
 3 -9 -7 568.29 45.11
 3 -9 -7 591.34 49.12
 3 -9 -6 892.99 69.29
 3 -9 -6 945.84 72.54
 -3 -9 6 939.48 71.24
 3 -9 -6 897.7 69.09
 3 -9 -5 1140.24 84.1
 -3 -9 5 1127.63 86.25
 3 -9 -5 1098.57 84.41
 3 -9 -5 1140.38 87.15
 3 -9 -5 1094.11 84.03
 -3 -9 4 454.76 39.33
 3 -9 -4 476.76 40.84
 3 -9 -4 547.29 40.09
 3 -9 -4 462.85 37.27
 -3 -9 3 175.86 17.3
 3 -9 -3 148.66 19.96
 3 -9 -3 170.25 20
 3 -9 -3 154.46 14.74
 -3 -9 2 9.93 9.9
 3 -9 -2 38.39 15.56
 3 -9 -2 10.75 12.34
 -3 -9 1 -2.28 9.71
 3 -9 -1 16.08 16.04
 -3 -9 1 10.08 6.52
 -3 -9 0 103.13 10.79
 -3 -9 0 111.49 13.89
 -3 -9 -1 314.96 26.06
 -3 -9 -1 359.27 28.69
 3 -9 2 635.56 46.68
 -3 -9 -2 561.68 45.2
 -3 -9 -2 607.36 47.4
 -3 -9 -3 509.37 40.36
 3 -9 3 549.52 41.79
 3 -9 3 523.21 45.53
 -3 -9 -4 496 41.7
 -3 -9 -4 607.66 42.75
 3 -9 4 512.68 46.8
 3 -9 4 556.31 43.06
 -3 -9 -5 128.68 14.04
 3 -9 5 148 21.27
 -3 -9 -5 158.27 16
 -3 -9 -5 142.47 19.66
 3 -9 5 155.91 16.99
 -3 -9 -6 -4.73 9.12
 -3 -9 -6 7.59 10.56
 3 -9 6 -16.07 16.13
 -3 -9 -6 7 13.79
 3 -9 6 -9.48 13.25
 -3 -9 -7 120.52 13.91
 3 -9 7 114.92 20.29
 3 -9 7 104.27 18.27
 -3 -9 -7 117.28 15.18
 -3 -9 -7 103.75 19.01
 3 -9 8 252.07 26.48
 -3 -9 -8 250.5 28.52
 3 -9 8 249.06 28.51
 -3 -9 -8 233.29 24.13
 -3 -9 -8 265.66 22.41
 -3 -9 -9 444.08 35.47
 -3 -9 -9 384.09 39.32
 3 -9 9 427.85 40.11
 -3 -9 -9 440.83 33.2
 3 -9 10 161.86 22.24
 3 -9 10 146.24 21.95
 -3 -9 -10 128.23 14.97
 -3 -9 -10 102.72 20.24
 3 -9 11 320.88 33.29
 3 -9 12 295.16 31.21
 -3 -9 -12 281.43 24.29
 3 -9 13 12.74 18.38
 -3 -9 -13 26.59 9.23
 3 -9 14 20.85 17.5
 -3 -9 -14 4.7 8.08
 3 -9 15 131.96 19.11
 -3 -9 -15 141.1 13.27
 -3 -9 -16 180.98 14.98
 3 -8 -19 21.28 6.9
 3 -8 -18 45.42 9.68
 3 -8 -17 76.67 12.4
 -3 -8 16 111.09 13.51
 3 -8 -16 96.21 14.54
 -3 -8 15 50.71 12.35
 3 -8 -15 58.7 13.23
 -3 -8 14 165.86 17.39
 3 -8 -14 118.7 17.32
 -3 -8 13 18.51 13.05
 3 -8 -13 17.36 13.28
 -3 -8 13 25.77 13.61
 3 -8 -12 23.84 12.45
 -3 -8 12 48.44 17.76
 -3 -8 12 28.17 14.38
 3 -8 -12 17.46 12.8
 -3 -8 12 31.11 13.47
 -3 -8 11 174 19.52
 -3 -8 11 139.79 19.58
 -3 -8 11 200.32 23.92
 3 -8 -11 164.85 18.4
 3 -8 -11 170.34 18.37
 -3 -8 10 102.06 18.96
 -3 -8 10 115.28 15.2
 3 -8 -10 85.72 14.93
 3 -8 -10 115.63 14.64
 3 -8 -9 128.97 16.78
 -3 -8 9 150.97 19.82
 3 -8 -9 149.98 15.66
 3 -8 -8 154.85 16.48
 -3 -8 8 129.49 18.33
 3 -8 -8 139.29 15.58
 3 -8 -7 87.95 12.75
 3 -8 -7 81.44 13.35
 -3 -8 7 99.79 15.06
 -3 -8 6 12.88 10.7
 3 -8 -6 17.96 9.45
 3 -8 -6 20.87 11.25
 3 -8 -6 33.93 13.91
 -3 -8 5 12.16 11.11
 3 -8 -5 22.45 8.51
 3 -8 -5 27.68 11.18
 3 -8 -5 19.36 13.34
 -3 -8 4 194.28 20.93
 3 -8 -4 168.21 22.31
 3 -8 -4 222.83 18.69
 3 -8 -4 253.53 22.68
 -3 -8 3 633.87 49.45
 3 -8 -3 641.29 50.8
 3 -8 -3 610.21 47.39
 3 -8 -3 607.78 50.24
 3 -8 -2 206.1 23.69
 3 -8 -2 224.95 23.03
 -3 -8 2 224.3 21.05
 3 -8 -1 285.76 30.12
 -3 -8 1 348.24 28.31
 -3 -8 0 233.05 19.63
 -3 -8 0 264.11 22.49
 -3 -8 -1 729.13 56.26
 -3 -8 -1 787.6 58.61
 3 -8 2 45.35 14.22
 3 -8 2 30.95 11.3
 -3 -8 -2 28.39 7.4
 3 -8 3 14.96 13.4
 -3 -8 -3 12.46 7.35
 3 -8 3 13.21 10.79
 3 -8 4 108.11 18.35
 -3 -8 -4 132.78 14.15
 -3 -8 -4 108.8 12.07
 3 -8 4 98.99 14.39
 3 -8 5 108.59 18.98
 -3 -8 -5 80.64 12.8
 3 -8 5 117.21 15.15
 -3 -8 -5 93.66 11.83
 -3 -8 -6 152.27 15.68
 3 -8 6 172.91 18.91
 -3 -8 -6 139.77 21.05
 3 -8 6 151 21.77
 -3 -8 -6 177.73 17.39
 3 -8 7 78.92 16.92
 3 -8 7 44.05 17.48
 -3 -8 -7 58.86 10.87
 -3 -8 -7 67.6 16.08
 3 -8 8 277.13 28
 -3 -8 -8 305.42 30.54
 3 -8 8 294.4 30.5
 -3 -8 -8 273.93 24.02
 3 -8 9 21.51 18.51
 3 -8 9 60.32 19.42
 -3 -8 -9 40.4 17.82
 -3 -8 -9 18.75 9.97
 3 -8 10 54.83 20.67
 3 -8 10 63.22 19.47
 -3 -8 -10 79.02 12.46
 3 -8 11 81.99 21.27
 3 -8 12 63.26 20.94
 -3 -8 -12 83.14 11.6
 3 -8 13 124.09 22.23
 -3 -8 -13 128.6 14.28
 3 -8 14 122.24 22.57
 -3 -8 -14 171.38 15.39
 -3 -8 -15 51.8 8.62
 3 -8 15 49.86 16.89
 -3 -8 -16 14.82 5.73
 -3 -8 -17 10.38 5.87
 3 -7 -19 176.59 15.63
 3 -7 -18 35.72 9.87
 3 -7 -17 16.18 10.82
 3 -7 -16 97.79 14.99
 -3 -7 16 108.82 13.3
 -3 -7 15 263.25 24.05
 3 -7 -15 270.51 24.91
 -3 -7 14 349.78 30.22
 3 -7 -14 350.1 30.81
 -3 -7 13 789.15 63.94
 3 -7 -13 843.4 64
 -3 -7 13 833.85 64.01
 -3 -7 12 1022.96 75.97
 3 -7 -12 1019.05 75.89
 -3 -7 12 860.6 75.83
 3 -7 -12 1060.74 75.8
 -3 -7 12 945.26 80.05
 -3 -7 11 544.95 42.17
 3 -7 -11 534.31 42.16
 -3 -7 11 505.26 42.25
 -3 -7 11 471.14 46.08
 3 -7 -11 508.61 41.6
 -3 -7 10 99.89 14.93
 -3 -7 10 74.78 18.2
 3 -7 -10 84.04 13.1
 3 -7 -10 71.74 15.22
 -3 -7 9 58.77 14.79
 3 -7 -9 33.25 11.07
 3 -7 -9 30.9 12.86
 -3 -7 8 98.36 15.46
 3 -7 -8 78.57 14.03
 3 -7 -8 84.3 12.8
 3 -7 -7 224.26 19.22
 -3 -7 7 187.3 21.61
 3 -7 -7 194.76 20.1
 3 -7 -6 1196.02 92.56
 3 -7 -6 1165.39 89.49
 -3 -7 6 1251.31 91.65
 3 -7 -6 1176.02 89.73
 3 -7 -5 1097.21 86.57
 3 -7 -5 1043.89 83.51
 -3 -7 5 1093.94 85.52
 3 -7 -5 1020.49 83.73
 3 -7 -4 989.54 76.2
 3 -7 -4 977.36 75.01
 3 -7 -4 972.84 73.18
 -3 -7 4 934.52 74.89
 3 -7 -3 558.32 45.72
 3 -7 -3 528.29 45.43
 -3 -7 3 536.9 44.29
 3 -7 -3 564.83 42.54
 3 -7 -2 144.8 17.77
 3 -7 -2 122.49 19.6
 -3 -7 2 131.73 15.57
 3 -7 -2 141.42 13.33
 -3 -7 1 464.36 36.23
 3 -7 -1 397.87 37.84
 -3 -7 0 187.98 15.99
 -3 -7 0 187.7 18.84
 -3 -7 -1 585.63 46.11
 -3 -7 -1 681.01 48.81
 3 -7 2 614.1 49.93
 -3 -7 -2 559.69 44.97
 3 -7 2 642.89 46.55
 3 -7 3 338.53 31.93
 -3 -7 -3 322.65 26.43
 3 -7 3 336.82 27.99
 3 -7 4 625.8 55.72
 3 -7 4 756.01 52.59
 -3 -7 -4 634.84 50.9
 3 -7 5 188.8 19.25
 3 -7 5 171.3 22.65
 -3 -7 -5 162.34 15.77
 3 -7 6 27.63 14.03
 3 -7 6 9.67 15.13
 -3 -7 -6 6.98 14.64
 -3 -7 -6 35.59 9.13
 3 -7 7 277.64 24.69
 3 -7 7 228.86 28.24
 -3 -7 -7 268.28 27.15
 -3 -7 -7 227.1 21.26
 -3 -7 -8 477.56 40.7
 3 -7 8 449.66 40.94
 3 -7 8 408.92 37.91
 -3 -7 -8 424.47 34.61
 -3 -7 -9 579.42 51.98
 3 -7 9 573.46 52.51
 3 -7 9 537.6 49.77
 -3 -7 -9 635.39 46.68
 -3 -7 -10 608.29 57.88
 3 -7 10 753.96 60.21
 -3 -7 -10 765.82 53.5
 3 -7 10 546.64 56.57
 3 -7 11 707.94 58.48
 3 -7 12 202.56 27.02
 3 -7 13 66.16 20.67
 -3 -7 -13 65.82 10.89
 3 -7 14 12.78 18.73
 -3 -7 -14 2.75 8.56
 3 -7 15 113.27 19.11
 -3 -7 -15 118.96 11.96
 3 -7 16 365.52 38.07
 -3 -7 -16 493.88 35.47
 -3 -7 -17 309.62 24.27
 3 -6 -19 1.54 7.63
 3 -6 -18 23.31 9.55
 -3 -6 17 41.59 10.16
 3 -6 -17 10.75 11.41
 -3 -6 16 12.54 10.97
 3 -6 -16 3.89 12.03
 -3 -6 15 -7.9 11.86
 3 -6 -15 -7.2 12.68
 -3 -6 14 167.53 18.58
 3 -6 -14 149.77 19.52
 3 -6 -13 34.2 14.2
 -3 -6 13 15.54 13.42
 -3 -6 12 41.22 18.08
 -3 -6 12 27.26 14.13
 3 -6 -12 49.44 14.18
 3 -6 -12 45.18 12.72
 -3 -6 11 41.48 13.14
 -3 -6 11 22.24 16.48
 -3 -6 11 29.4 14.43
 3 -6 -11 8.73 13.08
 3 -6 -11 27.66 11.79
 -3 -6 10 50.98 15.9
 3 -6 -10 15.82 12.31
 -3 -6 10 10.46 12
 3 -6 -10 14.82 10.86
 3 -6 -9 138.67 17.86
 3 -6 -9 181.08 17.48
 -3 -6 9 165.48 21.05
 -3 -6 8 67.71 14.49
 3 -6 -8 71.58 12.09
 3 -6 -8 45.83 12.75
 -3 -6 7 110.15 15.91
 3 -6 -7 111.77 14.49
 3 -6 -7 111.44 13.4
 3 -6 -6 -14.78 13.34
 -3 -6 6 -6.42 11.07
 3 -6 -6 16.84 10.9
 3 -6 -6 -6.39 9.36
 3 -6 -5 24.9 13.19
 3 -6 -5 7.55 12.47
 -3 -6 5 16.45 10.8
 3 -6 -5 10.78 11
 3 -6 -5 4.5 9.07
 3 -6 -4 124.2 13.19
 -3 -6 4 93.71 14.57
 3 -6 -4 138.03 18.17
 3 -6 -4 116.66 16.93
 3 -6 -3 199.71 17.84
 -3 -6 3 217.38 19.76
 3 -6 -3 176.15 22.46
 3 -6 -3 211.66 22.23
 3 -6 -2 9.78 12.04
 3 -6 -2 11.02 15.13
 -3 -6 2 -5.32 9.64
 3 -6 -2 2.13 7.65
 3 -6 -1 180.57 19.8
 3 -6 -1 141.73 21.31
 -3 -6 1 191.93 18.11
 -3 -6 0 56.19 7.86
 -3 -6 0 82.56 12.11
 -3 -6 -1 35.6 7.13
 -3 -6 -1 41.46 10.57
 3 -6 2 13.58 10.32
 -3 -6 -2 20.19 7.35
 3 -6 2 12.9 13.4
 -3 -6 -3 119.63 12.02
 3 -6 3 116.33 14.78
 3 -6 3 118.24 17.98
 3 -6 4 240.42 21.44
 -3 -6 -4 221.9 19.53
 3 -6 4 233.39 25.89
 3 -6 5 33.5 15.29
 3 -6 5 21.3 11.75
 3 -6 6 121.98 17.18
 3 -6 6 119.06 19.95
 -3 -6 -6 144.78 19.29
 3 -6 7 -4.21 14.41
 3 -6 7 18.64 17.31
 -3 -6 -7 -9 15.35
 3 -6 8 0.81 16.27
 -3 -6 -8 3.23 16.02
 3 -6 8 3.56 16.08
 3 -6 9 45.98 19.71
 -3 -6 -9 30.58 10.49
 -3 -6 -9 39.29 17.41
 3 -6 9 49.83 17.53
 3 -6 10 71.25 21.47
 -3 -6 -10 95.48 12.68
 3 -6 10 90.65 20.09
 -3 -6 -10 61.07 18.37
 3 -6 11 44.09 21.05
 3 -6 12 12.53 19.54
 -3 -6 -13 -3.54 8.96
 3 -6 13 -0.91 19.97
 -3 -6 -14 22.17 8.91
 3 -6 14 36.99 19.33
 -3 -6 -15 25.83 7.82
 3 -6 15 19.33 16.51
 -3 -6 -16 84.87 8.64
 3 -6 16 46.47 14.7
 -3 -6 -17 4.63 6.63
 -3 -5 20 428.62 32.91
 3 -5 -20 452.08 33.2
 3 -5 -19 79.55 10.21
 3 -5 -18 43.18 10.66
 3 -5 -17 1.9 11.23
 -3 -5 17 11.5 9.63
 3 -5 -16 38.35 12.27
 -3 -5 16 34.33 11.45
 -3 -5 15 255.43 23.14
 3 -5 -15 242.28 23.78
 -3 -5 14 199.87 20.96
 3 -5 -14 202.71 21.47
 -3 -5 13 1331.12 100.43
 3 -5 -13 1313.25 100.47
 3 -5 -12 751.9 57.65
 -3 -5 12 766.58 62.41
 -3 -5 12 701.53 57.87
 3 -5 -11 381.44 32.13
 -3 -5 11 375.15 32.81
 -3 -5 11 343.81 36.31
 3 -5 -11 384.82 31.57
 3 -5 -10 172.75 19.2
 -3 -5 10 187.73 23.05
 3 -5 -10 173.29 18.85
 -3 -5 10 192.47 18.61
 -3 -5 9 38.18 14.35
 3 -5 -9 36.36 12.68
 3 -5 -9 41.32 11.25
 3 -5 -8 201.78 20.22
 -3 -5 8 208.49 22.16
 3 -5 -8 213.12 19.99
 3 -5 -7 241.61 20.62
 3 -5 -7 186.85 19.94
 -3 -5 7 230.09 22.19
 3 -5 -6 884.57 64.67
 3 -5 -6 773.88 61.26
 3 -5 -6 790.22 61.14
 -3 -5 6 799.23 63.22
 3 -5 -5 1938.03 123.05
 3 -5 -5 1549.48 124.01
 3 -5 -5 1549.85 121.4
 -3 -5 5 1611.97 123.18
 3 -5 -5 1568.3 121.36
 -3 -5 4 1846.38 138.46
 3 -5 -4 1862.71 136.68
 3 -5 -4 1843.78 138.09
 3 -5 -4 1709.83 139.12
 -3 -5 3 686.11 53.03
 3 -5 -3 680.66 51.25
 3 -5 -3 616.53 53.76
 3 -5 -3 676.3 54.26
 3 -5 -2 207.04 21.6
 3 -5 -2 150.85 22.89
 3 -5 -2 208.1 17.77
 -3 -5 2 206.62 19.87
 3 -5 -1 323.01 27.56
 -3 -5 1 248 25.14
 3 -5 -1 299.04 23.54
 -3 -5 0 993.21 76.44
 -3 -5 0 1143.78 79.1
 -3 -5 -1 959.63 73.33
 -3 -5 -1 1044.75 75.8
 3 -5 2 976.95 73.49
 3 -5 2 1075.86 77.16
 -3 -5 -2 935.88 72.25
 3 -5 3 820.4 59.63
 3 -5 3 771.63 63.04
 -3 -5 -3 744.11 58.14
 3 -5 4 781.09 58.91
 3 -5 4 706.56 62.35
 3 -5 5 210.72 25.68
 3 -5 5 240.45 22.04
 3 -5 6 -6.41 15.85
 3 -5 6 14.18 12.48
 -3 -5 -6 9.73 14.14
 3 -5 7 178.49 25.07
 -3 -5 -7 224.04 24.81
 3 -5 7 193.71 22.48
 -3 -5 -8 386.44 37.34
 3 -5 8 382.61 38.21
 3 -5 8 395.53 34.84
 -3 -5 -9 413.53 36.77
 3 -5 9 384.79 37.2
 3 -5 9 310.67 34.78
 -3 -5 -10 914.11 81.08
 3 -5 10 1012.39 82.39
 -3 -5 -10 1100.88 76.47
 3 -5 10 844.06 79.55
 3 -5 11 563.52 49.43
 3 -5 12 291.99 31.29
 -3 -5 -13 247 20.75
 3 -5 13 177.24 28.6
 -3 -5 -14 18.46 8.87
 3 -5 14 9.23 19.58
 -3 -5 -15 42.21 8.35
 3 -5 15 26.97 17.46
 3 -5 16 221.13 26.26
 -3 -5 -16 295.41 22.29
 -3 -5 -17 354.99 27.77
 3 -4 -20 7.93 5.3
 3 -4 -19 24.44 8.38
 3 -4 -18 173.11 17.11
 3 -4 -17 325.42 27.05
 -3 -4 17 307.1 26.18
 3 -4 -16 246.09 23.63
 -3 -4 16 259.27 22.86
 3 -4 -15 64.73 14.78
 -3 -4 15 74.47 13.55
 3 -4 -14 51.32 14.67
 3 -4 -14 53.44 13.67
 -3 -4 14 68.87 14.55
 3 -4 -13 44.53 14.61
 -3 -4 13 14.39 13.45
 -3 -4 12 247.61 28.99
 3 -4 -12 248.33 23.92
 -3 -4 12 236.06 23.99
 -3 -4 11 398.81 38.03
 -3 -4 11 413.41 34.56
 3 -4 -11 386.86 33.88
 -3 -4 10 335.24 33.16
 3 -4 -10 288.18 29.15
 3 -4 -10 388.03 28.91
 -3 -4 9 487.57 43.33
 3 -4 -9 501.49 40.81
 3 -4 -9 521.87 40.52
 -3 -4 8 144.45 17.83
 3 -4 -8 147.46 16.32
 3 -4 -8 120.88 15.89
 3 -4 -7 215.46 20.28
 3 -4 -7 210.28 19.59
 -3 -4 7 204.08 21.91
 3 -4 -6 155.7 17.22
 3 -4 -6 169.63 16.46
 -3 -4 6 163.95 18.44
 -3 -4 5 14.67 10.85
 3 -4 -5 38.05 13.6
 3 -4 -5 10.79 13.44
 3 -4 -5 3.09 9.57
 3 -4 -5 25 10.68
 -3 -4 4 16.19 10.5
 3 -4 -4 26.1 9.31
 3 -4 -4 6.2 12.77
 3 -4 -4 18.56 14.21
 -3 -4 3 290.39 25.65
 3 -4 -3 270.64 28.15
 3 -4 -3 285.78 24
 3 -4 -3 314.39 27.54
 -3 -4 2 427.84 34.47
 3 -4 -2 363.59 36.05
 3 -4 -2 410.07 35.48
 3 -4 -2 417 32.37
 -3 -4 1 300.26 28.63
 3 -4 -1 336.98 26.83
 3 -4 -1 372.44 30.54
 -3 -4 0 605.51 46.27
 -3 -4 0 640.35 48.91
 -3 -4 -1 456.87 36.15
 -3 -4 -1 524.52 38.93
 3 -4 2 16.4 10.49
 3 -4 2 11.55 13.54
 3 -4 3 -5.37 11.13
 3 -4 3 -12.21 13.38
 3 -4 4 528.34 40.57
 3 -4 4 448.58 43.92
 3 -4 5 204.45 20.34
 3 -4 5 194.06 24.26
 3 -4 6 532.12 41.26
 3 -4 6 471.95 44.7
 -3 -4 -6 473.9 43.73
 3 -4 7 477.53 37.98
 -3 -4 -7 476.07 40.53
 3 -4 7 354.16 40.16
 3 -4 8 210.12 22.87
 -3 -4 -8 185.26 24.22
 3 -4 8 151.85 24.5
 3 -4 9 14.4 18.48
 -3 -4 -9 12.04 17.52
 3 -4 9 24.19 17.64
 3 -4 10 37.9 20.5
 -3 -4 -10 19.01 16.85
 3 -4 10 82.21 19.17
 3 -4 11 166.41 26.65
 -3 -4 -11 202.98 25.34
 3 -4 11 226.33 27.61
 3 -4 12 136.96 24.01
 -3 -4 -13 243.21 20.76
 3 -4 13 192.33 28.79
 -3 -4 -14 200.51 18.09
 3 -4 14 198.25 26.71
 -3 -4 -15 217.11 17.55
 3 -4 15 140.07 24
 3 -4 16 22.91 15.03
 -3 -4 -16 45.35 7.14
 -3 -4 -17 26.52 7.65
 3 -3 -14 281.25 25.75
 3 -3 -13 1094.79 83.61
 -3 -3 12 244.1 29.3
 3 -3 -10 26.78 11.69
 3 -3 -9 213.17 20.66
 3 -3 -8 115.34 13.97
 3 -3 -7 347.25 28.04
 3 -3 -7 321.52 28.36
 3 -3 -6 262.56 22.21
 3 -3 -6 234.59 22.41
 3 -3 -5 695.34 52.21
 3 -3 -5 656.03 52.25
 3 -3 -4 357.61 29.06
 3 -3 -3 292.58 24.5
 3 -3 -2 8.92 7.99
 3 -3 -1 3.73 7.72
 3 -3 0 666.81 50.77
 -3 -3 -1 399.43 30.86
 3 -3 2 931.52 71.17
 3 -3 3 955.27 73.02
 3 -3 4 439 35.9
 3 -3 5 79.48 14.19
 3 -3 8 189.89 25.17
 3 -3 9 226.04 28.31
 -3 -3 -9 227.23 27.45
 -3 -3 -10 655.04 59.42
 3 -3 10 751.77 60.97
 3 -3 11 255.05 31.18
 -3 -3 -11 316.72 30.91
 -3 -3 -13 68.2 11.07
 -3 -3 -14 -2.47 8.51
 -3 -3 -15 69.86 9.71
 -3 -3 -16 111.58 10.9
 3 -2 -14 175.53 19.25
 3 -2 -13 28.58 12.9
 3 -2 -12 112.57 15.42
 3 -2 -9 996.96 76.06
 3 -2 -8 420.67 34.39
 3 -2 -7 102.78 13.43
 3 -2 -6 33.08 10.28
 3 -2 -5 -4.76 9.06
 3 -2 -4 230.74 20.34
 3 -2 -3 1010.39 76.41
 3 -2 -2 1763.18 131.6
 3 -2 -1 1730.14 129.04
 3 -2 0 1283.36 96.07
 3 -2 1 612.95 46.84
 -3 -2 -13 431.47 34.51
 -3 -2 -14 433.49 34.29
 -3 -2 -15 288.47 23.46
 -3 -2 -16 174.34 14.95
 3 -1 -20 38.73 6.53
 3 -1 -19 10.47 8.56
 3 -1 -18 -0.65 9.7
 -3 -1 17 51.76 10.98
 3 -1 -17 39.44 12.68
 -3 -1 16 15.23 11.35
 3 -1 -16 15.6 12.98
 -3 -1 15 12.19 12.21
 3 -1 -15 8.57 13.68
 3 -1 -14 72.31 15.52
 -3 -1 14 98.59 15.95
 3 -1 -14 109.94 14.74
 3 -1 -13 61.89 14.31
 -3 -1 13 64.78 15.74
 3 -1 -13 50.56 12.91
 3 -1 -12 26.41 13.73
 -3 -1 12 23.55 14.86
 3 -1 -12 28.54 12.84
 -3 -1 11 52.27 14.48
 3 -1 -11 56.54 14.19
 3 -1 -10 40.61 13.37
 3 -1 -9 52.98 11.54
 3 -1 -8 22.17 11.44
 -3 -1 8 28.81 12.84
 3 -1 -7 126.63 14.37
 -3 -1 7 78.47 14.9
 3 -1 -6 87.3 13.04
 -3 -1 6 111.75 15.28
 3 -1 -5 251.28 23.08
 3 -1 -5 244.35 23.91
 3 -1 -5 207.4 19.97
 -3 -1 5 206.94 21.82
 3 -1 -4 -7.72 14.51
 3 -1 -4 22.74 13.56
 3 -1 -4 14.14 9.7
 -3 -1 4 -2.42 10.24
 3 -1 -3 149.9 21.39
 3 -1 -3 179.41 19.83
 3 -1 -3 171.7 16.59
 -3 -1 3 175.82 18.16
 3 -1 -2 15.69 15.85
 3 -1 -2 12.69 12.47
 3 -1 -2 10.87 8.8
 -3 -1 2 6.84 9.76
 3 -1 -1 -1.94 12.27
 3 -1 -1 1.29 8.09
 -3 -1 1 4.55 9.23
 3 -1 0 410.39 32.36
 3 -1 1 110.01 11.88
 3 -1 2 13.58 7.47
 3 -1 2 28.1 13.36
 3 -1 3 98.52 16.72
 3 -1 4 128.76 19.35
 3 -1 5 10.55 15.07
 3 -1 6 4.79 15.12
 -3 -1 -6 27.53 14.72
 3 -1 7 67.87 15.84
 -3 -1 -7 38.55 16.95
 3 -1 8 12.74 16.04
 3 -1 9 43.95 17.8
 3 -1 10 259.75 29.62
 3 -1 11 2.02 21.24
 3 -1 12 71.13 21.61
 3 -1 13 19.18 21.77
 3 -1 14 4.39 19.17
 -3 -1 -14 -4.61 8.63
 3 -1 15 -6.79 18.07
 -3 -1 -15 14.25 7.6
 3 -1 16 9.03 15.92
 -3 -1 -16 7.35 6.26
 3 0 -20 26.89 6.11
 3 0 -19 304.37 24.78
 3 0 -18 579.12 45.1
 3 0 -17 537.95 43.9
 -3 0 17 571.06 43.42
 3 0 -16 325.04 27.85
 -3 0 16 305.99 26.97
 -3 0 15 890.57 67.8
 3 0 -15 848.58 68.1
 3 0 -15 902.75 67.99
 -3 0 14 145.9 18.45
 3 0 -14 153.2 18.59
 3 0 -14 147.93 17.57
 -3 0 13 3.99 14.45
 3 0 -13 5.43 13
 3 0 -13 -10.98 12.16
 3 0 -12 160.64 21.68
 -3 0 12 236.55 23.01
 3 0 -12 246.34 21.67
 -3 0 12 226.95 27.49
 3 0 -11 928.91 80.94
 -3 0 11 1170.69 81.5
 -3 0 11 1081.51 85.14
 3 0 -11 1091.25 81.04
 -3 0 10 762.13 59.78
 3 0 -10 696.53 56.27
 -3 0 9 767.62 60.13
 3 0 -9 719.59 57.4
 -3 0 8 757.59 60.07
 3 0 -8 729.19 57.86
 3 0 -8 755.82 57.79
 -3 0 7 92.33 15.14
 3 0 -7 86.71 14.02
 3 0 -7 104.9 13.55
 -3 0 6 262.31 24.14
 3 0 -6 240.27 22.27
 3 0 -6 236.94 22.03
 3 0 -5 94.08 13.29
 3 0 -5 85.49 16.66
 3 0 -5 93.57 15.84
 3 0 -5 79.79 12.23
 -3 0 5 76.84 13.97
 -3 0 4 1244.51 92.92
 3 0 -4 1199.22 92.9
 3 0 -4 1197.19 93.97
 3 0 -4 1209.17 91.39
 -3 0 3 825.14 64.38
 3 0 -3 758.05 64.62
 3 0 -3 852.24 65.6
 3 0 -3 847.7 62.83
 -3 0 2 2257.05 168.83
 3 0 -2 1948.29 168.68
 3 0 -2 2388.64 167.29
 3 0 -2 2264.58 169.78
 3 0 -1 2096.34 150.51
 -3 0 1 1877.61 151.94
 3 0 -1 1998.03 153.04
 -3 0 0 1186.27 95.35
 3 0 0 1279.96 93.77
 3 0 1 1476.85 110.35
 3 0 2 95.66 17.29
 3 0 2 115.31 12.02
 3 0 3 1364.2 111.68
 3 0 3 1494.99 108.66
 3 0 3 1428 107.56
 3 0 4 383.03 36.86
 3 0 4 417.13 33.63
 3 0 5 719.74 66.99
 3 0 5 884.43 64.31
 -3 0 -6 1542.06 122.49
 3 0 6 1402.46 122.99
 3 0 6 1702.08 120.09
 -3 0 -7 1319.12 101.61
 3 0 7 1217.39 102.13
 3 0 7 1313.39 98.79
 -3 0 -8 1009.8 78.37
 3 0 8 893.93 78.53
 3 0 8 976.03 75.58
 -3 0 -9 202.76 25.98
 3 0 9 192.26 24.35
 3 0 9 227.98 27.21
 -3 0 -10 8.73 17.03
 3 0 10 -9.78 20.15
 3 0 10 -5.78 17.09
 -3 0 -11 59.48 18.17
 3 0 11 14.16 20.85
 3 0 11 23.4 18.72
 3 0 12 339.44 35.67
 3 0 13 524.97 46.34
 3 0 14 463.43 47.76
 -3 0 -14 588.14 43.38
 3 0 15 285.39 33.41
 -3 0 -15 372.12 28.22
 3 0 16 142.63 20.73
 -3 0 -16 167.26 14.24
 -3 0 -17 40.88 8.66
 3 1 -20 49.74 7.23
 3 1 -19 8.19 8.21
 3 1 -18 13.68 10.02
 3 1 -17 38.55 12.3
 -3 1 17 33.67 10.68
 3 1 -16 27.01 12.8
 -3 1 16 12.39 11.55
 3 1 -15 14.08 13.63
 3 1 -15 -4.02 11.59
 -3 1 15 18.81 12.42
 3 1 -14 99.28 15.87
 3 1 -14 86.14 14.88
 -3 1 14 110.55 16.29
 3 1 -13 51.51 14.66
 3 1 -13 67.92 13.81
 -3 1 13 83.24 16.22
 3 1 -12 11.84 13.37
 -3 1 12 13.83 14.57
 3 1 -12 27.41 12.53
 -3 1 12 29 18.54
 3 1 -11 54.93 14.39
 -3 1 11 70.3 15.06
 3 1 -11 65.09 13.73
 -3 1 11 78.73 19.19
 -3 1 10 53.38 16.23
 3 1 -10 52.18 12.18
 3 1 -10 48.61 14.07
 -3 1 9 54.41 14.38
 3 1 -9 56.57 14.03
 -3 1 8 16.06 12.68
 3 1 -8 13.46 12.14
 -3 1 7 94.47 15.65
 3 1 -7 115.73 14.37
 3 1 -7 109.55 14.85
 -3 1 6 102 16.16
 3 1 -6 136.41 15.42
 3 1 -6 137.54 14.82
 3 1 -5 246.7 23.72
 3 1 -5 226.37 24.34
 3 1 -5 227.57 20.82
 3 1 -5 248.18 21.43
 -3 1 5 199.83 22.28
 -3 1 4 8.9 10.28
 3 1 -4 10.96 10.14
 3 1 -4 23.09 14.99
 3 1 -4 4.14 12.89
 -3 1 3 164.74 18.34
 3 1 -3 185.92 17.11
 3 1 -3 196.67 20.82
 3 1 -3 180.23 22.02
 -3 1 2 6.1 9.57
 3 1 -2 -5.25 9.18
 3 1 -2 11.56 15.95
 3 1 -2 1.96 12.15
 -3 1 1 15.98 9.97
 3 1 -1 11.47 8.76
 3 1 -1 0.97 12.04
 3 1 0 421.62 33.4
 -3 1 0 423.19 35.14
 3 1 1 98.91 11.6
 3 1 2 26.18 8.45
 3 1 2 24.21 13.06
 3 1 3 126.04 15.53
 3 1 3 140.44 13.18
 3 1 4 177.26 18.53
 3 1 4 177.66 15.92
 3 1 4 165.64 21.99
 3 1 5 18.05 14.37
 3 1 5 5.58 12.33
 3 1 6 14.36 16.01
 3 1 6 14.15 13.49
 -3 1 -6 13.72 14.09
 3 1 7 45.62 17.45
 3 1 7 67.36 15.99
 -3 1 -7 65.04 15.99
 3 1 8 19.65 17.36
 3 1 8 23.95 16.1
 -3 1 -8 1.6 16.53
 3 1 9 61.89 18.88
 3 1 9 35.97 18.44
 -3 1 -9 49.73 18.26
 3 1 10 267.69 30.58
 3 1 10 240.86 29.89
 -3 1 -10 292.7 30.76
 3 1 11 1.95 17.82
 3 1 11 16.19 21.49
 -3 1 -11 32.21 16.93
 3 1 12 65.29 22.39
 3 1 13 0.96 21.36
 3 1 14 -2.64 19.75
 -3 1 -14 0.71 8.75
 3 1 15 12.85 18.05
 -3 1 -15 -0.59 7.53
 3 1 16 5.43 15.82
 -3 1 -16 7.11 6.14
 -3 1 -17 37.3 8.42
 3 2 -20 76.21 8.34
 3 2 -19 172.83 15.92
 3 2 -18 320.14 26.7
 -3 2 17 447.53 35.45
 3 2 -17 439.21 35.84
 -3 2 16 687.04 54.13
 3 2 -16 713.97 54.57
 -3 2 15 525.28 42.18
 3 2 -15 554.24 42.52
 3 2 -15 497.27 41.81
 -3 2 14 158.96 18.82
 3 2 -14 156.68 19.22
 3 2 -14 161.63 18
 -3 2 13 21.65 13.76
 3 2 -13 19.45 14.23
 3 2 -13 9.82 11.75
 -3 2 12 106.36 21.18
 -3 2 12 96.8 17.65
 3 2 -12 118.63 17.39
 3 2 -12 130.96 16.12
 3 2 -11 542.63 47.13
 -3 2 11 582.71 51.51
 -3 2 11 619.73 47.88
 3 2 -11 618.38 47.14
 -3 2 10 630.6 50.86
 3 2 -10 584.85 47.11
 3 2 -10 580.9 46.84
 3 2 -9 930.26 72.53
 -3 2 9 979.86 75.4
 3 2 -8 412.93 34.83
 -3 2 8 445.12 37.13
 3 2 -7 91.34 14.3
 3 2 -7 109.41 14.29
 -3 2 7 123.53 16.42
 3 2 -6 52.56 12.06
 3 2 -6 37.96 11.78
 -3 2 6 59.88 12.88
 3 2 -5 8.46 10.59
 3 2 -5 26.02 14.22
 3 2 -5 -4.92 13.5
 3 2 -5 3.77 10.15
 -3 2 5 14.74 11.11
 3 2 -4 227.37 23.96
 3 2 -4 242.39 20.88
 3 2 -4 240.41 23.81
 -3 2 4 216.65 21.98
 3 2 -3 1021.53 76.43
 3 2 -3 1001.66 73.64
 3 2 -3 883.88 75.45
 -3 2 3 963.8 75.05
 3 2 -2 1735.92 129.75
 3 2 -2 1715.2 127.18
 3 2 -2 1524.03 128.65
 -3 2 2 1836.66 128.81
 3 2 -1 1730.54 134.68
 -3 2 1 1757.88 133.76
 3 2 -1 1793.44 132.26
 -3 2 0 1248.11 94.61
 3 2 0 1234.74 93.03
 3 2 1 619.74 47.56
 3 2 2 17.55 8.38
 3 2 2 7.64 12.36
 3 2 3 170.46 15.48
 3 2 3 160.14 21.56
 3 2 3 152.67 17.14
 3 2 4 596.34 55.96
 3 2 4 733.26 52.89
 3 2 4 659.78 51.4
 3 2 5 1294 112.35
 3 2 5 1519.06 109.49
 -3 2 -6 1564.09 120.18
 3 2 6 1401.25 120.42
 3 2 6 1619.58 117.52
 -3 2 -7 646.43 55.71
 3 2 7 641.1 56.67
 3 2 7 688.4 53.64
 -3 2 -8 448.88 42.83
 3 2 8 474.4 44.16
 3 2 8 500.14 40.92
 -3 2 -9 32.5 16.55
 3 2 9 60.27 19.9
 3 2 9 84.22 19.74
 -3 2 -10 1.74 17.34
 3 2 10 6.85 19.71
 3 2 10 1.92 17.2
 -3 2 -11 87.26 19.19
 3 2 11 82.85 22.61
 3 2 11 71.88 20.2
 3 2 12 417.92 39.63
 3 2 13 409.04 39.47
 3 2 14 365.5 35.82
 3 2 15 232.96 27.43
 -3 2 -15 257.12 21.04
 3 2 16 142.31 20.72
 -3 2 -16 170.79 14.32
 -3 2 -17 78.15 10.25
 3 3 -20 295.79 23.06
 3 3 -19 130.93 13.2
 3 3 -18 68.14 11.55
 -3 3 17 -7.25 9.97
 3 3 -17 15.96 11.63
 -3 3 16 47.38 12.01
 3 3 -16 35.55 13.48
 -3 3 15 20.53 12.14
 3 3 -15 33.26 13.3
 3 3 -15 18.18 11.68
 -3 3 14 306.19 28.42
 3 3 -14 318.49 28.62
 3 3 -14 319.11 27.71
 -3 3 13 974.28 77.46
 3 3 -13 992 77.22
 3 3 -13 1044.02 77.08
 -3 3 12 278.51 32.7
 -3 3 12 301.25 27.9
 3 3 -12 264.52 26.89
 3 3 -12 324.92 26.87
 -3 3 11 215.55 26.34
 -3 3 11 197.07 21.98
 3 3 -11 227.27 20.75
 3 3 -11 177.64 21.21
 -3 3 10 20.06 15.35
 3 3 -10 24.97 13.54
 3 3 -10 24.72 11.38
 3 3 -9 191.02 20.11
 3 3 -9 201.74 19.38
 -3 3 9 171.15 21.73
 3 3 -8 114.64 15.69
 -3 3 8 125.77 16.9
 -3 3 7 353.76 30.68
 3 3 -7 329.5 28.9
 3 3 -6 245.11 22.52
 3 3 -6 265.62 22.51
 -3 3 6 226.39 23.74
 3 3 -5 815.74 57.31
 3 3 -5 701.63 58.58
 3 3 -5 701.69 55.64
 -3 3 5 700.5 57.34
 3 3 -5 708.69 55.78
 -3 3 4 374.15 31.98
 3 3 -4 385.74 30.62
 3 3 -4 373.12 32.95
 3 3 -4 346.16 32.97
 -3 3 3 295.29 26.6
 3 3 -3 301.68 25.54
 3 3 -3 296.66 28.38
 3 3 -3 311.83 28.47
 -3 3 2 26.06 10.3
 3 3 -2 12.38 9
 3 3 -2 6.77 16.06
 3 3 -2 26.52 12.71
 -3 3 1 7.65 9.82
 3 3 -1 7.81 12.84
 3 3 -1 5.67 9.12
 3 3 0 688.63 53.24
 -3 3 0 706.08 54.88
 3 3 1 454 34.9
 -3 3 -1 421.99 36.55
 3 3 2 932.94 78.62
 3 3 2 1070.98 75
 3 3 2 915.74 75.48
 3 3 3 824.42 73.74
 3 3 3 944.08 70.02
 3 3 3 942.33 70.9
 3 3 4 404.41 32.78
 3 3 4 369.19 36.09
 3 3 5 95.79 15.17
 3 3 5 87.48 18.64
 3 3 6 130.82 17.44
 -3 3 -6 153.53 19.88
 3 3 6 117.79 20.41
 3 3 7 69.61 15.5
 -3 3 -7 79.56 16.04
 3 3 7 45.68 18.17
 3 3 8 202.18 24.55
 -3 3 -8 203.25 25.47
 3 3 8 252.01 27.19
 3 3 9 190.56 25.17
 -3 3 -9 230.22 26.98
 3 3 9 281.69 28.8
 -3 3 -10 642 56.84
 3 3 10 728.34 58.53
 3 3 10 631.99 55.21
 3 3 11 259.02 31.37
 -3 3 -11 271.99 30.23
 3 3 11 305.64 31.5
 3 3 12 104.27 23.96
 3 3 13 105.2 22.22
 3 3 14 6.95 19.16
 -3 3 -15 80.99 9.94
 3 3 15 46.83 18.83
 3 3 16 60.08 17.04
 -3 3 -16 101.32 9.81
 -3 3 -17 385.07 30.08
 3 4 -20 14.04 5.54
 3 4 -19 32.96 8.4
 3 4 -18 176.07 17.14
 3 4 -17 306.22 27.4
 -3 4 17 333.57 26.85
 3 4 -16 246.99 23.27
 -3 4 16 246.79 22.66
 -3 4 15 54.59 13.57
 3 4 -15 81.91 15.02
 3 4 -15 74.6 13.17
 -3 4 14 69.23 14.74
 3 4 -14 43.72 14.55
 3 4 -14 46.26 11.98
 -3 4 13 29.71 13.87
 3 4 -13 27.22 14.06
 3 4 -13 30.25 12.67
 3 4 -12 247.84 24.94
 -3 4 12 210.48 24.82
 3 4 -12 285.45 24
 -3 4 12 263.66 30.52
 3 4 -11 390.87 36.66
 -3 4 11 436.9 40.88
 -3 4 11 450.1 37.25
 3 4 -11 472.35 36.26
 -3 4 10 365.22 35.13
 3 4 -10 348.84 31.44
 3 4 -10 382.89 31.25
 -3 4 9 542.99 45.44
 3 4 -9 532.54 42.85
 3 4 -9 528.56 42.85
 3 4 -8 119.09 15.54
 3 4 -8 118.48 15.09
 -3 4 8 138.74 18.28
 3 4 -7 196.31 20.1
 -3 4 7 225.61 22.17
 -3 4 6 174.43 19.07
 3 4 -6 156.11 17.23
 -3 4 5 16.61 11.96
 3 4 -5 27.69 13.57
 3 4 -5 26.09 13.28
 3 4 -5 21.01 10.83
 3 4 -5 9.26 11.32
 -3 4 4 38.55 11.13
 3 4 -4 22.63 10.56
 3 4 -4 27.06 13.53
 3 4 -4 41.06 14.57
 -3 4 3 277.67 25.29
 3 4 -3 260.51 27.22
 3 4 -3 280.22 24.04
 3 4 -3 307.96 27.26
 -3 4 2 414.12 35.74
 3 4 -2 415.94 37.55
 3 4 -2 431.35 36.97
 3 4 -2 446.43 34.44
 -3 4 1 337.85 29.94
 3 4 -1 341.55 31.23
 3 4 -1 356.67 28.43
 3 4 0 707.48 54.18
 -3 4 0 707.74 55.8
 3 4 1 522.42 40.46
 -3 4 -1 513.47 42.1
 3 4 2 22.04 8.73
 3 4 2 21.29 10.9
 3 4 2 38.14 14.18
 3 4 3 12.25 8.52
 3 4 3 6.42 11.35
 3 4 3 -1.34 12.39
 3 4 4 450.87 43.99
 3 4 4 531.16 40.73
 3 4 5 206.04 20.84
 3 4 5 207.85 24.18
 -3 4 -6 508.05 44.31
 3 4 6 474.19 44.99
 3 4 6 528.44 41.74
 -3 4 -7 441.2 39.95
 3 4 7 431.96 40.74
 3 4 7 438.38 37.59
 -3 4 -8 225.97 25.73
 3 4 8 216.47 24.21
 3 4 8 167.41 25.93
 -3 4 -9 18.68 17.11
 3 4 9 27.29 18.57
 3 4 9 -11.14 17.98
 -3 4 -10 29.02 17.45
 3 4 10 30.44 20.09
 3 4 10 78.34 19.56
 -3 4 -11 241.84 27.29
 3 4 11 191.31 27.6
 3 4 11 214.95 28.13
 3 4 12 99.54 22.79
 3 4 13 205.55 27.15
 3 4 14 166.39 24.46
 3 4 15 108.26 23.04
 -3 4 -15 205.98 16.59
 -3 4 -16 36.53 6.84
 3 4 16 25.35 15.37
 -3 4 -17 24.37 7.64
 3 5 -20 447.32 33.89
 3 5 -19 76.47 9.99
 3 5 -18 33.42 10.12
 -3 5 17 28.34 10.03
 3 5 -17 4.87 11.42
 -3 5 16 14.65 11.38
 3 5 -16 35.76 12.92
 -3 5 15 280.74 24.07
 3 5 -15 253.21 23.38
 3 5 -15 238.93 24.26
 3 5 -14 194.01 19.78
 3 5 -14 193.41 21.26
 -3 5 14 213.17 21.16
 3 5 -13 1308.44 103.26
 3 5 -13 1445.7 103.23
 -3 5 13 1327.48 103.35
 3 5 -12 772.29 58.57
 -3 5 12 678.58 62.47
 -3 5 12 707.23 58.75
 3 5 -12 782.22 58.25
 -3 5 11 406.91 33.69
 -3 5 11 329.74 37.13
 3 5 -11 384.11 33.07
 3 5 -11 394.84 32.62
 -3 5 10 165.01 22.34
 3 5 -10 154.72 18.72
 3 5 -10 176.04 18.23
 -3 5 9 40 14.67
 3 5 -9 29.72 12.52
 3 5 -9 37.66 12.43
 3 5 -8 214.22 20.84
 -3 5 8 198.81 22.54
 3 5 -8 219.27 20.74
 -3 5 7 232.81 22.47
 3 5 -7 199.5 20.23
 3 5 -6 823.9 65.1
 3 5 -6 805.13 61.84
 -3 5 6 792.6 63.73
 3 5 -5 1907.67 123.07
 3 5 -5 1643.85 124.38
 3 5 -5 1524.64 121.63
 3 5 -5 1552.7 121.52
 -3 5 5 1628.39 123.39
 3 5 -4 1789.71 138.9
 3 5 -4 1865.64 137.93
 3 5 -4 1860.68 140.5
 -3 5 4 1857.16 139.41
 3 5 -3 594.67 53.13
 -3 5 3 680.61 52.83
 3 5 -3 673.14 53.89
 3 5 -3 689.99 51.37
 -3 5 2 193.71 19.35
 3 5 -2 194.47 21.17
 3 5 -2 146.49 22.1
 3 5 -2 201.06 17.9
 -3 5 1 301.22 26.52
 3 5 -1 301.14 28.13
 3 5 -1 293.54 25.01
 3 5 0 1245.7 91.06
 -3 5 0 1146.03 92.33
 3 5 1 1094.44 82.37
 -3 5 -1 1087.54 84
 3 5 2 971.43 81.45
 3 5 2 1071.22 77.99
 3 5 2 1007.83 78.5
 3 5 3 759.27 69.36
 3 5 3 918.17 66.71
 3 5 4 785.37 64.96
 3 5 4 802.6 61.68
 3 5 5 262.22 23.25
 3 5 5 216.52 26.45
 -3 5 -6 5.48 14.34
 3 5 6 18.74 13.4
 3 5 6 23.89 16.82
 -3 5 -7 211.88 24.26
 3 5 7 188.33 25.6
 3 5 7 220.59 23.39
 -3 5 -8 432.93 38.24
 3 5 8 372.28 38.29
 3 5 8 392.8 36.02
 -3 5 -9 370.02 35.17
 3 5 9 370.91 36.48
 3 5 9 326.63 34.48
 -3 5 -10 945.72 79.03
 3 5 10 1069.39 80.36
 3 5 10 927.31 77.33
 3 5 11 631.79 54.2
 3 5 12 274.97 31.09
 3 5 13 172.77 25.32
 3 5 14 22.89 19.44
 3 5 15 83.13 19.26
 -3 5 -15 66.04 9.57
 -3 5 -16 295.57 22.8
 3 5 16 255.66 27.04
 -3 5 -17 414.94 32.03
 3 6 -19 -4.31 7.15
 3 6 -18 19.71 9.44
 -3 6 17 19.21 10.01
 3 6 -17 12.05 11.09
 -3 6 16 16.64 11.1
 3 6 -16 -0.43 12.11
 -3 6 15 0.45 12.48
 3 6 -15 7.48 10.95
 3 6 -15 -6.64 13.22
 -3 6 14 166.69 18.66
 3 6 -14 148.26 17.61
 3 6 -14 158.49 19.13
 -3 6 13 4.92 13.39
 3 6 -13 25.49 11.98
 3 6 -13 10.96 13.76
 -3 6 12 72.67 19.66
 -3 6 12 35.73 15.05
 3 6 -12 41.65 13.03
 3 6 -12 63.76 14.69
 -3 6 11 6.04 16.87
 -3 6 11 21.65 14.73
 3 6 -11 22.13 12.65
 3 6 -11 39.89 14.31
 3 6 -10 10.35 13.1
 -3 6 10 27.03 16.11
 3 6 -10 1.07 12.01
 -3 6 9 139.52 19.89
 3 6 -9 151.14 17.39
 3 6 -9 153.76 17.74
 -3 6 8 61.34 14.64
 3 6 -8 52.8 13.42
 3 6 -8 88.75 13.77
 -3 6 7 141.34 17.41
 3 6 -7 109.14 14.65
 3 6 -7 125.95 15.54
 3 6 -6 -3.44 13.22
 -3 6 6 -9.35 11.36
 3 6 -6 4.43 11.06
 3 6 -5 7.32 12.88
 3 6 -5 18.53 13.03
 -3 6 5 30 11.4
 3 6 -5 17.8 11.36
 -3 6 4 107.98 15.23
 3 6 -4 119.92 13.88
 3 6 -4 124.25 17.68
 3 6 -4 128.49 17.66
 -3 6 3 228.81 21.12
 3 6 -3 223.31 19.94
 3 6 -3 181.97 22.89
 3 6 -3 225.28 22.73
 -3 6 2 20.91 10.43
 3 6 -2 2.34 9.25
 3 6 -2 8.11 15.82
 3 6 -2 30.69 12.7
 -3 6 1 177.23 19.21
 3 6 -1 203.56 18.18
 3 6 -1 186.93 21.06
 3 6 0 54.68 11.03
 -3 6 0 60.73 11.48
 3 6 1 44.88 10.07
 -3 6 -1 35.85 10.66
 3 6 2 11.82 9.54
 3 6 2 17.8 13.06
 3 6 2 25.66 10.77
 3 6 3 95.25 17.5
 3 6 3 136.9 15.31
 3 6 4 169.49 23.38
 3 6 4 216.78 19.99
 3 6 5 30.16 15.56
 3 6 5 44.97 12.76
 3 6 6 126.08 20.05
 3 6 6 109.36 16.52
 -3 6 -6 91.66 17.89
 3 6 7 10.1 15.53
 3 6 7 10.71 14.3
 -3 6 -7 13.21 14.14
 3 6 8 14.17 15.98
 3 6 8 22.16 17.6
 -3 6 -8 23.82 16.01
 3 6 9 58.9 19.23
 3 6 9 13.74 19.47
 -3 6 -9 38.57 16.23
 3 6 10 96.22 20.43
 3 6 10 73.33 21.45
 -3 6 -10 76.6 19.06
 3 6 11 1.99 19.35
 3 6 12 6.85 21.04
 3 6 13 33.24 20.59
 3 6 14 31.63 18.97
 3 6 15 30.02 17.31
 -3 6 -16 83.69 8.84
 3 6 16 64.57 16.04
 -3 6 -17 4.88 6.52
 3 7 -19 192.04 16.39
 3 7 -18 37.19 9.71
 3 7 -17 7.41 11.09
 -3 7 16 80.1 12.9
 3 7 -16 85.92 13.73
 3 7 -15 256.85 24.53
 3 7 -15 266.04 25.49
 -3 7 15 311.51 24.94
 3 7 -14 332.97 29.44
 -3 7 14 341.79 30.05
 3 7 -14 364.63 30.14
 -3 7 13 839.7 65.27
 3 7 -13 848 65.04
 3 7 -13 827.46 64.74
 -3 7 12 952.48 77.89
 -3 7 12 946.22 82.13
 3 7 -12 1076.65 77.71
 3 7 -12 1029.45 77.6
 -3 7 11 505.07 43.32
 -3 7 11 517.42 47.39
 3 7 -11 528.89 42.74
 3 7 -11 558.61 42.74
 -3 7 10 54.58 17.46
 3 7 -10 80.31 14.33
 3 7 -10 80.77 13.62
 3 7 -9 35.06 12.87
 3 7 -9 29.81 12.67
 -3 7 8 72.42 14.79
 3 7 -8 65.28 13.21
 3 7 -8 50.29 13.08
 -3 7 7 188.46 21.65
 3 7 -7 221.27 19.82
 3 7 -7 207.9 19.81
 3 7 -6 1224.44 91.84
 -3 7 6 1220.11 90.83
 3 7 -6 1146.75 88.97
 3 7 -6 1155.74 88.68
 3 7 -5 1161.96 92.78
 -3 7 5 1103.36 91.77
 3 7 -5 1104.82 90
 3 7 -4 1012.14 76.81
 3 7 -4 969.1 77.82
 3 7 -4 1031.83 79.36
 -3 7 4 1041.69 78.3
 3 7 -3 599.25 43.94
 3 7 -3 489.98 45.64
 3 7 -3 558.04 46.37
 -3 7 3 560.02 45.14
 3 7 -2 123.22 19.92
 3 7 -2 143.97 18.74
 -3 7 2 149.44 16.97
 3 7 -2 170.37 16.1
 -3 7 1 469.9 38.89
 3 7 -1 442.04 40.46
 3 7 -1 495.15 37.71
 3 7 0 187.8 18.27
 -3 7 0 208.2 19.63
 3 7 1 725.31 53.69
 -3 7 -1 653.01 55.11
 3 7 2 637.91 50.05
 3 7 2 645.84 53.21
 3 7 3 380.89 29.46
 3 7 3 281.22 32.36
 3 7 4 787.14 58.66
 3 7 4 682.58 61.6
 3 7 5 157.25 22.84
 3 7 5 183.04 19.18
 3 7 6 28.61 15.52
 3 7 6 5.76 14.07
 -3 7 -6 43.76 15.82
 3 7 7 263.22 26.72
 3 7 7 291.12 29.69
 -3 7 -7 256.93 28.8
 3 7 8 471.28 38.41
 -3 7 -8 393.4 39.42
 3 7 8 415.44 40.61
 3 7 9 510.91 47.22
 -3 7 -9 522.63 48.61
 3 7 9 663.21 50.74
 3 7 10 597.98 53.31
 -3 7 -10 588.82 54.33
 3 7 10 747.5 56.88
 3 7 11 678.06 57.29
 3 7 12 207.94 27.43
 3 7 13 64.49 21.39
 3 7 14 3.25 18.96
 3 7 15 126.98 20.39
 -3 7 -16 497.84 36.46
 3 7 16 408.19 39.23
 -3 7 -17 323.74 25.28
 3 8 -19 27.12 7.24
 3 8 -18 57.66 10.16
 3 8 -17 82.54 12.83
 -3 8 16 84.81 12.85
 3 8 -16 80.43 14
 -3 8 15 75.57 13.35
 3 8 -15 56.26 11.97
 3 8 -15 61.97 14.3
 -3 8 14 147.49 17.62
 3 8 -14 135.24 16.64
 3 8 -14 165.54 18.25
 -3 8 13 4.74 13.42
 3 8 -13 6.25 10.95
 3 8 -13 6.06 13.36
 -3 8 12 33.6 18.45
 3 8 -12 26.98 13.82
 -3 8 12 13.88 14.6
 3 8 -12 14.46 11.61
 3 8 -11 167.56 19.28
 -3 8 11 155.99 20.62
 -3 8 11 158.42 23.83
 3 8 -11 183.17 18.59
 -3 8 10 78.44 18.69
 3 8 -10 94.54 14.8
 3 8 -10 91.33 15.16
 -3 8 9 127.5 19.45
 3 8 -9 150.1 16.88
 3 8 -9 116.19 16.6
 -3 8 8 148.22 19.18
 3 8 -8 152.47 16.89
 3 8 -8 157.56 17.57
 -3 8 7 107.37 15.51
 3 8 -7 96.62 14.01
 3 8 -7 91.62 14.51
 -3 8 6 17.92 11.97
 3 8 -6 12.6 13.89
 3 8 -6 14.23 11.32
 3 8 -6 17.74 10.96
 3 8 -5 15.87 10.81
 3 8 -5 29.45 14
 -3 8 5 16.04 11.35
 3 8 -4 236.35 23.91
 3 8 -4 234.73 23.15
 -3 8 4 215.25 22.06
 -3 8 3 697.91 53.74
 3 8 -3 616.89 54.03
 3 8 -3 717.43 52.53
 3 8 -3 647.47 54.85
 3 8 -2 247.29 20.34
 3 8 -2 231.71 23.49
 3 8 -2 176.94 23.04
 -3 8 2 212.04 20.98
 3 8 -1 323.31 29.8
 -3 8 1 373.31 28.68
 3 8 -1 295.2 26.9
 -3 8 0 264.31 25.29
 3 8 0 293.89 24.16
 -3 8 -1 807.31 64.28
 3 8 1 834.71 62.94
 3 8 2 46.82 12.04
 3 8 2 38.14 14.13
 3 8 3 14.46 10.87
 3 8 3 18.71 13.64
 3 8 4 104.9 14.71
 3 8 4 110.74 18.96
 3 8 5 108.64 15.31
 3 8 5 93.43 18.92
 -3 8 -6 154.38 20.47
 3 8 6 167.55 19.06
 3 8 6 125.55 21.73
 -3 8 -7 60.18 15.66
 3 8 7 48.47 17.48
 3 8 7 63.71 16.26
 3 8 8 275.09 29.77
 -3 8 -8 235.14 28.37
 3 8 8 272.08 28.09
 3 8 9 27.32 18.6
 3 8 9 24.68 19.13
 -3 8 -9 36.15 18.08
 3 8 10 55.4 18.97
 3 8 10 53.03 21.28
 -3 8 -10 82.61 17.63
 3 8 11 72.9 20.98
 3 8 12 35.24 20.42
 3 8 13 179.64 24.86
 3 8 14 108.44 20.84
 3 8 15 31.07 16.95
 -3 8 -16 11.36 5.53
 -3 8 -17 15.52 5.59
 3 9 -19 139.94 12.49
 3 9 -18 38.94 8.9
 3 9 -17 4.87 9.79
 3 9 -16 156.13 17.39
 -3 9 16 167.75 16.61
 -3 9 15 146.42 16.68
 3 9 -15 159.64 17.33
 3 9 -15 139.33 16.05
 -3 9 14 513.96 39.29
 3 9 -14 484.63 39.72
 3 9 -14 458.61 39.02
 3 9 -13 138.02 16.45
 3 9 -13 119.17 15.12
 -3 9 12 641.42 55.3
 -3 9 12 682.69 59.79
 3 9 -12 733.42 54.98
 3 9 -12 723.24 54.89
 -3 9 11 183.05 22.81
 -3 9 11 214.37 27.25
 3 9 -11 220.35 21.88
 3 9 -11 259.34 21.89
 -3 9 10 13.86 15.58
 3 9 -10 14.5 12.19
 3 9 -10 12.02 12.72
 -3 9 9 21.22 14.48
 3 9 -9 47.57 12.38
 3 9 -9 23.07 12.65
 -3 9 8 1.11 13.1
 3 9 -8 29.09 11.96
 3 9 -8 9.31 11.81
 3 9 -7 580.52 49.87
 3 9 -7 555.3 46.49
 3 9 -7 625.93 46.96
 -3 9 7 610.78 48.79
 3 9 -6 905.42 74.66
 3 9 -6 944.48 71.65
 3 9 -6 951.61 71.89
 -3 9 6 939.42 73.75
 3 9 -5 1153.66 89.21
 3 9 -5 1106.13 86.31
 3 9 -5 1164.38 86.58
 -3 9 5 1174.74 88.29
 3 9 -4 488.86 42
 3 9 -4 490.98 40.81
 -3 9 4 501.64 40.87
 -3 9 3 187.26 18.19
 3 9 -3 170.47 20.24
 3 9 -3 143.89 19.92
 3 9 -2 19.92 13.22
 3 9 -2 4 14.42
 -3 9 2 19.65 9.97
 3 9 -2 18.43 10
 3 9 -1 -10.21 15.11
 3 9 -1 11.13 10.56
 -3 9 1 15.65 10.02
 3 9 0 108.08 13.63
 -3 9 0 98.76 13.85
 3 9 1 377.17 31.26
 -3 9 -1 384.2 32.36
 3 9 2 652.66 51.04
 3 9 3 558.53 48.13
 3 9 3 570.31 44.86
 3 9 4 451.65 46.72
 3 9 4 609.14 44.29
 -3 9 -5 131.35 19.23
 3 9 5 168.65 17.81
 3 9 5 118.73 19.76
 -3 9 -6 14.98 13.47
 3 9 6 5.81 13.16
 3 9 6 -3.17 15.61
 -3 9 -7 115.75 19.74
 3 9 7 122.93 19.09
 3 9 7 141.63 21.18
 -3 9 -8 237.71 27.25
 3 9 8 228.2 27.93
 3 9 8 241.93 26.42
 -3 9 -9 322.2 33.69
 3 9 9 386.22 35.09
 3 9 9 298.48 33.4
 -3 9 -10 111.11 20.36
 3 9 10 132.89 23.59
 3 9 10 162.47 23.05
 3 9 11 305.74 32.48
 3 9 12 297.46 31.26
 3 9 13 19.9 18.06
 3 9 14 17.41 17.68
 3 9 15 137.04 19.13
 -3 9 -16 180.17 13.84
 -3 9 -16 132.58 14.95
 3 10 -19 108.11 10.2
 3 10 -18 144.86 13.87
 3 10 -17 247.74 21.68
 -3 10 16 231.62 21.19
 3 10 -16 245.79 21.83
 -3 10 15 603.07 46.96
 3 10 -15 619.28 47.53
 3 10 -15 582.45 46.81
 -3 10 14 90.28 13.98
 3 10 -14 84.3 13.02
 3 10 -14 86.59 14.77
 -3 10 13 17.84 13.59
 3 10 -13 23.24 11.63
 3 10 -13 29.92 13.23
 -3 10 12 67.66 15.39
 3 10 -12 64.29 14
 3 10 -12 60.53 12.87
 -3 10 11 454 40.25
 -3 10 11 423.25 43.71
 3 10 -11 494.22 39.82
 3 10 -11 539.03 39.89
 -3 10 10 286.8 30.89
 3 10 -10 301.15 27.09
 3 10 -10 318.85 27.25
 -3 10 9 1065.75 78.71
 3 10 -9 951.45 75.37
 3 10 -9 980.96 75.25
 -3 10 8 606.86 49.98
 3 10 -8 615.92 47.37
 3 10 -8 577.41 47.36
 3 10 -7 513.95 43.95
 -3 10 7 470.9 42.8
 3 10 -7 506.49 40.54
 3 10 -7 528.53 40.67
 3 10 -6 19.72 10.99
 3 10 -6 37.63 14.78
 3 10 -6 14.09 11.47
 -3 10 6 31.36 12.5
 3 10 -5 89.57 13.36
 3 10 -5 103.4 16.2
 3 10 -5 97.6 13.8
 -3 10 5 86.16 13.91
 3 10 -4 175.03 18.51
 3 10 -4 126.7 19.4
 3 10 -4 164.05 16.57
 -3 10 4 160.79 17.77
 3 10 -3 1601.91 117.6
 -3 10 3 1527.13 116.35
 3 10 -3 1490.97 116.07
 3 10 -2 1273.47 97.27
 3 10 -2 1120.3 96.14
 -3 10 2 1398.47 96.4
 3 10 -1 1059.1 87.01
 -3 10 1 1116.52 86.73
 3 10 -1 1179.74 85.49
[truncated: 129,008 more chars]
