# Supplementary material for: Rapid extraction of trace benzene by a crown-ether-based metal-organic framework
Source: Natl Sci Rev. 2024 Oct 3;11(12):nwae342. doi: 10.1093/nsr/nwae342 (PMC11562822; doi:10.1093/nsr/nwae342)
Supplement: nwae342_Supplemental_Files [file nwae342_supplemental_files.zip › benzene@NKU-300_180K.cif]

data_benzene@NKU-300_180K
_audit_creation_date               2023-12-17
_audit_creation_method
;
Olex2 1.2
(compiled 2018.05.29 svn.r3508 for OlexSys, GUI svn.r5506)
;
_shelx_SHELXL_version_number       '2018/3'
_audit_contact_author_address      ?
_audit_contact_author_email        ?
_audit_contact_author_name         ''
_audit_contact_author_phone        ?
_publ_contact_author_id_orcid      ?
_publ_section_references
;
Dolomanov, O.V., Bourhis, L.J., Gildea, R.J, Howard, J.A.K. & Puschmann, H.
 (2009), J. Appl. Cryst. 42, 339-341.

Sheldrick, G.M. (2015). Acta Cryst. C71, 3-8.
;
_chemical_name_common              ?
_chemical_name_systematic          ?
_chemical_formula_moiety           'C30 H27 Eu O12, 1.72(C3 H3)'
_chemical_formula_sum              'C35.16 H32.16 Eu O12'
_chemical_formula_weight           798.65
_chemical_melting_point            ?
loop_
  _atom_type_symbol
  _atom_type_description
  _atom_type_scat_dispersion_real
  _atom_type_scat_dispersion_imag
  _atom_type_scat_source
 'C' 'C' -0.0004 0.0007 'International Tables Vol C Tables 4.2.6.8 and 6.1.1.4'
 'H' 'H' 0.0000 0.0000 'International Tables Vol C Tables 4.2.6.8 and 6.1.1.4'
 'Eu' 'Eu' -0.9841 1.9032
 'International Tables Vol C Tables 4.2.6.8 and 6.1.1.4'
 'O' 'O' 0.0006 0.0026 'International Tables Vol C Tables 4.2.6.8 and 6.1.1.4'

_shelx_space_group_comment
;
The symmetry employed for this shelxl refinement is uniquely defined
by the following loop, which should always be used as a source of
symmetry information in preference to the above space-group names.
They are only intended as comments.
;
_space_group_crystal_system        'monoclinic'
_space_group_IT_number             11
_space_group_name_H-M_alt          'P 1 21/m 1'
_space_group_name_Hall             '-P 2yb'
loop_
  _space_group_symop_operation_xyz
 'x, y, z'
 '-x, y+1/2, -z'
 '-x, -y, -z'
 'x, -y-1/2, z'

_cell_length_a                     4.889
_cell_length_b                     37.5570(2)
_cell_length_c                     17.36670(10)
_cell_angle_alpha                  90
_cell_angle_beta                   96.75
_cell_angle_gamma                  90
_cell_volume                       3166.70(2)
_cell_formula_units_Z              4
_cell_measurement_reflns_used      7084
_cell_measurement_temperature      180(2)
_cell_measurement_theta_max        18.146
_cell_measurement_theta_min        0.741
_shelx_estimated_absorpt_T_max     ?
_shelx_estimated_absorpt_T_min     ?
_exptl_absorpt_coefficient_mu      0.744
_exptl_absorpt_correction_T_max    ?
_exptl_absorpt_correction_T_min    ?
_exptl_absorpt_correction_type     ?
_exptl_absorpt_process_details     ?
_exptl_absorpt_special_details     ?
_exptl_crystal_colour              ?
_exptl_crystal_density_diffrn      1.675
_exptl_crystal_density_meas        ?
_exptl_crystal_density_method      ?
_exptl_crystal_description         needle
_exptl_crystal_F_000               1608
_exptl_crystal_size_max            ?
_exptl_crystal_size_mid            ?
_exptl_crystal_size_min            ?
_exptl_transmission_factor_max     ?
_exptl_transmission_factor_min     ?
_diffrn_reflns_av_R_equivalents    0.0324
_diffrn_reflns_av_unetI/netI       0.0181
_diffrn_reflns_Laue_measured_fraction_full  0.997
_diffrn_reflns_Laue_measured_fraction_max  0.997
_diffrn_reflns_limit_h_max         6
_diffrn_reflns_limit_h_min         -6
_diffrn_reflns_limit_k_max         48
_diffrn_reflns_limit_k_min         -48
_diffrn_reflns_limit_l_max         22
_diffrn_reflns_limit_l_min         -22
_diffrn_reflns_number              47678
_diffrn_reflns_point_group_measured_fraction_full  0.997
_diffrn_reflns_point_group_measured_fraction_max  0.997
_diffrn_reflns_theta_full          16.950
_diffrn_reflns_theta_max           18.146
_diffrn_reflns_theta_min           0.741
_diffrn_ambient_temperature        180(2)
_diffrn_detector_area_resol_mean   10.42
_diffrn_measured_fraction_theta_full  0.997
_diffrn_measured_fraction_theta_max  0.997
_diffrn_measurement_device_type    'Beamline I19 of Diamond Light Source'
_diffrn_measurement_method         '\f and \w shutterless scans'
_diffrn_radiation_monochromator    'silicon 111'
_diffrn_radiation_type             'synchrotron'
_diffrn_radiation_wavelength       0.4859
_diffrn_source
;
Advanced Light Source, station 11.3.1
;
_reflns_Friedel_coverage           0.000
_reflns_Friedel_fraction_full      .
_reflns_Friedel_fraction_max       .
_reflns_number_gt                  6527
_reflns_number_total               7084
_reflns_special_details
;
 Reflections were merged by SHELXL according to the crystal
 class for the calculation of statistics and refinement.
 
 _reflns_Friedel_fraction is defined as the number of unique
 Friedel pairs measured divided by the number that would be
 possible theoretically, ignoring centric projections and
 systematic absences.
;
_reflns_threshold_expression       'I > 2\s(I)'
_computing_cell_refinement         ?
_computing_data_collection         ?
_computing_data_reduction          ?
_computing_molecular_graphics      'Olex2 (Dolomanov et al., 2009)'
_computing_publication_material    'Olex2 (Dolomanov et al., 2009)'
_computing_structure_refinement    'ShelXL (Sheldrick, 2015)'
_computing_structure_solution      'SHELXT 2018/2 (Sheldrick, 2018)'
_refine_diff_density_max           0.588
_refine_diff_density_min           -1.039
_refine_diff_density_rms           0.076
_refine_ls_extinction_coef         .
_refine_ls_extinction_method       none
_refine_ls_goodness_of_fit_ref     1.073
_refine_ls_hydrogen_treatment      constr
_refine_ls_matrix_type             full
_refine_ls_number_parameters       571
_refine_ls_number_reflns           7084
_refine_ls_number_restraints       349
_refine_ls_R_factor_all            0.0203
_refine_ls_R_factor_gt             0.0185
_refine_ls_restrained_S_all        1.077
_refine_ls_shift/su_max            0.003
_refine_ls_shift/su_mean           0.000
_refine_ls_structure_factor_coef   Fsqd
_refine_ls_weighting_details      
 'w=1/[\s^2^(Fo^2^)+(0.0300P)^2^+1.9665P] where P=(Fo^2^+2Fc^2^)/3'
_refine_ls_weighting_scheme        calc
_refine_ls_wR_factor_gt            0.0513
_refine_ls_wR_factor_ref           0.0521
_refine_special_details            ?
_olex2_refinement_description
;
1. Fixed Uiso
 At 1.2 times of:
  All C(H) groups, All C(H,H) groups
2. Restrained distances
 C50-C50_$1 = C51-C50 = C51-C47 = C47-C47_$1 = C51-C47 = C51-C50
 1.39 with sigma of 0.02
 C49-C45
 2.41 with sigma of 0.01
 C49-C49_$1 = C45-C44 = C45-C44 = C49-C44 = C49-C44
 1.39 with sigma of 0.02
 C45-C45_$1
 1.39 with sigma of 0.02
3. Restrained planarity
 C51_$1, C50_$1, C50, C51, C47, C47_$1
 with sigma of 0.1
 C44, C49, C45_$1, C44_$1, C49_$1, C45
 with sigma of 0.1
4. Uiso/Uaniso restraints and constraints
C54 \\sim C48 \\sim C46 \\sim C52 \\sim C55 \\sim C53: within 2A with sigma of
0.02 and sigma for terminal atoms of -1.7
C51 \\sim C51 \\sim C44 \\sim C44 \\sim C45 \\sim C45 \\sim C47 \\sim C47 \\sim
C49 \\sim C49 \\sim C50 \\sim C50: within 2A with sigma of 0.02 and sigma for
terminal atoms of -1.7
C43 \\sim C39 \\sim C38 \\sim C42 \\sim C32 \\sim C33 \\sim C37 \\sim C34 \\sim
C36 \\sim C35 \\sim C41 \\sim C40: within 2A with sigma of 0.02 and sigma for
terminal atoms of -1.7
Uanis(C33) \\sim Ueq, Uanis(C32) \\sim Ueq, Uanis(C37) \\sim Ueq, Uanis(C34)
\\sim Ueq, Uanis(C36) \\sim Ueq, Uanis(C35) \\sim Ueq, Uanis(C43) \\sim Ueq,
Uanis(C42) \\sim Ueq, Uanis(C38) \\sim Ueq, Uanis(C41) \\sim Ueq, Uanis(C39)
\\sim Ueq, Uanis(C40) \\sim Ueq: with sigma of 0.02 and sigma for terminal
atoms of 0.04
5. Others
 Fixed Sof: C51(0.23) H51(0.23) C44(0.15) H44(0.15) C45(0.15) H45(0.15)
 C47(0.23) H47(0.23) C49(0.15) H49(0.15) C50(0.23) H50(0.23) C32(0.25)
 H32(0.25) C33(0.25) H33(0.25) C34(0.25) H34(0.25) C35(0.25) H35(0.25)
 C36(0.25) H36(0.25) C37(0.25) H37(0.25) C42(0.23) H42(0.23) C38(0.23)
 H38(0.23) C39(0.23) H39(0.23) C43(0.23) H43(0.23) C40(0.23) H40(0.23)
 C41(0.23) H41(0.23) C48(0.19) H48(0.19) C46(0.19) H46(0.19) C55(0.19)
 H55(0.19) C53(0.19) H53(0.19) C54(0.19) H54(0.19) C52(0.19) H52(0.19)
6.a Secondary CH2 refined with riding coordinates:
 C8(H8A,H8B), C9(H9A,H9B), C10(H10A,H10B), C18(H18A,H18B), C19(H19A,H19B),
 C20(H20A,H20B), C28(H28A,H28B), C29(H29A,H29B), C30(H30A,H30B), C31(H31A,H31B)
6.b Aromatic/amide H refined with riding coordinates:
 C3(H3), C4(H4), C7(H7), C12(H12), C14(H14), C15(H15), C23(H23), C24(H24),
 C27(H27), C51(H51), C44(H44), C45(H45), C47(H47), C49(H49), C50(H50), C32(H32),
  C33(H33), C34(H34), C35(H35), C36(H36), C37(H37), C42(H42), C38(H38),
 C39(H39), C43(H43), C40(H40), C41(H41), C48(H48), C46(H46), C55(H55), C53(H53),
  C54(H54), C52(H52)
6.c Fitted hexagon refined as free rotating group:
 C32(C33,C34,C35,C36,C37), C42(C38,C39,C43,C40,C41), C48(C46,C55,C53,C54,C52)
;
_atom_sites_solution_hydrogens     geom
_atom_sites_solution_primary       ?
_atom_sites_solution_secondary     ?
loop_
  _atom_site_label
  _atom_site_type_symbol
  _atom_site_fract_x
  _atom_site_fract_y
  _atom_site_fract_z
  _atom_site_U_iso_or_equiv
  _atom_site_adp_type
  _atom_site_occupancy
  _atom_site_site_symmetry_order
  _atom_site_calc_flag
  _atom_site_refinement_flags_posn
  _atom_site_refinement_flags_adp
  _atom_site_refinement_flags_occupancy
  _atom_site_disorder_assembly
  _atom_site_disorder_group
 Eu1 Eu 0.19885(2) 0.54069(2) 0.06593(2) 0.01057(4) Uani 1 1 d . . . . .
 O1 O 0.5252(3) 0.56965(4) 0.15153(7) 0.0201(3) Uani 1 1 d . . . . .
 O2 O 0.9548(3) 0.54825(4) 0.17365(7) 0.0182(3) Uani 1 1 d . . . . .
 O3 O 1.4999(3) 0.50390(3) 0.88330(7) 0.0165(2) Uani 1 1 d . . . . .
 O4 O 1.1173(3) 0.51091(3) 0.93947(7) 0.0137(2) Uani 1 1 d . . . . .
 O5 O 0.9571(3) 0.61495(4) 0.64689(7) 0.0215(3) Uani 1 1 d . . . . .
 O6 O 0.8822(3) 0.63285(4) 0.48602(7) 0.0237(3) Uani 1 1 d . . . . .
 O7 O 1.2218(3) 0.58333(4) 0.46038(7) 0.0211(3) Uani 1 1 d . . . . .
 O8 O 1.3236(3) 0.56832(4) 0.62480(7) 0.0213(3) Uani 1 1 d . . . . .
 O9 O -0.0870(3) 0.58792(3) 0.02415(8) 0.0205(3) Uani 1 1 d . . . . .
 O10 O -0.5149(3) 0.56956(3) -0.01279(7) 0.0193(3) Uani 1 1 d . . . . .
 O11 O -0.4569(3) 0.71188(4) -0.20840(8) 0.0223(3) Uani 1 1 d . . . . .
 O12 O -0.0520(3) 0.71145(4) -0.09926(8) 0.0219(3) Uani 1 1 d . . . . .
 C1 C 0.7518(4) 0.56553(5) 0.19328(10) 0.0160(3) Uani 1 1 d . . . . .
 C2 C 0.7814(4) 0.58278(5) 0.27166(10) 0.0177(3) Uani 1 1 d . . . . .
 C3 C 0.5932(4) 0.60860(5) 0.28735(10) 0.0209(4) Uani 1 1 d . . . . .
 H3 H 0.446667 0.614189 0.250207 0.025 Uiso 1 1 calc R . . . .
 C4 C 0.6222(4) 0.62620(5) 0.35823(11) 0.0224(4) Uani 1 1 d . . . . .
 H4 H 0.497667 0.643899 0.367928 0.027 Uiso 1 1 calc R . . . .
 C5 C 0.8364(4) 0.61740(5) 0.41446(10) 0.0192(4) Uani 1 1 d . . . . .
 C6 C 1.0243(4) 0.59042(5) 0.39992(10) 0.0181(4) Uani 1 1 d . . . . .
 C7 C 0.9979(4) 0.57360(5) 0.32820(10) 0.0186(3) Uani 1 1 d . . . . .
 H7 H 1.124113 0.556243 0.317746 0.022 Uiso 1 1 calc R . . . .
 C8 C 1.3875(4) 0.55235(5) 0.45407(10) 0.0198(4) Uani 1 1 d . . . . .
 H8A H 1.483292 0.554063 0.408364 0.024 Uiso 1 1 calc R . . . .
 H8B H 1.271989 0.531280 0.449176 0.024 Uiso 1 1 calc R . . . .
 C9 C 1.5945(4) 0.54961(5) 0.52631(10) 0.0196(4) Uani 1 1 d . . . . .
 H9A H 1.733834 0.532363 0.516391 0.023 Uiso 1 1 calc R . . . .
 H9B H 1.685450 0.572470 0.534623 0.023 Uiso 1 1 calc R . . . .
 C10 C 1.4807(4) 0.53905(5) 0.60070(11) 0.0195(4) Uani 1 1 d . . . . .
 H10A H 1.364609 0.518156 0.591892 0.023 Uiso 1 1 calc R . . . .
 H10B H 1.630437 0.533453 0.640599 0.023 Uiso 1 1 calc R . . . .
 C11 C 1.2056(4) 0.56422(5) 0.69197(10) 0.0166(3) Uani 1 1 d . . . . .
 C12 C 1.2824(4) 0.53952(5) 0.74895(10) 0.0160(3) Uani 1 1 d . . . . .
 H12 H 1.423305 0.523499 0.742907 0.019 Uiso 1 1 calc R . . . .
 C13 C 1.1486(4) 0.53842(4) 0.81631(10) 0.0135(3) Uani 1 1 d . . . . .
 C14 C 0.9278(4) 0.56099(5) 0.82291(10) 0.0152(3) Uani 1 1 d . . . . .
 H14 H 0.828222 0.558889 0.865128 0.018 Uiso 1 1 calc R . . . .
 C15 C 0.8549(4) 0.58673(5) 0.76667(10) 0.0170(3) Uani 1 1 d . . . . .
 H15 H 0.709750 0.602180 0.772077 0.020 Uiso 1 1 calc R . . . .
 C16 C 0.9978(4) 0.58943(5) 0.70269(10) 0.0165(3) Uani 1 1 d . . . . .
 C17 C 1.2633(3) 0.51604(4) 0.88272(9) 0.0126(3) Uani 1 1 d . . . . .
 C18 C 0.7448(4) 0.64074(5) 0.65393(11) 0.0220(4) Uani 1 1 d . . . . .
 H18A H 0.773703 0.652125 0.704367 0.026 Uiso 1 1 calc R . . . .
 H18B H 0.565936 0.629236 0.648604 0.026 Uiso 1 1 calc R . . . .
 C19 C 0.7565(5) 0.66810(5) 0.59051(11) 0.0246(4) Uani 1 1 d . . . . .
 H19A H 0.944119 0.676790 0.592712 0.030 Uiso 1 1 calc R . . . .
 H19B H 0.641045 0.688106 0.601015 0.030 Uiso 1 1 calc R . . . .
 C20 C 0.6661(5) 0.65490(5) 0.50883(11) 0.0255(4) Uani 1 1 d . . . . .
 H20A H 0.496917 0.641332 0.507668 0.031 Uiso 1 1 calc R . . . .
 H20B H 0.633470 0.674901 0.473602 0.031 Uiso 1 1 calc R . . . .
 C21 C -0.3244(4) 0.59224(5) -0.01166(10) 0.0159(3) Uani 1 1 d . . . . .
 C22 C -0.3750(4) 0.62525(5) -0.05892(10) 0.0156(3) Uani 1 1 d . . . . .
 C23 C -0.6011(4) 0.62685(5) -0.11483(11) 0.0183(3) Uani 1 1 d . . . . .
 H23 H -0.731245 0.608692 -0.118223 0.022 Uiso 1 1 calc R . . . .
 C24 C -0.6349(4) 0.65550(5) -0.16610(11) 0.0196(4) Uani 1 1 d . . . . .
 H24 H -0.785468 0.656141 -0.204167 0.023 Uiso 1 1 calc R . . . .
 C25 C -0.4458(4) 0.68292(5) -0.16054(10) 0.0179(3) Uani 1 1 d . . . . .
 C26 C -0.2207(4) 0.68233(5) -0.10145(11) 0.0180(3) Uani 1 1 d . . . . .
 C27 C -0.1844(4) 0.65332(5) -0.05225(11) 0.0181(4) Uani 1 1 d . . . . .
 H27 H -0.032827 0.652421 -0.014554 0.022 Uiso 1 1 calc R . . . .
 C28 C -0.7012(4) 0.71590(5) -0.26165(11) 0.0238(4) Uani 1 1 d . . . . .
 H28A H -0.861434 0.717073 -0.233674 0.029 Uiso 1 1 calc R . . . .
 H28B H -0.722615 0.695705 -0.296671 0.029 Uiso 1 1 calc R . . . .
 C29 C -0.6755(7) 0.750000 -0.30709(16) 0.0250(6) Uani 1 2 d S T P . .
 H29A H -0.816532 0.750000 -0.351311 0.030 Uiso 1 2 calc RS T P . .
 H29B H -0.498125 0.750000 -0.326926 0.030 Uiso 1 2 calc RS T P . .
 C30 C 0.1422(4) 0.71574(5) -0.03141(11) 0.0211(4) Uani 1 1 d . . . . .
 H30A H 0.267999 0.695678 -0.026147 0.025 Uiso 1 1 calc R . . . .
 H30B H 0.046445 0.716749 0.014384 0.025 Uiso 1 1 calc R . . . .
 C31 C 0.3011(6) 0.750000 -0.03922(17) 0.0214(5) Uani 1 2 d S T P . .
 H31A H 0.459994 0.750000 -0.000101 0.026 Uiso 1 2 calc RS T P . .
 H31B H 0.369147 0.750000 -0.089477 0.026 Uiso 1 2 calc RS T P . .
 C51 C 0.100(3) 0.7133(5) 0.4114(10) 0.055(3) Uani 0.23 1 d D U . A 1
 H51 H 0.118722 0.688663 0.411720 0.066 Uiso 0.23 1 calc R . . A 1
 C44 C 0.040(4) 0.7143(6) 0.4121(15) 0.061(5) Uani 0.15 1 d D U . B 2
 H44 H 0.039346 0.689520 0.412655 0.073 Uiso 0.15 1 calc R . . B 2
 C45 C 0.211(5) 0.7317(3) 0.4669(17) 0.055(6) Uani 0.15 1 d D U . B 2
 H45 H 0.325710 0.719121 0.503688 0.065 Uiso 0.15 1 calc R . . B 2
 C47 C 0.156(4) 0.7319(3) 0.4766(12) 0.049(4) Uani 0.23 1 d D U . A 1
 H47 H 0.195301 0.719882 0.523334 0.059 Uiso 0.23 1 calc R . . A 1
 C49 C -0.134(5) 0.7315(3) 0.3557(15) 0.076(5) Uani 0.15 1 d D U . B 2
 H49 H -0.246972 0.718782 0.318771 0.092 Uiso 0.15 1 calc R . . B 2
 C50 C 0.015(3) 0.7312(2) 0.3436(10) 0.078(4) Uani 0.23 1 d D U . A 1
 H50 H -0.041367 0.718640 0.298371 0.094 Uiso 0.23 1 calc R . . A 1
 C32 C 0.036(3) 0.6568(3) 0.1498(7) 0.089(4) Uani 0.25 1 d . U . C -2
 H32 H 0.077589 0.632694 0.146893 0.106 Uiso 0.25 1 calc R . . C -2
 C33 C 0.246(3) 0.6817(4) 0.1614(7) 0.102(4) Uani 0.25 1 d G U . C -2
 H33 H 0.429134 0.674380 0.166254 0.123 Uiso 0.25 1 calc R . . C -2
 C34 C 0.184(3) 0.7177(3) 0.1658(6) 0.102(4) Uani 0.25 1 d G U . C -2
 H34 H 0.324624 0.734450 0.173602 0.122 Uiso 0.25 1 calc R . . C -2
 C35 C -0.090(3) 0.7288(3) 0.1586(6) 0.107(5) Uani 0.25 1 d G U . C -2
 H35 H -0.131429 0.752833 0.161589 0.129 Uiso 0.25 1 calc R . . C -2
 C36 C -0.300(3) 0.7038(4) 0.1470(6) 0.108(5) Uani 0.25 1 d G U . C -2
 H36 H -0.482977 0.711147 0.142228 0.130 Uiso 0.25 1 calc R . . C -2
 C37 C -0.238(3) 0.6678(3) 0.1426(6) 0.087(4) Uani 0.25 1 d G U . C -2
 H37 H -0.378473 0.651077 0.134880 0.105 Uiso 0.25 1 calc R . . C -2
 C42 C 0.318(3) 0.6523(3) 0.1183(6) 0.080(4) Uani 0.23 1 d . U . C 2
 H42 H 0.329331 0.635251 0.079985 0.096 Uiso 0.23 1 calc R . . C 2
 C38 C 0.539(2) 0.6749(4) 0.1397(7) 0.083(4) Uani 0.23 1 d G U . C 2
 H38 H 0.698782 0.672884 0.115759 0.100 Uiso 0.23 1 calc R . . C 2
 C39 C 0.522(3) 0.7004(4) 0.1970(8) 0.121(5) Uani 0.23 1 d G U . C 2
 H39 H 0.669744 0.715438 0.211292 0.145 Uiso 0.23 1 calc R . . C 2
 C43 C 0.283(4) 0.7033(4) 0.2328(8) 0.138(6) Uani 0.23 1 d G U . C 2
 H43 H 0.271255 0.720359 0.271051 0.165 Uiso 0.23 1 calc R . . C 2
 C40 C 0.062(3) 0.6808(4) 0.2113(8) 0.098(4) Uani 0.23 1 d G U . C 2
 H40 H -0.098198 0.682727 0.235278 0.117 Uiso 0.23 1 calc R . . C 2
 C41 C 0.079(3) 0.6553(3) 0.1541(8) 0.091(4) Uani 0.23 1 d G U . C 2
 H41 H -0.069165 0.640173 0.139745 0.110 Uiso 0.23 1 calc R . . C 2
 C48 C 0.162(4) 0.7622(5) 0.4691(9) 0.089(8) Uani 0.19 1 d . U . A -1
 H48 H 0.209223 0.778780 0.508250 0.107 Uiso 0.19 1 calc R . . A -1
 C46 C 0.366(3) 0.7470(5) 0.4302(9) 0.088(5) Uani 0.19 1 d G U . A -1
 H46 H 0.549082 0.753476 0.443186 0.105 Uiso 0.19 1 calc R . . A -1
 C55 C 0.295(3) 0.7223(4) 0.3717(9) 0.091(6) Uani 0.19 1 d G U . A -1
 H55 H 0.431689 0.712133 0.345626 0.109 Uiso 0.19 1 calc R . . A -1
 C53 C 0.021(4) 0.7127(3) 0.3522(9) 0.084(6) Uani 0.19 1 d G U . A -1
 H53 H -0.025561 0.696093 0.313130 0.100 Uiso 0.19 1 calc R . . A -1
 C54 C -0.182(3) 0.7278(5) 0.3912(11) 0.102(7) Uani 0.19 1 d G U . A -1
 H54 H -0.365423 0.721397 0.378193 0.123 Uiso 0.19 1 calc R . . A -1
 C52 C -0.112(3) 0.7526(6) 0.4497(11) 0.112(6) Uani 0.19 1 d G U . A -1
 H52 H -0.248036 0.762741 0.475753 0.135 Uiso 0.19 1 calc R . . A -1

loop_
  _atom_site_aniso_label
  _atom_site_aniso_U_11
  _atom_site_aniso_U_22
  _atom_site_aniso_U_33
  _atom_site_aniso_U_23
  _atom_site_aniso_U_13
  _atom_site_aniso_U_12
 Eu1 0.01140(5) 0.01279(5) 0.00759(5) -0.00033(3) 0.00138(3) 0.00023(3)
 O1 0.0182(6) 0.0260(7) 0.0156(6) -0.0060(5) -0.0004(5) -0.0007(5)
 O2 0.0185(6) 0.0253(6) 0.0115(6) -0.0037(5) 0.0049(5) -0.0001(5)
 O3 0.0150(6) 0.0190(6) 0.0158(6) 0.0030(5) 0.0029(5) 0.0016(5)
 O4 0.0160(6) 0.0168(6) 0.0088(5) 0.0003(4) 0.0035(4) -0.0021(5)
 O5 0.0296(7) 0.0216(7) 0.0140(6) 0.0053(5) 0.0056(5) 0.0094(6)
 O6 0.0333(8) 0.0256(7) 0.0114(6) -0.0058(5) -0.0004(5) 0.0071(6)
 O7 0.0255(7) 0.0256(7) 0.0117(6) -0.0034(5) -0.0002(5) 0.0064(6)
 O8 0.0306(7) 0.0232(7) 0.0118(6) 0.0042(5) 0.0099(5) 0.0075(6)
 O9 0.0184(6) 0.0190(6) 0.0242(7) 0.0055(5) 0.0029(5) 0.0029(5)
 O10 0.0244(7) 0.0186(6) 0.0158(6) 0.0012(5) 0.0056(5) -0.0054(5)
 O11 0.0274(7) 0.0167(6) 0.0212(7) 0.0046(5) -0.0032(5) -0.0016(5)
 O12 0.0239(7) 0.0158(6) 0.0245(7) 0.0042(5) -0.0029(5) -0.0052(5)
 C1 0.0172(8) 0.0204(8) 0.0107(7) -0.0015(6) 0.0036(6) -0.0043(7)
 C2 0.0193(9) 0.0234(9) 0.0111(8) -0.0029(6) 0.0046(6) -0.0029(7)
 C3 0.0227(9) 0.0265(9) 0.0131(8) -0.0008(7) 0.0008(7) 0.0024(8)
 C4 0.0282(10) 0.0244(9) 0.0147(8) -0.0023(7) 0.0033(7) 0.0057(8)
 C5 0.0277(9) 0.0202(9) 0.0102(7) -0.0020(7) 0.0037(7) -0.0010(7)
 C6 0.0200(9) 0.0228(9) 0.0118(8) -0.0002(7) 0.0027(7) -0.0014(7)
 C7 0.0183(9) 0.0239(9) 0.0142(8) -0.0027(7) 0.0043(6) -0.0001(7)
 C8 0.0241(9) 0.0222(9) 0.0135(8) -0.0022(7) 0.0035(7) 0.0034(8)
 C9 0.0209(9) 0.0248(9) 0.0137(8) 0.0001(7) 0.0051(7) 0.0020(7)
 C10 0.0241(10) 0.0223(9) 0.0129(8) 0.0005(6) 0.0056(7) 0.0046(7)
 C11 0.0201(9) 0.0211(8) 0.0092(7) -0.0003(6) 0.0039(6) 0.0003(7)
 C12 0.0177(9) 0.0193(9) 0.0113(8) -0.0004(6) 0.0031(7) 0.0030(6)
 C13 0.0156(8) 0.0149(8) 0.0100(7) 0.0002(6) 0.0014(6) -0.0010(6)
 C14 0.0164(8) 0.0182(8) 0.0114(7) -0.0008(6) 0.0031(6) -0.0006(7)
 C15 0.0180(8) 0.0195(8) 0.0134(8) -0.0012(6) 0.0012(6) 0.0027(7)
 C16 0.0209(9) 0.0164(8) 0.0117(7) 0.0005(6) -0.0002(6) 0.0015(7)
 C17 0.0146(8) 0.0133(7) 0.0100(7) -0.0011(6) 0.0013(6) -0.0031(6)
 C18 0.0306(10) 0.0209(9) 0.0145(8) 0.0004(7) 0.0033(7) 0.0091(8)
 C19 0.0420(12) 0.0181(9) 0.0134(8) -0.0015(7) 0.0013(8) 0.0073(8)
 C20 0.0386(11) 0.0234(10) 0.0136(8) -0.0030(7) -0.0010(8) 0.0120(8)
 C21 0.0176(8) 0.0159(8) 0.0153(8) -0.0010(6) 0.0071(6) 0.0025(7)
 C22 0.0164(8) 0.0135(8) 0.0178(8) -0.0007(6) 0.0064(6) 0.0015(6)
 C23 0.0181(8) 0.0158(8) 0.0211(8) -0.0008(7) 0.0027(7) -0.0009(7)
 C24 0.0204(9) 0.0183(9) 0.0193(8) -0.0007(7) -0.0005(7) 0.0019(7)
 C25 0.0230(9) 0.0136(8) 0.0174(8) 0.0003(6) 0.0036(7) 0.0031(7)
 C26 0.0184(9) 0.0145(8) 0.0217(9) -0.0008(7) 0.0043(7) -0.0014(7)
 C27 0.0175(9) 0.0166(8) 0.0202(8) 0.0008(7) 0.0018(7) 0.0007(7)
 C28 0.0303(11) 0.0194(9) 0.0196(9) 0.0003(7) -0.0061(8) -0.0003(8)
 C29 0.0380(16) 0.0193(13) 0.0159(12) 0.000 -0.0042(11) 0.000
 C30 0.0216(9) 0.0181(8) 0.0228(9) 0.0024(7) -0.0005(7) -0.0008(7)
 C31 0.0192(13) 0.0165(12) 0.0281(14) 0.000 0.0008(10) 0.000
 C51 0.029(6) 0.055(6) 0.085(7) -0.002(6) 0.020(6) -0.002(5)
 C44 0.048(9) 0.061(8) 0.081(9) -0.006(8) 0.035(7) -0.008(8)
 C45 0.030(10) 0.066(10) 0.075(11) 0.016(9) 0.037(9) 0.008(8)
 C47 0.028(7) 0.063(8) 0.062(8) 0.012(6) 0.029(7) 0.011(6)
 C49 0.055(10) 0.107(11) 0.069(10) -0.018(10) 0.016(10) -0.030(10)
 C50 0.052(8) 0.107(10) 0.074(8) -0.032(8) 0.006(7) -0.023(8)
 C32 0.152(8) 0.070(7) 0.039(6) 0.015(6) -0.006(7) -0.010(7)
 C33 0.145(8) 0.103(7) 0.056(6) 0.012(6) -0.004(6) -0.003(7)
 C34 0.151(9) 0.093(8) 0.059(7) -0.004(7) 0.000(7) -0.002(8)
 C35 0.159(12) 0.105(10) 0.062(8) -0.019(8) 0.031(9) 0.005(9)
 C36 0.164(12) 0.118(10) 0.045(7) 0.014(8) 0.024(8) -0.002(10)
 C37 0.156(9) 0.079(7) 0.028(5) 0.007(5) 0.019(7) -0.006(8)
 C42 0.116(9) 0.076(7) 0.044(6) 0.035(6) -0.006(6) 0.001(7)
 C38 0.101(9) 0.105(9) 0.042(6) 0.021(7) 0.002(7) -0.024(8)
 C39 0.131(10) 0.130(9) 0.105(9) 0.005(8) 0.022(8) -0.013(9)
 C43 0.165(10) 0.129(9) 0.117(9) -0.020(9) 0.004(9) -0.009(9)
 C40 0.134(8) 0.087(7) 0.072(7) -0.013(6) 0.016(7) -0.008(7)
 C41 0.148(9) 0.080(7) 0.041(7) 0.002(7) -0.008(7) -0.009(7)
 C48 0.090(15) 0.077(13) 0.103(15) -0.004(12) 0.024(14) -0.013(12)
 C46 0.094(10) 0.054(9) 0.115(12) 0.010(13) 0.009(9) 0.017(13)
 C55 0.114(13) 0.052(9) 0.101(13) 0.020(9) -0.012(11) 0.014(10)
 C53 0.110(13) 0.039(8) 0.096(13) 0.045(9) -0.014(11) -0.016(9)
 C54 0.124(15) 0.079(12) 0.104(14) 0.034(11) 0.014(12) -0.046(11)
 C52 0.124(13) 0.082(12) 0.131(14) 0.006(16) 0.019(12) -0.023(15)

_geom_special_details
;
 All esds (except the esd in the dihedral angle between two l.s. planes)
 are estimated using the full covariance matrix.  The cell esds are taken
 into account individually in the estimation of esds in distances, angles
 and torsion angles; correlations between esds in cell parameters are only
 used when they are defined by crystal symmetry.  An approximate (isotropic)
 treatment of cell esds is used for estimating esds involving l.s. planes.
;
loop_
  _geom_bond_atom_site_label_1
  _geom_bond_atom_site_label_2
  _geom_bond_distance
  _geom_bond_site_symmetry_2
  _geom_bond_publ_flag
 Eu1 Eu1 4.16185(16) 3_565 ?
 Eu1 O1 2.3197(13) . ?
 Eu1 O2 2.3513(13) 1_455 ?
 Eu1 O3 2.3337(12) 3_766 ?
 Eu1 O4 2.4740(12) 3_666 ?
 Eu1 O4 2.4551(12) 1_454 ?
 Eu1 O9 2.3211(13) . ?
 Eu1 O10 2.3350(13) 1_655 ?
 O1 C1 1.260(2) . ?
 O2 C1 1.266(2) . ?
 O3 C17 1.242(2) . ?
 O4 C17 1.297(2) . ?
 O5 C16 1.361(2) . ?
 O5 C18 1.435(2) . ?
 O6 C5 1.366(2) . ?
 O6 C20 1.434(2) . ?
 O7 C6 1.367(2) . ?
 O7 C8 1.429(2) . ?
 O8 C10 1.431(2) . ?
 O8 C11 1.369(2) . ?
 O9 C21 1.261(2) . ?
 O10 C21 1.261(2) . ?
 O11 C25 1.366(2) . ?
 O11 C28 1.430(2) . ?
 O12 C26 1.367(2) . ?
 O12 C30 1.433(2) . ?
 C1 C2 1.499(2) . ?
 C2 C3 1.386(3) . ?
 C2 C7 1.400(3) . ?
 C3 H3 0.9300 . ?
 C3 C4 1.390(3) . ?
 C4 H4 0.9300 . ?
 C4 C5 1.385(3) . ?
 C5 C6 1.410(3) . ?
 C6 C7 1.389(2) . ?
 C7 H7 0.9300 . ?
 C8 H8A 0.9700 . ?
 C8 H8B 0.9700 . ?
 C8 C9 1.520(3) . ?
 C9 H9A 0.9700 . ?
 C9 H9B 0.9700 . ?
 C9 C10 1.518(3) . ?
 C10 H10A 0.9700 . ?
 C10 H10B 0.9700 . ?
 C11 C12 1.376(2) . ?
 C11 C16 1.417(3) . ?
 C12 H12 0.9300 . ?
 C12 C13 1.406(2) . ?
 C13 C14 1.388(2) . ?
 C13 C17 1.483(2) . ?
 C14 H14 0.9300 . ?
 C14 C15 1.391(2) . ?
 C15 H15 0.9300 . ?
 C15 C16 1.384(3) . ?
 C18 H18A 0.9700 . ?
 C18 H18B 0.9700 . ?
 C18 C19 1.512(3) . ?
 C19 H19A 0.9700 . ?
 C19 H19B 0.9700 . ?
 C19 C20 1.518(2) . ?
 C20 H20A 0.9700 . ?
 C20 H20B 0.9700 . ?
 C21 C22 1.491(2) . ?
 C22 C23 1.384(3) . ?
 C22 C27 1.403(3) . ?
 C23 H23 0.9300 . ?
 C23 C24 1.394(3) . ?
 C24 H24 0.9300 . ?
 C24 C25 1.380(3) . ?
 C25 C26 1.414(3) . ?
 C26 C27 1.383(3) . ?
 C27 H27 0.9300 . ?
 C28 H28A 0.9700 . ?
 C28 H28B 0.9700 . ?
 C28 C29 1.517(2) . ?
 C29 H29A 0.9700 . ?
 C29 H29B 0.9700 . ?
 C30 H30A 0.9700 . ?
 C30 H30B 0.9700 . ?
 C30 C31 1.517(2) . ?
 C31 H31A 0.9700 . ?
 C31 H31B 0.9700 . ?
 C51 H51 0.9300 . ?
 C51 C47 1.331(13) . ?
 C51 C50 1.376(13) . ?
 C51 C46 1.82(2) . ?
 C51 C55 1.29(2) . ?
 C51 C53 1.05(2) . ?
 C51 C54 1.49(2) . ?
 C51 C52 1.96(2) . ?
 C44 H44 0.9300 . ?
 C44 C45 1.359(14) . ?
 C44 C49 1.378(14) . ?
 C45 C45 1.37(2) 4_575 ?
 C45 H45 0.9300 . ?
 C47 C47 1.357(19) 4_575 ?
 C47 H47 0.9300 . ?
 C47 C48 1.14(2) . ?
 C47 C46 1.49(3) . ?
 C47 C52 1.54(3) . ?
 C49 C49 1.39(2) 4_575 ?
 C49 H49 0.9300 . ?
 C50 C50 1.414(18) 4_575 ?
 C50 H50 0.9300 . ?
 C50 C55 1.44(2) . ?
 C50 C53 0.711(15) . ?
 C50 C54 1.35(3) . ?
 C32 H32 0.9300 . ?
 C32 C33 1.3900 . ?
 C32 C37 1.3900 . ?
 C32 C42 1.55(2) . ?
 C32 C40 1.39(2) . ?
 C33 H33 0.9300 . ?
 C33 C34 1.3900 . ?
 C33 C42 1.403(18) . ?
 C33 C38 1.544(16) . ?
 C33 C39 1.576(18) . ?
 C33 C43 1.473(18) . ?
 C33 C40 1.324(17) . ?
 C33 C41 1.285(19) . ?
 C34 H34 0.9300 . ?
 C34 C35 1.3900 . ?
 C34 C39 1.80(2) . ?
 C34 C43 1.32(2) . ?
 C34 C40 1.738(19) . ?
 C35 H35 0.9300 . ?
 C35 C36 1.3900 . ?
 C36 H36 0.9300 . ?
 C36 C37 1.3900 . ?
 C37 H37 0.9300 . ?
 C37 C40 1.84(2) . ?
 C37 C41 1.61(2) . ?
 C42 H42 0.9300 . ?
 C42 C38 1.3900 . ?
 C42 C41 1.3900 . ?
 C38 H38 0.9300 . ?
 C38 C39 1.3900 . ?
 C39 H39 0.9300 . ?
 C39 C43 1.3900 . ?
 C43 H43 0.9300 . ?
 C43 C40 1.3900 . ?
 C40 H40 0.9300 . ?
 C40 C41 1.3900 . ?
 C41 H41 0.9300 . ?
 C48 H48 0.9300 . ?
 C48 C46 1.3900 . ?
 C48 C52 1.3900 . ?
 C46 H46 0.9300 . ?
 C46 C55 1.3900 . ?
 C55 H55 0.9300 . ?
 C55 C53 1.3900 . ?
 C53 H53 0.9300 . ?
 C53 C54 1.3900 . ?
 C54 H54 0.9300 . ?
 C54 C52 1.3900 . ?
 C52 H52 0.9300 . ?

loop_
  _geom_angle_atom_site_label_1
  _geom_angle_atom_site_label_2
  _geom_angle_atom_site_label_3
  _geom_angle
  _geom_angle_site_symmetry_1
  _geom_angle_site_symmetry_3
  _geom_angle_publ_flag
 O1 Eu1 Eu1 159.82(3) . 3_565 ?
 O1 Eu1 O2 78.98(5) . 1_455 ?
 O1 Eu1 O3 74.83(5) . 3_766 ?
 O1 Eu1 O4 140.47(4) . 3_666 ?
 O1 Eu1 O4 144.48(4) . 1_454 ?
 O1 Eu1 O9 100.70(5) . . ?
 O1 Eu1 O10 75.11(5) . 1_655 ?
 O2 Eu1 Eu1 106.16(3) 1_455 3_565 ?
 O2 Eu1 O4 75.60(4) 1_455 3_666 ?
 O2 Eu1 O4 136.25(4) 1_455 1_454 ?
 O3 Eu1 Eu1 85.07(3) 3_766 3_565 ?
 O3 Eu1 O2 98.21(5) 3_766 1_455 ?
 O3 Eu1 O4 92.28(4) 3_766 1_454 ?
 O3 Eu1 O4 79.39(4) 3_766 3_666 ?
 O3 Eu1 O10 99.16(5) 3_766 1_655 ?
 O4 Eu1 Eu1 32.54(3) 1_454 3_565 ?
 O4 Eu1 Eu1 32.26(3) 3_666 3_565 ?
 O4 Eu1 O4 64.80(5) 1_454 3_666 ?
 O9 Eu1 Eu1 99.44(3) . 3_565 ?
 O9 Eu1 O2 79.24(5) . 1_455 ?
 O9 Eu1 O3 175.27(5) . 3_766 ?
 O9 Eu1 O4 92.29(5) . 1_454 ?
 O9 Eu1 O4 103.67(5) . 3_666 ?
 O9 Eu1 O10 80.94(5) . 1_655 ?
 O10 Eu1 Eu1 106.99(3) 1_655 3_565 ?
 O10 Eu1 O2 143.61(5) 1_655 1_455 ?
 O10 Eu1 O4 74.53(4) 1_655 1_454 ?
 O10 Eu1 O4 139.14(4) 1_655 3_666 ?
 C1 O1 Eu1 143.44(12) . . ?
 C1 O2 Eu1 139.78(12) . 1_655 ?
 C17 O3 Eu1 144.32(11) . 3_766 ?
 Eu1 O4 Eu1 115.20(5) 1_656 3_666 ?
 C17 O4 Eu1 118.98(10) . 3_666 ?
 C17 O4 Eu1 124.47(10) . 1_656 ?
 C16 O5 C18 117.47(14) . . ?
 C5 O6 C20 116.69(15) . . ?
 C6 O7 C8 117.09(14) . . ?
 C11 O8 C10 117.19(14) . . ?
 C21 O9 Eu1 137.56(12) . . ?
 C21 O10 Eu1 142.86(12) . 1_455 ?
 C25 O11 C28 116.60(15) . . ?
 C26 O12 C30 116.88(14) . . ?
 O1 C1 O2 124.87(16) . . ?
 O1 C1 C2 117.00(16) . . ?
 O2 C1 C2 118.13(16) . . ?
 C3 C2 C1 119.05(16) . . ?
 C3 C2 C7 119.96(16) . . ?
 C7 C2 C1 120.98(17) . . ?
 C2 C3 H3 119.8 . . ?
 C2 C3 C4 120.41(17) . . ?
 C4 C3 H3 119.8 . . ?
 C3 C4 H4 120.0 . . ?
 C5 C4 C3 120.05(18) . . ?
 C5 C4 H4 120.0 . . ?
 O6 C5 C4 124.72(17) . . ?
 O6 C5 C6 115.31(16) . . ?
 C4 C5 C6 119.97(16) . . ?
 O7 C6 C5 114.76(15) . . ?
 O7 C6 C7 125.66(17) . . ?
 C7 C6 C5 119.59(17) . . ?
 C2 C7 H7 120.0 . . ?
 C6 C7 C2 119.98(17) . . ?
 C6 C7 H7 120.0 . . ?
 O7 C8 H8A 110.0 . . ?
 O7 C8 H8B 110.0 . . ?
 O7 C8 C9 108.68(15) . . ?
 H8A C8 H8B 108.3 . . ?
 C9 C8 H8A 110.0 . . ?
 C9 C8 H8B 110.0 . . ?
 C8 C9 H9A 108.2 . . ?
 C8 C9 H9B 108.2 . . ?
 H9A C9 H9B 107.3 . . ?
 C10 C9 C8 116.43(17) . . ?
 C10 C9 H9A 108.2 . . ?
 C10 C9 H9B 108.2 . . ?
 O8 C10 C9 108.13(15) . . ?
 O8 C10 H10A 110.1 . . ?
 O8 C10 H10B 110.1 . . ?
 C9 C10 H10A 110.1 . . ?
 C9 C10 H10B 110.1 . . ?
 H10A C10 H10B 108.4 . . ?
 O8 C11 C12 125.58(17) . . ?
 O8 C11 C16 114.66(15) . . ?
 C12 C11 C16 119.67(16) . . ?
 C11 C12 H12 119.9 . . ?
 C11 C12 C13 120.26(16) . . ?
 C13 C12 H12 119.9 . . ?
 C12 C13 C17 119.56(16) . . ?
 C14 C13 C12 119.54(16) . . ?
 C14 C13 C17 120.57(16) . . ?
 C13 C14 H14 119.9 . . ?
 C13 C14 C15 120.28(16) . . ?
 C15 C14 H14 119.9 . . ?
 C14 C15 H15 119.9 . . ?
 C16 C15 C14 120.19(17) . . ?
 C16 C15 H15 119.9 . . ?
 O5 C16 C11 115.10(15) . . ?
 O5 C16 C15 125.30(16) . . ?
 C15 C16 C11 119.60(16) . . ?
 O3 C17 O4 122.28(15) . . ?
 O3 C17 C13 118.75(15) . . ?
 O4 C17 C13 118.92(15) . . ?
 O5 C18 H18A 110.1 . . ?
 O5 C18 H18B 110.1 . . ?
 O5 C18 C19 107.86(16) . . ?
 H18A C18 H18B 108.4 . . ?
 C19 C18 H18A 110.1 . . ?
 C19 C18 H18B 110.1 . . ?
 C18 C19 H19A 108.5 . . ?
 C18 C19 H19B 108.5 . . ?
 C18 C19 C20 115.27(17) . . ?
 H19A C19 H19B 107.5 . . ?
 C20 C19 H19A 108.5 . . ?
 C20 C19 H19B 108.5 . . ?
 O6 C20 C19 107.67(16) . . ?
 O6 C20 H20A 110.2 . . ?
 O6 C20 H20B 110.2 . . ?
 C19 C20 H20A 110.2 . . ?
 C19 C20 H20B 110.2 . . ?
 H20A C20 H20B 108.5 . . ?
 O9 C21 C22 117.52(16) . . ?
 O10 C21 O9 123.79(17) . . ?
 O10 C21 C22 118.59(16) . . ?
 C23 C22 C21 119.30(16) . . ?
 C23 C22 C27 119.55(17) . . ?
 C27 C22 C21 120.90(16) . . ?
 C22 C23 H23 119.8 . . ?
 C22 C23 C24 120.44(17) . . ?
 C24 C23 H23 119.8 . . ?
 C23 C24 H24 119.9 . . ?
 C25 C24 C23 120.20(17) . . ?
 C25 C24 H24 119.9 . . ?
 O11 C25 C24 124.98(17) . . ?
 O11 C25 C26 115.20(16) . . ?
 C24 C25 C26 119.82(17) . . ?
 O12 C26 C25 115.04(16) . . ?
 O12 C26 C27 125.42(17) . . ?
 C27 C26 C25 119.53(17) . . ?
 C22 C27 H27 119.8 . . ?
 C26 C27 C22 120.35(17) . . ?
 C26 C27 H27 119.8 . . ?
 O11 C28 H28A 110.1 . . ?
 O11 C28 H28B 110.1 . . ?
 O11 C28 C29 108.13(18) . . ?
 H28A C28 H28B 108.4 . . ?
 C29 C28 H28A 110.1 . . ?
 C29 C28 H28B 110.1 . . ?
 C28 C29 C28 115.2(2) . 4_575 ?
 C28 C29 H29A 108.5 . . ?
 C28 C29 H29A 108.5 4_575 . ?
 C28 C29 H29B 108.5 4_575 . ?
 C28 C29 H29B 108.5 . . ?
 H29A C29 H29B 107.5 . . ?
 O12 C30 H30A 110.0 . . ?
 O12 C30 H30B 110.0 . . ?
 O12 C30 C31 108.58(17) . . ?
 H30A C30 H30B 108.4 . . ?
 C31 C30 H30A 110.0 . . ?
 C31 C30 H30B 110.0 . . ?
 C30 C31 C30 116.0(2) 4_575 . ?
 C30 C31 H31A 108.3 . . ?
 C30 C31 H31A 108.3 4_575 . ?
 C30 C31 H31B 108.3 4_575 . ?
 C30 C31 H31B 108.3 . . ?
 H31A C31 H31B 107.4 . . ?
 C47 C51 H51 120.6 . . ?
 C47 C51 C50 118.8(17) . . ?
 C47 C51 C46 53.9(12) . . ?
 C47 C51 C54 95.6(17) . . ?
 C47 C51 C52 51.7(13) . . ?
 C50 C51 H51 120.6 . . ?
 C50 C51 C46 87.2(12) . . ?
 C50 C51 C54 56.0(11) . . ?
 C50 C51 C52 78.7(11) . . ?
 C46 C51 H51 128.8 . . ?
 C46 C51 C52 79.0(9) . . ?
 C55 C51 H51 100.7 . . ?
 C55 C51 C47 103.2(16) . . ?
 C55 C51 C50 65.3(12) . . ?
 C55 C51 C46 49.7(8) . . ?
 C55 C51 C54 120.3(14) . . ?
 C55 C51 C52 116.1(13) . . ?
 C53 C51 H51 90.4 . . ?
 C53 C51 C47 149(2) . . ?
 C53 C51 C50 30.5(9) . . ?
 C53 C51 C46 111.2(15) . . ?
 C53 C51 C55 72.1(13) . . ?
 C53 C51 C54 63.6(10) . . ?
 C53 C51 C52 101.5(14) . . ?
 C54 C51 H51 116.9 . . ?
 C54 C51 C46 114.2(13) . . ?
 C54 C51 C52 44.9(7) . . ?
 C52 C51 H51 143.2 . . ?
 C45 C44 H44 118.4 . . ?
 C45 C44 C49 123.1(17) . . ?
 C49 C44 H44 118.4 . . ?
 C44 C45 H45 120.6 . . ?
 C45 C45 H45 120.6 4_575 . ?
 C51 C47 C47 121.7(10) . 4_575 ?
 C51 C47 H47 119.1 . . ?
 C51 C47 C46 79.9(14) . . ?
 C51 C47 C52 85.8(16) . . ?
 C47 C47 H47 119.1 4_575 . ?
 C47 C47 C46 67.6(9) 4_575 . ?
 C47 C47 C52 59.8(10) 4_575 . ?
 C48 C47 C51 116(2) . . ?
 C48 C47 C47 6.9(14) . 4_575 ?
 C48 C47 H47 125.2 . . ?
 C48 C47 C46 62.0(11) . . ?
 C48 C47 C52 60.1(12) . . ?
 C46 C47 H47 124.8 . . ?
 C46 C47 C52 104.9(14) . . ?
 C52 C47 H47 126.2 . . ?
 C44 C49 H49 121.0 . . ?
 C49 C49 H49 121.0 4_575 . ?
 C51 C50 C50 119.2(9) . 4_575 ?
 C51 C50 H50 120.4 . . ?
 C51 C50 C55 54.3(10) . . ?
 C50 C50 H50 120.4 4_575 . ?
 C50 C50 C55 103.4(8) 4_575 . ?
 C55 C50 H50 110.3 . . ?
 C53 C50 C51 48.9(18) . . ?
 C53 C50 C50 167.9(19) . 4_575 ?
 C53 C50 H50 71.6 . . ?
 C53 C50 C55 71.7(18) . . ?
 C53 C50 C54 78.2(19) . . ?
 C54 C50 C51 66.2(11) . . ?
 C54 C50 C50 95.4(10) . 4_575 ?
 C54 C50 H50 107.9 . . ?
 C54 C50 C55 119.5(14) . . ?
 C33 C32 H32 120.0 . . ?
 C33 C32 C37 120.0 . . ?
 C33 C32 C42 56.6(8) . . ?
 C33 C32 C40 56.8(8) . . ?
 C37 C32 H32 120.0 . . ?
 C37 C32 C42 152.2(8) . . ?
 C37 C32 C40 82.9(8) . . ?
 C42 C32 H32 70.4 . . ?
 C40 C32 H32 132.1 . . ?
 C40 C32 C42 109.7(12) . . ?
 C32 C33 H33 120.0 . . ?
 C32 C33 C34 120.0 . . ?
 C32 C33 C42 67.5(10) . . ?
 C32 C33 C38 122.9(11) . . ?
 C32 C33 C39 160.0(9) . . ?
 C32 C33 C43 120.5(9) . . ?
 C34 C33 H33 120.0 . . ?
 C34 C33 C42 150.0(10) . . ?
 C34 C33 C38 113.1(11) . . ?
 C34 C33 C39 74.4(10) . . ?
 C34 C33 C43 54.9(9) . . ?
 C42 C33 H33 61.1 . . ?
 C42 C33 C38 56.0(6) . . ?
 C42 C33 C39 107.7(10) . . ?
 C42 C33 C43 150.4(12) . . ?
 C38 C33 H33 20.5 . . ?
 C38 C33 C39 52.9(5) . . ?
 C39 C33 H33 47.9 . . ?
 C43 C33 H33 93.9 . . ?
 C43 C33 C38 105.9(10) . . ?
 C43 C33 C39 54.1(6) . . ?
 C40 C33 C32 61.6(9) . . ?
 C40 C33 H33 131.0 . . ?
 C40 C33 C34 79.6(9) . . ?
 C40 C33 C42 124.0(14) . . ?
 C40 C33 C38 151.5(12) . . ?
 C40 C33 C39 111.9(11) . . ?
 C40 C33 C43 59.3(7) . . ?
 C41 C33 C32 8.4(9) . . ?
 C41 C33 H33 111.9 . . ?
 C41 C33 C34 128.1(9) . . ?
 C41 C33 C42 62.1(8) . . ?
 C41 C33 C38 116.3(12) . . ?
 C41 C33 C39 152.4(13) . . ?
 C41 C33 C43 121.5(12) . . ?
 C41 C33 C40 64.4(8) . . ?
 C33 C34 H34 120.0 . . ?
 C33 C34 C39 57.5(8) . . ?
 C33 C34 C40 48.5(6) . . ?
 C35 C34 C33 120.0 . . ?
 C35 C34 H34 120.0 . . ?
 C35 C34 C39 166.8(8) . . ?
 C35 C34 C40 84.3(6) . . ?
 C39 C34 H34 64.1 . . ?
 C43 C34 C33 65.7(9) . . ?
 C43 C34 H34 87.7 . . ?
 C43 C34 C35 116.8(10) . . ?
 C43 C34 C39 50.1(7) . . ?
 C43 C34 C40 51.9(7) . . ?
 C40 C34 H34 139.6 . . ?
 C40 C34 C39 85.8(8) . . ?
 C34 C35 H35 120.0 . . ?
 C34 C35 C36 120.0 . . ?
 C36 C35 H35 120.0 . . ?
 C35 C36 H36 120.0 . . ?
 C35 C36 C37 120.0 . . ?
 C37 C36 H36 120.0 . . ?
 C32 C37 H37 120.0 . . ?
 C32 C37 C40 48.6(6) . . ?
 C32 C37 C41 1.9(8) . . ?
 C36 C37 C32 120.0 . . ?
 C36 C37 H37 120.0 . . ?
 C36 C37 C40 82.6(6) . . ?
 C36 C37 C41 119.5(6) . . ?
 C40 C37 H37 142.3 . . ?
 C41 C37 H37 120.4 . . ?
 C41 C37 C40 46.9(5) . . ?
 C32 C42 H42 117.3 . . ?
 C33 C42 C32 55.9(6) . . ?
 C33 C42 H42 164.8 . . ?
 C38 C42 C32 122.4(7) . . ?
 C38 C42 C33 67.1(7) . . ?
 C38 C42 H42 120.0 . . ?
 C38 C42 C41 120.0 . . ?
 C41 C42 C32 6.0(8) . . ?
 C41 C42 C33 54.8(7) . . ?
 C41 C42 H42 120.0 . . ?
 C33 C38 H38 166.9 . . ?
 C42 C38 C33 56.8(7) . . ?
 C42 C38 H38 120.0 . . ?
 C39 C38 C33 64.7(7) . . ?
 C39 C38 C42 120.0 . . ?
 C39 C38 H38 120.0 . . ?
 C33 C39 C34 48.1(5) . . ?
 C33 C39 H39 167.6 . . ?
 C34 C39 H39 121.2 . . ?
 C38 C39 C33 62.4(6) . . ?
 C38 C39 C34 99.6(6) . . ?
 C38 C39 H39 120.0 . . ?
 C38 C39 C43 120.0 . . ?
 C43 C39 C33 59.1(6) . . ?
 C43 C39 C34 46.8(7) . . ?
 C43 C39 H39 120.0 . . ?
 C33 C43 H43 165.6 . . ?
 C34 C43 C33 59.4(7) . . ?
 C34 C43 C39 83.1(10) . . ?
 C34 C43 H43 107.4 . . ?
 C34 C43 C40 79.7(9) . . ?
 C39 C43 C33 66.8(7) . . ?
 C39 C43 H43 120.0 . . ?
 C39 C43 C40 120.0 . . ?
 C40 C43 C33 55.0(7) . . ?
 C40 C43 H43 120.0 . . ?
 C32 C40 C34 100.0(10) . . ?
 C32 C40 C37 48.5(6) . . ?
 C32 C40 H40 112.9 . . ?
 C33 C40 C32 61.5(8) . . ?
 C33 C40 C34 51.9(6) . . ?
 C33 C40 C37 97.7(10) . . ?
 C33 C40 C43 65.7(8) . . ?
 C33 C40 H40 164.6 . . ?
 C33 C40 C41 56.5(8) . . ?
 C34 C40 C37 101.9(9) . . ?
 C34 C40 H40 119.4 . . ?
 C37 C40 H40 70.5 . . ?
 C43 C40 C32 126.7(8) . . ?
 C43 C40 C34 48.4(7) . . ?
 C43 C40 C37 150.3(9) . . ?
 C43 C40 H40 120.0 . . ?
 C43 C40 C41 120.0 . . ?
 C41 C40 C32 9.2(9) . . ?
 C41 C40 C34 99.9(7) . . ?
 C41 C40 C37 57.7(8) . . ?
 C41 C40 H40 120.0 . . ?
 C33 C41 C37 112.2(13) . . ?
 C33 C41 C42 63.1(7) . . ?
 C33 C41 C40 59.2(7) . . ?
 C33 C41 H41 164.8 . . ?
 C37 C41 H41 55.8 . . ?
 C42 C41 C37 144.6(10) . . ?
 C42 C41 H41 120.0 . . ?
 C40 C41 C37 75.4(9) . . ?
 C40 C41 C42 120.0 . . ?
 C40 C41 H41 120.0 . . ?
 C47 C48 H48 126.1 . . ?
 C47 C48 C46 71.3(13) . . ?
 C47 C48 C52 74.4(14) . . ?
 C46 C48 H48 120.0 . . ?
 C46 C48 C52 120.0 . . ?
 C52 C48 H48 120.0 . . ?
 C51 C46 H46 150.8 . . ?
 C47 C46 C51 46.2(7) . . ?
 C47 C46 H46 132.3 . . ?
 C48 C46 C51 80.5(8) . . ?
 C48 C46 C47 46.7(9) . . ?
 C48 C46 H46 120.0 . . ?
 C55 C46 C51 44.9(8) . . ?
 C55 C46 C47 90.8(9) . . ?
 C55 C46 C48 120.0 . . ?
 C55 C46 H46 120.0 . . ?
 C51 C55 C50 60.4(10) . . ?
 C51 C55 C46 85.3(11) . . ?
 C51 C55 H55 140.6 . . ?
 C51 C55 C53 46.2(10) . . ?
 C50 C55 H55 129.6 . . ?
 C46 C55 C50 103.7(8) . . ?
 C46 C55 H55 120.0 . . ?
 C46 C55 C53 120.0 . . ?
 C53 C55 C50 29.1(6) . . ?
 C53 C55 H55 120.0 . . ?
 C51 C53 C55 61.7(12) . . ?
 C51 C53 H53 139.3 . . ?
 C51 C53 C54 73.5(13) . . ?
 C50 C53 C51 101(2) . . ?
 C50 C53 C55 79.2(19) . . ?
 C50 C53 H53 120.0 . . ?
 C50 C53 C54 72(2) . . ?
 C55 C53 H53 120.0 . . ?
 C54 C53 C55 120.0 . . ?
 C54 C53 H53 120.0 . . ?
 C51 C54 H54 143.5 . . ?
 C50 C54 C51 57.8(10) . . ?
 C50 C54 C53 30.0(7) . . ?
 C50 C54 H54 127.9 . . ?
 C50 C54 C52 104.6(8) . . ?
 C53 C54 C51 42.8(9) . . ?
 C53 C54 H54 120.0 . . ?
 C53 C54 C52 120.0 . . ?
 C52 C54 C51 86.0(10) . . ?
 C52 C54 H54 120.0 . . ?
 C51 C52 H52 155.4 . . ?
 C47 C52 C51 42.5(6) . . ?
 C47 C52 H52 133.4 . . ?
 C48 C52 C51 75.2(7) . . ?
 C48 C52 C47 45.6(8) . . ?
 C48 C52 H52 120.0 . . ?
 C54 C52 C51 49.1(6) . . ?
 C54 C52 C47 90.7(9) . . ?
 C54 C52 C48 120.0 . . ?
 C54 C52 H52 120.0 . . ?

loop_
  _geom_torsion_atom_site_label_1
  _geom_torsion_atom_site_label_2
  _geom_torsion_atom_site_label_3
  _geom_torsion_atom_site_label_4
  _geom_torsion
  _geom_torsion_site_symmetry_1
  _geom_torsion_site_symmetry_2
  _geom_torsion_site_symmetry_3
  _geom_torsion_site_symmetry_4
  _geom_torsion_publ_flag
 Eu1 O1 C1 O2 40.7(3) . . . . ?
 Eu1 O1 C1 C2 -139.81(16) . . . . ?
 Eu1 O2 C1 O1 43.3(3) 1_655 . . . ?
 Eu1 O2 C1 C2 -136.17(15) 1_655 . . . ?
 Eu1 O3 C17 O4 24.6(3) 3_766 . . . ?
 Eu1 O3 C17 C13 -157.95(14) 3_766 . . . ?
 Eu1 O4 C17 O3 -92.40(17) 3_666 . . . ?
 Eu1 O4 C17 O3 73.72(19) 1_656 . . . ?
 Eu1 O4 C17 C13 90.20(16) 3_666 . . . ?
 Eu1 O4 C17 C13 -103.68(15) 1_656 . . . ?
 Eu1 O9 C21 O10 25.7(3) . . . . ?
 Eu1 O9 C21 C22 -150.57(13) . . . . ?
 Eu1 O10 C21 O9 65.0(3) 1_455 . . . ?
 Eu1 O10 C21 C22 -118.70(19) 1_455 . . . ?
 O1 C1 C2 C3 -15.1(3) . . . . ?
 O1 C1 C2 C7 166.05(17) . . . . ?
 O2 C1 C2 C3 164.45(17) . . . . ?
 O2 C1 C2 C7 -14.4(3) . . . . ?
 O5 C18 C19 C20 69.8(2) . . . . ?
 O6 C5 C6 O7 1.1(2) . . . . ?
 O6 C5 C6 C7 -178.74(17) . . . . ?
 O7 C6 C7 C2 178.39(18) . . . . ?
 O7 C8 C9 C10 71.9(2) . . . . ?
 O8 C11 C12 C13 178.66(17) . . . . ?
 O8 C11 C16 O5 -3.3(2) . . . . ?
 O8 C11 C16 C15 176.79(17) . . . . ?
 O9 C21 C22 C23 162.63(17) . . . . ?
 O9 C21 C22 C27 -11.7(2) . . . . ?
 O10 C21 C22 C23 -13.9(2) . . . . ?
 O10 C21 C22 C27 171.82(16) . . . . ?
 O11 C25 C26 O12 2.1(2) . . . . ?
 O11 C25 C26 C27 -177.05(16) . . . . ?
 O11 C28 C29 C28 -72.0(3) . . . 4_575 ?
 O12 C26 C27 C22 178.57(17) . . . . ?
 O12 C30 C31 C30 71.7(3) . . . 4_575 ?
 C1 C2 C3 C4 -177.13(18) . . . . ?
 C1 C2 C7 C6 178.76(17) . . . . ?
 C2 C3 C4 C5 -1.5(3) . . . . ?
 C3 C2 C7 C6 -0.1(3) . . . . ?
 C3 C4 C5 O6 -179.55(19) . . . . ?
 C3 C4 C5 C6 -0.4(3) . . . . ?
 C4 C5 C6 O7 -178.14(18) . . . . ?
 C4 C5 C6 C7 2.0(3) . . . . ?
 C5 O6 C20 C19 178.09(17) . . . . ?
 C5 C6 C7 C2 -1.8(3) . . . . ?
 C6 O7 C8 C9 179.35(16) . . . . ?
 C7 C2 C3 C4 1.8(3) . . . . ?
 C8 O7 C6 C5 169.49(16) . . . . ?
 C8 O7 C6 C7 -10.6(3) . . . . ?
 C8 C9 C10 O8 -71.0(2) . . . . ?
 C10 O8 C11 C12 19.1(3) . . . . ?
 C10 O8 C11 C16 -164.39(16) . . . . ?
 C11 O8 C10 C9 -179.18(16) . . . . ?
 C11 C12 C13 C14 3.8(3) . . . . ?
 C11 C12 C13 C17 -169.65(16) . . . . ?
 C12 C11 C16 O5 173.40(17) . . . . ?
 C12 C11 C16 C15 -6.5(3) . . . . ?
 C12 C13 C14 C15 -5.8(3) . . . . ?
 C12 C13 C17 O3 12.9(2) . . . . ?
 C12 C13 C17 O4 -169.60(16) . . . . ?
 C13 C14 C15 C16 1.6(3) . . . . ?
 C14 C13 C17 O3 -160.47(16) . . . . ?
 C14 C13 C17 O4 17.0(2) . . . . ?
 C14 C15 C16 O5 -175.37(17) . . . . ?
 C14 C15 C16 C11 4.5(3) . . . . ?
 C16 O5 C18 C19 174.63(16) . . . . ?
 C16 C11 C12 C13 2.3(3) . . . . ?
 C17 C13 C14 C15 167.57(16) . . . . ?
 C18 O5 C16 C11 178.66(16) . . . . ?
 C18 O5 C16 C15 -1.5(3) . . . . ?
 C18 C19 C20 O6 -74.6(2) . . . . ?
 C20 O6 C5 C4 11.7(3) . . . . ?
 C20 O6 C5 C6 -167.56(17) . . . . ?
 C21 C22 C23 C24 -172.13(16) . . . . ?
 C21 C22 C27 C26 173.91(16) . . . . ?
 C22 C23 C24 C25 -1.3(3) . . . . ?
 C23 C22 C27 C26 -0.4(3) . . . . ?
 C23 C24 C25 O11 178.92(17) . . . . ?
 C23 C24 C25 C26 -1.5(3) . . . . ?
 C24 C25 C26 O12 -177.50(17) . . . . ?
 C24 C25 C26 C27 3.4(3) . . . . ?
 C25 O11 C28 C29 178.24(17) . . . . ?
 C25 C26 C27 C22 -2.4(3) . . . . ?
 C26 O12 C30 C31 -178.06(17) . . . . ?
 C27 C22 C23 C24 2.3(3) . . . . ?
 C28 O11 C25 C24 8.1(3) . . . . ?
 C28 O11 C25 C26 -171.43(16) . . . . ?
 C30 O12 C26 C25 167.11(16) . . . . ?
 C30 O12 C26 C27 -13.8(3) . . . . ?
 C51 C47 C48 C46 -61.7(16) . . . . ?
 C51 C47 C48 C52 68.3(18) . . . . ?
 C51 C47 C46 C48 126.2(18) . . . . ?
 C51 C47 C46 C55 -6.2(11) . . . . ?
 C51 C47 C52 C48 -122.8(16) . . . . ?
 C51 C47 C52 C54 10.7(11) . . . . ?
 C51 C50 C55 C46 -76.5(12) . . . . ?
 C51 C50 C55 C53 52(2) . . . . ?
 C51 C50 C53 C55 -58.2(17) . . . . ?
 C51 C50 C53 C54 68.6(18) . . . . ?
 C51 C50 C54 C53 -50.0(19) . . . . ?
 C51 C50 C54 C52 75.6(10) . . . . ?
 C51 C46 C55 C50 58.0(10) . . . . ?
 C51 C46 C55 C53 32.0(9) . . . . ?
 C51 C55 C53 C50 108(3) . . . . ?
 C51 C55 C53 C54 46.9(14) . . . . ?
 C51 C53 C54 C50 107(2) . . . . ?
 C51 C53 C54 C52 42.1(12) . . . . ?
 C51 C54 C52 C47 -9.5(10) . . . . ?
 C51 C54 C52 C48 27.2(8) . . . . ?
 C45 C44 C49 C49 -0.6(13) . . . 4_575 ?
 C47 C51 C50 C50 6.2(16) . . . 4_575 ?
 C47 C51 C50 C55 92.0(17) . . . . ?
 C47 C51 C50 C53 -171(3) . . . . ?
 C47 C51 C50 C54 -76.4(17) . . . . ?
 C47 C51 C46 C48 -36.5(13) . . . . ?
 C47 C51 C46 C55 171.2(16) . . . . ?
 C47 C51 C55 C50 -115.9(16) . . . . ?
 C47 C51 C55 C46 -7.3(13) . . . . ?
 C47 C51 C55 C53 -148(2) . . . . ?
 C47 C51 C53 C50 15(5) . . . . ?
 C47 C51 C53 C55 86(4) . . . . ?
 C47 C51 C53 C54 -53(3) . . . . ?
 C47 C51 C54 C50 121.2(16) . . . . ?
 C47 C51 C54 C53 155.5(18) . . . . ?
 C47 C51 C54 C52 11.1(12) . . . . ?
 C47 C47 C48 C46 144(13) 4_575 . . . ?
 C47 C47 C48 C52 -86(13) 4_575 . . . ?
 C47 C47 C46 C51 -130.6(8) 4_575 . . . ?
 C47 C47 C46 C48 -4.4(16) 4_575 . . . ?
 C47 C47 C46 C55 -136.8(8) 4_575 . . . ?
 C47 C47 C52 C51 130.7(9) 4_575 . . . ?
 C47 C47 C52 C48 7.9(16) 4_575 . . . ?
 C47 C47 C52 C54 141.4(9) 4_575 . . . ?
 C47 C48 C46 C51 36.2(12) . . . . ?
 C47 C48 C46 C55 58.4(14) . . . . ?
 C47 C48 C52 C51 -36.0(11) . . . . ?
 C47 C48 C52 C54 -56.9(13) . . . . ?
 C47 C46 C55 C51 6.3(11) . . . . ?
 C47 C46 C55 C50 64.3(12) . . . . ?
 C47 C46 C55 C53 38.3(10) . . . . ?
 C49 C44 C45 C45 0.6(13) . . . 4_575 ?
 C50 C51 C47 C47 -6.3(16) . . . 4_575 ?
 C50 C51 C47 C48 -10(3) . . . . ?
 C50 C51 C47 C46 -61.9(15) . . . . ?
 C50 C51 C47 C52 44.1(15) . . . . ?
 C50 C51 C46 C47 129.3(16) . . . . ?
 C50 C51 C46 C48 92.8(10) . . . . ?
 C50 C51 C46 C55 -59.5(10) . . . . ?
 C50 C51 C55 C46 108.6(9) . . . . ?
 C50 C51 C55 C53 -32.0(10) . . . . ?
 C50 C51 C53 C55 72(3) . . . . ?
 C50 C51 C53 C54 -67(2) . . . . ?
 C50 C51 C54 C53 34.4(10) . . . . ?
 C50 C51 C54 C52 -110.0(9) . . . . ?
 C50 C50 C55 C51 116.4(11) 4_575 . . . ?
 C50 C50 C55 C46 40.0(8) 4_575 . . . ?
 C50 C50 C55 C53 168(2) 4_575 . . . ?
 C50 C50 C53 C51 -10(12) 4_575 . . . ?
 C50 C50 C53 C55 -68(11) 4_575 . . . ?
 C50 C50 C53 C54 59(11) 4_575 . . . ?
 C50 C50 C54 C51 -119.6(10) 4_575 . . . ?
 C50 C50 C54 C53 -169.6(18) 4_575 . . . ?
 C50 C50 C54 C52 -44.0(7) 4_575 . . . ?
 C50 C55 C53 C51 -108(3) . . . . ?
 C50 C55 C53 C54 -61(2) . . . . ?
 C50 C53 C54 C51 -107(2) . . . . ?
 C50 C53 C54 C52 -65.3(18) . . . . ?
 C50 C54 C52 C51 -55.2(10) . . . . ?
 C50 C54 C52 C47 -64.8(12) . . . . ?
 C50 C54 C52 C48 -28.0(8) . . . . ?
 C32 C33 C34 C35 0.0 . . . . ?
 C32 C33 C34 C39 164.9(9) . . . . ?
 C32 C33 C34 C43 108.1(11) . . . . ?
 C32 C33 C34 C40 48.4(9) . . . . ?
 C32 C33 C42 C38 -171.3(7) . . . . ?
 C32 C33 C42 C41 -7.2(10) . . . . ?
 C32 C33 C38 C42 9.6(7) . . . . ?
 C32 C33 C38 C39 -156.1(10) . . . . ?
 C32 C33 C39 C34 -139(2) . . . . ?
 C32 C33 C39 C38 85(3) . . . . ?
 C32 C33 C39 C43 -81(3) . . . . ?
 C32 C33 C43 C34 -107.2(7) . . . . ?
 C32 C33 C43 C39 156.9(11) . . . . ?
 C32 C33 C43 C40 -7.9(8) . . . . ?
 C32 C33 C40 C34 -132.6(6) . . . . ?
 C32 C33 C40 C37 -33.5(5) . . . . ?
 C32 C33 C40 C43 172.2(8) . . . . ?
 C32 C33 C40 C41 9.0(11) . . . . ?
 C32 C33 C41 C37 -13(5) . . . . ?
 C32 C33 C41 C42 128(6) . . . . ?
 C32 C33 C41 C40 -69(6) . . . . ?
 C32 C37 C40 C33 40.4(6) . . . . ?
 C32 C37 C40 C34 92.9(8) . . . . ?
 C32 C37 C40 C43 93.4(17) . . . . ?
 C32 C37 C40 C41 -1.4(10) . . . . ?
 C32 C37 C41 C33 100(20) . . . . ?
 C32 C37 C41 C42 25(19) . . . . ?
 C32 C37 C41 C40 147(20) . . . . ?
 C32 C42 C38 C33 -8.6(7) . . . . ?
 C32 C42 C38 C39 6.4(10) . . . . ?
 C32 C42 C41 C33 -98(7) . . . . ?
 C32 C42 C41 C37 -7(5) . . . . ?
 C32 C42 C41 C40 -115(7) . . . . ?
 C32 C40 C41 C33 121(6) . . . . ?
 C32 C40 C41 C37 -7(4) . . . . ?
 C32 C40 C41 C42 139(5) . . . . ?
 C33 C32 C37 C36 0.0 . . . . ?
 C33 C32 C37 C40 -44.9(8) . . . . ?
 C33 C32 C37 C41 -77(20) . . . . ?
 C33 C32 C42 C38 9.5(7) . . . . ?
 C33 C32 C42 C41 78(7) . . . . ?
 C33 C32 C40 C34 36.0(5) . . . . ?
 C33 C32 C40 C37 133.1(6) . . . . ?
 C33 C32 C40 C43 -8.8(9) . . . . ?
 C33 C32 C40 C41 -54(5) . . . . ?
 C33 C34 C35 C36 0.0 . . . . ?
 C33 C34 C39 C38 38.4(6) . . . . ?
 C33 C34 C39 C43 -84.1(8) . . . . ?
 C33 C34 C43 C39 67.0(6) . . . . ?
 C33 C34 C43 C40 -55.3(5) . . . . ?
 C33 C34 C40 C32 -41.1(6) . . . . ?
 C33 C34 C40 C37 -90.5(9) . . . . ?
 C33 C34 C40 C43 89.8(10) . . . . ?
 C33 C34 C40 C41 -31.8(7) . . . . ?
 C33 C42 C38 C39 15.0(7) . . . . ?
 C33 C42 C41 C37 91.1(18) . . . . ?
 C33 C42 C41 C40 -17.0(8) . . . . ?
 C33 C38 C39 C34 -31.4(5) . . . . ?
 C33 C38 C39 C43 13.8(7) . . . . ?
 C33 C39 C43 C34 -59.6(7) . . . . ?
 C33 C39 C43 C40 14.3(7) . . . . ?
 C33 C43 C40 C32 8.5(9) . . . . ?
 C33 C43 C40 C34 -59.7(8) . . . . ?
 C33 C43 C40 C37 -60.4(16) . . . . ?
 C33 C43 C40 C41 16.1(8) . . . . ?
 C33 C40 C41 C37 -127.7(15) . . . . ?
 C33 C40 C41 C42 17.6(8) . . . . ?
 C34 C33 C42 C32 -111.4(16) . . . . ?
 C34 C33 C42 C38 77.3(19) . . . . ?
 C34 C33 C42 C41 -119(2) . . . . ?
 C34 C33 C38 C42 -148.0(10) . . . . ?
 C34 C33 C38 C39 46.4(8) . . . . ?
 C34 C33 C39 C38 -136.3(7) . . . . ?
 C34 C33 C39 C43 57.7(7) . . . . ?
 C34 C33 C43 C39 -95.9(10) . . . . ?
 C34 C33 C43 C40 99.2(9) . . . . ?
 C34 C33 C40 C32 132.6(6) . . . . ?
 C34 C33 C40 C37 99.1(8) . . . . ?
 C34 C33 C40 C43 -55.2(8) . . . . ?
 C34 C33 C40 C41 141.5(8) . . . . ?
 C34 C33 C41 C37 4.9(19) . . . . ?
 C34 C33 C41 C42 146.1(13) . . . . ?
 C34 C33 C41 C40 -51.0(9) . . . . ?
 C34 C35 C36 C37 0.0 . . . . ?
 C34 C39 C43 C33 59.6(7) . . . . ?
 C34 C39 C43 C40 73.9(8) . . . . ?
 C34 C43 C40 C32 68.2(14) . . . . ?
 C34 C43 C40 C33 59.7(8) . . . . ?
 C34 C43 C40 C37 -0.7(18) . . . . ?
 C34 C43 C40 C41 75.8(9) . . . . ?
 C34 C40 C41 C33 29.8(7) . . . . ?
 C34 C40 C41 C37 -97.9(10) . . . . ?
 C34 C40 C41 C42 47.4(7) . . . . ?
 C35 C34 C39 C33 83(4) . . . . ?
 C35 C34 C39 C38 122(4) . . . . ?
 C35 C34 C39 C43 -1(3) . . . . ?
 C35 C34 C43 C33 112.8(5) . . . . ?
 C35 C34 C43 C39 179.8(8) . . . . ?
 C35 C34 C43 C40 57.5(7) . . . . ?
 C35 C34 C40 C32 98.3(9) . . . . ?
 C35 C34 C40 C33 139.4(6) . . . . ?
 C35 C34 C40 C37 48.8(7) . . . . ?
 C35 C34 C40 C43 -130.8(9) . . . . ?
 C35 C34 C40 C41 107.6(7) . . . . ?
 C35 C36 C37 C32 0.0 . . . . ?
 C35 C36 C37 C40 32.3(5) . . . . ?
 C35 C36 C37 C41 2.2(9) . . . . ?
 C36 C37 C40 C32 -142.0(6) . . . . ?
 C36 C37 C40 C33 -101.6(10) . . . . ?
 C36 C37 C40 C34 -49.1(7) . . . . ?
 C36 C37 C40 C43 -48.5(17) . . . . ?
 C36 C37 C40 C41 -143.4(7) . . . . ?
 C36 C37 C41 C33 -4.4(18) . . . . ?
 C36 C37 C41 C42 -78.8(17) . . . . ?
 C36 C37 C41 C40 42.8(8) . . . . ?
 C37 C32 C33 C34 0.0 . . . . ?
 C37 C32 C33 C42 -147.5(10) . . . . ?
 C37 C32 C33 C38 -156.1(10) . . . . ?
 C37 C32 C33 C39 133(3) . . . . ?
 C37 C32 C33 C43 64.5(10) . . . . ?
 C37 C32 C33 C40 56.7(9) . . . . ?
 C37 C32 C33 C41 164(6) . . . . ?
 C37 C32 C42 C33 92.0(17) . . . . ?
 C37 C32 C42 C38 101(2) . . . . ?
 C37 C32 C42 C41 170(8) . . . . ?
 C37 C32 C40 C33 -133.1(6) . . . . ?
 C37 C32 C40 C34 -97.1(8) . . . . ?
 C37 C32 C40 C43 -142.0(12) . . . . ?
 C37 C32 C40 C41 173(5) . . . . ?
 C37 C40 C41 C33 127.7(15) . . . . ?
 C37 C40 C41 C42 145.3(10) . . . . ?
 C42 C32 C33 C34 147.5(10) . . . . ?
 C42 C32 C33 C38 -8.6(7) . . . . ?
 C42 C32 C33 C39 -80(3) . . . . ?
 C42 C32 C33 C43 -148.0(14) . . . . ?
 C42 C32 C33 C40 -155.8(15) . . . . ?
 C42 C32 C33 C41 -49(6) . . . . ?
 C42 C32 C37 C36 -74.6(18) . . . . ?
 C42 C32 C37 C40 -119(2) . . . . ?
 C42 C32 C37 C41 -151(21) . . . . ?
 C42 C32 C40 C33 21.4(13) . . . . ?
 C42 C32 C40 C34 57.4(14) . . . . ?
 C42 C32 C40 C37 154.5(10) . . . . ?
 C42 C32 C40 C43 12.5(18) . . . . ?
 C42 C32 C40 C41 -33(4) . . . . ?
 C42 C33 C34 C35 97(2) . . . . ?
 C42 C33 C34 C39 -98(2) . . . . ?
 C42 C33 C34 C43 -155(2) . . . . ?
 C42 C33 C34 C40 145(2) . . . . ?
 C42 C33 C38 C39 -165.7(7) . . . . ?
 C42 C33 C39 C34 148.7(11) . . . . ?
 C42 C33 C39 C38 12.4(6) . . . . ?
 C42 C33 C39 C43 -153.6(12) . . . . ?
 C42 C33 C43 C34 155(3) . . . . ?
 C42 C33 C43 C39 59(3) . . . . ?
 C42 C33 C43 C40 -106(3) . . . . ?
 C42 C33 C40 C32 -27.2(17) . . . . ?
 C42 C33 C40 C34 -159.8(13) . . . . ?
 C42 C33 C40 C37 -60.7(17) . . . . ?
 C42 C33 C40 C43 145.0(15) . . . . ?
 C42 C33 C40 C41 -18.3(8) . . . . ?
 C42 C33 C41 C37 -141.3(11) . . . . ?
 C42 C33 C41 C40 162.9(8) . . . . ?
 C42 C38 C39 C33 -13.8(7) . . . . ?
 C42 C38 C39 C34 -45.3(6) . . . . ?
 C42 C38 C39 C43 0.0 . . . . ?
 C38 C33 C34 C35 158.3(10) . . . . ?
 C38 C33 C34 C39 -36.8(6) . . . . ?
 C38 C33 C34 C43 -93.6(11) . . . . ?
 C38 C33 C34 C40 -153.3(14) . . . . ?
 C38 C33 C42 C32 171.3(7) . . . . ?
 C38 C33 C42 C41 164.1(7) . . . . ?
 C38 C33 C39 C34 136.3(7) . . . . ?
 C38 C33 C39 C43 -166.0(7) . . . . ?
 C38 C33 C43 C34 107.4(12) . . . . ?
 C38 C33 C43 C39 11.5(6) . . . . ?
 C38 C33 C43 C40 -153.3(13) . . . . ?
 C38 C33 C40 C32 -107(3) . . . . ?
 C38 C33 C40 C34 120(3) . . . . ?
 C38 C33 C40 C37 -141(3) . . . . ?
 C38 C33 C40 C43 65(3) . . . . ?
 C38 C33 C40 C41 -98(3) . . . . ?
 C38 C33 C41 C37 -155.9(10) . . . . ?
 C38 C33 C41 C42 -14.7(7) . . . . ?
 C38 C33 C41 C40 148.2(14) . . . . ?
 C38 C42 C41 C33 17.0(8) . . . . ?
 C38 C42 C41 C37 108.0(16) . . . . ?
 C38 C42 C41 C40 0.0 . . . . ?
 C38 C39 C43 C33 -14.3(7) . . . . ?
 C38 C39 C43 C34 -73.9(8) . . . . ?
 C38 C39 C43 C40 0.0 . . . . ?
 C39 C33 C34 C35 -164.9(9) . . . . ?
 C39 C33 C34 C43 -56.8(7) . . . . ?
 C39 C33 C34 C40 -116.5(11) . . . . ?
 C39 C33 C42 C32 159.3(9) . . . . ?
 C39 C33 C42 C38 -12.0(6) . . . . ?
 C39 C33 C42 C41 152.1(13) . . . . ?
 C39 C33 C38 C42 165.7(7) . . . . ?
 C39 C33 C43 C34 95.9(10) . . . . ?
 C39 C33 C43 C40 -164.9(7) . . . . ?
 C39 C33 C40 C32 -159.0(11) . . . . ?
 C39 C33 C40 C34 68.4(13) . . . . ?
 C39 C33 C40 C37 167.5(10) . . . . ?
 C39 C33 C40 C43 13.2(7) . . . . ?
 C39 C33 C40 C41 -150.1(13) . . . . ?
 C39 C33 C41 C37 144(2) . . . . ?
 C39 C33 C41 C42 -74(3) . . . . ?
 C39 C33 C41 C40 89(3) . . . . ?
 C39 C34 C35 C36 -75(4) . . . . ?
 C39 C34 C43 C33 -67.0(6) . . . . ?
 C39 C34 C43 C40 -122.3(2) . . . . ?
 C39 C34 C40 C32 -90.3(11) . . . . ?
 C39 C34 C40 C33 -49.2(10) . . . . ?
 C39 C34 C40 C37 -139.8(8) . . . . ?
 C39 C34 C40 C43 40.6(4) . . . . ?
 C39 C34 C40 C41 -81.0(6) . . . . ?
 C39 C43 C40 C32 -7.6(11) . . . . ?
 C39 C43 C40 C33 -16.1(8) . . . . ?
 C39 C43 C40 C34 -75.8(9) . . . . ?
 C39 C43 C40 C37 -76.4(16) . . . . ?
 C39 C43 C40 C41 0.0 . . . . ?
 C43 C33 C34 C35 -108.1(11) . . . . ?
 C43 C33 C34 C39 56.8(7) . . . . ?
 C43 C33 C34 C40 -59.7(9) . . . . ?
 C43 C33 C42 C32 112(3) . . . . ?
 C43 C33 C42 C38 -59(3) . . . . ?
 C43 C33 C42 C41 105(3) . . . . ?
 C43 C33 C38 C42 153.9(12) . . . . ?
 C43 C33 C38 C39 -11.7(6) . . . . ?
 C43 C33 C39 C34 -57.7(7) . . . . ?
 C43 C33 C39 C38 166.0(7) . . . . ?
 C43 C33 C40 C32 -172.2(8) . . . . ?
 C43 C33 C40 C34 55.2(8) . . . . ?
 C43 C33 C40 C37 154.3(9) . . . . ?
 C43 C33 C40 C41 -163.3(7) . . . . ?
 C43 C33 C41 C37 72.7(18) . . . . ?
 C43 C33 C41 C42 -146.0(14) . . . . ?
 C43 C33 C41 C40 16.9(7) . . . . ?
 C43 C34 C35 C36 -76.1(10) . . . . ?
 C43 C34 C39 C33 84.1(8) . . . . ?
 C43 C34 C39 C38 122.5(5) . . . . ?
 C43 C34 C40 C32 -130.9(10) . . . . ?
 C43 C34 C40 C33 -89.8(10) . . . . ?
 C43 C34 C40 C37 179.7(9) . . . . ?
 C43 C34 C40 C41 -121.6(5) . . . . ?
 C43 C40 C41 C33 -17.6(8) . . . . ?
 C43 C40 C41 C37 -145.3(10) . . . . ?
 C43 C40 C41 C42 0.0 . . . . ?
 C40 C32 C33 C34 -56.7(9) . . . . ?
 C40 C32 C33 C42 155.8(15) . . . . ?
 C40 C32 C33 C38 147.1(14) . . . . ?
 C40 C32 C33 C39 76(3) . . . . ?
 C40 C32 C33 C43 7.8(8) . . . . ?
 C40 C32 C33 C41 107(7) . . . . ?
 C40 C32 C37 C36 44.9(8) . . . . ?
 C40 C32 C37 C41 -32(19) . . . . ?
 C40 C32 C42 C33 -21.4(13) . . . . ?
 C40 C32 C42 C38 -11.9(17) . . . . ?
 C40 C32 C42 C41 56(6) . . . . ?
 C40 C33 C34 C35 -48.4(9) . . . . ?
 C40 C33 C34 C39 116.5(11) . . . . ?
 C40 C33 C34 C43 59.7(9) . . . . ?
 C40 C33 C42 C32 25.8(16) . . . . ?
 C40 C33 C42 C38 -145.4(15) . . . . ?
 C40 C33 C42 C41 18.7(8) . . . . ?
 C40 C33 C38 C42 100(3) . . . . ?
 C40 C33 C38 C39 -66(3) . . . . ?
 C40 C33 C39 C34 -71.7(12) . . . . ?
 C40 C33 C39 C38 152.0(13) . . . . ?
 C40 C33 C39 C43 -14.0(7) . . . . ?
 C40 C33 C43 C34 -99.2(9) . . . . ?
 C40 C33 C43 C39 164.9(7) . . . . ?
 C40 C33 C41 C37 55.9(14) . . . . ?
 C40 C33 C41 C42 -162.9(8) . . . . ?
 C40 C34 C35 C36 -34.3(6) . . . . ?
 C40 C34 C39 C33 42.3(8) . . . . ?
 C40 C34 C39 C38 80.6(6) . . . . ?
 C40 C34 C39 C43 -41.8(4) . . . . ?
 C40 C34 C43 C33 55.3(5) . . . . ?
 C40 C34 C43 C39 122.3(2) . . . . ?
 C40 C37 C41 C33 -47.3(12) . . . . ?
 C40 C37 C41 C42 -121.7(12) . . . . ?
 C41 C33 C34 C35 -3.0(12) . . . . ?
 C41 C33 C34 C39 161.9(16) . . . . ?
 C41 C33 C34 C43 105.1(16) . . . . ?
 C41 C33 C34 C40 45.4(9) . . . . ?
 C41 C33 C42 C32 7.2(10) . . . . ?
 C41 C33 C42 C38 -164.1(7) . . . . ?
 C41 C33 C38 C42 15.7(7) . . . . ?
 C41 C33 C38 C39 -150.0(13) . . . . ?
 C41 C33 C39 C34 -148(3) . . . . ?
 C41 C33 C39 C38 76(3) . . . . ?
 C41 C33 C39 C43 -90(3) . . . . ?
 C41 C33 C43 C34 -117.0(12) . . . . ?
 C41 C33 C43 C39 147.1(14) . . . . ?
 C41 C33 C43 C40 -17.7(8) . . . . ?
 C41 C33 C40 C32 -9.0(11) . . . . ?
 C41 C33 C40 C34 -141.5(7) . . . . ?
 C41 C33 C40 C37 -42.5(12) . . . . ?
 C41 C33 C40 C43 163.3(7) . . . . ?
 C41 C37 C40 C32 1.4(10) . . . . ?
 C41 C37 C40 C33 41.8(12) . . . . ?
 C41 C37 C40 C34 94.3(8) . . . . ?
 C41 C37 C40 C43 94.8(16) . . . . ?
 C41 C42 C38 C33 -15.0(7) . . . . ?
 C41 C42 C38 C39 0.0 . . . . ?
 C48 C47 C46 C51 -126.2(18) . . . . ?
 C48 C47 C46 C55 -132.5(9) . . . . ?
 C48 C47 C52 C51 122.8(16) . . . . ?
 C48 C47 C52 C54 133.5(9) . . . . ?
 C48 C46 C55 C51 -32.0(9) . . . . ?
 C48 C46 C55 C50 26.0(8) . . . . ?
 C48 C46 C55 C53 0.0 . . . . ?
 C46 C51 C47 C47 55.6(9) . . . 4_575 ?
 C46 C51 C47 C48 52.1(15) . . . . ?
 C46 C51 C47 C52 106.0(12) . . . . ?
 C46 C51 C50 C50 -39.4(10) . . . 4_575 ?
 C46 C51 C50 C55 46.4(6) . . . . ?
 C46 C51 C50 C53 143(3) . . . . ?
 C46 C51 C50 C54 -122.0(14) . . . . ?
 C46 C51 C55 C50 -108.6(9) . . . . ?
 C46 C51 C55 C53 -140.6(10) . . . . ?
 C46 C51 C53 C50 -40(3) . . . . ?
 C46 C51 C53 C55 31.3(8) . . . . ?
 C46 C51 C53 C54 -107.4(14) . . . . ?
 C46 C51 C54 C50 68.3(15) . . . . ?
 C46 C51 C54 C53 102.7(15) . . . . ?
 C46 C51 C54 C52 -41.7(11) . . . . ?
 C46 C47 C48 C52 130.0(7) . . . . ?
 C46 C47 C52 C51 78.4(15) . . . . ?
 C46 C47 C52 C48 -44.4(8) . . . . ?
 C46 C47 C52 C54 89.0(11) . . . . ?
 C46 C48 C52 C51 20.9(6) . . . . ?
 C46 C48 C52 C47 56.9(13) . . . . ?
 C46 C48 C52 C54 0.0 . . . . ?
 C46 C55 C53 C51 -46.9(14) . . . . ?
 C46 C55 C53 C50 61(2) . . . . ?
 C46 C55 C53 C54 0.0 . . . . ?
 C55 C51 C47 C47 62.5(13) . . . 4_575 ?
 C55 C51 C47 C48 59(2) . . . . ?
 C55 C51 C47 C46 6.9(12) . . . . ?
 C55 C51 C47 C52 112.9(13) . . . . ?
 C55 C51 C50 C50 -85.8(12) . . . 4_575 ?
 C55 C51 C50 C53 97(3) . . . . ?
 C55 C51 C50 C54 -168.4(17) . . . . ?
 C55 C51 C46 C47 -171.2(16) . . . . ?
 C55 C51 C46 C48 152.3(7) . . . . ?
 C55 C51 C53 C50 -72(3) . . . . ?
 C55 C51 C53 C54 -138.7(9) . . . . ?
 C55 C51 C54 C50 12.3(18) . . . . ?
 C55 C51 C54 C53 46.6(13) . . . . ?
 C55 C51 C54 C52 -97.8(18) . . . . ?
 C55 C50 C53 C51 58.2(17) . . . . ?
 C55 C50 C53 C54 126.8(8) . . . . ?
 C55 C50 C54 C51 -10.9(15) . . . . ?
 C55 C50 C54 C53 -60.9(13) . . . . ?
 C55 C50 C54 C52 64.7(13) . . . . ?
 C55 C53 C54 C51 -42.1(12) . . . . ?
 C55 C53 C54 C50 65.3(18) . . . . ?
 C55 C53 C54 C52 0.0 . . . . ?
 C53 C51 C47 C47 -15(4) . . . 4_575 ?
 C53 C51 C47 C48 -18(5) . . . . ?
 C53 C51 C47 C46 -70(4) . . . . ?
 C53 C51 C47 C52 36(4) . . . . ?
 C53 C51 C50 C50 178(3) . . . 4_575 ?
 C53 C51 C50 C55 -97(3) . . . . ?
 C53 C51 C50 C54 95(2) . . . . ?
 C53 C51 C46 C47 148(2) . . . . ?
 C53 C51 C46 C48 111.9(17) . . . . ?
 C53 C51 C46 C55 -40.4(13) . . . . ?
 C53 C51 C55 C50 32.0(10) . . . . ?
 C53 C51 C55 C46 140.6(10) . . . . ?
 C53 C51 C54 C50 -34.4(10) . . . . ?
 C53 C51 C54 C52 -144.4(9) . . . . ?
 C53 C50 C55 C51 -52(2) . . . . ?
 C53 C50 C55 C46 -128.5(16) . . . . ?
 C53 C50 C54 C51 50.0(19) . . . . ?
 C53 C50 C54 C52 125.6(15) . . . . ?
 C53 C54 C52 C51 -27.2(8) . . . . ?
 C53 C54 C52 C47 -36.7(9) . . . . ?
 C53 C54 C52 C48 0.0 . . . . ?
 C54 C51 C47 C47 -60.4(12) . . . 4_575 ?
 C54 C51 C47 C48 -64(2) . . . . ?
 C54 C51 C47 C46 -116.0(12) . . . . ?
 C54 C51 C47 C52 -10.0(10) . . . . ?
 C54 C51 C50 C50 82.5(12) . . . 4_575 ?
 C54 C51 C50 C55 168.4(17) . . . . ?
 C54 C51 C50 C53 -95(2) . . . . ?
 C54 C51 C46 C47 78.8(18) . . . . ?
 C54 C51 C46 C48 42.3(12) . . . . ?
 C54 C51 C46 C55 -110.0(15) . . . . ?
 C54 C51 C55 C50 -11.2(17) . . . . ?
 C54 C51 C55 C46 97.4(17) . . . . ?
 C54 C51 C55 C53 -43.2(11) . . . . ?
 C54 C51 C53 C50 67(2) . . . . ?
 C54 C51 C53 C55 138.7(9) . . . . ?
 C54 C50 C55 C51 12.2(17) . . . . ?
 C54 C50 C55 C46 -64.2(13) . . . . ?
 C54 C50 C55 C53 64.3(14) . . . . ?
 C54 C50 C53 C51 -68.6(17) . . . . ?
 C54 C50 C53 C55 -126.8(8) . . . . ?
 C52 C51 C47 C47 -50.4(9) . . . 4_575 ?
 C52 C51 C47 C48 -53.9(16) . . . . ?
 C52 C51 C47 C46 -106.0(12) . . . . ?
 C52 C51 C50 C50 40.0(9) . . . 4_575 ?
 C52 C51 C50 C55 125.8(13) . . . . ?
 C52 C51 C50 C53 -138(3) . . . . ?
 C52 C51 C50 C54 -42.6(6) . . . . ?
 C52 C51 C46 C47 50.2(14) . . . . ?
 C52 C51 C46 C48 13.7(4) . . . . ?
 C52 C51 C46 C55 -138.6(10) . . . . ?
 C52 C51 C55 C50 -62.3(14) . . . . ?
 C52 C51 C55 C46 46.3(11) . . . . ?
 C52 C51 C55 C53 -94.3(14) . . . . ?
 C52 C51 C53 C50 42(3) . . . . ?
 C52 C51 C53 C55 113.9(13) . . . . ?
 C52 C51 C53 C54 -24.8(6) . . . . ?
 C52 C51 C54 C50 110.0(9) . . . . ?
 C52 C51 C54 C53 144.4(9) . . . . ?
 C52 C47 C48 C46 -130.0(7) . . . . ?
 C52 C47 C46 C51 -82.8(16) . . . . ?
 C52 C47 C46 C48 43.4(8) . . . . ?
 C52 C47 C46 C55 -89.0(11) . . . . ?
 C52 C48 C46 C51 -22.3(6) . . . . ?
 C52 C48 C46 C47 -58.4(14) . . . . ?
 C52 C48 C46 C55 0.0 . . . . ?

loop_
  _refln_index_h
  _refln_index_k
  _refln_index_l
  _refln_F_squared_meas
  _refln_F_squared_sigma
 2 -18 -8 5.4 5.42
 -2 -13 2 260.99 10.36
 8 15 3 117.54 8.66
 -2 1 7 16.3 5.3
 0 16 8 359.1 14.43
 7 24 8 174.47 8.85
 -3 2 13 -19.22 7.5
 2 28 13 7.68 4.6
 2 32 21 8.53 7.84
 1 30 22 2.43 9.56
 3 -47 -11 19.39 4.68
 3 -46 -11 60.06 5.38
 3 -45 -11 140.36 7.67
 3 -44 -11 3.47 4.58
 3 -42 -11 4.81 4.57
 3 -41 -11 199.9 9.49
 3 -40 -11 98.67 6.49
 4 -28 -11 147.65 7.1
 5 -25 -11 84.57 5.56
 2 -45 -10 364.5 14.82
 2 -44 -10 20.23 4.16
 2 -43 -10 389.32 15.55
 2 -42 -10 8.78 3.89
 2 -41 -10 273.87 11.54
 6 -18 -10 1.07 4.43
 2 -25 -9 50.06 3.94
 5 -12 -9 193.8 8.85
 7 -15 -9 83.77 5.65
 3 -12 -8 1103.83 39.78
 6 -8 -8 8.78 3.61
 7 -10 -8 118.36 7.13
 6 -4 -7 8.79 4.19
 7 -6 -7 11.45 4.45
 8 -6 -6 -3.43 4.89
 2 -4 -5 1199.85 42.77
 7 6 -3 9.82 3.06
 8 3 -3 28.39 4.62
 4 10 -2 138.01 5.85
 6 16 1 1.37 1.83
 -1 5 5 2052.87 72.48
 8 18 5 -0.73 2.23
 5 24 6 181.16 6.89
 -4 -34 7 32.94 2.69
 -4 -22 9 2.31 2.62
 7 25 9 -0.94 1.25
 -5 -28 15 65.77 5.47
 -4 -7 15 700.88 26.22
 2 30 16 52.04 3.91
 -5 -22 17 83.91 6.07
 -5 -20 18 1.31 4.48
 -4 -3 18 57.86 5.3
 -2 15 18 304.23 12.56
 -5 -18 19 -1.11 4.52
 -4 -2 19 437.06 17.56
 1 29 19 19.47 3.51
 -4 -1 20 3.03 4.07
 -3 10 22 206.57 9.66
 0 27 23 4.81 3.89
 -1 23 24 15.87 4.45
 -1 23 25 44.6 5.27
 5 -38 -12 13.34 5.55
 5 -37 -12 -2.76 5.47
 3 -49 -11 -0.48 5.13
 3 -48 -11 36.03 5.75
 3 -39 -11 20.38 4.52
 3 -38 -11 245.86 11.17
 3 -37 -11 8.68 4.93
 4 -27 -11 39.94 5.1
 5 -24 -11 34.82 5.9
 6 -25 -11 -0.4 4.84
 2 -48 -10 1.52 4.81
 2 -47 -10 229.31 10.67
 2 -46 -10 0.1 4.85
 2 -40 -10 2.42 3.54
 2 -39 -10 119.48 6.7
 3 -24 -10 512.18 19.56
 4 -19 -10 237.64 10.4
 5 -17 -10 310.37 13.05
 3 -17 -9 -0.27 3.78
 6 -12 -9 294.76 12.98
 1 -29 -8 635.44 23.39
 4 -1 -6 11.01 3.11
 0 -20 -5 123.01 5.12
 1 -10 -5 1598.01 56.62
 3 0 -5 70.15 4.33
 5 3 -5 287.98 11.53
 1 -6 -4 1160.65 41.22
 3 3 -4 422.22 15.7
 8 8 -1 43.4 5.12
 8 10 0 80.7 5.6
 9 13 4 1.14 3.87
 7 23 7 1.51 1.71
 -4 -27 8 254.11 10.16
 -4 -13 12 13.1 3.41
 -2 9 12 582.55 21.74
 -4 -11 13 7.29 3.94
 -4 -9 14 397.75 15.77
 -3 3 14 302.76 12.43
 -5 -25 16 -1.55 4.88
 0 24 16 417.97 16.16
 1 28 17 3.75 3.58
 3 32 17 3.57 2.82
 -3 8 19 21.6 4.39
 -5 -17 20 93.12 7.25
 -2 16 20 296.58 12.83
 0 26 20 70.43 5.8
 3 33 20 49.68 4.46
 -1 22 21 43.66 5.69
 -4 0 22 178.26 9.29
 2 32 22 16.49 4.47
 4 34 22 0.4 3.64
 -3 10 23 92.21 7.33
 1 30 23 10.25 4.28
 0 27 24 3.52 4.71
 0 27 25 50.48 5.97
 0 27 26 113.97 7.75
 1 30 26 2.9 5.08
 1 30 27 9.27 4.98
 2 32 27 -0.73 5.89
 5 -36 -12 15.51 5.55
 3 -51 -11 31.44 5.62
 3 -50 -11 19.68 6.13
 3 -36 -11 313.55 13.47
 6 -24 -11 275.15 12.49
 2 -49 -10 0.79 5.38
 2 -38 -10 27.48 4.24
 2 -37 -10 1.75 4.18
 6 -17 -10 7.31 4.85
 4 -13 -9 88.65 5.71
 5 -7 -8 100.03 6.1
 2 -12 -7 235.36 9.61
 3 -7 -7 218.17 9.14
 7 -2 -6 181.87 9.54
 7 1 -5 10.92 4.57
 8 -2 -5 0.55 5.4
 5 6 -4 -1.47 3.31
 7 4 -4 65.51 5.43
 0 -10 -3 114.85 4.65
 6 8 -3 259.99 10.96
 5 13 -1 19.91 2.77
 2 10 0 2100.8 73.93
 9 6 0 -1.36 5.97
 8 12 1 15.42 3.72
 9 8 1 18.87 5.73
 4 18 2 7.11 1.53
 5 20 3 5.71 1.71
 -3 -8 8 158.31 7.03
 1 20 8 -0.64 1.89
 2 23 8 3.38 1.36
 7 26 10 1.05 1.31
 -4 -16 11 272.45 11.35
 3 28 11 34.17 2.04
 -3 0 12 196.03 8.7
 1 26 14 571.54 21.22
 -5 -29 15 26.9 5.85
 -3 4 15 94.63 6.02
 -5 -26 16 155.82 8.6
 -4 -6 16 3.64 4.5
 -5 -23 17 16.66 5.94
 -2 14 17 1.86 4.21
 -5 -21 18 133.03 8.14
 -3 7 18 58.99 5.46
 0 25 18 10.24 4.42
 5 33 18 65.52 3.66
 -5 -19 19 173.98 9.79
 -1 21 19 120.58 6.99
 -4 -1 21 34.7 6.44
 -3 9 21 231.58 11.15
 2 32 23 27.53 5.43
 1 30 25 16.23 5.71
 2 32 26 7.64 6.04
 3 -52 -11 47.47 6.68
 3 -35 -11 75.66 5.88
 4 -26 -11 377.31 15.28
 5 -23 -11 28.35 4.94
 6 -23 -11 5.1 5.5
 2 -51 -10 74.95 6.55
 2 -50 -10 8.16 4.91
 2 -36 -10 4.02 4.19
 2 -24 -9 339.08 13.31
 5 -11 -9 12.19 4.34
 1 -28 -8 258.09 10.46
 2 -17 -8 562.24 20.86
 4 -8 -8 11.28 3.82
 7 -9 -8 125.85 8.25
 1 -20 -7 2.02 3.08
 4 -4 -7 52.85 4.45
 5 -3 -7 0.51 3.88
 7 -5 -7 34.32 5.41
 0 -27 -6 200.43 8.07
 6 0 -6 66.96 5.53
 8 -5 -6 150.98 8.9
 6 3 -5 118.98 7.01
 8 1 -4 11.89 5.82
 7 9 -2 172.51 8.39
 7 11 -1 40.92 4.29
 5 15 0 8.99 2.48
 7 13 0 10.74 3.44
 6 18 2 11.98 2.56
 9 10 2 34.83 6.26
 -3 -28 3 153.76 6.08
 7 18 3 12.81 2.78
 -3 -22 4 72.5 3.71
 8 17 4 6.56 3.43
 -2 -4 5 1254.27 44.64
 -3 -14 6 252.83 9.93
 7 22 6 11.63 2.29
 -3 -11 7 91.22 4.81
 -4 -28 8 2.33 3.67
 3 25 8 0.58 0.77
 -4 -23 9 35.7 3.91
 -2 6 10 26.89 3.73
 -1 13 10 43.86 4.16
 -3 -2 11 649.84 24.08
 2 27 12 265.84 10.26
 -2 10 13 549.16 20.67
 0 23 15 0.58 3.25
 -3 5 16 15.78 4.48
 -2 13 16 0.97 4.03
 -3 6 17 13.01 4.49
 4 33 18 -0.02 2.58
 -5 -18 20 4.16 6.21
 -4 -2 20 248.11 11.8
 1 29 20 0.95 4.29
 0 26 21 127.28 7.33
 -1 22 22 13.35 5.03
 2 32 24 29.22 5.71
 2 32 25 5.96 5.61
 4 -46 -12 41.78 6
 4 -45 -12 2.23 5.24
 4 -44 -12 2.95 5.3
 4 -43 -12 1.03 5.31
 4 -42 -12 3.44 5.3
 4 -41 -12 2.4 5.36
 5 -33 -12 142.86 8.19
 3 -53 -11 94.87 7.74
 3 -34 -11 124.27 7.06
 3 -33 -11 214.65 9.75
 4 -25 -11 -0.36 4.29
 2 -35 -10 90.5 5.65
 3 -23 -10 8.14 3.97
 4 -18 -10 16.55 4.29
 5 -16 -10 48.97 5.24
 6 -16 -10 60.31 6.37
 6 -11 -9 19.53 5.57
 3 -11 -8 2.01 3.1
 6 -3 -7 123.34 7.66
 3 -3 -6 271.35 10.78
 6 6 -4 45.58 4.76
 3 6 -3 150.64 6.3
 4 8 -3 189.41 7.86
 8 4 -3 12.25 5.31
 5 11 -2 129.87 6.09
 0 5 2 1808.64 63.6
 8 14 2 3.8 3.45
 9 12 3 -3.16 4.87
 1 14 4 2478.66 87.13
 0 11 5 247.7 9.33
 -1 10 8 335.57 12.76
 0 17 9 622.22 22.63
 -3 -4 10 368.72 14.32
 -4 -14 12 670.32 25.08
 -3 1 13 94.27 5.81
 1 25 13 13.28 3.23
 -2 11 14 10.18 3.89
 -4 -8 15 24.77 4.54
 -2 12 15 500.78 19.13
 -5 -27 16 19.32 5.88
 -5 -24 17 226.18 11.13
 -5 -22 18 16.27 5.49
 -5 -20 19 -1.12 6.08
 -4 -3 19 18.81 5.88
 -2 15 19 240.86 10.78
 -3 8 20 73.39 6.25
 -2 16 21 272.47 12.26
 3 33 21 0.15 4.35
 -4 -1 22 4.08 5.68
 -3 9 22 75.97 7.03
 4 -48 -12 124.02 8.56
 4 -47 -12 0.81 5.47
 4 -40 -12 85.42 6.95
 4 -39 -12 -2.96 5.29
 4 -38 -12 224.33 10.76
 5 -32 -12 1.51 5.48
 5 -31 -12 277.79 12.5
 5 -22 -11 2.69 5.24
 6 -22 -11 97.37 7.25
 2 -34 -10 1.81 3.67
 3 -16 -9 429.29 16.52
 4 -12 -9 32.92 4.39
 1 -14 -6 540.41 19.76
 7 7 -3 286.22 12.18
 5 17 1 54.4 3.42
 -3 -18 5 2.46 2.57
 7 21 5 94.27 4.96
 -2 4 9 123.71 6.07
 2 24 9 1216.3 43.18
 -4 -20 10 43.21 4.03
 3 27 10 193.88 7.27
 -4 -17 11 15.57 3.67
 -1 14 11 580.42 21.45
 2 26 11 222.16 8.68
 -4 -12 13 703.28 26.29
 -4 -10 14 335.8 13.7
 0 22 14 145.52 6.98
 4 31 14 184.27 7.28
 -1 18 15 9.24 4.14
 2 29 15 79.89 5.13
 -4 -7 16 362.15 14.73
 1 27 16 82.94 5.5
 -1 20 18 67.3 5.24
 1 28 18 87.1 6.31
 -3 7 19 263.18 11.7
 -5 -19 20 141.02 8.92
 -1 21 20 133.62 7.73
 -4 -2 21 257.83 12.18
 1 29 21 159.74 8.51
 -2 16 22 154.83 8.8
 0 26 22 201.21 9.79
 -3 9 23 24.42 5.84
 -1 22 23 61.66 5.86
 -1 22 24 102.47 7.09
 3 33 26 80.72 7.65
 4 -37 -12 1.57 5.39
 4 -36 -12 284.37 12.71
 5 -30 -12 3.74 5.46
 3 -32 -11 62.84 5.33
 4 -24 -11 437.98 17.24
 5 -21 -11 417.58 16.92
 2 -33 -10 380.89 15.13
 3 -22 -10 394.47 15.49
 4 -17 -10 314.05 12.88
 5 -15 -10 156.79 7.78
 6 -15 -10 5.66 5.5
 5 -10 -9 125.7 6.97
 1 -27 -8 757.03 27.59
 5 -6 -8 24.69 4.32
 7 -8 -8 51.87 5.95
 0 -46 -7 132.6 6.97
 0 -45 -7 27.98 4.27
 0 -44 -7 4.25 3.67
 0 -43 -7 11.59 3.65
 0 -42 -7 36.16 3.99
 0 -41 -7 29.49 3.61
 2 -7 -6 128.37 5.84
 4 0 -6 935.4 33.96
 7 -1 -6 3.78 4.67
 8 -4 -6 0.19 5.56
 4 3 -5 0.7 3.41
 5 4 -5 11.7 3.73
 7 2 -5 183.9 9.02
 8 -1 -5 19.7 6.21
 -1 -30 -4 6.43 1.96
 8 2 -4 33.11 5.43
 5 9 -3 426.45 16.26
 6 11 -2 4.4 3.73
 6 13 -1 -1.15 3.56
 9 5 -1 97.78 7.98
 9 7 0 62.77 6.89
 -2 -10 3 37.54 2.6
 -2 -7 4 1363.46 48.37
 5 23 5 44.63 2.57
 8 21 7 0.13 2.44
 -4 -29 8 398.55 15.31
 -4 -24 9 8.65 3.71
 1 21 9 613.5 22.23
 3 26 9 14.78 1.27
 0 18 10 8.07 3.21
 2 25 10 3.77 2.03
 -2 7 11 1288.94 46.3
 7 27 11 -0.09 1.41
 -1 15 12 539.37 20.11
 1 24 12 1668.92 59.47
 -3 2 14 219.66 9.7
 -1 17 14 755.07 27.78
 -5 -28 16 43.61 6.33
 -5 -25 17 6.34 5.26
 -4 -6 17 17.89 4.84
 0 24 17 450.35 17.47
 2 30 17 20.65 4.32
 -5 -23 18 2.16 5.92
 -2 14 18 14.06 4.48
 3 32 18 8.38 3.68
 -5 -21 19 91.92 7.52
 0 25 19 9.8 4.54
 -4 -3 20 5.74 5.92
 -2 15 20 8.67 4.86
 -3 8 21 30.22 5.96
 3 33 22 16.09 5.17
 0 26 23 382.62 15.87
 3 33 23 44.47 5.65
 -1 22 25 262.78 12.06
 3 33 25 51.47 6.52
 4 -35 -12 6.1 5.6
 3 -31 -11 322.09 13.22
 6 -21 -11 -0.97 5.29
 2 -32 -10 5.76 3.63
 6 -10 -9 205.19 10.07
 2 -16 -8 46.38 4.32
 4 -7 -8 1190.18 43.05
 0 -40 -7 220.24 9.19
 2 -11 -7 99.94 5.3
 5 -2 -7 442.01 17.26
 7 -4 -7 28.22 5.21
 0 -26 -6 550.24 20.07
 6 1 -6 -0.25 4.68
 2 0 -4 339.92 12.75
 7 5 -4 116.17 7.01
 8 9 -1 0.16 4.65
 3 13 0 114.29 4.69
 6 15 0 98.51 5.39
 8 11 0 1.92 4.13
 9 9 1 25.06 6.3
 7 17 2 4.92 2.89
 8 16 3 1.7 3.5
 -2 -2 6 2681.47 94.73
 8 20 6 -0.01 2.24
 -3 -9 8 1.79 3.35
 -2 2 8 835.81 30.24
 1 22 10 370.26 13.86
 1 23 11 -0.12 2.8
 -4 -15 12 -0.09 3.66
 -3 -1 12 41.2 4.36
 -1 16 13 135.66 6.61
 0 21 13 389.54 14.95
 3 30 14 51.61 3.77
 -4 -9 15 262.99 11.34
 -3 3 15 -1.74 4.17
 -5 -29 16 13.6 5.62
 -3 4 16 312.51 12.9
 4 32 16 3.93 2.47
 -5 -26 17 147.31 8.78
 -3 5 17 0.99 4.31
 -2 13 17 10.81 4.29
 -3 6 18 5.42 4.52
 -5 -20 20 5.94 6.01
 -1 21 21 226.9 10.59
 -4 -2 22 177.13 9.55
 1 29 22 189.47 9.34
 0 26 24 158.21 8.86
 3 33 24 90.41 7.12
 0 26 25 68.54 6.91
 0 26 26 15.63 5.96
 4 -34 -12 278.53 12.46
 4 -33 -12 6.32 5.41
 5 -29 -12 300.74 13.24
 3 -30 -11 1.92 4.07
 4 -23 -11 3.31 4.32
 5 -20 -11 2.11 5.06
 6 -20 -11 50.6 6.11
 2 -31 -10 634.6 23.72
 3 -21 -10 -0.15 3.93
 1 -46 -9 154.7 8.36
 1 -45 -9 34.78 4.77
 1 -44 -9 -0.46 4.27
 1 -43 -9 252.83 10.84
 1 -42 -9 3.68 3.91
 3 -15 -9 255.44 10.61
 4 -11 -9 132.64 6.93
 1 -26 -8 578.4 21.38
 3 -10 -8 688.7 25.37
 0 -39 -7 4.13 2.98
 0 -38 -7 374.61 14.3
 3 -6 -7 90.97 5.21
 4 -3 -7 304.82 12.2
 6 -2 -7 0.55 4.66
 0 -19 -5 1828.54 64.65
 6 4 -5 41.23 5.06
 -1 -22 -3 998.08 35.27
 2 3 -3 1248.19 44.33
 6 9 -3 0.24 3.58
 8 5 -3 64.6 6.23
 2 8 -1 16.83 2.09
 8 13 1 -0.42 3.63
 9 11 2 3.72 5.41
 -3 -29 3 257.47 9.7
 -1 0 3 8459.21 297.07
 -3 -23 4 154.36 6.4
 0 9 4 1039.02 36.8
 -2 0 7 413.71 15.49
 -1 8 7 12.33 3.02
 0 14 7 832.26 29.83
 -4 -30 8 0.49 3.6
 -4 -21 10 95.39 5.41
 -2 8 12 137.7 6.77
 0 20 12 1.32 3.13
 -4 -13 13 2.79 3.87
 -4 -11 14 55.31 5.44
 -5 -24 18 44.23 6.38
 -5 -22 19 2.14 5.33
 4 33 19 24.23 3.74
 -3 7 20 473.36 18.63
 0 25 20 1.42 5.16
 -3 8 22 18.6 6.05
 1 29 23 319.39 13.67
 1 29 25 114.08 8.17
 1 29 26 54.82 6.69
 4 -32 -12 104.88 7.26
 5 -28 -12 84.15 7
 3 -29 -11 424.31 16.67
 4 -16 -10 47.19 4.91
 5 -14 -10 65.79 5.46
 6 -14 -10 175.82 9.3
 7 -16 -10 4.73 5.62
 1 -48 -9 164.38 8.8
 1 -47 -9 9.68 4.83
 1 -41 -9 273.37 11.47
 1 -40 -9 132.74 6.77
 5 -9 -9 100.17 6.21
 6 -9 -9 108.18 7.29
 7 -11 -9 54.09 6.74
 5 -5 -8 96.09 5.93
 7 -7 -8 99.5 7.04
 7 0 -6 278.39 12.19
 8 -3 -6 55.97 6.4
 2 -3 -5 133 6.05
 3 1 -5 189.92 8.08
 8 0 -5 6.46 5.25
 5 7 -4 608.86 22.65
 7 10 -2 3.68 3.43
 7 12 -1 65.72 4.83
 3 15 1 312.23 11.38
 0 7 3 766.31 27.17
 6 20 3 38.57 3.12
 7 20 4 8.39 2.61
 8 19 5 -0.01 2.64
 -3 -15 6 740.56 26.82
 -3 -12 7 657.65 24.04
 -4 -25 9 13.7 3.76
 -1 11 9 16.09 3.49
 -3 -5 10 230.46 9.47
 -4 -18 11 18.74 4.09
 -3 -3 11 256.45 10.58
 -3 0 13 13.31 4.08
 -2 9 13 21.38 4.08
 1 26 15 267.75 10.94
 -4 -8 16 1.91 4.29
 -2 12 16 267.87 11.31
 0 23 16 12.86 3.98
 3 31 16 240.63 9.91
 5 32 16 0.5 2.02
 -5 -27 17 38.51 6.14
 -2 14 19 63.92 5.56
 -1 20 19 159.83 7.97
 1 28 19 181.08 8.73
 -5 -21 20 108.47 7.6
 -4 -4 20 232.45 11.23
 -4 -3 21 267.07 12.48
 -2 15 21 56.23 6.3
 2 31 21 295.61 12.84
 -1 21 22 198.61 9.96
 -3 8 23 33.69 5.97
 2 31 27 124.75 8.79
 4 -31 -12 6.31 4.88
 5 -27 -12 128.42 8.08
 4 -22 -11 399.95 15.92
 5 -19 -11 481.2 18.91
 6 -19 -11 18.19 4.88
 2 -30 -10 4.85 4.07
 1 -39 -9 20.38 4.28
 1 -38 -9 292.57 11.89
 0 -37 -7 16.5 3.09
 7 -3 -7 81.81 6.75
 3 -2 -6 66.11 4.34
 1 -9 -5 352.51 13.17
 7 3 -5 56.24 5.76
 3 4 -4 12.88 2.96
 6 7 -4 146.39 7.4
 8 3 -4 63.06 5.99
 1 -2 -3 1400.93 49.55
 7 8 -3 0.48 3.87
 4 13 -1 119.51 5.31
 7 14 0 70.84 4.8
 6 17 1 311.97 12.24
 5 19 2 244.74 9.5
 9 13 3 5.83 4.53
 6 25 7 6 1.79
 -4 -31 8 731.04 26.91
 6 26 8 2.2 1.56
 -2 5 10 1257.22 45.11
 -2 10 14 717.11 26.54
 2 28 14 12.7 3.14
 -4 -10 15 59.71 5.2
 -2 11 15 49.3 4.62
 -1 18 16 2.45 3.63
 -5 -28 17 17.44 5.63
 -4 -7 17 633.42 24.11
 1 27 17 154.06 7.87
 -5 -25 18 7.18 5.16
 0 24 18 37.01 4.82
 -5 -23 19 14.4 5.32
 -3 6 19 1.39 4.67
 3 32 19 7.91 3.94
 -3 7 21 397.56 16.4
 0 25 21 -0.85 4.85
 -4 -3 22 21.88 6.05
 -2 15 22 59.74 6.46
 2 31 22 91.91 6.66
 -1 21 23 249.3 11.57
 2 31 26 41.35 6.14
 5 -26 -12 77.68 6.8
 6 -26 -12 115.3 7.8
 3 -28 -11 86.87 5.8
 5 -13 -10 3.68 4.28
 6 -13 -10 1.18 4.7
 7 -15 -10 87.61 7.09
 1 -37 -9 14.62 3.69
 3 -14 -9 2284.96 81.34
 1 -25 -8 140.77 6.58
 2 -15 -8 78.9 4.8
 4 -6 -8 6.58 3.75
 0 -36 -7 903.7 32.71
 0 -25 -6 109.67 5.08
 1 1 -2 0.94 2.15
 3 9 -2 33.59 2.6
 4 11 -2 105.3 4.95
 9 6 -1 2.84 5.95
 -2 -23 0 15.26 1.06
 4 15 0 344.8 12.83
 9 8 0 6.8 6.2
 8 15 2 45.23 4.38
 -3 -19 5 1256.53 44.82
 -1 6 6 32.49 3.31
 -4 -26 9 88.83 5.35
 -4 -22 10 223.27 9.5
 -4 -16 12 155.99 7.72
 -4 -12 14 453.48 17.64
 -3 1 14 91.91 5.75
 5 31 14 18.94 1.61
 -5 -26 18 82.54 7.1
 -3 5 18 46.26 5.19
 -2 13 18 0.03 4.29
 2 30 18 2.38 3.62
 -5 -24 19 7.34 5.92
 -5 -22 20 42.35 5.99
 -2 14 20 264.75 11.67
 -1 20 20 62.7 5.86
 4 33 20 71.93 5.15
 -2 15 23 38.05 5.87
 2 31 23 155.71 8.57
 -1 21 24 15.15 5.12
 2 31 24 9.05 5.37
 -1 21 25 44.32 6.36
 2 31 25 3 5.57
 6 -25 -12 -1.18 4.71
 3 -27 -11 89.73 5.72
 4 -21 -11 61.37 5.19
 5 -18 -11 1.01 4.71
 6 -18 -11 1.1 5.37
 2 -29 -10 486.18 18.52
 4 -15 -10 230.58 10.12
 1 -36 -9 356.13 14
 4 -10 -9 8.07 3.44
 6 -8 -9 21.06 5.33
 7 -10 -9 32.24 5.7
 7 -6 -8 3.86 5.02
 0 -35 -7 1.06 2.88
 5 -1 -7 3.16 3.78
 6 -1 -7 -0.3 4.47
 1 -13 -6 338.01 12.75
 4 1 -6 6.4 3.34
 6 2 -6 38.71 4.7
 5 5 -5 735.58 27.14
 -1 -29 -4 27.91 2.24
 7 6 -4 8.3 4.28
 5 12 -2 645.57 23.74
 5 14 -1 537.16 19.87
 8 10 -1 171.8 8.59
 -2 -18 1 42.28 2.21
 9 10 1 40.06 6.24
 -2 -14 2 284.08 10.44
 4 20 3 145.01 5.66
 7 19 3 47.88 3.71
 -1 2 4 2799.12 98.64
 8 18 4 -1.14 2.92
 -2 -5 5 584.09 21.19
 -4 -32 8 2.12 3.69
 -1 12 10 1420.11 50.72
 -4 -19 11 34.65 4.36
 -3 -2 12 100.66 5.83
 -4 -14 13 247.44 10.57
 -3 2 15 600.26 22.66
 -1 17 15 675.49 25.08
 0 22 15 509.59 19.27
 -4 -9 16 167.76 8.61
 -3 3 16 25.16 3.99
 2 29 16 13.91 4.05
 -5 -29 17 104.49 7.56
 -3 4 17 310.65 12.91
 -1 19 18 23.76 4.25
 -5 -23 20 12.81 5.57
 -3 6 20 3.04 4.97
 1 28 20 275.44 12.05
 -4 -4 21 150.09 8.96
 -3 7 22 354.37 15.15
 0 25 22 37.17 5.47
 5 -25 -12 7.49 5.62
 6 -24 -12 234.69 11.2
 2 -28 -10 4.55 3.56
 3 -19 -10 41.23 4.5
 7 -14 -10 0.48 4.95
 1 -35 -9 150.2 7.13
 5 -8 -9 66.78 5.25
 3 -9 -8 4.11 3.55
 5 -4 -8 82.48 5.52
 6 -4 -8 12.87 4.63
 2 -10 -7 1904.71 67.68
 3 -5 -7 276.42 11.05
 4 -2 -7 13.45 3.68
 7 -2 -7 78.48 6.22
 8 -5 -7 84.17 7.18
 2 -6 -6 53.94 3.96
 7 1 -6 -2.84 4.42
 8 -2 -6 8.98 5.5
 4 4 -5 427.57 16.24
 6 5 -5 335.39 13.75
 8 1 -5 17.05 6
 1 -5 -4 977.32 34.79
 4 9 -3 39.31 3.1
 5 10 -3 3.68 2.87
 8 6 -3 1.42 4.84
 8 12 0 129.77 7.22
 -3 -30 3 3.92 2.09
 5 22 4 3.72 1.71
 -1 4 5 6.89 2.91
 -3 -10 8 688.91 25.18
 0 15 8 37.83 3.19
 -2 3 9 789.47 28.7
 6 27 9 5.78 1.51
 -2 6 11 65.03 4.66
 1 25 14 27.94 3.68
 -4 -8 17 10.72 4.8
 -2 12 17 -1.9 4.16
 -5 -27 18 92.16 6.85
 -4 -7 18 190.17 9.52
 -5 -25 19 0.83 5.82
 0 24 19 2.03 4.85
 3 32 20 6.35 4.41
 -2 14 21 438.87 17.7
 -1 20 21 18.68 5.18
 1 28 21 93.83 6.62
 4 33 21 94.96 6.12
 -4 -4 22 35.89 6.21
 -3 7 23 3.85 5.63
 0 25 23 23.54 4.82
 0 25 24 -0.13 5.16
 0 25 25 0.02 5.65
 0 25 26 3.98 5.31
 5 -36 -13 38.92 5.95
 5 -35 -13 14.93 5.4
 3 -47 -12 34.48 5.47
 3 -46 -12 19.79 5.23
 3 -45 -12 129.97 8.24
 3 -44 -12 4.49 5.59
 3 -43 -12 151.97 8.86
 3 -42 -12 7.3 5.24
 4 -28 -12 268.49 11.77
 5 -24 -12 27.03 5.68
 4 -20 -11 66.06 4.96
 6 -17 -11 -0.3 5.37
 5 -12 -10 84.27 5.93
 6 -12 -10 454.8 18.25
 2 -20 -9 14.32 3.56
 7 -9 -9 151.92 8.53
 1 -24 -8 345.64 13.33
 0 -34 -7 472.97 17.59
 7 4 -5 94.1 6.19
 6 10 -3 274.16 11.44
 6 12 -2 394.99 15.47
 6 14 -1 151.09 7.25
 5 16 0 157.43 6.69
 6 19 2 303.63 11.85
 9 12 2 5.47 4.84
 -3 -24 4 59.59 3.52
 -3 -16 6 10.26 3.03
 -4 -33 8 298.54 12.02
 -4 -27 9 188.74 8.43
 -3 -8 9 153.59 6.97
 -4 -23 10 24.35 3.84
 -3 -4 11 377.07 14.66
 -1 13 11 2.67 3.64
 -4 -17 12 40.98 4.66
 -3 -1 13 97.55 5.85
 3 29 13 45.97 3.47
 -1 16 14 30.08 3.94
 -4 -11 15 15.41 4.23
 -2 11 16 51.95 4.88
 0 23 17 35.97 4.42
 -5 -28 18 19.13 5.91
 1 27 18 109.27 6.84
 -5 -26 19 2.5 5.09
 -3 5 19 140.51 7.72
 -2 13 19 16.73 4.41
 2 30 19 3.9 4.36
 -5 -24 20 81.01 7.32
 -3 6 21 -1.96 5.5
 4 33 22 98.89 6.67
 1 28 26 38.69 6.77
 3 32 26 0.46 6.07
 3 -49 -12 0.02 5.7
 3 -48 -12 6.79 5.17
 3 -41 -12 117.68 7.6
 3 -40 -12 55.23 6.56
 3 -39 -12 118.02 7.53
 4 -27 -12 43.05 5.34
 6 -23 -12 9.73 5.63
 5 -17 -11 303.3 12.88
 2 -27 -10 266.56 10.98
 4 -14 -10 159.21 7.86
 1 -34 -9 385.67 15.03
 3 -13 -9 99.94 5.42
 7 -5 -8 111.19 7.23
 0 -18 -5 48.55 3.11
 8 4 -4 19.94 5.46
 3 7 -3 630.32 22.82
 2 6 -2 2.2 2.09
 7 11 -2 40.43 4.33
 9 5 -2 37.77 7.11
 9 7 -1 84.68 7.48
 4 17 1 730.47 26.23
 8 14 1 17.39 3.77
 8 17 3 36.73 4.09
 6 23 5 1.15 1.92
 -2 -3 6 27.3 3.17
 -3 -13 7 0.52 3.01
 -2 1 8 497.17 18.47
 -1 9 8 585.57 21.39
 -4 -20 11 69.27 5.1
 -2 7 12 572.74 21.38
 -1 14 12 837.16 30.47
 -4 -15 13 7.73 4.24
 -1 15 13 293.74 11.74
 2 27 13 330.57 12.67
 -4 -13 14 10.86 4.06
 0 21 14 204.66 8.66
 -2 10 15 359.47 14.26
 -4 -10 16 0.6 4.32
 1 26 16 5.57 3.8
 3 31 17 173.13 7.81
 4 32 17 52.33 3.83
 -5 -29 18 178.15 9.35
 -3 4 18 231.19 10.39
 -1 19 19 38.6 5.24
 0 24 20 63.23 6.01
 3 32 21 43.25 5.02
 -2 14 22 210.41 10.4
 -1 20 22 -1.92 4.88
 1 28 22 1.01 4.57
 -1 20 23 0.86 4.81
 1 28 23 6.2 4.85
 1 28 24 8.62 5.72
 3 32 25 1.05 5.24
 3 -51 -12 42.32 6.32
 3 -50 -12 30.66 5.59
 3 -38 -12 7.77 5.13
 3 -37 -12 38.66 5.54
 5 -23 -12 88.11 6.9
 6 -22 -12 206.15 10.27
 4 -19 -11 33.02 4.61
 6 -16 -11 64.07 6.4
 3 -18 -10 104.96 6.06
 6 -11 -10 5.24 5.41
 1 -33 -9 349.3 13.66
 5 -7 -9 267.97 11.36
 6 -7 -9 203.29 9.87
 2 -14 -8 256.41 10.35
 4 -5 -8 1821.98 65.15
 0 -33 -7 11.78 2.9
 6 0 -7 -0.41 4.97
 8 -4 -7 22.61 5.85
 0 -24 -6 1705.76 60.49
 6 3 -6 161.33 8.05
 8 -1 -6 9.71 6.05
 5 8 -4 0.17 3.1
 6 8 -4 25.4 3.87
 7 9 -3 178.47 8.43
 7 13 -1 0.85 3.19
 6 16 0 53.31 3.79
 9 9 0 47.72 6.59
 0 12 6 1784.78 63.11
 4 24 6 3.53 0.85
 7 23 6 6.12 2.22
 -2 -1 7 36.59 3.52
 7 24 7 18.85 2.49
 -4 -34 8 1.33 3.67
 -2 8 13 73.85 5
 1 24 13 1126.81 40.54
 -3 0 14 278.9 11.59
 -2 9 14 53.88 4.68
 -3 1 15 -0.47 4.02
 -4 -9 17 242.58 10.94
 -3 3 17 1.28 4.22
 -4 -8 18 53.01 5.87
 -5 -27 19 62.72 6.79
 -4 -7 19 5.42 5.61
 -5 -25 20 16.47 5.55
 -3 5 20 599.69 23.07
 -4 -5 22 80.19 7
 -3 6 22 10.66 5.81
 3 32 22 23.3 4.88
 -2 14 23 282.96 12.58
 3 32 23 15.6 5.13
 -2 14 24 3.79 5.29
 -1 20 24 66.12 6.5
 3 32 24 15.55 5.33
 -1 20 25 61.27 6.66
 2 30 27 11.3 5.91
 4 -46 -13 102.48 7.93
 4 -45 -13 21.37 5.64
 4 -44 -13 2.51 5.31
 4 -43 -13 12.02 5.35
 4 -42 -13 18.43 6.02
 4 -41 -13 7.44 5.24
 5 -32 -13 1.44 5.36
 3 -52 -12 84.56 6.84
 3 -36 -12 30.47 5.78
 4 -26 -12 440.89 17.3
 2 -48 -11 17.92 5.44
 2 -47 -11 64.99 6.36
 2 -46 -11 103.37 7.35
 2 -45 -11 164.84 8.68
 2 -44 -11 11.51 4.98
 2 -43 -11 312.12 13.41
 2 -42 -11 5.03 5.27
 2 -41 -11 235.66 10.88
 5 -16 -11 1.12 3.87
 2 -26 -10 16.16 3.71
 5 -11 -10 42.53 4.88
 2 -19 -9 1017.41 36.81
 7 -8 -9 -1.17 5.09
 6 -3 -8 115.84 7.55
 7 -1 -7 1.92 5.28
 3 -1 -6 28.97 3.85
 5 3 -6 404.84 15.7
 7 2 -6 180.41 8.89
 3 2 -5 2.06 3.19
 8 2 -5 1.22 5.7
 7 7 -4 96.53 6.18
 8 9 -2 7.3 4.45
 9 11 1 5.47 5.42
 7 18 2 12.38 2.98
 -2 -11 3 1354.3 47.97
 9 14 3 0.34 4.54
 -3 -20 5 22.71 2.66
 7 25 8 1.65 1.93
 -4 -28 9 88.38 5.31
 0 16 9 533.43 19.54
 -4 -24 10 255.93 10.57
 -2 4 10 57.99 4.35
 -4 -18 12 0.8 3.94
 -3 -3 12 420.55 16.22
 0 20 13 64.29 4.51
 4 30 13 0.93 1.77
 -4 -12 15 15.03 4.85
 -3 2 16 724.59 27.04
 -1 17 16 362.64 14.33
 0 22 16 258.47 10.81
 2 29 17 0.47 4.07
 -2 12 18 58.97 5.17
 0 23 18 70.12 5.36
 -5 -28 19 -0.02 5.82
 -5 -26 20 62.29 6.92
 -2 13 20 2.6 4.72
 -1 19 20 113.65 6.97
 0 24 21 369.16 15.23
 -3 6 23 24.74 5.81
 2 30 26 32.06 6.39
 4 -40 -13 129.88 7.9
 4 -39 -13 8.71 5.28
 4 -38 -13 294.25 12.97
 5 -31 -13 159.84 8.82
 3 -35 -12 69.56 5.84
 5 -22 -12 0.69 5.06
 6 -21 -12 46.2 5.94
 2 -50 -11 68.63 6.33
 2 -49 -11 11.61 5.36
 2 -40 -11 118.86 6.82
 2 -39 -11 59.43 5.64
 6 -15 -11 -0.64 5.34
 4 -13 -10 2.08 3.97
 1 -32 -9 21.56 3.69
 1 -23 -8 103.01 5.15
 3 -8 -8 169.75 7.65
 5 -3 -8 61.72 5.02
 7 -4 -8 11.8 5.55
 2 -9 -7 1100.04 39.48
 2 -2 -5 772.82 27.87
 6 6 -5 7.34 4.38
 -1 -28 -4 644.17 23.03
 0 -13 -4 -0.15 2.02
 2 1 -4 41.82 3.3
 8 11 -1 7.72 4.24
 -1 -3 2 200.77 7.58
 3 17 2 597.15 21.25
 8 16 2 15.36 3.67
 -3 -31 3 298.2 11.1
 1 12 3 3235.58 113.69
 7 22 5 2.47 2.2
 8 21 6 -0.6 2.31
 -3 -11 8 1.98 3.31
 0 17 10 625.69 22.85
 -4 -21 11 52.25 4.66
 -4 -16 13 304.49 12.59
 -4 -14 14 99.61 6.35
 2 28 15 100.42 5.56
 -4 -11 16 62.72 5.38
 -3 4 19 28.89 4.97
 1 27 19 5.08 4.81
 -5 -27 20 48.46 6.12
 -3 5 21 453.18 18.26
 -2 13 21 3.13 5.17
 2 30 21 -2.9 4.61
 0 24 22 230.89 10.7
 2 30 25 1.74 5.55
 0 24 26 24.96 6.11
 4 -37 -13 0.35 5.31
 5 -30 -13 0.78 5.41
 3 -34 -12 59.78 5.45
 4 -25 -12 3.14 4.36
 5 -21 -12 318.44 13.66
 2 -38 -11 67.81 5.24
 2 -37 -11 10.87 3.87
 4 -18 -11 10.9 4.18
 5 -15 -11 185.11 8.93
 3 -17 -10 64.3 4.93
 6 -10 -10 264.97 11.99
 1 -31 -9 442.77 16.83
 3 -12 -9 1769.02 63.23
 0 -32 -7 98.39 4.9
 3 -4 -7 280.66 11.16
 4 -1 -7 31.94 3.82
 8 -3 -7 34.45 5.93
 1 -12 -6 1312.81 46.74
 4 2 -6 396.01 15.16
 -1 -43 -5 1.85 2.56
 1 -8 -5 132.83 5.85
 5 6 -5 78.37 5.06
 7 5 -5 116.16 7.03
 8 5 -4 147.54 8.38
 8 13 0 3.33 4.03
 5 18 1 14.83 2.27
 -3 -25 4 71.82 3.78
 8 20 5 -0.12 2.18
 -4 -29 9 291.6 11.9
 -1 10 9 554.06 20.37
 -3 -5 11 587.72 21.89
 1 23 12 4.08 3.13
 2 26 12 148.98 6.35
 -3 -2 13 3.09 3.84
 4 31 15 300.59 11.52
 -4 -10 17 81.78 6.11
 -2 11 17 41.85 4.71
 -3 3 18 61.77 5.38
 -5 -29 19 201.74 10.11
 -4 -8 19 35.22 5.96
 -2 12 19 282.15 12.01
 -1 19 21 381.59 15.81
 2 30 22 1.12 4.76
 0 24 23 328.37 13.99
 2 30 23 10.18 5.06
 0 24 24 235.07 11.07
 2 30 24 15.03 5.28
 0 24 25 95.64 7.26
 4 -36 -13 462.08 18.56
 4 -35 -13 1.72 5.46
 5 -29 -13 189.79 9.72
 3 -33 -12 527.46 20.34
 4 -24 -12 579.86 22.16
 6 -20 -12 48.19 5.95
 2 -36 -11 95.9 6.13
 3 -23 -11 189.59 8.7
 2 -25 -10 137.16 6.76
 5 -10 -10 153.46 7.76
 7 -11 -10 41.56 5.58
 4 -8 -9 43.89 4.43
 5 -6 -9 0.59 4.45
 7 -7 -9 149.11 8.39
 2 -13 -8 152.29 6.92
 6 1 -7 5.71 4.37
 2 -5 -6 66.04 4.26
 8 0 -6 14.48 5.37
 -1 -42 -5 11.3 2.58
 3 5 -4 1951.31 69.21
 0 -9 -3 714.04 25.37
 9 6 -2 1.33 5.86
 9 8 -1 4.26 5.59
 6 18 1 1.27 2.38
 9 13 2 1.34 4.54
 5 21 3 150.13 6.12
 7 21 4 52.69 3.65
 -3 -17 6 978.88 35.15
 -3 -14 7 980.45 35.3
 -1 7 7 1944.97 68.92
 -3 -9 9 14.49 3.36
 -2 2 9 108.76 5.6
 7 26 9 0.3 1.71
 -4 -25 10 15.34 3.68
 -2 5 11 859.57 31.29
 -4 -19 12 4.64 3.98
 -3 -1 14 90.81 5.75
 -4 -13 15 17.56 4.76
 -1 16 15 0.97 3.64
 1 25 15 39.44 4.03
 -2 10 16 137.78 7.12
 -3 2 17 498.01 19.28
 1 26 17 126.84 6.66
 5 32 17 0.1 2.4
 -4 -9 18 181.03 9.25
 3 31 18 205.06 9.01
 4 32 18 79.81 4.82
 0 23 19 142.86 7.77
 -5 -28 20 51.31 6.66
 -3 4 20 6.8 4.95
 1 27 20 5.61 4.48
 -3 5 22 457.51 18.54
 -2 13 22 -0.9 5.41
 -1 19 22 117.52 7.39
 -3 5 23 2.14 5.48
 -2 13 23 2.78 5.25
 3 31 27 52.06 6.73
 4 -34 -13 132.65 8.04
 5 -28 -13 39.83 5.9
 3 -32 -12 21.08 4.54
 5 -20 -12 0.54 5.27
 2 -35 -11 60.59 5.2
 4 -17 -11 20.18 4.38
 6 -14 -11 209.11 10.28
 4 -12 -10 353.02 14.11
 1 -30 -9 69.09 4.36
 2 -18 -9 46.45 4.07
 1 -22 -8 211.72 8.76
 4 -4 -8 39.4 4.2
 6 -2 -8 50.78 5.51
 7 -3 -8 118.6 7.3
 0 -31 -7 254.18 9.98
 7 0 -7 165.15 8.84
 0 -23 -6 11.12 2.55
 6 4 -6 12.15 4.18
 -1 -41 -5 8.83 2.53
 4 5 -5 71.62 4.39
 8 3 -5 133.35 8.34
 6 11 -3 7.46 3.78
 9 10 0 -0.24 5.55
 7 17 1 10.15 2.91
 8 19 4 1.09 2.55
 1 19 8 1661.09 58.83
 -4 -30 9 6.51 3.74
 -1 11 10 73.17 4.42
 -4 -22 11 432.86 16.72
 1 22 11 310.91 11.94
 -2 6 12 7.52 3.6
 -4 -17 13 205.15 9.35
 -4 -15 14 105.67 6.45
 -1 15 14 416.11 15.9
 -3 0 15 1029.98 37.56
 -2 9 15 162.06 7.73
 0 21 15 0.91 3.5
 -3 1 16 13.55 3.69
 -1 17 17 85 5.49
 2 29 18 60.2 4.98
 -1 18 19 3.02 4.6
 1 27 21 48.08 5.15
 -1 19 23 514.57 20.22
 -2 13 24 61.13 6.24
 -1 19 24 79.41 6.81
 -1 19 25 9.75 5.7
 1 27 26 47.55 6.1
 4 -33 -13 1.98 5.37
 5 -27 -13 44.5 6.03
 3 -31 -12 510.47 19.67
 4 -23 -12 4.2 4.22
 6 -19 -12 48.63 6.03
 2 -34 -11 34.72 4.21
 3 -22 -11 86.53 5.62
 5 -14 -11 2.14 4.39
 2 -24 -10 184.83 8.23
 3 -16 -10 728.08 26.88
 6 -9 -10 6.13 5.19
 7 -10 -10 0.47 5.27
 3 -7 -8 56.29 4.33
 5 -2 -8 785.41 29.11
 5 4 -6 5.44 3.3
 7 3 -6 8.4 4.88
 -1 -40 -5 153.29 6.42
 6 9 -4 69.43 4.97
 7 8 -4 19.88 4.58
 2 4 -3 11.04 2.68
 5 11 -3 101.81 5.25
 7 10 -3 6.72 3.57
 4 12 -2 457.15 16.89
 5 13 -2 -0.17 2.35
 6 13 -2 2.19 3.47
 7 12 -2 1.79 3.12
 8 15 1 20.08 3.62
 -3 -21 5 940.86 33.74
 -2 -6 5 -0.61 2.82
 1 20 9 122.34 5.29
 1 21 10 551.68 20.12
 6 28 10 1.57 1.18
 -3 -4 12 232 9.87
 3 28 12 157.52 6.45
 -2 7 13 119.42 6.07
 -1 14 13 400.49 15.37
 -2 8 14 318.52 12.66
 -4 -12 16 24.48 4.61
 -4 -11 17 45.43 5.29
 0 22 17 403.06 15.8
 -2 11 18 38.97 4.72
 -4 -9 19 33.65 6.01
 -3 3 19 217.56 10.06
 -4 -8 20 54.19 6.6
 -2 12 20 504.64 19.68
 0 23 20 93.79 6.62
 -3 4 21 50.34 6.09
 1 27 22 144.67 7.87
 1 27 24 77.57 6.54
 3 31 26 101.7 7.6
 4 -32 -13 4.76 5.32
 6 -25 -13 0.14 4.94
 3 -30 -12 0.52 4.17
 5 -19 -12 510.55 20.03
 2 -33 -11 222.63 9.67
 6 -13 -11 1.11 5.4
 5 -9 -10 210.77 9.54
 3 -11 -9 41.88 4.19
 7 -6 -9 2.48 5.09
 1 -16 -7 195.93 7.99
 8 -2 -7 55.51 6.91
 8 1 -6 6.08 5.85
 -1 -39 -5 3.29 2.38
 0 -17 -5 722.11 25.88
 5 9 -4 570.33 21.23
 -1 -21 -3 403.9 14.44
 4 10 -3 249.11 9.75
 8 10 -2 137.46 7.75
 4 14 -1 27.82 2.48
 5 15 -1 11.7 2.56
 6 15 -1 114.46 6.1
 7 14 -1 34.73 3.83
 9 12 1 4.36 4.98
 -3 -32 3 32.72 2.52
 7 20 3 14.01 2.73
 8 18 3 1.15 2.89
 0 13 7 18.04 2.65
 -2 0 8 653.15 23.87
 -4 -31 9 727.04 26.83
 -4 -26 10 118.29 6.41
 -1 12 11 888.3 32.17
 -4 -20 12 56.69 4.91
 -1 13 12 138.16 6.76
 -4 -14 15 19.87 4.35
 -4 -10 18 260.08 11.73
 1 26 18 166.87 8.39
 3 31 19 106.53 6.06
 -1 18 20 3.79 4.4
 -4 -8 21 37.36 6.34
 -2 12 21 625.5 23.97
 -3 4 22 65.18 6.67
 1 27 23 162.33 8.82
 2 29 27 105.81 7.82
 4 -31 -13 0.98 5.27
 5 -26 -13 45.49 6.06
 4 -22 -12 313.72 12.96
 6 -18 -12 12.22 5.33
 4 -16 -11 262.44 11.18
 7 -14 -11 44.81 6.04
 4 -11 -10 74.31 5.32
 1 -29 -9 319.53 12.55
 2 -17 -9 907.31 32.92
 4 -7 -9 1102.48 40.01
 5 -5 -9 340.97 13.77
 0 -30 -7 29.55 3.12
 3 0 -6 240.07 9.68
 6 7 -5 385.09 15.33
 7 6 -5 5.06 4.34
 8 6 -4 4.08 4.92
 9 7 -2 34.31 6.29
 1 4 -1 677.93 24.04
 8 12 -1 253.5 11.27
 4 19 2 245.38 9.19
 0 10 5 158.93 6.34
 -2 -4 6 108.18 5.15
 -1 5 6 4684.8 165.02
 2 20 6 58.41 2.5
 -2 -2 7 1195.13 42.73
 -3 -12 8 980.19 35.35
 -2 3 10 857.94 31.1
 -4 -23 11 2.63 3.71
 2 25 11 3.87 2.25
 -4 -18 13 25.21 4.55
 -3 -3 13 1001.39 36.47
 -4 -16 14 194.26 9.13
 0 20 14 27.94 3.82
 1 24 14 292.75 11.62
 2 27 14 216.5 8.9
 -1 16 16 25.35 4.02
 2 28 16 363.18 14.34
 -2 10 17 18.49 4.26
 -3 2 18 341.1 14
 -2 11 19 0.71 4.25
 2 29 19 254.64 11.07
 4 32 19 36.94 4.06
 -3 3 20 403.28 16.32
 0 23 21 16.54 5.2
 -2 12 22 560.21 21.84
 -3 4 23 28.53 5.88
 3 31 25 139.23 8.63
 0 23 26 31.15 6.3
 5 -25 -13 27.73 5.84
 6 -24 -13 51.54 6.14
 3 -29 -12 365.38 14.64
 2 -32 -11 -0.73 4.04
 3 -21 -11 186.23 8.53
 5 -13 -11 4.57 4.39
 2 -23 -10 111.36 5.89
 6 -8 -10 83.13 6.62
 7 -9 -10 131.61 7.99
 1 -21 -8 1077.73 38.74
 2 -12 -8 599.33 22.08
 6 -1 -8 8.24 4.74
 7 -2 -8 98.54 7.07
 2 -8 -7 368.05 14.02
 3 -3 -7 369.97 14.17
 4 0 -7 146.2 6.94
 6 2 -7 1.83 4.85
 7 1 -7 2.17 5.02
 4 3 -6 4.76 3.18
 -1 -38 -5 365.81 13.6
 5 7 -5 735.19 27.08
 8 4 -5 -0.8 5.29
 3 10 -2 1364.86 48.48
 9 9 -1 43.22 6.08
 -3 -26 4 48.89 3.22
 1 15 5 0.41 1.45
 -1 8 8 568.09 20.78
 -3 -10 9 1009.68 36.48
 -4 -27 10 205.5 8.89
 -3 -2 14 225.65 9.79
 -4 -13 16 -0.75 4.24
 -3 0 16 418.08 16.43
 1 25 16 3.01 3.69
 -4 -12 17 254.78 11.3
 -3 1 17 19.81 4.49
 0 22 18 81.34 5.66
 5 32 18 -0.63 2.78
 -4 -10 19 339.35 14.48
 -4 -9 20 -1.18 5.73
 3 31 20 36.31 4.65
 -1 18 21 7.52 4.92
 0 23 22 59.55 5.82
 -2 12 23 237.49 11.14
 0 23 23 9.25 4.92
 -2 12 24 34.04 5.84
 0 23 24 8.79 5.19
 3 31 24 156.77 8.84
 0 23 25 71.9 6.22
 2 29 26 20.3 6.05
 5 -35 -14 19.96 5.36
 6 -23 -13 30.57 5.76
 3 -28 -12 64.61 5.19
 4 -21 -12 13.16 4.28
 5 -18 -12 -2.18 5.01
 6 -17 -12 38.76 5.85
 2 -31 -11 230.31 9.89
 6 -12 -11 396.04 16.28
 3 -15 -10 99.65 5.74
 1 -28 -9 130.4 6.34
 7 -5 -9 180.03 9.57
 4 -3 -8 875.84 32
 8 -4 -8 33.85 6.06
 8 -1 -7 2.4 6.1
 0 -22 -6 747.44 26.89
 1 -11 -6 250.55 9.76
 7 4 -6 88.98 6.5
 3 3 -5 793.57 28.7
 -1 -27 -4 16.72 1.92
 1 -4 -4 27.26 3.07
 6 17 0 252.92 10.2
 8 14 0 119.66 6.59
 9 11 0 4.07 5.34
 -2 -15 2 78.88 3.54
 5 20 2 15.48 2.18
 7 19 2 2.79 2.59
 8 17 2 61.37 4.81
 9 14 2 1.05 4.63
 -1 -1 3 5.14 2.44
 4 23 5 13.74 1.24
 -3 -18 6 0.32 2.75
 -3 -15 7 308.03 11.91
 -4 -32 9 11.57 3.78
 7 27 10 -0.26 1.51
 -4 -24 11 464.43 17.88
 -2 4 11 18.32 3.68
 -4 -21 12 9.95 4.05
 0 19 13 665.75 24.49
 3 29 14 4.09 3.04
 -4 -15 15 236.43 10.38
 -3 -1 15 2.72 3.97
 -2 9 16 576.3 21.78
 0 21 16 19.54 3.99
 -4 -11 18 64.81 6.3
 -3 2 19 183.8 8.91
 1 26 19 262.79 11.36
 -2 11 20 3.98 4.46
 2 29 20 569.12 21.82
 4 32 20 4.19 4.01
 -4 -9 21 26.64 6.07
 -3 3 21 296.21 13
 3 31 21 10.23 4.31
 4 32 21 -0.83 4
 -1 18 22 3.54 4.99
 3 31 22 15.86 4.87
 -1 18 23 34.89 5.38
 3 31 23 93.14 6.74
 4 32 23 -2.31 4.81
 -1 18 24 1.92 4.81
 -1 18 25 0.76 5.65
 2 29 25 21.03 5.35
 5 -34 -14 82.62 6.6
 5 -24 -13 132.98 8.1
 3 -20 -11 212.23 9.33
 4 -15 -11 0.28 4.05
 1 -47 -10 1.23 5.24
 1 -46 -10 122.52 7.53
 1 -45 -10 7.73 4.72
 1 -44 -10 0.8 4.41
 5 -8 -10 34.12 4.57
 3 -10 -9 1026.68 37.2
 5 -1 -8 8.75 3.92
 0 -29 -7 91.22 4.6
 6 5 -6 367.01 14.72
 8 2 -6 1.96 5.74
 -1 -37 -5 7.14 2.31
 2 -1 -5 77.45 4.38
 1 -1 -3 4.42 2.54
 3 8 -3 579.57 21.03
 3 14 0 378.52 13.76
 4 16 0 17.4 2.11
 5 17 0 8.71 2.44
 -1 -6 1 716.47 25.36
 6 20 2 0.31 2.2
 -1 3 5 2109.58 74.57
 0 14 8 2018.42 71.48
 2 24 10 1076.55 38.39
 -3 -5 12 1009.19 36.66
 -4 -19 13 139.93 7.33
 -4 -17 14 307.24 12.79
 -2 8 15 156.65 7.63
 -1 15 15 421.95 16.27
 4 31 16 109.9 5.31
 -2 10 18 41.45 4.78
 0 22 19 22.84 4.3
 -4 -10 20 249.48 11.7
 -3 3 22 222.6 10.84
 4 32 22 -2.35 4.38
 2 29 24 0.63 4.75
 3 -48 -13 3.78 4.96
 3 -47 -13 71.06 6.29
 3 -46 -13 2.93 5.54
 3 -45 -13 140.89 8.48
 3 -44 -13 1.83 5.64
 3 -43 -13 314.99 13.52
 5 -23 -13 12.71 5.56
 6 -22 -13 44 6.08
 3 -27 -12 135.88 7.16
 4 -20 -12 57.76 5.18
 5 -17 -12 415.46 16.7
 6 -16 -12 50.79 5.92
 5 -12 -11 1.03 4.22
 6 -11 -11 1.87 5.32
 1 -43 -10 13.48 4.78
 1 -42 -10 34.4 4.5
 1 -41 -10 45.48 4.6
 4 -10 -10 255.07 10.77
 6 -7 -10 67.47 6.21
 7 -8 -10 5.12 5.28
 2 -16 -9 -0.41 3.36
 4 -6 -9 171.76 7.95
 5 -4 -9 106.27 6.2
 3 -6 -8 56.77 4.3
 1 -15 -7 768.22 27.76
 2 -4 -6 115.93 5.35
 5 5 -6 463.3 17.66
 7 9 -4 125.07 6.76
 8 7 -4 103.86 6.87
 7 11 -3 12.49 3.52
 8 9 -3 36.46 4.9
 8 11 -2 4.89 4.23
 -2 -19 1 526.54 18.76
 -3 -33 3 41.76 2.75
 -1 1 4 388.53 14.27
 -3 -22 5 70.92 4
 -4 -33 9 360.61 14.19
 -2 1 9 213.84 8.84
 -4 -28 10 40.62 4.37
 -2 5 12 310.19 12.33
 -2 6 13 36.32 4.11
 1 23 13 5.6 3.01
 -2 7 14 61.7 4.42
 -4 -14 16 -0.01 4.25
 -4 -13 17 56.45 5.57
 -1 16 17 420.48 16.49
 -3 1 18 8.83 4.39
 -4 -11 19 13.07 5.65
 -3 2 20 40.65 5.43
 1 26 20 316.75 13.16
 -2 11 21 10.99 5.18
 -4 -9 22 72.53 6.86
 2 29 22 190.69 9.44
 -3 3 23 0.28 5.42
 2 29 23 107.86 7.22
 1 26 25 94.07 7.09
 3 30 27 4.97 6.13
 4 -45 -14 29.79 5.75
 4 -44 -14 3.22 5.27
 4 -43 -14 112.44 7.5
 3 -50 -13 -0.57 5.77
 3 -49 -13 3.77 5.03
 3 -42 -13 -0.81 4.95
 3 -41 -13 310.35 13.37
 3 -40 -13 0.27 5.18
 4 -27 -13 36.1 5.37
 1 -40 -10 162.26 7.66
 3 -14 -10 634.48 23.62
 1 -27 -9 18.88 3.45
 7 -4 -9 0.08 4.85
 1 -20 -8 110.31 5.37
 6 0 -8 92.73 6.79
 7 -1 -8 7.45 4.65
 7 2 -7 75.41 6.24
 1 -7 -5 143.47 6.17
 7 7 -5 54.29 5.13
 8 5 -5 241.63 11.34
 2 2 -4 238.31 9.24
 6 10 -4 197.26 8.85
 6 12 -3 322.05 13
 9 6 -3 -1.26 5.88
 7 13 -2 10.13 3.36
 9 8 -2 13.14 5.58
 8 16 1 25.01 3.98
 9 13 1 0.32 4.73
 -2 -12 3 24.67 2.39
 8 21 5 0.2 2.44
 8 22 6 0.11 2.26
 -3 -13 8 3.94 3.17
 -4 -34 9 67.94 5.16
 -1 9 9 116.02 5.57
 0 15 9 499.3 18.35
 -4 -25 11 0.45 3.65
 3 27 11 84.59 3.84
 -4 -22 12 303.41 12.41
 -3 -4 13 23.28 4.01
 -1 14 14 3.87 2.98
 -4 -16 15 109.47 6.79
 0 20 15 70.03 4.87
 5 31 15 13.52 2.1
 -3 0 17 610.75 23.13
 -2 9 17 404.3 15.93
 0 21 17 250.33 10.48
 1 25 17 7.07 4.04
 2 28 17 249.54 10.66
 3 30 17 8.72 3.4
 -4 -12 18 192.42 9.68
 5 32 19 -3.37 3.13
 -1 17 20 197.08 9.51
 0 22 20 55.12 5.82
 -4 -10 21 121.76 8
 1 26 21 289.02 12.29
 -2 11 22 11.09 5.5
 -2 11 23 23.05 5.72
 1 26 24 27.15 5.41
 0 22 26 17.21 5.43
 4 -42 -14 1.1 5.23
 4 -41 -14 95.31 7.04
 4 -40 -14 33.42 5.58
 5 -31 -14 28.98 5.63
 3 -51 -13 145.38 8.37
 3 -39 -13 138.25 8.01
 3 -38 -13 2.2 5.1
 5 -22 -13 138.01 8.11
 6 -21 -13 152.47 8.57
 5 -16 -12 6.59 4.72
 6 -15 -12 29.91 5.57
 2 -29 -11 405.49 15.77
 3 -19 -11 170.76 8.03
 4 -14 -11 403.37 15.9
 1 -39 -10 0.23 4.02
 1 -38 -10 529.52 20.09
 5 -7 -10 354.87 14.3
 6 -3 -9 14.47 5.1
 0 -45 -8 44.98 4.7
 0 -44 -8 1.54 3.71
 0 -43 -8 16.46 3.44
 2 -11 -8 541.38 20.05
 8 -3 -8 29.44 5.81
 4 1 -7 29.42 3.79
 6 3 -7 116.59 7.15
 8 0 -7 75.89 7.14
 -1 -36 -5 1376.33 48.91
 6 8 -5 19.83 4.15
 3 6 -4 75.5 4.08
 5 12 -3 34.8 3.24
 6 14 -2 167.37 7.74
 8 13 -1 4.76 3.88
 9 10 -1 11.78 5.2
 7 18 1 -0.13 2.52
 -3 -27 4 170.51 6.88
 8 20 4 -1.08 2.3
 2 21 7 566.16 20.21
 -3 -11 9 39.81 3.94
 2 23 9 1.64 1.86
 -4 -29 10 342.55 13.6
 -3 -9 10 30.5 4.02
 0 16 10 74.36 4.28
 0 17 11 1039.39 37.36
 -4 -20 13 25.78 4.42
 -1 13 13 244.97 10.07
 2 26 13 0.69 2.72
 -4 -18 14 3.89 4.35
 -3 -3 14 305.58 12.47
 -3 -2 15 591.71 22.32
 1 24 15 29.41 3.77
 -3 -1 16 12.21 4.23
 -3 1 19 13.85 4.61
 -2 10 19 195.86 9.16
 -4 -11 20 2.87 5.73
 -3 2 21 17.82 5.65
 -1 17 21 356.58 14.7
 0 22 21 207.76 9.73
 -4 -10 22 110.75 7.73
 1 26 22 29.19 4.85
 1 26 23 12.75 4.82
 -2 11 24 40.04 5.83
 0 22 25 49.73 5.66
 2 28 27 9.12 5.75
 4 -39 -14 36.43 5.56
 4 -38 -14 111.52 7.36
 5 -30 -14 7.43 5.43
 3 -37 -13 -0.31 5.6
 4 -26 -13 282 12.16
 6 -20 -13 52.08 6.17
 4 -19 -12 5.78 4.19
 5 -11 -11 61.57 5.34
 6 -10 -11 236.23 11.06
 1 -37 -10 19.48 3.79
 6 -6 -10 -1.23 4.74
 7 -7 -10 213.72 10.37
 1 -26 -9 108.6 5.43
 0 -42 -8 65.2 4.61
 4 -2 -8 56.45 4.52
 5 0 -8 1502.96 54.13
 0 -28 -7 476.74 17.59
 2 -7 -7 398.31 14.94
 3 -2 -7 145.17 6.67
 7 5 -6 -0.56 4.57
 8 3 -6 58.95 6.49
 0 -12 -4 106.13 4.5
 5 10 -4 -0.21 2.75
 5 14 -2 312.29 12.06
 2 9 -1 912.2 32.37
 7 15 -1 96.41 5.39
 -1 -9 0 2398.85 84.32
 -2 -7 5 352.69 13.18
 7 23 5 5.66 2.19
 -3 -19 6 876.88 31.58
 7 24 6 3.23 2.04
 -3 -16 7 124.52 5.77
 -1 6 7 48.48 3.33
 -2 -1 8 483.7 17.95
 2 22 8 565.24 20.27
 -2 2 10 11.39 3.31
 -1 10 10 854.7 30.92
 -1 11 11 -1.19 3.15
 -1 12 12 376.04 14.42
 2 27 15 122.97 6.11
 -4 -15 16 254.85 11.13
 -2 8 16 156.3 7.68
 -1 15 16 612.29 22.93
 -4 -14 17 72.97 5.93
 -4 -13 18 24.98 5.51
 -1 16 18 201.11 9.19
 -4 -12 19 546.1 21.56
 -2 10 20 253.58 11.15
 -3 2 22 71.46 6.77
 -1 17 22 256.91 11.81
 0 22 22 293.89 12.69
 -3 2 23 190.22 9.81
 -1 17 23 240.22 10.92
 0 22 23 124.53 7.55
 -1 17 24 258.53 11.66
 0 22 24 231.21 10.87
 -1 17 25 8.94 5.06
 3 30 26 4.71 5.47
 4 -37 -14 1.84 5.18
 5 -29 -14 65.67 5.77
 3 -36 -13 4.99 5.02
 5 -21 -13 171.17 9.12
 2 -46 -12 106.15 6.86
 2 -45 -12 138.74 7.79
 6 -14 -12 118.09 7.55
 2 -28 -11 77.03 5.13
 4 -9 -10 298.52 12.21
 3 -9 -9 9.28 3.63
 4 -5 -9 865.52 31.7
 5 -3 -9 250.25 10.86
 0 -41 -8 0.16 3.09
 0 -40 -8 195.67 8.29
 7 0 -8 80.9 6.16
 5 3 -7 -0.21 3.55
 0 -21 -6 477 17.43
 3 1 -6 29.33 3.39
 4 4 -6 174.24 7.74
 6 6 -6 0.92 4.43
 5 8 -5 186.22 8.16
 6 16 -1 97.06 5.17
 8 15 0 21.42 3.75
 9 12 0 0.77 5
 6 19 1 258.77 10.3
 -3 -34 3 249.59 9.42
 8 19 3 16.47 2.94
 0 8 4 74.56 3.57
 7 22 4 18.71 2.58
 -4 -30 10 3.72 3.63
 -4 -26 11 398.19 15.53
 -4 -23 12 6.47 3.93
 -3 -6 12 46.95 4.39
 1 22 12 569.72 20.96
 4 30 14 5.24 2.09
 -4 -17 15 351.68 14.37
 -3 0 18 618.14 23.35
 -2 9 18 268.28 11.4
 0 21 18 185.4 8.44
 1 25 18 12.73 4.75
 2 28 18 26.32 4.6
 -3 1 20 55.82 5.66
 -4 -11 21 3.98 5.69
 2 28 26 63.89 6.4
 4 -36 -14 112.08 7.43
 4 -35 -14 5.95 5.26
 5 -28 -14 160.46 8.81
 3 -35 -13 90.47 6.56
 4 -25 -13 1.88 4.52
 6 -19 -13 285.61 12.66
 2 -49 -12 10.65 5.26
 2 -48 -12 127.17 7.77
 2 -47 -12 55.06 6.06
 2 -44 -12 13.25 4.93
 2 -43 -12 98.51 7.02
 2 -42 -12 6.54 5.24
 2 -41 -12 147.31 7.85
 4 -18 -12 -0.26 4.13
 5 -15 -12 150.46 7.94
 3 -18 -11 86.99 5.15
 4 -13 -11 0.78 3.97
 7 -10 -11 25.61 5.63
 1 -36 -10 452.63 17.38
 3 -13 -10 155.99 7.35
 2 -15 -9 292.93 11.6
 7 -3 -9 90.48 6.54
 0 -39 -8 12.3 3.14
 3 -5 -8 196.89 8.44
 6 1 -8 7.48 4.59
 8 -2 -8 122.36 8.38
 7 3 -7 64.04 5.55
 8 1 -7 5.13 5.25
 -1 -35 -5 1.85 2.12
 0 -16 -5 0.52 2.3
 4 11 -3 155.39 6.57
 8 10 -3 51.52 5.15
 9 7 -3 29.18 6.6
 2 7 -2 2763.54 97.43
 5 19 1 38.52 2.73
 9 15 2 0.45 3.83
 -3 -23 5 233.06 9.11
 -2 -5 6 71.55 4.34
 0 11 6 318.22 11.82
 5 25 6 3.95 1.32
 6 25 6 -0.01 1.65
 -2 -3 7 39.49 3.46
 7 25 7 2.32 1.94
 -2 3 11 307.21 12.14
 -4 -21 13 17.94 4.32
 -3 -5 13 1450.12 52.16
 -4 -19 14 382.36 15.3
 0 19 14 216.29 9.15
 -2 7 15 286.85 11.79
 3 29 15 141.93 6.76
 -4 -16 16 1.31 4.3
 -3 -1 17 20.5 4.39
 4 31 17 55.76 3.98
 3 30 18 1.67 3.49
 -4 -12 20 350.54 14.94
 -3 1 21 50.42 6.08
 -2 10 21 393.82 16
 -4 -11 22 17.65 5.74
 -2 10 22 480.9 19.11
 3 30 25 2.07 5.06
 4 -34 -14 97.41 7.05
 3 -34 -13 5.35 4.84
 4 -24 -13 508.1 19.7
 5 -20 -13 54.92 5.51
 2 -40 -12 201.59 9.78
 2 -27 -11 159.71 7.48
 5 -10 -11 8.22 4.34
 6 -9 -11 5.46 5.86
 1 -35 -10 60.51 4.6
 5 -6 -10 4.58 4.58
 7 -6 -10 12.37 5.24
 6 -2 -9 120.13 7.25
 1 -19 -8 2421.68 85.84
 1 -10 -6 304.8 11.58
 7 8 -5 58.34 5.43
 8 6 -5 -1.32 4.98
 -1 -26 -4 1365.05 48.27
 4 9 -4 11.69 2.78
 7 10 -4 90.2 5.6
 7 12 -3 6.65 3.55
 4 13 -2 100.44 4.76
 8 12 -2 124.37 7.07
 9 9 -2 66.96 6.6
 5 16 -1 169.92 7.14
 2 11 0 572.59 20.38
 7 17 0 53.06 4.17
 4 18 1 -0.18 1.73
 8 18 2 1.23 2.98
 7 21 3 4.81 2.52
 1 16 6 634.33 22.65
 -3 -14 8 760.38 27.69
 -4 -31 10 237.2 10.03
 -4 -27 11 42.01 4.3
 -4 -24 12 602.57 22.7
 -2 4 12 301.22 12.02
 -2 5 13 135.1 6.69
 -3 -4 14 82.58 5.46
 -2 6 14 4.84 3.32
 -3 -3 15 0.87 3.91
 -1 14 15 66.81 4.8
 -3 -2 16 727.13 27.08
 0 20 16 136.21 6.86
 -4 -15 17 369.85 15.33
 -4 -14 18 157.08 8.56
 -4 -13 19 1.36 5.55
 -3 0 19 293.65 12.47
 2 28 19 22.08 4.39
 -4 -12 21 289.4 12.95
 -3 1 22 29.92 5.97
 -2 10 23 97.19 7.2
 -2 10 24 52.17 5.98
 3 30 24 3.07 5.17
 2 28 25 81.65 6.92
 1 25 26 10.64 4.46
 4 -33 -14 107.64 7.39
 5 -27 -14 31.02 5.59
 3 -33 -13 333.58 13.81
 6 -18 -13 13.92 5.43
 2 -39 -12 11.88 4.49
 2 -38 -12 359.7 14.68
 5 -14 -12 15.79 4.72
 6 -13 -12 2.66 5.13
 1 -34 -10 363.14 14.18
 4 -8 -10 195.98 8.76
 1 -25 -9 18.25 3.05
 0 -38 -8 538.09 19.99
 0 -27 -7 32.33 3.08
 1 -14 -7 68.44 4.09
 6 4 -7 8.23 4.74
 5 6 -6 13.55 3.71
 8 4 -6 1.22 5.37
 3 4 -5 10.32 2.76
 1 2 -2 34.07 2.62
 9 11 -1 6.49 5.46
 9 14 1 -1.68 4.7
 -3 -28 4 50.84 3.11
 6 23 4 0.07 1.91
 -3 -12 9 1736.35 61.95
 -2 0 9 291.99 11.45
 -3 -10 10 398.68 15.33
 1 21 11 95.75 4.93
 -4 -22 13 130.04 6.74
 3 28 13 254.15 9.98
 1 23 14 1.8 3.18
 -4 -18 15 8.04 4.66
 1 24 16 43.44 3.99
 -2 8 17 -0.51 3.92
 -1 15 17 15.97 3.87
 -2 9 19 186.03 8.89
 0 21 19 558.86 21.26
 1 25 19 2 4.88
 3 30 19 12.24 3.89
 -4 -12 22 92.02 7.08
 -3 1 23 -0.98 5.52
 3 30 23 1.59 4.59
 2 28 24 74.48 6.48
 1 25 25 14.16 5.38
 0 21 26 131.95 8.38
 4 -32 -14 10.28 5.49
 5 -26 -14 281.98 12.23
 3 -32 -13 4.05 4.3
 4 -23 -13 3.96 4.48
 5 -19 -13 250.9 11.37
 2 -37 -12 5.01 4.5
 3 -23 -12 65.87 5.05
 4 -17 -12 39.35 4.68
 2 -26 -11 192.13 8.48
 3 -17 -11 752.44 27.73
 4 -12 -11 676.08 25.26
 7 -9 -11 107.93 7.89
 3 -8 -9 160.18 7.39
 5 -2 -9 365.63 14.54
 7 -2 -9 23.55 5.55
 0 -37 -8 0.99 3.22
 2 -10 -8 1479.56 52.85
 4 -1 -8 16.11 3.62
 7 1 -8 2.16 4.53
 8 -1 -8 9.18 5.42
 2 -3 -6 25.63 3.35
 7 6 -6 -0.05 4.34
 -1 -34 -5 495.41 17.98
 6 9 -5 371.03 14.75
 6 11 -4 -0.03 3.45
 6 13 -3 2.73 3.56
 7 14 -2 21.94 3.57
 8 14 -1 185.1 8.78
 3 16 1 55.68 2.61
 -3 -35 3 4.82 2.05
 -3 -20 6 24.11 3.03
 -1 4 6 1.44 2.9
 -3 -17 7 572.31 21.06
 6 26 7 19.4 1.88
 -1 7 8 1291.6 46.09
 -4 -32 10 1.6 3.6
 -4 -28 11 156.97 7.71
 2 25 12 27.39 2.93
 5 30 13 0.19 1.29
 -4 -20 14 81.33 5.45
 -4 -17 16 226.17 10.44
 2 27 16 75.29 5.33
 -3 -1 18 9.68 3.75
 4 31 18 22.22 3.49
 -4 -14 19 271.07 12.25
 -4 -13 20 4.48 5.63
 -3 0 20 12.14 4.14
 -2 9 20 18.91 4.57
 0 21 20 419.75 16.77
 1 25 20 17.27 4.48
 2 28 20 32.82 4.56
 3 30 20 3.69 4.1
 -1 16 21 30.96 5.69
 -1 16 22 3.15 4.98
 3 30 22 -1.81 4.6
 2 28 23 7.61 5.04
 -1 16 24 144.98 8.11
 1 25 24 0.56 4.9
 -1 16 25 50.97 5.75
 0 21 25 105.98 7.36
 3 29 27 33.29 6.55
 4 -31 -14 189.08 9.58
 3 -31 -13 633 23.95
 6 -17 -13 184.96 9.51
 2 -36 -12 77.41 5.67
 6 -12 -12 185.24 9.46
 5 -9 -11 299.26 12.47
 6 -8 -11 49.62 5.94
 1 -33 -10 73.14 4.83
 2 -19 -10 719.16 26.43
 3 -12 -10 309.34 12.41
 7 -5 -10 212.82 10.57
 2 -14 -9 3.15 3.38
 4 -4 -9 27.72 4
 4 2 -7 17.05 3.45
 8 2 -7 50.66 6.4
 2 0 -5 1066.05 38.1
 2 5 -3 1593.31 56.43
 4 15 -1 244.08 9.37
 -2 -24 0 411.61 14.61
 6 18 0 3.79 2.4
 8 17 1 93.69 5.74
 7 20 2 19.39 2.71
 7 26 8 4.05 1.76
 3 26 10 15.9 1.68
 -4 -25 12 6.45 3.98
 -2 7 16 860.62 31.64
 -4 -16 17 16.92 4.97
 -3 -2 17 500.62 19.32
 0 20 17 126.61 6.65
 -4 -15 18 184.37 9.42
 -2 8 18 9.11 4.19
 -1 15 18 15.38 3.96
 -4 -13 21 21.47 5.77
 -3 0 21 10.09 5.43
 -2 9 21 16.31 5.06
 0 21 21 77.99 6.42
 1 25 21 -0.84 4.33
 3 30 21 53.53 5.56
 0 21 22 3.18 4.35
 1 25 22 31.13 4.88
 -1 16 23 26.16 5.22
 0 21 23 1.48 4.9
 1 25 23 18.51 4.72
 4 31 23 83 6.25
 0 21 24 37.88 5.53
 2 27 27 26.46 6.7
 4 -30 -14 23.34 5.53
 5 -25 -14 5.39 5.35
 4 -22 -13 104.88 6.53
 5 -18 -13 -1.58 5.21
 2 -35 -12 0.52 4.19
 3 -22 -12 2.11 3.93
 5 -13 -12 2.7 3.82
 2 -25 -11 -0.06 3.52
 5 -5 -10 411.16 16.2
 1 -24 -9 1287.49 46.17
 6 -1 -9 -0.61 4.67
 0 -36 -8 540.05 19.99
 6 2 -8 57.99 5.91
 2 -6 -7 4.41 3.17
 3 -1 -7 96.31 5.17
 5 4 -7 149.66 7.4
 7 4 -7 27 5.06
 6 7 -6 231.83 10.25
 9 8 -3 9.88 5.59
 6 15 -2 23.16 3.71
 9 13 0 -0.99 4.79
 -3 -24 5 2.5 2.56
 0 12 7 4818.84 169.74
 -1 8 9 107.21 5.31
 -4 -33 10 28.16 4.21
 -2 1 10 253.42 10.22
 1 20 10 17.31 2.65
 -4 -23 13 4.54 4.11
 -3 -6 13 7.28 3.69
 -1 12 13 1191.96 42.97
 -4 -21 14 181.74 8.69
 2 26 14 122.04 5.83
 -4 -19 15 601.01 22.79
 0 19 15 43.24 4.19
 -3 -3 16 24.94 4.37
 -1 14 16 460.77 17.73
 5 31 16 0.05 2.31
 -3 -1 19 21.37 4.72
 4 31 19 -0.06 3.51
 -4 -14 20 269.52 12.28
 -4 -13 22 0.17 5.32
 -3 0 22 90.99 6.55
 -2 9 22 0.47 5.37
 4 31 22 190.03 9.2
 -3 0 23 368.33 15.47
 -2 9 23 100.85 7.26
 -2 9 24 419.23 17.09
 5 -24 -14 247.72 11.44
 6 -22 -14 12.14 5.4
 3 -30 -13 2.32 4.16
 6 -16 -13 13.96 5.3
 2 -34 -12 43.75 4.79
 4 -16 -12 135.05 7.2
 3 -16 -11 131.28 6.73
 4 -11 -11 11.87 4.17
 7 -8 -11 41.47 5.69
 1 -32 -10 126.81 6.32
 0 -35 -8 0.87 2.8
 3 -4 -8 171.71 7.58
 0 -26 -7 849.08 30.56
 0 -20 -6 151.84 6.2
 4 5 -6 127.84 6.09
 1 -6 -5 1.17 2.81
 8 7 -5 110.08 7.16
 1 -3 -4 2216.67 78.29
 5 11 -4 213.12 8.77
 3 9 -3 218.55 8.5
 5 13 -3 5.66 2.62
 8 11 -3 18.7 4.26
 9 10 -2 26.51 5.52
 -2 -16 2 33.84 2.24
 -3 -15 8 149.58 6.7
 -2 -2 8 841.25 30.4
 1 19 9 1031.1 36.81
 -4 -29 11 70.93 5.39
 -3 -9 11 325.35 12.74
 -4 -26 12 435.62 16.94
 -1 11 12 418.16 15.87
 -3 -5 14 212.07 9.33
 -3 -4 15 118.05 6.48
 -2 6 15 3.63 3.82
 -4 -18 16 2.62 4.86
 -4 -17 17 365.81 15.04
 1 24 17 139.91 7.12
 -4 -16 18 121.32 7.54
 -4 -15 19 30.7 6.57
 -2 8 19 106.75 6.46
 4 31 20 55.39 4.69
 -4 -14 21 285.92 12.74
 4 31 21 121.04 6.95
 2 27 26 17.85 5.43
 3 29 26 73.76 6.73
 3 -29 -13 459.33 18.03
 4 -21 -13 15.98 4.5
 6 -11 -12 2.58 5.19
 5 -8 -11 2.98 4.14
 6 -7 -11 3.92 5.16
 4 -7 -10 517.23 19.64
 7 -4 -10 7.27 5
 7 -1 -9 5.6 4.74
 7 2 -8 85.62 6.19
 8 0 -8 164.6 9.44
 6 5 -7 554.5 21.29
 3 2 -6 65.84 4.1
 8 5 -6 165.3 9.03
 5 9 -5 347.46 13.59
 7 9 -5 6.76 3.9
 7 11 -4 28.85 3.87
 0 -8 -3 283.94 10.35
 8 13 -2 1.77 3.9
 5 18 0 4.04 2.11
 8 16 0 43.48 4.35
 7 19 1 1.05 2.42
 6 21 2 258.67 10.17
 -3 -36 3 397.35 14.54
 -2 -13 3 818.95 29.21
 0 6 3 1694.55 59.76
 5 22 3 1.64 1.65
 -3 -29 4 534.24 19.42
 1 18 8 36.46 2.64
 -3 -13 9 104.72 5.51
 -3 -11 10 7.33 3.66
 -1 9 10 18.66 3.19
 -2 2 11 360.72 13.93
 -1 10 11 995.36 35.93
 0 16 11 34.95 3.51
 1 22 13 740 26.98
 -2 5 14 7.45 3.72
 -4 -20 15 2.92 4.63
 -2 7 17 617.55 23.25
 2 27 17 1.7 4.26
 -3 -2 18 338.01 13.65
 0 20 18 48.2 4.79
 -3 -1 20 49.96 5.56
 -4 -14 22 62.16 6.37
 0 20 26 10.92 5.8
 1 24 26 155.3 8.83
 5 -23 -14 2.93 5.32
 6 -21 -14 199.96 10
 5 -17 -13 209.28 10.03
 2 -33 -12 70.2 5.06
 3 -21 -12 520.58 19.83
 4 -15 -12 0.96 4.01
 5 -12 -12 69.12 5.65
 2 -24 -11 307.69 12.33
 1 -31 -10 79.38 4.89
 2 -18 -10 128.04 6.34
 3 -11 -10 8.56 3.66
 1 -23 -9 -0.4 3.26
 3 -7 -9 25.33 3.71
 5 -1 -9 7.38 4.29
 0 -34 -8 336.02 12.89
 2 -9 -8 278.93 11.01
 1 -13 -7 10.26 3.13
 8 3 -7 38.79 6.06
 5 7 -6 357.01 14.02
 7 7 -6 -3.5 4.24
 -1 -33 -5 4.07 2.08
 3 7 -4 1174.07 41.93
 -1 -20 -3 187.94 6.9
 7 13 -3 22.41 3.38
 9 12 -1 3 4.76
 -1 -4 2 464.39 16.65
 8 20 3 -0.74 2.46
 8 21 4 -0.73 2.27
 -1 2 5 3137.37 110.66
 8 22 5 0.81 2.31
 -2 -4 7 234.27 9.31
 0 13 8 3.45 2.56
 -4 -30 11 0.76 3.83
 -2 3 12 56.93 4.47
 -4 -24 13 477.15 18.44
 -2 4 13 65.83 4.73
 -4 -22 14 91.13 6.09
 -1 13 15 -0.58 3.87
 1 23 15 3.56 3.37
 4 30 15 18.72 2.64
 -4 -19 16 316.85 13.18
 -3 -3 17 0.73 4.12
 -1 14 17 641.38 24.07
 1 24 18 394.89 15.57
 -4 -15 20 9.23 5.58
 -2 8 20 40.57 5
 -3 -1 21 48.49 5.94
 -3 -1 22 27.05 5.89
 -1 15 24 164.15 8.68
 -1 15 25 2.08 4.96
 0 20 25 16.81 4.83
 1 24 25 46.57 6.01
 2 27 25 18.25 5.15
 3 29 25 116 7.9
 4 -43 -15 178.52 9.34
 4 -42 -15 2.36 5.25
 4 -41 -15 81.86 6.61
 3 -50 -14 5.02 5.06
 3 -49 -14 3.15 5.67
 3 -48 -14 23.45 5.87
 3 -47 -14 39.14 6.1
 3 -46 -14 19.76 5.8
 3 -45 -14 132.74 8.21
 3 -44 -14 9.42 5.64
 3 -43 -14 152.11 8.65
 3 -42 -14 3.14 5.05
 3 -28 -13 2.14 3.97
 6 -15 -13 37.1 5.76
 2 -32 -12 26.22 4.39
 7 -7 -11 217.02 10.47
 5 -4 -10 25.51 4.43
 2 -13 -9 69.17 4.5
 4 -3 -9 404.67 15.78
 6 0 -9 194.53 9.35
 4 0 -8 16.66 3.62
 2 3 -4 703.79 25.36
 9 7 -4 5.65 6.26
 0 -5 -2 2318.09 81.58
 5 15 -2 85.2 4.37
 6 17 -1 352.5 13.64
 9 15 1 1.37 3.94
 4 21 3 6.5 1.38
 -3 -21 6 278.89 10.75
 -2 -6 6 61.47 3.77
 8 23 6 -1.67 2.09
 -3 -18 7 0.86 3.03
 -1 5 7 2859.28 101.03
 0 14 9 1305.18 46.53
 0 15 10 297.13 11.46
 2 24 11 408.55 15.12
 -4 -27 12 39.13 4.92
 0 18 14 6.77 3.45
 -2 6 16 71.28 5.22
 0 19 16 95.69 5.66
 -4 -18 17 6.04 5.63
 -4 -17 18 209.55 10.52
 2 27 18 24.34 4.19
 -4 -16 19 53.56 6.2
 -3 -2 19 177.11 8.42
 0 20 19 14.1 4.02
 -4 -15 21 44.15 6.04
 -2 8 21 139.67 7.78
 -2 8 22 170.05 9.01
 -1 15 22 203.6 9.84
 -3 -1 23 -0.08 5.53
 -2 8 23 108.9 7.41
 -1 15 23 57.3 5.9
 -2 8 24 47.6 5.92
 2 27 24 19.15 5.4
 4 -40 -15 15.27 5.24
 4 -39 -15 70.74 6.32
 5 -30 -15 -1.05 5.19
 3 -41 -14 116.85 7.3
 3 -40 -14 3.85 5.05
 5 -22 -14 98.34 7.1
 6 -20 -14 6.56 5.38
 3 -27 -13 103.46 6.17
 4 -20 -13 25.65 4.57
 5 -16 -13 54.27 5.3
 6 -10 -12 220.19 10.49
 2 -23 -11 9.74 3.62
 3 -15 -11 253.98 10.63
 4 -10 -11 309.43 12.45
 6 -6 -11 6.82 5.11
 1 -30 -10 2.3 3.27
 8 -2 -9 165.62 9.57
 6 3 -8 108.38 6.65
 0 -25 -7 71.62 3.98
 4 3 -7 326.09 12.89
 7 5 -7 39.03 4.75
 1 -9 -6 448.16 16.51
 6 12 -4 403.15 15.69
 9 9 -3 32.48 5.95
 7 15 -2 140.48 6.86
 3 13 -1 2.9 1.78
 8 15 -1 2.41 3.42
 7 18 0 -0.49 2.71
 8 19 2 55.12 4.1
 -3 -25 5 59.15 3.75
 6 27 8 3.74 1.34
 -2 -1 9 220.58 9.03
 -4 -31 11 187.72 8.61
 -3 -10 11 561.14 20.92
 -4 -25 13 3.75 4.22
 -4 -23 14 29.97 4.35
 -3 -6 14 118.62 6.39
 3 28 14 261.86 10.45
 -4 -21 15 223.55 10.22
 -3 -5 15 217.7 9.56
 -3 -4 16 294.69 12.2
 5 31 17 21.68 2.92
 -2 7 18 414.65 16.3
 -1 14 18 273.26 11.43
 1 24 19 505.14 19.48
 -4 -16 20 98.79 7.24
 -3 -2 20 41.27 5.24
 0 20 20 9.36 4.93
 0 20 21 42.31 5.11
 -4 -15 22 66.54 6.43
 0 20 23 0.03 4.89
 0 20 24 16.8 4.61
 1 24 24 26.32 5.14
 3 29 24 41.74 5.86
 2 26 27 50.33 6.41
 3 28 27 25.25 6.26
 4 -38 -15 42.08 5.66
 5 -29 -15 26.71 5.43
 3 -39 -14 42.42 5.67
 3 -38 -14 55.77 5.97
 4 -26 -14 72 6.14
 5 -21 -14 37.9 5.73
 6 -14 -13 100.46 7.02
 2 -31 -12 238.62 10.17
 3 -20 -12 69.84 5.17
 4 -14 -12 621.46 23.41
 5 -11 -12 135.46 7.31
 5 -7 -11 514.13 19.78
 2 -17 -10 180.87 7.97
 4 -6 -10 1.16 3.24
 7 -3 -10 73.44 6.16
 7 0 -9 26.53 4.97
 0 -33 -8 173.34 7.36
 8 1 -8 11.73 5.23
 5 5 -7 2.69 3.39
 6 8 -6 2.86 4.09
 8 6 -6 2.61 5.14
 3 5 -5 1671.1 59.44
 -1 -25 -4 38.8 2.26
 4 10 -4 657.61 23.99
 8 10 -4 20.68 5.04
 4 12 -3 179.32 7.34
 6 14 -3 192.42 8.55
 9 11 -2 10.29 5.61
 4 17 0 916.92 32.79
 9 14 0 4.82 4.85
 6 20 1 9.58 2.32
 5 21 2 39.79 2.58
 -3 -37 3 14.23 2.13
 3 19 3 481.76 17.1
 -1 0 4 1419.15 50.27
 0 9 5 909.16 32.36
 -3 -16 8 309.99 12.04
 -4 -28 12 293.79 12.11
 3 27 12 61.96 3.43
 -2 5 15 628.27 23.45
 2 26 15 280.85 11.25
 -4 -20 16 20.59 5.23
 -3 -3 18 68.53 5.5
 -4 -17 19 53.3 6.84
 -2 7 19 529.83 20.33
 2 27 19 12.47 4.47
 1 24 20 493.32 19.14
 -4 -16 21 122.77 7.82
 -3 -2 21 23.84 5.47
 1 24 21 161.59 8.23
 0 20 22 75.57 5.82
 1 24 22 215.98 9.97
 1 24 23 26.63 4.93
 2 27 23 11.48 5.13
 4 -37 -15 -0.08 5.07
 4 -36 -15 29.15 5.53
 5 -28 -15 55.35 6.04
 3 -37 -14 24.45 5.35
 6 -19 -14 314.34 13.62
 3 -26 -13 1.56 4.04
 4 -19 -13 142.47 7.5
 5 -15 -13 107.14 6.98
 2 -30 -12 15.53 3.82
 7 -6 -11 -0.98 5.1
 1 -29 -10 130.34 6.37
 3 -10 -10 382.12 14.72
 1 -22 -9 982.81 35.46
 3 -3 -8 126.16 6.16
 7 3 -8 113.07 7.17
 2 -5 -7 293.78 11.3
 3 0 -7 165.33 7.23
 6 6 -7 16.62 4.75
 8 4 -7 26.79 5.31
 2 -2 -6 2808 99.29
 -1 -32 -5 45.75 2.79
 0 -11 -4 344.08 12.58
 1 0 -3 9748.37 342.72
 8 12 -3 40.12 4.75
 -2 -20 1 235.54 8.6
 8 18 1 4.73 3.13
 -1 -2 3 1318.42 46.66
 -3 -30 4 1.21 2.21
 -3 -14 9 2371.17 84.22
 3 25 9 4.81 1.34
 7 27 9 0.39 1.45
 -3 -12 10 340.77 13.33
 -2 0 10 23.32 3.51
 -4 -32 11 8.14 4.59
 1 21 12 12.74 2.95
 -4 -26 13 298.09 12.37
 2 25 13 110.53 5.27
 -4 -22 15 -3.17 4.77
 -1 13 16 29.31 4.06
 1 23 16 175.5 7.82
 -4 -19 17 273.88 12.05
 -3 -4 17 305.94 12.63
 -2 6 17 9.8 4.1
 0 19 17 290.28 11.88
 -4 -18 18 -0.1 5.28
 3 29 18 179.81 8.16
 -1 14 19 687.8 25.74
 2 27 20 142.17 7.43
 2 27 21 37.42 4.93
 -4 -16 22 9.64 5.48
 -3 -2 22 71 6.57
 -3 -2 23 205.04 9.83
 3 29 23 69.88 5.93
 4 30 24 9.89 5.36
 -1 14 25 363.44 15.14
 0 19 26 264.68 11.96
 4 -35 -15 38.36 5.75
 3 -36 -14 101.79 7.32
 4 -25 -14 2.73 4.11
 5 -20 -14 60.92 6.22
 3 -19 -12 522.87 19.87
 6 -9 -12 24.27 5.38
 1 -47 -11 6.2 5.25
 1 -46 -11 219.06 10.33
 1 -45 -11 21.8 5.32
 1 -44 -11 37.68 5.13
 1 -43 -11 2.4 4.14
 2 -22 -11 464.96 17.66
 3 -14 -11 68.88 4.99
 5 -3 -10 428.27 16.84
 6 -2 -10 274.81 12.29
 2 -12 -9 198.8 8.45
 3 -6 -9 130.21 6.39
 5 0 -9 531.62 20.2
 6 1 -9 0.22 5.16
 8 -1 -9 2.14 5.42
 0 -32 -8 94.6 4.83
 0 -19 -6 790.15 28.32
 7 8 -6 97.15 6.19
 7 10 -5 155.07 7.66
 7 12 -4 233.38 10.2
 5 17 -1 123.58 5.51
 2 13 1 27.88 1.52
 7 22 3 76.34 4.32
 7 23 4 4.55 2.14
 -2 -3 8 956.22 34.41
 -1 6 8 192.11 7.9
 -4 -29 12 20.12 4.36
 -1 11 13 4.42 3.32
 4 29 13 187.08 7.38
 -4 -24 14 137.03 7.48
 -2 4 14 393.44 15.27
 1 22 14 158.38 7.08
 0 18 15 15.58 3.31
 -4 -21 16 320.4 13.37
 4 30 16 2.86 2.64
 5 31 18 129.08 6.22
 -4 -18 19 -1.87 5.59
 -3 -3 19 171.96 8.49
 3 29 19 63.87 5.22
 -4 -17 20 18.18 5.62
 -2 7 20 37.62 4.87
 -2 7 21 15.95 4.85
 3 29 22 48.56 5.54
 -2 7 24 480.04 19.11
 -1 14 24 214.87 10.19
 1 23 26 25.13 5.71
 2 26 26 105.86 7.45
 3 28 26 5.82 5.47
 4 -34 -15 51.08 6.4
 5 -27 -15 -0.16 5.26
 3 -35 -14 23.16 5.71
 6 -18 -14 1.14 5.31
 4 -18 -13 32.46 4.59
 6 -13 -13 2.65 5.14
 2 -29 -12 404.23 15.83
 4 -13 -12 18.69 4.27
 5 -10 -12 24.36 4.55
 7 -9 -12 8.94 5.34
 1 -42 -11 17.18 4.47
 1 -41 -11 3.07 4.04
 4 -9 -11 40.67 4.46
 7 -2 -10 5.39 5.37
 4 -2 -9 37.12 4.14
 2 -8 -8 69.9 4.46
 8 2 -8 114.58 7.51
 7 6 -7 5.47 4.45
 4 6 -6 37.04 3.78
 5 10 -5 205.05 8.65
 5 12 -4 19.25 2.99
 9 8 -4 24.23 5.96
 4 14 -2 319.39 12.04
 6 16 -2 61.83 4.33
 8 14 -2 174.77 8.48
 9 13 -1 7.86 4.97
 8 17 0 35.94 3.86
 -3 -38 3 247.6 9.35
 -2 -11 4 264.08 10
 1 13 4 80.59 3.27
 7 24 5 -1.42 1.94
 -3 -22 6 14.72 2.68
 -3 -19 7 1068.4 38.38
 -4 -33 11 145.64 7.7
 -2 1 11 58.72 4.33
 -2 2 12 429.32 16.26
 -1 10 12 776.06 28.29
 -2 3 13 29.71 3.76
 -3 -7 14 410.06 15.92
 -3 -6 15 0.32 3.74
 -3 -5 16 20.36 4.23
 -4 -20 17 -0.66 5.56
 -1 13 17 70.99 5.09
 -4 -19 18 285.76 12.84
 0 19 18 578.71 21.88
 5 31 19 166.21 7.65
 -3 -3 20 425.62 16.97
 3 29 20 100.54 6.21
 -4 -17 21 86.3 6.86
 3 29 21 2.64 4.49
 -4 -17 22 234.61 10.87
 -2 7 22 45.33 5.85
 -2 7 23 135.88 8.13
 -1 14 23 25.94 5.2
 0 19 25 195.87 9.81
 4 -33 -15 184.5 9.78
 5 -26 -15 209.36 9.88
 3 -34 -14 64.63 6.44
 4 -24 -14 101.84 6.7
 2 -48 -13 183.26 9.33
 2 -47 -13 -1.77 5.14
 2 -46 -13 210.55 10.11
 2 -45 -13 7 5.19
 2 -44 -13 64.34 6.27
 2 -43 -13 17.95 5.51
 5 -14 -13 143.37 7.85
 1 -40 -11 195.71 8.83
 5 -6 -11 -0.83 4.1
 7 -5 -11 215.3 10.34
 1 -28 -10 352.75 13.69
 2 -16 -10 67.23 4.58
 4 -5 -10 591.43 22.16
 7 1 -9 6.38 4.54
 4 1 -8 10.36 3.55
 6 4 -8 11.41 4.52
 0 -24 -7 1313.63 46.79
 1 -12 -7 87.96 4.8
 3 3 -6 279.36 10.97
 5 8 -6 157 7.33
 2 1 -5 76.72 4.23
 7 14 -3 1.06 2.95
 9 10 -3 25.69 5.6
 6 19 0 402.86 15.28
 0 4 2 129.99 4.92
 7 21 2 0.65 2.34
 -3 -26 5 19.57 2.75
 -1 7 9 976.66 35.1
 2 23 10 3.51 2.17
 -4 -34 11 164.93 8.26
 -3 -11 11 260.65 10.73
 -4 -30 12 12.96 4.35
 -4 -27 13 39.69 4.81
 -4 -25 14 -0.41 4.63
 -4 -23 15 24.89 4.52
 -1 12 15 6.92 3.6
 -2 5 16 483.95 18.52
 2 26 16 468.26 17.85
 1 23 17 57.49 4.55
 -3 -4 18 225.35 10.08
 -2 6 18 1.48 4.07
 -4 -18 20 -0.7 5.41
 -3 -3 21 277.25 12.38
 -3 -3 22 232.39 11.03
 -3 -3 23 0.54 5.42
 4 30 23 8.17 4.93
 0 19 24 74.08 6.17
 1 23 25 6.09 4.69
 2 26 25 210.87 10.24
 4 -32 -15 1.2 5.28
 3 -33 -14 179.36 8.92
 5 -19 -14 60.6 6.29
 6 -17 -14 315.77 13.62
 2 -42 -13 10.65 5.3
 2 -41 -13 36.02 5.64
 6 -12 -13 65.02 6.18
 2 -28 -12 191.97 8.64
 3 -18 -12 28.22 4.22
 6 -8 -12 18.05 5.37
 7 -8 -12 29.26 5.69
 1 -39 -11 -0.46 3.71
 3 -9 -10 27.35 3.9
 1 -21 -9 366.56 14.02
 0 -31 -8 39.77 3.43
 7 4 -8 8.23 4.92
 8 7 -6 137.7 8.01
 8 11 -4 24.46 4.53
 5 14 -3 4.27 2.47
 5 20 1 30.91 2.45
 9 16 1 -1.12 3.72
 4 20 2 114.4 4.62
 -3 -31 4 400.43 14.76
 -1 3 6 2299.23 81.3
 7 25 6 0.46 1.82
 -2 -5 7 303.07 11.7
 -3 -17 8 68.03 4.23
 -1 8 10 23.69 3.27
 -1 9 11 33.12 3.56
 1 20 11 106.33 5.21
 0 16 12 60.48 3.9
 3 28 15 116.07 5.91
 -4 -22 16 3.97 5.28
 -4 -21 17 144.88 8.14
 -3 -5 17 0.79 4.03
 -4 -20 18 38.8 5.79
 -4 -19 19 46.43 6.06
 -3 -4 19 18.17 4.59
 -2 6 19 4.14 4.2
 0 19 19 908.89 33.39
 0 19 20 836.77 31
 -4 -18 21 -0.31 5.15
 0 19 23 2.51 4.86
 1 23 24 31.42 5.19
 3 28 25 0.47 5.11
 2 -40 -13 93.36 6.78
 2 -39 -13 0.84 4.53
 1 -38 -11 625.7 23.39
 -4 -35 11 22.38 5
 3 -32 -14 32.62 5.03
 4 -31 -15 278.83 12.38
 -4 -31 12 3.25 4.36
 -4 -28 13 170.84 8.41
 1 -27 -10 4.96 3.3
 -4 -26 14 70.71 5.89
 5 -25 -15 6.89 5.3
 -4 -24 15 108.14 7.05
 4 -23 -14 28.97 4.95
 -4 -19 20 2.51 5.17
 4 -17 -13 209.7 9.48
 -3 -15 9 273.56 10.93
 3 -13 -11 85.31 5.38
 -3 -13 10 174.71 7.64
 -3 -10 12 48.17 4.36
 5 -9 -12 237.91 10.47
 5 -2 -10 262.41 11.07
 -2 -2 9 104.44 5.35
 6 -1 -10 2.34 5.38
 8 0 -9 270.86 12.37
 4 4 -7 56.23 4.46
 -2 4 15 40.77 4.34
 8 5 -7 93.74 7.16
 -2 5 17 766.14 28.39
 5 6 -7 8.18 3.74
 -2 6 20 -0.15 4.2
 -2 6 24 4.38 5.18
 6 9 -6 241.19 10.45
 6 11 -5 22.37 4.3
 9 12 -2 10.99 4.88
 -1 13 18 2.59 3.78
 -1 13 25 21.42 5.14
 8 16 -1 66.99 4.84
 0 18 16 2.91 3.6
 0 19 21 140.86 7.95
 0 19 22 5.53 4.5
 7 20 1 14.93 2.61
 1 23 18 27.69 4.31
 1 23 23 10.31 4.61
 2 25 27 0.98 5.65
 2 26 24 180.51 9.06
 4 30 17 16.4 3.14
 4 30 22 0.85 4.33
 -4 -23 16 36.2 5.85
 -4 -20 19 42.88 6.68
 -4 -19 21 149.73 8.84
 -3 -7 15 277.23 11.51
 -3 -6 16 1.31 3.91
 -3 -4 20 8.74 4.79
 -3 -4 21 43.56 5.97
 -2 -7 6 150.7 6.35
 -2 6 21 2.48 4.56
 -2 6 22 1.32 5.19
 -2 6 23 -0.55 5.33
 -1 -31 -5 10.83 1.97
 -1 11 14 142.86 6.66
 -1 12 16 591.04 22.13
 -1 13 19 44.12 5.06
 -1 13 24 14.22 5.59
 0 10 6 1.87 2.33
 0 15 11 472.39 17.56
 0 18 26 0.18 4.91
 1 -37 -11 19.44 3.84
 1 -5 -5 2428.57 85.79
 1 22 15 32.26 3.53
 1 23 19 13.69 4.46
 1 23 22 40.97 5.04
 2 -38 -13 294.62 12.58
 2 -27 -12 164.39 7.7
 2 -11 -9 613.12 22.59
 2 26 17 323.88 13.02
 3 -2 -8 515.18 19.21
 3 15 0 322.25 11.75
 3 27 27 19.23 6.15
 4 -30 -15 -3.26 5.39
 4 -12 -12 1059.02 38.63
 4 -8 -11 109.73 6.14
 4 30 18 1.1 3.47
 4 30 21 -1.21 4.17
 5 -24 -15 392.7 16.14
 5 -18 -14 2.61 5.25
 5 -13 -13 6.8 4.69
 5 -5 -11 469.2 18.18
 5 1 -9 4.53 3.32
 5 30 14 4.32 1.81
 6 -16 -14 3.95 5.13
 6 2 -9 144.42 7.77
 6 7 -7 493.24 19.12
 6 13 -4 11.34 3.83
 7 -4 -11 18.78 5.76
 7 -1 -10 7.54 4.78
 8 3 -8 30.4 6.1
 8 13 -3 -1.46 3.57
 9 15 0 -0.99 3.98
 -4 -32 12 122.64 6.93
 -4 -29 13 50.98 5.41
 -4 -25 15 3.82 5.11
 -4 -22 17 28.16 5.45
 -4 -21 18 170.32 8.92
 -4 -20 20 65.09 6.16
 -3 -23 6 156.63 6.6
 -3 -20 7 289.23 11.25
 -3 -5 18 51.41 5.06
 -3 -4 22 62.47 6.46
 -3 -4 23 31.06 5.8
 -2 -17 2 1555.13 54.94
 -2 -14 3 194.32 7.47
 -2 -1 10 234.61 9.42
 -2 3 14 5.35 3.64
 -2 5 18 725.17 27
 -1 13 20 15.95 4.37
 0 -30 -8 -0.11 2.71
 0 18 25 0.85 4.62
 1 -36 -11 463.8 17.72
 1 -8 -6 303.89 11.53
 1 21 13 60.43 4.02
 1 23 20 1.14 4.51
 1 23 21 5.74 4.42
 1 22 26 59.86 6.27
 2 -37 -13 0.51 4.63
 2 -15 -10 452.61 17.09
 2 24 12 43.88 3.27
 2 25 14 26.99 3.34
 2 25 26 -1.17 5.71
 3 -31 -14 224.57 10.17
 3 -17 -12 527.42 19.99
 3 -5 -9 16.64 3.52
 3 1 -7 96.32 5.05
 3 8 -4 201.01 7.96
 3 28 24 23.67 5.15
 4 -22 -14 75.54 5.85
 4 -1 -9 2.23 3.44
 4 16 -1 204.67 7.97
 4 30 19 0.53 3.55
 4 30 20 4.73 4
 5 4 -8 89.35 5.24
 6 -11 -13 26.8 5.39
 6 -7 -12 68.29 6.24
 6 18 -1 1.66 2.46
 7 -7 -12 68.46 6.29
 7 2 -9 23.92 4.8
 7 7 -7 30.61 4.7
 7 9 -6 3.45 3.91
 7 11 -5 -0.56 3.51
 8 20 2 2.74 2.69
 8 21 3 0.16 2.33
 8 22 4 -0.94 2.17
 9 9 -4 1.73 5.43
 -4 -27 14 72.44 5.65
 -4 -24 16 10.11 4.89
 -4 -21 19 34.27 5.72
 -4 -20 21 51.14 6.05
 -3 -27 5 239.39 9.33
 -3 -12 11 785.48 28.71
 -3 -6 17 15.49 4.12
 -3 -5 19 147.12 7.78
 -2 0 11 520.46 19.4
 -2 1 12 44.16 4.05
 -2 2 13 983.89 35.67
 -2 4 16 52.78 4.67
 -1 10 13 773.05 28.24
 0 -44 -9 10.24 3.98
 0 -23 -7 9.06 2.5
 0 14 10 394.72 14.72
 0 18 17 3.91 3.39
 1 -35 -11 2.48 3.58
 1 -26 -10 1171.35 42.17
 1 -20 -9 140.49 6.49
 1 19 10 924.9 33.17
 2 -36 -13 237.38 10.53
 2 -26 -12 496.53 18.86
 2 -4 -7 237.33 9.49
 2 6 -3 104.56 4.63
 2 8 -2 29.74 2.32
 2 22 9 447.79 16.27
 2 26 18 267.13 11.21
 3 -30 -14 10.13 4.42
 3 10 -3 1479.05 52.53
 3 28 16 33.4 3.77
 4 -29 -15 295.01 12.87
 4 -16 -13 286.76 11.98
 4 -4 -10 203.93 9.01
 5 -23 -15 4.41 5.27
 5 -17 -14 92.97 6.35
 5 16 -2 148 6.43
 6 -15 -14 108.28 7.2
 6 5 -8 333.45 13.82
 6 15 -3 0.19 3.4
 6 24 4 195.21 7.75
 6 30 14 0.43 1.29
 7 13 -4 6.86 3.2
 7 19 0 98.81 5.23
 8 1 -9 -2.89 5.27
 8 23 5 -0.65 2.2
 9 11 -3 0.74 5.58
 9 14 -1 -2.1 5.01
 -4 -33 12 4.15 5.03
 -4 -30 13 64.93 5.74
 -4 -26 15 149.37 7.87
 -4 -23 17 27.53 5.75
 -4 -22 18 107.28 7.76
 -4 -21 20 4.58 5.21
 -3 -32 4 27.33 2.61
 -3 -18 8 154.93 6.83
 -3 -14 10 596.8 22.07
 -3 -5 20 608.96 23.26
 -2 -4 8 235.15 9.38
 -2 5 19 488.08 18.87
 -2 5 24 350.92 14.75
 -1 4 7 71.61 4.15
 -1 12 17 508.63 19.34
 -1 12 25 483.83 19.18
 0 -43 -9 95.99 5.57
 0 -42 -9 104.34 5.57
 0 -18 -6 -0.11 2.41
 0 11 7 70.93 3.83
 0 18 18 3 3.56
 0 18 24 22.5 4.74
 1 -2 -4 2547.79 89.9
 1 22 16 -0.44 3.56
 1 22 25 61.75 6.14
 2 -35 -13 0.02 3.78
 2 -7 -8 438.13 16.4
 2 -1 -6 18.76 3.14
 2 26 19 148.29 7.45
 2 26 20 33.15 4.63
 2 26 21 9.14 4.48
 3 -22 -13 3.63 3.93
 3 -12 -11 770.61 28.33
 3 -8 -10 103.48 5.41
 3 6 -5 3.38 2.69
 3 26 11 61.93 3.17
 3 27 13 15.51 2.83
 3 28 23 59.02 5.59
 3 27 26 32.25 5.5
 4 -42 -16 -0.11 4.51
 4 -21 -14 189.61 8.93
 4 -11 -12 19.19 4.17
 4 2 -8 56.36 4.24
 4 9 -5 1.2 2.72
 4 11 -4 0.27 2.2
 5 -12 -13 179.47 8.73
 5 -8 -12 -1.47 4.2
 5 19 0 6.8 2.04
 6 -20 -15 1.2 5.29
 6 0 -10 383.63 15.71
 7 -3 -11 77.83 6.38
 7 5 -8 114.33 7.07
 7 26 7 1.3 1.72
 8 6 -7 6.73 5.21
 8 8 -6 -1.82 4.73
 8 15 -2 1.33 3.5
 8 19 1 94.26 5.53
 -4 -34 12 289.57 12.39
 -4 -28 14 115.77 7.15
 -4 -22 19 161.54 8.76
 -4 -21 21 95.61 6.94
 -3 -16 9 465.27 17.46
 -3 -11 12 41.35 3.95
 -3 -8 15 79.43 5.09
 -3 -7 16 63.44 5.03
 -3 -6 18 8.33 4.16
 -3 -5 21 431.44 17.39
 -3 -5 22 449.25 18.09
 -3 -5 23 7.14 5.4
 -2 3 15 298.32 12.06
 -2 5 20 88.18 5.91
 -2 5 21 46.8 5.22
 -2 5 22 54.06 5.9
 -2 5 23 54.49 6.07
 -1 -24 -4 712.5 25.33
 -1 1 5 170.85 6.96
 -1 11 15 356.38 13.95
 0 -41 -9 216.72 9.12
 0 12 8 2077.56 73.54
 0 13 9 72.62 4.04
 0 17 15 89.54 5.29
 0 18 23 3.34 4.83
 1 -34 -11 410.23 15.83
 1 -15 -8 644.47 23.46
 1 -11 -7 33.85 3.23
 1 22 24 6.24 4.25
 2 4 -4 135.23 5.83
 2 25 25 2.4 4.9
 3 -49 -15 3.07 5.09
 3 -48 -15 122.74 8.03
 3 -47 -15 39.37 6.01
 3 -46 -15 72.43 6.77
 3 -45 -15 110.52 7.16
 3 -44 -15 18.74 5.07
 3 -29 -14 263.68 11.32
 3 -16 -12 231.69 9.95
 3 24 8 317.43 11.45
 3 28 22 162.25 8.26
 4 -41 -16 146.37 8.34
 4 -40 -16 15.13 5.21
 4 -15 -13 8.37 4.17
 4 -7 -11 257.45 10.82
 4 19 1 462.83 16.77
 4 29 14 202.26 8.07
 4 29 24 55.19 5.91
 5 -22 -15 165.31 8.9
 5 -16 -14 120.02 7.44
 5 -4 -11 9.78 4.08
 5 -1 -10 35.78 4.38
 5 9 -6 187.76 8.2
 5 11 -5 30.55 3.25
 6 -14 -14 12.93 5.26
 6 -10 -13 74.95 6.32
 6 -6 -12 7.58 5.11
 6 3 -9 20.54 4.72
 6 25 5 0.02 1.64
 7 -6 -12 6.56 5.09
 7 0 -10 0.7 4.61
 7 15 -3 106.4 5.81
 8 4 -8 40.16 5.52
 8 12 -4 14.15 4.06
 -4 -31 13 1.24 4.76
 -4 -27 15 122.16 7.08
 -4 -25 16 4.54 4.85
 -4 -24 17 159.39 8.89
 -4 -23 18 26.16 6.18
 -3 -21 7 700.67 25.49
 -2 4 17 12.5 3.97
 -1 -42 -6 6.15 2.56
 -1 -30 -5 106.13 4.49
 -1 9 12 703.83 25.76
 -1 12 18 523.51 19.92
 -1 12 24 117.6 7.15
 0 -40 -9 183.91 7.9
 0 -29 -8 5.26 2.62
 0 2 1 2383.33 83.79
 0 7 4 4440.82 156.26
 0 18 19 9.67 3.77
 0 18 20 2.66 4.55
 0 18 21 2.73 4.97
 0 18 22 6 4.49
 0 17 26 209.92 10.12
 1 -25 -10 15.92 3.38
 1 10 2 1382.7 48.61
 1 18 9 20.86 2.64
 2 -34 -13 174.15 8.14
 2 -25 -12 67.75 4.83
 2 25 15 65.96 4.5
 2 24 27 19.63 5.71
 3 -43 -15 54.09 5.69
 3 -42 -15 32.19 5.75
 3 -41 -15 54.38 5.72
 3 -28 -14 33.54 4.59
 3 -21 -13 1020.79 37.26
 3 4 -6 83.4 4.5
 4 -39 -16 42.38 5.69
 4 -38 -16 5.59 4.99
 4 -20 -14 88.34 5.94
 4 13 -3 4.6 2.26
 5 -29 -16 16.11 5.37
 5 7 -7 25.76 3.86
 5 13 -4 1.52 2.56
 6 -19 -15 257.63 11.72
 6 10 -6 33.59 4.38
 7 3 -9 108.87 7.11
 7 18 -1 2.65 2.96
 8 18 0 0.11 3.18
 9 8 -5 21.05 5.82
 9 13 -2 2.34 4.91
 -4 -35 12 0.95 4.94
 -4 -32 13 4.23 5.25
 -4 -29 14 189.84 9.28
 -4 -23 19 8.21 5.18
 -4 -22 20 175.35 9.11
 -4 -22 21 212.56 10.26
 -3 -24 6 130.39 5.78
 -3 -13 11 81.93 5.16
 -3 -7 17 27.39 4.46
 -3 -6 19 3.9 4.48
 -2 -6 7 3.73 2.68
 -2 -3 9 803.65 29.12
 -2 2 14 883.44 32.24
 -2 4 18 0.44 4.03
 -1 -41 -6 14.51 2.68
 -1 5 8 1251.08 44.64
 -1 8 11 171.6 7.45
 -1 12 19 784.09 29.05
 -1 12 20 230.37 10.17
 1 -33 -11 2.64 3.39
 1 14 5 674.83 23.99
 1 20 12 140.97 6.27
 1 21 14 88.95 4.82
 1 22 17 71.56 4.85
 1 22 23 3.47 4.51
 1 21 26 45.47 5.45
 2 -33 -13 16.41 4.41
 2 -14 -10 30.29 3.68
 2 -10 -9 95.13 5.19
 2 10 -1 413.26 14.86
 2 25 24 -2.61 4.68
 3 -40 -15 113.98 7.6
 3 -4 -9 527.48 19.7
 3 28 18 21.95 3.62
 3 28 20 10.19 4.02
 3 28 21 201.45 9.33
 3 27 25 38.86 5.75
 4 -37 -16 -0.36 5.54
 4 5 -7 286.23 11.45
 5 -28 -16 35.56 5.03
 5 -21 -15 -0.26 5.19
 5 -11 -13 53.31 5.32
 5 -7 -12 334.9 13.66
 6 -9 -13 100.42 6.96
 6 8 -7 27.72 4.73
 6 12 -5 459.75 17.72
 6 17 -2 124.12 6
 6 21 1 196.22 8.04
 7 -9 -13 4.38 5.3
 7 10 -6 150.36 7.62
 8 2 -9 183.83 9.89
 8 14 -3 62.53 5.1
 9 10 -4 50.32 6.19
 9 16 0 -5 3.73
 -4 -30 14 15.27 5.27
 -4 -28 15 64.48 5.64
 -4 -26 16 1.94 4.79
 -4 -25 17 -2.34 5.65
 -4 -24 18 243.76 11.51
 -3 -33 4 246.16 9.46
 -3 -28 5 44.38 3.27
 -3 -6 20 1.98 4.64
 -3 -6 21 -0.55 4.54
 -3 -6 22 5.05 5.51
 -3 -6 23 30.18 5.74
 -2 -12 4 2103.06 74.33
 -2 3 16 340.22 13.57
 -2 4 24 26.87 4.85
 -1 6 9 149.2 6.55
 -1 7 10 55.03 3.97
 -1 10 14 244.29 10.03
 -1 11 16 87.97 5.37
 -1 12 21 125.3 7.17
 0 17 16 15.64 3.78
 0 17 25 183.15 9.07
 1 -19 -9 881.51 31.84
 1 22 18 254.22 10.68
 1 22 22 179.54 8.75
 2 -32 -13 45.69 4.4
 2 -24 -12 950.05 34.61
 3 -39 -15 50.95 5.69
 3 -38 -15 287.12 12.49
 3 -27 -14 126.87 6.95
 3 -11 -11 253.13 10.51
 3 -1 -8 18.94 3.46
 3 18 2 0.43 1.05
 3 28 19 92.46 5.74
 3 26 27 85.26 7.11
 4 -36 -16 0.55 4.91
 4 -19 -14 389.98 15.55
 4 -14 -13 263.27 11.2
 4 -10 -12 636.37 23.84
 4 -3 -10 370.65 14.51
 4 0 -9 113.57 5.95
 4 29 23 154.16 8.29
 5 -27 -16 23.29 5.37
 5 -15 -14 18.58 5.27
 5 5 -8 97.84 5.57
 6 -18 -15 0.21 5.09
 6 -13 -14 9.31 5.1
 6 -2 -11 385.41 15.85
 6 1 -10 2.85 4.72
 6 6 -8 16.99 4.86
 6 14 -4 277.37 11.39
 7 -2 -11 62.88 6.34
 7 1 -10 11.3 4.62
 7 8 -7 23.36 4.49
 7 12 -5 151.22 7.38
 8 17 -1 2.01 3.38
 -4 -33 13 0.16 4.71
 -4 -24 19 249.35 11.31
 -4 -23 20 0.49 5.01
 -4 -23 21 12.84 5.69
 -3 -19 8 185.07 7.79
 -3 -15 10 119.81 6.02
 -3 -12 12 46.11 4.37
 -3 -8 16 93.49 5.84
 -3 -7 18 59.72 5.18
 -2 -8 6 1892.29 67.08
 -2 -2 10 6.94 3.14
 -2 0 12 285.77 11.4
 -2 4 19 116.84 6.65
 -2 4 20 90.89 6.08
 -2 4 22 134.77 7.83
 -2 4 23 59.7 6.14
 -1 -7 1 954.82 33.72
 -1 11 25 0.99 4.91
 0 -38 -9 406.12 15.46
 0 -28 -8 329.31 12.5
 0 -22 -7 755.78 27.21
 0 15 12 377.16 14.28
 0 17 24 35.79 4.94
 1 -32 -11 45.93 4.13
 1 22 19 338.98 13.76
 1 22 20 388.04 15.53
 1 22 21 149.32 7.75
 2 -18 -11 178.45 7.92
 2 2 -5 781.81 28.11
 2 21 8 642.33 22.97
 2 25 16 9.31 3.56
 2 24 26 74.81 6.53
 3 -37 -15 37.12 6.05
 3 -20 -13 50.32 4.64
 3 -15 -12 847.22 31.08
 3 -7 -10 151.97 7.1
 4 -35 -16 54.88 5.85
 4 -25 -15 2.47 4.98
 4 -6 -11 10.94 3.85
 5 -20 -15 31.87 5.65
 5 -3 -11 137.95 7.17
 5 0 -10 274.98 11.47
 5 15 -3 66.33 3.85
 5 18 -1 1.71 2.06
 5 30 15 5.42 2.22
 6 -5 -12 117.13 7.37
 7 -5 -12 82.7 6.59
 7 6 -8 1.7 4.06
 8 7 -7 70.7 6.3
 8 11 -5 19.96 4.86
 9 12 -3 58.84 5.95
 -4 -31 14 203.03 9.74
 -4 -29 15 312.28 13.3
 -4 -27 16 104.45 6.78
 -4 -26 17 88.45 7.08
 -4 -25 18 58.86 6.52
 -4 -24 20 256.86 11.58
 -3 -17 9 0.36 3.09
 -3 -11 13 2.78 3.49
 -3 -7 19 293.36 12.4
 -2 -1 11 50.71 4.01
 -2 4 21 193.35 9.18
 -1 -1 4 371.7 13.64
 -1 11 17 49.52 4.83
 0 -37 -9 -0.73 2.94
 0 17 17 240.11 10.18
 1 -24 -10 838.11 30.42
 1 15 6 290.94 10.64
 1 21 25 124 7.6
 2 -31 -13 20.83 4.23
 2 -6 -8 79.91 4.6
 2 -3 -7 38.98 3.54
 2 23 11 28.86 2.65
 2 24 13 19.38 3.03
 3 -36 -15 186.51 9.68
 3 -26 -14 75.06 5.84
 3 2 -7 155.37 6.98
 3 27 14 0.61 2.98
 3 27 24 58.76 5.83
 4 -34 -16 -0.65 5.09
 4 3 -8 872.81 31.82
 4 15 -2 186.94 7.45
 4 29 22 100.98 6.6
 5 -26 -16 151.01 8.38
 5 -10 -13 138.69 7.51
 6 -17 -15 237.59 11.05
 6 -12 -14 14.69 5.17
 6 -8 -13 7.92 5.11
 6 4 -9 40.54 5.46
 6 20 0 6.2 2.4
 6 26 6 40.48 2.38
 7 -8 -13 32.85 6.22
 7 4 -9 1.06 4.29
 7 14 -4 161.04 7.53
 7 22 2 94.93 4.83
 7 23 3 -0.98 2.09
 8 0 -10 109.4 7.5
 8 5 -8 22.02 5.73
 9 15 -1 1 4.19
 -4 -34 13 137.91 8.05
 -4 -28 16 4.18 4.91
 -4 -25 19 14.28 5.04
 -4 -24 21 223.78 10.95
 -3 -25 6 45.09 3.41
 -3 -22 7 462.94 17.2
 -3 -8 17 79.03 5.49
 -3 -7 20 472.41 18.58
 -3 -7 21 381.56 15.68
 -3 -7 22 376.61 15.66
 -3 -7 23 8.52 5.33
 -2 -25 0 2.88 0.96
 -2 -21 1 785.8 27.84
 -2 2 15 413.63 15.96
 -2 3 17 515.15 19.63
 -1 -39 -6 10.65 2.35
 -1 2 6 360 13.4
 -1 9 13 308.62 12.24
 0 -10 -4 19.31 2.17
 0 17 23 19.7 4.62
 0 16 26 25.28 5.1
 1 -31 -11 2.91 3.41
 1 -14 -8 24.63 3.13
 1 -7 -6 2210.18 78.18
 1 3 -2 211.96 7.93
 1 21 15 559.19 20.78
 2 -23 -12 3.63 3.8
 2 -13 -10 0.55 3.14
 2 25 17 35.17 4.31
 2 25 22 31.22 5
 3 -35 -15 6.53 5.59
 3 26 26 30.64 5.86
 4 -33 -16 159.05 8.59
 4 -24 -15 97.28 6.29
 4 -18 -14 2.1 3.5
 4 -9 -12 5.35 3.82
 4 29 15 182.62 7.57
 4 28 25 22.18 5.75
 5 -25 -16 0.58 5.18
 5 -19 -15 4.34 5.27
 5 -14 -14 364.93 15
 5 -6 -12 17.06 4.27
 7 21 1 -0.27 2.52
 7 24 4 10.45 2.2
 8 3 -9 1.13 5.7
 8 13 -4 7.94 3.81
 8 16 -2 65.17 4.82
 9 9 -5 0.51 5.5
 -4 -35 13 -1.61 4.85
 -4 -32 14 19.59 5.32
 -4 -30 15 1.42 5.2
 -4 -27 17 34.64 6.04
 -4 -26 18 193.88 9.83
 -4 -25 20 1.6 5.01
 -3 -34 4 66.64 3.61
 -3 -29 5 608.81 22.11
 -3 -14 11 62.94 4.33
 -3 -8 18 59.38 5.13
 -2 -5 8 1632.43 58.08
 -2 3 18 498.43 19.12
 -2 3 24 182.92 9.32
 -1 10 15 94.76 5.46
 -1 11 18 21.27 4.02
 -1 11 19 12.1 4.11
 -1 11 22 32.08 5.2
 0 -36 -9 567.64 20.97
 0 -17 -6 583.4 21.04
 0 14 11 36.56 3.45
 0 17 18 852.38 31.29
 0 17 19 854.52 31.45
 0 17 21 229.35 10.31
 0 17 22 63.7 5.54
 1 -4 -5 6.9 2.77
 1 21 24 126.91 7.39
 2 -30 -13 33.75 4.09
 2 -9 -9 889.65 32.18
 2 25 21 16.46 4.14
 2 24 25 319.85 13.74
 2 23 27 30.94 5.97
 3 -34 -15 163.99 8.88
 3 -25 -14 -0.58 4.38
 3 -19 -13 685.75 25.52
 3 -14 -12 3.28 3.31
 3 -10 -11 548.05 20.53
 3 14 -1 816.32 29.11
 3 27 23 64.4 5.75
 4 -32 -16 -0.51 4.95
 4 -13 -13 -1.41 4
 4 18 0 7.03 1.79
 5 30 16 17.41 2.72
 5 30 20 0.98 3.58
 6 -16 -15 -2.7 4.36
 6 -1 -11 5.22 5.42
 6 16 -3 75.58 4.8
 7 -4 -12 58.22 5.9
 7 -1 -11 13.53 4.81
 8 21 2 -0.05 2.12
 9 11 -4 4.38 5.7
 9 14 -2 -2.25 4.74
 -4 -33 14 115.13 7.54
 -4 -29 16 206.22 10.1
 -4 -26 19 257.57 11.55
 -4 -25 21 2 5.01
 -3 -16 10 737.98 26.96
 -3 -13 12 292.28 11.82
 -2 -15 3 1327.26 47.01
 -2 1 14 79.76 5.15
 -2 3 19 179.67 8.47
 -2 3 22 32.05 5.52
 -2 3 23 38 5.84
 -1 -29 -5 11.72 1.89
 -1 -19 -3 404.89 14.43
 -1 11 20 41.27 4.66
 -1 11 21 34.64 4.81
 0 -27 -8 0.94 2.62
 0 -7 -3 884.73 31.33
 0 17 20 595.93 22.55
 0 16 25 46.55 5.27
 1 -46 -12 253.97 11.15
 1 -45 -12 117.54 7.36
 1 -30 -11 87.2 5.14
 1 -23 -10 38.65 3.78
 1 -10 -7 0.4 2.75
 1 5 -1 135.7 5.15
 1 19 11 317.09 12.05
 1 20 13 213.08 8.77
 1 20 26 20.83 5.52
 2 -47 -14 4.46 5.05
 2 -46 -14 101.57 6.98
 2 -45 -14 7.61 5.1
 2 -44 -14 20.5 5.31
 2 -17 -11 696.25 25.61
 2 0 -6 3279.35 115.8
 2 25 18 25.29 4.33
 2 25 19 16.42 4.31
 2 25 20 1.59 4.05
 3 -33 -15 115.56 7.11
 3 -3 -9 140.41 6.6
 4 -31 -16 275.27 12.15
 4 -23 -15 14.17 4.91
 4 -5 -11 134.43 6.75
 4 -2 -10 435.32 16.7
 4 10 -5 367.92 13.95
 4 29 21 53.66 5.01
 5 -24 -16 246.24 10.99
 5 -18 -15 -0.78 5.27
 5 -13 -14 1.25 4.92
 5 -9 -13 110.52 6.55
 5 8 -7 250.47 10.4
 5 10 -6 304.34 12.05
 5 12 -5 152.3 6.74
 5 23 3 14.16 1.7
 6 -11 -14 33.03 5.45
 6 2 -10 273.34 11.82
 6 9 -7 186.64 8.81
 6 11 -6 51.7 4.72
 6 19 -1 311.72 12.11
 6 30 15 -1.88 1.89
 7 -7 -13 5.35 5.19
 7 2 -10 0.5 4.41
 7 9 -7 35.16 4.57
 7 11 -6 1.26 3.62
 7 16 -3 29.27 3.52
 7 20 0 15.62 2.68
 7 27 8 -0.34 1.45
 7 28 10 -1.11 1.14
 8 1 -10 1.88 5.89
 8 20 1 3.06 2.58
 8 22 3 -0.52 2.17
 -4 -31 15 312.34 13.37
 -4 -28 17 47.9 6.08
 -4 -27 18 68.81 6.01
 -4 -26 20 263.89 12.03
 -4 -26 21 173.83 9
 -3 -20 8 34.94 3.54
 -3 -18 9 1.64 3.04
 -3 -12 13 5.17 3.88
 -3 -11 14 252.47 10.73
 -3 -9 17 11.17 4.05
 -3 -8 19 22.74 4.69
 -3 -8 20 72.6 5.99
 -3 -8 21 29.42 5.56
 -3 -8 22 26.92 5.75
 -3 -8 23 35.41 5.73
 -2 -4 9 109.23 5.38
 -2 2 16 281.21 11.55
 -2 3 20 201.53 9.29
 -2 3 21 4.47 4.41
 -1 -3 3 1864.18 65.79
 -1 8 12 440.25 16.56
 -1 10 16 431.42 16.56
 0 -35 -9 21.95 3.19
 0 15 13 506.52 18.89
 1 -44 -12 3 5.12
 1 -43 -12 109.93 6.63
 1 1 -3 6.6 2.33
 1 21 16 506.42 19.04
 1 21 23 144.1 7.47
 2 -43 -14 3.93 4.56
 2 -42 -14 -1.47 5.24
 2 -41 -14 0.12 4.74
 2 -29 -13 49.76 4.44
 2 -22 -12 825.5 30.22
 2 20 7 64.55 2.86
 3 -32 -15 33.94 5.2
 3 -6 -10 11.73 3.51
 3 0 -8 876.84 31.75
 3 7 -5 1264.59 45.13
 3 9 -4 552.92 20.11
 3 27 15 149.8 6.87
 3 27 22 18.32 4.45
 4 -30 -16 1.87 5.06
 4 -17 -14 318.25 13.08
 4 1 -9 0.69 3.31
 4 6 -7 -1.72 3.31
 4 12 -4 508.83 18.75
 4 29 16 122.41 5.82
 4 29 20 45.26 4.55
 4 28 24 48.31 5.87
 5 -5 -12 470.7 18.25
 5 -2 -11 16.33 4.05
 5 1 -10 37.47 4.32
 5 6 -8 24.73 3.73
 5 17 -2 405.05 15.18
 5 22 2 102.69 4.44
 5 24 4 0.68 1.35
 5 30 17 -1.68 2.66
 5 30 18 2.28 2.99
 5 30 19 11.76 3.44
 6 -15 -15 89.05 6.58
 6 -7 -13 243.96 11.07
 6 7 -8 389.34 15.5
 6 13 -5 46.38 4.27
 6 28 9 0.14 0.86
 7 7 -8 100.48 6.23
 7 25 5 0.65 1.86
 8 6 -8 -2.6 5.44
 8 8 -7 16.28 5.16
 8 15 -3 8.29 3.44
 8 19 0 17.99 3.32
 8 23 4 0.68 2.07
 -4 -34 14 96.41 6.67
 -4 -32 15 6.27 5.28
 -4 -30 16 -0.17 5.41
 -4 -28 18 15.03 4.93
 -4 -27 19 45.21 6.05
 -2 -7 7 390.2 14.54
 -1 -5 2 4978.17 175.07
 -1 3 7 849.66 30.5
 -1 9 14 444.73 16.87
 0 -21 -7 413.97 15.26
 0 8 5 414.25 15.04
 0 13 10 51.28 3.67
 0 16 24 61.79 5.5
 1 -42 -12 41.67 5.36
 1 -41 -12 53.88 5.02
 1 -29 -11 15.44 3.42
 1 21 22 110.05 6.72
 2 -40 -14 74.68 6.45
 2 24 14 217.28 8.89
 3 -18 -13 22.89 4.01
 3 5 -6 942.94 33.91
 3 26 12 200.54 7.89
 3 26 25 6.69 5.15
 3 25 27 0.03 5.42
 4 -22 -15 3.73 4.54
 4 -12 -13 696.9 26
 4 -8 -12 220.49 9.6
 4 29 17 30.13 3.69
 4 29 19 43.01 4.29
 5 -23 -16 14.66 5.28
 5 -17 -15 0.32 5.12
 6 5 -9 87.12 6.37
 7 -3 -12 42.43 6.1
 7 0 -11 77.73 6.15
 7 5 -9 190.88 9.39
 7 13 -5 0.52 3.46
 7 19 -1 257.38 10.54
 8 4 -9 38.69 6.16
 8 12 -5 -0.85 3.92
 9 13 -3 0.46 5.01
 9 17 0 -0.18 3.71
 -4 -35 14 8.4 5.39
 -4 -29 17 285.66 12.36
 -4 -27 20 1.96 4.81
 -4 -27 21 29.56 5.92
 -3 -35 4 76.97 3.93
 -3 -26 6 254.84 9.96
 -3 -23 7 167.49 7.11
 -3 -15 11 272.73 11.05
 -3 -9 18 79.49 5.63
 -2 -18 2 -0.6 1.59
 -2 -3 10 860.74 31.16
 -2 -2 11 350.02 13.38
 -2 -1 12 38.04 3.9
 -2 1 15 108.35 5.97
 -2 2 17 -1.82 3.89
 -2 2 24 2.59 5.23
 -1 -37 -6 -0.19 2.13
 -1 7 11 168.43 7.26
 -1 10 17 361.21 14.21
 -1 10 23 26.57 5.31
 0 16 16 67.58 4.73
 0 16 23 69.31 5.58
 0 15 26 168.92 8.73
 1 -40 -12 129.31 6.62
 1 21 17 197.65 8.76
 1 21 21 0.21 4.34
 1 20 25 4.14 4.94
 2 -39 -14 7.89 5.17
 2 -28 -13 196.58 8.71
 2 -12 -10 40.89 3.87
 2 23 26 4.43 5.65
 3 -31 -15 131.61 7.52
 3 -13 -12 260.64 10.67
 3 -9 -11 338.5 13.32
 3 25 10 2.19 1.58
 3 27 21 6.78 4.19
 4 -29 -16 211.64 10.19
 4 -16 -14 189.7 8.85
 4 4 -8 31.8 3.68
 4 27 10 -0.83 1.62
 4 29 18 5.12 3.28
 5 -12 -14 440.13 17.48
 5 -8 -13 41.94 4.96
 5 14 -4 48.32 3.48
 5 21 1 13.41 2.05
 6 -10 -14 -0.44 4.99
 6 0 -11 596.96 22.98
 7 -6 -13 1.54 5.17
 8 18 -1 -0.56 3.26
 9 10 -5 70.02 6.58
 9 16 -1 -1.8 3.9
 -4 -33 15 220.4 10.33
 -4 -31 16 308.19 13.27
 -4 -30 17 15.6 5.39
 -4 -29 18 68.66 6.55
 -4 -28 19 79.58 6.23
 -4 -28 20 113.45 7.21
 -3 -30 5 9.15 2.46
 -3 -14 12 2.71 3.26
 -3 -9 19 202.37 9.41
 -3 -9 20 265.18 11.66
 -3 -9 22 74.22 6.59
 -3 -9 23 24.11 5.56
 -2 2 18 41.62 4.55
 -2 2 22 288.02 12.49
 -2 2 23 129.5 7.8
 -1 4 8 417.11 15.49
 -1 6 10 33.51 3.38
 -1 10 18 723.2 26.81
 -1 10 22 1.11 4.73
 0 -34 -9 427.24 16.03
 0 -26 -8 770.99 27.82
 0 12 9 1355.85 48.25
 0 16 22 98.42 6.45
 1 -39 -12 4.27 3.83
 1 -22 -10 317.5 12.36
 1 -13 -8 98.92 4.85
 1 21 18 131.75 6.75
 1 21 19 10.79 4.27
 1 21 20 5.79 4.56
 2 -38 -14 271.31 11.88
 2 -21 -12 488.11 18.43
 2 -16 -11 574.86 21.36
 2 -5 -8 1689.75 60.13
 2 24 23 263.96 11.72
 3 -30 -15 61.45 5.58
 3 27 16 95.65 5.26
 4 -28 -16 6.8 4.48
 4 -21 -15 227.04 10.27
 5 -22 -16 141.33 8.11
 6 -14 -15 18.36 5.18
 6 -6 -13 24.15 5.22
 6 3 -10 11.83 4.57
 6 15 -4 5.58 3.48
 6 18 -2 0.87 2.39
 7 3 -10 80.3 6.43
 7 15 -4 41.47 3.96
 8 2 -10 131.61 8.43
 8 14 -4 27.24 4.38
 8 24 5 0.21 1.94
 -4 -34 15 40.04 5.49
 -4 -32 16 -3.48 5
 -4 -29 19 2.95 5.3
 -4 -28 21 96.58 6.87
 -3 -21 8 156.01 6.79
 -3 -17 10 56.25 4.19
 -3 -13 13 36.93 4.33
 -3 -12 14 122.15 6.36
 -3 -9 21 212.85 10.18
 -2 -13 4 44.43 2.81
 -2 0 14 531.58 19.95
 -2 2 19 112.95 6.45
 -2 2 20 211.37 9.35
 -2 2 21 323.93 13.42
 -1 -23 -4 73.3 3.15
 -1 5 9 1353.16 48.26
 -1 9 15 560.88 20.95
 -1 10 19 552.74 20.95
 -1 10 20 94.97 5.99
 -1 10 21 69.52 5.58
 0 9 6 497.12 17.99
 0 16 17 31.32 3.79
 0 16 21 91.83 6.13
 0 15 25 8.93 5.12
 1 -38 -12 377.77 14.81
 1 -28 -11 226.31 9.44
 1 18 10 44.1 3.13
 1 20 14 179.31 7.63
 1 20 24 1.16 4.63
 2 -37 -14 20.49 4.59
 2 -27 -13 50.69 4.4
 2 -8 -9 0.3 3.06
 2 22 10 452.36 16.51
 2 23 12 1.29 2.36
 2 24 15 328.6 12.75
 2 22 27 31.16 5.81
 3 -48 -16 121.79 8.08
 3 -47 -16 9.75 5.69
 3 -46 -16 74.12 6.24
 3 -45 -16 10.41 4.95
 3 -17 -13 328.83 13.16
 3 3 -7 377.85 14.35
 3 17 1 873.7 30.97
 3 23 7 144.36 5.33
 3 27 17 241.33 10.09
 3 27 20 39.31 4.69
 3 26 24 72.45 6.1
 4 -39 -17 40.22 5.61
 4 -11 -13 7.06 4.01
 4 -4 -11 129.88 6.59
 4 -1 -10 30.2 3.91
 4 14 -3 542.74 19.85
 4 17 -1 707.08 25.44
 4 28 23 30.99 5.2
 5 -21 -16 78.74 6.43
 5 -16 -15 76.89 6.3
 5 -4 -12 39.62 4.59
 5 -1 -11 3.82 3.74
 8 17 -2 -0.46 3.09
 9 12 -4 56.64 6.31
 9 15 -2 0.5 4.46
 -4 -31 17 321.19 13.66
 -4 -30 18 6.05 5.25
 -4 -29 20 5.72 5.39
 -4 -29 21 85.82 6.85
 -3 -36 4 187.25 7.45
 -3 -19 9 0.77 2.93
 -3 -10 23 93.81 6.87
 -2 -6 8 81.95 4.67
 -2 1 16 41.98 4.4
 -2 1 24 19.96 5.28
 -1 -36 -6 543.25 19.69
 -1 0 5 2135.57 75.45
 -1 8 13 218.16 9.07
 -1 9 24 126.99 7.44
 0 -33 -9 142.66 6.44
 0 11 8 233.55 9.07
 0 14 12 225.88 9.07
 0 16 18 26.91 3.8
 0 16 19 42.95 4.73
 0 16 20 12.45 4.44
 1 -37 -12 26.57 3.98
 1 -1 -4 356.82 13.13
 1 19 26 62.2 6.25
 2 -36 -14 273.78 11.82
 2 -2 -7 1222.11 43.66
 2 5 -4 1190.52 42.33
 2 7 -3 1403.24 49.72
 2 19 6 324.9 11.67
 2 24 22 75.62 5.93
 2 23 25 4.41 5.36
 3 -44 -16 28.96 5.22
 3 -43 -16 15.89 5.5
 3 -42 -16 24.37 5.08
 3 -29 -15 140.07 7.51
 3 -5 -10 239.98 9.89
 3 -2 -9 1139.73 41.02
 3 27 19 17.97 4.12
 3 25 26 3.01 5.48
 4 -38 -17 31.96 5.41
 4 -37 -17 0.39 4.92
 4 -20 -15 0.53 4.3
 4 -15 -14 111.18 6.05
 4 -7 -12 6.43 3.77
 4 2 -9 32.49 3.79
 5 -28 -17 15.32 5.21
 5 -11 -14 3.46 4.15
 5 20 0 30.43 2.45
 5 25 5 0.48 1.18
 6 -13 -15 6.5 5.09
 6 -9 -14 141.75 8.01
 6 8 -8 15.54 4.66
 6 10 -7 2.96 4.09
 7 -5 -13 16.45 5.86
 7 -2 -12 60.13 5.92
 7 1 -11 13.06 4.79
 7 8 -8 40.72 4.88
 7 10 -7 123.13 6.79
 8 7 -8 23.36 5.35
 8 11 -6 15.87 4.99
 -4 -35 15 40.31 5.37
 -4 -33 16 175.89 8.98
 -4 -32 17 8.8 5.24
 -4 -31 18 82.1 6.56
 -4 -30 19 15.25 5.44
 -4 -30 20 1.12 4.83
 -3 -27 6 103.61 4.95
 -3 -24 7 234.19 9.3
 -3 -16 11 124.33 6.23
 -3 -10 19 127.4 7.14
 -3 -10 22 192.84 9.79
 -2 1 17 35.46 4.35
 -2 1 23 26.58 5.65
 0 10 7 1921.16 67.95
 0 15 24 39.6 5.5
 1 -36 -12 505 19.22
 1 -27 -11 47.24 3.76
 1 19 12 2.23 2.74
 1 20 23 11.36 4.54
 2 -35 -14 2.02 4.51
 2 -26 -13 858.73 31.52
 2 3 -5 140.98 6
 2 12 0 581.4 20.65
 2 24 21 7.84 3.86
 3 -41 -16 37.37 5.38
 3 -40 -16 178.95 9
 3 -28 -15 136.5 7.32
 3 -12 -12 47.46 4.31
 4 -36 -17 65.9 6.52
 4 27 25 9.68 5.18
 5 -27 -17 35.23 5.54
 5 -20 -16 57.95 5.98
 5 -15 -15 4.22 5.09
 5 -7 -13 215.26 9.71
 5 9 -7 10.37 3.42
 5 11 -6 7.84 2.97
 5 16 -3 2.55 2.17
 6 -5 -13 329.6 13.89
 6 1 -11 3.1 4.61
 6 6 -9 22.41 4.5
 6 12 -6 10.38 3.6
 7 6 -9 0.5 4.25
 7 12 -6 260.12 11.13
 7 26 6 2.21 1.75
 8 5 -9 -2.19 4.95
 9 9 -6 11.34 5.65
 -4 -34 16 2.15 5.06
 -4 -31 19 25.96 5.53
 -3 -31 5 998.65 35.77
 -3 -15 12 851.26 31.04
 -3 -12 15 407.62 15.96
 -3 -10 20 95.06 6.54
 -3 -10 21 -0.51 5.25
 -2 -5 9 1786.76 63.54
 -2 0 15 1082.88 39.26
 -2 1 22 6.48 5.08
 -1 -28 -5 300.62 11.03
 -1 7 12 506.19 18.82
 -1 9 16 809.03 29.66
 -1 9 23 234 10.79
 0 -16 -6 1107.58 39.39
 0 -2 -1 2053.55 72.19
 0 14 26 43.84 5.35
 1 -21 -10 12.04 2.89
 1 -9 -7 178.96 7.33
 1 -6 -6 39.29 3.24
 1 20 15 0.39 3.01
 2 -34 -14 142.97 7.52
 2 -15 -11 517.47 19.36
 2 -11 -10 225.82 9.14
 2 24 16 355.98 13.84
 2 24 20 17.1 4.28
 3 -39 -16 26.5 5.66
 3 -21 -14 500.07 19.11
 3 -16 -13 1.82 3.7
 3 -8 -11 142.73 6.81
 3 1 -8 17.91 3.26
 3 26 23 104.44 6.74
 4 -35 -17 37.26 5.53
 4 28 13 34.8 2.59
 4 28 22 7.91 4.37
 5 -26 -17 132.83 7.84
 5 7 -8 97.39 5.45
 6 -17 -16 123.38 7.68
 6 17 -3 16.05 3.59
 6 22 1 2.95 1.97
 7 4 -10 10.54 5
 7 14 -5 116.05 6.22
 8 3 -10 3.31 5.8
 8 13 -5 6.24 3.87
 8 16 -3 14.54 3.83
 9 11 -5 5.29 5.23
 9 14 -3 43.4 5.73
 -4 -35 16 62.23 5.88
 -4 -33 17 190.85 9.54
 -4 -32 18 32.15 5.06
 -4 -31 20 3.22 4.88
 -3 -37 4 -0.52 2.21
 -3 -22 8 555.89 20.51
 -3 -18 10 104.47 5.49
 -3 -14 13 2.31 3.75
 -3 -13 14 110.24 5.99
 -3 -11 23 47.54 5.87
 -2 -4 10 53.36 3.86
 -2 -3 11 277.38 11.02
 -2 -2 12 405.45 15.47
 -2 1 18 38.21 4.38
 -2 1 19 17.44 4.23
 -2 1 20 40.05 4.89
 -2 1 21 2.27 3.81
 -1 8 14 262.14 10.6
 -1 9 17 115.87 6.14
 -1 9 22 212.66 9.99
 0 -32 -9 10.77 2.93
 0 -25 -8 4.49 2.39
 0 -20 -7 174.47 7.02
 0 5 3 4296.39 151.1
 0 15 23 5.68 4.43
 1 -35 -12 48.16 4.34
 1 20 22 12.03 4.48
 1 19 25 239.99 10.83
 2 -25 -13 46.19 4.29
 2 24 17 380.04 14.88
 2 24 18 255.71 10.86
 2 24 19 66.68 4.96
 2 22 26 104.74 7.28
 3 -38 -16 368.59 15.14
 3 -27 -15 9.3 4.17
 3 26 13 438.76 16.29
 3 25 25 4.34 5.1
 3 24 27 56.2 6.74
 4 -34 -17 54.13 5.78
 4 -19 -15 541.51 20.8
 4 -14 -14 94.33 5.59
 4 -10 -13 418.84 16.35
 4 -3 -11 94.02 5.58
 5 -10 -14 275.85 11.88
 5 -3 -12 142.01 7.28
 5 5 -9 330.09 13.25
 5 13 -5 35.18 3.09
 5 19 -1 87.49 4.2
 6 -12 -15 33.48 5.52
 6 -8 -14 16.51 5.04
 6 4 -10 88 6.11
 6 14 -5 221.54 9.58
 6 21 0 178.97 7.43
 6 24 3 116.14 5.05
 6 27 7 2.31 1.21
 7 -4 -13 109.8 7.23
 7 -1 -12 0.23 4.72
 -4 -34 17 73.02 6.35
 -4 -33 18 98.98 6.97
 -4 -32 19 42.16 5.27
 -4 -32 20 66.4 6.49
 -3 -20 9 208.34 8.61
 -3 -12 16 389.81 15.29
 -3 -11 22 52.16 6.05
 -2 -8 7 404.92 15.04
 -2 0 24 40.07 5.6
 -1 -35 -6 9.77 2.25
 -1 9 18 34.28 4.23
 -1 9 20 87.22 5.7
 -1 9 21 295.94 12.51
 0 13 11 263.44 10.3
 0 14 13 397.12 15.01
 0 15 22 17.03 4.75
 0 14 25 56.82 5.96
 1 -26 -11 423.99 16.09
 1 -12 -8 190.82 7.76
 1 17 9 1451.99 51.55
 1 20 16 1.36 3.15
 1 20 21 62.97 5.43
 2 -33 -14 16.71 3.97
 2 1 -6 20.44 2.92
 2 17 4 703.42 24.78
 2 18 5 1.59 0.9
 3 -37 -16 -3.59 4.81
 3 -36 -16 185.89 9.23
 3 -11 -12 37.73 4.2
 3 26 22 164.21 8.27
 4 -33 -17 154.9 8.4
 4 -6 -12 13.5 3.84
 4 0 -10 938.16 34.14
 4 5 -8 1860.52 66.35
 4 11 -5 21.39 2.98
 5 -25 -17 3.95 5.14
 5 -19 -16 86.45 6.66
 5 -14 -15 306.83 13.11
 5 -6 -13 14.56 4.36
 5 0 -11 6.11 3.81
 6 -16 -16 47.91 5.8
 7 -7 -14 -1.12 5.21
 7 2 -11 52.91 5.4
 7 22 1 66.84 4.07
 7 23 2 -0.37 2.09
 8 8 -8 36.31 5.1
 8 20 0 22.95 3.11
 8 21 1 18.85 2.96
 8 22 2 -1.1 2.3
 9 13 -4 3.29 5.35
 9 17 -1 -2.06 3.61
 -4 -35 17 49.16 5.68
 -4 -34 18 73.13 6.33
 -4 -33 19 3.72 5.17
 -4 -33 20 21.61 5.57
 -3 -28 6 13.69 2.73
 -3 -17 11 950.58 34.49
 -3 -11 21 72.15 6.3
 -2 -1 14 75.8 4.96
 -2 0 16 724.05 26.78
 -2 0 23 206.43 10.03
 -1 1 6 389.63 14.33
 -1 6 11 38.08 3.51
 -1 9 19 31.67 4.24
 -1 8 24 65.56 5.88
 0 15 21 147.2 7.63
 1 -34 -12 251.12 10.4
 1 20 17 41.31 4.02
 1 20 20 34.12 4.89
 1 19 24 234.76 10.66
 1 18 26 3.68 4.68
 2 -32 -14 42.08 4.71
 2 -7 -9 1368.01 48.89
 2 9 -2 594.08 21.25
 2 23 13 75 4.13
 2 23 23 29.74 4.71
 3 -35 -16 -1.77 4.9
 3 -26 -15 215.33 9.65
 3 -20 -14 14.42 3.95
 3 -15 -13 497.43 18.83
 4 -32 -17 15.16 5.11
 4 -24 -16 15.77 5.17
 4 -18 -15 8.8 4.26
 4 28 21 20.16 4.49
 4 27 24 20.9 5
 4 26 26 81.29 6.79
 6 -11 -15 53.71 5.8
 6 -1 -12 12.07 4.96
 7 7 -9 133.85 7.22
 7 9 -8 127.47 7.09
 7 21 0 80.48 4.48
 8 6 -9 -1.29 5.46
 8 15 -4 31.67 4.02
 8 19 -1 0.54 3.06
 8 23 3 0.21 2.03
 -4 -35 18 15.34 4.76
 -4 -34 19 126.04 7.8
 -4 -34 20 201.34 9.81
 -3 -38 4 62.58 3.5
 -3 -32 5 4.83 2.41
 -3 -25 7 163.16 6.9
 -3 -16 12 227.42 9.47
 -3 -14 14 50.21 4.34
 -3 -13 15 28.43 4.01
 -3 -12 23 172.12 8.97
 -2 -16 3 295.19 10.87
 -2 0 17 86.03 5.49
 -2 0 22 280.81 12.2
 -1 8 15 3.06 3.39
 0 -44 -10 2.51 3.6
 0 -31 -9 197.55 8.08
 0 15 17 181.18 8.19
 0 15 18 283.18 11.52
 0 15 20 197.32 9.11
 0 14 24 199.45 9.42
 0 13 26 10.89 4.82
 1 -33 -12 160.24 7.41
 1 -20 -10 293.91 11.52
 1 -3 -5 2445.9 86.35
 1 19 13 128.96 5.84
 1 20 18 21.72 3.86
 1 20 19 83.7 5.65
 2 -14 -11 20.2 3.41
 2 -4 -8 246.8 9.8
 3 -7 -11 654.68 24.19
 3 -4 -10 363.29 14.04
 3 6 -6 -0.89 2.88
 3 8 -5 9.07 2.56
 4 -31 -17 298.79 12.9
 4 -13 -14 4.13 3.5
 4 -9 -13 19.2 4.06
 4 13 -4 14.74 2.44
 4 16 -2 59.15 3.24
 5 -24 -17 189.83 9.54
 5 -18 -16 15.67 5.21
 5 -13 -15 -0.52 4.86
 5 -9 -14 22.98 4.76
 5 15 -4 196.32 8.09
 6 -15 -16 146.85 8.22
 6 -7 -14 378.1 15.49
 6 2 -11 372.1 15.07
 6 9 -8 101.03 6.36
 6 16 -4 147.04 6.99
 6 20 -1 62.9 3.79
 6 25 4 0.46 1.63
 7 11 -7 3.01 4.05
 7 16 -4 70.05 4.67
 7 20 -1 9.8 2.53
 7 24 3 31.63 2.74
 8 4 -10 38.99 6.16
 8 12 -6 5.31 4.06
 9 10 -6 64.74 6.64
 9 16 -2 -0.7 4.45
 -4 -35 19 0.8 5.14
 -4 -35 20 15.26 5.04
 -3 -19 10 37.64 3.7
 -3 -15 13 483.01 18.28
 -2 0 18 153.39 7.51
 -2 0 20 417.37 16.42
 -2 0 21 375.89 14.99
 -2 -1 24 21.18 5.26
 -1 -2 4 2870.57 101.18
 -1 5 10 355.98 13.48
 -1 7 13 909.4 32.95
 -1 8 23 8.75 5.05
 -1 7 25 34 5.35
 0 -43 -10 252.21 10.48
 0 15 19 402.77 15.67
 1 -25 -11 30.48 3.36
 1 18 11 10.53 2.59
 1 19 23 274.17 11.82
 2 -31 -14 3.19 3.69
 2 -10 -10 1.26 3.08
 2 21 9 5.15 1.85
 2 23 22 6.08 4.06
 3 -34 -16 79.61 6.34
 3 -25 -15 -0.59 3.94
 3 -19 -14 225.93 9.79
 3 -1 -9 45.09 3.81
 3 4 -7 267.91 10.48
 3 16 0 140.18 5.38
 3 26 14 247.39 9.91
 3 26 21 186.63 8.8
 3 25 24 0.62 4.79
 3 24 26 50.13 6.22
 4 -23 -16 36.63 5.43
 4 3 -9 377.46 14.56
 4 28 14 13.53 2.41
 4 28 20 104.31 6.1
 5 -23 -17 11.37 5.17
 5 29 13 75.29 3.54
 5 29 20 95.92 5.87
 6 7 -9 220.28 10.1
 6 11 -7 29.21 4.26
 7 -6 -14 1.62 5.03
 7 -3 -13 8.22 5.09
 7 0 -12 94.68 6.62
 7 5 -10 212.59 9.84
 7 13 -6 5.95 3.31
 8 18 -2 4.65 3.35
 -3 -23 8 62.93 4.1
 -3 -21 9 29.1 3.36
 -3 -13 16 24.83 4.05
 -2 -22 1 729.34 25.86
 -2 -7 8 429.23 15.94
 -2 -1 15 117.12 6.1
 -2 0 19 63.7 5.09
 -1 -34 -6 203.19 7.83
 -1 2 7 6.29 2.81
 -1 3 8 1252.45 44.64
 -1 4 9 993.63 35.64
 -1 8 16 64.31 4.58
 -1 8 22 1.86 4.64
 0 -42 -10 13.64 3.48
 0 -24 -8 965.96 34.61
 0 -12 -5 394.21 14.36
 0 -9 -4 878.62 31.19
 0 12 10 515.43 18.86
 0 14 14 576.46 21.34
 0 14 23 250.79 11.24
 1 -32 -12 7.44 3.27
 1 18 25 9.77 4.99
 2 -46 -15 109.04 7.07
 2 -30 -14 30.51 4.04
 2 -1 -7 28.25 3.2
 2 22 11 107.72 4.87
 3 -33 -16 29.87 5.2
 3 -14 -13 2.37 3.65
 3 10 -4 155.46 6.31
 4 -30 -17 10.65 5.01
 4 -17 -15 353.52 14.29
 4 -5 -12 7.54 3.77
 4 -2 -11 411.35 15.79
 4 27 23 84.9 6.41
 5 -17 -16 27.19 4.82
 5 -5 -13 274.44 11.59
 5 -2 -12 1.72 3.84
 5 1 -11 4.85 3.71
 5 8 -8 229.85 9.73
 5 10 -7 519.66 19.5
 5 18 -2 2.15 2.27
 6 -10 -15 10.02 5.04
 6 5 -10 10.79 5.07
 6 13 -6 0.65 3.09
 6 19 -2 170.19 7.27
 7 3 -11 74.35 5.86
 7 19 -2 266.77 10.92
 8 2 -11 47.38 5.39
 8 14 -5 1.06 4.02
 8 24 4 -0.62 1.98
 9 12 -5 70.58 6.84
 9 15 -3 -3.25 4.62
 -3 -33 5 499.75 18.3
 -3 -29 6 493.21 18.16
 -3 -18 11 84.98 5.05
 -3 -14 15 250.46 10.5
 -3 -13 17 12.03 3.95
 -2 -14 4 1685.53 59.64
 -2 -12 5 1349.11 47.91
 -2 -6 9 -0.02 2.8
 -2 -3 12 62.72 4.33
 -2 -1 23 25.1 5.44
 -1 8 17 117.88 6.17
 -1 8 21 6.35 4.2
 -1 7 24 186.59 9.19
 0 -41 -10 222.46 9.27
 0 -30 -9 18.25 2.93
 0 13 12 194.58 8
 0 13 25 -0.77 5.03
 1 19 14 301.29 11.8
 1 19 22 282.36 12.06
 2 -45 -15 31 4.86
 2 -44 -15 14.53 5.07
 2 -43 -15 145.38 8.07
 2 -23 -13 9.41 3.53
 2 23 14 77.36 4.47
 2 23 21 73.66 5.33
 2 22 24 248.84 11.19
 2 21 26 59.44 5.81
 3 -32 -16 54.47 6.17
 3 -24 -15 273.83 11.52
 3 -10 -12 48.64 4.36
 3 25 11 10.57 1.92
 3 26 20 174.96 8.23
 3 23 27 20.27 6.04
 4 -29 -17 287.49 12.5
 4 -22 -16 4.39 4.94
 4 -12 -14 445.66 17.28
 4 22 3 257.44 9.36
 4 28 19 147.81 7.29
 4 26 25 74.59 6.84
 5 -22 -17 77.55 6.33
 5 -12 -15 554.19 21.39
 5 6 -9 1.02 3.82
 5 12 -6 242.13 9.82
 6 -14 -16 81.71 6.47
 6 -6 -14 18.7 5.01
 6 0 -12 235.98 10.68
 7 25 4 0.64 1.84
 8 7 -9 1.19 4.71
 8 9 -8 15.22 5.07
 8 17 -3 39.1 3.96
 -3 -26 7 76.38 4.26
 -3 -17 12 526.03 19.74
 -3 -15 14 783.95 28.87
 -3 -13 18 1.02 4.11
 -2 -19 2 1014.05 35.93
 -2 -5 10 1274.01 45.6
 -2 -4 11 18.63 3.3
 -2 -2 14 898.5 32.71
 -2 -1 16 39.84 4.29
 -2 -1 22 4.08 4.92
 -1 -27 -5 67.22 3.12
 -1 6 12 3.58 3.08
 -1 7 14 1077.89 38.9
 -1 8 18 368.51 14.49
 -1 8 19 75.21 5.16
 -1 8 20 60.82 5
 0 -40 -10 10.36 3.14
 0 -19 -7 29.15 2.75
 0 -4 -2 146.51 5.45
 0 14 22 234.63 10.74
 1 -31 -12 159.9 7.35
 1 -19 -10 2.85 3.08
 1 -8 -7 11.61 2.85
 2 -42 -15 10.78 5.1
 2 -41 -15 113.12 7.27
 2 -29 -14 6.82 3.61
 3 -31 -16 44.43 5.27
 3 -18 -14 4.32 3.74
 3 2 -8 531.07 19.65
 3 24 9 60.34 2.78
 3 26 15 577.87 21.46
 3 25 23 3 4.19
 4 -28 -17 41.58 5.61
 4 -16 -15 108.05 6.41
 4 -8 -13 176.53 8.17
 4 1 -10 28.64 3.74
 4 20 1 94.88 3.96
 4 28 15 12.28 2.61
 4 28 18 72.04 4.75
 5 -16 -16 187.89 9.39
 5 -8 -14 32.82 4.92
 5 29 19 99.96 5.64
 6 3 -11 19.62 4.75
 7 -5 -14 2.52 5.1
 7 -2 -13 181.84 9.58
 7 15 -5 4.88 3.27
 8 5 -10 51.66 6.37
 9 14 -4 65.37 6.23
 -3 -20 10 289.76 11.43
 -3 -16 13 -0.63 3.28
 -3 -14 16 509.52 19.41
 -2 -1 17 33.22 4.22
 -2 -1 21 3.68 3.81
 -2 -2 24 2.15 5.13
 -1 7 23 284.2 12.3
 -1 6 25 14.88 4.99
 0 -39 -10 73.36 4.68
 0 -15 -6 526.23 18.97
 0 11 9 184.91 7.5
 0 14 21 224.67 10.01
 0 13 24 60.08 5.37
 0 12 26 69.17 6.33
 1 -45 -13 204.27 9.59
 1 -24 -11 500.34 18.63
 1 -11 -8 266.25 10.3
 1 19 21 61.45 5.42
 1 18 24 -0.8 4.55
 1 17 26 47.68 5.86
 2 -40 -15 158.8 8.58
 2 -22 -13 605.62 22.56
 2 -17 -12 820.84 29.97
 2 -13 -11 2.5 3.28
 2 23 15 6.07 3.2
 2 23 20 81.96 5.43
 3 -6 -11 22.24 3.61
 3 -3 -10 68.43 4.51
 3 26 16 105.36 5.71
 3 24 25 1.75 5.06
 4 -21 -16 329.8 13.77
 4 6 -8 4.49 3.05
 4 10 -6 521.76 19.31
 4 28 16 68.65 4.25
 4 28 17 120.49 5.97
 5 -21 -17 36.8 5
 6 -13 -16 17.18 5.29
 6 -9 -15 91.37 6.6
 6 15 -5 308.67 12.42
 7 1 -12 5.41 4.64
 7 6 -10 9.11 4.72
 7 8 -9 2.1 3.98
 7 10 -8 141.34 7.41
 7 27 7 2.89 1.53
 8 3 -11 35.45 5.61
 9 11 -6 9.21 5.49
 -3 -24 8 430.22 16.12
 -3 -22 9 564.58 20.85
 -3 -14 17 370.39 14.72
 -2 -9 7 1085.71 38.82
 -2 -1 18 37.1 4.32
 -2 -1 19 13.93 4.02
 -2 -1 20 34.31 4.62
 -2 -2 23 127.52 7.73
 0 -38 -10 82.51 4.67
 0 -29 -9 495.68 18.29
 0 14 20 35.33 4.31
 1 -44 -13 18 5.3
 1 -43 -13 200.6 9.32
 1 -5 -6 4835.31 170.29
 1 19 15 971.89 35.16
 1 19 20 3.49 4.32
 2 -39 -15 45.41 5.84
 2 -28 -14 122.22 6.38
 2 -6 -9 0.7 2.99
 2 23 19 99.88 5.87
 2 22 23 176.64 8.62
 3 -47 -17 -0.64 5.68
 3 -46 -17 31.72 5.85
 3 -45 -17 1.75 4.81
 3 -30 -16 18.63 4.84
 3 -13 -13 42.66 4.29
 3 26 17 120.18 6.3
 4 -37 -18 -2.25 4.91
 4 -27 -17 20.77 5.28
 4 15 -3 51.59 3.17
 4 27 22 86.21 6
 4 25 26 4.72 5.47
 5 -11 -15 2.23 4.7
 5 -4 -13 89.72 5.93
 5 -1 -12 15.66 3.98
 5 14 -5 200.31 8.22
 5 17 -3 286.68 11.1
 5 29 14 63.13 3.42
 5 29 18 66.67 4.43
 6 -5 -14 547.44 21.21
 6 8 -9 18.26 4.34
 6 10 -8 79.38 5.68
 6 18 -3 3.47 2.62
 7 12 -7 233.24 10.3
 8 13 -6 6.04 3.96
 8 16 -4 13.11 3.68
 9 18 -1 0.29 3.33
 -3 -34 5 1.17 2.51
 -3 -30 6 -0.48 2.43
 -3 -19 11 191.26 8.26
 -3 -15 15 113.32 6.12
 -3 -14 18 388.49 15.38
 -3 -14 20 1.22 4.96
 -2 -2 15 405.84 15.66
 -1 -33 -6 287.38 10.69
 -1 -22 -4 231.41 8.45
 -1 5 11 48.92 3.74
 -1 7 15 681 25.09
 -1 7 22 390.08 15.72
 0 -23 -8 3.89 2.3
 0 6 4 1253.42 44.31
 0 14 18 33.11 3.84
 0 14 19 30 4.34
 0 13 23 5.79 4.42
 1 -42 -13 1.8 4.39
 1 -41 -13 158.91 8.17
 1 -30 -12 0.67 2.92
 1 15 7 638.49 22.85
 1 18 12 7.97 2.57
 1 19 16 574.71 21.36
 1 19 19 4.04 3.93
 2 -38 -15 182.32 8.83
 2 -9 -10 600.19 22.09
 2 -3 -8 932.87 33.52
 2 4 -5 1318.62 46.86
 2 23 16 6.2 3.24
 2 23 17 1.5 3.5
 2 23 18 63.66 5.09
 3 -44 -17 6.33 4.88
 3 -43 -17 7.4 5.45
 3 -42 -17 10.67 4.85
 3 -29 -16 6.98 4.69
 3 -17 -14 461.78 17.73
 3 -9 -12 819.27 29.97
 3 0 -9 985.08 35.55
 3 25 22 1.6 4.68
 4 -36 -18 95.14 7.15
 4 -20 -16 16.52 4.9
 4 -15 -15 245.94 10.6
 4 -11 -14 60.85 4.92
 4 -4 -12 151.08 7.28
 4 -1 -11 0.82 3.02
 4 4 -9 33.87 4.04
 4 19 0 843 30.1
 4 27 11 18.95 2.15
 4 26 24 54.06 5.94
 5 -20 -17 9.12 4.43
 5 -15 -16 18.56 5.24
 5 -7 -14 143.57 7.59
 5 2 -11 16.3 3.9
 6 -12 -16 81.21 6.41
 6 1 -12 13.16 4.96
 6 6 -10 -0.65 4.31
 6 12 -7 8.56 3.91
 6 26 5 37.97 2.27
 7 -4 -14 82.15 6.53
 7 -1 -13 3.58 4.87
 7 4 -11 21.65 4.78
 9 13 -5 -0.01 4.84
 9 17 -2 -1.5 4.11
 -3 -27 7 344.26 13.05
 -3 -18 12 31.11 3.92
 -3 -17 13 335.45 13.27
 -3 -16 14 64.54 4.6
 -3 -15 16 32.2 4.16
 -3 -14 19 119.07 6.95
 -3 -15 23 2.85 5.12
 -2 -26 0 558.39 19.77
 -2 -4 12 327.32 12.72
 -2 -2 16 312.89 12.54
 -2 -2 22 298.58 12.75
 -2 -3 24 196.16 9.61
 -1 -4 3 583.24 20.86
 -1 -1 5 163.6 6.62
 -1 6 13 39.89 3.69
 -1 7 16 1167.7 42.16
 -1 7 21 564.42 21.48
 -1 6 24 7.86 4.93
 0 -37 -10 2.18 2.93
 0 10 8 2512.41 88.76
 0 12 11 18.18 2.95
 0 13 13 27.79 3.16
 0 12 25 109.05 6.75
 1 -40 -13 50.99 5.07
 1 -23 -11 52.02 4.07
 1 17 10 1485.71 52.78
 1 19 17 470.65 17.83
 1 19 18 126.81 6.46
 1 18 23 2.06 3.92
 1 17 25 209.88 10.01
 2 -37 -15 7.51 4.51
 2 -27 -14 2.02 3.58
 2 -21 -13 115.37 6.01
 2 6 -4 89.42 4.23
 2 22 12 32.7 3.02
 3 -41 -17 11.47 4.87
 3 -40 -17 94 6.52
 3 24 24 5.89 4.82
 3 23 26 47.21 6.21
 4 -35 -18 16.31 5.04
 4 -7 -13 43.51 4.35
 4 12 -5 599.42 21.93
 5 29 15 -0.78 2.22
 5 29 16 19.92 2.84
 5 29 17 47.22 3.73
 6 -8 -15 7.47 4.89
 7 14 -6 243.21 10.45
 7 17 -4 92.44 5.24
 8 6 -10 -0.09 4.97
 8 8 -9 66.25 6.34
 8 20 -1 24.12 3.45
 8 21 0 2.95 2.48
 8 22 1 -1.07 2.3
 -3 -21 10 0.18 3
 -3 -15 22 137.17 8
 -2 -8 8 77.71 4.17
 -2 -2 17 2.6 3.74
 -2 -2 21 328.91 13.55
 -1 7 17 355.34 13.93
 -1 7 19 91.15 5.59
 -1 7 20 283.86 11.76
 -1 6 23 -0.9 4.79
 -1 5 25 104.07 6.87
 0 13 22 6.35 4.54
 1 -39 -13 16.43 4.22
 1 -29 -12 257.63 10.53
 1 -18 -10 6.26 2.81
 1 -14 -9 374.5 14.06
 2 -36 -15 170.05 8.37
 2 -16 -12 1275.34 45.85
 2 -12 -11 125.16 6.06
 2 2 -6 2805.74 99.11
 2 22 22 66.11 5.57
 3 -39 -17 0.8 5.29
 3 -28 -16 127.9 7.29
 3 15 -1 5.35 1.53
 4 -34 -18 66.96 6.05
 4 -19 -16 342.81 14.1
 4 2 -10 430.7 16.44
 4 27 21 100.69 6.18
 5 -25 -18 0.36 4.86
 5 -19 -17 154.94 8.37
 5 -14 -16 230.28 10.7
 5 -10 -15 397.44 16
 5 9 -8 15.94 3.49
 6 4 -11 70.21 6.2
 6 14 -6 30.62 4.12
 6 17 -4 45.51 4.09
 7 2 -12 56.11 5.53
 7 26 5 -0.04 1.68
 7 28 9 0.34 0.96
 8 4 -11 23.58 5.37
 8 15 -5 62.89 5.16
 8 19 -2 1.67 3.14
 9 16 -3 1.4 4.21
 -3 -35 5 59.24 3.54
 -3 -25 8 2.11 2.83
 -3 -23 9 14.28 2.96
 -3 -16 15 110.96 6.31
 -3 -15 17 7.94 3.92
 -3 -15 18 60.14 5.15
 -3 -15 19 87.45 6.1
 -3 -15 20 217.86 10.16
 -3 -15 21 133.22 7.88
 -3 -16 23 99.12 6.9
 -2 -7 9 1343.51 47.96
 -2 -6 10 27.04 3.37
 -2 -5 11 920.67 33.27
 -2 -3 14 5.11 3.39
 -2 -2 18 43.99 4.04
 -2 -2 19 123.34 6.39
 -2 -2 20 227.73 10.05
 -2 -3 23 37.96 4.97
 -1 4 10 898.5 32.36
 -1 7 18 2.12 3.59
 0 -36 -10 81.28 4.78
 0 -28 -9 167.72 7.05
 0 7 5 886.22 31.51
 0 9 7 -0.05 2.44
 0 12 24 315.91 13.22
 0 11 26 32.46 5.05
 1 -38 -13 123.6 6.4
 1 0 -4 1296.4 45.92
 1 2 -3 1354.29 47.89
 1 18 22 45.63 4.98
 1 16 26 81.37 6.59
 2 -35 -15 49.13 5.52
 2 11 -1 1670.15 58.91
 2 20 8 12.73 1.79
 2 21 24 -0.92 4.53
 3 -38 -17 179.09 8.93
 3 -16 -14 64.49 4.86
 3 -12 -13 3.44 3.61
 3 -5 -11 565.71 21.05
 3 5 -7 274.52 10.73
 3 7 -6 1162.51 41.55
 3 25 12 0.14 2.07
 3 25 21 19.28 4.42
 4 -33 -18 75.68 6.22
 4 -14 -15 10.61 3.6
 4 -10 -14 340.77 13.67
 4 23 4 9.43 0.96
 5 -6 -14 17.18 4.47
 5 -3 -13 179.13 8.42
 5 0 -12 25.3 4.14
 5 5 -10 396.77 15.45
 5 11 -7 17.31 3.21
 5 16 -4 34.09 2.91
 5 21 0 5.32 1.79
 5 22 1 223.22 8.55
 5 28 21 3.74 4.25
 6 -11 -16 19.83 5.12
 6 -4 -14 -0.16 4.68
 6 -1 -13 39.41 5.17
 7 7 -10 215.96 10.08
 7 9 -9 144.54 7.64
 7 11 -8 20 4.09
 7 21 -1 193.93 8.27
 7 22 0 45.06 3.43
 7 23 1 5.84 2.18
 8 12 -7 73.43 5.83
 8 23 2 -0.91 2.11
 9 12 -6 50.69 6.09
 -3 -31 6 857.11 30.88
 -3 -20 11 225.65 9.38
 -3 -17 14 465.02 17.77
 -3 -16 22 12.64 5.14
 -2 -17 3 1636.82 57.85
 -2 -3 22 29.84 5.29
 -1 -15 -2 1314.73 46.24
 -1 0 6 176.29 7.13
 -1 6 14 58.82 4.21
 -1 6 22 4.83 4.56
 0 -18 -7 22.48 2.37
 0 8 6 0.11 2.31
 0 13 14 11.88 2.98
 0 13 21 35.08 5.12
 1 -28 -12 83.49 4.77
 1 14 6 699.09 24.9
 1 18 13 39.72 3.27
 1 17 24 283.17 12.17
 2 -34 -15 75.23 5.94
 2 -26 -14 410.33 15.88
 2 0 -7 390.22 14.56
 2 22 21 2.4 3.83
 3 -37 -17 -0.53 4.68
 3 -27 -16 -1.46 4.33
 3 -8 -12 14.4 3.6
 3 -2 -10 707.7 25.92
 3 3 -8 131.44 6.02
 3 9 -5 1147.01 40.94
 4 -32 -18 15.81 5.07
 4 -3 -12 7.42 3.66
 4 18 -1 35.35 2.36
 4 26 23 21.51 4.71
 4 25 25 -1.3 5.49
 5 -24 -18 38.94 5.58
 5 -18 -17 -0.67 4.89
 5 23 2 5.88 1.59
 6 -7 -15 187.23 9.31
 6 2 -12 223.81 10.47
 6 22 0 8.99 2.14
 7 -3 -14 6.86 5.04
 7 0 -13 275.78 12.12
 7 5 -11 196.7 9.62
 7 16 -5 124.42 6.23
 8 18 -3 1.95 3.4
 9 15 -4 -2.63 4.71
 -3 -28 7 30.75 3.05
 -3 -19 12 560.72 20.88
 -3 -18 13 22.56 3.5
 -3 -16 16 216.13 9.4
 -3 -16 21 5.73 5.17
 -3 -17 23 44.73 5.46
 -2 -13 5 239.22 9.16
 -2 -3 15 301.3 12.07
 -2 -4 24 22.94 5.27
 -1 -32 -6 26.54 2.26
 -1 3 9 247.43 9.69
 -1 5 12 127.64 5.95
 -1 5 24 184.66 9.11
 0 -35 -10 12.16 2.98
 0 -6 -3 1622.05 57.18
 0 13 20 20.89 3.93
 1 -37 -13 1.65 3.33
 1 -22 -11 535.28 19.83
 1 11 3 23.77 1.39
 1 18 21 3.45 4.58
 2 -8 -10 47.62 3.9
 2 -5 -9 1829.75 65.05
 2 8 -3 133.3 5.35
 2 21 10 34.37 2.53
 3 -36 -17 241.14 10.9
 3 25 20 0.83 3.68
 3 24 23 163.98 8.23
 3 23 25 90.17 6.45
 4 -31 -18 71.36 6.02
 4 -18 -16 -2.53 4.37
 4 -6 -13 16.12 3.9
 4 0 -11 851.12 31.12
 4 14 -4 809.19 29.16
 4 27 20 49.44 4.69
 5 -13 -16 4.09 5.07
 5 -9 -15 1.37 4.72
 5 13 -6 65.05 4.16
 5 20 -1 25.3 2.47
 6 9 -9 102.58 6.55
 6 21 -1 94.59 4.68
 7 13 -7 30.99 3.96
 7 20 -2 0.76 2.58
 7 24 2 72.35 3.94
 8 14 -6 1.06 3.79
 -3 -36 5 17.22 2.66
 -3 -22 10 408.77 15.52
 -3 -17 15 216.45 9.32
 -3 -16 17 192.77 8.73
 -3 -16 18 233.14 10.21
 -3 -16 19 16.67 4.68
 -3 -16 20 5.21 5.01
 -2 -15 4 541.59 19.54
 -2 -3 16 343.27 13.53
 -2 -3 21 5.19 4.49
 -2 -4 23 54.33 5.82
 -1 -42 -7 2.11 2.29
 -1 -26 -5 950.78 33.73
 -1 1 7 151.78 6.41
 -1 2 8 2271.83 80.38
 -1 6 15 65.48 4.46
 -1 6 21 31.91 4.47
 -1 4 25 120.47 7.33
 0 -22 -8 552.78 20.12
 0 11 10 245.7 9.58
 0 12 12 228.75 9.19
 0 13 15 1.45 2.95
 0 13 19 27.18 3.85
 0 12 23 185.89 8.97
 0 11 25 1.74 4.42
 1 -36 -13 228.92 9.76
 1 -10 -8 365.19 13.66
 1 -7 -7 1831.06 64.88
 1 -2 -5 2638.9 93.09
 1 16 25 33.13 4.8
 2 -33 -15 104.28 6.18
 2 -25 -14 30.58 4.3
 2 -15 -12 300.55 11.9
 2 22 13 0.29 2.6
 2 22 20 26.47 4.14
 2 21 23 6.9 4.19
 2 20 25 22.79 5.05
 3 -35 -17 31.5 5.11
 3 -26 -16 409.87 16.2
 3 -20 -15 78.63 5.35
 3 -15 -14 776.45 28.62
 3 -11 -13 3.51 3.58
 4 -23 -17 27.96 5.27
 4 -13 -15 22.64 3.76
 4 -9 -14 374.27 14.81
 4 5 -9 887.32 32.24
 4 7 -8 1270.24 45.6
 5 -23 -18 3.24 4.9
 6 -10 -16 118.71 7.26
 6 7 -10 58.25 5.19
 6 11 -8 12.23 4.09
 6 16 -5 51.1 4.05
 7 3 -12 50.41 5.37
 8 7 -10 25.8 5.77
 8 9 -9 -3.31 5.04
 8 17 -4 90.43 5.62
 8 24 3 -0.35 2.03
 9 11 -7 17.45 6.23
 9 14 -5 53.68 5.76
 -3 -32 6 0.65 2.61
 -3 -26 8 579.92 21.32
 -3 -24 9 771.74 28.06
 -3 -21 11 148.45 6.72
 -3 -18 14 5.88 3.35
 -3 -17 22 323.27 13.73
 -2 -5 12 327.06 12.71
 -2 -3 17 494.24 18.73
 -2 -3 18 515.63 19.62
 -2 -3 19 191.18 8.75
 -2 -3 20 209.82 9.44
 -1 -18 -3 46.82 2.1
 -1 -6 2 18.47 1.83
 -1 6 16 3.55 3.4
 -1 6 20 1.37 3.83
 -1 5 23 332.09 13.86
 0 -34 -10 151.74 6.66
 0 -27 -9 86.1 4.43
 0 10 26 13.27 5.35
 1 -35 -13 131.95 6.65
 1 -27 -12 49.81 4.13
 1 13 5 159.35 5.99
 1 17 11 276.31 10.61
 1 18 14 3.22 2.79
 1 18 20 14.92 4.05
 1 17 23 219.8 9.77
 2 -32 -15 14.63 4.44
 2 -11 -11 136.86 6.23
 3 -34 -17 154.85 8.23
 3 1 -9 52.63 3.97
 3 25 13 0.62 2.57
 3 22 26 42.56 6.12
 4 -30 -18 1.67 4.86
 4 -17 -16 214.64 9.73
 4 24 26 153.52 8.98
 5 -22 -18 14.19 5.07
 5 -17 -17 237.38 10.86
 5 -5 -14 153.5 7.8
 5 -2 -13 123.81 6.74
 5 28 20 23.32 4.11
 6 -6 -15 3.98 4.83
 6 0 -13 21.39 4.95
 6 5 -11 12.38 4.46
 6 13 -7 44.38 4.4
 6 20 -2 18.96 2.71
 6 29 12 4.31 0.68
 7 -2 -14 225.7 10.64
 7 19 -3 142.7 6.67
 8 5 -11 59.48 6.06
 9 18 -2 -1.25 3.56
 -3 -29 7 111.13 5.35
 -3 -20 12 73.38 4.83
 -3 -19 13 754.18 27.73
 -3 -17 16 38.49 4.24
 -3 -17 21 327.24 13.84
 -2 -4 14 409.37 15.68
 -2 -4 22 142.8 7.51
 -2 -5 24 338.19 14.18
 -1 4 11 27.97 3.26
 -1 5 13 612.4 22.55
 -1 6 17 6 3.48
 -1 6 18 66.11 4.85
 -1 6 19 6.08 3.65
 0 -11 -5 240.08 9.02
 0 12 22 435.4 17.28
 0 11 24 0.67 4.41
 1 -21 -11 94.36 4.91
 1 -13 -9 0.57 2.64
 1 4 -2 435.1 15.6
 1 18 15 22.46 3.49
 1 18 19 5.18 3.86
 1 15 26 23.6 4.97
 2 -2 -8 815.75 29.44
 2 22 14 97.85 5.03
 2 22 19 66.82 4.98
 3 -33 -17 36.24 5.9
 3 -25 -16 2.4 4.12
 3 -19 -15 230.76 9.95
 3 11 -4 475.95 17.34
 3 24 22 136.83 7.48
 4 -29 -18 71.05 6.56
 4 -22 -17 26.05 5.17
 4 3 -10 383.42 14.78
 4 11 -6 8.69 2.91
 4 17 -2 728.55 26.2
 4 27 19 50.64 4.43
 4 26 22 7.82 4.19
 5 -12 -16 373.08 15.27
 5 -8 -15 56.01 5.65
 5 1 -12 9.41 4.24
 5 8 -9 58.09 4.14
 5 15 -5 156.74 6.77
 5 19 -2 253.8 9.87
 5 24 3 3.41 1.35
 7 1 -13 5.02 5.38
 7 8 -10 0.82 4.45
 7 10 -9 31 4.61
 7 15 -6 0.84 3.39
 -3 -37 5 0.55 2.37
 -3 -18 15 1.57 3.49
 -3 -17 17 28.34 4.22
 -3 -17 18 130.89 7
 -3 -17 19 342.77 14.26
 -3 -17 20 512.92 20
 -3 -18 22 0.22 4.98
 -2 -9 8 303.15 11.64
 -2 -6 11 71.59 4.4
 -2 -4 21 187.19 8.91
 -1 5 22 376.12 15.18
 -1 4 24 122.41 7.36
 1 -34 -13 147.63 7.11
 1 12 4 5616.4 197.39
 1 18 16 1.44 3.08
 1 18 17 -0.39 3.26
 1 18 18 11.19 3.57
 1 17 22 314.15 13.06
 2 -31 -15 78.08 5.26
 2 -24 -14 615.08 22.95
 2 22 18 260.03 10.93
 2 21 22 41.22 4.68
 2 20 24 42.66 5.22
 3 -32 -17 42.01 5.45
 3 -7 -12 1230.77 44.33
 3 -4 -11 411.11 15.69
 3 14 -2 1084.82 38.55
 3 25 18 -1.95 3.61
 3 23 24 49.51 5.17
 4 -28 -18 13.58 4.98
 4 -12 -15 18.08 4.1
 4 -5 -13 168.77 7.64
 4 -2 -12 583.3 21.84
 4 25 24 5.29 4.64
 5 -21 -18 131.69 7.75
 5 -16 -17 50.59 5.68
 5 6 -10 4.09 3.82
 5 10 -8 449.09 17.09
 6 -13 -17 3.02 5.03
 6 -9 -16 59.21 5.77
 6 3 -12 85.83 6.2
 6 19 -3 18.07 2.66
 7 6 -11 2.36 4.35
 7 12 -8 109.54 6.28
 7 25 3 -0.11 1.85
 8 13 -7 0.75 4.6
 8 16 -5 2.18 3.63
 9 13 -6 -2.47 5.59
 9 17 -3 1.1 3.9
 -3 -27 8 33.24 3.32
 -3 -23 10 6.89 3.41
 -3 -18 21 4.99 5.24
 -2 -20 2 0.87 1.57
 -2 -8 9 1.24 2.69
 -2 -7 10 1000.56 35.99
 -2 -4 15 42.47 4.08
 -2 -4 20 82.98 5.69
 -2 -5 23 70.93 6.23
 -1 -31 -6 389.61 14.2
 -1 -3 4 2146.11 75.72
 -1 5 21 523.07 20.04
 -1 3 25 99.31 6.72
 0 -33 -10 264.4 10.43
 0 10 9 2244.6 79.4
 0 12 13 79.31 4.39
 0 12 21 315.61 12.93
 0 10 25 103.34 6.61
 1 -26 -12 846.89 30.83
 1 -4 -6 0.85 2.62
 1 16 24 5.75 4.1
 2 -45 -16 185.85 9.28
 2 -44 -16 18.64 5.09
 2 -43 -16 267.79 11.64
 2 -14 -12 1068.68 38.58
 2 22 15 240.36 9.67
 2 22 16 218.55 9.11
 3 -24 -16 353.03 14.19
 3 -14 -14 52.33 4.53
 3 -10 -13 37.92 4.16
 3 -1 -10 60.14 4.27
 3 24 10 4.07 1.63
 3 25 14 11.64 3.04
 3 25 17 13.74 3.64
 4 -21 -17 153.07 8.23
 4 -16 -16 2.08 3.67
 4 -8 -14 117.43 6.38
 4 27 18 1.14 3.31
 5 12 -7 605.59 22.44
 6 -5 -15 284.74 12.3
 6 15 -6 217.29 9.27
 6 25 3 0.1 1.48
 7 4 -12 65.72 6.15
 8 25 4 0.06 1.85
 9 16 -4 2.63 4.5
 -3 -38 5 27.98 2.8
 -3 -33 6 417.35 15.55
 -3 -25 9 29.1 3.44
 -3 -22 11 90.19 5.1
 -3 -19 14 252.51 10.43
 -3 -18 16 8.19 3.67
 -3 -18 20 0.53 5.05
 -3 -19 22 266.33 11.83
 -2 -23 1 163.22 6.08
 -2 -4 16 52.43 4.43
 -2 -4 17 18.77 3.86
 -2 -4 19 132.08 6.91
 -2 -6 24 0.88 4.98
 -1 -8 1 1001.77 35.34
 -1 3 10 174.25 7.31
 -1 5 14 1073.47 38.71
 -1 4 23 64.04 5.85
 0 -26 -9 951.88 34.17
 0 -21 -8 94.12 4.53
 0 12 20 66.83 4.83
 0 11 23 0.17 4.39
 1 -33 -13 204.12 8.85
 1 17 21 65.79 5.21
 2 -42 -16 21.09 5.22
 2 -30 -15 1.32 3.57
 2 -23 -14 -3.45 3.41
 2 -7 -10 1026.53 36.95
 3 -31 -17 11.71 4.85
 3 -18 -15 -0.54 3.71
 3 25 15 3.06 3.23
 3 25 16 10.66 3.43
 4 -27 -18 50.27 5.64
 4 1 -11 3.59 3.4
 4 13 -5 115.01 5.15
 5 -20 -18 -0.84 4.98
 5 -15 -17 180.81 9.12
 5 -11 -16 2.89 4.89
 5 -4 -14 198 9.19
 5 -1 -13 35.71 4.44
 5 18 -3 2.03 2.05
 5 28 19 1.18 3.1
 6 -12 -17 192.49 9.51
 6 1 -13 36.22 5.54
 6 8 -10 81.36 6.03
 6 10 -9 206.86 9.46
 7 -1 -14 2.84 4.96
 7 14 -7 253.07 10.83
 8 6 -11 -0.29 5.54
 8 8 -10 56.79 5.81
 8 15 -6 53.01 5
 8 20 -2 17.31 3.27
 8 21 -1 0.95 2.69
 8 22 0 6.96 2.41
 -3 -30 7 17.95 2.95
 -3 -21 12 562.75 20.94
 -3 -20 13 44.46 3.96
 -3 -18 17 17.43 4.05
 -3 -18 18 27.76 4.57
 -3 -18 19 9.16 4.71
 -2 -4 18 0.88 3.67
 -2 -5 22 60.7 5.84
 -1 5 15 788.75 28.82
 -1 5 20 157.02 7.63
 0 -17 -7 23.17 2.59
 0 11 11 56.67 3.6
 0 12 14 744.28 27.16
 0 9 26 175.64 8.84
 1 17 12 2.18 2.42
 1 15 25 101.35 6.79
 2 -41 -16 117.48 6.9
 2 -40 -16 99.93 6.88
 2 -29 -15 237.56 10.09
 2 -10 -11 149.65 6.6
 2 -4 -9 101.9 5.16
 2 3 -6 25.48 2.85
 2 21 11 465.39 17.03
 2 21 21 246.22 10.58
 2 19 25 22.18 5.16
 3 -46 -18 47.47 5.7
 3 -45 -18 22.17 5.73
 3 -44 -18 3.5 5.43
 3 -43 -18 37.2 5.39
 3 -30 -17 5.35 4.82
 3 -23 -16 32.53 4.44
 3 4 -8 163.33 7.02
 3 6 -7 84.94 4.45
 3 24 21 175.06 8.41
 3 22 25 5.71 4.72
 4 -20 -17 -0.25 4.82
 4 -11 -15 19.45 4.19
 4 16 -3 45.51 2.92
 4 27 17 13.54 3.44
 4 26 21 37.4 4.75
 4 24 25 110.83 7.76
 5 -7 -15 33.65 5.1
 6 -8 -16 60.36 5.9
 6 6 -11 5.22 4.42
 6 12 -8 167.59 8.02
 6 18 -4 0.21 3.06
 7 2 -13 198.18 9.61
 7 17 -5 22.99 3.36
 8 12 -8 67.94 5.81
 8 19 -3 43.12 4.21
 9 12 -7 18.79 6.11
 9 15 -5 1.91 4.57
 -3 -24 10 527.39 19.62
 -3 -19 15 217.48 9.35
 -3 -19 21 433.28 17.42
 -2 -6 12 7.44 3.13
 -2 -5 14 7.24 3.36
 -2 -5 21 43.26 4.5
 -2 -6 23 1.1 4.4
 -1 4 12 130.07 6.02
 -1 5 16 486.82 18.38
 -1 5 18 9.84 3.64
 -1 5 19 48.01 4.48
 -1 4 22 3.06 4.46
 -1 3 24 17.78 5.01
 0 -32 -10 75.51 4.33
 0 -8 -4 61.58 3.06
 0 3 2 1585.2 55.8
 0 12 15 862.71 31.32
 0 11 22 -0.65 4.34
 0 10 24 174.44 8.63
 1 -32 -13 20.4 3.65
 1 -25 -12 11.83 3.39
 1 -20 -11 18.86 2.99
 1 -9 -8 636.86 23.09
 1 16 23 75.78 5.42
 1 14 26 238.45 10.81
 2 -39 -16 55.34 5.81
 2 1 -7 30.94 3.14
 2 5 -5 623.98 22.53
 2 20 23 43.06 4.82
 3 -42 -18 13.97 5.39
 3 -41 -18 20.07 4.98
 3 -13 -14 118.32 6.26
 3 8 -6 3.77 2.54
 3 23 23 28.92 4.87
 4 -26 -18 159.47 8.38
 4 -15 -16 253.9 10.93
 4 -4 -13 95.74 5.66
 4 6 -9 164.38 7.32
 4 25 23 31.85 5.16
 5 -19 -18 254.26 11.44
 5 2 -12 5.68 3.71
 5 14 -6 385.44 14.65
 6 4 -12 69.01 6.11
 6 29 13 -0.28 1.03
 7 7 -11 219.23 10.01
 7 9 -10 138.73 7.59
 7 27 6 5.45 1.15
 8 23 1 -1.08 2.12
 -3 -39 5 149.28 6.32
 -3 -34 6 -1.03 2.74
 -3 -28 8 268.45 10.56
 -3 -26 9 956.19 34.52
 -3 -23 11 176.4 7.6
 -3 -20 14 14.25 3.91
 -3 -19 16 25.76 3.95
 -3 -19 17 75.7 5.27
 -3 -19 19 368.83 15
 -3 -19 20 549.99 21.27
 -3 -20 22 28.76 5.44
 -2 -14 5 2254.36 79.65
 -2 -5 15 591.38 22.01
 -2 -5 20 91.27 5.85
 -2 -7 24 514.99 20
 -1 2 9 951.33 34.09
 -1 5 17 232.9 9.78
 -1 2 25 342.18 14.28
 0 -43 -11 236.5 9.96
 0 12 16 753.6 27.63
 1 -12 -9 1305.32 46.58
 1 17 20 -0.29 3.94
 2 -38 -16 152.66 8.28
 2 -28 -15 52.53 4.47
 2 -22 -14 913.41 33.36
 2 -13 -12 5.63 3.15
 2 10 -2 212.53 7.93
 2 19 7 374.47 13.49
 2 21 20 270.77 11.32
 2 18 26 3.19 5.16
 3 -40 -18 99.13 7.08
 3 -29 -17 14.97 4.9
 3 -17 -15 222.55 9.65
 3 -6 -12 45.54 4.1
 3 -3 -11 262.09 10.46
 3 2 -9 1121.57 40.3
 3 21 26 126.49 7.71
 4 -34 -19 119.41 7.31
 4 -7 -14 308.62 12.55
 4 -1 -12 4.11 3.5
 4 4 -10 211.86 8.97
 4 27 14 176.24 7.3
 4 27 15 86.45 4.57
 4 27 16 78.31 4.69
 4 23 26 0.19 5.55
 5 -14 -17 233.57 10.72
 5 -10 -16 285.45 12.35
 5 17 -4 432.31 16.18
 5 28 18 15.03 3.32
 6 -11 -17 7.81 4.99
 6 -4 -15 0.93 4.75
 6 27 6 0.68 0.77
 6 29 14 22.46 2.31
 6 29 15 47.95 3.2
 7 -3 -15 39.83 5.76
 7 0 -14 282 12.41
 7 5 -12 87.71 6.19
 7 11 -9 84.31 5.75
 8 18 -4 -1.75 3.14
 9 14 -6 32.38 5.89
 -3 -31 7 166.56 7.07
 -3 -22 12 4.89 3.3
 -3 -21 13 1066.5 38.65
 -3 -19 18 213.8 9.64
 -3 -20 21 -0.02 5.06
 -2 -18 3 104.06 4.34
 -2 -7 11 1355.84 48.5
 -2 -5 16 533.1 20.05
 -2 -5 19 488.82 18.75
 -2 -6 22 0.34 4.85
 -1 -2 5 2659.23 93.79
 -1 4 21 21.86 4.31
 -1 3 23 258.89 11.44
 0 -42 -11 -1.57 3.75
 0 -31 -10 621.46 22.73
 0 -25 -9 74.7 4.1
 0 9 8 188.57 7.41
 0 11 21 1.14 3.97
 0 9 25 45.3 5.16
 1 -44 -14 4.89 4.61
 1 -43 -14 168.97 8.69
 1 -31 -13 426.2 16.31
 1 -6 -7 62.02 3.74
 1 16 10 83.23 3.98
 1 17 13 17.84 2.81
 1 17 19 -0.17 3.69
 1 16 22 121.79 6.71
 1 15 24 123.53 7.18
 2 -37 -16 -0.28 5.05
 3 -39 -18 3.58 4.62
 3 -28 -17 190.3 9.21
 3 -9 -13 118.9 6.06
 3 23 8 46.21 2.21
 4 -33 -19 5.67 4.84
 4 -19 -17 259.98 11.44
 5 -6 -15 -1.09 4.63
 5 -3 -14 34.55 4.62
 5 7 -10 349.21 13.86
 5 9 -9 108.49 5.91
 5 27 21 28.77 4.82
 6 -7 -16 148.8 8.12
 6 2 -13 68.97 5.69
 6 14 -7 31.93 4.32
 6 17 -5 257.2 10.59
 7 13 -8 5.27 3.66
 7 16 -6 97.7 5.55
 7 21 -2 214.89 8.99
 7 22 -1 41.78 3.22
 7 23 0 9.22 2.42
 7 26 4 11.55 1.98
 8 7 -11 51.79 6.34
 8 9 -10 18.6 5.4
 8 14 -7 50.51 5.32
 8 24 2 3 2.07
 -3 -25 10 1.42 3.27
 -3 -20 15 81.85 5.13
 -3 -20 20 0.43 5.59
 -3 -21 22 216.37 10.24
 -2 -16 4 77.18 3.64
 -2 -9 9 974.15 35
 -2 -8 10 47.35 3.85
 -2 -5 17 763.18 28.13
 -2 -5 18 736.28 27.27
 -2 -7 23 156.63 8.5
 -1 -25 -5 92.54 3.84
 -1 -21 -4 247.14 8.97
 -1 1 8 393.58 14.61
 -1 3 11 14.23 2.98
 -1 4 13 33.44 3.55
 0 -41 -11 428.06 16.3
 0 11 12 294.77 11.43
 0 10 23 130.7 7.63
 0 8 26 8.29 4.69
 1 -42 -14 9.16 4.67
 1 -24 -12 719.95 26.35
 2 -36 -16 274.94 11.98
 2 -27 -15 139.77 6.93
 2 -1 -8 520.8 19.13
 2 7 -4 1409.43 49.95
 2 20 9 290.1 10.75
 2 21 12 741.75 26.79
 2 21 19 174.06 8.34
 2 20 22 30.45 4.41
 2 19 24 10.03 4.54
 3 -38 -18 162.44 8.39
 3 -37 -18 -1.5 4.67
 3 0 -10 834.68 30.32
 3 10 -5 54.88 3.26
 3 22 24 40.88 5.01
 4 -32 -19 32.59 5.28
 4 -14 -16 -0.84 4.02
 4 -10 -15 53.39 4.82
 4 2 -11 413.98 15.89
 4 26 20 94.44 5.84
 5 -18 -18 8.5 5.1
 5 0 -13 323.56 13.13
 5 11 -8 3.39 3.19
 6 -10 -17 102.58 6.92
 7 3 -13 6.54 5.31
 7 20 -3 15 3.01
 8 17 -5 111 6.27
 9 18 -3 0.1 3.62
 -3 -35 6 107.76 5.15
 -3 -29 8 44.59 3.54
 -3 -27 9 28.99 3.48
 -3 -21 14 500.9 19.03
 -3 -20 16 180.28 8.24
 -3 -20 17 93.86 6.15
 -3 -20 18 107.8 6.5
 -3 -20 19 95.31 6.58
 -3 -21 21 318.33 13.55
 -2 -6 21 0.13 4.17
 -2 -8 24 45.79 5.57
 -1 -30 -6 6.3 1.88
 -1 -1 6 416.49 15.27
 -1 0 7 145.17 6.03
 -1 4 20 40.09 4.5
 -1 2 24 115.39 7.08
 0 -40 -11 0.08 3.15
 0 10 10 695.71 25.16
 1 -41 -14 265.32 11.38
 1 -30 -13 -0.67 3.27
 1 -19 -11 118.57 5.6
 1 17 14 310.99 12.02
 1 17 18 176.57 7.95
 1 14 25 97.25 6.61
 2 -35 -16 76.89 5.79
 2 -21 -14 6.39 3.39
 2 -9 -11 354.27 13.62
 2 -6 -10 31.44 3.52
 3 -36 -18 142.52 7.86
 3 -27 -17 0.31 4.68
 3 -16 -15 103.34 5.93
 3 -12 -14 111.79 6.09
 3 24 19 205.28 9.02
 3 23 22 5.6 4.4
 4 -31 -19 22.6 5.03
 4 -18 -17 5.93 4.91
 4 12 -6 611.94 22.39
 4 15 -4 2.89 2.25
 4 24 24 23.43 5.39
 5 -13 -17 2.11 5.06
 5 -9 -16 4.68 4.9
 5 25 4 -0.06 1.13
 5 28 17 21.01 3.25
 6 7 -11 7.43 4.86
 6 9 -10 -1.04 4.06
 6 11 -9 15.29 4.41
 7 -2 -15 111.32 7.84
 7 24 1 101.59 4.91
 9 13 -7 3.87 5.2
 9 17 -4 -3.77 4.36
 -3 -32 7 0.44 2.67
 -3 -24 11 217.01 8.94
 -3 -23 12 65.3 4.54
 -3 -22 13 2.08 3.52
 -3 -21 15 245.84 10.27
 -3 -21 20 269.84 11.88
 -3 -22 22 108.59 7.09
 -2 -7 12 622.25 22.88
 -2 -6 14 4.78 3.26
 -2 -6 20 -0.82 4
 -2 -7 22 65.08 5.91
 -1 -37 -7 90.29 4.19
 -1 4 14 2.61 3.15
 -1 4 19 240.89 10.2
 -1 3 22 324.46 13.38
 -1 1 25 17.21 5
 0 -20 -8 575.71 20.88
 0 8 7 9.62 2.2
 0 9 24 20.22 4.65
 1 -40 -14 -2.84 4.44
 1 17 15 726.8 26.55
 1 17 16 543.5 20.22
 1 17 17 283.74 11.4
 1 16 21 141.15 7.56
 1 15 23 150.9 7.57
 1 13 26 1.06 4.55
 2 -16 -13 238.07 9.83
 2 21 18 65.84 5.11
 2 18 25 9.24 4.87
 3 -35 -18 16.46 4.78
 3 -5 -12 971 35.21
 3 24 11 40.17 2.64
 4 -30 -19 11.08 4.8
 4 -6 -14 3.9 3.7
 4 -3 -13 58.03 4.59
 4 25 22 12.44 4.57
 5 -17 -18 206.29 9.85
 5 13 -7 1.49 2.75
 5 16 -5 44.89 3.11
 6 -6 -16 1.77 4.76
 6 0 -14 23.08 4.84
 6 5 -12 101.35 6.82
 6 16 -6 8.51 3.48
 6 21 -2 78.73 4.22
 6 22 -1 76.09 4.08
 6 26 4 62.68 3.04
 7 1 -14 -3.12 5.57
 7 8 -11 28.51 5.08
 7 10 -10 2.68 3.89
 7 15 -7 20 3.49
 8 13 -8 1.51 4.21
 8 16 -6 6.32 3.61
 9 16 -5 10.04 4.84
 -3 -36 6 18.39 2.73
 -3 -21 16 20.01 3.94
 -3 -21 19 195.75 9.37
 -3 -22 21 4.38 5.04
 -2 -13 6 90.6 4.32
 -2 -6 15 2.84 3.43
 -2 -6 19 2.11 3.33
 -2 -8 23 115.8 7.35
 -1 4 15 76.75 4.75
 -1 4 16 169.97 7.64
 -1 4 17 236.37 9.87
 -1 4 18 169.94 7.84
 -1 2 23 35.4 5.27
 0 -39 -11 288.02 11.44
 0 -30 -10 17.03 2.89
 0 11 13 24.75 3.05
 0 10 22 193.68 9.1
 0 8 25 84.96 6.09
 1 -39 -14 72.71 5.58
 1 -29 -13 275.44 11.11
 1 -23 -12 131.18 6.1
 2 -34 -16 36.51 4.79
 2 -26 -15 216.85 9.36
 2 -12 -12 462.37 17.4
 2 -3 -9 796.5 28.8
 2 21 13 780.89 28.25
 2 20 21 1.37 3.87
 3 -34 -18 122.56 7.25
 3 -26 -17 423.6 16.79
 3 21 25 128.71 7.85
 4 -13 -16 -3.26 4.01
 4 -9 -15 258.27 10.91
 4 0 -12 1202.15 43.42
 4 26 19 189.83 8.66
 5 -12 -17 401.71 16.24
 5 -5 -15 56.2 5.42
 5 -2 -14 225.31 9.97
 6 -9 -17 1.14 4.88
 6 13 -8 19.85 4.06
 6 20 -3 23.14 2.61
 6 23 0 11.96 2.12
 7 6 -12 9.12 5.05
 -3 -30 8 25.19 3.18
 -3 -26 10 412.59 15.64
 -3 -22 14 15.64 3.96
 -3 -21 17 43.68 4.52
 -3 -21 18 137.44 7.37
 -3 -22 20 3.44 5.16
 -3 -23 22 21.18 5.13
 -2 -8 11 308.99 11.97
 -2 -6 16 68.92 4.83
 -2 -6 17 12.01 3.22
 -2 -6 18 0.8 3.76
 -2 -7 21 16.86 3.92
 -2 -9 24 430.76 17.09
 -1 -5 3 418.2 15.08
 -1 2 10 1324.54 47.22
 -1 3 12 21.94 3.21
 -1 3 21 265.59 11.24
 0 -38 -11 50.43 3.91
 0 -24 -9 552.49 20.15
 0 -16 -7 386.01 14.15
 0 11 14 14.5 2.97
 0 7 26 251.47 11.19
 1 -38 -14 3.33 4.14
 1 -11 -9 20.32 2.91
 1 -1 -5 192.38 7.55
 1 1 -4 346.23 12.69
 1 16 11 89.91 4.44
 1 16 20 133.29 7.13
 2 -33 -16 214.65 9.94
 2 -20 -14 359.2 13.99
 2 21 17 16.13 3.65
 2 19 23 44.39 4.89
 2 17 26 115.64 7.03
 3 -15 -15 131.45 6.69
 3 -2 -11 641.32 23.63
 3 5 -8 189.47 7.84
 3 24 18 42.94 4.34
 3 22 23 136.86 7.61
 3 20 26 -0.31 4.99
 4 -29 -19 -1.35 4.57
 4 -22 -18 83.51 6.5
 4 -17 -17 342.8 14.13
 4 7 -9 1228.69 44.17
 4 23 25 2.85 4.96
 5 -21 -19 70.79 6.26
 5 -16 -18 34.46 5.33
 5 -8 -16 65.14 5.33
 5 1 -13 31.75 4.74
 5 21 -1 55.36 3.08
 5 28 16 69.76 4.19
 5 27 20 88.54 5.71
 6 3 -13 158.14 8.08
 7 -1 -15 9.41 5.22
 7 4 -13 82.56 6.59
 7 12 -9 42.91 4.65
 8 6 -12 -2 5.75
 8 8 -11 28.85 6.01
 8 10 -10 76.28 6.25
 8 20 -3 5.59 2.99
 8 21 -2 0.26 2.79
 8 25 3 -1.06 1.94
 9 15 -6 1.69 5.23
 -3 -33 7 179.16 7.5
 -3 -28 9 337.07 13.01
 -3 -25 11 0.43 2.74
 -3 -24 12 90.08 5.19
 -3 -23 13 155.12 7.28
 -3 -22 15 82.39 5.13
 -3 -22 19 64.85 5.84
 -3 -23 21 54.06 5.55
 -2 -27 0 98.66 3.74
 -2 -7 13 120.86 5.58
 -1 3 20 116.44 6.38
 -1 1 24 2.16 4.89
 -1 0 25 428.14 17.14
 0 -10 -5 179.11 6.89
 0 11 15 19.05 3.47
 0 11 16 37.54 3.73
 0 11 17 167.28 7.66
 0 10 21 148.86 7.61
 0 9 23 2.29 4.49
 1 -37 -14 3.54 3.86
 1 -18 -11 94 5
 1 -8 -8 577.21 20.99
 1 14 7 267.04 9.87
 1 15 22 39.88 4.6
 1 14 24 35.04 4.53
 2 -25 -15 23.58 4.34
 2 21 14 163.55 7
 2 21 15 169.83 7.45
 2 21 16 38.8 3.75
 3 -33 -18 14.44 4.74
 3 -25 -17 9.37 4.63
 3 -11 -14 246.29 10.29
 3 3 -9 137.28 6.44
 3 7 -7 227.59 9.09
 4 -28 -19 62.35 5.72
 4 5 -10 602.14 22.32
 4 22 26 98.89 7.49
 5 8 -10 35.33 4.19
 5 20 -2 73.43 3.8
 5 22 0 297.64 11.15
 5 28 12 1.68 1.56
 5 26 22 79.26 6.2
 6 -5 -16 193.41 9.43
 6 19 -4 74.8 4.42
 7 25 2 -1.18 1.93
 8 15 -7 10.44 4.4
 8 19 -4 66.79 4.72
 8 22 -1 72.84 4.47
 -3 -37 6 0.12 2.7
 -3 -22 16 269.82 11.36
 -3 -22 17 360.91 14.41
 -3 -22 18 382.87 15.52
 -3 -24 22 117.83 7.23
 -2 -21 2 525.6 18.79
 -2 -9 10 643.52 23.52
 -2 -7 20 31.5 4.44
 -2 -8 22 169.36 8.67
 -2 -9 23 104.37 7.01
 -1 -36 -7 163.11 6.56
 -1 2 22 0.61 4.37
 0 -37 -11 44.34 3.93
 0 -29 -10 453.44 16.84
 0 7 6 1090.47 38.7
 0 10 11 17.43 2.93
 1 -36 -14 50.51 4.55
 1 -28 -13 213.54 9.06
 1 -3 -6 2738.76 96.64
 1 16 19 152.25 7.18
 1 13 25 1.11 4.21
 2 -32 -16 7.28 4.13
 2 -15 -13 -2.16 3.25
 2 20 20 4.53 3.84
 2 18 24 3.64 4.41
 3 -32 -18 50.49 5.87
 3 -19 -16 24.87 4.08
 3 24 12 191.2 7.58
 3 24 17 -0.56 3.55
 4 -21 -18 168.54 8.76
 4 -16 -17 20.15 4.84
 4 -12 -16 28.31 4.32
 4 -5 -14 86.44 5.43
 4 -2 -13 392.58 15.29
 4 3 -11 82.61 5
 4 14 -5 552.98 20.22
 4 19 -1 820.55 29.34
 4 20 0 0.51 1.4
 4 25 21 0.01 4.16
 4 24 23 25.79 5.17
 5 -20 -19 1.76 4.86
 5 -15 -18 177.34 8.95
 5 -11 -17 7.84 5.05
 5 6 -11 0.2 3.39
 5 10 -9 127.9 6.43
 5 15 -6 245.77 9.79
 5 28 15 48.35 3.34
 6 -8 -17 17.05 5.08
 6 1 -14 61.33 5.59
 6 8 -11 53.12 5.54
 6 10 -10 249.08 10.68
 6 15 -7 132.64 6.54
 7 2 -14 221.61 10.41
 7 14 -8 110.22 6.17
 7 17 -6 1.99 3.09
 8 12 -9 100.27 6.71
 8 23 0 -0.34 2.36
 -3 -31 8 21.62 3.09
 -3 -27 10 2.35 3.04
 -3 -23 14 142.14 7.02
 -3 -23 20 17.26 5.13
 -3 -24 21 41.32 5.44
 -3 -25 22 18.39 5.03
 -2 -15 5 8.02 2.1
 -2 -10 9 92.41 4.85
 -2 -7 14 62.84 4.47
 -2 -7 19 513.47 19.59
 -2 -8 21 139.81 7.51
 -2 -10 24 52.35 5.71
 -1 -29 -6 253.14 9.41
 -1 1 9 50.19 3.63
 -1 3 13 164.22 7.18
 -1 3 19 139.3 6.98
 -1 1 23 -0.23 4.83
 0 4 3 135.1 5.16
 0 9 9 518.33 18.86
 0 8 24 36.64 4.88
 1 -22 -12 433.66 16.39
 1 6 -1 628.19 22.24
 1 12 26 211.6 9.93
 2 -31 -16 340.4 13.88
 2 -24 -15 601.57 22.5
 2 -8 -11 320.55 12.43
 2 -5 -10 1247.9 44.67
 2 2 -7 1288.14 45.9
 2 4 -6 104.68 4.82
 2 20 10 261.1 9.83
 2 19 22 163.78 8.07
 3 -31 -18 18.49 4.88
 3 -24 -17 557.15 21.27
 3 -7 -13 957.02 34.76
 3 -4 -12 232.84 9.68
 3 1 -10 60.19 4.11
 3 9 -6 965.18 34.61
 3 17 0 365.7 13.17
 3 18 1 19.4 1.38
 3 24 16 165.77 7.54
 3 21 24 56.41 5.38
 4 -27 -19 34.59 5.24
 4 -8 -15 19.07 4.01
 4 11 -7 97.81 4.99
 4 26 18 237.58 9.91
 5 -7 -16 58.99 5.68
 5 -4 -15 61.99 5.51
 5 -1 -14 17.27 4.4
 5 12 -8 688.5 25.36
 5 19 -3 426.51 15.86
 5 28 14 46.93 3.1
 6 6 -12 11.6 4.51
 7 7 -12 60.47 5.48
 7 9 -11 81.05 6.15
 8 18 -5 -1.34 3.37
 9 14 -7 1.02 5.59
 9 19 -3 -0.36 3.7
 -3 -38 6 18.66 2.98
 -3 -34 7 74.38 4.22
 -3 -29 9 -0.98 3.01
 -3 -25 12 -0.66 3.29
 -3 -24 13 4.49 3.5
 -3 -23 15 76.49 5.26
 -3 -23 18 9.29 4.62
 -3 -23 19 17.94 4.95
 -2 -8 12 134.07 6.28
 -2 -7 15 317.95 12.59
 -2 -7 16 849.35 31.07
 -2 -7 17 643.61 23.95
 -2 -7 18 436.54 16.85
 -1 2 11 1444.2 51.5
 -1 3 14 367.89 14.12
 -1 3 18 13.62 3.63
 -1 2 21 6.98 3.96
 -1 0 24 232.77 10.67
 0 -36 -11 21.7 3.46
 0 -19 -8 46.92 3
 0 6 5 589.14 21.09
 0 9 22 29.02 4.69
 0 7 25 273.78 11.85
 0 6 26 1.56 4.08
 1 -35 -14 104.06 5.93
 1 -27 -13 16.76 3.19
 1 16 12 385.39 14.4
 1 16 18 133.14 6.55
 1 15 21 9.42 4.15
 1 14 23 28.74 4.89
 2 -44 -17 1.64 4.96
 2 -43 -17 161.61 8.57
 2 -11 -12 519.24 19.36
 2 0 -8 679.67 24.64
 2 9 -3 3047.31 107.37
 2 17 25 74.35 6.15
 3 -45 -19 162.44 9.13
 3 -44 -19 32.48 5.51
 3 -14 -15 256.32 10.69
 3 24 13 293.71 11.27
 3 24 15 614.54 22.67
 4 -26 -19 237.96 10.86
 4 -20 -18 37.4 5.4
 4 1 -12 5.16 3.51
 4 18 -2 -0.36 1.68
 5 -19 -19 144.45 8.03
 5 23 1 3.96 1.52
 5 27 19 35.4 4.14
 6 -4 -16 23.79 5.04
 6 4 -13 45.67 5.61
 6 12 -9 277.32 11.64
 6 18 -5 1.96 3.18
 7 0 -15 102.72 7.5
 7 5 -13 13.36 4.73
 7 11 -10 46.04 4.98
 8 7 -12 77.95 6.5
 8 9 -11 41.41 5.56
 8 14 -8 53.84 5.3
 9 18 -4 -1.79 4.36
 -3 -23 16 39.94 4.3
 -3 -23 17 0.88 4.03
 -3 -24 20 0.66 5.02
 -3 -25 21 11.66 4.95
 -3 -26 22 38.82 5.4
 -2 -17 4 2034.9 71.87
 -2 -8 20 39.62 4.65
 -2 -9 22 4.35 4.89
 -2 -10 23 102.33 7.03
 -1 3 15 549.58 20.46
 -1 3 16 289.36 11.59
 -1 3 17 41.4 3.99
 -1 -1 25 18.99 4.39
 0 -28 -10 41.83 3.39
 0 -23 -9 30.12 2.77
 0 5 4 1490.96 52.63
 0 10 12 326.26 12.41
 1 -5 -7 2797.73 98.77
 1 3 -3 1775.9 62.66
 2 -42 -17 6.6 4.96
 2 -41 -17 169.91 8.79
 2 -30 -16 2.75 4.26
 2 20 19 21.2 4.06
 2 16 26 26.61 5.43
 3 -43 -19 194.67 9.69
 3 -42 -19 0.61 4.9
 3 -30 -18 2.37 4.84
 3 -23 -17 -1.63 4.21
 3 -18 -16 7.97 3.8
 3 -10 -14 116.67 6.18
 3 -1 -11 92.13 5.13
 3 16 -1 310.42 11.31
 3 24 14 417.01 15.65
 3 22 22 100.3 6.47
 3 20 25 2.04 4.84
 4 -15 -17 321.65 13.28
 4 -11 -16 63.46 5.11
 4 23 24 10.34 4.83
 5 -14 -18 51.4 5.09
 5 -10 -17 238.64 10.6
 5 2 -13 122.37 6.66
 5 18 -4 21.38 2.42
 6 -7 -17 24.97 5.14
 7 16 -7 92.33 5.41
 7 22 -2 9.67 2.52
 8 17 -6 114.59 6.51
 8 24 1 1.14 2.01
 9 13 -8 3.69 5.89
 9 17 -5 -0.86 4.85
 -3 -39 6 202.04 8.23
 -3 -32 8 1.98 3.02
 -3 -28 10 109.77 5.52
 -3 -24 14 124.02 6.2
 -3 -24 19 67.47 5.96
 -2 -24 1 196.36 7.21
 -2 -19 3 1120.53 39.72
 -2 -9 11 348.1 13.3
 -2 -8 13 87.31 4.93
 -2 -8 19 110.59 6.19
 -2 -11 24 35.89 5.44
 -1 -35 -7 192.39 7.49
 -1 -4 4 26.05 2.4
 -1 0 8 5138.58 180.99
 -1 2 20 152.17 7.21
 -1 1 22 34.28 4.29
 0 -35 -11 162.78 7.11
 0 10 18 46.32 4.11
 0 8 23 132.35 7.34
 1 -34 -14 6.1 3.2
 1 -17 -11 415.11 15.56
 1 16 13 635.47 23.19
 1 16 17 96.94 5.31
 1 13 24 1.7 4.47
 2 -40 -17 14.73 5.12
 2 -23 -15 64.43 4.99
 2 -14 -13 1019.85 36.89
 2 6 -5 0.11 2.36
 2 18 23 -1.06 4.02
 3 -41 -19 48.72 5.54
 3 -40 -19 33.37 5.25
 3 -29 -18 80.57 6.26
 3 19 26 178.49 9.58
 4 -25 -19 6.34 4.88
 4 -7 -15 651.22 24.35
 4 -4 -14 162.46 7.64
 4 17 -3 224.81 8.64
 4 26 17 124.5 6.15
 4 25 20 9.67 4.08
 5 -18 -19 -5.09 4.98
 5 -3 -15 10.39 4.46
 5 26 21 26.81 4.48
 6 2 -14 7.52 5.13
 6 14 -8 219.3 9.56
 6 25 2 2.84 1.61
 7 3 -14 7.21 4.93
 7 13 -9 9.74 3.89
 7 20 -4 35.38 3.23
 7 21 -3 47.68 3.66
 7 23 -1 29.54 2.84
 7 27 5 7.27 1.67
 -3 -35 7 59.19 4
 -3 -30 9 0.73 2.96
 -3 -27 11 99.25 5.31
 -3 -26 12 88.64 5.17
 -3 -25 13 3.15 3.11
 -3 -24 15 292.66 11.87
 -3 -24 16 378 15
 -3 -24 17 577.21 21.99
 -3 -24 18 564.38 21.62
 -3 -25 20 24.41 5.33
 -3 -26 21 30.8 5.78
 -2 -14 6 1471.25 52.22
 -2 -9 21 12.78 4.56
 -1 -24 -5 1316.24 46.51
 -1 2 12 695.3 25.34
 -1 0 23 4.9 4.78
 0 10 13 502.77 18.6
 0 7 24 25.98 4.64
 1 -33 -14 257.07 10.64
 1 -26 -13 386.28 14.86
 1 -21 -12 230.63 9.35
 1 -10 -9 552.25 20.18
 1 16 14 104.23 5.15
 1 16 15 0.6 2.89
 1 15 20 -0.64 4.1
 1 14 22 134.35 7.07
 1 12 25 154.08 7.96
 2 -39 -17 127.42 7.54
 2 -29 -16 319.21 12.92
 2 -2 -9 97.36 4.89
 2 18 6 6.13 1.17
 2 20 18 40.98 4.25
 2 19 21 249.94 10.85
 3 -39 -19 15.97 5.35
 3 -22 -17 345.42 13.96
 3 -17 -16 36.66 4.33
 3 -13 -15 30.05 3.63
 3 23 19 18.05 4.16
 4 -19 -18 240.48 10.86
 4 -1 -13 4.19 3.64
 4 6 -10 8.6 3.21
 4 8 -9 42.08 3.51
 4 13 -6 37.22 3.01
 4 24 22 1.39 4.1
 4 22 25 108.99 7.35
 5 -6 -16 -2.83 4.76
 5 0 -14 352.81 14.22
 5 7 -11 473.87 18.07
 5 9 -10 204.3 8.79
 5 14 -7 371.72 14.29
 6 17 -6 356.58 14.03
 7 26 3 14.15 2.08
 8 13 -9 4.14 4.58
 8 16 -7 4.75 3.8
 9 16 -6 5.5 5.06
 -3 -25 14 4.09 3.62
 -3 -25 19 4.33 4.92
 -2 -10 10 1.42 3.05
 -2 -8 14 336.92 13.14
 -2 -8 15 164.18 7.44
 -2 -8 17 0.6 3.63
 -2 -8 18 15.89 3.87
 -2 -10 22 477.8 18.78
 -2 -11 23 26.79 5.4
 -2 -12 24 34.65 5.45
 -1 -1 7 159.63 6.46
 -1 1 10 117.5 5.45
 -1 2 19 340.02 13.53
 -1 1 21 113.19 6.4
 -1 -1 24 3.02 4.88
 0 -34 -11 20.41 3.17
 0 -15 -7 19.7 2.51
 0 8 8 879.33 31.44
 0 9 10 636.91 23.07
 0 10 14 338.68 13
 0 10 16 973.68 35.26
 0 10 17 287.73 11.51
 0 6 25 2.34 5.05
 1 -13 -10 52.93 3.85
 1 11 26 13.02 5.08
 2 -38 -17 13.76 5.08
 2 -10 -12 294.93 11.59
 2 -7 -11 1331.98 47.67
 2 19 8 116.09 4.68
 2 20 11 266.71 10.13
 2 17 24 -3.82 4.44
 3 -38 -19 52.78 5.97
 3 -28 -18 203.79 10
 3 -6 -13 5.61 3.52
 3 4 -9 562.73 20.73
 3 11 -5 279.11 10.53
 3 15 -2 61.66 2.95
 3 19 2 1535.76 54.09
 3 23 9 9.15 1.56
 3 21 23 136.2 7.61
 4 -14 -17 52.7 5.26
 4 -10 -16 -0.34 3.47
 4 4 -11 129.67 6.58
 4 26 16 70.08 4.34
 4 21 26 -3.98 5.64
 5 -13 -18 14.02 4.9
 5 -9 -17 231.95 10.35
 5 17 -5 409.25 15.38
 6 -6 -17 3.95 4.89
 6 -3 -16 62.57 5.72
 6 0 -15 1.9 4.52
 6 7 -12 65.63 5.9
 6 9 -11 5.33 4.18
 6 11 -10 1.32 3.9
 7 1 -15 14.04 5.22
 7 8 -12 21.74 5.08
 7 10 -11 24.33 4.38
 7 15 -8 81.4 5.22
 7 24 0 51.9 3.34
 -3 -36 7 165.58 7.06
 -3 -33 8 40.11 3.63
 -3 -31 9 23.42 3.32
 -3 -29 10 107.41 5.61
 -3 -26 13 2.08 3.43
 -3 -25 15 2.02 3.91
 -3 -25 16 -0.18 3.75
 -3 -25 17 7.99 4.38
 -3 -25 18 16.39 4.82
 -3 -26 20 31.42 5.2
 -3 -27 21 118.44 7.21
 -2 -13 7 119.4 5.31
 -2 -9 12 598.47 22.05
 -2 -8 16 159.84 7.43
 -2 -9 20 17.74 4.25
 -1 -3 5 2387.84 84.25
 -1 -2 6 380.08 13.98
 -1 2 13 333.21 12.83
 -1 2 18 726.91 26.83
 -1 -2 25 361.21 14.87
 0 -27 -10 151.27 6.52
 0 10 15 644.86 23.69
 1 -32 -14 0.35 3.48
 1 -7 -8 1383.98 49.22
 2 -37 -17 4.34 5.1
 2 -28 -16 38.79 4.34
 2 -22 -15 453.8 17.35
 2 13 0 -0.23 1.04
 2 20 17 13.94 3.28
 3 -37 -19 2.02 4.67
 3 -9 -14 490.52 18.59
 3 -3 -12 401.37 15.34
 3 2 -10 740.96 27.01
 3 6 -8 56.39 3.7
 4 -18 -18 2.41 4.11
 4 26 11 367.7 13.52
 5 -17 -19 118.52 7.37
 5 3 -13 174.87 8.21
 5 11 -9 8.79 3.04
 5 24 2 136.42 5.38
 5 27 18 26.27 3.8
 6 5 -13 311.17 12.97
 7 6 -13 -0.03 4.5
 8 8 -12 -2.02 5.63
 8 10 -11 87.08 6.98
 8 21 -3 25.57 3.52
 8 25 2 2.56 1.99
 9 15 -7 12.18 5.53
 -3 -28 11 94.71 5.23
 -3 -27 12 157.03 7.21
 -3 -26 19 121.42 7.36
 -3 -27 20 161.7 8.4
 -3 -28 21 49.37 5.48
 -2 -9 19 205.71 9.16
 -2 -10 21 423.86 16.76
 -1 -34 -7 146.05 5.94
 -1 2 14 -0.59 3
 -1 2 17 465.24 17.66
 -1 0 22 86.96 6.12
 0 -22 -9 523.31 19.09
 1 -25 -13 4.88 3.34
 1 13 6 88.51 3.75
 1 15 19 1.18 3.25
 1 13 23 48.49 4.83
 2 -36 -17 48.78 5.78
 2 -13 -13 9.21 3.29
 2 -4 -10 65.36 4.15
 2 19 20 515.01 19.66
 2 18 22 0.3 4.02
 2 16 25 57.39 5.74
 3 -36 -19 99.05 6.63
 3 -27 -18 106.64 6.81
 3 -16 -16 220.74 9.59
 3 -12 -15 407.86 15.82
 3 8 -7 105.53 4.92
 3 23 18 31.49 4.23
 3 20 24 14.08 4.61
 4 -30 -20 0.37 4.78
 4 -6 -15 51.61 4.65
 4 -3 -14 32.51 4.17
 4 2 -12 570 21.32
 4 16 -4 269.94 10.28
 4 26 15 3.57 2.72
 4 25 19 3.2 4.09
 4 23 23 16.95 5.05
 5 -12 -18 39.43 5.34
 5 -5 -16 160.74 8.25
 5 -2 -15 334.5 13.7
 6 -9 -18 -0.82 4.71
 6 3 -14 224.95 10.21
 6 13 -9 2.36 3.95
 6 16 -7 12.04 3.09
 7 4 -14 66.59 5.9
 7 12 -10 -0.18 3.95
 7 18 -6 1.83 3
 8 15 -8 3.59 4.1
 8 19 -5 67.4 4.78
 8 20 -4 3.1 3.01
 8 22 -2 73.17 4.62
 -3 -37 7 3.9 2.78
 -3 -34 8 225.58 9.11
 -3 -30 10 1.14 3.23
 -3 -26 14 92.04 5.52
 -3 -26 15 237.74 10.06
 -3 -26 17 463.9 18.06
 -3 -26 18 305 12.79
 -2 -16 5 1156.33 41.11
 -2 -9 13 19.08 3.31
 -2 -9 18 290.07 11.87
 -2 -11 22 7.83 4.98
 -2 -12 23 265.89 11.78
 -2 -13 24 66.32 5.5
 -1 -28 -6 267.45 9.88
 -1 -7 2 342.97 12.35
 -1 2 15 101.17 5.41
 -1 2 16 613.71 22.75
 -1 1 20 146.83 7.27
 -1 -1 23 2.71 4.78
 0 -33 -11 647.38 23.72
 0 -18 -8 3.45 2.15
 0 9 19 434.44 16.68
 1 -43 -15 226.96 10.2
 1 -31 -14 558.91 20.94
 1 -20 -12 40.1 3.45
 1 14 21 409.71 16.08
 1 12 24 6.07 4.07
 2 -35 -17 44.34 5.68
 2 -27 -16 241.61 10.25
 2 20 12 20.43 2.69
 2 20 16 61.04 4.26
 2 15 26 17.99 4.79
 3 -35 -19 50.93 5.45
 3 0 -11 1037.54 37.44
 4 -29 -20 5.32 4.88
 4 -17 -18 209.97 9.89
 4 -13 -17 63.7 5.48
 4 -9 -16 181.22 8.47
 4 26 12 244.2 9.39
 4 24 21 11.28 4.06
 5 -16 -19 12.31 4.31
 5 -8 -17 15.69 5.07
 5 13 -8 -0.05 2.89
 5 16 -6 89.36 4.64
 5 26 20 45.52 4.64
 5 25 22 4.16 4.88
 6 -5 -17 60.88 5.81
 6 21 -3 3.9 2.28
 6 22 -2 30.4 2.76
 7 2 -15 98.77 6.9
 8 23 -1 -0.58 2.17
 9 14 -8 9.98 5.31
 9 19 -4 -3.13 3.98
 -3 -32 9 323.06 12.52
 -3 -29 11 427.84 16.26
 -3 -28 12 68.98 4.62
 -3 -27 13 113.82 6.01
 -3 -26 16 406.84 15.91
 -3 -27 19 107.5 6.97
 -3 -28 20 7.8 5.36
 -3 -29 21 176.04 9.15
 -2 -10 11 153.39 6.71
 -2 -9 14 58.45 4.26
 -2 -9 17 410.86 15.9
 -2 -10 20 261.58 11.1
 -1 0 9 1644.3 58.39
 -1 1 11 2.07 2.82
 -1 1 19 84.84 5.34
 -1 -2 24 124.07 7.39
 -1 -3 25 92.91 6.56
 0 -7 -4 4655.23 163.71
 0 -5 -3 5250.51 184.55
 0 9 11 434.55 16.13
 0 5 25 186.74 9.03
 1 -42 -15 4.35 4.66
 1 -41 -15 146.08 8.01
 1 14 8 1.38 1.93
 1 15 18 94.51 5.42
 1 11 25 20.02 4.43
 2 -34 -17 15.2 4.55
 2 -21 -15 88.16 5.29
 2 8 -4 247.04 9.27
 2 20 13 2.52 2.58
 2 20 14 56.09 3.72
 2 20 15 55.27 3.88
 2 17 23 55.8 4.82
 3 -34 -19 34.57 5.17
 3 -26 -18 294.57 12.54
 3 22 20 240.5 10.28
 3 19 25 187.69 9.63
 4 0 -13 617.47 23.03
 4 12 -7 409.59 15.39
 4 22 24 27.45 5.22
 5 1 -14 20 4.29
 6 -8 -18 94.68 6.68
 6 1 -15 19.56 4.77
 6 20 -4 37.25 3.13
 6 23 -1 26.26 2.44
 7 14 -9 36.91 4.32
 7 17 -7 0.1 3.18
 7 25 1 6.55 2.02
 8 18 -6 1.88 3.49
 9 18 -5 0.67 4.35
 -3 -38 7 136.73 6.19
 -3 -27 14 133.56 6.76
 -3 -27 18 119.19 7.09
 -3 -30 21 10.39 4.77
 -2 -9 15 135.35 6.54
 -2 -9 16 576.02 21.54
 -2 -11 21 11.08 4.58
 -1 0 21 197.5 8.99
 0 -32 -11 0.77 2.83
 0 -26 -10 560.04 20.5
 0 9 18 182.49 8.08
 1 -40 -15 9.53 4.62
 1 -30 -14 29.11 3.5
 1 -24 -13 298.25 11.82
 1 -2 -6 384.55 14.16
 1 15 11 336.33 12.56
 1 13 22 -1.65 4.1
 1 10 26 157.35 8.19
 2 -26 -16 102.35 6.07
 2 -16 -14 465.71 17.57
 2 -9 -12 598.64 22.09
 2 1 -8 539.08 19.73
 2 3 -7 45.98 3.35
 2 12 -1 1277.36 45.09
 2 19 19 290.34 11.88
 3 -33 -19 127.44 7.79
 3 -15 -16 34.3 4.2
 3 -8 -14 177.4 7.94
 3 -5 -13 1522.95 54.58
 3 23 17 12.53 3.71
 3 18 26 6.8 5.64
 4 -28 -20 91.14 6.54
 4 15 -5 18.21 2.37
 5 -15 -19 28.89 5.15
 5 -11 -18 33.49 4.64
 5 6 -12 17.01 3.84
 5 8 -11 1.25 3.85
 5 27 17 9.88 3.33
 6 6 -13 32.74 4.73
 6 8 -12 14.14 4.83
 6 10 -11 218.22 9.95
 6 15 -8 136.5 6.84
 6 19 -5 136.09 6.49
 6 28 16 3.37 2.66
 7 7 -13 11.42 5.21
 7 9 -12 6.45 4.79
 8 9 -12 70.87 6.27
 8 14 -9 93.74 6.44
 9 17 -6 1.37 4.73
 -3 -35 8 15.22 3.22
 -3 -31 10 115.59 5.65
 -3 -28 13 1.01 3.44
 -3 -27 15 11.78 4.12
 -3 -27 16 1.94 4.36
 -3 -27 17 -0.41 4.38
 -3 -28 19 32.9 5.24
 -3 -29 20 215.3 10.03
 -2 -22 2 36.03 2.11
 -2 -11 10 228.35 9.12
 -2 -10 12 286.93 11.27
 -2 -10 19 218.64 9.54
 -2 -12 22 624.93 23.82
 -2 -13 23 2.62 5.09
 -1 -33 -7 406.45 14.84
 -1 -20 -4 532.18 18.91
 -1 1 18 5.96 3.55
 -1 -1 22 41.74 5.04
 0 -42 -12 0.07 3.71
 0 7 7 432.41 15.74
 0 9 12 590.15 21.55
 0 9 17 444.85 16.88
 0 8 20 41.21 4.2
 1 -39 -15 62.86 5.48
 1 -12 -10 1444.55 51.47
 1 -9 -9 124.49 5.63
 1 0 -5 2014.12 71.12
 1 15 17 92.02 5.02
 1 14 20 579.18 21.8
 2 -33 -17 299.09 12.75
 2 -20 -15 78.82 4.98
 2 -12 -13 1147.99 41.35
 2 -6 -11 75.96 4.48
 2 -1 -9 194.92 8.02
 2 18 21 8.76 4.05
 2 16 24 52.63 5.23
 3 -32 -19 5.51 4.69
 3 -25 -18 11.98 4.81
 3 -11 -15 54.54 4.53
 3 -2 -12 104.51 5.56
 3 10 -6 39.42 2.94
 4 -27 -20 -1.7 4.78
 4 -21 -19 23.32 5.16
 4 -16 -18 103.6 6.35
 4 -12 -17 255.7 11.02
 4 -5 -15 614.62 23.05
 4 5 -11 146.72 7.04
 4 7 -10 493.3 18.56
 4 25 18 3.93 3.62
 4 21 25 6.13 4.8
 5 -7 -17 367.68 15.04
 5 -4 -16 112.28 6.88
 5 -1 -15 7.66 4.39
 5 10 -10 142.13 6.98
 5 24 23 124.3 7.58
 7 5 -14 1.8 5.26
 7 11 -11 18.18 4.71
 8 17 -7 61.95 5.19
 8 24 0 -0.97 2.19
 -3 -39 7 52.6 3.85
 -3 -33 9 18.95 3.27
 -3 -30 11 3.73 3.2
 -3 -29 12 367.12 14.26
 -3 -28 14 30.24 3.79
 -3 -28 18 244.16 10.88
 -3 -29 19 50.43 5.48
 -3 -30 20 13.4 4.75
 -3 -31 21 177.5 9.18
 -2 -18 4 -0.15 1.81
 -2 -15 6 116.93 5.09
 -2 -10 18 48.9 4.07
 -2 -11 20 3.97 4.06
 -1 1 12 24.71 3.2
 -1 1 17 4.11 3.39
 -1 0 20 279.02 11.4
 -1 -2 23 36.68 4.66
 -1 -3 24 19.91 5.08
 -1 -4 25 121.09 7.32
 0 8 9 448.49 16.46
 0 9 16 1.69 3.08
 1 -38 -15 136.41 7.55
 1 -19 -12 622.4 22.84
 1 -4 -7 71.26 3.89
 1 15 12 103.47 4.89
 1 12 23 0.63 4.49
 2 -32 -17 8.11 4.38
 2 -25 -16 12.67 3.76
 2 5 -6 72.78 4.03
 2 15 25 46.07 5.51
 3 23 10 284.56 10.55
 3 23 16 6.43 3.52
 3 20 23 21.21 4.55
 4 -8 -16 6.16 3.99
 4 -2 -14 135.79 6.79
 4 3 -12 10.64 3.39
 4 23 22 58.29 5.21
 4 20 26 20.81 5.41
 5 15 -7 50.15 3.5
 6 -7 -18 0.72 4.92
 6 -4 -17 38.18 5.37
 6 4 -14 5.33 4.43
 6 12 -10 433.93 17.01
 6 18 -6 -0.17 3.32
 6 26 3 41.8 2.43
 6 27 5 -0.34 1.17
 7 3 -15 37.26 5.48
 7 13 -10 14.06 4.1
 7 16 -8 56.58 4.46
 9 16 -7 6.31 5.21
 -3 -36 8 599.8 22.11
 -3 -32 10 107.53 5.64
 -3 -28 15 134.36 6.98
 -3 -28 16 146.65 7.7
 -3 -28 17 199.68 9.32
 -3 -29 18 89.52 6.36
 -3 -32 21 -0.5 4.67
 -2 -20 3 91.64 3.96
 -2 -14 7 934.53 33.47
 -2 -10 13 556.99 20.65
 -2 -10 17 18.27 3.78
 -2 -12 21 660.72 24.9
 -1 -1 8 419.37 15.48
 -1 1 13 51.94 3.86
 -1 1 16 44.68 3.97
 0 -41 -12 518.89 19.52
 0 -31 -11 736.51 26.79
 0 -21 -9 36.74 3.09
 0 -9 -5 933.56 33.14
 0 9 13 398.59 14.97
 0 9 14 16.49 2.94
 0 9 15 42.39 3.52
 1 -29 -14 383.09 14.83
 1 15 13 69.42 4.18
 1 15 15 135.92 6.28
 1 14 19 470.68 17.9
 1 11 24 89.53 5.91
 2 19 18 53.42 4.56
 2 14 26 200.44 9.86
 3 -31 -19 112.49 6.95
 3 -24 -18 551.56 21.18
 3 3 -10 58.99 4.08
 3 5 -9 20.8 3.13
 3 22 19 91.21 5.52
 4 -26 -20 218.1 10.22
 4 -20 -19 41.29 5.45
 4 24 20 150.66 7.62
 5 -14 -19 1.21 4.74
 5 -10 -18 81.07 6.22
 5 2 -14 251.48 10.77
 5 12 -9 188.23 8.21
 5 20 -3 0.51 1.95
 5 21 -2 82.49 3.96
 5 25 21 6.04 4.42
 6 2 -15 8.77 4.49
 7 21 -4 21.16 3.18
 7 22 -3 8.93 2.44
 7 28 7 -0.69 1.14
 8 13 -10 -0.62 4.86
 8 16 -8 20.32 4.24
 8 26 3 -1.46 1.78
 -3 -34 9 508.47 18.98
 -3 -31 11 336.44 13.12
 -3 -30 12 0.2 3.27
 -3 -29 13 480.23 18.24
 -3 -29 17 10.75 4.57
 -3 -30 19 0.64 5.16
 -3 -31 20 191.25 9.25
 -2 -11 11 129.55 5.98
 -2 -10 14 702.29 25.78
 -2 -10 15 370.23 14.24
 -2 -10 16 147.83 7.03
 -2 -11 19 3.15 3.34
 -2 -13 22 -1.73 4.89
 -2 -14 23 295.17 12.75
 -1 -17 -3 160.54 5.83
 -1 0 10 1389.54 49.51
 -1 1 14 15.1 2.98
 -1 1 15 17.33 3.34
 -1 0 19 280.61 11.49
 -1 -1 21 105.91 6.23
 0 -40 -12 23.94 3.73
 0 -25 -10 140.26 6.15
 0 8 19 -1.6 3.43
 1 -37 -15 3.61 4.27
 1 -23 -13 231.47 9.43
 1 15 14 331.24 12.69
 1 13 21 2.66 4.47
 1 10 25 61.66 5.67
 1 9 26 68.78 5.71
 2 -43 -18 283.29 12.2
 2 -31 -17 581.45 22.2
 2 -15 -14 4.8 3.26
 2 -3 -10 813.78 29.44
 2 19 9 15.8 1.94
 2 18 20 -0.62 3.96
 2 17 22 226.23 10.02
 3 -42 -20 1.44 5.11
 3 -30 -19 0.99 4.62
 3 -18 -17 14.77 3.95
 3 -14 -16 502.38 19.12
 3 -7 -14 417.41 16.03
 3 -4 -13 23.7 3.67
 3 1 -11 89.13 4.99
 3 7 -8 57.29 3.66
 3 23 15 23.4 3.46
 3 21 21 13.48 4.06
 3 19 24 126.42 7.28
 4 -25 -20 2.33 4.76
 4 -15 -18 163.31 8.38
 4 -11 -17 42.57 4.84
 4 1 -13 4.13 3.52
 4 11 -8 4.72 2.95
 4 14 -6 466.3 17.24
 5 -3 -16 138.01 7.61
 5 19 -4 377.4 14.19
 5 27 16 0.01 2.72
 5 26 19 -2.39 3.63
 6 14 -9 280.1 11.68
 7 20 -5 34.94 3.3
 7 23 -2 40.6 3.27
 9 15 -8 22 6
 -3 -37 8 1.19 3.21
 -3 -29 14 264.76 10.89
 -3 -29 15 146.54 7.43
 -3 -29 16 3.63 4.77
 -3 -30 18 -0.9 5.29
 -3 -31 19 122.09 7.09
 -3 -32 20 0.6 4.53
 -3 -33 21 189.64 9.28
 -2 -12 20 550.83 20.98
 -1 -27 -6 286.77 10.52
 -1 -2 22 2.51 3.78
 0 -39 -12 100.44 5.63
 0 -17 -8 -1.74 2.14
 1 -36 -15 107.44 6.27
 1 -28 -14 56.73 4.36
 1 -6 -8 195.82 7.84
 1 2 -4 2635.05 92.86
 1 5 -2 5192.48 182.52
 2 -42 -18 4.94 4.96
 2 -24 -16 160.26 7.56
 2 -19 -15 216.99 9.22
 2 -8 -12 152.22 6.86
 2 11 -2 39.25 2.19
 2 19 17 1.48 3.38
 3 -41 -20 187.37 9.46
 3 -40 -20 3.76 4.86
 3 -23 -18 11.65 4.7
 3 -10 -15 650.83 24.2
 3 22 7 863.52 30.56
 3 23 11 101.01 4.45
 3 18 25 -2.27 4.8
 3 17 26 149.58 8.47
 4 -19 -19 49.2 5.67
 4 -4 -15 4.59 3.74
 4 25 17 2.47 3.28
 4 22 23 0.41 4.83
 5 -13 -19 2.98 4.76
 5 -6 -17 15.24 4.97
 5 0 -15 658.02 24.76
 6 -6 -18 0.37 4.9
 6 -3 -17 27.54 5.1
 6 7 -13 238.66 10.53
 6 9 -12 25.68 4.43
 6 17 -7 300.91 12.08
 6 28 15 2.43 2.45
 7 6 -14 5.69 4.74
 7 8 -13 38.6 5.56
 7 10 -12 97.38 6.6
 7 15 -9 93.04 5.75
 7 26 2 38.23 2.73
 7 27 4 5.04 1.7
 8 10 -12 14.55 5.63
 8 20 -5 0.39 3.09
 8 21 -4 47.76 4.18
 8 25 1 0.19 2.08
 -3 -35 9 0.86 3.35
 -3 -33 10 42.89 3.89
 -3 -32 11 69.61 4.77
 -3 -31 12 554.03 20.78
 -3 -30 13 1.47 3.53
 -3 -30 17 12.42 5.23
 -2 -28 0 109.44 4.13
 -2 -11 12 537.73 19.93
 -2 -11 18 40.07 4.29
 -2 -13 21 2.7 4.7
 -2 -14 22 245.52 11.01
 -2 -15 23 39.02 5.47
 -1 -32 -7 112.44 4.73
 -1 -23 -5 74.99 3.19
 -1 -6 3 49.01 2.75
 -1 -2 7 4.02 2.56
 -1 0 18 983.09 35.73
 -1 -1 20 155.74 7.51
 -1 -3 23 259.05 11.41
 -1 -4 24 111.67 7.04
 -1 -5 25 106.57 6.91
 0 -30 -11 12.48 2.9
 0 -3 -2 1935.67 68.1
 0 6 6 417.35 15.17
 0 8 10 9.76 2.5
 0 8 18 3.91 3.43
 1 -18 -12 123.6 5.77
 1 12 5 1720.69 60.66
 1 14 18 172.28 7.82
 1 12 22 96.9 6.4
 2 -41 -18 210.37 9.74
 2 -40 -18 12.81 4.44
 2 -30 -17 4.94 4.19
 2 -11 -13 7.18 3.28
 2 16 23 90.27 5.96
 3 -39 -20 59.22 6.33
 3 -29 -19 48.14 5.42
 3 23 12 82.7 4.04
 3 23 14 17.18 3.07
 4 -24 -20 254.13 11.27
 4 -14 -18 149.73 7.98
 4 -7 -16 379.98 15.02
 4 -1 -14 11.64 3.77
 5 -9 -18 193.69 9.34
 5 7 -12 335.57 13.48
 5 9 -11 284.47 11.65
 5 14 -8 245.57 9.93
 5 18 -5 29.62 2.73
 6 5 -14 543.47 21.05
 6 11 -11 3.45 4.33
 7 4 -15 35.83 5.44
 7 12 -11 9 4.35
 7 24 -1 22.11 2.64
 8 15 -9 -0.89 4.34
 8 19 -6 104.79 6.08
 8 22 -3 28.11 3.64
 9 19 -5 1.08 4.36
 -3 -38 8 468.29 17.57
 -3 -30 14 11.99 3.97
 -3 -30 15 57.67 5.24
 -3 -30 16 18.54 5
 -3 -31 18 21.93 5.44
 -3 -32 19 6.6 5.12
 -3 -33 20 91.28 6.3
 -2 -25 1 100.87 3.97
 -2 -17 5 11.12 2.19
 -2 -11 17 42.96 4.19
 -2 -12 19 320.98 12.98
 -1 -40 -8 2.18 2.41
 -1 0 11 2178.16 77.23
 0 -38 -12 54.08 4.15
 0 7 20 393.57 15.36
 1 -35 -15 61.85 4.96
 1 -22 -13 83.82 4.93
 1 -11 -10 71.31 4.26
 1 13 20 7.76 4.05
 2 -39 -18 90.55 6.6
 2 -29 -17 274.33 11.55
 2 -23 -16 97.62 5.84
 2 -5 -11 911.14 32.9
 2 7 -5 335.97 12.43
 2 15 24 2.94 4.37
 3 -38 -20 7.83 5.48
 3 -28 -19 34.96 5.22
 3 -22 -18 363.73 14.71
 3 -17 -17 30.25 4.3
 3 -13 -16 25.42 3.97
 3 -1 -12 34.9 3.72
 3 9 -7 547.86 20.06
 3 23 13 7.22 2.42
 3 22 18 -1.08 3.77
 4 -18 -19 1.65 4.91
 4 -10 -17 77.61 5.5
 4 6 -11 13.52 3.38
 4 21 24 23.45 5.16
 5 23 0 -0.94 1.6
 5 24 22 86.2 6.24
 6 3 -15 126.33 7.2
 6 25 1 0.7 1.69
 7 18 -7 -2.33 3.09
 8 23 -2 0.78 2.53
 9 18 -6 0.44 4.54
 -3 -36 9 522.22 19.52
 -3 -34 10 293.64 11.7
 -3 -31 13 713.69 26.4
 -3 -31 17 10.13 5.2
 -3 -32 18 57.78 5.44
 -3 -33 19 137.37 7.58
 -3 -34 20 26.52 4.93
 -2 -11 13 5.58 3.11
 -2 -11 14 14.67 3.32
 -2 -11 15 50.62 4.12
 -2 -11 16 45.55 4.18
 -2 -13 20 3.92 4.1
 -1 -3 6 2721.47 96
 -1 -1 9 56.59 3.62
 -1 0 17 379.35 14.68
 -1 -2 21 6.73 4.01
 0 -37 -12 8.19 3.17
 0 -20 -9 229.85 8.96
 0 -11 -6 336.2 12.33
 0 8 17 5.62 3.21
 1 -34 -15 84.91 5.4
 1 -27 -14 174.2 7.79
 1 14 17 147.27 6.86
 1 11 23 67.44 5.26
 2 -38 -18 13.91 5.19
 2 -14 -14 955.23 34.66
 2 19 10 374.32 13.76
 2 19 16 37.43 3.65
 2 18 19 6.34 3.83
 2 17 21 236.72 10.27
 2 14 25 249.38 11.24
 2 13 26 3.79 5.01
 3 -37 -20 7.91 4.75
 3 -6 -14 118.04 6.13
 3 12 -5 4.07 2.13
 3 21 20 158.47 7.52
 4 4 -12 158.99 7.32
 4 8 -10 221.09 9.29
 4 13 -7 10.03 2.64
 4 18 -3 2.18 1.8
 4 19 -2 651.56 23.45
 4 24 19 182.7 8.42
 4 23 21 15.23 4.16
 4 20 25 18.61 5.05
 4 19 26 7.84 5.6
 5 -12 -19 2.09 4.11
 5 -5 -17 102.18 6.78
 5 -2 -16 164.91 8.37
 5 3 -14 39.54 4.64
 5 11 -10 40.53 3.8
 5 17 -6 129.98 5.78
 5 25 3 0.42 1.15
 5 27 15 0.15 2.52
 6 -5 -18 3.19 4.85
 6 13 -10 0.37 4.06
 6 16 -8 41.7 4.13
 7 2 -16 28.22 5.96
 7 14 -10 2.32 3.77
 8 18 -7 0.57 3.72
 9 17 -7 23.82 5.05
 -3 -39 8 30.56 3.51
 -3 -33 11 228.41 9.6
 -3 -32 12 18.69 3.62
 -3 -31 14 247.95 10.53
 -3 -31 15 159.1 8.01
 -3 -31 16 37.74 4.81
 -3 -32 17 43.4 5.07
 -3 -35 20 29.1 5.39
 -2 -16 6 48.57 3.03
 -2 -12 18 68.71 4.61
 -2 -14 21 503.47 19.38
 -2 -15 22 61.98 5.34
 -2 -16 23 90.05 6.56
 -1 -5 4 1003.14 35.58
 -1 -4 5 7.7 2.31
 -1 0 12 906.51 32.7
 -1 0 16 352.59 13.68
 -1 -1 19 78.14 5.14
 -1 -3 22 349.4 14.2
 -1 -4 23 72.42 5.95
 -1 -5 24 191.87 9.33
 0 -29 -11 690.59 25.14
 0 -24 -10 270.34 10.39
 0 7 8 381.98 14.04
 0 8 11 96.94 4.86
 0 8 16 92.18 5
 0 7 19 698.95 25.86
 0 6 21 11.45 3.85
 1 -8 -9 102.28 4.93
 1 13 7 99.19 4.2
 1 10 24 52.06 4.93
 1 9 25 117.23 7.14
 1 8 26 46.06 5.17
 2 -37 -18 9.27 4.96
 2 -28 -17 4.1 3.92
 2 0 -9 296.82 11.41
 2 2 -8 780.93 28.15
 3 -36 -20 41.77 5.34
 3 -27 -19 112.36 7.45
 3 -21 -18 139.73 7.41
 3 -9 -15 141.96 6.92
 3 -3 -13 1053.91 38.11
 4 -13 -18 20.34 4.93
 4 -6 -16 -0.04 3.81
 4 -3 -15 109.07 6.05
 4 2 -13 375.64 14.62
 4 20 -1 1.83 1.51
 4 25 16 1.21 2.88
 5 -16 -20 34.76 5.34
 5 -8 -18 3.74 4.72
 5 26 18 1.76 3.03
 5 25 20 13.48 4.32
 6 1 -16 9.39 4.61
 6 21 -4 60.42 3.7
 7 17 -8 111.34 5.97
 8 14 -10 119.47 7.27
 8 24 -1 0.23 2.13
 -3 -40 8 301.6 11.9
 -3 -37 9 11.1 3.56
 -3 -35 10 1.75 2.97
 -3 -32 13 6.31 3.7
 -3 -32 16 51.28 5.64
 -3 -33 18 14.23 5.24
 -3 -34 19 38.72 4.99
 -3 -36 20 46.53 5.72
 -2 -19 4 407.93 14.82
 -2 -15 7 92.91 4.46
 -2 -14 8 261.57 10.07
 -2 -12 17 1.39 3.52
 -1 0 13 707.29 25.8
 -1 0 15 74.56 4.62
 0 -36 -12 75.8 4.54
 0 8 15 194.69 8.07
 0 5 22 82.5 5.87
 1 -33 -15 302.62 12.24
 1 -26 -14 5.09 2.93
 1 -21 -13 275.81 10.91
 1 -17 -12 1026.35 36.97
 1 14 16 -0.01 2.74
 1 13 19 52.36 4.52
 1 12 21 364.56 14.54
 2 -36 -18 3.61 4.91
 2 -22 -16 30.69 3.99
 2 -10 -13 565.78 20.99
 2 -2 -10 8.69 2.95
 2 4 -7 248.87 9.62
 2 10 -3 33.36 2.24
 2 19 15 398.17 15.09
 2 16 22 16.75 4.16
 3 -35 -20 29.71 5.03
 3 -16 -17 188.76 8.57
 3 -12 -16 386.06 15.11
 3 4 -10 374.86 14.24
 3 22 17 -1.3 3.22
 3 18 24 20.59 4.61
 4 -17 -19 45.9 5.6
 4 -9 -17 279.71 11.7
 4 17 -4 0.31 1.99
 4 25 8 4.45 1.05
 5 1 -15 9.23 4.33
 5 13 -9 2.62 3.06
 5 26 5 1.21 0.78
 5 23 23 2.95 5.01
 6 8 -13 1.66 4.19
 6 20 -5 15.96 3.3
 6 22 -3 164.29 6.99
 6 28 14 0.97 2.17
 7 5 -15 45.41 5.63
 7 7 -14 1.73 4.72
 7 9 -13 0.08 4.33
 7 11 -12 0.35 4.48
 7 25 0 -0.56 1.94
 8 17 -8 23.24 4.53
 9 16 -8 -2.41 5.54
 -3 -34 11 122.29 6.31
 -3 -33 12 598.45 22.38
 -3 -32 14 27.74 4.04
 -3 -32 15 35.79 5.03
 -3 -33 17 41.31 5.67
 -3 -34 18 139.99 7.86
 -3 -35 19 58.74 5.83
 -3 -37 20 6.81 5.18
 -2 -12 12 450.2 16.88
 -2 -13 19 14.93 4.03
 -2 -14 20 284.88 11.91
 -2 -17 23 178.41 8.96
 -1 -1 18 2.14 3.47
 -1 -2 20 151.87 7.42
 0 8 12 121.97 5.56
 0 8 13 908.25 32.74
 0 8 14 -0.14 3.14
 0 4 23 78.46 6.01
 0 3 24 216.93 9.99
 2 -35 -18 137.24 7.48
 2 -27 -17 124.86 6.59
 2 -7 -12 600.34 22.11
 2 18 7 35.61 1.98
 2 19 11 682.61 24.61
 2 19 14 422.41 15.84
 2 18 18 43.03 4.26
 3 -34 -20 25.53 4.96
 3 -26 -19 109.95 6.94
 3 2 -11 711.53 26.01
 3 6 -9 132.72 6.15
 3 17 25 184.64 9.22
 3 16 26 10.93 5.2
 4 0 -14 156.42 7.37
 4 22 22 1.23 4.11
 5 -15 -20 29.2 5.19
 5 -11 -19 -1.12 4.79
 5 16 -7 92.16 4.65
 5 27 14 20.05 2.56
 5 22 24 35.8 6
 6 6 -14 14.81 4.45
 6 10 -12 220.64 9.99
 6 15 -9 110.04 6.12
 6 19 -6 467 17.75
 6 23 -2 8.16 2.21
 8 26 2 -0.04 1.82
 -3 -38 9 456.55 17.25
 -3 -35 11 68.26 4.87
 -3 -34 12 51.51 4.64
 -3 -33 13 377.62 14.84
 -3 -33 14 195.04 9.02
 -3 -33 15 121.53 7.09
 -3 -33 16 34.74 5.38
 -3 -34 17 161.49 8.2
 -3 -35 18 20.71 4.63
 -3 -36 19 95.12 6.71
 -3 -38 20 18.81 5.25
 -2 -23 2 108.89 4.34
 -2 -12 13 1139.23 41.01
 -2 -12 14 980.34 35.5
 -2 -12 15 545.75 20.39
 -2 -12 16 287.78 11.61
 -2 -13 18 -1.21 3.68
 -2 -15 21 59.42 5.65
 -2 -16 22 169.46 8.7
 -1 -31 -7 1025.39 36.48
 -1 -9 1 3317 116.6
 -1 -2 8 2110.57 74.67
 -1 -1 10 119.87 5.51
 -1 -3 21 300.87 12.35
 -1 -6 24 10.92 4.91
 0 -35 -12 114.5 5.66
 0 5 5 1031.55 36.55
 0 7 18 686.81 25.36
 0 6 20 5.22 3.69
 1 -32 -15 4.67 3.6
 1 -3 -7 888.79 31.76
 1 -1 -6 404.2 14.82
 1 14 15 97.05 5.08
 1 11 22 71.2 5.44
 2 -21 -16 269.95 11.07
 2 -13 -14 2.96 3.23
 2 19 12 1434.24 51.06
 2 19 13 832.94 30.04
 2 17 20 482.44 18.54
 2 15 23 32.17 4.57
 3 -33 -20 71.79 6.39
 3 0 -12 210.23 8.87
 3 11 -6 153.69 6.35
 3 21 19 201.08 8.92
 3 20 21 40.61 4.74
 4 -21 -20 4.7 3.77
 4 -16 -19 49.32 5.52
 4 -12 -18 193.01 9.23
 4 16 -5 514.03 18.81
 5 -7 -18 445.95 17.63
 5 -4 -17 11.71 4.97
 5 -1 -16 4.29 4.65
 5 8 -12 1.03 3.43
 5 10 -11 6.47 3.32
 6 -4 -18 69.83 6.09
 6 4 -15 1.93 4.36
 6 12 -11 410.83 16.25
 7 3 -16 52.53 5.82
 7 13 -11 2.64 4.17
 7 16 -9 13.94 3.92
 8 13 -11 5.76 5.07
 8 16 -9 8.99 4.32
 9 15 -9 20.93 5.99
 -3 -39 9 6.19 3.79
 -3 -37 10 4.89 3.51
 -3 -34 16 89.42 6.55
 -3 -37 19 2.69 4.98
 -3 -39 20 74.25 6.47
 -2 -21 3 860.22 30.59
 -2 -18 23 2.29 4.81
 -1 -1 17 4.83 3.4
 -1 -2 19 345.38 13.68
 -1 -4 22 1.02 4.37
 -1 -5 23 334.1 13.86
 0 -28 -11 1.46 2.7
 0 -16 -8 382.12 14.1
 1 -25 -14 53.84 4.25
 1 -13 -11 2.03 2.93
 1 -10 -10 960.01 34.46
 1 -5 -8 1278.55 45.49
 1 14 14 543.45 20.04
 1 13 18 4.31 3.43
 1 12 20 691.54 25.68
 1 10 23 1.19 4.49
 1 9 24 270.03 11.55
 1 7 26 32.14 4.89
 2 -34 -18 5.84 4.6
 2 -26 -17 11.63 3.79
 2 -4 -11 20.96 3.28
 2 14 24 286.85 12.24
 2 13 25 2.22 4.76
 2 12 26 120.47 7.48
 3 -32 -20 -1.82 4.57
 3 -25 -19 2.95 4.73
 3 -15 -17 5.94 3.73
 3 -8 -15 86.83 5.27
 3 -5 -14 229.67 9.63
 3 8 -8 156.29 6.78
 4 -5 -16 405.93 15.77
 4 12 -8 23.45 3.16
 4 21 0 470.57 16.95
 4 23 3 0.81 0.88
 4 24 18 388.94 15.24
 4 23 20 0.77 4.03
 4 21 23 112.2 6.92
 5 -14 -20 62.76 5.85
 5 -10 -19 32.01 5.18
 5 24 21 85.09 6.19
 6 2 -16 127.63 7.25
 6 18 -7 1.15 2.93
 6 27 17 26.92 3.48
 7 21 -5 12.6 2.84
 7 22 -4 85.32 4.79
 8 25 0 0.31 1.96
 -3 -36 11 319.56 12.74
 -3 -35 12 83.31 5.32
 -3 -34 13 10.21 4.46
 -3 -34 14 94.2 6.11
 -3 -34 15 186.43 9
 -3 -35 17 36.09 5.31
 -3 -36 18 170.68 8.51
 -3 -38 19 63.6 6.02
 -2 -14 9 1.89 2.29
 -2 -13 17 15.74 3.2
 -2 -14 19 62.51 4.9
 -2 -15 20 9.05 4.29
 -2 -16 21 307.63 12.97
 -2 -17 22 46.62 5.63
 -1 -26 -6 397.84 14.37
 -1 -1 11 -1.28 2.8
 -1 -1 16 39.9 3.87
 0 -34 -12 27.33 3.39
 0 -23 -10 59.19 3.69
 0 -19 -9 256.49 9.86
 0 7 9 444.39 16.26
 0 7 17 481.71 18.2
 0 5 21 269.35 11.25
 1 -42 -16 28.53 5.22
 1 -41 -16 102.44 6.52
 1 -31 -15 584.16 21.85
 1 -20 -13 26.44 3.59
 1 14 12 746.82 26.98
 1 14 13 609.48 22.25
 1 8 25 4.94 4.26
 2 -33 -18 410.3 16.48
 2 6 -6 61.16 3.66
 2 17 5 629.52 22.27
 2 18 17 21.91 3.59
 3 -11 -16 -0.45 3.53
 3 22 16 175.34 7.76
 3 19 22 40.99 4.7
 4 -26 -21 155.11 8.35
 4 -20 -20 67.4 5.9
 4 -8 -17 9.5 4.17
 4 -2 -15 109.61 6.06
 4 3 -13 56.34 4.45
 4 5 -12 10.84 3.08
 4 7 -11 248.86 10.17
 4 20 24 15.5 4.62
 5 2 -15 328.39 13.45
 5 12 -10 71.61 4.68
 5 15 -8 10.22 2.75
 5 24 1 251.61 9.39
 5 26 17 59.65 4.36
 6 14 -10 163.28 7.7
 7 8 -14 40.56 5.7
 7 23 -3 14.87 2.57
 8 10 -13 1.25 5.57
 8 15 -10 12.18 4.6
 8 20 -6 2.81 3.56
 8 21 -5 54.39 4.29
 8 22 -4 10.52 3.12
 9 18 -7 -0.37 4.76
 9 19 -6 1.53 4.36
 9 20 -5 -2.82 3.8
 -3 -40 9 163.42 7.56
 -3 -38 10 329.91 13.06
 -3 -35 13 99.81 6.09
 -3 -35 15 2.77 4.64
 -3 -35 16 6.22 4.95
 -3 -36 17 290.47 12.46
 -3 -37 18 -3.75 4.34
 -3 -39 19 20.91 5.19
 -2 -18 5 258.43 9.73
 -2 -13 16 0.69 3.37
 -1 -37 -8 1.09 2.13
 -1 -1 15 22.33 3.45
 -1 -2 18 741.27 27.3
 -1 -3 20 122.76 6.46
 0 6 19 17.64 3.62
 0 4 22 188.4 8.89
 0 3 23 6.77 4.62
 0 1 25 17.09 4.79
 1 -40 -16 55.09 5.46
 1 -16 -12 963.21 34.72
 1 4 -3 562.9 20.11
 2 -32 -18 -1.8 4.44
 2 -20 -16 55.94 4.51
 2 -9 -13 21.09 3.38
 2 9 -4 822.61 29.34
 2 16 21 4.97 3.95
 3 -31 -20 174.41 8.7
 3 -24 -19 60.35 5.6
 3 -2 -13 1.63 3.25
 3 16 -2 215.72 8.08
 4 -15 -19 22.15 5.1
 4 -11 -18 71.15 5.84
 4 15 -6 205.35 8.15
 4 19 25 37.82 5.96
 5 -6 -18 -0.34 4.7
 5 -3 -17 46.53 5.33
 5 27 13 43.44 2.85
 5 25 19 -1.44 3.75
 6 -3 -18 4.02 4.81
 6 7 -14 382.04 15.36
 6 9 -13 99.36 6.16
 6 17 -8 213.69 9.27
 6 26 2 8.44 1.62
 6 28 13 3.04 1.94
 7 6 -15 2.95 4.85
 7 10 -13 235.13 10.58
 7 15 -10 96.63 5.94
 7 28 6 1.42 1.2
 8 19 -7 64.21 5.05
 8 23 -3 0.9 2.45
 -3 -39 10 4.19 3.91
 -3 -37 11 4.04 3.95
 -3 -36 12 39.76 4.45
 -3 -35 14 28.51 4.8
 -3 -36 16 210.15 9.92
 -3 -37 17 3.05 4.84
 -3 -38 18 163.69 8.26
 -3 -41 19 45.44 5.73
 -3 -40 19 36.84 5.05
 -2 -17 6 23.89 2.6
 -2 -15 8 83.04 4.32
 -2 -13 15 8.99 3.38
 -2 -14 18 17.94 3.8
 -1 -3 7 838.62 30.01
 -1 -1 12 26.69 3.24
 -1 -1 13 53.5 3.9
 -1 -4 21 12.36 4.05
 -1 -5 22 412.64 16.29
 -1 -6 23 -0.14 4.73
 -1 -7 24 183.95 9.02
 0 -27 -11 138.44 6.16
 0 6 7 326.94 12.05
 0 7 16 149.5 6.93
 0 2 24 305.57 12.86
 1 -39 -16 69.06 5.68
 1 -30 -15 36.45 3.93
 1 -24 -14 2.84 3.3
 1 -7 -9 922.87 33.1
 1 1 -5 190.37 7.39
 1 13 17 13.63 3.39
 1 11 21 6.64 3.92
 2 -25 -17 9.47 3.73
 2 -12 -14 987.04 35.74
 2 -6 -12 7.59 3.12
 2 17 19 326.97 13.23
 2 15 22 81.48 5.35
 3 -30 -20 10.61 5.28
 3 -14 -17 380.41 14.94
 3 15 -3 102.55 4.31
 3 17 -1 189.66 7.07
 3 21 18 204.8 8.88
 3 20 20 46.8 4.54
 4 -25 -21 5.07 4.79
 4 -19 -20 -0.54 4.75
 4 1 -14 10.82 3.63
 4 22 21 11.72 4.08
 5 -13 -20 -0.01 4.87
 5 -9 -19 20.86 4.98
 5 0 -16 118.64 6.94
 5 20 -4 12.76 2.2
 5 21 -3 162.2 6.66
 5 23 22 -1.21 4.56
 6 5 -15 295.23 12.66
 6 11 -12 4.66 3.94
 7 4 -16 3.97 5.06
 7 12 -12 111.62 6.88
 7 18 -8 1.67 3.27
 7 24 -2 7.07 2.29
 7 26 1 61.22 3.45
 7 27 3 3.07 1.65
 8 18 -8 9.43 4.07
 9 17 -8 34.43 5.79
 -3 -38 11 260.44 10.95
 -3 -37 12 45.26 5.02
 -3 -36 13 2.36 4.16
 -3 -36 14 109.73 6.64
 -3 -36 15 211.7 9.81
 -3 -37 16 0.91 4.71
 -3 -38 17 209.3 9.86
 -3 -40 18 114.37 6.81
 -3 -39 18 6.58 4.34
 -2 -16 7 186.29 7.42
 -2 -13 13 4.49 2.78
 -2 -13 14 2.79 3.16
 -2 -14 17 2.68 3.53
 -2 -15 19 262.48 11.03
 -2 -16 20 305.99 12.63
 -2 -17 21 51.53 5.53
 -1 -2 9 1026.05 36.67
 -1 -3 19 163.84 7.64
 0 -33 -12 493.87 18.41
 0 4 4 37.44 2.51
 0 7 10 666.89 24.13
 0 5 20 568.61 21.39
 1 -38 -16 117.97 6.87
 1 13 8 24.89 2.24
 1 12 19 694 25.69
 1 10 22 92.8 6.32
 1 6 26 3.65 4.02
 2 -31 -18 451.15 17.82
 2 -1 -10 236.68 9.43
 2 1 -9 205.54 8.31
 2 18 16 0.63 3.04
 3 -23 -19 18.41 4.85
 3 -10 -16 295.59 12
 3 -7 -15 295.95 11.9
 3 3 -11 261.06 10.44
 3 10 -7 595.64 21.69
 3 22 15 190.83 8.16
 3 16 25 2.29 4.39
 3 15 26 83.65 6.62
 4 -24 -21 207.16 9.86
 4 -7 -17 634.14 23.75
 4 -4 -16 12.19 3.38
 4 24 17 262.13 10.74
 5 7 -13 236.09 10.27
 5 9 -12 216.65 9.32
 5 19 -5 284.56 10.98
 6 3 -16 65.6 5.63
 8 14 -11 55.4 5.71
 9 16 -9 -0.38 5.65
 -3 -40 10 187.19 8.51
 -3 -37 13 4.9 4.3
 -3 -37 14 23.96 4.8
 -3 -37 15 44.21 5.4
 -3 -38 16 389.58 15.7
 -3 -39 17 4.03 4.8
 -3 -41 18 22.8 5.13
 -1 -30 -7 -0.25 1.77
 -1 -22 -5 267.33 9.72
 -1 -2 17 477.9 18.1
 0 -22 -10 207.11 8.28
 0 -8 -5 531.22 19.04
 0 7 15 12.87 2.61
 0 6 18 69.28 4.65
 1 -19 -13 405.24 15.38
 1 11 4 54.48 2.41
 1 13 16 1.14 2.71
 1 9 23 295.94 12.47
 1 8 24 26.68 4.47
 1 7 25 215.5 10.08
 2 -42 -19 0.76 4.88
 2 -41 -19 58.72 5.43
 2 -24 -17 11.44 4.06
 2 -19 -16 578.33 21.64
 2 -15 -15 140.9 6.69
 2 3 -8 935.8 33.55
 2 14 23 294.93 12.33
 2 13 24 -1.21 4.42
 2 12 25 271.97 11.75
 2 11 26 4.11 5.04
 3 -29 -20 199.68 9.51
 3 -4 -14 84.13 5.02
 3 1 -12 41.33 3.73
 3 5 -10 235.89 9.5
 4 -14 -19 253.53 11.28
 4 -10 -18 274.32 11.72
 4 -1 -15 -1.55 3.56
 4 14 -7 400.64 15.03
 4 25 9 2.98 1.34
 4 25 13 5.8 2.48
 4 23 19 13.94 3.85
 5 -12 -20 153.08 8.22
 5 14 -9 400.89 15.34
 5 18 -6 61.61 3.58
 5 22 -2 185.03 7.34
 5 22 23 75.86 6.45
 6 -2 -18 320.42 13.59
 6 13 -11 5.77 4.17
 6 16 -9 168.82 7.83
 6 27 4 0.93 1.22
 7 14 -11 45.75 4.83
 7 17 -9 190.39 8.75
 8 17 -9 -1.19 3.99
 8 24 -2 -0.13 2.02
 -3 -39 11 27.76 4.6
 -3 -38 12 9.88 4.6
 -3 -38 13 -1.2 4.75
 -3 -38 14 55.16 5.84
 -3 -38 15 302.45 12.73
 -3 -39 16 34.13 5.11
 -3 -40 17 104.07 6.71
 -2 -26 1 190.57 7.02
 -2 -20 4 163.76 6.39
 -2 -14 16 219.5 9.27
 -2 -15 18 329.2 13.16
 -1 -2 16 608.04 22.51
 -1 -4 20 42.25 4.41
 -1 -7 23 296.64 12.58
 -1 -8 24 63.47 5.73
 0 -32 -12 4.37 2.91
 0 -6 -4 1272.18 44.94
 0 7 11 2047.75 72.56
 0 7 12 1036.77 37.17
 0 7 13 1719.63 61.18
 0 7 14 60.28 3.92
 0 4 21 83 5.43
 0 3 22 19.06 4.53
 0 0 25 189.72 9.19
 1 -37 -16 1.94 4.87
 1 -23 -14 38.67 3.9
 1 -12 -11 834.96 30.14
 1 11 20 0.04 3.37
 2 -40 -19 26.01 5.21
 2 -30 -18 36.54 4.81
 2 -3 -11 318.3 12.27
 2 18 8 19.91 1.82
 2 17 18 67.86 4.72
 2 16 20 0.16 4.05
 3 -38 -21 17.39 4.98
 3 -37 -21 1.13 4.76
 3 -28 -20 6.44 4.62
 3 -22 -19 62.46 5.66
 3 -17 -18 140.47 7.25
 3 -13 -17 11.4 3.82
 3 7 -9 21.61 3.29
 3 22 14 249.7 9.85
 3 19 21 44.97 4.41
 4 -23 -21 11.46 4.87
 4 -18 -20 5.23 4.82
 4 21 22 221.19 10.07
 5 -8 -19 10.07 4.73
 5 -5 -18 330.83 13.77
 5 -2 -17 147.83 7.94
 5 3 -15 9.64 4.46
 5 11 -11 79.6 5.2
 5 26 16 119.11 5.83
 5 21 24 11.27 5.64
 6 1 -17 5.29 4.69
 6 28 12 0.47 1.71
 6 27 16 14.53 2.98
 7 7 -15 63.06 6.34
 7 9 -14 8.74 5.19
 7 25 -1 1.5 1.98
 8 26 1 0.53 1.86
 -3 -40 11 98.4 6.15
 -3 -39 12 129.56 6.9
 -3 -39 15 57.71 5.38
 -3 -40 16 184.71 8.97
 -3 -41 17 16.74 4.92
 -2 -15 9 303.92 11.64
 -2 -14 15 302.24 12.13
 -2 -16 19 36.83 4.34
 -2 -21 23 83.24 5.85
 -1 -19 -4 10.75 1.27
 -1 -4 6 2.08 2.44
 -1 -2 10 1214.13 43.34
 -1 -3 18 16.15 3.25
 -1 -5 21 520.03 19.86
 -1 -6 22 2.61 4.35
 0 -41 -13 172.52 7.96
 0 -26 -11 10.04 2.53
 0 -15 -8 28.61 2.59
 0 -10 -6 2.5 2.08
 0 6 17 38.17 3.74
 0 5 19 654.09 24.28
 0 2 23 468.12 18.28
 0 1 24 45.48 5.26
 1 -36 -16 205.28 9.37
 1 -28 -15 72.07 4.71
 1 -9 -10 17.12 2.91
 1 12 18 269.51 10.95
 2 -39 -19 32.05 5.25
 2 -29 -18 453.39 17.68
 2 -23 -17 17.14 3.75
 2 -11 -14 13.62 3.4
 2 -8 -13 97.69 5.23
 2 18 15 7.08 2.94
 3 -36 -21 17 4.98
 3 -1 -13 100.25 5.47
 4 -13 -19 -1.69 4.76
 4 4 -13 100.69 5.54
 4 6 -12 0.99 2.83
 4 8 -11 105.66 5.49
 4 25 12 9.04 2.41
 4 20 23 2.67 4.55
 5 1 -16 0.23 4.56
 5 17 -7 -0.01 2.22
 5 24 20 39.05 4.55
 6 8 -14 15.24 4.36
 6 21 -5 128.21 6.03
 6 22 -4 132.46 6.01
 7 5 -16 100.62 6.94
 7 11 -13 10.42 4.34
 8 13 -12 4.47 5.18
 8 16 -10 29.2 4.79
 -3 -40 12 56.55 5.12
 -3 -39 13 156.83 8.16
 -3 -39 14 57.12 5.81
 -3 -40 15 132.8 7.34
 -3 -41 16 47.17 5.29
 -2 -15 17 349.3 13.75
 -1 -2 15 97.89 5.23
 0 -18 -9 0.49 2.2
 1 -35 -16 7.78 4.37
 1 12 6 699.15 24.87
 1 13 9 72 3.63
 1 13 15 9.55 2.79
 1 10 21 222.04 9.73
 2 -38 -19 44.28 5.49
 2 -18 -16 -2.94 3.37
 2 5 -7 319.08 11.98
 2 8 -5 1616.58 57.23
 2 15 21 103.24 6.12
 3 -35 -21 77.43 6.12
 3 -27 -20 156 8.15
 3 -21 -19 198.79 9.36
 3 -9 -16 120.37 6.31
 3 -6 -15 -0.01 2.95
 3 18 0 2.69 1.1
 3 21 17 260.35 10.58
 3 20 19 36.22 3.98
 3 18 22 1.64 3.9
 4 -17 -20 22.7 4.97
 4 -9 -18 179.57 8.7
 4 -6 -17 14.87 4.12
 4 -3 -16 473.08 18.04
 4 2 -14 136.77 6.74
 4 22 1 150.38 5.69
 4 25 10 1.99 1.7
 4 25 11 12.67 2.21
 4 19 24 58.48 5.52
 4 18 25 16.88 5.07
 5 -11 -20 73.01 5.53
 5 13 -10 0.28 2.79
 5 25 18 0.22 3.4
 6 6 -15 1.42 4.22
 6 10 -13 82.63 6
 6 15 -10 6.49 3.86
 6 20 -6 -0.33 2.85
 7 13 -12 0.6 4.39
 7 16 -10 0.47 3.54
 8 25 -1 0.62 2
 9 19 -7 3.03 4.61
 9 20 -6 0.29 4.45
 -3 -41 12 114.82 6.37
 -3 -40 13 1.97 4.88
 -3 -41 14 142.11 7.74
 -3 -40 14 7.88 4.9
 -3 -41 15 56.39 5.35
 -2 -29 0 264.71 9.52
 -2 -22 3 6.29 1.66
 -2 -19 5 398.65 14.58
 -2 -16 8 55.93 3.52
 -2 -22 23 141.56 7.61
 -1 -8 2 82.98 3.43
 -1 -3 8 1288.78 45.83
 -1 -2 11 1436.27 51.18
 -1 -2 12 750.63 27.23
 -1 -2 13 333.13 12.78
 -1 -3 17 41.31 3.94
 -1 -4 19 267.7 11.01
 -1 -9 24 141.91 7.75
 0 -40 -13 41.5 4.22
 0 -31 -12 908.78 32.83
 0 3 3 1453.88 51.24
 0 6 8 1.97 2.22
 0 4 20 73.3 4.96
 1 -22 -14 25.72 3.27
 1 -18 -13 3.77 3.27
 1 -4 -8 421.04 15.52
 1 13 14 25.91 3.13
 1 9 22 248.54 10.73
 2 -37 -19 1.5 4.9
 2 -28 -18 47.97 5.06
 2 -14 -15 292.69 11.68
 2 -5 -12 335.17 12.89
 2 18 14 2.76 2.61
 3 -34 -21 2.56 4.63
 3 -16 -18 251.48 10.68
 3 -3 -14 328.05 12.89
 3 9 -8 1.8 2.5
 3 22 9 31.42 2.07
 3 22 13 162.11 6.72
 3 17 23 82.02 5.92
 4 13 -8 30.7 3.19
 4 24 16 77.17 4.57
 4 22 20 116.46 6.73
 5 -7 -19 396.86 16
 5 -4 -18 5.39 4.08
 5 8 -13 40.24 4.22
 5 23 -1 23.23 2.06
 6 4 -16 12.22 4.54
 6 12 -12 187.65 8.86
 6 19 -7 434.78 16.66
 6 23 -3 7.8 2.14
 7 21 -6 2.34 3.14
 7 22 -5 98.27 5.18
 8 20 -7 1.56 3.41
 8 21 -6 57.59 4.67
 8 22 -5 -0.95 3.07
 9 18 -8 -0.69 4.63
 -3 -41 13 350.58 14.33
 -2 -24 2 57.55 2.71
 -2 -18 6 -0.15 2.32
 -2 -17 7 246.63 9.49
 -2 -15 10 439.74 16.34
 -2 -21 22 12.06 4.95
 -1 -25 -6 21.1 1.87
 -1 -5 5 2211.02 78.01
 -1 -5 20 152.84 7.39
 -1 -6 21 34.32 4.41
 -1 -7 22 402.34 15.97
 -1 -8 23 9.03 4.85
 0 -39 -13 38.35 4.37
 0 5 6 708.88 25.3
 0 6 16 26.53 3.41
 0 5 18 661.55 24.45
 0 3 21 33.6 4.27
 0 0 24 450.04 17.7
 0 -1 25 21.47 4.81
 1 -34 -16 270.87 11.34
 1 -27 -15 432.6 16.53
 1 -2 -7 5.82 2.57
 1 3 -4 2305.23 81.26
 1 12 17 77.71 4.78
 1 11 19 7.56 3.68
 1 8 23 1.54 4.51
 1 7 24 359.77 14.68
 1 6 25 -1.76 4.31
 2 -36 -19 96.15 6.67
 2 -22 -17 2.01 3.95
 2 17 17 5.48 3.03
 2 16 19 72.76 5.16
 2 14 22 215.91 9.69
 2 13 23 10.3 3.77
 2 11 25 -0.33 4.19
 2 10 26 68.24 6.2
 3 -26 -20 34.99 5.19
 3 -20 -19 93.4 6.3
 3 -12 -17 380.52 14.93
 3 22 12 49.49 3.03
 4 -16 -20 104.26 6.77
 4 -12 -19 559.15 21.48
 4 0 -15 461.47 17.67
 4 18 -4 16.86 2.02
 4 23 18 7 3.55
 5 -1 -17 5.69 4.65
 5 4 -15 64.3 5.35
 5 10 -12 20.19 3.65
 5 16 -8 212.89 8.82
 5 23 21 3.56 4.16
 6 2 -17 174.06 8.7
 6 18 -8 9.26 3.46
 6 28 11 6.11 1.49
 7 8 -15 18.36 5.09
 7 23 -4 5.94 2.4
 8 15 -11 21.75 4.99
 8 19 -8 9.55 4.01
 8 23 -4 2.64 2.93
 9 17 -9 25.06 5.94
 -1 -29 -7 504.62 18.19
 -1 -3 16 300.46 11.93
 -1 -4 18 198.57 8.65
 0 -38 -13 183.73 8.01
 0 -25 -11 23.93 2.79
 0 -21 -10 767.42 27.67
 0 2 22 363.34 14.58
 0 1 23 2.76 4.55
 1 -33 -16 212 9.17
 1 -11 -11 0.26 2.69
 1 -6 -9 138.31 5.99
 1 13 13 0.24 2.3
 2 -35 -19 49.34 5.58
 2 -27 -18 131.96 7.05
 2 18 9 0.55 1.71
 2 18 13 21.91 2.9
 2 12 24 272.12 11.72
 3 -33 -21 180.67 8.94
 3 -25 -20 18.17 4.79
 3 2 -12 98.26 5.28
 3 4 -11 413.75 15.61
 3 12 -6 37.14 2.78
 3 22 10 3.01 1.73
 3 22 11 17.87 2.14
 3 19 20 112.52 6.24
 4 -5 -17 654.31 24.48
 4 17 -5 51.69 3.07
 4 19 -3 215.02 8.25
 5 -10 -20 98.28 6.7
 7 6 -16 0.06 4.84
 7 10 -14 226.47 10.37
 7 15 -11 154.3 7.79
 7 19 -8 108.68 5.82
 -2 -16 9 -1.53 2.42
 -2 -22 22 177.18 8.85
 -1 -7 3 1016.78 35.98
 -1 -6 4 1158.81 41.04
 -1 -10 24 99.28 6.62
 0 -30 -12 14.69 2.83
 0 6 9 70.47 3.7
 1 -26 -15 54.63 4.07
 1 0 -6 179.34 7.01
 1 10 20 655.25 24.37
 2 -34 -19 51.47 5.18
 2 -10 -14 781.84 28.55
 2 -7 -13 130.89 6.18
 2 0 -10 17.23 2.95
 2 2 -9 98.08 4.86
 2 18 10 29.3 2.49
 2 18 12 109.18 4.91
 3 -32 -21 -0.54 4.58
 3 -15 -18 58.92 4.48
 3 -8 -16 99.69 5.42
 3 -5 -15 225.75 9.52
 3 0 -13 19.93 3.38
 3 6 -10 14.18 3.21
 3 21 16 352.74 13.69
 4 -20 -21 40.02 4.55
 4 -8 -18 61.9 5.45
 4 -2 -16 2 3.75
 4 5 -13 171.43 7.7
 4 21 21 29.98 4.5
 5 2 -16 173.49 8.49
 5 12 -11 0.13 3.1
 5 15 -9 82.29 4.68
 5 26 15 186.23 7.83
 5 22 22 81.04 6.23
 6 -3 -19 6.55 4.44
 6 7 -15 181.11 8.73
 6 9 -14 137.91 7.27
 6 14 -11 205.64 9.06
 6 24 -2 135.92 5.88
 7 12 -13 381.02 15.57
 7 18 -9 4.44 3.54
 7 24 -3 8.44 2.3
 7 26 0 60.02 3.42
 7 27 2 -0.53 1.69
 7 28 5 0.36 1.26
 8 18 -9 -0.82 4.23
 -1 -34 -8 43.51 2.77
 -1 -3 9 230.6 9.02
 -1 -3 15 512.41 19.1
 -1 -5 19 49.24 4.38
 -1 -9 23 216.89 10.03
 0 -37 -13 3.28 3.2
 0 -4 -3 132.99 5.11
 0 6 14 24.84 3.06
 0 5 17 27.76 3.48
 0 4 19 7.08 3.42
 0 -2 25 128.49 7.3
 1 -32 -16 71.39 5.08
 1 -21 -14 558.03 20.74
 1 -17 -13 452.27 16.98
 1 12 16 3.87 3.08
 2 -26 -18 24.91 4.3
 2 -21 -17 322.41 12.88
 2 -13 -15 6.39 3.36
 2 -2 -11 379.48 14.35
 2 7 -6 153.71 6.35
 2 18 11 36.66 2.7
 2 15 20 260.96 11.01
 3 -31 -21 141.72 7.75
 3 -24 -20 3 4.6
 3 -11 -17 4.54 3.13
 3 20 18 -3.87 3.59
 4 -15 -20 6.62 4.72
 4 -11 -19 11.79 4.77
 4 3 -14 38.8 4.36
 4 7 -12 4.82 2.82
 4 12 -9 37.3 3.24
 4 16 -6 561.82 20.54
 4 20 -2 49.72 2.71
 4 20 22 3.25 4.27
 5 -6 -19 3.85 4.68
 5 -3 -18 269.76 11.71
 5 25 2 1.33 1.2
 5 24 19 11.69 3.96
 5 21 23 4.17 5.13
 5 20 24 16.73 5.2
 5 19 25 68.93 6.8
 6 5 -16 175.01 8.61
 6 11 -13 21.93 4.67
 6 17 -9 90.06 5.53
 6 27 15 5.98 2.57
 8 14 -12 -0.04 4.99
 8 17 -10 26.3 5
 8 24 -3 26.89 2.98
 -2 -21 4 153.77 6.08
 -2 -20 20 9.17 4.6
 -2 -21 21 3.94 4.9
 -1 -4 7 54.04 3.33
 -1 -4 17 237.3 9.69
 -1 -6 20 1.32 3.69
 -1 -7 21 601.84 22.68
 -1 -8 22 5.34 4.47
 0 -17 -9 622.45 22.49
 0 6 10 13.46 2.45
 0 6 13 168.77 7.13
 0 3 20 241.53 10.2
 0 -1 24 48.12 5.21
 1 -8 -10 23.61 2.94
 1 11 18 38.07 3.88
 1 9 21 36.81 4.83
 1 5 25 295.86 12.47
 2 -33 -19 164.35 8.26
 2 4 -8 223.84 8.8
 2 17 16 45.28 3.86
 2 16 18 262.48 10.74
 3 -2 -14 251.85 10.34
 3 8 -9 165 6.97
 3 18 21 1.31 4.02
 4 -19 -21 142.69 7.82
 4 1 -15 1.54 3.52
 4 9 -11 46.88 4.14
 4 19 23 341.19 14.2
 4 17 25 11.74 5.49
 5 -9 -20 93.32 6.49
 5 0 -17 229.96 10.41
 5 25 17 -0.52 3.1
 6 3 -17 27.52 4.9
 6 26 1 1.03 1.55
 6 28 10 -0.12 1.06
 7 14 -12 104.07 6.47
 7 17 -10 176.28 8.41
 8 26 0 -0.12 1.89
 -2 -17 8 612.26 22.23
 -2 -16 10 71.62 4.02
 -2 -23 22 1.94 4.83
 -1 -3 10 168.33 7
 -1 -3 13 182.73 7.7
 -1 -11 24 32.91 5.11
 0 -36 -13 195.97 8.34
 0 -29 -12 718.07 26.12
 0 -24 -11 55.47 3.68
 0 -14 -8 2087.78 73.79
 0 2 2 1525.42 53.68
 0 6 11 216.01 8.52
 0 6 12 36.91 3.09
 0 2 21 276.62 11.43
 0 1 22 15.4 4.46
 0 0 23 672.99 25.31
 1 -41 -17 19.51 4.96
 1 -31 -16 614.59 22.96
 1 -25 -15 13.04 3.49
 1 8 22 20.11 4.39
 1 7 23 565.94 21.54
 1 6 24 1.05 4
 2 -32 -19 25.56 5.35
 2 -25 -18 28.84 4.26
 2 -20 -17 1.7 3.44
 2 -4 -12 330.04 12.69
 2 14 21 4.04 4.04
 2 10 25 140.7 7.47
 3 -30 -21 13.14 4.71
 3 -23 -20 21.05 4.93
 3 -14 -18 370.48 14.52
 3 11 -7 99.96 4.7
 3 21 15 91.59 4.94
 3 17 22 34.94 4.39
 4 -14 -20 270.77 11.79
 4 -7 -18 195.77 9.09
 4 -4 -17 23.37 4.19
 4 15 -7 412.31 15.38
 4 22 19 113.47 6.3
 4 18 24 0.81 4.98
 5 7 -14 142.01 7.21
 5 9 -13 110.28 6.36
 5 19 -6 195.56 7.99
 5 20 -5 1.71 2.19
 5 24 0 452.54 16.45
 6 -2 -19 151.52 8.24
 6 13 -12 3.21 4.16
 6 16 -10 58.92 4.64
 6 26 17 6.81 3.13
 7 7 -16 105.84 7.4
 7 9 -15 7.79 5.34
 7 25 -2 0.64 1.99
 9 20 -7 3.22 4.39
 -2 -18 7 53.68 3.25
 -2 -16 11 588.54 21.6
 -2 -16 12 1193.82 42.83
 -2 -22 21 153.69 8.13
 -2 -24 22 140.75 7.75
 -1 -3 11 11.84 2.83
 -1 -3 12 21.61 3.17
 -1 -4 16 188.63 8.16
 -1 -5 18 14.67 3.56
 -1 -10 23 37.48 5.19
 0 -20 -10 25.98 2.63
 0 5 16 148.78 6.72
 0 4 18 45.28 4
 1 -40 -17 136.46 7.35
 1 -20 -14 9.68 2.98
 1 12 15 7.1 2.96
 2 -12 -15 423.93 16.09
 2 -9 -14 52.47 3.72
 2 13 22 35.82 4.59
 2 12 23 228.8 10.14
 2 11 24 1.56 4.36
 3 -29 -21 167.66 8.78
 3 -10 -17 322.14 12.91
 3 -7 -16 65.74 4.37
 3 19 19 281.79 11.58
 3 16 23 46.82 4.97
 3 15 24 163.22 8.32
 4 -18 -21 0.55 4.66
 4 -10 -19 325.82 13.55
 4 -1 -16 83.98 5.29
 4 23 17 40.33 3.65
 5 -5 -19 475.71 18.64
 5 -2 -18 13.44 4.72
 5 3 -16 150.78 7.81
 5 11 -12 125.66 6.39
 5 14 -10 68.55 4.31
 5 18 -7 1.73 2.4
 5 21 -4 196.49 7.86
 7 11 -14 7.28 4.57
 8 13 -13 3.19 4.44
 8 16 -11 10.84 5.11
 8 25 -2 -2.08 2.21
 9 18 -9 1.37 5.41
 9 19 -8 1.18 4.76
 -2 -20 5 191.96 7.41
 -2 -19 6 141.26 5.8
 -2 -20 19 23.48 4.27
 -2 -21 20 113.04 6.79
 -1 -33 -8 470.18 17.08
 -1 -6 19 5.8 3.59
 -1 -7 20 279.2 11.52
 -1 -8 21 7.05 4.07
 -1 -9 22 222.01 10.04
 -1 -12 24 136.61 7.59
 0 -35 -13 60.53 4.16
 0 5 7 879.49 31.34
 0 -3 25 96.87 6.48
 1 -39 -17 7.25 4.61
 1 -30 -16 22.9 3.91
 1 -16 -13 142.3 6.4
 1 -10 -11 1024.51 36.75
 1 12 7 471.67 16.97
 1 11 17 54.18 3.87
 1 10 19 464.02 17.61
 2 -31 -19 260.67 11.35
 2 -6 -13 32.93 3.48
 2 11 -3 1406.22 49.71
 2 12 -2 1.87 1.34
 2 17 15 163.8 6.99
 2 15 19 133.25 6.82
 3 -22 -20 4.05 4.71
 3 -4 -15 122.46 6.17
 3 3 -12 409.8 15.54
 3 20 17 11.3 3.55
 5 -8 -20 10.32 4.78
 5 26 14 99.98 4.83
 5 23 20 9.25 3.97
 6 6 -16 1.92 4.21
 6 8 -15 6.23 4.64
 6 10 -14 2.18 4.03
 6 21 -6 138.79 6.43
 6 28 9 0 0.74
 7 13 -13 -1.07 4.7
 7 16 -11 7.72 3.96
 8 20 -8 2.6 3.63
 8 21 -7 61.01 4.86
 8 22 -6 0.55 3.22
 -2 -27 1 210.52 7.72
 -2 -23 3 114.63 4.66
 -2 -17 9 945.27 33.93
 -2 -19 18 291.25 11.9
 -2 -23 21 6.16 4.82
 -2 -25 22 6.05 4.65
 -1 -28 -7 173.63 6.7
 -1 -5 6 4555.92 160.37
 -1 -4 8 424.57 15.61
 -1 -4 15 82.16 4.76
 0 -28 -12 44.94 3.37
 0 5 15 1.2 2.5
 0 3 19 140.17 6.75
 0 -2 24 316.59 13.18
 1 -38 -17 282.4 12
 1 -24 -15 -1.4 3.22
 1 2 -5 2272.27 80.16
 1 12 14 388.57 14.56
 1 9 20 59.63 4.56
 1 4 25 2.32 4.69
 2 -41 -20 23.2 5.22
 2 -30 -19 23.51 4.76
 2 -24 -18 41.31 4.4
 2 -19 -17 448.49 17.17
 2 6 -7 6.45 2.39
 2 17 6 672.39 23.85
 2 16 17 131.91 6.36
 3 -28 -21 53.36 5.43
 3 -13 -18 -0.43 3.73
 3 1 -13 93.78 5.19
 3 5 -11 610.51 22.44
 4 -13 -20 -1.51 4.68
 4 4 -14 149.39 7.07
 4 6 -13 18.67 3.9
 4 14 -8 13.65 2.8
 4 21 -1 599.44 21.51
 4 24 14 6.3 2.87
 4 21 20 81.62 5.55
 5 1 -17 3.24 4.62
 5 17 -8 14.67 2.57
 5 22 -3 6.67 1.88
 6 4 -17 55 5.4
 6 15 -11 2.46 3.71
 6 20 -7 3.21 2.94
 6 22 -5 173.86 7.39
 6 27 3 4.56 1.35
 7 21 -7 12.97 3.12
 7 22 -6 195.49 8.57
 8 15 -12 35.1 5.47
 8 19 -9 -0.08 3.93
 8 23 -5 7.86 3.15
 -2 -17 10 194.18 7.89
 -2 -17 14 21.5 3.39
 -2 -18 16 1.69 3.26
 -2 -22 20 156.77 8.05
 -1 -21 -5 9.99 1.37
 -1 -5 17 225.57 9.42
 -1 -11 23 30.47 5.1
 0 -34 -13 106.82 5.46
 0 -9 -6 478.03 17.24
 0 4 5 166.04 6.39
 0 4 17 31.49 3.55
 0 2 20 183.42 8.22
 0 1 21 2.93 3.64
 0 0 22 518.73 19.85
 0 -1 23 0.35 4.48
 1 -29 -16 422.19 16.25
 1 -5 -9 1259.99 44.87
 1 -3 -8 1349.83 47.97
 1 8 21 88.27 5.58
 1 5 24 201.08 9.51
 2 -40 -20 91.79 6.26
 2 -39 -20 3.1 4.85
 2 -1 -11 68.76 4.13
 2 1 -10 229.32 9.11
 2 10 -4 1789.95 63.24
 3 -27 -21 100.95 6.54
 3 -1 -14 92.74 5.19
 3 10 -8 717.67 25.97
 3 21 14 2.1 2.53
 3 18 20 10.71 3.52
 4 -17 -21 79.83 6.12
 4 -9 -19 34.29 4.98
 4 -6 -18 6.72 4.28
 4 -3 -17 189.7 8.41
 4 2 -15 105.56 5.84
 4 8 -12 228.48 9.56
 5 -7 -20 167.81 8.5
 5 -4 -19 -1.44 4.57
 5 13 -11 8.94 3.54
 5 22 21 77.39 5.73
 6 12 -13 75.64 5.62
 6 19 -8 144.92 6.76
 6 23 -4 20.29 2.46
 7 8 -16 0.75 4.75
 7 23 -5 12.31 2.85
 -2 -25 2 100.05 4.04
 -2 -18 8 9.6 2.45
 -2 -17 11 725.37 26.37
 -2 -17 12 802.71 29.14
 -2 -17 13 275.61 10.99
 -2 -19 17 454.05 17.42
 -2 -20 18 -2.33 3.62
 -2 -21 19 259.03 11
 -2 -24 21 419.96 16.76
 -2 -26 22 217.73 10.03
 -1 -40 -9 6.64 2.49
 -1 -24 -6 533.62 19.08
 -1 -4 14 4.28 3.02
 -1 -6 18 74.62 4.55
 -1 -10 22 4.02 4.54
 -1 -13 24 10.7 4.1
 0 -23 -11 301.97 11.5
 0 -7 -5 882.37 31.32
 0 1 1 199.2 7.07
 0 -4 25 41.92 5.15
 1 -37 -17 3.06 4.57
 1 -19 -14 793.25 28.9
 1 -7 -10 53.96 3.49
 1 -1 -7 152.63 6.29
 1 7 22 417.9 16.38
 1 6 23 16.43 4.24
 2 -38 -20 147.6 8.08
 2 -29 -19 114.52 7.09
 2 -23 -18 157.78 7.77
 2 -3 -12 67.42 4.2
 2 13 -1 73.9 3
 2 17 14 447.39 16.61
 2 14 20 3.67 3.98
 2 9 25 1.12 4.21
 3 -21 -20 282.02 12.09
 3 -9 -17 9.27 3.23
 3 -6 -16 1.05 2.89
 3 7 -10 148.51 6.54
 3 15 -4 802.24 28.67
 3 19 1 771.34 27.27
 4 20 21 -1.05 3.99
 4 16 25 77.81 6.74
 5 -1 -18 30.43 4.98
 5 4 -16 110.22 6.55
 5 8 -14 42.64 4.52
 5 16 -9 394.45 15.06
 5 24 18 42.29 4.33
 5 21 22 4.03 4.61
 6 2 -18 325.95 13.63
 6 18 -9 26.21 3.52
 6 27 14 2.9 2.33
 7 10 -15 62.23 5.67
 7 15 -12 78.84 5.73
 7 19 -9 202.94 9.06
 7 28 4 0.39 1.31
 8 18 -10 -0.84 4.48
 8 24 -4 10.52 2.7
 -2 -18 15 42.93 3.91
 -2 -23 20 30.48 4.97
 -1 -4 9 998.52 35.7
 -1 -4 13 47.71 3.7
 -1 -5 16 477.79 17.96
 -1 -7 19 103.95 5.77
 -1 -8 20 47.6 4.1
 -1 -9 21 309.12 12.64
 0 -33 -13 375.62 14.35
 0 -16 -9 504.5 18.36
 0 5 8 52.38 3.1
 0 5 14 364.42 13.83
 0 3 18 80.5 4.9
 1 -36 -17 218.96 9.87
 1 -23 -15 111.43 5.77
 1 -12 -12 387.91 14.57
 1 12 8 0.74 1.79
 1 11 16 157.51 6.98
 1 10 18 193.47 8.26
 2 -37 -20 4.27 4.82
 2 -18 -17 44.79 4.13
 2 -8 -14 338.05 13.1
 2 3 -9 788.12 28.42
 2 13 21 30.33 4.35
 2 10 24 160.03 8.13
 3 -34 -22 69.98 6
 3 -26 -21 23.07 4.84
 3 -16 -19 16.68 4.3
 3 -12 -18 322.87 12.98
 3 -3 -15 0.24 3.32
 3 16 -3 569.95 20.47
 3 17 21 58.2 4.74
 3 13 25 39.29 5.29
 4 -16 -21 107.18 6.82
 4 -12 -20 375.97 15.24
 4 0 -16 12.68 3.78
 4 13 -9 96.07 4.98
 4 22 18 271.31 11.14
 4 19 22 178.34 8.68
 4 18 23 2.38 4.56
 4 17 24 122.59 7.2
 5 -10 -21 191.95 9.31
 5 10 -13 150.72 7.27
 5 23 -2 -0.55 1.75
 5 25 16 3.65 2.93
 5 20 23 8.74 4.67
 5 19 24 34.29 5.44
 6 14 -12 121.4 6.68
 6 25 18 1.2 3.54
 7 12 -14 227.04 10.28
 7 18 -10 1.52 3.41
 7 24 -4 121.49 5.81
 7 26 -1 15.4 2.21
 7 27 1 -1.61 1.76
 8 14 -13 0.52 5.1
 8 17 -11 48.6 5.64
 8 26 -1 0.76 1.93
 -2 -22 4 171.6 6.64
 -2 -19 7 366.65 13.59
 -2 -19 16 592.1 22.06
 -2 -22 19 27.72 4.41
 -2 -25 21 3.95 4.77
 -2 -27 22 14.76 4.75
 -1 -32 -8 0.71 1.85
 -1 -4 10 956.3 34.28
 -1 -4 12 141.5 6.3
 -1 -12 23 61.85 5.71
 0 -27 -12 30 3.16
 0 -19 -10 947.37 33.94
 0 5 13 883.88 31.85
 0 4 16 479.39 17.94
 0 -3 24 209.68 9.64
 1 -35 -17 34.85 4.82
 1 -28 -16 76.21 4.74
 1 -15 -13 295.67 11.49
 1 3 25 101.95 6.33
 2 -36 -20 255.92 11.42
 2 -28 -19 125.78 7.04
 2 -14 -16 200.59 8.64
 2 9 -5 87.76 4
 2 15 18 69.2 4.62
 2 12 22 293.93 12.06
 2 11 23 18.99 3.93
 3 -33 -22 65.75 5.76
 3 -20 -20 1.69 4.55
 3 20 16 94.72 5.46
 3 19 18 264.13 10.88
 3 16 22 42.55 4.52
 3 15 23 16.55 4.45
 3 14 24 24.26 4.82
 4 -8 -19 30.38 4.92
 4 -5 -18 233.54 10.23
 4 24 13 87.62 4.49
 5 2 -17 152.94 7.94
 6 5 -17 51.52 5.23
 6 7 -16 149.9 7.75
 6 9 -15 98.15 6.13
 6 17 -10 4.45 3.35
 6 24 -3 263.99 10.3
 8 27 1 -0.51 1.77
 9 20 -8 0.95 4.46
 -2 -30 0 5.83 1.1
 -2 -20 6 69.56 3.59
 -2 -18 9 49.95 3.51
 -2 -18 14 2.13 3.03
 -2 -20 17 1.46 3.39
 -2 -21 18 276.19 11.37
 -2 -24 20 447.69 17.6
 -2 -28 22 197.49 9.38
 -1 -6 5 0.9 2.32
 -1 -4 11 30.4 3.05
 -1 -5 15 766.58 27.96
 -1 -6 17 2.46 2.87
 -1 -11 22 33.37 4.33
 -1 -14 24 213.73 9.87
 0 2 19 30.62 3.76
 0 -1 22 19.43 4.43
 0 -2 23 485.23 18.8
 0 -5 25 193.7 9.22
 1 -9 -11 35.51 3.12
 1 6 -2 18.43 1.7
 1 7 -1 943.05 33.26
 1 12 9 207.04 7.93
 1 9 19 11.16 3.23
 1 4 24 15 4.19
 2 -35 -20 26.41 4.77
 2 -22 -18 8.89 3.64
 2 -5 -13 139.53 6.39
 2 17 13 696.85 25.26
 2 16 16 201.23 8.48
 3 -32 -22 1.75 5.15
 3 -25 -21 10.64 4.51
 3 -15 -19 94.39 5.99
 3 9 -9 12.87 3.03
 3 21 13 36.94 2.9
 4 -15 -21 45.06 5.29
 4 -2 -17 121.22 6.22
 5 -6 -20 0.57 4.59
 5 -3 -19 210.05 9.67
 5 12 -12 66.35 4.89
 5 15 -10 151.41 6.93
 5 26 4 0.87 0.79
 6 3 -18 4.01 4.68
 6 11 -14 30.31 4.4
 6 26 16 -0.58 2.82
 7 14 -13 197.19 9.21
 7 17 -11 189.05 8.79
 8 25 -3 0.82 2.12
 9 19 -9 1.59 5.01
 9 21 -7 4.83 4.02
 -2 -21 5 585.65 21.09
 -2 -18 10 135.2 6.12
 -2 -18 12 41.06 3.44
 -2 -18 13 4.85 2.92
 -2 -19 15 221.4 9.26
 -2 -26 21 366.16 14.91
 -1 -5 7 2691.01 94.96
 -1 -7 18 4.39 3.37
 -1 -10 21 76.67 5.05
 -1 -13 23 10.06 4.84
 0 -32 -13 24.42 3.3
 0 -22 -11 -0.01 2.39
 0 5 9 746.03 26.77
 0 5 11 3314.83 117.02
 0 5 12 978.18 35.1
 0 1 20 0.68 3.44
 0 0 21 706.1 26.22
 1 -34 -17 108.86 6.42
 1 -27 -16 148.25 7.03
 1 -22 -15 -0.63 3.28
 1 -18 -14 1.67 2.89
 1 11 5 0.21 1.41
 1 12 10 726.04 26.08
 1 11 15 131.01 6.04
 1 8 20 388.51 15.18
 1 5 23 409.59 16.14
 2 -27 -19 80.9 5.85
 2 -17 -17 332.29 13.14
 2 5 -8 1596.81 56.69
 3 -31 -22 178.14 8.86
 3 -19 -20 548.56 21.04
 3 -8 -17 95.15 5.56
 3 -5 -16 21.91 3.7
 3 0 -14 284.36 11.35
 3 2 -13 2.61 3.14
 3 4 -12 228.24 9.35
 3 17 -2 166.29 6.31
 4 -11 -20 0.69 4.87
 4 3 -15 117.44 6.36
 4 5 -14 79.4 4.97
 4 7 -13 38.76 3.81
 4 12 -10 348.27 13.41
 4 17 -6 164.06 6.67
 4 18 -5 29.64 2.44
 4 21 19 35.15 4.43
 5 -9 -21 104.59 6.81
 5 0 -18 30.34 4.96
 5 23 19 8.76 3.74
 6 13 -13 0.85 3.67
 7 9 -16 35.89 5.28
 7 11 -15 -3.19 4.61
 7 25 -3 -0.36 2.12
 8 16 -12 5.93 4.76
 9 18 -10 0.66 5.01
 -2 -18 11 180.66 7.54
 -2 -20 16 57.26 4.33
 -2 -22 18 13.5 3.82
 -2 -23 19 2.13 4.28
 -2 -25 20 0.73 4.67
 -2 -27 21 5.33 4.63
 -1 -38 -9 2.76 2.23
 -1 -27 -7 325.15 11.89
 -1 -8 19 66.01 4.7
 -1 -9 20 111.32 6.13
 -1 -15 24 174.15 8.66
 0 -40 -14 103.16 5.95
 0 -26 -12 116.92 5.37
 0 5 10 1146.98 40.88
 0 4 15 404.29 15.34
 0 3 17 6.14 3.13
 0 -4 24 70.1 5.18
 1 -33 -17 90.5 5.92
 1 1 -6 377.12 13.83
 1 10 3 4174.1 146.65
 1 10 17 36.88 3.47
 1 7 21 122.96 6.57
 1 6 22 1.51 4.08
 2 -34 -20 163.36 8.18
 2 -21 -18 272 11.34
 2 -13 -16 0 3.23
 2 -10 -15 372.07 14.28
 2 -7 -14 70.54 4.45
 2 17 12 646.94 23.42
 2 14 19 204.82 9.02
 2 8 25 18.92 4.81
 3 -24 -21 33.35 4.89
 3 -11 -18 61.09 4.75
 3 6 -11 18.54 3.05
 3 12 -7 679.68 24.57
 3 18 19 0.41 3.73
 4 -19 -22 217.33 10.02
 4 1 -16 92.57 5.46
 4 9 -12 2.76 3.07
 4 16 -7 199.84 7.98
 4 19 -4 -0.43 1.79
 5 9 -14 22.27 4.2
 6 16 -11 59.09 4.68
 8 20 -9 12.3 4.06
 8 21 -8 5.53 3.55
 8 22 -7 5.94 3.49
 -2 -19 8 277.09 10.58
 -2 -19 14 30.35 3.79
 -2 -21 17 329.05 13.07
 -1 -5 14 1145.15 41.14
 -1 -6 16 4.9 3.27
 -1 -12 22 9.51 3.86
 0 -39 -14 16.64 3.96
 0 -31 -13 408.05 15.37
 0 -5 -4 1831.15 64.53
 0 -3 23 4.83 4.42
 1 -26 -16 152.52 6.98
 1 5 -3 409.12 14.69
 1 2 25 42.5 4.83
 2 -33 -20 52.61 5.69
 2 -26 -19 115.69 6.66
 2 -2 -12 437.3 16.37
 2 0 -11 522.14 19.19
 2 8 -6 1969.08 69.63
 2 17 7 534.43 19.09
 2 13 20 13.03 3.98
 2 9 24 6.76 4.4
 3 -30 -22 16.78 4.79
 3 -14 -19 125.15 6.77
 3 -2 -15 631.48 23.4
 3 21 12 131.86 5.63
 3 12 25 5.94 4.77
 4 -14 -21 286.67 12.26
 4 -7 -19 5.8 4.51
 4 -4 -18 58.15 5.06
 4 22 0 9.6 1.36
 4 23 2 1.06 0.94
 4 24 12 347.15 13.01
 4 20 20 30.33 4.35
 4 15 25 7.18 4.95
 5 -8 -21 66.96 5.84
 5 -5 -20 182.38 8.92
 5 -2 -19 -0.1 4.45
 5 3 -17 50.91 5.3
 5 14 -11 0.24 3.28
 5 19 -7 12.89 2.43
 5 20 -6 27.59 2.84
 5 22 20 2.01 4
 6 8 -16 53.62 5.11
 7 13 -14 2.83 4.83
 7 16 -12 83.55 5.83
 7 22 -7 77.22 4.66
 8 15 -13 16.79 5.27
 8 19 -10 24.47 4.31
 8 23 -6 6.92 3.13
 -2 -24 3 120.94 4.85
 -2 -19 13 252.05 10.11
 -2 -20 15 79.21 4.78
 -2 -24 19 64.15 5.36
 -2 -26 20 292.51 12.37
 -2 -28 21 181.44 8.87
 -1 -37 -9 -0.24 2.1
 -1 -31 -8 1030.51 36.68
 -1 -7 4 47.75 2.89
 -1 -5 8 1275.44 45.34
 -1 -5 13 653.09 23.86
 -1 -7 17 355.75 13.83
 -1 -11 21 38.86 4.54
 -1 -14 23 33.35 5.17
 0 -18 -10 6.35 2.32
 0 4 6 1577.87 55.77
 0 2 18 134.5 6.44
 0 -2 22 375.88 14.95
 0 -6 25 5.12 4.49
 1 -32 -17 68.29 5.36
 1 -21 -15 653.2 24.08
 1 -11 -12 387.66 14.57
 1 -4 -9 1054.87 37.65
 1 9 18 165.23 7.47
 2 -32 -20 8.83 4.32
 2 2 -10 9.47 2.7
 2 17 11 259.35 9.83
 2 16 15 154.27 6.78
 2 15 17 4.12 3
 2 12 21 0.25 4.04
 2 11 22 13.97 4.2
 2 10 23 225.81 10.06
 3 -29 -22 111.81 6.82
 3 -23 -21 49.88 5.24
 3 8 -10 112.96 5.33
 3 21 6 1.59 0.87
 3 20 15 140.92 6.45
 3 19 17 550.91 20.68
 3 17 20 145.11 7.19
 3 13 24 61.49 5.55
 4 -18 -22 -2.22 4.62
 4 -10 -20 247.17 10.94
 4 -1 -17 29.47 4.11
 4 15 -8 504.5 18.64
 4 20 -3 56.56 2.89
 4 23 15 103.88 5.19
 4 16 24 18.3 5.16
 5 11 -13 58.93 4.64
 5 18 -8 12.02 2.47
 5 21 -5 129 5.61
 5 25 1 0.72 1.26
 5 25 15 5.65 2.85
 5 24 17 68.71 4.37
 5 18 24 -0.62 5.06
 6 4 -18 66.66 5.71
 6 6 -17 2 4.32
 6 10 -15 14.47 4.2
 6 15 -12 14.78 4.04
 6 20 -8 9.24 2.61
 6 21 -7 247.47 10.09
 6 22 -6 0.57 2.52
 7 23 -6 2.23 2.87
 -2 -20 7 291.14 10.97
 -2 -19 9 1000.57 35.86
 -2 -21 16 270.78 11.11
 -2 -22 17 1.71 3.31
 -2 -23 18 170.97 7.99
 -1 -18 -4 69.83 2.82
 -1 -6 15 67.83 4.4
 -1 -8 18 430.77 16.47
 -1 -9 19 25.85 3.81
 -1 -10 20 101.24 5.8
 0 -38 -14 284.83 11.52
 0 -15 -9 474.78 17.31
 0 4 14 5.78 2.73
 0 3 16 292.45 11.49
 0 1 19 49.35 4.12
 0 0 20 33.97 4.01
 0 -1 21 2.52 3.69
 0 -5 24 166.54 8.27
 1 -17 -14 803.22 29.19
 1 -6 -10 34.03 3.1
 1 -2 -8 2138.21 75.61
 1 10 16 23.85 3.08
 1 3 24 84.17 5.76
 2 -25 -19 45.69 4.84
 2 -20 -18 -0.29 3.48
 2 -4 -13 73.52 4.2
 3 -10 -18 180.99 8.23
 3 -7 -17 28.75 3.91
 3 -4 -16 328.06 12.96
 3 11 -8 2.22 2.51
 3 16 21 24.14 3.94
 3 15 22 6.94 3.83
 3 14 23 221.38 9.96
 4 19 21 90.5 5.9
 4 18 22 1.24 3.93
 4 17 23 186.57 8.93
 5 1 -18 23.79 4.75
 5 24 -1 278.34 10.42
 5 26 12 2.57 1.86
 5 21 21 17 4.24
 5 20 22 24.5 4.97
 5 19 23 2.23 5
 6 12 -14 12.97 4.39
 6 19 -9 122.67 6.03
 6 27 2 14.95 1.6
 6 27 13 -0.93 2.09
 7 10 -16 28.34 5.58
 7 15 -13 -2.27 4.39
 7 19 -10 235.36 10.1
 7 28 3 1.4 1.41
 8 18 -11 -2.08 4.64
 8 24 -5 0.55 2.81
 8 26 -2 -0.11 1.91
 -2 -28 1 20.78 1.58
 -2 -19 10 750.31 27.16
 -2 -19 11 349.76 13.35
 -2 -20 14 363.27 13.97
 -2 -25 19 51.51 5.13
 -2 -27 20 67.52 5.83
 -2 -29 21 13.66 4.59
 -1 -5 9 1391.39 49.46
 -1 -5 11 42.12 3.28
 -1 -5 12 108.97 5.23
 -1 -13 22 12.41 4.59
 0 -37 -14 0.8 3.42
 0 -30 -13 20.99 3.17
 0 -25 -12 0.47 2.43
 0 -21 -11 371.08 13.85
 0 3 4 870.29 30.82
 1 -31 -17 128.4 6.76
 1 -25 -16 25.72 3.73
 1 -8 -11 185.2 7.57
 1 4 -4 28.09 2.34
 1 8 19 211.51 8.95
 1 5 22 222.45 9.79
 1 4 23 11.44 4.22
 2 -31 -20 81.27 5.85
 2 -12 -16 296.36 11.8
 2 -9 -15 158.94 7.15
 2 4 -9 113.94 5.25
 2 7 -7 393.64 14.5
 2 14 0 1432.76 50.45
 2 17 8 1.03 1.6
 2 17 10 326.69 12.08
 3 -28 -22 35.51 5
 3 -22 -21 5.12 4.59
 3 -13 -19 -0.16 3.93
 3 3 -13 1049.55 37.88
 3 21 11 332.5 12.33
 4 -17 -22 231.57 10.47
 4 -13 -21 21.02 4.88
 4 -6 -19 9.8 4.02
 4 4 -15 5.99 3.89
 4 6 -14 0.83 3.68
 4 14 -9 3.96 2.73
 5 -7 -21 189.46 9.18
 5 -4 -20 67.49 5.68
 5 13 -12 -1.91 3.65
 5 17 -9 132.35 6.18
 5 22 -4 3.23 1.87
 6 2 -19 152.25 8.15
 6 23 -5 40.37 3.05
 6 25 17 -2.4 3.03
 7 12 -15 69.68 6.23
 7 24 -5 140.2 6.43
 7 26 -2 5.17 2.02
 7 27 0 0.78 1.72
 8 17 -12 75.83 6.07
 8 27 0 0.58 1.79
 9 20 -9 -1.36 4.95
 -2 -26 2 16.3 1.65
 -2 -23 4 154.67 6.12
 -2 -22 5 983.76 35.04
 -2 -21 6 11.46 2.27
 -2 -21 15 93.6 5.19
 -2 -24 18 39.96 4.43
 -2 -30 21 1.53 4.46
 -1 -23 -6 17.75 1.67
 -1 -8 3 2370.2 83.47
 -1 -6 6 33.64 2.64
 -1 -5 10 360.28 13.48
 -1 -7 16 1180.07 42.49
 -1 -12 21 133.67 6.94
 -1 -15 23 63.33 5.72
 0 4 13 162.13 6.98
 0 2 17 876.96 31.86
 0 -4 23 69.88 5.19
 1 -40 -18 91.46 5.85
 1 -20 -15 3.53 2.93
 1 7 20 18.93 3.56
 1 6 21 25.24 4.17
 1 1 25 1.81 4.67
 2 -40 -21 63.51 5.59
 2 -30 -20 13.29 4.47
 2 -24 -19 59.47 5.14
 2 -19 -18 293.82 11.89
 2 -6 -14 5.66 3.06
 2 17 9 6.44 1.73
 2 16 14 17.68 2.86
 2 14 18 317.13 12.52
 2 7 25 34.67 4.59
 3 -27 -22 46.55 5.19
 3 1 -14 89.01 4.93
 3 5 -12 1034.57 37.32
 3 18 -1 0.97 1.18
 3 18 18 -1.9 3.54
 4 -9 -20 0.14 4.6
 4 -3 -18 54.1 4.93
 4 2 -16 1.97 3.52
 4 8 -13 182.18 7.98
 4 24 11 391.09 14.39
 4 21 18 2.33 3.12
 5 -1 -19 24.22 4.75
 5 4 -17 5.63 4.44
 5 8 -15 65.97 5.25
 6 14 -13 88.34 5.77
 6 18 -10 -1.91 3.44
 7 18 -11 2.75 3.69
 9 19 -10 14.15 5.08
 9 21 -8 -2.46 4.4
 -2 -20 8 367.17 13.7
 -2 -20 13 228 9.42
 -2 -22 16 36.18 3.82
 -2 -23 17 17.44 3.56
 -2 -26 19 116.69 6.71
 -2 -28 20 130.36 7.43
 -1 -6 14 56.43 3.96
 -1 -8 17 124.01 6.18
 -1 -11 20 53.76 4.6
 0 -36 -14 334.38 13.08
 0 -10 -7 2170.79 76.63
 0 -1 -1 197.93 7.02
 0 3 15 8.78 2.81
 0 -3 22 24.28 4.55
 1 -39 -18 0.67 4.29
 1 -30 -17 4.08 3.76
 1 0 -7 148.66 6.13
 1 9 17 318.22 12.38
 2 -39 -21 6.07 4.94
 2 15 16 6.89 2.51
 2 8 24 69.95 5.56
 3 -21 -21 298.29 12.54
 3 -9 -18 76.46 5.1
 3 -6 -17 15.49 3.64
 3 -1 -15 -0.58 3.25
 3 11 25 3.22 4.62
 4 -16 -22 10.91 4.57
 4 -12 -21 278.64 11.92
 4 0 -17 152.17 7.37
 5 10 -14 289.25 11.9
 5 16 -10 40.37 3.57
 5 23 18 5.77 3.43
 6 5 -18 5.42 4.53
 6 7 -17 23.53 4.62
 6 9 -16 67.92 5.87
 6 17 -11 1.43 3.42
 6 24 -4 211.95 8.55
 6 26 15 12.58 2.8
 7 14 -14 97.67 6.62
 8 16 -13 7.62 5.04
 8 25 -4 -1.99 2.21
 -2 -20 9 14.01 2.75
 -2 -21 14 1.55 2.9
 -2 -25 18 28.75 4.67
 -2 -29 20 77.34 5.92
 -2 -31 21 17.52 4.57
 -1 -30 -8 235.6 8.87
 -1 -26 -7 668.92 23.89
 -1 -10 1 1456.23 51.27
 -1 -9 18 34.01 3.46
 -1 -10 19 583.7 21.84
 -1 -14 22 2.31 4.54
 -1 -16 23 29.96 5
 0 -29 -13 426.69 16.02
 0 -8 -6 0.07 2.01
 0 4 7 534.05 19.24
 0 4 12 0.03 2.8
 0 1 18 64.69 4.45
 0 -2 21 276.72 11.39
 0 -6 24 -0.3 4.34
 1 -38 -18 338.45 13.81
 1 -24 -16 183.94 7.96
 1 -16 -14 36.04 3.38
 1 -10 -12 781.33 28.26
 1 11 6 277.87 10.15
 1 2 24 8.29 4.15
 2 -38 -21 196.18 9.55
 2 -29 -20 87.27 6.44
 2 -23 -19 4.39 4.06
 2 13 19 10.77 3.46
 2 9 23 135.84 7.18
 3 -26 -22 32.2 4.87
 3 -12 -19 189.86 8.64
 3 7 -11 703.49 25.65
 3 10 -9 1079.84 38.7
 3 21 10 773.75 27.68
 3 20 14 91.45 4.63
 3 19 16 371.88 14.31
 4 13 -10 -0.85 2.92
 4 21 -2 611.32 21.96
 4 23 14 24.66 3.04
 4 14 25 146.69 8.15
 5 -6 -21 12.23 4.75
 5 -3 -20 85.78 6.11
 5 2 -18 10.76 4.54
 6 11 -15 57.68 5.32
 7 9 -17 98.33 6.74
 7 17 -12 62.98 5.2
 7 25 -4 5.59 2.18
 8 21 -9 5.12 3.75
 8 22 -8 52.16 4.43
 -2 -21 7 27.48 2.74
 -2 -20 10 56.39 3.75
 -2 -20 11 29.78 3.25
 -2 -22 15 477.85 18.03
 -2 -23 16 89.71 5.17
 -2 -24 17 13.26 3.97
 -2 -27 19 87.59 6.02
 -2 -32 21 114.49 7.12
 -1 -9 2 245.09 8.9
 -1 -6 13 39.85 3.44
 -1 -7 15 625.16 23
 -1 -13 21 61.55 5.09
 0 -35 -14 67.28 4.3
 0 -24 -12 42.08 3.37
 0 -17 -10 587.44 21.29
 0 4 11 4.68 2.43
 0 0 19 12.23 3.39
 0 -1 20 1.26 3.42
 1 -37 -18 2.54 4.39
 1 -29 -17 127.11 6.51
 1 3 -5 2325.27 82
 1 8 18 62.31 4.2
 1 3 23 192.36 8.92
 2 -37 -21 -5.04 4.87
 2 -18 -18 2.26 3.52
 2 -11 -16 50.28 4.08
 2 -8 -15 163.84 7.28
 2 -1 -12 38.08 3.43
 2 1 -11 60.29 3.84
 2 12 20 46.3 4.29
 2 11 21 48.95 4.77
 2 10 22 136.68 7.17
 3 -20 -21 3.15 4.44
 3 -3 -16 32.9 3.86
 3 21 9 420.1 15.2
 3 17 19 331.82 13.26
 3 12 24 4.35 4.5
 4 -8 -20 52.14 5.36
 4 -5 -19 2.99 4.4
 4 -2 -18 241.14 10.4
 4 20 19 25.82 4.25
 4 15 24 113.77 7.19
 5 0 -19 14.67 4.56
 5 12 -13 199.76 8.8
 5 15 -11 171.76 7.72
 5 23 -3 16.95 1.99
 6 3 -19 12.95 4.85
 6 24 18 34.48 4.14
 7 11 -16 2.25 5.3
 8 20 -10 12.75 4.02
 8 23 -7 5.23 3.02
 -2 -21 13 102.38 5.23
 -2 -26 18 25.38 4.33
 -2 -28 19 123.89 7.08
 -2 -30 20 13.36 5.13
 -2 -33 21 -0.07 4.33
 -1 -20 -5 24.16 1.61
 -1 -6 7 62.71 3.43
 -1 -12 20 240.23 10.16
 -1 -15 22 207.58 9.58
 0 -20 -11 5.29 2.41
 0 4 8 1117.38 39.72
 0 4 10 85.79 4.19
 0 2 16 1441.17 51.57
 0 -5 23 3.68 4.51
 1 -36 -18 163.54 8.21
 1 -23 -16 4.13 3.02
 1 -19 -15 698.62 25.63
 1 7 19 18.31 3.33
 1 4 22 37.5 4.53
 1 0 25 7.05 4.29
 2 -36 -21 177.76 8.93
 2 -28 -20 116.55 6.83
 2 -22 -19 28.42 4.31
 2 -3 -13 31.26 3.4
 2 6 -8 76.62 3.99
 2 16 13 2.53 2.43
 2 6 25 5.22 4.61
 3 -25 -22 16.39 4.62
 3 21 8 322.26 11.69
 3 16 20 141.38 6.93
 3 15 21 1.8 3.94
 3 14 22 194.05 8.87
 3 13 23 10.5 4.22
 4 -15 -22 70.97 5.76
 4 -11 -21 5.01 3.93
 4 3 -16 455.09 17.43
 4 5 -15 672.88 24.92
 4 24 10 289.4 10.72
 4 19 20 232.15 10.05
 5 25 14 0.78 2.4
 5 24 16 150.69 6.87
 5 22 19 1.93 3.77
 5 17 24 29.71 5.17
 6 13 -14 8.99 3.87
 6 16 -12 50.28 4.58
 7 13 -15 12.15 5.03
 7 16 -13 46.15 5.06
 8 15 -14 60.57 6.24
 8 19 -11 41.66 4.86
 -2 -25 3 145.79 5.68
 -2 -22 14 943.4 34.2
 -2 -25 17 12.47 3.63
 -2 -34 21 256.7 11.19
 -1 -6 12 2.65 2.66
 -1 -8 16 54.13 4.06
 -1 -11 19 13.16 3.65
 -1 -17 23 253.85 11.14
 0 -34 -14 199.88 8.37
 0 -28 -13 52.57 3.83
 0 -14 -9 1410.92 50.08
 0 4 9 182.28 7.21
 0 3 14 248.13 9.82
 0 -4 22 216.38 9.68
 0 -7 24 26.12 4.65
 1 -35 -18 2.1 4.47
 1 -28 -17 74.41 5.09
 1 -5 -10 343.24 12.89
 1 -3 -9 259.18 9.95
 1 11 11 86.53 4.19
 1 6 20 10.62 3.82
 1 5 21 230.09 9.89
 2 -35 -21 1.5 4.78
 2 -27 -20 65.03 5.51
 2 -5 -14 5.59 2.98
 2 3 -10 880.99 31.69
 2 14 17 454.89 17.13
 3 -24 -22 119.84 6.98
 3 -19 -21 415.72 16.53
 3 -15 -20 210.44 9.57
 3 -8 -18 63.21 4.73
 3 -5 -17 -0.39 3.46
 3 2 -14 213.5 8.8
 3 4 -13 21.33 3.36
 3 9 -10 34.13 3.13
 4 7 -14 304.76 12.14
 4 18 21 -0.23 4.06
 4 17 22 57.83 4.97
 4 16 23 7.82 4.65
 5 -5 -21 181.58 8.88
 5 5 -17 108.59 6.57
 5 9 -15 1.97 4.53
 5 26 11 0.95 1.67
 5 21 20 129.92 7.04
 5 18 23 2.78 4.75
 6 8 -17 12.21 4.39
 7 22 -8 102.67 5.55
 7 23 -7 1.95 2.78
 7 28 2 11.58 1.73
 8 18 -12 0.06 4.51
 8 24 -6 0.8 2.93
 8 26 -3 -0.85 2.14
 8 27 -1 2.69 1.84
 -2 -22 6 529.9 19.22
 -2 -21 8 454.68 16.72
 -2 -21 12 499.46 18.56
 -2 -23 15 59.24 4.52
 -2 -24 16 152.83 7.1
 -2 -27 18 142.54 7.34
 -2 -29 19 126.88 7.2
 -2 -31 20 87.31 5.95
 -1 -7 5 142.99 5.71
 -1 -6 8 170.85 6.89
 -1 -6 11 33.12 3.12
 -1 -7 14 1079.77 38.83
 -1 -9 17 108.95 5.72
 -1 -10 18 685.8 25.32
 -1 -14 21 28.25 4.41
 0 -6 -5 509.05 18.22
 0 -2 -2 1481.56 52.14
 0 1 17 48.36 3.93
 0 -3 21 29.23 3.99
 1 -15 -14 457.97 17.19
 1 -7 -11 153.74 6.55
 1 11 7 334.72 12.21
 1 1 24 10.1 4.21
 2 -34 -21 241.36 10.67
 2 -17 -18 233.18 9.81
 2 16 4 171.3 6.15
 2 15 15 41.12 3.29
 2 7 24 10.29 4.31
 3 -11 -19 35.28 4.12
 3 0 -15 1013.5 36.71
 3 13 -7 -0.56 2.14
 3 16 -4 27.43 2.12
 3 20 13 44.78 3.17
 3 18 17 4.19 3.6
 3 10 25 2.41 4.65
 4 -14 -22 56.98 5.44
 4 -7 -20 64.68 5.64
 4 -4 -19 75.19 5.68
 4 1 -17 27.63 3.95
 4 9 -13 23.79 3.78
 4 16 -8 5.86 2.67
 4 17 -7 421.62 15.65
 4 18 -6 7.74 2.07
 5 -2 -20 79.95 5.94
 5 3 -18 269.85 11.57
 5 11 -14 3.24 3.85
 5 14 -12 21.1 3.91
 5 19 -8 30.45 2.78
 5 20 -7 65.06 3.77
 5 20 21 4.97 4.45
 5 19 22 4.34 4.34
 6 4 -19 29.08 5.02
 6 6 -18 0.61 4.52
 6 10 -16 114.95 6.61
 6 15 -13 28.67 4.32
 6 20 -9 29.1 3.29
 6 21 -8 128.33 6.18
 6 22 -7 -0.06 2.62
 6 25 -3 -0.36 1.87
 6 27 12 1.42 1.88
 6 23 19 4.53 3.87
 7 19 -11 237.28 10.4
 7 26 -3 3.77 2.05
 7 27 -1 16.51 2.16
 9 20 -10 0.95 5.17
 9 21 -9 -0.31 4.67
 -2 -24 4 155.06 6.12
 -2 -23 5 61.06 3.14
 -2 -21 9 600.6 21.88
 -2 -21 10 1340.14 47.86
 -2 -21 11 145.78 6.36
 -2 -22 13 609.95 22.46
 -2 -26 17 7.53 3.59
 -2 -32 20 11.09 4.43
 -1 -6 9 159.6 6.58
 -1 -6 10 31.06 2.98
 -1 -16 22 1.22 4.46
 -1 -18 23 43.59 4.64
 0 -33 -14 115.21 5.6
 0 -23 -12 179.92 7.41
 0 3 13 269.57 10.46
 0 0 18 171.28 7.62
 0 -1 19 51.35 4.22
 0 -2 20 178.46 8.02
 0 -6 23 -1.1 3.85
 1 -34 -18 262.8 11.3
 1 -27 -17 193.82 8.54
 1 -22 -16 133.19 6.12
 1 -18 -15 10.37 2.93
 1 11 10 42.73 2.99
 1 2 23 -1 4.08
 1 -1 25 0.47 4.24
 2 -26 -20 287.1 12.1
 2 -21 -19 229.46 9.9
 2 -13 -17 13.95 3.47
 2 -10 -16 146.15 6.78
 2 10 -5 1658.71 58.67
 2 11 -4 273.51 10.11
 2 13 18 94.4 5.24
 2 8 23 46.1 4.84
 3 -23 -22 16.35 4.62
 3 -14 -20 -1.04 4.39
 3 -2 -16 746.9 27.44
 3 6 -12 50.62 3.82
 4 -10 -21 109.25 6.67
 4 -1 -18 4.47 3.96
 4 19 -5 5.87 1.78
 5 1 -19 25.7 4.78
 5 18 -9 12.01 2.68
 5 21 -6 141.09 6.11
 6 12 -15 36.03 4.86
 6 19 -10 9.6 3.08
 7 10 -17 2.81 4.8
 7 15 -14 5.29 4.2
 7 24 -6 139.32 6.49
 8 17 -13 45.81 5.64
 8 25 -5 2.19 2.71
 -2 -27 2 206.78 7.68
 -2 -23 14 0.72 2.91
 -2 -25 16 8.18 3.27
 -2 -28 18 59.03 5.56
 -2 -30 19 28.26 4.86
 -2 -33 20 59.66 5.35
 -1 -34 -9 71.78 3.56
 -1 -29 -8 631.37 22.65
 -1 -14 -2 788.14 27.71
 -1 -7 13 923.48 33.3
 -1 -8 15 1.39 3.04
 -1 -13 20 16.68 3.84
 0 -27 -13 49.14 3.53
 0 3 5 2511.97 88.48
 0 2 15 1338.74 47.91
 0 -8 24 42.16 5.03
 1 -33 -18 6.71 4.44
 1 -9 -12 662.52 24.1
 1 -1 -8 395.9 14.58
 1 2 -6 389.43 14.23
 1 11 8 26.36 2.26
 1 11 9 468.35 17
 2 -33 -21 0.16 4.19
 2 -7 -15 312.5 12.24
 2 5 -9 1742.99 61.87
 2 9 -6 3.35 1.95
 2 12 -3 29.41 1.92
 2 16 12 131.3 5.71
 2 12 19 124.98 6.45
 2 9 22 111.98 6.42
 2 5 25 25.84 4.46
 3 -29 -23 61.09 5.59
 3 -18 -21 9.37 4.69
 3 12 -8 974.2 34.94
 3 19 15 167.11 7.29
 3 11 24 8.35 4.55
 4 15 -9 598 21.96
 4 23 13 48.35 3.51
 4 13 25 0.39 4.9
 5 -4 -21 11.97 4.65
 5 17 -10 282.35 11.21
 6 18 -11 0.27 3.36
 6 23 -6 22.66 2.72
 6 25 16 -0.61 2.93
 7 12 -16 54.52 5.51
 7 18 -12 1.55 3.83
 -2 -29 1 646.22 22.97
 -2 -22 7 281.22 10.68
 -2 -22 12 824.76 29.94
 -2 -24 15 600.05 22.29
 -2 -27 17 133.63 6.74
 -2 -31 19 271.48 11.64
 -2 -34 20 180.11 8.65
 -1 -9 16 873.48 31.7
 -1 -10 17 365.46 14.13
 -1 -11 18 14.61 3.51
 -1 -12 19 794.97 29.21
 -1 -15 21 116.54 6.57
 -1 -17 22 260.56 11.28
 -1 -19 23 532.54 20.49
 0 -32 -14 81.85 4.68
 0 -19 -11 734.58 26.51
 0 -16 -10 69.51 3.69
 0 -5 22 66.25 5.32
 1 3 22 107.74 6.29
 2 -32 -21 108.23 6.89
 2 -25 -20 5.26 4.29
 2 -20 -19 29.49 4.16
 2 -16 -18 3.33 3.43
 2 -2 -13 1078.89 38.79
 2 0 -12 286.33 11.05
 2 11 20 116.19 6.44
 2 10 21 10.35 4.13
 3 -28 -23 45.2 5.15
 3 -22 -22 90 6.19
 3 -10 -19 129.63 6.72
 3 -7 -18 66.31 4.75
 3 -4 -17 315.5 12.58
 3 8 -11 159.26 6.91
 3 17 18 368.43 14.38
 3 12 23 165.38 7.9
 4 -13 -22 2 4.44
 4 -6 -20 52.28 5.32
 4 4 -16 10.46 3.57
 4 6 -15 44.9 4.11
 4 20 -4 215.58 8.28
 4 22 15 19.41 3.22
 4 14 24 80.86 6.13
 5 -1 -20 19.01 4.67
 5 8 -16 61.77 5.15
 5 13 -13 12.04 4.11
 5 22 -5 79.2 3.93
 5 24 -2 203.48 7.84
 5 25 0 0.71 1.33
 5 26 3 7.92 1.02
 5 23 17 29.56 3.66
 6 14 -14 14.49 4.21
 6 26 14 16.3 2.71
 7 14 -15 78.61 5.86
 8 16 -14 18.18 5.31
 -2 -22 8 53.8 3.32
 -2 -22 11 459.62 17.09
 -2 -29 18 478.7 18.48
 -1 -25 -7 0.64 1.57
 -1 -7 6 2022.59 71.43
 -1 -7 12 496.85 18.34
 0 3 12 455.15 16.85
 0 1 16 82.7 4.65
 0 -4 21 94.43 5.63
 0 -7 23 1.92 4.35
 1 -32 -18 91.7 5.99
 1 -26 -17 392.21 15.1
 1 -14 -14 19.93 3.07
 1 5 20 23.49 3.28
 1 4 21 19.22 3.94
 1 0 24 4.96 4.08
 2 -31 -21 10.88 4.33
 2 -4 -14 440.12 16.56
 2 2 -11 393.04 14.67
 2 6 24 0.41 3.79
 3 -13 -20 4.79 4.39
 3 11 -9 44.77 3.21
 3 17 -3 176.34 6.75
 3 16 19 73.16 4.87
 3 13 22 13.91 4
 4 -9 -21 25.82 4.77
 4 -3 -19 26.09 4.5
 4 2 -17 120.64 6.1
 4 8 -14 123.81 6.19
 4 14 -10 175.42 7.52
 5 4 -18 0.96 4.3
 5 10 -15 398.67 15.66
 5 16 -11 0.46 3.11
 5 16 24 18.8 5.48
 6 5 -19 35.3 5.15
 6 7 -18 0.87 4.31
 6 9 -17 1.23 4.17
 6 17 -12 35.79 4.14
 6 24 -5 216.18 8.71
 7 17 -13 1.11 4.15
 7 25 -5 -0.81 2.17
 8 20 -11 14.91 4.67
 8 21 -10 2.75 3.95
 8 22 -9 45.74 4.56
 8 23 -8 3.69 3.13
 -2 -23 6 41.29 2.81
 -2 -22 9 85.36 4.38
 -2 -22 10 246.33 9.73
 -2 -23 13 10.42 2.89
 -2 -24 14 645.25 23.83
 -2 -25 15 22.42 3.79
 -2 -26 16 108.99 5.78
 -2 -28 17 2.29 3.71
 -2 -30 18 37.79 4.88
 -2 -32 19 23.21 4.72
 -2 -35 20 23.14 4.59
 -1 -33 -9 438.81 16.01
 -1 -22 -6 267.14 9.75
 -1 -8 14 270.96 10.69
 -1 -14 20 397.18 15.5
 -1 -20 23 1.25 4.45
 0 -26 -13 269.3 10.51
 0 -22 -12 63.41 3.7
 0 2 3 285.41 10.28
 0 2 14 360.14 13.63
 0 0 17 1305.6 46.87
 0 -3 20 230.02 9.7
 0 -9 24 19.18 4.57
 1 -17 -15 689.31 25.25
 1 -11 -13 5.1 2.7
 2 -24 -20 458.87 17.84
 2 -12 -17 1.94 3.15
 2 -9 -16 590.76 21.92
 2 8 -7 413.16 15.15
 2 16 11 388.86 14.31
 2 15 14 447.54 16.64
 3 -27 -23 12.57 4.54
 3 -21 -22 201.27 9.39
 3 1 -15 -0.74 3.19
 3 5 -13 1437.28 51.44
 3 20 12 4.44 2.07
 3 15 20 17.22 3.69
 3 14 21 140.42 6.98
 3 9 25 51.38 5.54
 4 -12 -22 87.22 6.18
 4 0 -18 179.67 8.34
 4 15 23 6.63 4.3
 5 2 -19 0.05 4.35
 5 25 13 -0.22 2.12
 5 22 18 24.58 4.06
 6 11 -16 18.28 4.28
 7 11 -17 19.2 5.5
 7 28 1 5.86 1.72
 8 19 -12 53.21 5.72
 8 26 -4 0.68 2.06
 8 27 -2 -1.35 1.95
 -2 -26 3 348.12 12.68
 -2 -23 12 3.98 2.72
 -2 -33 19 175.66 8.76
 -2 -36 20 284.63 12.07
 -1 -8 4 13.05 1.85
 -1 -7 11 150.48 6.44
 -1 -9 15 557.24 20.63
 -1 -13 19 46.11 4.26
 -1 -16 21 43.08 4.76
 -1 -18 22 -1.98 4.59
 0 -39 -15 0.38 3.93
 0 -31 -14 65.37 4.29
 0 -9 -7 1.25 1.89
 0 -3 -3 1525.05 53.73
 0 3 11 780.28 28.08
 0 -1 18 66.16 4.47
 0 -2 19 30.73 3.65
 0 -6 22 21.24 4.46
 1 -31 -18 2.41 4.11
 1 -25 -17 5.28 3.47
 1 -6 -11 39.89 3.2
 1 -4 -10 1028.78 36.79
 2 -30 -21 0.3 4.22
 2 -19 -19 282.73 11.6
 2 -6 -15 4.27 3.06
 2 13 17 7.2 3.02
 2 7 23 98.53 6.1
 3 -9 -19 207.37 9.13
 3 -6 -18 9.82 3.62
 3 -1 -16 16.32 3.49
 3 18 16 3.29 3.26
 4 10 -13 434.58 16.48
 4 18 20 3.81 3.86
 4 17 21 157.94 7.91
 4 16 22 -4.14 3.91
 5 -3 -21 46.54 5.27
 5 12 -14 469.03 18.12
 5 24 15 213.42 8.85
 5 17 23 -1.36 4.33
 6 13 -15 5.23 3.85
 6 16 -13 11.38 3.6
 6 24 17 2.38 3.37
 7 13 -16 39.59 5.13
 7 16 -14 35.06 5
 8 24 -7 13.47 3.3
 -2 -25 4 8.75 1.77
 -2 -24 5 631.41 22.7
 -2 -24 13 901.03 32.65
 -2 -26 15 223.57 9.3
 -2 -27 16 263.44 10.8
 -2 -29 17 261.07 10.93
 -2 -31 18 477.37 18.59
 -2 -34 19 49.95 5.09
 -2 -38 20 167.11 8.28
 -2 -37 20 -0.92 4.27
 -1 -7 7 1906.35 67.41
 -1 -10 16 441.82 16.71
 -1 -11 17 52.95 4.14
 -1 -12 18 592.78 22.09
 0 -38 -15 496.19 18.82
 0 -13 -9 70.11 3.62
 0 3 6 53.7 2.94
 1 1 -7 155.07 6.33
 1 10 12 847.2 30.45
 2 -29 -21 10.91 4.35
 2 4 -10 52.47 3.51
 2 13 -2 227.99 8.33
 2 8 22 0.75 3.54
 2 4 25 25.6 4.47
 3 -26 -23 160.25 8.22
 3 -20 -22 31.81 4.94
 3 -12 -20 2.66 4.3
 3 7 -12 1273.53 45.64
 3 10 -10 397.95 14.91
 3 19 0 312.23 11.22
 3 19 14 12.01 2.56
 3 10 24 101.54 6.45
 4 -8 -21 30.23 4.95
 4 -5 -20 52.43 5.3
 4 -2 -19 425.97 16.68
 4 13 -11 0.61 2.72
 5 0 -20 29.59 4.79
 5 15 -12 140.19 6.68
 5 23 -4 45.43 2.8
 5 21 19 54.96 4.75
 5 18 22 0.82 4.37
 7 22 -9 4.86 3.28
 7 23 -8 21.88 3.29
 7 27 -2 17.99 2.23
 7 28 10 0.81 1.25
 8 18 -13 -0.72 4.7
 9 21 -10 0.23 4.49
 -2 -23 7 117.19 5.2
 -2 -23 11 11.82 2.96
 -2 -25 14 31.98 3.51
 -2 -35 19 54.91 5.11
 -2 -39 20 2.03 4.3
 -1 -28 -8 0.62 1.85
 -1 -7 8 1148.25 40.88
 -1 -7 9 985.9 35.24
 -1 -7 10 52.68 3.4
 -1 -8 13 213.32 8.69
 -1 -15 20 55.5 4.63
 -1 -17 21 366.22 14.67
 -1 -19 22 125.35 7.18
 -1 -21 23 270.15 11.6
 0 -30 -14 49.42 3.6
 0 -18 -11 7.82 2.43
 0 3 10 570.78 20.7
 0 1 15 7.47 2.82
 0 -5 21 279.94 11.52
 0 -8 23 119.86 6.86
 0 -10 24 177.9 8.29
 1 -38 -19 272.43 11.61
 1 -30 -18 25.06 4.05
 1 -20 -16 77.64 4.48
 1 -8 -12 456.81 16.92
 1 -2 -9 1002.88 35.82
 2 -38 -22 125.98 7.2
 2 -37 -22 -3.78 4.41
 2 -23 -20 34.74 4.71
 2 7 -8 442.81 16.25
 2 12 18 359.47 13.94
 2 9 21 145.11 7.1
 3 -25 -23 2.67 4.4
 3 -3 -17 1 3.48
 4 -11 -22 17 4.79
 4 3 -17 186.78 8.4
 4 5 -16 385.17 14.98
 4 21 -3 205.2 7.83
 4 24 6 2.57 0.49
 4 24 7 23.8 1.36
 4 23 12 6.7 2.48
 4 21 16 81.22 4.68
 5 5 -18 349.98 14.35
 5 9 -16 7 4.21
 5 20 20 0.08 3.95
 5 19 21 101.69 6.31
 6 6 -19 5.44 4.57
 6 8 -18 96.77 6.77
 6 21 -9 58.97 4.19
 6 25 -4 4.35 2.1
 7 19 -12 35.15 4.35
 7 26 -4 67.26 3.88
 8 25 -6 1.07 2.84
 -2 -39 -2 2.25 0.26
 -2 -23 8 295.34 11.2
 -2 -23 9 131.4 5.78
 -2 -23 10 131.15 5.9
 -2 -24 12 979.22 35.33
 -2 -28 16 45.17 4.08
 -2 -30 17 2.78 4.43
 -2 -32 18 -2.54 4.41
 -1 -14 19 690.48 25.55
 0 -37 -15 1.06 3.83
 0 -25 -13 4.06 2.88
 0 -21 -12 658.2 23.91
 0 -7 -6 1150.27 40.75
 0 3 7 282.11 10.48
 0 3 9 570.13 20.61
 0 2 13 678.44 24.64
 0 -4 20 68.41 4.74
 1 -24 -17 380.56 14.67
 1 -16 -15 0.63 3.17
 1 10 4 2613.43 91.92
 2 -36 -22 207.46 9.66
 2 -28 -21 186.4 9.08
 2 -18 -19 2.67 3.64
 2 -11 -17 43.44 3.97
 2 -8 -16 163.55 7.32
 2 -1 -13 10.79 2.63
 2 1 -12 43.92 3.51
 2 16 10 1359.06 48.23
 2 15 13 344.36 12.95
 2 14 15 417.24 15.63
 2 11 19 19.14 3.77
 2 10 20 218.56 9.54
 2 5 24 24.06 4.63
 3 17 17 496.48 18.65
 3 11 23 9.1 4.16
 4 7 -15 746.07 27.45
 4 13 24 1.07 4.52
 5 -2 -21 163.1 7.99
 5 3 -19 185.7 8.85
 5 14 -13 140.24 7.13
 6 10 -17 94.81 6.12
 6 15 -14 99.09 6.06
 6 20 -10 18.46 3.4
 6 22 -8 83.99 4.73
 6 27 11 -1.04 1.7
 6 23 18 7.27 3.69
 7 15 -15 23.17 5.03
 7 24 -7 72.75 4.45
 8 17 -14 39.85 5.61
 8 28 0 0.54 1.69
 -2 -28 2 -0.24 1.51
 -2 -24 6 779.95 27.97
 -2 -25 13 49.32 3.77
 -2 -26 14 415.96 15.83
 -2 -27 15 151.04 6.98
 -2 -33 18 435.87 17.24
 -2 -36 19 97.71 6.16
 -1 -32 -9 0.51 1.91
 -1 -8 12 471.35 17.45
 -1 -9 14 419.02 15.75
 -1 -13 18 2.63 3.28
 -1 -16 20 150.7 7.32
 -1 -20 22 -2.2 4.62
 -1 -22 23 60.94 5.46
 0 -36 -15 368.21 14.32
 0 -15 -10 315.95 11.83
 0 3 8 6.48 2.24
 0 0 16 626.85 23.05
 0 -1 17 50.7 3.95
 0 -3 19 150.25 7.01
 0 -7 22 31.66 4.59
 1 -37 -19 45.61 4.65
 1 -29 -18 3.87 3.64
 1 -10 -13 764.61 27.75
 1 10 11 1045.47 37.32
 2 -35 -22 6.09 4.33
 2 -22 -20 152.98 7.68
 2 -3 -14 5.62 3.02
 3 -24 -23 240.43 10.71
 3 -19 -22 236.18 10.49
 3 -11 -20 42.89 4.86
 3 -8 -19 24.34 4.02
 3 -5 -18 55.65 4.46
 3 2 -15 631.6 23.3
 3 18 -2 1.41 1.26
 3 20 11 59.2 3.26
 3 12 22 180.24 8.38
 3 8 25 0.93 4.6
 4 -14 -23 1.64 4.18
 4 -7 -21 124.59 7.06
 4 -4 -20 252.24 11.02
 4 1 -18 2.89 3.9
 4 9 -14 417.65 16.04
 4 17 -8 724.6 26.29
 4 18 -7 2.11 2.15
 4 22 14 0.91 2.83
 5 1 -20 14.69 4.52
 5 11 -15 3.93 4.02
 5 18 -10 15.59 2.95
 5 19 -9 155.06 6.84
 5 20 -8 88.41 4.58
 5 21 -7 29.83 2.78
 6 12 -16 83.59 5.62
 6 19 -11 14.24 3.6
 6 23 -7 33.94 3.35
 6 22 19 72.13 5.36
 6 21 20 2.46 4.66
 7 12 -17 6.9 5.31
 7 18 -13 2.58 4.03
 -2 -24 11 320.43 12.34
 -2 -29 16 337.52 13.33
 -2 -31 17 606.37 22.81
 -2 -34 18 9.2 4.51
 -2 -38 19 53.17 5.01
 -2 -37 19 1.27 4.14
 -1 -10 15 99.8 5.22
 -1 -11 16 89.62 5.01
 -1 -12 17 528.27 19.7
 -1 -18 21 7.14 4.39
 0 -29 -14 45.96 3.49
 0 -4 -4 34.2 2.29
 0 -2 18 139.94 6.57
 0 -9 23 -0.96 4.47
 0 -11 24 -0.56 4.27
 1 -36 -19 290.46 12.16
 1 -23 -17 8.29 3.12
 1 -19 -16 350.71 13.63
 2 -27 -21 6.57 4.32
 2 -5 -15 616.5 22.74
 2 3 -11 317.82 12.13
 2 6 -9 0.17 2.43
 2 6 23 2 4.11
 2 3 25 31.72 4.56
 3 0 -16 434.53 16.56
 3 9 -11 329.79 12.63
 3 16 18 47.47 4.32
 3 13 21 5.48 3.68
 4 -10 -22 101.57 6.53
 4 -1 -19 0.96 4.29
 4 16 -9 -0.5 2.44
 4 20 17 74.59 4.77
 4 14 23 5.49 4.22
 5 23 16 0.67 3.02
 5 15 24 12.6 5.35
 6 18 -12 10.35 3.6
 6 25 15 3.79 2.78
 7 14 -16 11.29 4.6
 7 25 -6 0.87 2.48
 7 28 0 4.75 1.75
 8 21 -11 6.87 3.98
 8 22 -10 48.81 4.86
 8 23 -9 5.94 3.48
 8 27 -3 0.37 1.93
 -2 -25 5 71.58 3.44
 -2 -24 7 218.86 8.56
 -2 -24 10 180.45 7.41
 -2 -25 12 71.43 4.15
 -2 -28 15 56.12 4.46
 -2 -30 16 0.02 3.38
 -2 -32 17 5.96 4.2
 -2 -35 18 136.96 7.32
 -2 -39 19 42.13 4.78
 -1 -9 3 75.79 3.3
 -1 -8 5 149.11 5.88
 -1 -8 11 153.06 6.51
 -1 -15 19 89.95 5.34
 0 -35 -15 16.29 3.61
 0 -24 -13 177.32 7.38
 0 2 12 21.28 2.74
 0 1 14 50.23 3.62
 0 -6 21 11.78 3.69
 1 -35 -19 11.9 4.51
 1 -28 -18 161.21 7.51
 1 0 -8 5305.67 186.79
 1 5 -4 954.56 33.84
 1 9 13 60.78 3.55
 2 -34 -22 170.9 8.45
 2 -21 -20 95.88 6.04
 2 -17 -19 169.23 7.83
 2 -10 -17 19.11 3.51
 2 16 9 538.41 19.39
 2 13 16 5.56 2.85
 3 -23 -23 11.32 4.64
 3 -18 -22 0.09 4.39
 3 -14 -21 17.15 4.66
 3 -2 -17 555.6 20.75
 3 6 -13 5.69 3
 3 13 -8 4.99 2.44
 3 18 15 3.39 2.64
 3 15 19 90.89 5.55
 3 14 20 268.78 11.12
 3 9 24 245.47 10.89
 4 -13 -23 41.62 5.13
 4 15 -10 248.35 9.92
 4 19 -6 358.22 13.34
 4 15 22 52.31 5.16
 5 -1 -21 -0.09 4.47
 5 8 -17 15.73 3.87
 5 13 -14 -0.34 4.3
 5 17 -11 343.51 13.4
 5 22 -6 307.34 11.71
 5 24 -3 34.75 2.43
 6 7 -19 18.79 4.72
 6 9 -18 3.25 4.32
 6 14 -15 16.96 4.35
 6 24 -6 23.43 2.65
 7 17 -14 1.13 4.41
 8 20 -12 -1.71 4.7
 8 26 -5 0.04 2.18
 -2 -30 1 6.35 1.37
 -2 -27 3 426.52 15.42
 -2 -24 8 286.27 10.9
 -2 -24 9 356.01 13.39
 -2 -26 13 884.36 32.12
 -2 -27 14 2.67 2.92
 -2 -40 19 36.91 5.1
 -1 -37 -10 12.52 2.27
 -1 -24 -7 125.2 4.98
 -1 -19 -5 6.37 1.3
 -1 -9 13 282.54 10.98
 -1 -17 20 212.09 9.11
 -1 -19 21 383.92 15.29
 -1 -21 22 216.42 9.89
 0 -5 20 568.58 21.31
 0 -8 22 33.7 4.08
 1 -34 -19 157.17 7.97
 1 -15 -15 442.97 16.69
 1 -5 -11 46.69 3.28
 1 4 -5 10.2 2.16
 1 10 10 471.36 17.16
 2 -33 -22 4.64 4.3
 2 -26 -21 344.74 14
 2 -7 -16 897.88 32.62
 2 16 5 101.47 3.83
 2 7 22 277.79 11.46
 2 4 24 87.1 5.65
 3 -10 -20 86.47 5.82
 3 -7 -19 293.6 11.83
 3 16 -5 85.02 3.82
 3 19 13 35.01 2.94
 4 -9 -22 64.81 5.57
 4 -6 -21 22.76 4.67
 4 -3 -20 2.64 4.48
 4 4 -17 24.79 4
 4 6 -16 -2.96 3.4
 4 16 21 1.31 4.16
 5 4 -19 0.19 4.31
 5 10 -16 282.42 11.78
 5 16 -12 2.13 3.22
 5 25 -1 6.47 1.5
 5 25 12 0.3 1.94
 5 16 23 26.24 5.02
 6 11 -17 7.56 4.18
 6 17 -13 200.59 8.96
 6 26 13 51.93 3.33
 8 19 -13 94.65 6.59
 8 24 -8 66.38 4.6
 -2 -26 4 190.51 7.34
 -2 -25 11 1.3 2.8
 -2 -29 15 250.49 10.36
 -2 -31 16 328.21 13.09
 -2 -33 17 339.42 13.72
 -2 -36 18 7.79 4.24
 -2 -42 19 -0.22 4.67
 -2 -41 19 66.66 5.39
 -1 -31 -9 691.35 24.82
 -1 -27 -8 239.45 8.95
 -1 -17 -4 -0.79 0.97
 -1 -8 10 25.01 2.79
 -1 -10 14 239.49 9.62
 -1 -14 18 277.41 11.21
 0 -34 -15 327.35 12.81
 0 -28 -14 189.61 7.9
 0 -20 -12 -0.2 2.46
 0 -17 -11 1001.03 35.82
 0 0 15 1033.26 37.19
 0 -4 19 8.33 3.26
 0 -10 23 138.56 7.42
 0 -12 24 299.24 12.51
 1 -27 -18 6.95 3.82
 1 -22 -17 170.83 7.7
 1 -18 -16 5.1 3.04
 1 -7 -12 513.14 18.87
 1 -3 -10 179.83 7.22
 1 6 -3 54.32 2.75
 2 -32 -22 65.25 5.86
 2 -16 -19 37.62 4.07
 2 16 8 100.32 4.18
 2 15 12 470.53 17.23
 2 14 14 41.35 3.34
 2 12 17 583.19 21.57
 2 8 21 -0.38 4.1
 3 -22 -23 116.45 6.87
 3 -17 -22 327.95 13.5
 3 -4 -18 210.32 8.93
 3 8 -12 12.73 3.02
 3 12 -9 1793.64 63.71
 3 10 23 102.26 6.23
 3 7 25 178.53 8.65
 4 2 -18 244.36 10.36
 4 8 -15 23.47 4.05
 4 14 -11 414.27 15.7
 4 20 -5 130.68 5.47
 5 2 -20 80.82 5.82
 5 26 2 30.35 1.49
 5 24 14 290.27 11.32
 5 22 17 63.21 4.61
 5 17 22 0.5 4.39
 7 16 -15 47.81 5.52
 7 22 -10 -1.12 2.99
 7 27 -3 11.99 2.14
 8 18 -14 1.57 4.85
 8 28 -1 -0.64 1.75
 9 21 -11 1.23 4.8
 -2 -25 6 139.93 5.8
 -2 -26 12 494.88 18.46
 -2 -27 13 44.6 3.64
 -2 -28 14 127.76 6.29
 -2 -34 17 14.69 4.85
 -2 -38 18 7.38 4.1
 -2 -37 18 16.61 4.26
 -2 -44 19 1.6 4.36
 -2 -43 19 79.12 5.8
 -1 -8 6 274.81 10.29
 -1 -11 15 365.32 13.9
 -1 -12 16 615.61 22.74
 -1 -13 17 71.41 4.58
 -1 -16 19 145.32 6.76
 -1 -20 21 15.31 4.55
 -1 -22 22 14.24 4.69
 0 2 11 2.24 2.35
 0 -1 16 96.13 5.07
 0 -2 17 930.1 33.7
 0 -3 18 77.22 4.71
 0 -7 21 225.7 9.69
 1 -33 -19 32.78 4.84
 1 -9 -13 335.93 12.8
 1 3 -6 2529.77 89.23
 1 10 9 22.48 2.35
 2 -31 -22 22.13 4.55
 2 -25 -21 5.68 4.44
 2 -20 -20 11.75 4.1
 2 -2 -14 864.46 31.29
 2 0 -13 1096.87 39.4
 2 5 -10 1303.93 46.49
 2 10 -6 3238.72 114.18
 2 11 18 31.74 3.6
 2 10 19 147.11 7.05
 2 9 20 300.37 12.24
 2 2 25 172.31 8.35
 3 -13 -21 13.79 4.6
 3 1 -16 16.31 3.44
 3 3 -15 2.13 3.05
 3 20 10 -0.11 1.69
 4 -12 -23 0.16 4.41
 4 0 -19 505.15 19.38
 4 23 11 3.33 2.15
 4 21 15 450.2 16.9
 4 12 24 78.39 6.02
 5 12 -15 584.65 22.05
 5 21 18 65.51 4.82
 5 18 21 9.38 4.06
 6 13 -16 19.52 4.6
 6 16 -14 6.28 4.03
 6 24 16 0.77 2.78
 7 13 -17 12.69 4.75
 7 20 -12 56.42 4.72
 7 23 -9 28.64 3.52
 7 26 -5 143.99 6.43
 8 25 -7 3.52 2.97
 -2 -25 10 136.26 6.08
 -2 -30 15 0.46 3.48
 -2 -32 16 5.6 4.14
 -2 -35 17 46.45 4.93
 -2 -39 18 102.04 6.19
 -1 -21 -6 225.95 8.3
 -1 -8 7 15.03 2.34
 -1 -8 8 555.59 20.13
 -1 -8 9 106.99 4.88
 -1 -9 12 697.52 25.33
 -1 -18 20 -2.74 3.83
 0 -33 -15 48.7 4.07
 0 -23 -13 141.26 6.18
 0 -14 -10 369.82 13.69
 0 -8 -7 8.82 1.95
 0 2 4 21.44 1.97
 0 1 13 107.28 5.11
 0 -9 22 30.73 4.6
 0 -13 24 56.86 5.22
 1 -32 -19 7.45 4.51
 1 -26 -18 225.13 9.63
 1 10 5 2487.05 87.54
 1 8 14 8.29 2.77
 2 -12 -18 72.2 4.76
 2 -9 -17 414.83 15.85
 2 -4 -15 50.23 3.63
 2 2 -12 412.73 15.46
 2 9 -7 1106.51 39.42
 2 11 -5 41.7 2.49
 2 16 6 29.97 1.63
 2 16 7 88.81 3.62
 2 5 23 139.83 7.04
 3 -21 -23 59.45 5.33
 3 -9 -20 256.04 10.85
 3 -1 -17 25.64 3.77
 3 11 -10 8.29 2.6
 3 17 16 291.03 11.39
 3 11 22 0.51 3.77
 4 -8 -22 36.36 4.98
 4 -5 -21 240.64 10.6
 4 10 -14 355.49 13.9
 4 13 -12 15.16 3.05
 4 22 -2 265.02 9.81
 5 0 -21 204.29 9.55
 5 15 -13 106.63 5.84
 5 23 -5 57.3 3.22
 5 20 19 -5.02 3.85
 5 19 20 213.12 9.7
 6 25 -5 0.01 1.9
 7 19 -13 4.24 4.04
 7 24 -8 28.08 3.54
 -2 -25 7 97.45 4.47
 -2 -25 8 174.2 7.1
 -2 -25 9 54.25 3.5
 -2 -26 11 181.41 7.65
 -2 -29 14 3.74 3.38
 -2 -33 16 222.78 9.67
 -2 -36 17 46.23 4.98
 -2 -40 18 19.31 4.7
 -1 -15 18 15.61 3.51
 -1 -23 22 156.63 8
 0 -27 -14 -0.55 2.92
 0 -5 -5 1196.54 42.31
 0 2 10 472.45 17.26
 0 -6 20 5.61 3.01
 0 -11 23 2.01 4.38
 1 -21 -17 165.24 7.51
 1 -14 -15 64.97 4.35
 1 -1 -9 50.27 3.28
 1 9 12 53.41 3.21
 1 -2 23 0.35 4.14
 2 -30 -22 18.44 4.98
 2 -24 -21 427.68 16.83
 2 -19 -20 104.73 6.15
 2 -15 -19 255.6 10.58
 2 3 24 47.12 4.65
 3 -12 -21 36.19 4.89
 3 -6 -19 -0.7 3.61
 3 17 -4 1088.05 38.66
 3 12 21 263.37 11.01
 3 8 24 70.05 5.7
 4 -2 -20 256.58 10.85
 4 22 13 24.98 3.12
 4 13 23 11.84 4.35
 5 5 -19 485.72 18.82
 5 9 -17 210.45 9.51
 5 14 24 62.01 5.94
 6 8 -19 8.01 4.61
 6 10 -18 201.07 9.61
 6 15 -15 67.16 5.03
 6 20 -11 49.74 3.99
 6 21 -10 17.25 3.25
 6 22 -9 183.52 7.88
 7 15 -16 79.71 5.94
 7 28 -1 2.8 1.77
 8 27 -4 0.67 1.8
 -2 -29 2 697.76 24.85
 -2 -26 5 984.09 35.08
 -2 -27 12 185.61 7.89
 -2 -28 13 201.83 8.52
 -2 -31 15 86.14 5.06
 -2 -37 17 -0.83 4.13
 -2 -42 18 7.96 4.09
 -2 -41 18 226.11 10.05
 -1 -9 11 36.55 3.13
 -1 -10 13 792.67 28.72
 -1 -14 17 625.65 23.1
 -1 -17 19 49.84 4.3
 -1 -19 20 112.77 6.24
 -1 -21 21 224.78 10.06
 0 -32 -15 199.61 8.37
 0 -19 -12 671.82 24.33
 0 0 14 469.81 17.44
 0 -5 19 646.14 23.92
 1 -31 -19 18.12 4.65
 1 -25 -18 5.52 3.32
 1 -17 -16 356.14 13.7
 1 2 -7 7.14 2.37
 1 10 8 227.1 8.56
 1 -4 24 21.01 4.38
 2 -29 -22 68.77 5.5
 2 -6 -16 74.61 4.67
 2 8 -8 72.71 3.77
 2 12 -4 2098.45 74.04
 2 14 -1 1799.62 63.38
 2 13 15 0.2 2.49
 2 6 22 10.57 3.61
 3 -20 -23 49.68 5.13
 3 -3 -18 77.17 4.63
 3 7 -13 1043.94 37.63
 3 10 -11 564.48 20.75
 3 16 17 4.39 3.58
 3 13 20 2.04 3.54
 4 -11 -23 9.91 4.45
 4 3 -18 49.04 4.6
 4 5 -17 629.33 23.49
 4 7 -16 379.67 14.8
 4 20 16 26.36 3.3
 5 3 -20 92.02 6.08
 5 14 -14 368.16 14.63
 5 19 -10 288.35 11.45
 5 20 -9 131.99 6.06
 6 12 -17 191.36 9.19
 6 19 -12 44.46 4.12
 6 23 -8 55.29 3.98
 6 28 4 1.53 0.58
 6 23 17 15.09 3.75
 6 19 21 12.08 4.86
 7 18 -14 -0.02 4.23
 7 25 -7 3.6 2.76
 8 21 -12 29.66 4.67
 8 22 -11 18.48 4.09
 8 23 -10 8.04 3.84
 8 26 -6 -1.54 2.47
 -2 -27 4 387.54 14.14
 -2 -26 10 12.8 2.81
 -2 -30 14 31.78 3.75
 -2 -32 15 19.32 3.58
 -2 -34 16 38.57 4.5
 -2 -38 17 14.38 4.19
 -2 -45 18 81.8 5.74
 -2 -44 18 -0.49 4.51
 -2 -43 18 317.87 13.26
 -1 -35 -10 5.01 2.1
 -1 -30 -9 0.96 1.86
 -1 -10 2 106.61 4.18
 -1 -11 14 154.45 6.79
 -1 -12 15 5.66 2.95
 -1 -13 16 37.7 3.64
 0 -16 -11 26.21 2.68
 0 1 12 237.64 9.28
 0 -8 21 12.68 3.8
 0 -10 22 205.27 9.24
 0 -12 23 199.35 9.25
 0 -14 24 192.71 9.03
 1 7 -2 310.99 11.18
 1 10 6 283.79 10.36
 1 10 7 331.55 12.08
 1 7 15 1088.24 39.07
 2 -37 -23 1.58 4.47
 2 -23 -21 3.35 4.39
 2 4 -11 21.08 2.96
 2 15 11 553.12 20.05
 2 7 21 431.22 16.8
 2 1 25 5.51 4
 3 19 12 209.63 8.19
 3 18 14 4.07 2.4
 3 15 18 206.92 9.02
 3 14 19 127.34 6.45
 4 -7 -22 111.62 6.68
 4 -4 -21 148.49 7.77
 4 1 -19 2.2 4.23
 4 21 -4 25.29 2.15
 4 14 22 -0.33 3.91
 5 1 -21 -0.48 4.44
 5 11 -16 3.32 4.04
 5 18 -11 2.12 3.1
 5 21 -8 5.56 2.45
 5 23 15 0.95 2.92
 5 15 23 2.64 4.43
 6 18 -13 10.38 3.68
 6 22 18 27.08 4.18
 6 20 20 3.09 4.15
 7 14 -17 -1.18 4.59
 8 20 -13 -0.77 4.57
 8 24 -9 50.05 4.37
 8 28 -2 1.3 1.91
 -2 -28 3 44.84 2.5
 -2 -26 6 1445.13 51.32
 -2 -26 9 478.62 17.66
 -2 -28 12 199.1 8.22
 -2 -29 13 53.21 4.06
 -2 -35 16 85.35 5.91
 -2 -39 17 138.24 7.18
 -2 -46 18 22.76 4.96
 -1 -9 4 53.96 2.73
 -1 -16 18 196.84 8.53
 -1 -22 21 50.25 5.11
 0 -31 -15 -0.13 2.81
 0 -26 -14 555.77 20.48
 0 -22 -13 282.74 10.93
 0 2 9 1370.22 48.63
 0 -1 15 7 2.8
 0 -2 16 1385.64 49.6
 0 -3 17 6.42 3.03
 0 -4 18 47.75 3.99
 1 -30 -19 49.04 5.1
 1 -20 -17 206.55 8.81
 1 -6 -12 1 2.5
 1 -4 -11 26.72 2.88
 1 6 16 13.32 2.85
 1 3 19 202.76 8.58
 1 -1 22 65.45 5.21
 2 -36 -23 59.01 5.44
 2 -28 -22 190.39 9.23
 2 -18 -20 36.45 4.37
 2 -11 -18 44.05 4.06
 2 -8 -17 -1.34 3.22
 2 -1 -14 73.01 4.36
 2 7 -9 1288.93 45.92
 2 14 13 8.32 2.32
 2 12 16 1071.6 38.58
 2 8 20 3.63 3.52
 2 4 23 27.57 4.44
 3 -19 -23 100.33 6.29
 3 -11 -21 72.86 5.61
 3 -8 -20 67.79 5.14
 3 -5 -19 146.78 7.13
 3 2 -16 724.99 26.64
 3 20 9 6.31 1.58
 3 9 23 56.78 4.74
 4 -10 -23 15.27 4.69
 4 9 -15 253.43 10.41
 4 17 -9 557.54 20.49
 4 18 -8 10.98 2.18
 4 11 24 69.12 5.8
 5 17 -12 429.35 16.49
 6 14 -16 88.12 6.06
 6 24 -7 0.75 2.61
 6 27 10 3.2 1.52
 6 25 14 0.89 2.48
 6 21 19 3.85 4.12
 7 17 -15 41.19 4.83
 7 27 -4 14.14 2.26
 8 19 -14 30.3 5.22
 -2 -31 1 667 23.72
 -2 -26 7 1487.82 52.87
 -2 -26 8 534.14 19.51
 -2 -31 14 0.77 3.3
 -2 -33 15 113.98 6.26
 -2 -36 16 284.8 12.01
 -2 -40 17 19.83 4.63
 -1 -26 -8 29.36 2.16
 -1 -23 -7 76.43 3.34
 -1 -9 10 20.97 2.77
 -1 -10 12 715.19 25.91
 -1 -15 17 21.63 3.46
 -1 -18 19 1 3.46
 -1 -20 20 54.73 4.82
 0 -38 -16 500.27 18.99
 0 2 5 356.96 12.93
 0 -7 20 400.23 15.49
 1 -24 -18 648.56 24.04
 1 -16 -16 23.43 3.21
 1 -13 -15 0.52 3.11
 1 -8 -13 225.71 9.02
 1 9 11 123.66 5.34
 1 8 13 6.88 2.62
 1 5 17 735.47 26.9
 1 4 18 5.77 2.98
 1 -3 23 201.6 9.18
 2 -35 -23 19.13 4.57
 2 -22 -21 139.27 7.36
 2 -3 -15 315.11 12.28
 2 1 -13 14.57 2.59
 2 11 17 29.55 3.37
 2 9 19 272.32 11.09
 3 0 -17 629.18 23.36
 3 4 -15 116.24 5.79
 3 9 -12 801.92 29.1
 4 -1 -20 3.07 4.46
 4 16 -10 37.15 3.12
 4 19 -7 666.44 24.17
 4 19 17 61.3 4.27
 4 18 18 13.49 3.41
 5 13 -15 1.14 4.37
 5 22 -7 221.92 8.89
 5 24 -4 25.77 2.28
 5 25 -2 28.58 2.04
 5 16 22 51.4 4.99
 6 9 -19 12.6 4.61
 6 17 -14 330.16 13.41
 8 25 -8 0.78 3.09
 -2 -27 10 279.76 10.86
 -2 -30 13 38.42 3.79
 -2 -34 15 69.47 4.82
 -2 -37 16 -0.57 4.12
 -2 -42 17 8.37 4
 -2 -41 17 196.88 9.23
 -1 -34 -10 54.98 3.15
 -1 -14 16 440.1 16.64
 -1 -23 21 18.27 4.23
 0 -30 -15 43.47 3.77
 0 -6 -6 423.17 15.3
 0 2 8 1841.35 65.11
 0 0 13 326.82 12.41
 0 -6 19 17.74 3.46
 0 -9 21 121.48 6.12
 0 -11 22 -0.02 4.13
 0 -13 23 3.89 4.25
 1 -37 -20 14.02 4.42
 1 -29 -19 51.33 4.67
 1 -2 -10 1315.63 46.83
 1 1 -8 394.61 14.51
 1 0 21 372.93 14.65
 1 -5 24 197.49 9.12
 2 -34 -23 14 4.49
 2 -27 -22 19.55 4.49
 2 -17 -20 8.18 3.92
 2 -5 -16 536.45 19.98
 2 10 18 168.2 7.36
 2 5 22 424.25 16.47
 2 2 24 304.95 12.55
 3 -23 -24 -1.52 4.13
 3 -18 -23 -0.19 4.36
 3 -2 -18 338.91 13.38
 3 6 -14 82.62 4.52
 3 14 -8 807.58 29.05
 3 19 -1 152.71 5.72
 3 17 15 234.27 9.39
 3 10 22 96.42 5.83
 3 7 24 253.18 11.1
 4 -6 -22 2.56 4.38
 4 4 -18 54.25 4.73
 4 15 -11 3.84 2.95
 4 23 10 -0.02 1.67
 4 17 19 57.47 4.3
 4 12 23 14.85 4.29
 5 4 -20 63.12 5.39
 5 10 -17 237.98 10.34
 5 16 -13 74.87 5.24
 5 25 11 6.82 1.83
 5 24 13 93.87 4.55
 5 22 16 30.88 3.39
 6 11 -18 -0.96 4.22
 7 16 -16 -0.05 4.82
 7 20 -13 15.95 4.04
 7 23 -10 39.39 3.89
 7 26 -6 114.03 5.57
 -2 -27 5 8.95 1.94
 -2 -28 11 84.88 4.6
 -2 -29 12 420.22 15.88
 -2 -32 14 54.48 4.34
 -2 -38 16 162.08 7.95
 -2 -44 17 0.7 4.37
 -2 -43 17 191 9.06
 -1 -9 5 326.9 11.95
 -1 -9 9 122.76 5.36
 -1 -11 13 6.28 2.82
 -1 -12 14 22.88 3.08
 -1 -13 15 0.97 2.95
 -1 -17 18 4.25 3.33
 -1 -19 19 38.63 4.1
 -1 -21 20 131.55 6.98
 0 -37 -16 1.93 4.07
 0 -25 -14 31.28 3.11
 0 -18 -12 -0.16 2.43
 0 -13 -10 50.99 3.24
 0 2 6 935.98 33.24
 0 2 7 1095.32 38.88
 0 1 11 267.53 10.23
 1 -36 -20 86.19 5.9
 1 -23 -18 4.01 3.12
 1 -19 -17 282.51 11.33
 1 -10 -14 254.49 10.07
 2 -26 -22 212.41 9.62
 2 -21 -21 0.54 4.75
 2 -10 -18 39.86 3.87
 2 3 -12 58.71 3.84
 2 6 -10 26.12 2.77
 3 -10 -21 2.37 4.35
 3 -7 -20 496.53 18.89
 3 13 -9 113.11 5.24
 3 18 -3 0.83 1.44
 3 11 21 1.59 3.62
 4 -9 -23 161.29 8.2
 4 -3 -21 284.37 12.01
 4 2 -19 418.86 16.4
 4 6 -17 19.95 3.88
 4 8 -16 6 3.46
 4 14 -12 661.62 24.31
 4 21 14 265.93 10.5
 5 2 -21 170.71 8.48
 5 17 21 161.13 8.05
 6 13 -17 3.62 4.51
 6 16 -15 -2.16 4.17
 6 26 12 79.82 4.01
 7 24 -9 20.24 3.5
 7 28 -2 -0.26 1.78
 8 27 -5 -0.53 2
 -2 -27 9 227.13 8.99
 -2 -31 13 25.36 3.45
 -2 -33 14 18.77 3.29
 -2 -35 15 51.03 4.99
 -2 -39 16 53.81 5.42
 -2 -46 17 7.79 4.56
 -2 -45 17 95.21 5.96
 -1 -29 -9 1033.86 36.8
 -1 -9 8 631.94 22.79
 -1 -10 11 965.66 34.65
 -1 -16 17 424.68 16.19
 -1 -27 22 156.86 7.97
 0 -36 -16 617.77 22.98
 0 -21 -13 394.75 14.77
 0 -9 -8 184.35 7.14
 0 -1 14 45.17 3.42
 0 -5 18 686.65 25.25
 0 -8 20 37.81 3.96
 1 -35 -20 84.52 5.85
 1 -28 -19 277.25 11.46
 1 7 14 928.72 33.43
 1 1 20 1.04 3.36
 1 -2 22 51.91 4.88
 2 -33 -23 88.18 6.05
 2 -7 -17 670.11 24.7
 2 13 -3 847.07 30.06
 2 15 10 5.61 1.89
 2 13 14 74.3 4.04
 2 6 21 -0.94 3.72
 2 3 23 44.06 4.47
 3 -22 -24 122.59 7.06
 3 -17 -23 57.72 5.24
 3 -4 -19 26.99 3.51
 3 8 -13 27.79 3.29
 3 12 -10 335.4 12.78
 4 0 -20 246.3 10.7
 4 20 -6 161.23 6.53
 5 12 -16 383.86 15.31
 5 15 -14 16.02 4.19
 5 23 -6 6.41 2.1
 5 21 17 64.6 4.58
 5 18 20 2.37 4.18
 6 21 -11 3.29 3.1
 6 25 -6 9.75 2.24
 6 17 22 30.38 4.86
 7 15 -17 100.02 7.01
 7 19 -14 8.89 4.21
 8 26 -7 14.98 3.01
 8 28 -3 -0.15 1.79
 -2 -30 2 17.94 1.7
 -2 -28 4 292.34 10.82
 -2 -27 6 93.2 4.28
 -2 -27 7 309.7 11.64
 -2 -27 8 149.6 6.29
 -2 -28 10 5.91 2.7
 -2 -29 11 408.72 15.36
 -2 -30 12 19.18 3.24
 -2 -36 15 178.32 8.4
 -2 -40 16 112.56 6.69
 -1 -9 6 458.7 16.64
 -1 -9 7 194.94 7.66
 -1 -18 18 42.75 3.92
 -1 -22 20 244.24 10.32
 -1 -28 22 -0.92 4.19
 0 -29 -15 8.14 2.82
 0 -15 -11 503.67 18.4
 0 -2 15 1388.8 49.65
 0 -3 16 288.9 11.36
 0 -4 17 33.07 3.5
 0 -10 21 155.61 7.48
 0 -12 22 476.71 18.37
 0 -14 23 256.82 11.09
 1 -34 -20 35.37 4.75
 1 -15 -16 605.87 22.4
 1 0 -9 1725.59 61.15
 1 9 10 465.37 16.95
 1 2 19 417.82 15.95
 1 -4 23 11.26 4.2
 1 -6 24 0.49 4.17
 2 -32 -23 19.31 4.96
 2 -25 -22 1.74 4.14
 2 -20 -21 40.56 4.82
 2 -16 -20 293.26 12.01
 3 -13 -22 8.53 4.54
 3 1 -17 27.97 3.7
 3 3 -16 28.08 3.62
 3 20 8 143.61 5.52
 3 16 16 49.37 3.89
 3 12 20 161.93 7.58
 3 8 23 14.52 3.75
 4 -5 -22 77.06 5.77
 4 10 -15 59.51 4.3
 4 22 12 158.92 6.66
 4 10 24 75.35 5.77
 5 20 18 3.7 3.67
 5 19 19 103.61 5.89
 5 14 23 193.48 9.37
 6 8 -20 12.88 4.28
 6 10 -19 127.36 7.23
 6 15 -16 121.85 6.67
 6 20 -12 49.61 4.14
 6 22 -10 94.88 5.16
 6 28 2 1.71 1.15
 6 24 15 14.52 3.03
 7 18 -15 8.44 4.62
 7 25 -8 -0.38 2.9
 7 29 3 0.43 1.15
 8 21 -13 81.65 6.05
 8 22 -12 1.5 4.42
 8 23 -11 7.55 3.79
 -2 -29 3 610.49 21.87
 -2 -32 13 50.17 4.06
 -2 -34 14 154.2 7.29
 -2 -37 15 8.34 4.42
 -2 -42 16 22 4.53
 -2 -41 16 143.49 7.53
 -1 -33 -10 190.13 7.44
 -1 -11 12 405.81 15.15
 -1 -15 16 608.64 22.48
 -1 -20 19 167.17 7.75
 0 -35 -16 26.01 4.19
 0 -24 -14 377.14 14.24
 0 1 2 198.29 7.14
 0 1 10 262.98 10
 0 -7 19 680.54 25.12
 1 -27 -19 53.31 4.69
 1 -22 -18 417.89 16.05
 1 -18 -17 -0.57 3.32
 1 -7 -13 911.98 32.85
 1 -5 -12 125.49 5.67
 1 8 12 284.31 10.83
 1 6 15 4.88 2.8
 1 3 18 189 8.06
 1 -1 21 14.59 3.89
 2 -31 -23 38.14 4.79
 2 -2 -15 383.84 14.64
 2 0 -14 515.99 19.09
 2 5 -11 889.32 32.01
 2 14 12 112.62 5.02
 2 12 15 514.72 19.02
 2 7 20 465.57 17.84
 2 1 24 -1.21 3.86
 3 -21 -24 10.63 4.49
 3 -9 -21 237.68 10.4
 3 -6 -20 -3.54 3.94
 3 -1 -18 12.65 3.44
 3 5 -15 204.49 8.63
 3 11 -11 257.13 10.21
 3 19 11 448.53 16.39
 3 18 13 2.77 2.15
 3 15 17 380.91 14.7
 3 14 18 0.61 3.31
 3 13 19 104.13 5.75
 3 6 24 -0.34 3.98
 4 -8 -23 -0.66 4.45
 4 -2 -21 272.4 11.6
 4 22 -3 290.83 10.77
 4 20 15 1.56 3
 5 5 -20 198.25 9.18
 5 9 -18 193.55 9.15
 6 12 -18 156.31 7.95
 6 19 -13 288.88 11.85
 6 23 -9 4.57 2.67
 6 18 21 -0.19 4.67
 7 27 -5 6.81 2.14
 7 29 2 -0.2 1.29
 8 20 -14 2.69 4.78
 8 24 -10 45.38 4.57
 -2 -28 9 185.85 7.59
 -2 -31 12 237.94 9.64
 -2 -35 14 3.46 3.75
 -2 -38 15 196.16 9.1
 -2 -44 16 18.66 4.52
 -2 -43 16 293.79 12.3
 -1 -25 -8 55.83 2.82
 -1 -11 1 841.31 29.69
 -1 -10 10 883.63 31.71
 -1 -13 14 130.15 6.05
 -1 -14 15 68.88 4.31
 -1 -26 21 90.69 6.15
 0 -34 -16 358.71 14.04
 0 -28 -15 229.25 9.37
 0 0 12 117.12 5.29
 0 -15 23 8.31 4.42
 1 -33 -20 197.78 8.96
 1 -9 -14 471.36 17.51
 1 -3 -11 14.84 2.69
 1 5 16 1365.09 48.85
 1 4 17 34.25 3.39
 2 -24 -22 133.61 7.11
 2 -9 -18 278.71 11.12
 2 -4 -16 50 3.89
 2 2 -13 1063.66 38.22
 2 8 19 94.66 5.48
 2 4 22 96.53 5.99
 3 -16 -23 89.84 6.01
 3 -12 -22 252.27 10.97
 3 9 22 23.46 4.12
 4 3 -19 22.9 4.45
 4 5 -18 232.96 10.05
 4 7 -17 649.82 24.19
 5 3 -21 45.24 5.08
 5 11 -17 12.25 4.1
 5 14 -15 329.67 13.25
 5 19 -11 497.21 18.71
 5 20 -10 13.07 2.84
 5 21 -9 65.48 4.04
 6 18 -14 0.61 3.77
 7 17 -16 96.85 6.73
 8 25 -9 1.02 3.02
 -2 -32 1 49.93 2.4
 -2 -28 5 556.98 20.12
 -2 -28 8 405.52 15.04
 -2 -29 10 532.49 19.63
 -2 -30 11 6.68 2.74
 -2 -33 13 19.12 3.48
 -2 -39 15 54.29 5.31
 -2 -46 16 93.06 6.11
 -2 -45 16 210.61 9.43
 -1 -20 -6 107.43 4.24
 -1 -10 3 1083.96 38.32
 -1 -17 17 86.83 4.98
 -1 -19 18 27.67 3.72
 -1 -21 19 122.93 6.34
 0 -20 -13 69.63 3.96
 0 -17 -12 791.19 28.52
 0 -7 -7 468.62 16.91
 0 -6 18 76.85 4.68
 0 -9 20 263.23 10.8
 0 -11 21 2.45 3.77
 0 -13 22 6.92 4.24
 1 -32 -20 15.37 4.58
 1 -26 -19 479.86 18.31
 1 0 20 723.53 26.65
 1 -3 22 106.18 6.25
 1 -5 23 401.82 15.85
 1 -7 24 357.15 14.36
 2 -30 -23 8.05 4.29
 2 -19 -21 0.22 4.19
 2 -15 -20 10.64 3.82
 2 -6 -17 13.45 3.26
 2 9 -8 294.63 11.14
 2 10 -7 1982.73 70.13
 2 11 16 65.54 4.09
 2 10 17 490.79 18.35
 2 9 18 61.67 4.28
 3 -20 -24 15.12 4.56
 3 -3 -19 193.12 8.56
 3 7 -14 328.84 12.69
 3 10 -12 49.86 3.68
 3 17 -5 1260.63 44.77
 4 1 -20 7.02 4.39
 4 21 -5 0.73 1.75
 4 15 20 65.9 4.71
 5 1 -22 0.18 4.2
 5 18 -12 0.27 3.06
 5 23 14 8.42 2.68
 5 15 22 1.92 4.45
 6 14 -17 211.7 9.8
 6 24 -8 87.92 4.67
 6 26 -5 78.4 3.98
 6 23 16 17.8 3.53
 6 19 20 1.16 4.06
 7 26 -7 142.97 6.62
 7 28 -3 0.65 1.87
 8 27 -6 -1.58 2.14
 -2 -28 6 345.48 12.82
 -2 -28 7 495.29 18.11
 -2 -32 12 23.6 3.29
 -2 -34 13 163.87 7.41
 -2 -36 14 288.77 11.68
 -2 -40 15 167.39 8.29
 -1 -32 -10 1.93 1.96
 -1 -28 -9 186.79 7.23
 -1 -18 -5 176.48 6.49
 -1 -16 16 26.89 3.45
 -1 -27 21 51.71 5.25
 0 -33 -16 10.39 3.24
 0 -1 13 109.12 5.15
 0 -5 17 31.1 3.48
 1 -21 -18 12.41 3.19
 1 -17 -17 86.04 4.83
 1 -14 -16 459.37 17.24
 1 4 -6 3.1 2.15
 1 5 -5 2313.19 81.56
 1 9 9 781.73 27.94
 1 7 13 87.04 4.28
 2 -29 -23 94.5 6.49
 2 -23 -22 2.18 4.17
 2 8 -9 0.67 2.28
 2 11 -6 62.84 3.1
 2 15 9 131.54 5.32
 2 5 21 394.82 15.42
 2 2 23 367.79 14.58
 2 0 24 271.43 11.4
 3 -8 -21 29.66 4.64
 3 10 21 204.41 9.06
 3 7 23 80.45 5.31
 4 -7 -23 266.56 11.48
 4 -4 -22 29.84 4.69
 4 9 -16 177.76 7.97
 4 17 -10 307.2 11.87
 4 18 -9 4.19 2.33
 4 19 16 281.22 11.16
 4 16 19 100.32 5.7
 5 13 -16 6.59 4.08
 5 17 -13 223.09 9.67
 5 22 -8 315.71 12.16
 5 24 -5 79.45 3.82
 5 25 -3 14.58 1.87
 6 9 -20 128.18 7.68
 6 17 -15 252.71 10.86
 6 28 1 0.64 1.26
 6 22 17 3.72 3.71
 6 21 18 17.83 4.11
 6 20 19 4.67 4.07
 7 16 -17 1.69 5.09
 7 23 -11 3.48 3.08
 7 29 1 -0.56 1.4
 7 27 11 0 1.76
 8 28 -4 1.03 1.89
 -2 -29 4 449.64 16.31
 -2 -29 9 796.33 28.78
 -2 -30 10 8.24 2.72
 -2 -31 11 240.34 9.66
 -2 -37 14 21.92 4.21
 -2 -42 15 15.46 4.4
 -2 -41 15 119.23 6.53
 -1 -22 -7 130.32 5.11
 -1 -10 9 554.05 20.12
 -1 -11 11 -0.51 2.54
 -1 -18 17 0.5 3.15
 -1 -22 19 126.93 6.48
 0 -27 -15 -1.59 2.76
 0 -23 -14 57.36 3.73
 0 -12 -10 528.13 19.18
 0 1 9 -1.17 2.22
 0 -2 14 374.9 14.15
 0 -4 16 525.21 19.49
 0 -8 19 -0.79 3.23
 0 -16 23 81.95 5.74
 1 -31 -20 115.84 6.45
 1 -25 -19 8.34 4.05
 1 -1 -10 118.93 5.31
 1 3 -7 849.57 30.33
 1 1 19 74.62 4.72
 1 -2 21 244.52 10.32
 2 -18 -21 2.6 4.11
 2 -11 -19 3.51 3.31
 2 4 -12 319.47 12.22
 2 13 13 0 2.19
 3 -19 -24 6.34 4.35
 3 -11 -22 46.45 4.64
 3 -5 -20 616.2 23.02
 3 2 -17 560.02 20.86
 3 4 -16 334.67 13.08
 3 17 14 17.13 2.66
 4 -1 -21 46.9 4.99
 4 16 -11 279.6 10.95
 4 19 -8 649.17 23.6
 4 23 9 16.61 1.64
 4 18 17 3.97 3.06
 4 17 18 9.9 3.37
 5 4 -21 12.73 4.5
 5 6 -20 0.26 4.23
 5 16 -14 125.47 6.47
 5 16 21 14.01 4.32
 6 11 -19 4.93 4.44
 7 20 -14 10.25 4.15
 7 24 -10 0.38 2.97
 8 26 -8 54.41 4.21
 -2 -37 -1 0.79 0.95
 -2 -31 2 896.46 31.84
 -2 -30 3 24.04 2.09
 -2 -29 8 459.7 16.97
 -2 -33 12 62.32 4.2
 -2 -35 13 1.25 3.34
 -2 -38 14 284.83 11.8
 -2 -45 15 36.02 4.32
 -2 -44 15 21.35 4.48
 -2 -43 15 177.29 8.44
 -1 -12 12 384.2 14.41
 -1 -14 14 18.53 3.05
 -1 -15 15 435.82 16.4
 -1 -20 18 82.59 5.01
 -1 -28 21 73.46 5.56
 0 -32 -16 1.46 3.09
 0 -14 -11 32.54 2.8
 0 0 11 2.5 2.29
 0 -3 15 7.92 2.8
 0 -10 20 80.26 4.99
 0 -12 21 321.87 12.94
 0 -14 22 243.4 10.57
 1 -30 -20 17.26 4.68
 1 -20 -18 74.34 4.59
 1 8 11 194.04 7.66
 1 -4 22 38.35 4.54
 1 -8 24 31.42 4.62
 2 -36 -24 15.31 5.22
 2 -28 -23 22.74 4.45
 2 -22 -22 169.17 8.2
 2 -14 -20 260.94 10.99
 2 -8 -18 12.99 3.41
 2 -3 -16 331.83 12.9
 2 -1 -15 115.7 5.48
 2 7 -10 1073.98 38.41
 2 12 -5 1414.66 50.08
 2 6 20 41.2 4.23
 2 3 22 117.6 6.34
 3 0 -18 638.92 23.74
 3 9 -13 134.32 6.16
 3 20 7 364.8 13.11
 3 11 20 59.92 4.67
 3 5 24 103.61 6.52
 4 11 -15 15.43 3.69
 4 15 -12 2.64 2.78
 4 21 13 259.54 10.18
 5 10 -18 79.47 5.53
 5 22 15 139.42 6.37
 5 13 23 0.85 4.46
 6 13 -18 4.05 4.74
 6 16 -16 53.16 5.17
 6 25 -7 -1.75 2.23
 6 25 13 2.37 2.33
 6 16 22 1.99 4.75
 7 19 -15 49.46 5.3
 8 22 -13 0.96 4.77
 8 23 -12 8.76 4.51
 8 29 -1 0.08 1.56
 -2 -29 5 139.5 5.7
 -2 -29 7 180.57 7.27
 -2 -30 9 57.19 3.79
 -2 -32 11 0.37 2.69
 -2 -36 13 231.94 9.68
 -2 -39 14 -1.71 4.23
 -2 -46 15 148.87 7.62
 -1 -37 -11 1.79 2.4
 -1 -10 8 407.86 14.97
 -1 -17 16 363.74 14.01
 -1 -29 21 204.1 9.35
 0 -19 -13 676.31 24.56
 0 -3 -4 959.94 33.95
 0 -7 18 709.17 26.04
 0 -17 23 25.06 4.53
 1 -24 -19 295.08 12.01
 1 -8 -14 272.42 10.66
 1 -6 -13 39.5 3.28
 1 -4 -12 127.68 5.7
 1 2 -8 2300.01 81.26
 1 6 -4 1125.36 39.82
 1 6 14 152.64 6.5
 1 3 17 302.72 11.82
 1 2 18 281.68 11.19
 1 -6 23 11.08 4.32
 2 -35 -24 80.29 6.39
 2 -27 -23 55.94 5.15
 2 1 -14 75.52 4.4
 2 14 11 397.9 14.63
 3 -18 -24 -1.87 4.39
 3 -2 -19 174.26 7.95
 3 6 -15 0.98 3.05
 3 14 -9 2361.96 83.65
 3 16 15 228.9 9.13
 3 12 19 356.87 14.01
 3 8 22 58.2 4.84
 4 -6 -23 9.52 4.54
 4 -3 -22 24.32 4.08
 4 2 -20 263.24 11.26
 4 4 -19 76.31 5.48
 4 6 -18 5.38 3.92
 4 8 -17 4.47 3.57
 4 14 -13 262.19 10.5
 4 20 -7 176.75 7.11
 5 2 -22 92.71 6.24
 5 12 -17 400.81 15.74
 5 15 -15 4.28 3.76
 5 23 -7 2.06 2.08
 5 25 10 6.08 1.7
 5 24 12 3.39 2.07
 5 17 20 163.08 7.91
 6 20 -13 64.09 4.67
 6 21 -12 52.99 4.15
 6 22 -11 105.05 5.4
 7 25 -9 6.4 2.75
 7 27 -6 0.97 2.26
 7 29 0 3.92 1.57
 8 21 -14 42.28 5.45
 8 24 -11 29.07 4.46
 -2 -29 6 23.08 2.38
 -2 -31 10 690.25 25.16
 -2 -34 12 41.92 3.76
 -2 -37 13 2.92 3.2
 -2 -41 14 0.64 3.82
 -2 -40 14 87.97 5.87
 -1 -31 -10 240.37 9.13
 -1 -10 4 2718.45 95.74
 -1 -10 7 1.3 2.1
 -1 -11 10 76.83 4.01
 -1 -19 17 280.78 11.25
 -1 -21 18 12.81 3.5
 -1 -26 20 171.26 8.26
 0 -31 -16 1.23 3.05
 0 -26 -15 708.87 25.87
 0 -22 -14 127.46 5.79
 0 -16 -12 47.95 3.31
 0 -8 -8 897.92 32.01
 0 -4 -5 174.98 6.69
 0 1 8 21.93 2.41
 1 -29 -20 174.47 8.47
 1 -16 -17 440.76 16.66
 1 -13 -16 34.3 3.38
 1 9 8 1033.92 36.71
 1 4 16 14.04 3.12
 1 -1 20 -1.43 3.28
 2 -34 -24 7.92 5.08
 2 -21 -22 11.49 4.35
 2 -17 -21 43.85 4.83
 2 -5 -17 786.22 28.73
 2 3 -13 26.76 3.13
 2 12 14 173.48 7.17
 2 7 19 396.39 15.3
 2 1 23 -0.52 3.75
 2 -1 24 -0.49 3.85
 3 -10 -22 189.23 8.95
 3 -7 -21 415.15 16.28
 3 13 -10 162.31 6.8
 3 18 -4 10.13 1.65
 3 19 -2 6.17 1.25
 3 19 10 439.22 15.97
 3 18 12 0.81 2.12
 3 15 16 103.99 5.34
 3 13 18 3.48 3.47
 4 0 -21 305.12 12.69
 4 22 11 341.99 12.71
 4 13 21 5.53 3.77
 5 21 16 42.39 3.79
 5 18 19 1.99 3.9
 6 10 -20 43.91 5.27
 6 15 -17 1.15 3.94
 6 19 -14 354.35 14.14
 6 23 -10 17.17 2.78
 6 28 0 7.1 1.46
 6 27 9 3.3 1.32
 6 17 21 31.79 5.23
 7 18 -16 2.89 4.28
 7 28 -4 12.73 2.13
 -2 -30 8 181.6 7.43
 -2 -33 11 220.99 9.02
 -2 -35 12 2.17 3.06
 -2 -42 14 1.24 4.33
 -1 -27 -9 132.25 5.35
 -1 -24 -8 1.1 1.6
 -1 -10 5 1587.57 56.1
 -1 -10 6 287.03 10.64
 -1 -16 15 2.53 2.56
 -1 -30 21 1.15 4.3
 0 -2 -3 307.41 11.04
 0 -1 12 252.78 9.8
 0 -6 17 39.51 3.66
 0 -9 19 460.01 17.43
 0 -11 20 25.64 3.81
 0 -13 21 33.35 4.19
 0 -15 22 16.67 4.48
 0 -18 23 4.8 4.21
 1 -36 -21 115.55 6.72
 1 -19 -18 28.38 3.44
 1 -2 -11 1449.89 51.56
 1 1 -9 52.34 3.27
 1 8 -1 1003.03 35.35
 1 -3 21 112.6 6.14
 1 -9 24 259.3 11.07
 2 -33 -24 229.39 10.63
 2 -26 -23 89.94 6.31
 2 -10 -19 220.35 9.31
 2 6 -11 73.97 4.09
 2 14 -2 282.21 10.21
 2 15 8 110.73 4.5
 2 8 18 9.8 3.28
 2 4 21 4.91 4.12
 3 -17 -24 10.23 4.44
 3 -4 -20 12.28 3.9
 3 8 -14 149.15 6.59
 3 12 -11 829.45 29.99
 3 14 17 8.73 3.6
 3 6 23 12.65 4.16
 4 10 -16 1.15 3.3
 4 22 -4 530.94 19.22
 5 5 -21 188.86 8.98
 5 9 -19 21.84 4.24
 5 20 17 10.27 3.4
 5 19 18 161.27 7.67
 5 14 22 216.34 10.01
 6 12 -19 161.48 8.19
 7 17 -17 234.99 10.68
 7 26 -8 21.65 3
 8 25 -10 0.37 3.33
 8 27 -7 1.54 2.61
 8 28 -5 -0.34 2.04
 8 29 -2 0.32 1.68
 -2 -33 1 376.3 13.56
 -2 -30 4 2.26 1.91
 -2 -31 9 581.77 21.29
 -2 -32 10 10.98 2.75
 -2 -38 13 313.32 12.58
 -2 -45 14 12.67 4.22
 -2 -44 14 15.01 4.28
 -2 -43 14 7.05 4.21
 -1 -12 11 883.34 31.76
 -1 -15 14 445.37 16.68
 -1 -18 16 2.08 3.02
 -1 -27 20 19.12 4.51
 -1 -31 21 162.12 7.99
 0 -30 -16 130.55 6.28
 0 0 10 440.51 16.14
 0 -2 13 655.34 23.82
 0 -5 16 143.39 6.5
 1 -35 -21 60.44 5.26
 1 -28 -20 96.77 6.14
 1 -23 -19 31.66 3.83
 1 7 12 0.56 2.44
 1 0 19 836.31 30.51
 1 -5 22 211.35 9.43
 1 -7 23 558.86 21.22
 2 -32 -24 -1.44 4.39
 2 -16 -21 297.83 12.29
 2 -7 -18 435.1 16.57
 2 11 15 1.34 2.61
 2 10 16 629.43 23.1
 2 9 17 2.68 2.94
 3 1 -18 10.43 3.44
 3 3 -17 0.28 3.2
 3 5 -16 17.38 3.34
 3 11 -12 34.91 3.26
 3 9 21 13.94 3.73
 3 4 24 36.71 4.9
 4 -5 -23 176.45 8.55
 4 -2 -22 198.59 9.22
 4 20 14 5.06 2.81
 4 14 20 154.01 7.32
 5 3 -22 49.47 5.23
 5 11 -18 37.02 4.52
 5 14 -16 253.03 10.7
 5 19 -12 548.15 20.55
 5 20 -11 2.96 3.04
 5 21 -10 179.72 7.69
 6 18 -15 -0.32 3.9
 6 24 -9 225.79 9.26
 6 26 -6 55.46 3.35
 6 26 11 39.33 2.64
 6 18 20 2.29 3.88
 -2 -31 3 1032.57 36.69
 -2 -30 5 0.6 1.93
 -2 -30 6 10.67 2.2
 -2 -30 7 165.33 6.76
 -2 -34 11 30.76 3.3
 -2 -36 12 86.71 4.98
 -2 -40 13 101.26 6
 -2 -39 13 0.77 3.99
 -2 -46 14 122.15 6.76
 -1 -11 9 18.41 2.76
 -1 -13 12 139.31 6.11
 -1 -14 13 398.45 14.98
 -1 -20 17 197.95 8.49
 -1 -25 19 3.89 3.67
 -1 -28 20 98.96 6.23
 -1 -32 21 8.68 4.28
 0 -25 -15 0.24 2.73
 0 -5 -6 696.09 24.81
 0 1 3 97.36 3.85
 0 1 7 108.8 4.67
 0 -3 14 262.8 10.29
 0 -4 15 410.09 15.42
 0 -8 18 9.26 2.76
 0 -16 22 103.18 5.94
 1 -15 -17 20.35 3.2
 1 8 10 233.86 8.92
 2 -25 -23 14.42 4.35
 2 -20 -22 66.05 5.36
 2 -2 -16 296.27 11.67
 2 0 -15 1192.72 42.84
 2 13 -4 36.84 2.19
 2 2 22 144.7 7.37
 3 -16 -24 86.84 5.98
 3 -9 -22 66.4 5.48
 3 -6 -21 0.97 3.67
 3 -1 -19 14.21 3.65
 4 3 -20 1.89 4.28
 4 5 -19 5.77 4.14
 4 7 -18 201.5 8.99
 4 21 -6 249.34 9.53
 4 11 22 21.96 4.36
 5 18 -13 3.55 3.43
 5 24 -6 283.35 10.83
 5 25 -4 12.07 1.83
 5 15 21 32.22 4.61
 6 14 -18 154.32 8.14
 6 17 -16 124.24 6.63
 6 24 14 39.73 3.38
 7 23 -12 2.78 3.6
 7 24 -11 30.93 3.84
 7 29 -1 21.34 2.1
 8 26 -9 76.72 4.99
 -2 -32 2 12.79 1.69
 -2 -31 8 576.47 21.03
 -2 -32 9 0.71 2.74
 -2 -37 12 4.64 3.31
 -2 -41 13 41.03 4.6
 -1 -35 -11 1.81 2.25
 -1 -30 -10 1.88 1.91
 -1 -17 15 655.82 24.08
 -1 -33 21 303.62 12.56
 0 -36 -17 165.48 7.72
 0 -21 -14 202.44 8.27
 0 -18 -13 45.59 3.33
 0 -13 -11 254.4 9.75
 0 -10 19 3.61 3.13
 0 -14 21 232.63 10
 0 -19 23 5.51 4.25
 1 -34 -21 13.92 4.01
 1 -27 -20 20.7 4.58
 1 -22 -19 139.88 6.93
 1 -18 -18 44.18 3.79
 1 -12 -16 562.91 20.81
 1 -5 -13 624 22.75
 1 9 7 433.74 15.64
 1 1 18 1.05 2.93
 1 -2 20 495.15 18.71
 1 -10 24 49.34 4.92
 2 -31 -24 200.45 9.44
 2 -24 -23 209.73 9.52
 2 -9 -19 197.09 8.53
 2 -4 -17 16.67 2.98
 2 2 -14 881.9 31.9
 2 5 -12 330.65 12.57
 2 13 12 4.73 2.24
 2 5 20 459.25 17.51
 2 0 23 379.28 14.96
 2 -2 24 284.89 11.87
 3 -12 -23 185.89 8.82
 3 -3 -20 444.83 17.13
 3 7 -15 288.4 11.43
 3 17 -6 962.07 34.34
 3 20 6 384.92 13.74
 3 17 13 34.92 2.91
 3 10 20 132.91 6.7
 3 7 22 62.61 4.97
 4 1 -21 37.93 4.83
 4 9 -17 280.97 11.45
 4 17 -11 17.19 2.7
 4 23 -2 174.25 6.62
 4 19 15 396.28 15.06
 4 15 19 35.03 4.08
 5 13 -17 5.56 3.85
 5 17 -14 88.37 5.68
 5 22 -9 231.4 9.34
 5 12 23 288.07 12.61
 6 25 -8 3.24 2.38
 6 19 19 5.49 4.11
 6 15 22 17.62 5.18
 7 20 -15 5.17 4.34
 -2 -35 11 61.45 4.28
 -2 -38 12 357.22 13.89
 -2 -43 13 18.5 4.44
 -2 -42 13 12.69 4.2
 -1 -16 -4 1177.06 41.47
 -1 -19 16 332.3 12.93
 -1 -26 19 485.91 18.62
 -1 -29 20 184.34 8.72
 0 -29 -16 55.73 3.98
 0 -9 -9 553.58 19.98
 0 1 6 110.02 4.62
 0 -7 17 470.81 17.61
 0 -12 20 63.71 4.58
 0 -17 22 66.3 5.42
 1 -33 -21 306.1 12.71
 1 -7 -14 1113.27 39.94
 1 0 -10 1336.24 47.54
 1 7 -3 1003.02 35.47
 1 6 13 45.29 3.11
 1 2 17 40.13 3.77
 1 -4 21 16.63 3.89
 1 -6 22 2.67 4.08
 1 -8 23 0.39 4.02
 2 -30 -24 -0.94 4.79
 2 -19 -22 16.46 4.97
 2 -15 -21 64.3 5.16
 2 14 10 316.94 11.75
 3 10 -13 35.1 3.34
 4 -4 -23 6.47 4.47
 4 16 -12 148.63 6.75
 4 18 -10 24.65 2.86
 4 18 16 41.02 3.9
 4 17 17 30.14 3.6
 4 16 18 144.2 6.88
 4 9 23 92.99 6.08
 5 6 -21 16.63 4.38
 5 16 -15 82.81 5.35
 5 23 13 1.81 2.37
 6 11 -20 62.83 5.67
 6 16 -17 110.23 6.38
 6 23 15 16.64 3.17
 7 19 -16 38.25 5.25
 7 25 -10 10.57 3.02
 7 27 -7 0.01 2.13
 8 22 -14 23.98 4.94
 8 23 -13 1.26 4.26
 8 24 -12 5.21 4.31
 8 29 -3 0.68 1.78
 -2 -31 4 573.75 20.66
 -2 -31 7 126.15 5.49
 -2 -34 10 4.52 2.74
 -2 -36 11 105.25 5.33
 -2 -39 12 12.55 3.68
 -2 -46 13 223.25 9.75
 -2 -45 13 9.85 4.08
 -2 -44 13 68.13 5.26
 -1 -11 2 18.6 1.61
 -1 -11 8 226 8.75
 -1 -12 10 1408.63 50.11
 -1 -16 14 40.19 3.52
 -1 -21 17 156.07 7.09
 -1 -30 20 16.71 4.49
 0 -35 -17 34.95 4.52
 0 -24 -15 923.41 33.35
 0 -15 -12 385.54 14.3
 0 -6 -7 333.92 12.22
 0 1 4 382.22 13.73
 0 1 5 4.9 1.91
 0 0 9 2478.32 87.51
 0 -1 11 258.79 9.92
 0 -20 23 3.3 4.23
 1 -32 -21 7.17 4.37
 1 -26 -20 154.21 7.74
 1 -9 -15 573.3 21.11
 1 -3 -12 26.9 2.92
 1 5 14 367.2 13.84
 1 4 15 14.45 2.62
 1 3 16 918.97 33.22
 1 -1 19 72.57 4.61
 2 -29 -24 168.21 8.33
 2 -23 -23 4.26 4.15
 2 -6 -18 2.34 3.19
 2 9 -9 918.49 32.9
 2 10 -8 1514.92 53.76
 2 11 -7 96.3 4.27
 2 15 7 286.46 10.42
 2 6 19 12.46 3.18
 2 3 21 94.72 5.64
 3 -15 -24 3.04 4.3
 3 -11 -23 39.26 4.88
 3 -8 -22 22.19 4.64
 3 -5 -21 435.51 16.98
 3 2 -18 363.21 14.17
 3 11 19 35.07 4.07
 3 5 23 110.7 6.17
 3 3 24 79.82 5.56
 4 -1 -22 2.84 4.27
 4 15 -13 9.49 3.34
 4 19 -9 732.41 26.6
 4 23 8 4.8 1.17
 4 12 21 90.54 5.65
 5 4 -22 12.32 4.48
 5 10 -19 32.14 4.45
 5 23 -8 0.15 2.44
 5 16 20 5.7 3.91
 6 13 -19 -1.87 4.35
 6 21 -13 182.73 8.19
 6 22 -12 260.07 10.66
 6 22 16 -0.11 3.14
 6 21 17 57.68 4.65
 6 20 18 3.81 3.96
 7 28 -5 82.8 4.27
 7 29 -2 51.59 3.04
 8 27 -8 -0.78 2.73
 8 28 -6 0.28 2.08
 -2 -31 5 291.43 10.91
 -2 -31 6 0.92 2.01
 -2 -32 8 18.29 2.79
 -2 -33 9 610.99 22.37
 -2 -37 11 7.4 2.99
 -2 -40 12 213.28 9.21
 -1 -34 -11 216.68 8.45
 -1 -26 -9 51.87 2.78
 -1 -21 -7 481.39 17.26
 -1 -19 -6 410.98 14.73
 -1 -13 11 3.45 2.5
 -1 -14 12 855.84 30.86
 -1 -15 13 289.37 11.24
 -1 -27 19 53.79 4.99
 -1 -31 20 115.28 6.66
 0 -34 -17 61.94 4.48
 0 -28 -16 160.25 7.07
 0 -6 16 34.8 3.42
 0 -9 18 178.65 7.8
 0 -15 21 145.5 7.23
 1 -21 -19 120.41 6.09
 1 -17 -18 -2.26 3.08
 1 -14 -17 663.05 24.37
 1 9 6 2761.27 97.22
 1 -11 24 75.27 5.33
 2 -18 -22 8.27 4.22
 2 4 -13 72.68 4.18
 2 8 -10 44.46 3.2
 2 12 13 -0.18 2.19
 2 7 18 250.98 10.21
 2 1 22 36.41 4.6
 2 -3 24 42.43 4.64
 3 0 -19 294.17 11.88
 3 4 -17 323.21 12.72
 3 9 -14 426.34 16.03
 3 19 9 543.53 19.54
 3 16 14 87.67 4.51
 3 12 18 46.52 4.18
 3 8 21 85.11 5.36
 4 4 -20 236.81 10.35
 4 6 -19 9.91 4.16
 4 11 -16 60.15 4.42
 4 21 12 1.23 2.54
 5 12 -18 31.43 4.29
 5 15 -16 16.07 3.91
 5 13 22 -1.74 4.08
 6 20 -14 6.39 3.63
 6 23 -11 2.88 2.61
 6 16 21 9.18 4.57
 7 18 -17 7.66 5.08
 7 26 -9 18.52 2.94
 8 25 -11 2.35 3.87
 -2 -34 1 118.45 4.65
 -2 -32 3 8.53 1.78
 -2 -32 7 33.83 2.83
 -2 -35 10 94.99 5.03
 -2 -41 12 159.54 7.54
 -1 -18 15 10.24 3
 -1 -20 16 88.61 4.95
 0 -20 -14 32.61 3.09
 0 -17 -13 1143.99 40.92
 0 -2 12 23.51 2.74
 0 -3 13 279.23 10.77
 0 -5 15 0.82 2.72
 0 -11 19 115.74 5.91
 0 -13 20 21.76 3.73
 0 -18 22 6.87 4.33
 1 -31 -21 148.11 7.67
 1 -25 -20 2.66 4.3
 1 -1 -11 2.26 2.46
 1 9 2 860.84 30.28
 1 7 11 352.27 13.09
 1 -3 20 3.91 3.31
 1 -9 23 308.2 12.62
 2 -28 -24 38.41 4.83
 2 -22 -23 136.08 7.18
 2 -14 -21 478.21 18.47
 2 -8 -19 119.06 6.1
 2 -3 -17 537.82 20.05
 2 -1 -16 48.75 3.57
 2 7 -11 1357.56 48.4
 2 -1 23 1.73 3.72
 3 -2 -20 42.2 3.97
 3 6 -16 3.62 3.13
 3 14 -10 629.2 22.94
 3 18 11 24.7 2.32
 3 15 15 45.44 3.54
 3 13 17 4.34 3.21
 4 -3 -23 36.68 4.87
 4 2 -21 254.85 10.93
 4 8 -18 69.97 5.11
 4 14 -14 103.57 5.35
 4 20 -8 2.42 2.15
 4 13 20 0.54 3.76
 5 22 14 184.22 7.75
 5 17 19 158.46 7.62
 6 15 -18 2.59 4.64
 6 19 -15 267.45 11.28
 6 24 -10 213.5 8.91
 6 26 -7 4.6 2.23
 -2 -33 2 767.92 27.36
 -2 -33 8 412.87 15.35
 -2 -34 9 50.85 3.69
 -2 -36 10 4.5 2.7
 -2 -38 11 67.78 4.41
 -2 -43 12 111.04 6.25
 -2 -42 12 1.53 4.28
 -1 -29 -10 517.09 18.74
 -1 -23 -8 80.68 3.55
 -1 -11 7 33.91 2.59
 -1 -12 9 1311.84 46.66
 -1 -17 14 780.79 28.37
 -1 -25 18 5.29 3.99
 -1 -28 19 296.67 12.22
 -1 -32 20 20.96 4.36
 0 -23 -15 2.23 2.73
 0 -8 17 5.86 3.03
 0 -16 21 104.94 6.16
 1 -30 -21 -1.57 4.33
 1 -20 -19 166.8 7.5
 1 3 -8 1287.92 45.73
 1 4 -7 69.88 3.58
 1 5 -6 4709.19 165.72
 1 8 9 133.89 5.45
 1 0 18 832.56 30.31
 1 -5 21 230.39 9.85
 1 -7 22 429 16.66
 2 -27 -24 98.69 6.22
 2 1 -15 112.97 5.59
 2 12 -6 1405.26 49.8
 2 11 14 66.76 3.84
 2 10 15 213.37 8.61
 2 9 16 26.24 3.19
 2 8 17 234.85 9.45
 2 4 20 2.13 3.49
 3 -10 -23 92.3 6.03
 3 -7 -22 367.81 14.58
 3 13 -11 95.29 4.73
 3 18 -5 1.16 1.53
 3 14 16 126.13 6.04
 3 6 22 0.1 3.79
 4 0 -22 193.56 9
 4 22 -5 465.82 16.99
 4 22 10 300.79 11.15
 4 10 22 2.19 3.99
 5 5 -22 66.15 5.48
 5 19 -13 258.14 10.58
 5 20 -12 1.21 3.33
 5 25 -5 2.1 1.81
 5 18 18 6.95 3.68
 5 11 23 7.42 4.52
 6 12 -20 58.48 5.98
 6 18 -16 0.04 4.11
 7 23 -13 0.86 3.61
 8 26 -10 71.89 4.99
 8 29 -4 1.14 1.81
 -2 -32 4 205.93 7.9
 -2 -32 5 127.46 5.36
 -2 -32 6 165.78 6.67
 -2 -39 11 69.3 4.48
 -2 -46 12 124.6 6.42
 -2 -45 12 146.79 7.26
 -2 -44 12 18.55 4.56
 -1 -33 -11 33.37 2.58
 -1 -29 19 56.02 5.01
 -1 -33 20 207.09 9.41
 0 -27 -16 133.27 6.18
 0 -12 -11 16.44 2.57
 0 -7 -8 377.24 13.78
 0 -10 18 48.83 3.96
 0 -14 20 43.57 4.12
 0 -19 22 9.72 3.83
 1 -24 -20 274.75 11.52
 1 -13 -17 73.02 4.39
 1 -8 -15 -1.32 2.78
 1 -6 -14 53.36 3.62
 1 -4 -13 40.36 3.27
 1 1 17 11.55 2.93
 2 -21 -23 73.01 5.5
 2 -17 -22 48.73 5.01
 2 -5 -18 748.38 27.45
 2 3 -14 8.13 2.85
 2 2 21 3.91 3.82
 3 -4 -21 46.37 4.77
 3 8 -15 88.39 4.92
 3 12 -12 56.91 3.76
 3 19 -3 279.99 10.25
 3 9 20 29.64 3.99
 3 4 23 87.52 5.77
 3 2 24 139.25 7.23
 4 10 -17 80.8 5.16
 4 8 23 71.6 5.61
 5 14 -17 248.95 10.59
 5 18 -14 0.29 3.9
 5 21 -11 455.13 17.21
 5 24 -7 423.34 15.78
 5 24 11 15.32 2.05
 5 21 15 -0.79 2.95
 5 20 16 6.78 3.39
 5 19 17 55.5 4.48
 5 14 21 68.15 5.14
 6 14 -19 44.49 4.98
 6 25 12 1.51 2.15
 6 17 20 -0.93 4.4
 6 14 22 9.21 4.97
 7 24 -12 36.37 3.83
 7 29 -3 36.26 2.61
 -2 -33 7 136.26 5.85
 -2 -34 8 221.7 8.83
 -2 -35 9 265.63 10.44
 -2 -37 10 0.91 3.03
 -2 -41 11 257.47 10.66
 -2 -40 11 129.07 6.33
 -1 -11 3 68.21 2.99
 -1 -11 6 262.15 9.77
 -1 -13 10 50.74 3.26
 -1 -16 13 145.01 6.36
 -1 -19 15 701.48 25.67
 -1 -26 18 217.98 9.36
 -1 -34 20 42.73 5.17
 0 -14 -12 229.01 8.95
 0 -1 -2 193.4 6.98
 0 0 8 1427.98 50.6
 0 -1 10 264.34 10.05
 0 -7 16 152 6.75
 0 -12 19 -0.47 3.09
 1 -29 -21 192.86 8.97
 1 -16 -18 194.83 8.3
 1 2 -9 997.69 35.61
 1 9 5 26.03 1.79
 1 6 12 23.69 2.68
 1 -2 19 408.23 15.6
 1 -10 23 2.51 3.99
 2 -26 -24 10.84 4.71
 2 -13 -21 1.02 4.04
 2 -10 -20 272.8 11.14
 2 -7 -19 567.28 21.19
 2 6 -12 7.34 2.73
 2 15 0 168.17 6.06
 2 13 11 183.97 7.25
 2 5 19 201.17 8.68
 2 0 22 47.77 4.38
 2 -2 23 377.42 14.91
 2 -4 24 78.44 5.43
 3 1 -19 14.18 3.21
 3 3 -18 69.38 4.68
 3 5 -17 -0.84 3.19
 3 11 -13 3.48 2.76
 4 -2 -23 2.67 3.67
 4 5 -20 58.29 5.17
 4 21 -7 409.76 15.16
 4 23 -3 7.94 1.47
 4 20 13 77.71 4.25
 4 14 19 211.1 9.17
 5 11 -19 4.43 4.01
 5 17 -15 0.3 3.5
 5 22 -10 78.31 4.43
 6 17 -17 13.5 4.48
 6 25 -9 7.59 2.29
 7 20 -16 6.56 4.53
 7 25 -11 11.46 3.27
 7 27 -8 17 2.93
 7 28 -6 53.19 3.46
 8 22 -15 25.03 5.03
 8 23 -14 2.88 4.51
 8 28 -7 1.08 2.42
 -2 -33 3 737.3 26.35
 -2 -36 9 171.25 7.27
 -2 -38 10 20.9 3.03
 -2 -42 11 6.3 3.75
 -1 -11 4 569.6 20.35
 -1 -11 5 218.89 8.25
 -1 -14 11 579.58 21.13
 -1 -15 12 550.64 20.2
 -1 -30 19 49.35 4.87
 -1 -35 20 98.41 6.4
 0 -26 -16 540.37 20.04
 0 -19 -14 219.56 8.81
 0 -17 21 222.66 9.73
 0 -20 22 68.45 5.43
 1 -23 -20 62.29 4.81
 1 -19 -19 39.47 4.12
 1 -2 -12 713.91 25.84
 1 6 -5 1.32 2.13
 1 5 13 155.41 6.49
 1 2 16 0.78 2.67
 1 -4 20 155.15 7.2
 1 -6 21 22.04 3.93
 1 -8 22 16.51 4.22
 2 -16 -22 157.37 7.85
 2 14 -3 176.51 6.6
 2 14 9 402.32 14.63
 3 -9 -23 21.79 4.55
 3 -6 -22 8.34 4.28
 3 -1 -20 57.67 4.68
 3 17 12 164.94 6.67
 3 10 19 170.48 7.85
 3 7 21 -0.46 3.65
 4 3 -21 300.61 12.45
 4 7 -19 5.96 4.13
 4 15 18 22.51 3.56
 4 11 21 6.9 3.82
 5 13 -18 17.23 3.98
 6 18 19 5.48 3.78
 7 19 -17 240.01 10.95
 7 27 10 0.29 1.8
 8 24 -13 0 4.47
 8 27 -9 0.61 2.69
 -2 -34 2 2.34 1.54
 -2 -33 4 238.28 9
 -2 -33 5 120.44 5.14
 -2 -33 6 15.2 2.24
 -2 -34 7 307.22 11.65
 -2 -35 8 107.26 5.1
 -2 -39 10 136.46 6.26
 -2 -44 11 19.93 4
 -2 -43 11 348.8 13.73
 -1 -32 -11 45.71 2.98
 -1 -28 -10 18.18 2.22
 -1 -25 -9 2.86 1.84
 -1 -17 -5 52.75 2.36
 -1 -12 8 172.52 6.87
 -1 -18 14 2.48 2.75
 -1 -27 18 7.97 3.64
 -1 -31 19 24.67 4.52
 -1 -36 20 103.07 6.49
 0 -31 -17 159.72 7.3
 0 -22 -15 568.7 20.93
 0 -16 -13 155.29 6.59
 0 -2 11 2.48 2.04
 0 -6 15 1.29 2.71
 0 -9 17 456.46 17.16
 0 -15 20 220.79 9.4
 1 -35 -22 47.08 4.57
 1 -28 -21 61.53 5
 1 1 -10 104.32 4.81
 1 9 4 35.55 1.81
 1 4 14 136.76 6.08
 1 3 15 384.98 14.48
 1 -1 18 3.31 2.93
 2 -25 -24 4.27 4.16
 2 -20 -23 30.12 4.54
 2 -2 -17 2.74 3.08
 2 0 -16 782.07 28.46
 2 5 -13 134.16 6.03
 2 15 6 1025.11 36.23
 2 6 18 1.44 3.2
 2 3 20 147.21 7.07
 3 -3 -21 295.9 12.2
 3 7 -16 67.57 4.38
 3 10 -14 107.33 5.17
 3 17 -7 584.98 21.17
 4 1 -22 2.2 4.21
 4 9 -18 190.16 8.6
 4 16 -13 299.25 11.81
 4 17 -12 40.3 3.36
 4 18 -11 13.05 2.56
 4 19 -10 242.89 9.57
 4 19 14 473.05 17.63
 5 6 -22 10.4 4.37
 5 16 -16 211.94 9.47
 5 23 -9 4.11 2.45
 5 15 20 26.88 4.28
 5 12 22 209.5 9.82
 6 13 -20 0.33 4.4
 6 16 -18 105.44 6.72
 6 21 -14 224.46 9.67
 6 22 -13 55.93 4.23
 7 26 -10 2.41 2.69
 7 28 8 3.92 1.16
 8 25 -12 6.39 4.2
 8 29 -5 1.27 1.96
 -2 -37 0 2.94 1.29
 -2 -37 9 0.78 2.76
 -2 -40 10 3.88 2.98
 -2 -45 11 167.23 8.03
 -1 -20 15 3.2 2.7
 -1 -28 18 161.32 7.67
 -1 -37 20 16.29 4.21
 0 -8 -9 491.13 17.8
 0 -3 12 491.26 18.03
 0 -4 13 157.55 6.67
 0 -11 18 82.03 4.58
 0 -13 19 31.49 3.37
 0 -18 21 -3.75 4.06
 0 -21 22 0.78 4.25
 1 -34 -22 -2.22 3.91
 1 -27 -21 43.08 4.62
 1 -15 -18 16 3.26
 1 -12 -17 539.07 20.02
 1 9 3 202.46 7.27
 1 8 8 9.72 1.86
 1 7 10 1809.58 64.05
 1 -11 23 67.17 5.2
 2 -24 -24 6.85 4.14
 2 -9 -20 15.62 3.62
 2 -4 -18 -0.16 3.1
 2 2 -15 434.83 16.28
 2 13 -5 243.57 9.09
 2 12 12 0.38 2.23
 2 -5 24 23.26 4.69
 3 11 18 86.95 5.17
 3 5 22 11.9 3.96
 3 3 23 133.29 6.83
 3 1 24 6.41 4.01
 4 -1 -23 18 4.5
 4 15 -14 99.52 5.26
 4 18 15 11.69 3.2
 4 17 16 406.58 15.46
 4 16 17 201.41 8.61
 4 9 22 159.34 7.88
 5 10 -20 109.67 6.41
 5 10 23 102.23 6.59
 6 20 -15 -0.21 3.71
 6 23 -12 13.56 3.05
 6 26 -8 99.66 4.91
 6 24 13 46.06 3.31
 6 19 18 38.2 4.36
 6 15 21 10.81 4.62
 7 29 -4 27.71 2.47
 8 26 -11 40.36 4.42
 -2 -34 6 510.92 18.66
 -2 -36 8 201.31 8.1
 -2 -38 9 68.06 3.85
 -2 -41 10 292.66 11.56
 -1 -37 -12 -0.44 2.31
 -1 -13 9 -1.36 2.16
 -1 -17 13 460.21 17.13
 -1 -25 17 3.44 3.22
 -1 -32 19 11.48 4.42
 0 -30 -17 -0.5 3.37
 0 -25 -16 3.45 2.88
 0 0 7 1548.54 54.77
 0 -8 16 97.1 5.03
 1 -22 -20 224.28 9.61
 1 -18 -19 -0.57 3.45
 1 -7 -15 696.19 25.37
 1 -5 -14 1050.08 37.71
 1 0 -11 2305.85 81.6
 1 -3 19 198.65 8.47
 1 -9 22 248.86 10.62
 2 -19 -23 201.62 9.24
 2 -15 -22 65.03 5.25
 2 -6 -19 2.5 3.27
 2 9 -10 630.38 22.86
 2 10 -9 99.85 4.63
 2 7 17 3.24 2.95
 2 1 21 27.34 4.02
 2 -1 22 36.15 4.23
 2 -3 23 45.33 4.5
 3 -8 -23 38.12 4.27
 3 -5 -22 470.7 18.22
 3 2 -19 177.57 8.01
 3 4 -18 223.17 9.41
 3 16 13 150.33 6.3
 3 8 20 13.06 3.68
 4 11 -17 41.95 4.11
 4 20 -9 2.72 2.14
 4 12 20 209.82 9.14
 4 7 23 157.91 7.99
 5 12 -19 0.86 3.87
 5 15 -17 183.43 8.6
 5 25 -6 0.4 1.8
 5 23 12 11.37 2.3
 5 16 19 0.37 3.62
 6 15 -19 7.19 4.45
 6 19 -16 81.73 5.61
 6 24 -11 288.05 11.47
 -2 -34 3 27.5 2.15
 -2 -34 5 359.38 13.31
 -2 -35 7 26.22 2.65
 -2 -39 9 102.39 5.1
 -2 -43 10 421.93 16.2
 -2 -42 10 6.39 3.75
 -1 -22 -8 4.19 1.55
 -1 -20 -7 4.08 1.52
 -1 -12 7 79.86 3.78
 -1 -14 10 1369.81 48.75
 -1 -15 11 22.5 2.73
 -1 -16 12 953.29 34.28
 -1 -19 14 788.27 28.63
 -1 -29 18 1.33 3.93
 -1 -33 19 36.47 4.7
 0 -21 -15 1.42 2.69
 0 -18 -14 6.38 2.68
 0 -13 -12 173.34 6.99
 0 -4 -6 1689.97 59.67
 0 -1 9 0.86 2.22
 0 -16 20 9.06 3.52
 0 -22 22 306.41 12.6
 1 -33 -22 196.04 8.93
 1 -26 -21 82.28 5.55
 1 -3 -13 166.72 6.99
 1 0 17 7.68 2.87
 1 -5 20 26.14 3.63
 1 -7 21 121.11 6.37
 1 -12 23 3.26 4.07
 2 -29 -25 204.02 9.53
 2 -23 -24 9.94 4.17
 2 4 -14 432.61 16.21
 2 8 -11 309.94 11.79
 2 11 -8 537.59 19.53
 2 11 13 181.69 7.35
 2 8 16 249.54 9.93
 2 4 19 38.01 3.95
 3 -11 -24 5.03 4.23
 3 0 -20 14.79 3.74
 3 6 -17 17.73 3.35
 3 9 -15 145.35 6.6
 3 19 8 495.43 17.77
 3 18 10 13.6 1.87
 3 12 17 0.78 3.52
 4 2 -22 188.53 8.82
 4 4 -21 150.91 7.59
 4 6 -20 44.53 4.87
 4 8 -19 37.44 4.62
 4 22 -6 303.56 11.4
 5 24 -8 564.43 20.79
 5 13 21 3.13 3.86
 6 18 -17 10.65 4.42
 6 26 10 15.95 1.92
 6 23 14 8.07 2.81
 6 20 17 -0.07 3.33
 6 13 22 7.17 4.98
 7 23 -14 -1.36 3.84
 7 24 -13 122.87 6.49
 7 28 -7 58.34 3.62
 8 28 -8 -0.55 2.61
 -2 -36 1 159.89 6.08
 -2 -35 2 228.74 8.54
 -2 -34 4 328.99 12.17
 -2 -37 8 2.54 2.6
 -2 -40 9 -0.81 2.94
 -2 -45 10 368.46 14.36
 -2 -44 10 12.23 3.94
 -1 -31 -11 51.23 3.12
 -1 -26 17 399.1 15.34
 -1 -34 19 161.95 7.95
 0 -29 -17 197.09 8.41
 0 -11 -11 56.42 3.19
 0 -5 -7 925.15 32.9
 0 -3 -5 2381.76 83.89
 0 -7 15 21.55 3.04
 0 -10 17 314.72 12.28
 0 -12 18 36.45 3.66
 0 -14 19 31.14 3.36
 0 -19 21 141.8 7.23
 1 -32 -22 12.35 4.45
 1 -21 -20 133.23 6.91
 1 -14 -18 283.21 11.25
 1 1 16 256.03 10.13
 2 -18 -23 1.8 4.55
 2 -8 -20 39.56 4.01
 2 -1 -17 43.41 3.77
 2 10 14 208.5 8.35
 2 9 15 131.31 5.94
 2 -6 24 0.91 3.73
 3 -2 -21 22.56 4.38
 3 13 -12 309.97 12
 3 14 -11 71.45 4.02
 3 15 -10 120.05 5.46
 3 18 -6 0.16 1.73
 3 19 -4 934.97 33.26
 3 15 14 -1.47 2.42
 3 14 15 461.79 17.16
 3 13 16 1.66 2.98
 3 6 21 -1.18 3.62
 4 21 11 1.39 2.05
 4 13 19 8.9 3.66
 4 10 21 62.56 4.89
 5 7 -22 27.3 4.16
 5 14 -18 48.23 4.62
 5 19 -14 71.9 5.12
 5 20 -13 51.74 4.17
 5 21 -12 342.06 13.38
 5 17 18 139.68 6.85
 6 25 -10 27.84 2.9
 6 27 8 4.3 1.19
 6 22 15 22.46 3.5
 6 21 16 53.64 4.32
 6 16 20 18.4 4.65
 7 20 -17 6.06 4.34
 7 25 -12 2.01 3.38
 7 27 -9 32.71 3.23
 8 23 -15 2.86 4.74
 8 27 -10 3.5 3.28
 8 29 -6 -0.94 2.14
 -2 -35 6 11.34 2.26
 -2 -36 7 484.26 17.82
 -2 -38 8 200.48 8.19
 -2 -41 9 449.21 16.88
 -1 -27 -10 209.53 8.01
 -1 -18 13 2.55 2.64
 -1 -24 16 172.08 7.55
 -1 -30 18 25.97 4.22
 -1 -35 19 12.18 4.18
 0 -35 -18 22.07 4.5
 0 -24 -16 417.93 15.75
 0 -15 -13 511.41 18.78
 0 -17 20 597.58 22.32
 0 -23 22 59.02 5.06
 1 -31 -22 244.29 10.65
 1 -25 -21 7.15 3.94
 1 -17 -19 46.99 3.97
 1 -11 -17 49.34 3.79
 1 7 -4 48.15 2.7
 1 8 -2 77.8 3.2
 1 6 11 -0.99 2
 1 -2 18 300.8 11.82
 1 -10 22 100.73 6.03
 2 -28 -25 30.32 4.75
 2 -22 -24 25.19 4.4
 2 -14 -22 245.24 10.57
 2 -3 -18 487.08 18.33
 2 1 -16 48.02 3.45
 2 7 -12 611.43 22.31
 2 12 -7 233.39 8.84
 2 13 10 74.99 3.57
 2 2 20 2.98 3.93
 2 -4 23 35.63 4.28
 3 -10 -24 366.57 14.71
 3 -7 -23 3.64 4.24
 3 12 -13 2.57 2.73
 3 9 19 231.24 9.79
 3 4 22 151.65 7.25
 3 2 23 146.08 7.2
 4 0 -23 15.16 4.36
 4 10 -18 267.92 11.14
 4 21 -8 612.16 22.27
 4 23 -4 -0.18 1.46
 5 11 -20 63.03 5.18
 5 18 -15 1.29 3.45
 5 22 -11 4.9 2.84
 5 26 -4 -0.02 1.62
 5 11 22 3.56 4.19
 6 14 -20 101.17 6.87
 6 17 -18 19.49 4.74
 7 29 -5 15.01 2.17
 8 24 -14 11.44 5.01
 8 25 -13 11.88 4.57
 -2 -35 3 131.41 5.35
 -2 -35 5 1.34 2.02
 -2 -37 7 11 2.56
 -2 -39 8 33.65 3.17
 -2 -42 9 1.67 2.92
 -1 -24 -9 90.12 3.91
 -1 -18 -6 60.95 2.7
 -1 -12 6 1365.28 48.36
 -1 -13 8 84.97 4.04
 -1 -27 17 191.17 8.32
 -1 -31 18 2.61 4.47
 -1 -36 19 335.73 13.55
 0 -34 -18 46.67 4.48
 0 -28 -17 3.88 2.96
 0 -6 -8 1.14 1.92
 0 0 6 117.99 4.85
 0 -2 10 408.2 15.02
 0 -6 14 26.77 2.78
 0 -20 21 39.98 4.63
 1 -1 -12 28.64 2.89
 1 4 -8 420.6 15.38
 1 5 12 2.17 2.19
 1 2 15 47.58 3.39
 1 -4 19 162.51 7.27
 1 -8 21 85.43 5.43
 1 -13 23 49.93 4.75
 2 -27 -25 205.54 9.74
 2 -17 -23 167.64 8.11
 2 -5 -19 513.84 19.32
 2 3 -15 334.27 12.87
 2 14 8 819.97 29.18
 2 5 18 315.31 12.38
 2 0 21 15.45 4.42
 2 -2 22 144.07 7.32
 3 -4 -22 62.62 5.38
 3 3 -19 195.93 8.57
 3 8 -16 91.15 5.01
 3 20 -1 164.51 6.09
 4 8 22 5.07 4.11
 5 17 -16 33.51 4.5
 5 22 13 97.71 4.73
 5 18 17 0.9 3.54
 5 14 20 31.97 4.41
 6 27 -7 47.98 3.04
 7 26 -11 47.57 3.97
 -2 -35 4 80.33 3.78
 -2 -36 6 588.81 21.4
 -2 -45 9 315.53 12.55
 -2 -44 9 2.22 3.62
 -2 -43 9 356.66 13.81
 -1 -35 -12 2.45 2.36
 -1 -30 -11 37.54 2.71
 -1 -17 12 1027.03 36.86
 -1 -25 16 22.36 3.37
 -1 -28 17 74.25 4.81
 -1 -32 18 91.53 5.8
 -1 -38 19 303.28 12.47
 -1 -37 19 49.51 4.82
 0 -20 -15 79.66 4.41
 0 -17 -14 40.91 3.3
 0 -2 -4 23.2 1.95
 0 -3 11 643.71 23.29
 0 -4 12 0.9 2.39
 0 -5 13 884.47 31.84
 0 -9 16 2.09 2.91
 0 -15 19 442.77 16.86
 0 -24 22 216.87 9.65
 1 -30 -22 15.17 4.55
 1 -24 -21 111.45 6.26
 1 -20 -20 66.9 4.68
 1 -6 -15 70.58 4.16
 1 -4 -14 6.25 2.68
 1 3 -9 239.41 9.18
 1 5 -7 2867.21 101.1
 1 4 13 331.98 12.55
 1 3 14 48.39 3.31
 1 -6 20 13.88 3.46
 2 -21 -24 121.46 7.06
 2 -13 -22 0.81 4.12
 2 6 -13 32.11 3.17
 2 15 5 362.83 12.94
 3 1 -20 55.11 4.53
 3 5 -18 53.92 4.22
 3 11 -14 199.55 8.21
 3 10 18 17.19 3.67
 4 3 -22 19.92 3.85
 4 5 -21 248.65 10.68
 4 7 -20 64.35 5.22
 4 17 -13 210.66 8.84
 4 18 -12 -0.2 2.85
 4 24 0 5.81 1.06
 4 22 9 255.93 9.49
 4 14 18 206.36 8.87
 4 6 23 5.19 4.35
 5 13 -19 1.56 4.24
 5 23 -10 15.8 2.81
 5 21 14 34.44 3.15
 5 19 16 23.6 3.43
 6 16 -19 7.77 4.87
 6 21 -15 159.94 7.68
 6 22 -14 13.34 3.44
 6 23 -13 33.38 3.62
 6 26 -9 157.4 6.89
 6 17 19 3.69 4.02
 6 14 21 61.91 5.63
 7 26 11 16.52 2.43
 8 26 -12 10.02 4.05
 8 30 -3 0.28 1.63
 -2 -37 1 12.18 1.62
 -2 -36 2 7.01 1.73
 -2 -36 5 582.28 21.12
 -2 -38 7 481.57 17.77
 -2 -41 8 303.95 11.77
 -2 -40 8 28.75 3.08
 -1 -14 9 355.49 13.25
 -1 -15 10 0.27 2.31
 -1 -16 11 110.93 5.1
 -1 -39 19 17 4.56
 0 -33 -18 156.37 7.65
 0 -27 -17 37.97 3.56
 0 -23 -16 16.27 2.99
 0 -1 8 26.46 2.52
 0 -11 17 173.57 7.56
 0 -13 18 53.37 4.04
 0 -18 20 2.34 3.56
 0 -21 21 74.07 5.46
 0 -25 22 43.28 4.68
 1 -29 -22 157.64 7.69
 1 -16 -19 169.86 7.52
 1 -13 -18 -0.62 2.96
 1 -8 -16 63.31 4.06
 1 2 -10 1298.12 46.19
 1 8 7 31.19 2.27
 1 7 9 1365.17 48.39
 1 -1 17 11.22 2.93
 1 -11 22 65.4 4.77
 2 -26 -25 28.16 4.58
 2 -7 -20 32.24 3.88
 2 14 -4 1643.41 58.04
 2 15 -1 743.18 26.28
 2 6 17 3.97 2.96
 2 3 19 57.57 4.14
 3 -9 -24 -0.57 3.68
 3 -6 -23 24.3 4.03
 3 -1 -21 53.49 4.97
 3 7 20 12.7 3.3
 4 1 -23 16.35 3.82
 4 9 -19 36.26 4.58
 4 16 -14 216.37 8.96
 4 19 -11 27.65 2.99
 4 20 12 119.72 5.38
 4 11 20 9.29 3.54
 5 16 -17 54.22 4.58
 5 25 -7 3.07 1.83
 6 20 -16 39.1 4.49
 6 24 -12 264.18 10.72
 7 28 -8 -0.02 2.37
 8 28 -9 0.33 2.5
 8 29 -7 0.32 2.12
 -2 -36 3 152.03 6.01
 -2 -36 4 243.89 9.24
 -2 -37 6 24.95 2.54
 -2 -39 7 40.49 3.18
 -2 -42 8 25.23 3.24
 -1 -34 -12 276.03 10.52
 -1 -12 5 452.74 16.34
 -1 -26 16 152.88 6.92
 -1 -29 17 124 6.5
 -1 -33 18 8.34 4.16
 -1 -41 19 4.86 3.93
 -1 -40 19 87.18 5.65
 0 -32 -18 10.16 3.75
 0 -12 -12 215.29 8.47
 0 -7 -9 425.55 15.54
 0 -8 15 193.1 8
 1 -19 -20 114.07 5.93
 1 -2 -13 353.88 13.33
 1 -3 18 187.52 8
 1 -9 21 31.24 4.13
 1 -14 23 26.72 4.32
 2 -25 -25 12.09 4.27
 2 -20 -24 12.72 4.11
 2 -16 -23 88.13 5.82
 2 -2 -18 36.02 3.35
 2 0 -17 88.61 4.95
 2 5 -14 7.57 2.77
 2 13 -6 83.79 3.76
 2 12 11 920.56 32.91
 2 -5 23 131.1 6.8
 3 -3 -22 241.48 10.26
 3 7 -17 25.55 3.53
 3 10 -15 685.16 25.12
 3 17 11 434.89 15.93
 3 5 21 -0.94 3.62
 3 1 23 5.46 3.66
 4 15 -15 258.87 10.62
 4 20 -10 47.26 3.2
 4 15 17 17.27 3.37
 5 10 -21 199.28 9.18
 5 15 19 71.45 5.09
 5 12 21 108.26 6.27
 6 19 -17 65.55 5.4
 7 23 -15 2.96 4.1
 7 24 -14 121.08 6.79
 7 27 -10 55.59 4.12
 8 27 -11 3.69 3.53
 8 30 -4 1.29 1.7
 -2 -37 5 52.44 3.3
 -2 -38 6 487.11 17.89
 -2 -40 7 76.07 4.09
 -2 -44 8 33.76 3.65
 -2 -43 8 146.56 6.52
 -1 -26 -10 104.75 4.48
 -1 -13 7 12.76 2.1
 -1 -34 18 270.95 11.35
 0 -19 -15 47.9 3.48
 0 -14 -13 402.24 14.93
 0 0 5 370.57 13.39
 0 -10 16 895.29 32.4
 0 -16 19 50.97 4.14
 0 -19 20 847.73 31.07
 0 -22 21 216.68 9.61
 1 -28 -22 0.43 4.23
 1 -23 -21 17.14 4.01
 1 1 -11 1.2 2.42
 1 6 -6 33.65 2.49
 1 0 16 6.9 2.76
 1 -5 19 79.92 4.76
 1 -7 20 24.03 3.52
 2 -12 -22 613.1 23.04
 2 -9 -21 14.8 3.86
 2 -4 -19 114.3 5.88
 2 2 -16 301.05 11.69
 2 7 16 11.66 2.79
 2 1 20 41.46 4.13
 2 -1 21 22.57 4.35
 2 -3 22 122.57 6.46
 3 11 17 66.34 4.38
 3 3 22 9.21 3.51
 4 11 -18 74.35 5.18
 4 22 -7 127.65 5.37
 4 23 -5 94.25 4.19
 4 19 13 199.74 8.11
 4 16 16 55.83 4.31
 4 9 21 158.29 7.61
 5 12 -20 161.51 7.91
 5 15 -18 185.79 8.42
 5 24 -9 375.11 14.25
 5 26 -5 148.43 6.07
 6 15 -20 61.32 5.42
 6 18 -18 -0.19 3.97
 6 25 -11 0.75 2.42
 6 25 11 0.25 1.9
 6 18 18 5.93 3.8
 7 25 -13 -0.79 3.56
 7 29 -6 -0.32 1.92
 7 30 -1 0.42 1.45
 7 30 0 1.11 1.37
 -2 -37 2 2.36 1.67
 -2 -41 7 0.61 2.47
 -2 -45 8 283.65 11.35
 -1 -29 -11 147.89 5.99
 -1 -21 -8 740.33 26.38
 -1 -12 4 2092.04 73.75
 -1 -18 12 134.27 5.91
 -1 -24 15 -0.16 3.27
 -1 -27 16 153.17 6.98
 -1 -30 17 5.01 3.52
 -1 -35 18 1.02 4.11
 0 -31 -18 113.87 6.09
 0 -26 -17 333.07 12.89
 0 -22 -16 251.61 10.01
 0 -16 -14 181.15 7.39
 0 -7 14 56.73 3.72
 0 -12 17 522.74 19.41
 0 -14 18 33.52 3.56
 1 -15 -19 89.95 5.07
 1 -12 -18 547.38 20.35
 1 -12 22 106.81 6.22
 1 -15 23 139.79 6.89
 2 -24 -25 0.7 4.67
 2 -19 -24 225.88 9.96
 2 -15 -23 43.2 4.69
 2 -6 -20 0.33 3.29
 2 9 -11 375.01 14.01
 2 10 -10 0.51 2.66
 2 4 18 5.16 3.18
 3 -8 -24 170.27 8.24
 3 -5 -23 5.7 4.22
 3 0 -21 9.38 4.11
 3 2 -20 33.61 4.06
 3 4 -19 27.96 3.71
 3 9 -16 119.31 5.82
 3 19 -5 1317.37 46.73
 3 12 16 272.3 10.81
 3 8 19 16.34 3.72
 4 4 -22 36.77 4.69
 4 6 -21 22.37 4.25
 4 8 -20 55.18 4.97
 4 18 14 0.35 2.86
 4 17 15 130.96 6.26
 4 12 19 382.61 14.88
 4 7 22 129.35 6.98
 4 5 23 223.84 10.02
 5 19 -15 5.31 3.77
 5 20 -14 48.78 4.13
 5 21 -13 180.06 8.04
 5 10 22 137.33 7.58
 6 15 20 0.28 4.44
 7 30 -2 -0.01 1.58
 8 24 -15 35.56 5.64
 8 25 -14 7.2 4.33
 -2 -37 3 3.78 1.8
 -2 -37 4 9.39 2.13
 -2 -38 5 397.03 14.68
 -2 -39 6 9.57 2.46
 -2 -42 7 67.26 3.98
 -1 -33 -12 3.58 2.1
 -1 -23 -9 243.35 9.07
 -1 -17 11 406.37 15.11
 -1 -31 17 132.59 6.88
 -1 -36 18 168.2 8.08
 0 -2 9 1373.1 48.72
 0 -17 19 893.6 32.57
 0 -23 21 15.06 4.25
 1 -27 -22 151.84 7.47
 1 -22 -21 43.09 4.51
 1 -18 -20 -1.11 3.63
 1 -7 -16 1145.96 41.16
 1 -5 -15 780.31 28.3
 1 0 -12 889.76 31.97
 1 6 10 14.53 2.24
 1 1 15 67.38 3.94
 1 -2 17 43.59 3.57
 1 -10 21 211.95 9.26
 2 4 -15 42.34 3.57
 2 8 -12 145.88 6.3
 2 11 -9 621.17 22.47
 2 11 12 137.08 5.82
 2 10 13 30.22 2.75
 2 9 14 426.83 15.86
 3 -2 -22 69.32 5.42
 3 6 -18 8.56 3.25
 3 13 -13 43.24 3.73
 3 14 -12 3.15 2.54
 3 15 -11 283.69 11
 3 18 -7 1.3 1.89
 3 20 -2 143.44 5.42
 3 16 12 14.24 2.22
 4 2 -23 2.9 4.19
 4 21 -9 385.49 14.39
 5 14 -19 -0.65 3.76
 5 18 -16 17.83 4.11
 5 22 -12 -0.49 3.04
 5 27 0 7.73 1.21
 5 16 18 34.24 4.33
 6 17 -19 2.73 4.76
 6 27 -8 33.4 2.83
 6 19 17 159.62 7.52
 7 26 -12 38.6 3.76
 7 30 1 0.13 1.16
 7 25 12 1.61 2.36
 8 26 -13 -0.94 4.27
 8 28 -10 1.21 2.72
 8 29 -8 0.8 2.69
 8 30 -5 -0.57 1.91
 -2 -40 6 104.36 4.87
 -2 -44 7 105.42 5.26
 -2 -43 7 1.18 2.92
 -1 -19 -7 551.42 19.7
 -1 -12 3 1237.67 43.71
 -1 -14 8 27.54 2.45
 -1 -15 9 37.53 2.83
 -1 -16 10 392.45 14.55
 -1 -25 15 13.57 3.04
 -1 -28 16 72.65 4.59
 -1 -32 17 71.61 5.07
 -1 -38 18 369.1 14.64
 -1 -37 18 2.34 3.87
 0 -30 -18 1.76 3.46
 0 -25 -17 8.7 3.02
 0 -8 -10 11.1 2.16
 0 -3 10 566.6 20.54
 0 -6 13 168.91 7.07
 0 -9 15 47.35 3.56
 0 -20 20 11.85 3.89
 0 -24 21 396.97 15.61
 1 -33 -23 101.9 6.37
 1 -26 -22 1.26 3.88
 1 -3 -14 406.9 15.23
 1 2 14 346.56 13.07
 1 -13 22 6.55 4.13
 1 -16 23 86.63 5.69
 2 -23 -25 62.37 5.25
 2 -18 -24 -0.45 4.1
 2 -8 -21 144.36 7.04
 2 -1 -18 51.2 3.98
 2 7 -13 130.42 5.89
 2 2 19 200.65 8.66
 2 -4 22 91.97 5.56
 3 18 9 56.87 2.8
 3 15 13 56.61 3.42
 3 14 14 416.63 15.54
 3 13 15 2.84 2.73
 3 6 20 2.49 3.6
 3 0 23 262.41 11
 4 10 -19 325.96 13.16
 4 10 20 136.73 6.93
 5 11 -21 34.96 4.66
 5 17 -17 252.51 10.75
 5 23 -11 17.03 2.8
 5 27 -1 7.43 1.29
 5 27 1 3.99 0.98
 5 13 20 4.07 3.96
 6 22 -15 5.45 3.58
 6 26 -10 151.92 6.78
 6 13 21 2.86 4.53
 7 28 -9 3.35 2.64
 7 30 -3 -1.04 1.66
 -2 -38 2 0.36 1.75
 -2 -38 4 153.9 6.25
 -2 -39 5 37.99 2.8
 -2 -41 6 42.68 3.19
 -1 -23 14 37.69 3.36
 -1 -39 18 3.08 4.33
 0 -21 -16 18.66 2.92
 0 -18 -15 18.49 2.88
 0 0 4 388.64 13.95
 0 -1 7 110.95 4.71
 0 -4 11 2.62 2.3
 0 -5 12 997.99 35.75
 0 -11 16 41.01 3.59
 0 -13 17 34.81 3.56
 0 -15 18 280.21 11.19
 1 -32 -23 21.41 4.56
 1 -21 -21 230.77 10.1
 1 -14 -19 677.01 24.97
 1 8 6 115.41 4.56
 1 5 11 248.49 9.45
 1 4 12 378.6 14.03
 1 3 13 1345.19 47.93
 1 -4 18 4.68 3.03
 1 -6 19 52.7 3.98
 1 -8 20 371.09 14.4
 2 -14 -23 275.09 11.57
 2 -3 -19 189.52 8.23
 2 1 -17 37.89 3.62
 2 12 -8 625.78 22.56
 2 13 9 120.56 4.97
 2 5 17 6.45 2.93
 2 0 20 21.66 4.12
 2 -2 21 2.62 4.12
 3 -10 -25 164.85 7.88
 3 -7 -24 9.66 4.3
 3 -4 -23 27.82 4.48
 3 8 -17 95.17 5.23
 3 19 7 7.05 1.23
 3 9 18 156.89 7.24
 3 4 21 131.86 6.74
 3 2 22 214.62 9.43
 4 17 -14 315.69 12.33
 4 18 -13 29.53 3.49
 4 13 18 17.84 3.61
 5 13 -20 1.82 3.87
 5 25 -8 6.2 2.67
 5 17 17 48.11 4.11
 6 16 -20 58.19 5.36
 6 20 -17 39.48 4.38
 6 21 -16 91.81 5.8
 6 23 -14 30.91 3.72
 6 24 -13 72.61 4.76
 6 29 0 11.24 1.38
 6 24 12 155.97 6.59
 6 20 16 1.57 3.22
 6 16 19 18.85 4.02
 7 27 -11 26.28 3.3
 7 29 -7 -0.13 1.98
 7 24 13 -1.91 2.47
 8 27 -12 21.6 4.19
 -2 -39 1 17.28 1.76
 -2 -38 3 51.63 2.88
 -2 -40 5 336.33 12.64
 -2 -42 6 9.24 2.56
 -1 -32 -12 69.09 3.59
 -1 -28 -11 406.32 14.9
 -1 -25 -10 40.43 2.52
 -1 -13 6 334.75 12.27
 -1 -26 15 59.36 4.05
 -1 -29 16 414.03 15.88
 -1 -33 17 102.99 5.95
 -1 -42 18 -1.38 3.69
 -1 -41 18 0.42 4.25
 -1 -40 18 115.54 6.41
 0 -29 -18 496.55 18.71
 0 -13 -13 24.9 2.61
 0 -11 -12 301.3 11.35
 0 -4 -7 529.63 19.03
 0 -18 19 7.38 3.43
 0 -21 20 444.18 17.09
 0 -25 21 3.39 4.14
 1 -25 -22 2.5 3.88
 1 -17 -20 208 8.87
 1 -11 -18 20.6 3.24
 1 -1 -13 52.1 3.46
 1 7 -5 132.49 5.35
 1 7 8 1453.62 51.44
 1 -1 16 242.25 9.66
 1 -11 21 8.94 3.95
 2 -22 -25 0.94 4.09
 2 -5 -20 81.4 4.99
 2 3 -16 337.05 13
 2 6 -14 6.31 2.81
 2 15 -2 69.47 2.88
 2 14 7 198.74 7.37
 3 1 -21 52.76 4.83
 3 3 -20 460.95 17.61
 3 5 -19 141.93 6.81
 3 11 -15 49.68 3.81
 3 20 4 94.4 3.44
 4 3 -23 49.81 4.89
 4 5 -22 74.82 5.41
 4 7 -21 129.86 6.88
 4 12 -18 212.3 9.29
 4 16 -15 114.34 5.92
 4 19 -12 9.29 2.91
 4 21 10 71.86 3.42
 4 8 21 17.32 3.88
 4 4 23 15.68 4.04
 5 16 -18 36.98 4.26
 5 26 -6 190.99 7.56
 5 23 11 15.87 2.03
 5 11 21 14.59 4.47
 6 29 -2 9.46 1.57
 6 21 15 51.49 4
 7 23 -16 32.6 4.75
 -2 -39 2 76.5 3.51
 -2 -39 4 142.25 5.85
 -2 -44 6 93.8 4.86
 -2 -43 6 1.81 2.66
 -1 -16 -5 652.73 23.12
 -1 -15 -4 692.45 24.46
 -1 -34 17 118.92 6.45
 -1 -45 18 2.09 3.86
 -1 -44 18 7.69 4.33
 -1 -43 18 1.59 4.25
 0 -24 -17 476.78 17.85
 0 -15 -14 97.91 4.82
 0 -5 -8 49.09 3.05
 0 -3 -6 55.22 2.89
 0 -8 14 1.22 2.54
 1 -31 -23 282.12 11.77
 1 -20 -21 14.09 3.89
 1 -6 -16 4.23 2.79
 1 3 -10 166.14 6.76
 1 4 -9 917.48 32.79
 1 8 -3 2345.05 82.56
 1 -14 22 131.42 6.67
 1 -17 23 205.54 9.04
 2 -21 -25 198.65 9.14
 2 -17 -24 255.45 10.94
 2 -13 -23 4.2 4.21
 2 14 -5 2172.31 76.65
 2 6 16 1.11 2.43
 2 3 18 203.12 8.48
 3 -1 -22 31.98 4.05
 3 10 17 51.11 3.94
 3 7 19 403.51 15.6
 4 9 -20 2.6 4.02
 4 15 -16 257.43 10.52
 4 20 -11 68.3 3.96
 4 22 -8 1.92 1.95
 4 23 -6 171.74 6.8
 4 14 17 224.2 9.38
 4 6 22 1.22 4.07
 5 10 -22 168.85 8.31
 5 24 -10 108.96 5.42
 5 18 16 3.89 2.92
 5 14 19 4.21 3.74
 5 9 22 -1.87 4.19
 6 19 -18 23.55 4.24
 6 25 -12 -0.4 2.54
 6 29 1 19.46 1.45
 6 23 13 0 2.47
 6 22 14 50.58 3.79
 7 24 -15 109.58 6.62
 7 25 -14 4.46 3.67
 7 30 -4 -0.35 1.74
 8 30 -6 1.16 1.86
 -2 -39 3 47.54 2.77
 -2 -40 4 39.38 2.81
 -2 -42 5 81.65 4.25
 -2 -41 5 107.13 5
 -1 -14 7 69.13 3.42
 -1 -24 14 3.25 3.13
 -1 -27 15 403.62 15.35
 -1 -30 16 18.7 3.44
 -1 -35 17 56.85 4.92
 0 -34 -19 1.37 3.78
 0 -28 -18 3.75 3.34
 0 -20 -16 128.34 5.78
 0 -1 -3 99.2 3.88
 0 -10 15 641.18 23.45
 0 -16 18 26.73 3.49
 0 -19 19 917.94 33.44
 0 -22 20 58.17 4.86
 0 -26 21 126.39 6.85
 1 -30 -23 2.08 4.24
 1 -24 -22 22.18 4.17
 1 -16 -20 144.09 6.8
 1 -13 -19 42.65 3.81
 1 -4 -15 83.58 4.48
 1 2 -11 1469.94 52.25
 1 5 -8 1285.61 45.64
 1 -3 17 297.16 11.69
 1 -9 20 56.37 4.3
 2 -7 -21 17.36 3.79
 2 13 -7 114.15 4.86
 3 -9 -25 33.66 4.73
 3 -6 -24 4.79 4.21
 3 -3 -23 -1.21 4.17
 3 7 -18 67.98 4.5
 3 10 -16 304.14 11.96
 3 20 -3 135.48 5.22
 3 -1 23 0.31 4.03
 4 11 -19 12.25 4.04
 4 24 -3 209.93 7.88
 4 11 19 2.3 3.16
 5 12 -21 192.61 8.91
 5 15 -19 22.85 4.04
 5 20 -15 40.78 4.3
 5 21 -14 48.23 4.33
 6 18 -19 2.7 4.66
 6 27 -9 1.03 2.48
 6 29 -3 -0.49 1.51
 6 14 20 74.94 5.54
 7 27 9 0.89 1.68
 8 25 -15 0.97 4.52
 8 28 -11 -1.09 3.03
 8 29 -9 -0.27 2.62
 -2 -40 2 0.1 1.73
 -2 -40 3 24.18 2.37
 -2 -41 4 261.87 9.96
 -2 -43 5 23.96 2.69
 -1 -31 -12 3.73 2.12
 -1 -17 10 84.73 4.19
 -1 -31 16 599.34 22.34
 -1 -36 17 240.35 10.27
 0 -17 -15 108.83 5.24
 0 -6 -9 73.96 3.59
 0 -2 8 1631.57 57.74
 0 -7 13 1646.99 58.57
 0 -12 16 774.96 28.16
 0 -14 17 668.7 24.56
 0 -27 21 1.12 4.04
 1 -29 -23 116.38 6.39
 1 -10 -18 762.39 27.84
 1 -2 -14 3 2.63
 1 0 15 2.21 2.55
 1 -5 18 308.34 12.06
 1 -7 19 16.4 3.27
 1 -12 21 358.41 14.17
 1 -15 22 34.69 4.53
 2 -20 -25 0.54 4.02
 2 -16 -24 6.29 4.12
 2 -2 -19 120.74 6.02
 2 0 -18 156.57 7.05
 2 5 -15 608.69 22.35
 2 12 10 1040.74 37.05
 2 7 15 235.3 9.28
 2 1 19 39.19 3.69
 2 -1 20 38.12 4.03
 3 19 -6 850.45 30.4
 3 5 20 90.79 5.44
 3 3 21 9.78 3.44
 3 1 22 7.97 3.89
 4 6 -22 2.14 3.97
 4 21 -10 108.2 4.98
 4 15 16 262.89 10.56
 5 19 -16 94.36 5.69
 5 22 -13 138.1 6.67
 5 22 12 0.89 2.35
 5 19 15 3.21 2.81
 6 17 18 64.06 5.01
 7 26 -13 158.37 7.62
 7 28 -10 32.76 3.44
 7 29 -8 8.9 2.47
 7 30 2 0.47 0.96
 8 26 -14 14.13 4.37
 -2 -42 4 1.36 2.15
 -2 -44 5 50.15 3.35
 -1 -27 -11 0 1.98
 -1 -22 -9 -0.35 1.8
 -1 -20 -8 0.87 1.52
 -1 -17 -6 144.53 5.44
 -1 -13 5 66.68 3.12
 -1 -15 8 638.49 23
 -1 -16 9 268.57 10.19
 -1 -25 14 52.79 3.71
 -1 -28 15 85.54 4.76
 -1 -32 16 72.17 4.74
 -1 -38 17 336.06 13.48
 -1 -37 17 3.47 4.07
 0 -33 -19 121.91 6.47
 0 -27 -18 86.79 5.02
 0 -23 -17 33.34 3.42
 0 0 3 10.64 1.48
 0 -6 12 40.53 3.06
 0 -17 18 904.21 32.87
 0 -20 19 20.83 3.63
 0 -23 20 91.84 5.69
 1 -23 -22 145.35 7.32
 1 -19 -21 408.81 15.96
 1 1 -12 25.92 2.8
 1 6 -7 61.74 3.28
 2 -12 -23 271.57 11.45
 2 -4 -20 83.31 4.96
 2 2 -17 2.02 2.95
 2 9 -12 595.15 21.71
 2 10 -11 158.87 6.74
 3 -8 -25 29.98 4.56
 3 2 -21 23.72 4.27
 3 4 -20 9.14 3.13
 3 9 -17 9.65 3.18
 3 14 -13 1.62 2.89
 3 15 -12 912.3 32.92
 3 18 -8 134.81 5.7
 3 17 10 431.72 15.72
 3 11 16 20.03 3.02
 4 4 -23 6.52 4.17
 4 8 -21 32.71 4.52
 4 20 11 136.67 5.67
 4 9 20 124.2 6.35
 5 14 -20 62.42 5.4
 5 18 -17 1.52 3.56
 5 23 -12 92.51 5.13
 5 27 2 5.06 0.8
 5 21 13 31.53 2.97
 5 20 14 51.62 3.69
 5 15 18 61.55 4.71
 5 12 20 27.54 4.27
 6 17 -20 91.12 6.47
 6 26 -11 300.67 11.91
 6 26 9 1.39 1.51
 6 12 21 96.26 6.49
 7 30 -5 2.88 1.8
 8 30 -7 -0.2 1.95
 -2 -41 2 330.76 12.18
 -2 -41 3 182.6 7.17
 -2 -43 4 106.44 4.82
 -1 -24 -10 336.73 12.39
 -1 -39 17 9.34 4.35
 0 -32 -19 3.91 3.95
 0 -14 -14 575.96 21.07
 0 -12 -13 77.6 4
 0 -7 -10 676.43 24.34
 0 -2 -5 415.45 14.97
 0 -1 6 126.88 5.13
 0 -3 9 574.2 20.71
 0 -5 11 3062.27 108.12
 0 -9 14 18.66 2.86
 0 -24 20 59.18 4.88
 0 -28 21 18.99 4.21
 1 -28 -23 45.27 4.96
 1 -15 -20 53.07 4.09
 1 6 9 13.01 1.89
 1 1 14 51.97 3.37
 1 -2 16 0.98 2.69
 1 -10 20 646.85 23.96
 2 -19 -25 328.75 13.4
 2 -15 -24 269 11.37
 2 -6 -21 1.15 3.02
 2 4 -16 52.31 3.8
 2 8 -13 93.93 4.75
 2 11 -10 221.37 8.65
 2 11 11 216.51 8.38
 2 8 14 2.74 2.47
 2 4 17 284.32 11.13
 3 -5 -24 -1.84 4.15
 3 0 -22 96.25 6.05
 3 6 -19 0.38 3.29
 3 8 18 19.46 3.61
 4 10 -20 271.75 11.36
 4 16 15 35.31 3.59
 4 12 18 312.94 12.44
 4 7 21 196.64 8.82
 4 5 22 233.85 10.25
 4 3 23 71.23 5.21
 5 11 -22 -1.82 4.2
 5 17 -18 219.99 9.74
 5 25 -9 1.8 2.58
 5 26 -7 390.12 14.55
 5 10 21 63.32 5.14
 6 21 -17 63.92 5.35
 6 22 -16 134 6.95
 6 23 -15 26.42 3.81
 7 27 -12 10.09 3.18
 8 27 -13 21.49 4.4
 -2 -42 1 5.42 1.68
 -2 -42 2 -0.02 1.83
 -2 -42 3 9.3 2.05
 -1 -35 -13 5.33 2.45
 -1 -30 -12 0.93 2.1
 -1 -23 13 231.85 9.26
 -1 -29 15 685.89 25.23
 -1 -33 16 226.9 9.56
 -1 -41 17 21.63 4.52
 -1 -40 17 164.32 7.81
 0 -26 -18 86.55 4.93
 0 -19 -16 107.5 5.29
 0 -10 -12 300.18 11.3
 0 -4 10 90.81 4.29
 0 -11 15 15.3 2.95
 0 -13 16 48.24 3.74
 0 -15 17 207.64 8.65
 1 -22 -22 10.29 4.02
 1 -18 -21 11.14 3.8
 1 -12 -19 826.81 30.16
 1 -7 -17 342.67 13.18
 1 -5 -16 500.35 18.57
 1 0 -13 688.27 24.97
 1 2 13 873.79 31.4
 1 -4 17 36.6 3.45
 1 -8 19 207.77 8.76
 1 -13 21 -2.49 3.79
 1 -16 22 125.16 6.71
 2 12 -9 189.17 7.47
 2 15 -3 1395.54 49.28
 2 10 12 290.35 10.96
 2 9 13 333.86 12.56
 2 2 18 227.72 9.28
 2 -9 23 135.73 7
 3 -2 -23 184.54 8.64
 3 12 -15 403.82 15.32
 3 -2 23 151.18 7.37
 4 17 -15 356.12 13.8
 4 18 -14 2.95 3.23
 4 23 -7 64.5 3.3
 4 24 -4 538.28 19.42
 4 23 6 1.36 0.86
 4 19 12 82.1 4.12
 4 17 14 305.69 11.88
 5 27 -4 97.32 4.23
 5 8 22 30.53 4.64
 6 20 -18 45.14 5.1
 6 24 -14 10.52 3.49
 6 18 17 1.26 3.52
 6 15 19 13.74 3.87
 7 23 -17 24.58 4.38
 8 29 -10 -0.01 2.75
 -1 -13 4 6.69 1.84
 -1 -14 6 613.49 22.02
 -1 -26 14 7.28 2.82
 -1 -34 16 271.07 11.23
 -1 -48 17 67.93 5.49
 -1 -47 17 58.88 4.89
 -1 -46 17 61.21 4.87
 -1 -45 17 73.98 5.21
 -1 -44 17 19.34 4.39
 -1 -43 17 144.94 7.4
 -1 -42 17 4.32 3.73
 0 -31 -19 515.31 19.48
 0 -22 -17 410.94 15.55
 0 -16 -15 392.46 14.76
 0 -18 18 1.25 3.15
 0 -21 19 555.57 20.79
 0 -25 20 0.23 3.93
 1 -27 -23 101.44 5.96
 1 -3 -15 568.5 20.84
 1 5 10 893.25 31.91
 1 3 12 40.78 2.88
 1 -6 18 35.96 3.58
 2 -18 -25 -0.35 3.98
 2 -11 -23 20.21 4.34
 2 -8 -22 171.95 8.12
 2 -3 -20 221.28 9.36
 2 -1 -19 14.68 3.3
 2 1 -18 35.84 3.6
 2 7 -14 64.62 4.02
 2 5 16 19.48 2.72
 2 0 19 160.64 7.18
 3 -7 -25 46.56 4.43
 3 8 -18 66.21 4.4
 3 11 -16 -0.56 2.89
 3 20 -4 1.39 1.36
 3 16 11 48.23 2.91
 3 13 14 4.37 2.31
 3 6 19 1.5 3.58
 3 0 22 339.34 13.6
 4 5 -23 181.49 8.54
 4 7 -22 104.74 6.23
 4 12 -19 587.34 22.1
 4 16 -16 0.54 3.24
 4 19 -13 154.65 6.8
 4 22 -9 0.23 1.77
 4 18 13 -1.16 2.71
 5 13 -21 2.31 4.04
 5 16 -19 15.88 3.95
 5 16 17 103.2 5.56
 6 19 -19 15.13 4.3
 6 25 -13 4.66 2.85
 6 27 -10 0.01 2.56
 7 24 -16 15.61 4.7
 7 25 -15 -1.48 3.71
 7 30 -6 0.14 1.99
 8 28 -12 -2.3 3.64
 -1 -34 -13 178.56 7.23
 -1 -18 -7 1.42 1.48
 -1 -24 13 305.73 11.79
 -1 -30 15 46.53 3.79
 -1 -35 16 10.78 4.25
 0 0 2 2573.44 90.47
 0 -8 13 846.57 30.5
 1 -26 -23 48.78 5.09
 1 -14 -20 362.49 14.05
 1 8 5 1997.94 70.37
 1 4 11 372.44 13.74
 1 -1 15 67.23 4.15
 1 -11 20 -0.06 3.34
 1 -17 22 322.02 12.98
 2 -14 -24 0.92 3.98
 2 -5 -21 42.81 4.21
 2 3 -17 505.65 18.87
 2 6 -15 4.52 2.8
 2 14 -6 1419.87 50.29
 3 -4 -24 97.5 6.12
 3 1 -22 25.69 4.46
 3 3 -21 275.59 11.43
 3 5 -20 588.76 22.03
 3 15 12 111.69 5
 3 14 13 412.22 15.29
 3 9 17 285.21 11.28
 3 4 20 48.92 4.15
 3 2 21 366.1 14.33
 4 9 -21 27.5 4.22
 4 15 -17 356.43 14
 4 20 -12 63.56 3.99
 4 13 17 31.88 3.75
 4 10 19 151.04 7.04
 5 13 19 6.11 3.77
 6 29 2 9.09 0.97
 6 19 16 158.75 7.51
 7 26 -14 146.06 7.22
 7 28 -11 6.74 2.8
 7 29 -9 48.08 3.62
 8 26 -15 27.95 5.27
 8 30 -8 -0.92 2.17
 -1 -29 -12 0.21 2.1
 -1 -26 -11 423.08 15.46
 -1 -15 7 803.23 28.72
 -1 -22 12 430.59 16.02
 -1 -27 14 170.06 7.32
 -1 -31 15 567.96 21.1
 -1 -36 16 209.63 9.35
 0 -30 -19 6.13 3.84
 0 -25 -18 8.18 3.16
 0 -18 -16 1.82 2.66
 0 -16 17 33.56 3.45
 0 -19 18 575.15 21.38
 0 -22 19 33.47 3.86
 0 -26 20 71.43 5.32
 1 -32 -24 8.57 4.47
 1 -21 -22 206.56 9.17
 1 -17 -21 360.12 14.27
 1 -11 -19 15.66 3.56
 1 -1 -14 15.33 2.76
 1 7 -6 2252.6 79.47
 1 8 -4 15.36 1.93
 1 7 7 1364.17 48.25
 1 -14 21 399.08 15.53
 2 13 -8 145.94 5.94
 2 13 8 1.29 1.49
 2 -10 23 212.19 9.36
 3 -1 -23 1.74 4.07
 3 7 -19 300.66 12
 3 10 -17 329.32 12.86
 3 19 -7 1005.84 35.9
 3 -3 23 137.39 7.26
 4 8 20 108 5.84
 4 2 23 45.01 4.25
 5 12 -22 257.08 11.1
 5 15 -20 38.49 4.48
 5 19 -17 142.06 6.93
 5 20 -16 69.05 5.05
 5 21 -15 2.26 3.48
 5 22 -14 104.74 5.66
 6 18 -20 1.78 4.74
 6 26 -12 131.65 6.18
 6 13 20 -2.02 4.14
 7 26 10 18.28 2.32
 -1 -33 -13 14.73 2.4
 -1 -21 -9 614.95 22.03
 -1 -37 16 3.55 3.9
 0 -29 -19 542.43 20.46
 0 -21 -17 247.9 9.84
 0 -13 -14 9.54 2.66
 0 -11 -13 25.24 2.84
 0 -2 7 1060.1 37.64
 0 -7 12 1090.53 38.97
 0 -10 14 339.95 12.91
 0 -12 15 895.07 32.34
 0 -14 16 409.78 15.48
 0 -27 20 243.29 10.41
 1 -31 -24 157.63 8.02
 1 -25 -23 10.38 4.31
 1 -6 -17 1.85 2.8
 1 3 -11 17.48 2.62
 1 4 -10 977.26 34.93
 1 5 -9 1323.14 47
 1 -3 16 942.4 34.03
 1 -9 19 9.59 3.17
 1 -18 22 42.82 4.54
 2 -17 -25 291.06 12.12
 2 -13 -24 68.05 5.23
 2 -7 -22 57.65 4.79
 2 6 15 0.38 2.65
 2 3 17 4.83 2.95
 3 -6 -25 5 4.15
 3 18 -9 0.7 2.12
 3 18 8 83.63 3.54
 3 7 18 390.5 14.96
 4 11 -20 3.53 3.99
 4 21 -11 50.56 3.38
 4 24 -5 808.77 28.96
 4 6 21 2.12 3.66
 4 4 22 11.54 3.81
 5 18 -18 10.05 3.65
 5 23 -13 6.92 3.28
 5 25 -10 1.13 2.53
 5 26 -8 477.36 17.71
 5 27 -5 71.53 3.44
 5 17 16 24.55 3.53
 5 11 20 26.18 4.34
 5 9 21 70.96 5.33
 5 7 22 0.86 4.22
 6 25 10 0.8 1.76
 6 16 18 14.89 3.74
 6 11 21 0.05 4.63
 7 27 -13 2.07 3.08
 7 30 -7 0.45 2.01
 8 27 -14 8.91 4.53
 -1 -23 -10 45.96 2.72
 -1 -25 13 8.42 2.75
 -1 -28 14 60.9 3.95
 -1 -32 15 4.83 3.05
 -1 -39 16 78.12 5.36
 -1 -38 16 134.65 6.88
 0 -24 -18 38.36 3.61
 0 -15 -15 4.04 2.72
 0 -5 -9 763.08 27.3
 0 -4 -8 1303.24 46.19
 0 -1 5 5.61 1.84
 0 -17 17 244.49 9.93
 0 -23 19 139.18 6.78
 1 -20 -22 1.74 4.38
 1 -13 -20 18 3.38
 1 -4 -16 171.95 7.3
 1 2 -12 670.75 24.29
 1 0 14 200.81 8.08
 1 -5 17 776.39 28.26
 1 -7 18 327.52 12.73
 1 -12 20 701.88 25.88
 1 -15 21 17.83 3.98
 2 -2 -20 224.54 9.42
 2 0 -19 67.8 4.14
 2 5 -16 537.64 19.93
 2 14 6 111.29 4.26
 2 1 18 26.11 3.18
 2 -8 22 -0.16 3.71
 2 -11 23 17.39 3.98
 3 -3 -24 1.5 4.15
 3 9 -18 85.89 4.93
 3 15 -13 491.86 18.25
 3 10 16 183.86 7.72
 3 -1 22 7.5 3.53
 4 6 -23 11.79 4.24
 4 8 -22 39.21 4.54
 4 14 16 61.79 4.3
 5 14 -21 110.02 6.45
 5 14 18 38.7 4.13
 6 22 -17 228.36 10.12
 6 23 -16 14.06 3.97
 6 24 -15 1.91 3.27
 6 29 -6 125.86 5.52
 6 27 7 3.56 1.07
 6 20 15 3.79 3.26
 7 22 14 10.29 3.31
 8 29 -11 -0.65 2.77
 8 30 -9 -1.54 2.79
 8 31 -5 -1.84 1.67
 -1 -19 -8 1628.82 57.54
 -1 -21 11 91.82 4.49
 -1 -23 12 134.39 5.91
 -1 -29 14 368.13 14.05
 -1 -33 15 297.71 11.89
 -1 -41 16 111.68 6.21
 -1 -40 16 59.88 5.33
 0 -28 -19 4.05 3.66
 0 -3 -7 306.14 11.24
 0 -3 8 8.67 2.14
 0 -6 11 202.11 8
 0 -20 18 44.64 3.91
 0 -28 20 13.26 4.21
 1 -30 -24 0.55 3.84
 1 -24 -23 134.55 7.24
 1 -16 -21 40.49 4.19
 1 -10 -19 572.16 21.24
 1 -2 -15 97.66 4.88
 1 6 -8 182.1 7.14
 1 -19 22 282.74 11.7
 2 -16 -25 4.77 4.09
 2 -4 -21 197.97 8.5
 2 2 -18 40.45 3.67
 2 9 -13 23.28 2.91
 2 10 -12 303.24 11.58
 2 11 -11 132.24 5.85
 2 15 -4 545.34 19.5
 2 7 14 612.21 22.29
 3 2 -22 65.8 5.24
 3 4 -21 47.77 4.7
 3 13 -15 34.46 3.36
 3 16 -12 227.64 9.14
 3 20 -5 17.95 1.75
 3 5 19 217.92 9.36
 3 3 20 30.48 3.99
 3 1 21 -0.56 3.68
 3 -4 23 93.76 5.66
 4 10 -21 119.9 6.53
 4 23 -8 124.38 5.32
 4 11 18 5.25 3.15
 5 17 -19 152.64 7.66
 5 24 -12 26.95 3.36
 6 20 -19 10.87 4.21
 6 21 -18 29.15 4.31
 6 27 -11 0.2 2.26
 7 24 -17 4.29 4.43
 7 29 -10 134.36 6.42
 7 28 7 0.17 1.13
 7 25 11 -0.64 2.18
 8 28 -13 6.21 3.68
 -1 -32 -13 8.35 2.29
 -1 -28 -12 160.61 6.51
 -1 -25 -11 1.15 1.97
 -1 -26 13 392.41 14.84
 -1 -34 15 86.27 4.97
 -1 -50 16 47.81 4.99
 -1 -49 16 3.84 4.17
 -1 -48 16 56.3 5.08
 -1 -47 16 75.84 5.15
 -1 -46 16 16.27 3.8
 -1 -45 16 60.68 4.79
 -1 -44 16 5.03 4.08
 -1 -43 16 138.16 7.17
 -1 -42 16 36.06 4.25
 0 -20 -17 125 5.74
 0 -17 -16 21.05 3.05
 0 -6 -10 13.37 2.21
 0 -1 -4 395.25 14.17
 0 -4 9 163.19 6.56
 0 -5 10 1330.38 47.28
 0 -9 13 390.7 14.6
 0 -15 16 -0.5 2.49
 0 -24 19 1.23 3.66
 1 -29 -24 110.29 6.6
 1 -19 -22 119.79 6.43
 1 1 -13 50.98 3.44
 1 6 8 232.68 8.72
 1 1 13 263.7 10.2
 1 -2 15 49.43 3.45
 1 -10 19 442.81 16.71
 2 -12 -24 34.11 4.46
 2 -6 -22 2.83 3.96
 2 4 -17 17.54 3.19
 2 8 -14 326.31 12.48
 2 12 -10 38.51 2.9
 2 12 9 1151.91 40.88
 2 4 16 309.91 11.92
 2 -6 21 -1.2 3.25
 3 -5 -25 18.29 4.26
 3 0 -23 354.47 14.17
 3 6 -20 1.15 3.57
 3 12 -16 397.41 15.2
 3 11 15 18.67 2.95
 4 17 -16 225.54 9.44
 4 18 -15 6.08 3.37
 4 19 -14 399.07 15.25
 4 22 -10 233.45 9.23
 4 21 9 124.06 4.97
 5 27 -6 19.33 2.01
 5 18 15 25.65 3.33
 6 25 -14 27.22 3.75
 6 24 11 82.84 4.08
 6 21 14 25.38 3.09
 6 14 19 83.58 5.62
 7 23 -18 35.83 4.47
 7 25 -16 5.78 4.06
 7 28 -12 27.3 3.49
 7 24 12 6.5 2.54
 7 23 13 9.22 2.8
 8 31 -6 1.59 1.79
 -1 -30 14 39.42 3.7
 -1 -35 15 66.13 4.51
 0 -33 -20 47.7 4.44
 0 -27 -19 57.55 4.57
 0 -23 -18 80.47 4.7
 0 -12 -14 803.85 28.99
 0 -11 14 12.05 2.73
 0 -13 15 0.77 2.67
 0 -18 17 1.87 2.85
 0 -21 18 189.39 8.17
 0 -25 19 9.67 3.82
 1 -28 -24 78.21 5.37
 1 -23 -23 3.69 3.85
 1 -15 -21 127.19 6.4
 1 -8 18 63.63 4.15
 1 -13 20 6 3.49
 1 -16 21 144.5 7.14
 1 -20 22 15.94 4.07
 2 -15 -25 90.57 6.21
 2 7 -15 323.5 12.44
 2 14 -7 949.63 33.85
 2 8 13 6.96 2.33
 2 -9 22 110.67 6.14
 3 -2 -24 379.15 15.05
 3 8 -19 25.6 3.64
 3 19 -8 169.83 6.84
 3 8 17 10.78 3.15
 3 -2 22 202.83 8.94
 4 12 -20 384.74 15.12
 4 16 -17 15.9 4.16
 4 20 -13 25.58 3.23
 4 24 -6 659.76 23.79
 4 15 15 335.38 12.95
 4 9 19 41.45 3.98
 4 3 22 232.17 10.18
 5 13 -22 -0.22 4.14
 5 16 -20 35.71 4.37
 5 19 14 53.64 3.59
 5 12 19 0.47 3.39
 6 19 -20 85.31 5.95
 6 26 -13 138.27 6.61
 6 23 12 4.54 2.29
 6 22 13 42.39 3.37
 6 17 17 152 7.39
 7 26 -15 87.47 5.63
 7 30 -8 -1.46 1.95
 -1 -31 -13 71.89 3.83
 -1 -22 11 512.52 18.83
 -1 -24 12 711.93 25.86
 -1 -27 13 23.48 3.28
 -1 -36 15 104.4 5.71
 0 -14 -15 655.42 23.89
 0 -10 -13 498.17 18.28
 0 -7 -11 2075.85 73.45
 0 -2 -6 968.57 34.36
 0 -8 12 121.87 5.45
 1 -12 -20 245.03 10.03
 1 -5 -17 215.39 8.83
 1 0 -14 115.87 5.38
 1 2 12 1389.61 49.43
 1 -4 16 11.66 2.85
 1 -6 17 26.39 3.16
 2 -11 -24 37.82 4.54
 2 -1 -20 39.11 3.48
 2 1 -19 14.28 3.25
 2 11 10 21.01 2.22
 3 11 -17 3.24 3.01
 3 17 9 492.77 17.77
 4 7 -23 276.14 11.63
 4 21 -12 10.56 2.43
 4 12 17 275.92 11.11
 4 7 20 90.12 5.35
 4 5 21 160.61 7.5
 5 20 -17 12.52 3.96
 5 21 -16 81.75 5.26
 5 22 -15 193.88 8.56
 5 26 -9 281.7 11.01
 5 15 17 12.44 3.69
 5 10 20 35.85 4.16
 5 8 21 13.69 4.16
 5 6 22 5.04 4.31
 6 12 20 96.46 6.33
 6 10 21 58.52 5.37
 7 27 -14 8.88 3.8
 8 27 -15 17.56 4.6
 8 29 -12 -1.12 3.61
 8 30 -10 0.02 2.66
 -1 -22 -10 335.08 12.32
 -1 -31 14 588.07 21.73
 -1 -37 15 5.11 4.04
 0 -32 -20 28.54 4.13
 0 -22 -18 83.45 4.55
 0 -19 -17 294.77 11.49
 0 -16 -16 63.02 3.79
 0 -16 16 82.56 4.6
 0 -22 18 88.96 5.06
 0 -26 19 0.82 3.8
 0 -31 20 151.24 7.47
 1 -27 -24 13.16 4.44
 1 -22 -23 66.44 5.01
 1 -18 -22 1.92 3.87
 1 -9 -19 26.71 3.7
 1 -3 -16 297.05 11.53
 1 7 -7 1860.08 65.75
 1 8 -5 126.97 5.14
 1 5 9 1451.22 51.42
 1 4 10 104.04 4.53
 1 3 11 3.32 2.32
 1 -1 14 43.15 3.19
 1 -11 19 10.53 3.27
 1 -17 21 71.91 5.2
 1 -21 22 113.84 6.34
 2 -18 -26 10.47 4.11
 2 -14 -25 -0.01 3.99
 2 -3 -21 6.42 3.55
 2 3 -18 513.71 19.19
 2 6 -16 84.13 4.65
 2 13 -9 71.27 3.81
 2 10 11 845.43 30.26
 2 9 12 732.43 26.4
 3 -4 -25 71.46 5.4
 3 1 -23 1.78 3.38
 3 3 -22 235.62 10.22
 3 5 -21 441.48 17.02
 3 10 -18 194.18 8.33
 3 20 -6 20.71 1.91
 3 12 14 706.76 25.66
 3 6 18 6.12 3.49
 3 0 21 344.24 13.69
 3 -5 23 96.96 5.81
 4 9 -22 65.1 5.14
 4 16 14 7.43 3.18
 5 15 -21 34.95 4.48
 5 19 -18 281.35 11.71
 5 23 -14 6.49 3.33
 5 25 7 -0.53 1.34
 7 29 -11 106.67 5.44
 7 31 -3 40.95 2.6
 8 31 -7 0.02 1.79
 -1 -27 -12 0.03 1.99
 -1 -24 -11 643.37 23.15
 -1 -20 -9 104.89 4.39
 -1 -16 -6 607.07 21.57
 -1 -25 12 11.06 2.89
 -1 -28 13 197.3 8.25
 -1 -32 14 3.1 3.2
 -1 -38 15 143.29 7.26
 0 -31 -20 141.45 7.03
 0 -26 -19 3.46 3.16
 0 -2 6 930.47 33.04
 0 -10 13 543.36 19.91
 0 -14 15 674.51 24.63
 0 -19 17 269.23 10.75
 0 -32 20 35.81 4.45
 1 -14 -21 30.25 3.77
 1 -1 -15 26.45 3.04
 1 4 -11 27.92 2.72
 1 -14 20 550.38 20.63
 2 -5 -22 59.86 4.92
 2 15 -5 6.86 1.61
 2 5 15 281.71 10.87
 2 -7 21 435.13 16.76
 2 -10 22 128.35 6.66
 3 -1 -24 -0.03 3.52
 3 7 -20 479.76 18.26
 3 13 13 4.41 2.39
 3 4 19 93.37 5.53
 3 2 20 230.58 9.67
 4 11 -21 3.73 3.92
 4 23 -9 31.32 2.42
 4 20 10 36.6 2.4
 5 18 -19 0.17 4.1
 5 27 -7 4.06 1.79
 6 22 -18 136.52 7.37
 6 23 -17 8.93 4.18
 6 24 -16 115.86 6.36
 6 27 -12 31.34 3.1
 6 18 16 0.35 3.38
 6 15 18 26.13 4.02
 7 31 -4 15.31 1.98
 7 31 -2 46.38 2.66
 8 28 -14 3.82 4.32
 -1 -30 -13 8.85 2.3
 -1 -17 -7 1090.72 38.6
 -1 -15 -5 0.68 1.11
 -1 -23 11 58.59 3.53
 -1 -33 14 266.68 10.62
 -1 -40 15 18.08 4.37
 -1 -39 15 68.74 4.93
 0 -7 11 2158.69 76.41
 0 -12 14 798.68 28.9
 0 -23 18 79.21 4.79
 0 -27 19 56.9 4.79
 0 -33 20 49.5 4.68
 1 -26 -24 147.87 7.35
 1 -21 -23 273.83 11.4
 1 -17 -22 262.61 11.13
 1 -11 -20 46.2 3.92
 1 3 -12 24.78 2.83
 1 5 -10 362.62 13.45
 1 7 6 860.51 30.52
 1 -3 15 376.07 14.17
 1 -9 18 170.17 7.41
 1 -18 21 4.02 3.93
 1 -22 22 181.44 8.06
 2 -17 -26 147.53 7.57
 2 -10 -24 53.34 4.91
 2 5 -17 780.23 28.44
 3 14 -15 271.13 10.82
 3 16 -13 -1.63 2.62
 3 16 10 24.85 2.11
 3 9 16 240.58 9.63
 3 -3 22 7.5 3.98
 4 22 -11 420.79 15.73
 4 19 11 2.54 1.98
 4 18 12 16.14 2.57
 4 17 13 152.39 6.52
 4 10 18 216.98 9.11
 4 2 22 -1.59 4.02
 5 14 -22 177.6 8.8
 5 24 -13 147.25 6.8
 5 16 16 36.31 3.28
 5 13 18 2.52 3.3
 6 21 -19 14.06 4.67
 6 25 -15 15.87 3.57
 7 24 -18 1.19 4.41
 7 25 -17 1.65 4.33
 7 28 -13 93.86 5.54
 7 30 -9 0.99 2.47
 7 31 -5 10.46 1.96
 8 31 -8 -1.08 1.98
 -1 -21 10 11.03 2.38
 -1 -26 12 870.04 31.41
 -1 -29 13 270.39 10.72
 -1 -50 15 18.81 4.17
 -1 -49 15 1.79 4.1
 -1 -48 15 10.29 4.02
 -1 -47 15 49.12 4.4
 -1 -44 15 3.38 3.57
 -1 -43 15 234.74 10.17
 -1 -42 15 6.1 4.24
 -1 -41 15 180.5 8.24
 0 -30 -20 2.9 3.97
 0 -25 -19 10.82 3.46
 0 -21 -18 183.91 7.88
 0 -18 -17 3.2 2.8
 0 -13 -15 0.52 2.66
 0 -11 -14 10.51 2.69
 0 -1 4 359.86 12.94
 0 -17 16 15.04 2.68
 0 -20 17 134.93 6.31
 0 -34 20 42.02 4.57
 1 -25 -24 1.64 3.86
 1 -6 -18 62.75 4.12
 1 -4 -17 242.02 9.72
 1 2 -13 342.94 12.92
 1 8 4 646.36 22.88
 1 0 13 743.55 26.85
 1 -5 16 1346.23 48.16
 1 -7 17 613.58 22.57
 1 -12 19 689.15 25.37
 1 -15 20 -0.91 3.51
 2 -13 -25 0.99 3.94
 2 -7 -23 142.89 7.32
 2 -2 -21 333.47 13.17
 2 0 -20 427.32 16.23
 2 9 -14 57.73 3.75
 2 10 -13 575.32 21.07
 2 11 -12 515.96 18.98
 2 -5 20 424.07 16.27
 3 -3 -25 2.3 4.09
 3 4 -22 64.67 5.24
 3 9 -19 208.3 8.92
 3 13 -16 26.05 3.28
 3 15 11 298.36 11.17
 3 14 12 387.06 14.33
 4 8 -23 0.89 4.03
 4 13 -20 -0.6 4.14
 4 18 -16 0.68 3.3
 4 19 -15 575.38 21.38
 4 24 -7 218 8.4
 4 13 16 30.2 3.39
 4 8 19 135.56 6.61
 4 4 21 8.11 3.74
 5 17 -20 91.14 5.75
 5 26 -10 132.87 6.09
 6 20 -20 27.55 5.02
 6 13 19 7.35 4.02
 7 26 -16 32.4 4.4
 7 31 -1 11.55 1.55
 8 30 -11 -0.03 2.91
 -1 -26 -12 763.4 27.44
 -1 -18 -8 31.51 2.08
 -1 -34 14 17.52 3.13
 -1 -46 15 -0.54 3.57
 -1 -45 15 212.22 9.23
 0 -29 -20 256.46 10.74
 0 -15 -16 0.73 2.7
 0 -9 -13 387.88 14.39
 0 -5 -10 1237.19 43.98
 0 -4 -9 166.48 6.58
 0 0 -1 3720.36 130.7
 0 -3 7 299.47 11.06
 0 -6 10 13.91 2.38
 0 -9 12 613.77 22.31
 0 -24 18 42.34 3.59
 1 -20 -23 -1.84 4.34
 1 -13 -21 50.4 4.22
 1 -2 -16 609.63 22.36
 1 6 -9 139.88 5.81
 1 9 -1 3168.63 111.38
 1 -19 21 58.17 4.88
 2 -16 -26 12.65 4.19
 2 -4 -22 130.33 6.8
 2 2 -19 122.7 6.05
 2 8 -15 164.99 7.12
 2 12 -11 123.23 5.44
 2 14 -8 261.35 9.88
 2 6 14 15.79 2.47
 2 -8 21 0.9 3.77
 2 -11 22 7.59 3.77
 3 0 -24 581.4 22
 3 2 -23 201.67 9.12
 3 6 -21 0.21 3.38
 3 12 -17 403.13 15.38
 3 19 -9 0.68 2.14
 3 7 17 449.45 16.95
 3 -1 21 0.96 3.36
 4 10 -22 107.64 6.23
 4 17 -17 367.94 14.37
 4 20 -14 89.31 5.03
 4 6 20 1.19 3.05
 5 16 -21 26.94 4.36
 5 25 -12 3.36 3.04
 5 11 19 11.73 3.47
 5 9 20 96.59 5.73
 5 7 21 113.76 6.23
 6 26 -14 18.98 3.3
 6 11 20 -2.52 4.33
 7 27 -15 10.15 4.06
 7 31 -6 0.22 1.8
 7 20 15 1.81 3.32
 8 29 -13 3.45 3.74
 -1 -29 -13 58 3.37
 -1 -24 11 509.93 18.78
 -1 -30 13 -0.43 2.62
 -1 -35 14 111.16 5.59
 0 -24 -19 1.3 3.25
 0 -6 -11 210.9 8.18
 0 -3 -8 8.28 2.05
 0 -1 -5 5.92 1.83
 0 -4 8 1287.31 45.67
 0 -5 9 779.36 27.92
 0 -15 15 3.2 2.73
 0 -21 17 245.01 9.96
 1 -30 -25 4.52 4.51
 1 -24 -24 174.85 8.4
 1 -16 -22 -0.84 3.76
 1 -10 -20 104.91 5.67
 1 1 -14 14.13 2.74
 1 -10 18 186 7.95
 2 -12 -25 -0.33 3.96
 2 4 -18 1.75 2.61
 2 13 7 0.06 1.34
 3 8 -20 66.22 4.87
 3 20 -7 253.44 9.57
 3 10 15 335.6 12.78
 3 5 18 238.31 9.78
 3 1 20 11.49 3.8
 3 -4 22 162.87 7.62
 4 12 -21 292.88 12.07
 4 16 -18 121.48 6.4
 4 21 -13 16.35 3.05
 5 20 -18 4.2 3.44
 5 21 -17 47.03 4.48
 5 22 -16 163.89 7.66
 5 27 -8 15.09 2.33
 6 28 -11 98.65 5.01
 6 30 -4 5.92 1.59
 6 30 -3 -0.11 1.39
 6 19 15 134.46 6.58
 7 29 -12 44.25 3.77
 7 30 -10 2.39 2.44
 8 31 -9 -1.81 2.59
 -1 -33 -14 90.18 4.45
 -1 -23 -11 0.25 1.98
 -1 -21 -10 611.95 21.99
 -1 -20 9 139.54 5.79
 -1 -22 10 329.85 12.44
 -1 -27 12 54.11 3.57
 -1 -31 13 403.81 15.25
 -1 -36 14 58.91 4.13
 0 -28 -20 7.53 3.91
 0 -20 -18 52.17 3.92
 0 -17 -17 231.57 9.37
 0 -13 14 8.79 2.74
 0 -18 16 1.33 2.79
 0 -25 18 4.84 3.22
 1 -29 -25 39.87 4.62
 1 -19 -23 529.46 20.21
 1 8 -6 288.82 10.65
 1 9 -2 231.31 8.39
 1 1 12 185.19 7.38
 1 -13 19 45.96 3.92
 1 -16 20 138.4 6.85
 1 -20 21 67.06 5.04
 2 -15 -26 63.58 5.19
 2 -6 -23 0.93 4.11
 2 7 -16 899.19 32.54
 2 13 -10 0.69 2.15
 2 15 -6 111.36 4.56
 2 7 13 743.68 26.85
 2 -6 20 41.23 4.63
 2 -12 22 292.61 11.96
 3 -2 -25 185.88 8.65
 3 11 -18 63.08 4.33
 3 21 -2 -0.55 1.05
 3 3 19 97.87 5.41
 4 23 -10 24.49 2.4
 4 25 -3 2.58 1.31
 4 25 -2 22.67 1.57
 4 14 15 0.2 3.07
 4 11 17 0.69 3.06
 4 1 22 17.24 4.31
 5 15 -22 5.31 4.25
 5 19 -19 165.08 7.78
 5 23 -15 5.44 3.48
 6 27 -13 69.04 4.29
 6 30 -5 3.54 1.73
 6 16 17 0.43 3.33
 7 28 -14 51.52 4.57
 7 31 -7 10.57 2.05
 8 28 -15 11 4.76
 -1 -38 14 0.35 3.29
 -1 -37 14 4.29 3.12
 0 -23 -19 136.99 6.5
 0 -12 -15 895.43 32.24
 0 -2 -7 1149.47 40.75
 0 -8 11 99.63 4.64
 0 -31 19 495.13 18.9
 1 -23 -24 18.22 4.1
 1 -15 -22 213.24 9.27
 1 -12 -21 118.78 6.06
 1 -5 -18 10.21 2.96
 1 0 -15 75.67 4.23
 1 7 -8 1377.44 48.85
 1 9 0 2446.15 85.96
 1 -4 15 12.67 2.73
 1 -6 16 11.17 2.84
 1 -8 17 23.46 3.15
 2 -3 -22 33.68 4.35
 2 -1 -21 -0.14 3.4
 2 1 -20 39.56 3.47
 2 6 -17 10.43 3.06
 2 -9 21 139.27 6.96
 3 3 -23 -1.08 3.98
 3 5 -22 447.74 17.33
 3 21 -3 248.34 9.11
 3 21 -1 32.45 1.62
 3 -2 21 361.97 14.21
 4 9 -23 171.55 8.18
 4 22 -12 315.72 12.12
 4 24 -8 7.18 1.92
 4 25 -4 0.4 1.34
 4 3 21 168.15 7.92
 5 18 -20 4.98 3.83
 5 24 -14 237.23 9.82
 5 28 -4 3.02 1.48
 5 26 5 2.26 0.68
 6 22 -19 22.5 4.74
 6 23 -18 1.83 4.31
 6 24 -17 287.19 12.03
 6 26 8 1.4 1.35
 6 20 14 8.78 2.9
 7 27 8 0.18 1.54
 7 21 14 19.44 3.58
 8 30 -12 0.5 3.05
 -1 -32 -14 21.58 2.71
 -1 -28 -13 130.25 5.58
 -1 -25 -12 21.42 2.41
 -1 -19 -9 1038.52 36.88
 -1 -28 12 89.53 4.75
 -1 -32 13 21.31 3.28
 -1 -39 14 77.56 5.22
 0 -27 -20 245.48 10.31
 0 -14 -16 417.71 15.67
 0 -10 -14 339.7 12.84
 0 -16 15 402.56 15.15
 0 -19 16 99.38 5.12
 0 -22 17 402.78 15.34
 0 -26 18 90.67 5.22
 0 -32 19 2.96 4.07
 1 -28 -25 121.97 6.69
 1 -18 -23 40.48 4.47
 1 -9 -20 98.6 5.29
 1 -3 -17 43.12 3.54
 1 6 7 5.77 1.78
 1 2 11 837.63 30.03
 1 -11 18 36.38 3.49
 1 -17 20 3.73 3.17
 1 -21 21 3.41 3.93
 2 -11 -25 42.98 4.66
 2 3 -19 193.86 8.27
 2 8 12 443.59 16.28
 2 -4 19 38.21 3.67
 3 1 -24 -0.67 3.96
 3 7 -21 400.29 15.62
 3 10 -19 122.77 6.19
 3 15 -15 140.08 6.38
 3 21 -4 477.07 17.18
 3 18 7 163.1 6.11
 3 11 14 4.92 2.34
 3 8 16 1.98 2.79
 4 11 -22 11.84 4.05
 4 9 18 23.42 3.54
 4 5 20 59.16 4.54
 5 26 -11 7.54 2.41
 6 21 -20 80.06 6.16
 6 25 -16 1.46 3.65
 6 30 -6 5.93 1.81
 6 30 -1 3.2 1.23
 6 14 18 104.64 6.01
 7 25 -18 -0.9 4.57
 7 26 -17 2.64 4.66
 7 31 0 8.93 1.32
 8 29 -14 -0.64 4.06
 -1 -14 -4 2440.88 85.84
 -1 -21 9 382.76 14.16
 -1 -23 10 41.87 3.22
 -1 -33 13 212.61 8.83
 -1 -50 14 -0.04 3.84
 -1 -49 14 2.37 3.91
 -1 -42 14 12.57 3.75
 -1 -41 14 278.39 11.51
 -1 -40 14 0.99 3.49
 0 -19 -18 592.86 21.89
 0 0 -2 2337.62 82.19
 0 -10 12 336.08 12.66
 0 -14 14 586.98 21.5
 0 -27 18 93.15 5.39
 0 -33 19 139.66 7.08
 1 -27 -25 5.49 4.38
 1 -22 -24 105.36 6.08
 1 -1 -16 44.43 3.54
 1 3 -13 165.07 6.88
 1 4 -12 139.92 6.01
 1 5 -11 50.71 3.08
 1 9 -3 75.24 3.26
 1 3 10 233.82 8.87
 1 -1 13 262.66 10.11
 1 -14 19 483.19 18.2
 2 -14 -26 1.81 4.01
 2 -5 -23 57.7 5.01
 2 10 -14 732.84 26.62
 2 12 8 724.14 25.82
 2 -7 20 452.66 17.27
 2 -13 22 26.81 4.14
 3 -1 -25 0.05 4.04
 3 13 -17 12.58 3.1
 3 14 -16 536.32 19.94
 3 16 -14 62.76 3.76
 3 19 -10 42.5 3.07
 3 20 -8 28.5 2.45
 3 0 20 294.48 11.94
 3 -5 22 17.27 3.7
 4 18 -17 6.89 3.5
 4 19 -16 363.77 14.14
 4 25 -5 30.71 2.13
 4 15 14 285.54 11.2
 4 7 19 75.96 4.62
 5 17 -21 102.97 6.48
 5 27 -9 105.64 5.11
 5 28 -5 31.12 2.2
 5 24 8 239.48 8.92
 6 26 -15 26.6 3.7
 6 28 -12 45.53 3.57
 6 12 19 163.18 8.04
 7 29 -13 1.87 3.14
 7 30 -11 1.71 2.5
 7 31 -8 51.42 3.34
 7 22 13 -0.98 2.86
 7 18 16 -3.25 3.6
 8 31 -10 -0.1 2.62
 -1 -26 11 415.14 15.46
 -1 -29 12 257.22 10.1
 -1 -34 13 145.8 6.53
 -1 -48 14 15.65 3.68
 -1 -47 14 37.92 4.44
 -1 -46 14 16.93 4.08
 -1 -45 14 155.57 7.54
 -1 -44 14 3.54 4.07
 -1 -43 14 205.75 9
 0 -26 -20 73.78 5.09
 0 -22 -19 27.67 3.51
 0 -16 -17 34.52 3.12
 0 -7 10 623.84 22.5
 0 -12 13 79.25 4.08
 0 -23 17 31.68 3.49
 0 -34 19 2.5 3.85
 1 -14 -22 1.49 3.71
 1 -11 -21 42.23 3.94
 1 2 -14 1.59 2.52
 1 6 -10 38.06 2.83
 1 5 8 2031.09 71.71
 1 4 9 4.2 2.04
 1 -9 17 302.92 11.8
 1 -18 20 17.9 3.91
 1 -22 21 164.8 7.6
 2 -10 -25 0.79 4.03
 2 5 -18 761.16 27.81
 2 9 -15 156.53 6.69
 2 11 -13 4.81 2.58
 2 12 -12 445.88 16.5
 2 14 -9 0.64 2.3
 2 15 -7 82.1 3.76
 2 9 11 496.41 18.05
 2 -10 21 9.73 3.84
 3 9 -20 264.99 10.93
 3 6 17 2.92 2.99
 3 4 18 3.27 3.06
 3 2 19 126.89 6.54
 4 13 -21 18.23 4.07
 4 17 -18 217.52 9.37
 4 20 -15 -0.31 3.44
 4 12 16 288.66 11.4
 4 0 22 0.92 3.7
 5 25 -13 24.78 3.48
 6 21 13 2.24 2.8
 6 17 16 176.92 8.04
 6 10 20 55.88 5.29
 7 27 -16 6.03 4.27
 -1 -31 -14 310 11.75
 -1 -27 -13 186.07 7.4
 -1 -22 -11 291.62 10.88
 -1 -35 13 132.52 6.12
 0 -31 -21 191.42 8.58
 0 -2 5 405.59 14.61
 0 -17 15 103 5.15
 0 -20 16 135.27 6.25
 0 -36 19 29.36 4.19
 0 -35 19 2.66 3.86
 1 -26 -25 308.18 12.67
 1 -21 -24 11.55 3.96
 1 -17 -23 253.36 10.71
 1 -4 -18 181.75 7.75
 1 -3 14 56 3.58
 1 -15 19 0.84 3.1
 2 -13 -26 5.88 4.03
 2 -2 -22 302.27 12.26
 2 0 -21 370.48 14.42
 2 2 -20 228.73 9.53
 2 8 -16 162.95 7.08
 2 16 -2 31.52 1.64
 2 11 9 28.63 2.2
 2 10 10 308.46 11.42
 2 -5 19 201.45 8.57
 2 -14 22 212.78 9.3
 3 2 -24 372.6 14.69
 3 4 -23 25.88 4.26
 3 6 -22 13.72 4.18
 3 12 -18 302.68 11.97
 3 21 -5 919 32.73
 3 12 13 745.26 26.93
 3 -3 21 10.62 3.85
 4 10 -23 14.9 4.12
 4 16 -19 53.78 4.63
 4 21 -14 181.83 7.89
 4 23 -11 2.42 2.24
 4 24 -9 9.17 1.86
 4 2 21 7.52 3.39
 5 16 -22 62.76 5.34
 5 21 -18 137.56 7.04
 5 22 -17 86.29 5.42
 5 28 -6 36.41 2.46
 6 27 -14 41.27 3.77
 6 30 -7 -0.58 1.9
 6 25 9 -0.57 1.56
 7 28 -15 24.85 4.25
 7 23 12 1.26 2.54
 8 30 -13 2.21 3.45
 -1 -24 -12 1597.21 56.68
 -1 -20 -10 13.81 1.82
 -1 -16 -7 12.97 1.51
 -1 -24 10 839.64 30.24
 -1 -30 12 -0.74 2.5
 -1 -36 13 221.52 9.07
 0 -30 -21 3.22 3.71
 0 -25 -20 3.95 3.71
 0 -21 -19 556.74 20.67
 0 -18 -18 3.56 2.95
 0 -13 -16 47.02 3.52
 0 -11 -15 18.63 2.66
 0 -5 -11 3166.99 111.76
 0 -4 -10 81.96 3.93
 0 -3 -9 573.21 20.65
 0 -1 -6 124.02 4.98
 0 -6 9 72.62 3.67
 0 -24 17 450.83 17.04
 0 -37 19 2.17 3.84
 1 -25 -25 3.59 4.34
 1 -8 -20 54.12 4.05
 1 -2 -17 457.95 17.12
 1 1 -15 24.21 2.68
 1 8 -7 11.9 2.11
 1 9 -4 48.45 2.58
 1 -5 15 783.89 28.39
 1 -7 16 786.54 28.55
 1 -12 18 253.26 10.18
 1 -19 20 3.54 3.76
 1 -23 21 3.84 3.86
 2 -4 -23 53.39 4.86
 2 4 -19 123.23 6.03
 2 13 -11 2.79 2.28
 2 16 -3 274.75 9.97
 2 -11 21 50.91 4.61
 3 0 -25 166.37 8.05
 3 8 -21 31.24 4.34
 3 11 -19 34.43 3.82
 3 9 15 150.81 6.5
 3 -6 22 1.12 3.54
 4 12 -22 91.37 5.73
 4 25 -6 5.45 1.62
 4 16 13 57.66 3.79
 4 10 17 145.03 6.85
 5 19 -20 118.28 6.45
 5 20 -19 -0.07 3.54
 5 23 -16 10.94 3.26
 6 22 12 65.38 3.84
 7 31 -9 137.45 6.28
 7 26 9 27.42 2.38
 7 16 17 8.67 4.18
 8 31 -11 -0.81 2.8
 -1 -30 -14 29.95 2.91
 -1 -17 -8 798.32 28.4
 -1 -15 -6 287.71 10.4
 -1 -20 8 110.01 4.78
 -1 -22 9 1052.94 37.63
 -1 -27 11 51.06 3.35
 -1 -31 12 159.87 6.94
 -1 -37 13 2.3 2.82
 0 -15 -17 201.81 8.31
 0 -9 -14 16.77 2.81
 0 -6 -12 37.2 2.79
 0 0 -3 11.26 1.47
 0 -9 11 446.93 16.43
 0 -15 14 95.82 4.8
 0 -21 16 18.85 3.11
 0 -25 17 10.98 3.16
 0 -30 18 2.91 3.42
 0 -38 19 16.43 3.99
 1 -20 -24 65.69 5.07
 1 -16 -23 31.36 4.79
 1 -13 -22 16.86 3.91
 1 -10 -21 76.03 4.78
 1 7 -9 952.16 33.99
 1 0 12 2734.05 96.62
 1 -24 21 167.65 7.91
 2 -12 -26 17.56 4.22
 2 -9 -25 284.26 11.84
 2 -6 -24 1.28 3.92
 2 7 -17 642.91 23.63
 2 -3 18 217.11 9.07
 2 -8 20 5.09 3.62
 3 17 8 536.08 19.22
 3 13 12 1.75 2.12
 3 -1 20 5.12 3.74
 4 22 -13 133.24 6.13
 4 4 20 44.11 4.22
 4 -1 22 21.39 4.34
 5 24 -15 427.43 16.41
 5 26 -12 73.25 4.39
 5 27 -10 144.49 6.44
 5 28 -7 142.29 5.92
 5 23 9 14.47 1.82
 6 22 -20 76.02 6.05
 6 23 -19 -1.45 3.89
 6 24 -18 244.29 10.51
 6 25 -17 -1.68 3.92
 6 30 -8 16.57 2.32
 6 24 10 91.59 4.23
 6 23 11 5.62 2.16
 6 15 17 31.82 4.21
 7 30 -12 -1.09 2.74
 7 25 10 1 2.05
 7 24 11 13.64 2.54
 7 19 15 33.22 3.96
 8 29 -15 6.51 4.53
 -1 -38 13 132.79 6.46
 0 -29 -21 26.11 4.1
 0 -24 -20 58.3 4.75
 0 -2 -8 1731.08 61.2
 0 -1 3 91.02 3.63
 0 -3 6 55.16 2.97
 0 -4 7 557 20.02
 0 -5 8 66.65 3.41
 0 -11 12 293.93 11.18
 0 -13 13 22.5 2.84
 0 -18 15 20.59 3.01
 0 -31 18 120.85 6.41
 1 -24 -25 285.48 11.89
 1 0 -16 362.99 13.79
 1 -10 17 32.66 3.34
 1 -16 19 150.15 6.76
 1 -20 20 41.6 4.38
 2 -1 -22 8.23 3.93
 2 1 -21 2.23 3.39
 2 16 -4 74.17 3.18
 2 -15 22 82.03 5.39
 3 3 -24 0.29 4.06
 3 10 -20 87.78 5.34
 3 19 -11 181.36 7.43
 3 20 -9 186.18 7.42
 3 21 -6 261.57 9.77
 3 7 16 561.99 20.74
 4 17 12 47.38 3.15
 4 13 15 1.83 2.86
 4 8 18 72.59 4.86
 4 6 19 0.89 3.29
 5 18 -21 0.21 3.95
 6 26 -16 101.75 5.9
 6 28 -13 3.29 2.67
 6 18 15 -0.58 3.31
 7 26 -18 0.6 4.43
 7 29 -14 -0.43 3.17
 7 14 18 41.38 5.22
 -1 -34 -15 28.66 3.21
 -1 -26 -13 656.29 23.73
 -1 -18 -9 16.83 1.75
 -1 -19 7 1733.93 61.38
 -1 -25 10 15.1 2.65
 -1 -28 11 228.06 9.09
 -1 -32 12 10.59 2.68
 -1 -50 13 98.18 5.83
 -1 -40 13 67.15 4.86
 -1 -39 13 25.52 3.84
 0 -20 -19 19.16 3.38
 0 -17 -18 873.76 31.69
 0 -26 17 339.04 13.2
 1 -29 -26 0 4.04
 1 -23 -25 35.82 4.35
 1 -19 -24 78.94 5.32
 1 -12 -22 2.74 3.75
 1 -5 -19 48.76 3.82
 1 -3 -18 13.25 2.97
 1 7 5 202.76 7.48
 1 -2 13 790.29 28.48
 1 -8 16 116.3 5.53
 1 -13 18 4.3 2.91
 1 -25 21 2.72 3.85
 2 -3 -23 44.68 4.71
 2 3 -20 222.95 9.31
 2 6 -18 2.72 2.95
 2 14 -10 27.1 2.58
 2 15 -8 78.72 3.8
 2 -6 19 13.56 3.25
 2 -12 21 -0.38 3.82
 3 1 -25 -0.97 4.14
 3 5 -23 4.24 3.92
 3 7 -22 352.53 14.05
 3 14 -17 376.38 14.52
 3 15 -16 36.98 3.49
 3 16 -15 100.43 5.1
 3 17 -14 471.8 17.56
 3 16 9 19.31 1.81
 3 14 11 66.29 3.38
 3 5 17 575.56 21.28
 3 3 18 63.94 4.34
 3 1 19 45.65 4.06
 3 -4 21 126.05 6.41
 3 -7 22 66.3 4.85
 4 11 -23 8.07 4.08
 4 19 -17 289.31 11.7
 4 24 -10 253.58 9.82
 4 25 -7 0.27 1.69
 4 23 5 9.14 0.84
 4 18 11 2.18 1.93
 4 1 21 1.43 3.35
 5 17 -22 3.75 4.15
 5 25 -14 4.88 3.1
 6 30 0 0.26 1.01
 6 13 18 2.12 3.65
 6 11 19 7.25 4.06
 6 9 20 0.27 4.07
 7 27 -17 25.43 4.57
 7 31 -10 131.36 6.18
 7 12 19 5.8 4.72
 -1 -29 -14 201.84 8.01
 -1 -23 -12 5.94 2.09
 -1 -21 -11 85.79 4
 -1 -23 9 1.11 2.07
 -1 -33 12 160.68 7.02
 -1 -49 13 6.35 3.83
 -1 -48 13 26.31 4.21
 -1 -47 13 145.56 7.18
 -1 -46 13 43.19 4.52
 -1 -45 13 240.85 10.11
 -1 -44 13 16.06 3.84
 -1 -43 13 216.36 9.38
 -1 -42 13 2.32 3.83
 -1 -41 13 184.17 8.32
 0 -28 -21 12.9 4.07
 0 -23 -20 87.08 5.11
 0 -12 -16 774.2 28.08
 0 -10 -15 630.26 22.96
 0 -8 10 15.17 2.38
 0 -16 14 180.38 7.4
 0 -19 15 53.53 3.74
 0 -22 16 247.89 9.96
 0 -32 18 10.87 3.96
 1 -15 -23 61.56 4.94
 1 -9 -21 299.13 11.92
 1 3 -14 383.9 14.4
 1 4 -13 34.28 2.97
 1 5 -12 134.55 5.82
 1 9 -5 344.11 12.53
 1 1 11 7.75 2.07
 1 -4 14 138.29 6
 1 -6 15 4.26 2.63
 1 -17 19 -0.5 3.14
 1 -21 20 2.69 3.84
 1 -26 21 275.35 11.39
 2 -11 -26 84.45 5.66
 2 -8 -25 8.66 3.85
 2 -5 -24 352.08 14.05
 2 10 -15 403.16 15.18
 2 11 -14 12.35 2.72
 2 16 -5 1231.35 43.62
 2 -9 20 302.01 12.12
 2 -16 22 23.08 4.08
 3 13 -18 1.28 3.22
 3 15 10 265.24 9.94
 3 10 14 717.39 26.02
 4 13 -22 4.34 3.85
 4 17 -19 47.4 4.44
 4 18 -18 0.41 3.62
 4 20 -16 12.5 3.49
 4 21 -15 216.17 9.03
 4 23 -12 6.06 2.47
 4 19 10 20.31 2.04
 5 28 -8 304.9 11.61
 6 27 -15 45.78 4.1
 6 30 -9 -0.76 2.25
 7 28 -16 12.19 4.08
 8 30 -14 -0.58 3.86
 8 31 -12 -1.92 2.93
 8 32 -9 -2.72 2.13
 -1 -33 -15 168.63 7.15
 -1 -19 -10 944.05 33.61
 -1 -21 8 1046.42 37.34
 -1 -29 11 15.13 2.78
 -1 -34 12 246.79 9.81
 0 -27 -21 -0.58 3.89
 0 -14 -17 668.78 24.43
 0 0 -4 372.19 13.37
 0 -34 18 47.13 4.62
 0 -33 18 164.58 7.82
 1 -28 -26 40.9 4.75
 1 -22 -25 265.2 11.19
 1 -18 -24 0.08 3.72
 1 -1 -17 5 2.86
 1 2 -15 103.28 5.02
 1 6 -11 33.2 2.8
 1 8 -8 584.85 21.08
 1 -11 17 50.15 3.69
 1 -14 18 198.7 8.4
 2 5 -19 501.58 18.81
 2 9 -16 592.14 21.81
 2 12 -13 1171.91 41.94
 2 -4 18 7.24 3.24
 3 9 -21 228.38 9.81
 3 12 -19 180.54 8
 3 21 -7 627.79 22.62
 3 -2 20 225.39 9.68
 4 16 -20 100.91 5.82
 4 11 16 4.53 3.05
 4 3 20 54.42 4.55
 4 -2 22 1.67 3.74
 5 21 -19 93.74 5.9
 5 22 -18 13.33 3.87
 5 23 -17 10.62 3.79
 5 26 -13 49.21 3.71
 5 27 -11 107.93 5.18
 6 19 14 76.19 4.66
 7 30 -13 3.55 3.08
 7 32 -6 3.01 1.87
 7 32 -5 4.35 1.7
 7 32 -4 2.31 1.58
 7 20 14 -0.29 3.37
 7 17 16 0.65 3.67
 -1 -28 -14 92.16 4.39
 -1 -25 -13 7.14 2.21
 -1 -18 6 4.55 1.68
 -1 -26 10 1140.92 40.79
 -1 -35 12 51.13 3.58
 0 -19 -19 933.92 33.85
 0 -16 -18 32.63 3.47
 0 -8 -14 -0.39 2.26
 0 -1 -7 110.17 4.62
 0 -10 11 15.86 2.16
 0 -12 12 216.73 8.56
 0 -14 13 398.4 14.87
 0 -23 16 15.9 3.09
 0 -35 18 32.43 4.36
 1 -27 -26 0.4 4.54
 1 -14 -23 35.34 4.78
 1 -11 -22 30.71 4.08
 1 2 10 295.03 11.04
 1 -22 20 417.21 16.14
 2 -10 -26 28.97 4.46
 2 -2 -23 135.02 7
 2 0 -22 298.58 11.95
 2 2 -21 344.75 13.52
 2 8 -17 0.93 2.83
 2 13 -12 6.7 2.76
 2 -2 17 383.2 14.54
 2 -7 19 381.7 14.69
 2 -13 21 19.81 4.03
 3 2 -25 175.76 8.34
 3 4 -24 83.7 5.24
 3 6 -23 28.51 4.26
 3 20 -10 293.49 11.18
 3 19 5 384.31 13.68
 3 -5 21 0.67 3.44
 3 -8 22 65.8 4.83
 4 22 -14 84.1 4.89
 4 25 -8 -0.42 1.71
 4 14 14 0.07 2.87
 4 5 19 14.52 3.19
 5 20 -20 4.09 3.86
 5 24 -16 253.63 10.55
 5 4 21 12.65 4.17
 6 23 -20 40.01 4.78
 6 24 -19 39.92 5.02
 6 25 -18 0.33 3.71
 6 28 -14 8.14 3.28
 6 16 16 -0.83 3.2
 7 29 -15 18.78 4.09
 7 31 -11 128.5 6.12
 8 32 -10 -0.34 2.82
 -1 -32 -15 6.03 2.52
 -1 -14 -5 591.92 20.99
 -1 -30 11 97.36 4.71
 -1 -36 12 498.18 18.54
 0 -26 -21 125.96 6.7
 0 -22 -20 60.54 4.64
 0 -4 -11 3.82 2.36
 0 -3 -10 574.05 20.73
 0 -7 9 415.08 15.19
 0 -17 14 38.23 3.29
 0 -20 15 78 4.18
 0 -36 18 135.3 7.19
 1 -26 -26 125.11 6.84
 1 -21 -25 37.82 4.74
 1 -17 -24 275.52 11.59
 1 -4 -19 249.34 10.08
 1 -2 -18 693.81 25.4
 1 1 -16 42.73 3.41
 1 7 -10 54.04 3.26
 1 -1 12 190.55 7.57
 1 -9 16 189.34 7.89
 1 -18 19 7.28 3.32
 2 -4 -24 24.37 4.26
 2 4 -20 82.08 4.88
 2 7 -18 461.74 17.37
 2 16 -6 44.99 2.48
 2 0 16 869.87 31.47
 2 -10 20 207.39 9
 3 8 -22 24.65 4.29
 3 11 -20 38.78 3.84
 3 11 13 25.74 2.55
 3 8 15 65.07 3.89
 3 0 19 158.32 7.53
 4 12 -23 -0.5 3.96
 4 24 -11 461.48 17.17
 4 9 17 6.49 3.5
 4 7 18 8.32 3.29
 4 0 21 15.14 3.58
 5 19 -21 91.41 5.86
 5 28 -9 49.75 3.57
 5 6 20 2.15 3.82
 6 26 -17 266.27 11.26
 6 30 -10 24.58 2.5
 7 32 -7 2.63 1.86
 7 32 -3 0.18 1.46
 7 15 17 0.22 3.84
 8 31 -13 -1.75 3.34
 -1 -20 7 -0.52 2
 -1 -24 9 1216.02 43.36
 -1 -27 10 9.23 2.58
 -1 -31 11 4.05 2.38
 -1 -37 12 26.05 3.07
 0 -18 -19 12.46 2.92
 0 -13 -17 30.87 3.38
 0 -11 -16 36.35 3.3
 0 -5 -12 1037.25 37.05
 0 -24 16 442.07 16.65
 0 -38 18 -0.23 3.72
 0 -37 18 51.84 4.58
 1 -8 -21 3.43 3.23
 1 9 -6 501.32 18.04
 1 8 3 1316.42 46.34
 1 6 6 170.75 6.42
 1 3 9 234 8.86
 1 -12 17 85.47 4.71
 1 -15 18 85.97 4.85
 1 -23 20 6.35 3.89
 2 14 -11 24.32 2.6
 2 15 -9 294.54 11.05
 2 -14 21 3.47 3.72
 3 21 -8 160.07 6.44
 3 6 16 39.4 3.44
 3 2 18 3.72 3.48
 3 -9 22 32.39 4.1
 4 23 -13 4.16 2.74
 5 18 -22 4.31 4.74
 5 25 -15 9.92 3.24
 5 12 17 166.14 7.42
 5 10 18 21.92 3.87
 5 8 19 2.16 3.65
 6 14 17 12.44 3.61
 6 8 20 21.02 4.4
 7 27 -18 47.5 5.25
 7 32 -8 2.81 2.04
 7 13 18 -1.7 4.17
 7 11 19 12.23 4.66
 8 30 -15 -0.48 4.3
 -1 -31 -15 268.99 10.45
 -1 -27 -14 75.44 3.95
 -1 -22 -12 545.99 19.79
 -1 -20 -11 98.11 4.38
 -1 -16 -8 94.53 3.94
 -1 -22 8 220.45 8.48
 -1 -38 12 379.14 14.52
 0 -25 -21 1.95 3.93
 0 -21 -20 476.92 18.06
 0 -15 -18 282.15 11.04
 0 -9 -15 42.51 3.19
 0 -2 -9 1263.81 44.85
 0 0 -5 379.19 13.68
 0 -15 13 514.21 18.93
 0 -21 15 0.54 2.7
 0 -25 16 -0.4 2.82
 0 -30 17 -0.93 3.38
 0 -41 18 124.5 6.53
 0 -40 18 -0.5 4.17
 0 -39 18 27.04 4.1
 1 -25 -26 2.83 4.03
 1 -20 -25 68.57 5.44
 1 -16 -24 150.12 7.36
 1 -13 -23 8.11 3.93
 1 -10 -22 -1.93 3.75
 1 0 -17 410.08 15.46
 1 -3 13 1358.27 48.4
 1 -5 14 370.13 13.9
 1 -7 15 1116.21 40.04
 1 -19 19 0.5 3.33
 2 -9 -26 147.82 7.47
 2 6 -19 4.7 3.11
 2 -5 18 294.03 11.56
 2 -11 20 124.32 6.43
 3 10 -21 2.25 3.89
 3 14 -18 369.23 14.27
 3 15 -17 8.84 3.04
 3 16 -16 211.04 8.73
 3 17 -15 222.46 9.14
 3 4 17 27.47 3.12
 3 -3 20 28.74 3.81
 3 -6 21 0.79 3.91
 4 19 -18 279.27 11.43
 4 20 -17 1.44 3.42
 4 25 -9 10.98 2.05
 4 15 13 97.84 4.78
 4 12 15 10.17 3.23
 4 2 20 93.43 5.26
 5 27 -12 128.19 5.92
 5 18 13 1.31 2.57
 6 27 -16 6.25 3.6
 6 20 13 7.6 2.57
 6 12 18 89.8 5.63
 6 10 19 74.41 5.49
 7 28 -17 4.33 4.16
 7 30 -14 4.13 3.4
 7 21 13 15.92 3.33
 8 32 -11 0.29 2.78
 -1 -24 -13 1142.55 40.77
 -1 -17 -9 1445.38 51.15
 -1 -15 -7 607.52 21.65
 -1 -28 10 343.06 12.95
 -1 -32 11 42.27 3.44
 -1 -50 12 188.44 8.47
 -1 -49 12 13.64 3.89
 -1 -40 12 163.28 7.35
 -1 -39 12 8.56 3.27
 0 -30 -22 12.07 3.98
 0 -2 4 22.46 1.94
 0 -6 8 0.66 2.1
 0 -9 10 658.12 23.74
 0 -18 14 4.74 2.66
 0 -31 17 182.59 8.14
 1 -24 -26 208 9.39
 1 4 -14 6.2 2.59
 1 5 -13 606.96 22.07
 1 8 -9 111.02 4.84
 1 5 7 2338.24 82.44
 1 4 8 103.4 4.31
 1 -24 20 487.99 18.63
 2 -1 -23 28.09 4.34
 2 1 -22 5.14 3.96
 2 3 -21 7.09 3.42
 2 10 -16 155.96 6.84
 2 11 -15 48.93 3.36
 2 12 -14 956.8 34.46
 2 16 -7 166.12 6.52
 2 -8 19 97.4 5.32
 2 -15 21 113.46 6.2
 3 3 -25 -2.07 4.02
 3 5 -24 -2.35 3.97
 3 7 -23 5.31 3.9
 3 13 -19 -0.12 3.37
 4 17 -20 18.76 3.79
 4 18 -19 -1.32 3.58
 4 21 -16 350.67 13.82
 5 22 -19 0.6 3.57
 5 26 -14 315.39 12.45
 5 28 -10 6.52 2.54
 5 15 15 1.69 2.89
 5 3 21 10.04 4.15
 6 31 -6 189.19 7.56
 6 17 15 165.32 7.47
 7 31 -12 35.15 3.39
 7 32 -9 0.72 2.24
 7 31 1 5.76 0.51
 7 18 15 0.31 3.42
 -1 -30 -15 0.97 2.63
 -1 -18 -10 44.63 2.59
 -1 -19 6 2051.57 72.48
 -1 -25 9 20.41 2.38
 -1 -33 11 0.94 2.41
 -1 -48 12 184.71 8.21
 -1 -47 12 55.49 4.72
 -1 -46 12 265.43 11.03
 -1 -45 12 136.33 6.91
 -1 -44 12 6.97 3.79
 -1 -43 12 124.53 6.46
 -1 -42 12 54.85 4.54
 -1 -41 12 59.91 4.26
 0 -29 -22 88.27 5.64
 0 -24 -21 421.25 16.29
 0 -20 -20 6.05 3.09
 0 -17 -19 892.45 32.38
 0 -11 11 61.72 3.49
 0 -13 12 191.29 7.71
 0 -26 16 519.04 19.36
 0 -32 17 61.39 4.74
 1 -19 -25 6.49 4.28
 1 -12 -23 61.34 4.89
 1 -7 -21 558.14 20.84
 1 -3 -19 163.17 7.17
 1 3 -15 590.13 21.62
 1 6 -12 3.24 2.34
 1 0 11 1448.3 51.44
 1 -10 16 23.25 2.99
 1 -13 17 20.12 3.05
 1 -16 18 134.78 6.34
 1 -20 19 78.85 4.98
 1 -25 20 14.84 3.61
 2 -8 -26 115.81 6.46
 2 -3 -24 181.77 8.44
 2 9 -17 420.23 15.81
 2 13 -13 6.8 2.51
 2 -3 17 5.17 2.77
 3 9 -22 73.42 5.29
 3 20 -11 233.18 9.19
 3 12 12 448.36 16.47
 3 9 14 3.52 2.36
 3 -1 19 46.14 4.5
 3 -10 22 85.34 5.7
 4 13 -23 44.57 4.66
 4 22 -15 0.08 3.47
 4 4 19 123.85 6.25
 4 -1 21 3.62 3.87
 5 20 -21 0.02 3.99
 5 21 -20 102.11 5.98
 5 23 -18 2.42 3.42
 5 24 -17 232.02 9.9
 6 28 -15 22.87 3.59
 6 31 -7 387.81 14.57
 7 29 -16 58.87 4.98
 7 32 -2 -0.43 1.2
 8 31 -14 -3.03 3.84
 -1 -26 -14 535.48 19.56
 -1 -23 8 107.88 4.82
 -1 -29 10 120.66 5.29
 0 -28 -22 162.05 7.55
 0 -12 -17 506.35 18.75
 0 -10 -16 938.78 33.84
 0 -1 -8 21.63 2.25
 0 -5 7 937.71 33.35
 0 -22 15 548.49 20.28
 0 -33 17 150.32 7.24
 1 -23 -26 14.25 4.64
 1 -15 -24 170.74 8
 1 -9 -22 235.16 9.94
 1 -1 -18 0.3 2.88
 1 2 -16 615.54 22.56
 1 7 -11 163.74 6.67
 1 9 -7 191.27 7.35
 1 -26 20 298.25 12.15
 2 -5 -25 261.7 11.06
 2 5 -20 94.13 5.21
 2 8 -18 18.68 3.17
 2 15 -10 424.12 15.65
 2 1 15 35.12 3.28
 2 -1 16 -2.02 2.55
 2 -12 20 44.02 4.32
 3 12 -20 2.6 3.65
 3 21 -9 23.98 2.41
 3 -4 20 48.69 4.49
 3 -7 21 -2.38 3.51
 4 24 -12 603.79 22.18
 4 10 16 48.32 4.17
 4 8 17 23.49 3.48
 4 6 18 -0.48 3.22
 5 29 -6 80.9 3.75
 5 29 -5 293.78 10.99
 5 29 -4 394.28 14.43
 5 5 20 272 11.38
 6 24 -20 99.57 6.21
 6 25 -19 17.54 4.59
 6 26 -18 278.28 11.79
 6 31 -3 2.7 1.27
 6 27 6 4 0.64
 6 21 12 2.81 2.49
 7 22 12 23.91 2.95
 8 32 -12 -0.1 3.04
 -1 -29 -15 407.01 15.18
 -1 -23 -13 3.76 2.09
 -1 -21 -12 13.62 2.12
 -1 -21 7 1101.68 39.22
 -1 -26 9 118.77 5.29
 -1 -34 11 424.96 15.9
 0 -23 -21 23.29 4.13
 0 -14 -18 27.87 3.04
 0 -8 -15 195.85 7.9
 0 0 -6 113.93 4.67
 0 -3 5 2475.31 87.2
 0 -4 6 1793.27 63.31
 0 -16 13 148.12 6.4
 0 -19 14 229.17 9.18
 0 -34 17 66.2 4.9
 1 -18 -25 0.28 4.21
 1 -2 12 1407.31 50.06
 1 -8 15 2.52 2.61
 1 -17 18 168.54 7.44
 1 -21 19 10.41 3.63
 2 0 -23 241.97 10.34
 2 2 -22 322.66 12.94
 2 -6 18 3.46 2.94
 2 -9 19 290.15 11.58
 2 -16 21 1.97 3.65
 3 4 -25 92.16 5.47
 3 6 -24 9.31 4
 3 11 -21 65.88 5.03
 3 7 15 177.65 7.4
 3 1 18 4.78 3.16
 4 23 -14 32.85 3.6
 4 25 -10 12.62 2.25
 4 26 -5 645.45 23.21
 4 26 -4 501.51 18.09
 4 16 12 172.82 7.06
 5 19 -22 0.52 4.12
 5 25 -16 2.29 3.04
 5 27 -13 43.56 3.44
 5 25 6 7.06 1.13
 5 19 12 401.14 15.02
 5 13 16 12.58 3.23
 5 7 19 269.31 11.2
 6 31 -8 144.79 6.18
 6 15 16 51.16 4.47
 6 7 20 -0.12 4.53
 7 31 -13 5.66 3
 7 32 -10 0.9 2.43
 7 16 16 9.42 3.95
 -1 -19 -11 304.41 11.3
 -1 -14 -6 776.79 27.53
 -1 -18 5 47.02 2.59
 -1 -30 10 0.2 2.38
 -1 -35 11 4.1 2.79
 0 -27 -22 0.9 3.84
 0 -19 -20 837.33 30.57
 0 -16 -19 44.76 3.8
 0 -4 -12 -0.09 2.23
 0 -3 -11 716.32 25.75
 0 -8 9 444.38 16.21
 0 -23 15 4.96 2.81
 0 -35 17 44.81 4.93
 1 -22 -26 178.63 8.41
 1 -14 -24 232.91 10.23
 1 -11 -23 24.92 4.56
 1 -4 -20 43.04 3.44
 1 1 -17 3.05 2.48
 1 1 10 194.02 7.52
 1 -4 13 331.95 12.51
 1 -6 14 158.89 6.71
 1 -11 16 176.62 7.46
 1 -14 17 130.12 6.05
 1 -27 20 2.04 3.85
 2 -7 -26 71.15 5.24
 2 -2 -24 6.65 3.98
 2 4 -21 184.28 8.15
 2 7 -19 548.05 20.42
 2 14 -12 1017.52 36.48
 2 16 -8 50.07 2.95
 3 8 -23 37.32 3.98
 3 16 -17 196.83 8.33
 3 22 -5 66.44 3.09
 3 22 -4 72.47 3.17
 3 13 11 91.67 4.17
 3 5 16 321.53 12.41
 3 3 17 517.58 19.31
 4 26 -6 303.39 11.29
 4 13 14 1.07 2.63
 4 1 20 11.5 3.37
 4 -2 21 5.99 3.5
 5 26 -15 235.02 9.68
 5 28 -11 0.29 2.5
 5 29 -7 1.55 1.67
 5 11 17 26.96 3.44
 5 9 18 109.66 5.8
 5 2 21 49.37 4.86
 6 27 -17 1.09 3.78
 6 13 17 1.97 3.48
 6 9 19 7.68 3.89
 7 28 -18 -1.04 4.44
 7 30 -15 0.77 3.73
 7 19 14 39.62 3.96
 7 14 17 31.62 4.7
 7 12 18 38.66 4.95
 -1 -33 -16 278.75 10.93
 -1 -25 -14 26.25 2.65
 -1 -36 11 483.55 18
 0 -22 -21 216.6 9.39
 0 -5 -13 897.65 32.2
 0 -2 -10 467.74 17.06
 0 -10 10 569.58 20.65
 0 -14 12 225.06 8.85
 0 -37 17 18.65 4.08
 0 -36 17 168.84 7.93
 1 -21 -26 2.38 3.88
 1 -17 -25 4.34 4.26
 1 -8 -22 2.5 3.68
 1 -2 -19 347.84 13.42
 1 8 -10 24.85 2.57
 1 -18 18 13.17 3.1
 1 -22 19 327.82 12.99
 1 -28 20 248.33 10.31
 2 -4 -25 1.19 3.9
 2 -4 17 290.09 11.34
 2 -13 20 14.89 3.85
 2 -17 21 228.28 9.76
 3 14 -19 114.99 5.98
 3 15 -18 62.27 4.34
 3 17 -16 37.38 3.52
 3 20 -12 72.53 4.12
 3 18 6 0.77 1.04
 3 10 13 469.03 17.29
 3 -2 19 138.46 6.68
 3 -8 21 78.74 5.4
 4 14 -23 2.29 3.45
 4 18 -20 -1.94 3.61
 4 19 -19 48.76 4.36
 4 20 -18 36.39 4.07
 4 21 -17 163.24 7.75
 4 26 -7 142.64 5.81
 4 26 -3 302.48 11.06
 5 16 14 107.45 5.35
 6 28 -16 36.62 4.08
 6 31 -9 143.19 6.22
 6 18 14 0.91 3.22
 6 11 18 8.68 3.94
 7 29 -17 89.43 6.28
 7 28 6 1.27 0.86
 7 23 11 2.84 2.44
 8 31 -15 -1.69 3.92
 -1 -32 -16 1.6 2.81
 -1 -28 -15 3.22 2.4
 -1 -17 4 40.4 2.34
 -1 -24 8 383.11 14.12
 -1 -27 9 15.78 2.53
 -1 -31 10 82.69 4.34
 -1 -50 11 130.54 6.63
 -1 -38 11 604.07 22.25
 -1 -37 11 21.85 2.85
 0 -26 -22 208.26 9.16
 0 -13 -18 52.06 3.93
 0 -11 -17 168.32 7.11
 0 -9 -16 4.16 2.76
 0 -12 11 18.49 2.47
 0 -17 13 1138.59 40.77
 0 -20 14 29.44 3.13
 0 -24 15 913.08 33.04
 0 -39 17 6.6 3.71
 0 -38 17 303.52 12.29
 1 -13 -24 7.78 3.98
 1 0 -18 933.96 33.78
 1 4 -15 83.34 4.41
 1 5 -14 1081.09 38.74
 1 9 -8 638.28 22.93
 1 -23 19 14.61 3.83
 1 -29 20 2.72 3.74
 2 6 -20 0.17 3.15
 2 10 -17 20.56 3.1
 2 11 -16 56.46 3.85
 2 -2 16 743.96 27.05
 2 -7 18 248.55 10.13
 2 -10 19 137.08 6.56
 3 5 -25 17.89 4.2
 3 10 -22 187.39 8.53
 3 13 -20 5.67 3.73
 3 21 -10 0.66 2.2
 3 22 -6 12.91 1.67
 3 22 -3 406.53 14.63
 3 14 10 19.91 2.15
 3 -5 20 85.21 5.16
 4 17 -21 88.81 5.49
 4 22 -16 5.44 3.68
 4 24 -13 493.42 18.41
 4 25 -11 1.7 2.15
 4 22 6 2.4 0.93
 4 17 11 0.95 2.16
 4 3 19 49.38 3.98
 5 21 -21 34.06 4.48
 5 22 -20 38.46 4.78
 5 23 -19 17.93 4.2
 5 24 -18 39.9 4.03
 5 29 -8 2.4 1.74
 5 20 11 0.72 2.28
 5 4 20 4.65 3.89
 7 32 -11 0.34 2.37
 8 32 -13 1.1 3.07
 -1 -22 -13 745.16 26.82
 -1 -20 -12 140.59 5.79
 -1 -17 -10 1482.05 52.49
 -1 -16 -9 130.84 5.19
 -1 -15 -8 330.67 12.03
 -1 -16 3 2135.25 75.23
 -1 -20 6 69.07 3.36
 -1 -22 7 13.17 2.2
 -1 -49 11 11.66 3.71
 -1 -48 11 217.79 9.4
 -1 -40 11 186.09 7.93
 -1 -39 11 0.05 2.87
 0 -21 -21 74.95 4.82
 0 -18 -20 -1.12 2.97
 0 -15 -19 432.57 16.35
 0 -7 8 400.4 14.63
 0 -30 16 131.71 6.29
 0 -45 17 76.57 4.97
 0 -44 17 8.55 3.74
 0 -43 17 122.92 6.41
 0 -42 17 34.4 4.54
 0 -41 17 79.63 5.27
 0 -40 17 75.34 5.12
 1 -20 -26 60.31 4.95
 1 -16 -25 62.38 4.95
 1 -10 -23 26.43 4.17
 1 3 -16 302.56 11.69
 1 6 -13 39.49 3.15
 1 -9 15 395.62 14.87
 1 -15 17 95.52 4.81
 1 -30 20 52.45 4.6
 2 -1 -24 16.38 4.11
 2 1 -23 30.27 4.28
 2 3 -22 31.76 4.26
 2 9 -18 290.07 11.44
 2 13 -14 3.22 2.6
 2 15 -11 571.55 20.81
 2 16 -9 0.4 1.87
 2 2 14 233.85 9.17
 2 0 15 453.6 16.84
 2 -14 20 3.37 3.68
 2 -18 21 7.8 3.71
 3 7 -24 9.91 3.89
 3 22 -7 469.65 17.08
 3 0 18 110.8 5.88
 4 26 -8 1.48 1.71
 4 11 15 32.97 3.68
 4 5 18 16.48 3.57
 4 0 20 415.78 16.04
 5 20 -22 21.15 4.42
 5 25 -17 7.35 3.22
 5 27 -14 28.62 3.32
 5 28 -12 101.27 5.16
 6 25 -20 0.87 4.63
 6 26 -19 81.24 5.6
 6 31 -10 36.52 2.85
 6 23 10 -0.84 1.97
 7 31 -14 3.22 3.08
 -1 -31 -16 577.17 21.22
 -1 -27 -15 244.21 9.54
 -1 -24 -14 275.89 10.54
 -1 -28 9 137.05 5.9
 -1 -32 10 130.79 5.72
 -1 -47 11 7.29 3.89
 -1 -46 11 241.55 10.14
 -1 -45 11 23.03 3.98
 -1 -44 11 44.96 4.28
 -1 -43 11 0.51 3.46
 -1 -42 11 20.55 3.6
 -1 -41 11 2.82 3.15
 0 -25 -22 40.68 4.16
 0 -7 -15 21.67 2.86
 0 -1 -9 0.32 2.03
 0 0 -7 1880.4 66.39
 0 -1 2 195.7 7.04
 0 -15 12 396.41 14.76
 0 -21 14 198.54 8.14
 0 -25 15 -0.82 2.79
 0 -31 16 1.84 3.11
 1 -7 -22 403.98 15.6
 1 -3 -20 124.15 5.98
 1 7 -12 487.57 17.88
 1 2 9 181.55 7.02
 1 -1 11 6.25 2.13
 1 -7 14 933.51 33.58
 1 -12 16 0.7 2.72
 1 -19 18 133.82 6.36
 1 -24 19 466.81 17.69
 2 -3 -25 245.2 10.49
 2 5 -21 41.73 4.06
 3 9 -23 22.5 4.13
 3 12 -21 45.66 4.47
 3 15 9 1033.8 36.76
 3 -9 21 14.45 3.69
 4 23 -15 22.35 3.8
 4 18 10 3.99 1.86
 4 14 13 21.1 2.7
 4 9 16 194.38 8.3
 4 7 17 45.39 3.93
 4 -3 21 174.29 8.19
 5 29 -9 126.78 5.66
 5 21 10 200.11 7.87
 5 14 15 197.32 8.33
 5 6 19 -0.74 3.58
 6 27 -18 1.04 4.05
 6 26 7 17.69 1.59
 6 16 15 15.89 3.49
 7 30 -16 2.79 4.07
 7 32 -12 10.62 2.73
 7 24 10 35.69 2.92
 7 17 15 59.42 4.68
 -1 -18 -11 11.32 2
 -1 -25 8 155.79 6.39
 -1 -33 10 71.11 4.07
 0 -24 -22 224.19 9.55
 0 -17 -20 605.66 22.47
 0 -12 -18 35.67 3.2
 0 -10 -17 323.67 12.39
 0 -18 13 53.54 3.55
 0 -32 16 3.93 3.24
 1 -19 -26 9.72 4.42
 1 -15 -25 0.54 3.85
 1 -12 -24 123.18 6.87
 1 -1 -19 81.56 4.69
 1 2 -17 465.24 17.37
 1 10 -5 1737.13 61.32
 1 10 -4 2529.25 89.08
 1 -3 12 41.44 2.95
 1 -5 13 164.52 6.79
 2 8 -19 114.25 5.73
 2 14 -13 1051.94 37.73
 2 -5 17 7.35 2.75
 2 -8 18 20.41 3.13
 2 -11 19 15.96 3.44
 2 -19 21 223.74 9.62
 3 21 -11 174.2 7.18
 3 22 -2 785.81 27.86
 3 17 7 244.37 8.95
 3 16 8 635.51 22.72
 3 6 15 14.06 2.75
 3 4 16 36.08 3.1
 3 2 17 64.06 4.05
 3 -3 19 92.04 5.28
 3 -6 20 0 3.39
 5 26 -16 157.57 7.33
 5 17 13 106.93 5.14
 5 12 16 375.14 14.51
 5 8 18 27.07 3.73
 6 25 8 0.72 1.51
 6 24 9 2.74 1.76
 6 19 13 2.79 2.74
 6 8 19 10.92 3.98
 7 33 -7 13.02 2.06
 7 32 -1 0.19 1.11
 7 20 13 3.56 3.1
 -1 -30 -16 -0.13 2.68
 -1 -14 -7 266.25 9.71
 -1 -13 -4 88.6 3.36
 -1 -19 5 406.13 14.74
 -1 -29 9 320.3 12.11
 -1 -34 10 363.64 13.75
 0 -29 -23 6.23 3.4
 0 -20 -21 36.58 3.93
 0 -14 -19 31.86 3.3
 0 -8 -16 86.89 4.5
 0 -4 -13 157.79 6.53
 0 -3 -12 459.42 16.85
 0 -9 9 558.24 20.19
 0 -13 11 264.05 10.11
 0 -22 14 137.47 6.15
 0 -33 16 10.54 3.49
 1 -9 -23 243.99 10.31
 1 8 -11 155.99 6.42
 1 9 -9 125.09 5.29
 1 10 -3 1130.71 39.93
 1 -10 15 47.73 3.43
 1 -16 17 91.6 4.89
 1 -20 18 24.28 3.44
 1 -25 19 -0.17 3.76
 2 0 -24 35.76 4.37
 2 2 -23 140.78 7.14
 2 7 -20 36.43 3.72
 2 17 -5 9.55 1.51
 2 17 -4 2052.65 72.39
 2 -15 20 266.9 11.02
 2 -20 21 4.79 3.74
 3 6 -25 6.43 4.05
 3 11 -22 48.82 4.66
 3 15 -19 90.78 5.39
 3 16 -18 251.83 10.26
 3 17 -17 38.36 3.93
 3 20 -13 46.46 3.3
 3 22 -8 547.07 19.85
 3 11 12 15.19 2.36
 4 19 -20 5 3.55
 4 20 -19 45.76 4.29
 4 21 -18 166.63 7.66
 4 24 -14 123.79 6.08
 4 25 -12 7.78 2.48
 4 26 -9 79.75 3.89
 4 2 19 227.45 9.61
 5 29 -10 236.73 9.44
 5 23 8 5.66 1.75
 5 10 17 92.92 5.19
 5 3 20 141.64 7.18
 6 28 -17 63.92 4.94
 6 31 -11 20.88 2.91
 6 14 16 -0.29 3.59
 6 10 18 27.44 3.98
 7 29 -18 96.84 6.41
 7 33 -8 35.9 2.84
 7 33 -6 -0.03 1.64
 7 27 7 3.24 1.57
 7 25 9 3.09 2.05
 7 15 16 10.55 3.92
 7 13 17 3.66 3.9
 7 11 18 0.58 4.32
 -1 -26 -15 258.04 10.02
 -1 -21 -13 49.27 2.94
 -1 -21 6 904.63 32.25
 -1 -23 7 236.17 8.99
 -1 -35 10 61.15 3.81
 0 -28 -23 104.48 6.04
 0 -23 -22 65.17 5.13
 0 -2 -11 0.19 2.12
 0 -6 7 340.04 12.46
 0 -11 10 235.11 9.05
 0 -34 16 379.15 14.71
 1 -18 -26 0.76 4.32
 1 -6 -22 3.74 3.61
 1 -2 -20 141.48 6.52
 1 1 -18 4.85 2.85
 1 10 -6 310.18 11.4
 1 7 4 248.04 8.94
 1 3 8 746.73 26.64
 1 -13 16 2.79 2.77
 1 -26 19 272.06 11.01
 2 -2 -25 3.12 3.97
 2 4 -22 134.79 6.83
 2 15 -12 314.18 11.92
 2 16 -10 64.84 3.68
 2 17 -6 21.25 1.81
 2 -3 16 44.02 3.42
 3 8 -24 182.31 8.45
 3 14 -20 3.35 3.69
 3 -1 18 5.24 3.51
 3 -10 21 201.7 8.84
 4 18 -21 2.53 3.68
 4 22 -17 25.07 4.06
 4 20 8 0.66 1.37
 4 -1 20 6.38 3.75
 4 -4 21 8.85 4.01
 5 22 -21 23.79 4.3
 5 23 -20 8.94 3.92
 5 27 -15 0.24 2.68
 5 28 -13 47.89 3.53
 6 12 17 58.13 4.63
 7 31 -15 15.67 3.92
 7 33 -9 62.15 3.73
 7 33 -5 7.8 1.7
 7 26 8 9.08 1.91
 -1 -29 -16 614.15 22.47
 -1 -23 -14 1.88 2.29
 -1 -19 -12 0.06 1.97
 -1 -26 8 591.72 21.43
 -1 -30 9 61.29 3.6
 -1 -36 10 450.35 16.79
 0 -19 -21 156.91 7.43
 0 -16 -20 11.84 3.34
 0 0 -8 1308.22 46.36
 0 -16 12 63.11 3.57
 0 -19 13 669.96 24.37
 0 -35 16 40.12 4.61
 1 -14 -25 361.78 14.36
 1 -11 -24 37.51 4.38
 1 -8 -23 10.71 3.93
 1 4 -16 178.73 7.49
 1 5 -15 835.19 30.14
 1 6 -14 56.41 3.63
 1 0 10 558.14 20.17
 1 -17 17 278.92 11.02
 1 -21 18 134.37 6.37
 1 -27 19 11.45 3.93
 2 -4 -26 32.35 4.2
 2 6 -21 0.93 3.41
 2 10 -18 46.49 3.76
 2 11 -17 45.1 3.6
 2 12 -16 282.93 11.07
 2 13 -15 7.64 2.44
 2 17 -7 235.84 8.87
 2 17 -3 1750.78 61.74
 2 3 13 789.46 28.44
 2 -1 15 36.2 3.07
 2 -6 17 4.13 2.74
 2 -12 19 140.42 6.68
 2 -16 20 1.64 3.71
 2 -21 21 219.91 9.52
 3 10 -23 100.89 5.9
 3 13 -21 14.31 4.03
 3 22 -9 636.72 23.04
 3 -4 19 91.64 5.62
 3 -7 20 12.89 3.52
 4 17 -22 238.12 10.21
 4 26 -10 120.38 5.3
 4 12 14 14.05 3.07
 4 4 18 161.44 7.37
 5 21 -22 1.08 4.3
 5 24 -19 4.26 3.58
 5 25 -18 4.38 3.34
 7 30 -17 -0.94 4
 7 32 -13 25.35 3.31
 -1 -13 -5 157.74 5.82
 -1 -50 10 294.93 11.86
 -1 -37 10 23.32 2.96
 0 -27 -23 1.37 3.49
 0 -22 -22 303.99 12.38
 0 -13 -19 30.23 3.19
 0 -11 -18 81.56 4.44
 0 -9 -17 445.85 16.63
 0 -1 -10 252.1 9.54
 0 -5 6 695.62 24.81
 0 -23 14 60.06 3.79
 0 -37 16 5.41 3.72
 0 -36 16 621.96 23.15
 1 -17 -26 -0.25 4.28
 1 0 -19 278.84 11.05
 1 3 -17 38.37 3.37
 1 7 -13 915.12 32.85
 1 10 -7 -0.51 1.89
 1 4 7 116.72 4.74
 1 -8 14 13.89 2.67
 1 -22 18 268.19 10.79
 2 1 -24 21.37 4.19
 2 9 -19 200.74 8.5
 2 14 -14 935.12 33.69
 2 1 14 115.45 5.36
 2 -9 18 59.93 4.06
 3 7 -25 44.49 4.69
 3 21 -12 533.49 19.63
 3 9 13 18.94 2.49
 3 1 17 61.18 4.21
 4 23 -16 40.82 3.91
 4 15 12 15.74 2.38
 4 10 15 17.82 3.43
 4 6 17 2.29 3.25
 5 29 -11 222.53 8.95
 5 15 14 -1.42 2.93
 5 5 19 319.55 12.9
 6 26 -20 62.92 5.21
 6 27 -19 18.48 4.62
 6 31 -12 61.56 4
 6 20 12 13.14 2.68
 6 17 14 129.43 6.28
 7 33 -10 61.94 3.87
 7 33 -4 8.93 1.65
 7 18 14 2.58 3.48
 -1 -28 -16 20.6 2.85
 -1 -25 -15 38.72 3.03
 -1 -16 -10 82.86 3.73
 -1 -15 -9 757.78 27.02
 -1 -18 4 279.61 10.23
 -1 -24 7 13.14 2.17
 -1 -27 8 734.97 26.48
 -1 -31 9 419.5 15.57
 -1 -49 10 0.92 3.64
 -1 -48 10 266.66 10.97
 -1 -39 10 0.3 2.71
 -1 -38 10 507.86 18.83
 0 -26 -23 358.59 14.25
 0 -18 -21 0.55 3.39
 0 -8 8 854.28 30.49
 0 -14 11 39.66 3
 0 -29 15 3.92 2.87
 0 -48 16 205.21 9.12
 0 -47 16 9.08 3.66
 0 -40 16 90.51 5.53
 0 -39 16 0.1 3.85
 0 -38 16 522.98 19.77
 1 -13 -25 31.2 4.63
 1 -10 -24 92.69 5.68
 1 9 -10 20.05 2.45
 1 10 -2 106.74 4.1
 1 6 5 91.83 3.7
 1 5 6 279.88 10.2
 1 -2 11 834.29 29.9
 1 -6 13 45.35 3.15
 1 -11 15 131.7 5.89
 1 -14 16 -0.41 2.73
 1 -18 17 0.75 2.87
 1 -28 19 163.81 7.72
 2 -1 -25 21.32 4.23
 2 3 -23 36.99 4.5
 2 -13 19 9.58 3.44
 2 -17 20 455.3 17.44
 3 9 -24 1.51 3.92
 3 12 -22 258.87 10.67
 3 12 11 17.82 2.24
 4 25 -13 3.77 2.81
 4 8 16 21.01 3.44
 4 1 19 70.92 4.81
 4 -5 21 142.85 7
 5 26 -17 155.45 7.4
 5 18 12 0.52 2.68
 5 7 18 230.85 9.86
 5 2 20 9.26 3.95
 6 32 -7 0.57 1.79
 6 32 -6 0.56 1.65
 6 7 19 29.58 4.35
 7 21 12 21.06 3.3
 -1 -32 -17 2.38 3.1
 -1 -22 -14 152.63 6.27
 -1 -20 -13 206.49 8.03
 -1 -17 -11 274.52 10.27
 -1 -14 0 212.15 7.57
 -1 -47 10 3.62 3.62
 -1 -46 10 131.04 6.51
 -1 -45 10 14.36 3.67
 -1 -44 10 7.73 3.44
 -1 -43 10 17.99 3.42
 -1 -42 10 35.63 3.56
 -1 -41 10 45.92 3.65
 -1 -40 10 185.63 7.8
 0 -21 -22 1.23 4.04
 0 -15 -20 207.33 8.65
 0 -7 -16 141.62 6.17
 0 1 -5 3.43 1.77
 0 1 -4 360.75 12.97
 0 -12 10 516.49 18.8
 0 -20 13 59.4 3.69
 0 -24 14 365.98 13.89
 0 -30 15 49.75 3.77
 0 -46 16 164.15 7.7
 0 -45 16 24.67 3.85
 0 -44 16 5.87 3.64
 0 -43 16 104.39 6.15
 0 -42 16 76.6 5.07
 0 -41 16 2.82 3.62
 1 -20 -27 4.26 4.2
 1 -16 -26 28.4 4.66
 1 -7 -23 288.27 11.79
 1 -3 -21 271.24 10.9
 1 -1 -20 156.09 7.01
 1 2 -18 723.08 26.36
 1 8 -12 431.61 15.92
 1 -4 12 393.14 14.56
 1 -23 18 29.17 3.63
 1 -29 19 17.64 4.06
 2 -3 -26 114.47 6.42
 2 5 -22 59.11 4.71
 2 8 -20 45.61 3.9
 2 16 -11 589.13 21.45
 2 17 -8 581.72 21
 2 -4 16 325.83 12.58
 3 16 -19 13.84 3.73
 3 17 -18 149.26 6.89
 3 22 -10 417.01 15.44
 3 7 14 1.98 2.35
 3 5 15 69.49 4.04
 3 3 16 138.34 6.17
 3 -2 18 5.97 3.57
 3 -8 20 17.46 3.6
 4 24 -15 124.58 6.24
 4 26 -11 410.56 15.33
 4 -2 20 93.19 5.29
 5 28 -14 200.77 8.48
 5 13 15 -0.55 2.9
 6 28 -18 65.11 4.93
 6 32 -8 37.93 2.74
 6 9 18 97.97 6.03
 7 31 -16 50.12 4.96
 7 32 -14 9.14 3.41
 7 33 -11 58.08 3.91
 7 10 18 34.53 4.95
 -1 -24 -15 33.49 2.93
 -1 -18 -12 9.61 2.15
 -1 -14 -8 0.12 1.45
 -1 -13 -6 95.26 3.77
 -1 -20 5 385.06 13.99
 -1 -22 6 186.16 7.19
 -1 -32 9 18.6 2.45
 0 -25 -23 21.94 4.14
 0 -10 -18 53.02 3.62
 0 -4 -14 5.8 2.3
 0 -3 -13 287.55 10.93
 0 -2 -12 19.03 2.37
 0 0 -9 2476.49 87.41
 0 1 -6 128.78 5.15
 0 -2 3 299.77 10.77
 0 -4 5 190.12 7.17
 0 -10 9 2276.69 80.45
 1 -12 -25 494.54 18.93
 1 10 -8 360.38 13.22
 1 -15 16 194.39 8.09
 1 -30 19 16.3 3.98
 2 7 -21 17.63 3.65
 2 15 -13 -0.58 2.39
 2 -7 17 4.2 3.14
 2 -10 18 171.82 7.5
 2 -18 20 1.33 3.84
 3 11 -23 47.24 4.54
 3 15 -20 226.74 9.69
 3 18 -17 19.55 3.25
 3 -5 19 216.86 9.21
 4 19 -21 152.81 7.63
 4 20 -20 67.29 4.83
 4 21 -19 36.46 3.98
 4 22 -18 110.89 6.12
 4 3 18 8.27 3.08
 5 27 -16 22.1 3.53
 5 29 -12 340.25 13.09
 5 30 -7 29.99 2.36
 5 11 16 0.74 2.87
 5 9 17 36.51 3.95
 6 31 -13 100.92 5.2
 6 32 -9 4.76 1.96
 6 32 -5 4.49 1.57
 6 31 -1 22.25 1.51
 6 15 15 94.84 5.29
 6 11 17 19.93 3.93
 7 30 -18 1 4.39
 7 16 15 25.1 4.06
 7 12 17 97.1 6.06
 -1 -31 -17 440.2 16.56
 -1 -27 -16 83.99 4.38
 -1 -17 3 6.59 1.57
 -1 -25 7 36.32 2.59
 -1 -28 8 270.14 10.25
 -1 -33 9 341.11 12.86
 0 -24 -23 319.64 12.79
 0 -20 -22 68.52 4.79
 0 -17 -21 236.54 9.97
 0 -12 -19 -2.17 2.71
 0 -8 -17 1.88 2.93
 0 1 -3 100.01 3.91
 0 -3 4 961.68 34.01
 0 -21 13 390.29 14.62
 0 -25 14 26.08 3.03
 0 -31 15 1.3 2.87
 1 -19 -27 172.91 8.27
 1 -15 -26 12.44 4.33
 1 -9 -24 137.38 7.02
 1 1 -19 81.27 4.63
 1 1 9 64.27 3.23
 1 -9 14 136.65 5.97
 1 -12 15 9.78 2.72
 1 -19 17 496.17 18.55
 1 -24 18 368.26 14.28
 1 -31 19 48.58 4.48
 2 0 -25 7 3.41
 2 2 -24 1.72 3.93
 2 4 -23 60.95 4.97
 2 11 -18 42.66 3.62
 2 12 -17 1.99 2.8
 2 13 -16 0.42 2.7
 2 17 -9 908.93 32.52
 2 -2 15 511.59 18.92
 2 -14 19 209.22 8.97
 3 8 -25 26.09 3.77
 3 14 -21 26.58 4.11
 3 21 -13 1062.79 38.21
 4 18 -22 1.18 3.8
 4 23 -17 27.87 3.79
 4 26 -1 1.73 0.93
 4 16 11 306.76 11.52
 4 13 13 2.14 2.54
 4 -6 21 2.81 3.49
 5 23 -21 7.02 4.05
 5 24 -20 70.19 5.15
 5 25 -19 -0.85 3.92
 5 30 -8 38.1 2.61
 5 30 -6 10.65 1.69
 5 4 19 11.31 3.8
 6 32 -10 8.54 2
 6 13 16 1.57 3.28
 7 33 -12 17.27 2.86
 7 14 16 60.29 4.85
 -1 -34 9 368.76 13.82
 0 -14 -20 41.74 3.59
 0 -1 -11 251.67 9.57
 0 -15 11 439.53 16.15
 0 -18 12 0.97 2.38
 0 -32 15 200.11 8.41
 1 -6 -23 -0.82 3.77
 1 -2 -21 7.23 3.22
 1 4 -17 253.29 10.06
 1 5 -16 482.54 17.88
 1 6 -15 68.32 3.97
 1 7 -14 1159.58 41.49
 1 9 -11 33.51 2.77
 1 -25 18 15.61 3.61
 1 -33 19 55.77 4.42
 1 -32 19 23.51 4.04
 2 -2 -26 70.4 5.25
 2 10 -19 222.38 9.2
 2 14 -15 306.36 11.81
 2 4 12 92.62 4.41
 2 0 14 269.23 10.39
 2 -19 20 506.97 19.22
 3 10 -24 403.12 15.8
 3 13 -22 10.16 3.82
 3 22 -11 85.39 4.3
 3 22 -1 588.35 20.87
 3 13 10 39.96 2.65
 3 10 12 307.18 11.58
 3 0 17 45.84 3.59
 4 17 -23 270.2 11.52
 4 25 -14 0.26 3.15
 4 26 -12 437.35 16.35
 4 27 -7 108.7 4.66
 4 27 -6 23.19 1.92
 4 5 17 146.49 6.85
 4 0 19 361.31 14.16
 4 -3 20 58.44 4.66
 5 26 -18 82.99 5.38
 5 30 -9 3.19 2.06
 5 30 -5 0.75 1.47
 5 19 11 450.1 16.63
 5 16 13 55.38 3.59
 5 1 20 7 3.98
 6 27 -20 37.27 5.06
 6 6 19 7.34 4.02
 7 32 -15 20.19 3.93
 7 33 -3 17.02 1.75
 7 22 11 18.28 2.82
 -1 -30 -17 8.37 3.23
 -1 -26 -16 2.64 2.31
 -1 -23 -15 6.04 2.44
 -1 -21 -14 84.12 4.16
 -1 -19 -13 115.63 4.97
 -1 -16 2 538.58 19.15
 -1 -29 8 666.33 24.09
 -1 -35 9 163.36 6.85
 0 -23 -23 8.15 4.02
 0 -16 -21 106.57 5.63
 0 -6 -16 29.11 3.05
 0 1 -7 118.53 4.87
 0 -7 7 414.13 15.04
 0 -22 13 273.1 10.6
 0 -34 15 326.63 12.77
 0 -33 15 53.67 4
 1 -18 -27 1.1 4.03
 1 -14 -26 150.31 7.42
 1 -11 -25 -0.83 3.85
 1 0 -20 255.79 10.3
 1 3 -18 12.62 2.95
 1 10 -9 532.25 19.27
 1 -7 13 86.58 4.18
 1 -16 16 2.98 2.74
 1 -20 17 38.83 3.6
 2 6 -22 1.35 3.69
 2 9 -20 20.21 3.34
 2 16 -12 1270.07 45.33
 2 2 13 -0.41 2.13
 2 -5 16 20.98 3.17
 2 -8 17 234.55 9.46
 2 -11 18 21.61 3.26
 2 -15 19 137.49 6.48
 3 23 -6 147.1 5.78
 3 -3 18 73.69 4.91
 3 -6 19 2.12 3.47
 4 24 -16 13.89 3.68
 4 27 -8 199.12 7.78
 4 27 -5 15.44 1.64
 4 11 14 20.18 2.96
 5 28 -15 67.41 4.35
 5 29 -13 187.37 7.88
 5 6 18 0.3 3.35
 6 28 -19 63.93 5.45
 6 31 -14 204.94 8.75
 6 32 -11 7.91 2.42
 6 32 -4 0.26 1.38
 6 18 13 8.67 3.08
 7 31 -17 133.15 7.47
 7 19 13 48.2 3.97
 -1 -29 -17 327.54 12.63
 -1 -16 -11 88.58 3.94
 -1 -15 -10 378.33 13.8
 -1 -13 -7 108.76 4.32
 -1 -15 1 864.28 30.51
 -1 -23 6 96.75 4.21
 -1 -26 7 12.06 2.12
 -1 -36 9 373.76 14.06
 0 -19 -22 7.51 3.5
 0 -13 -20 20.18 3.14
 0 -11 -19 118.45 5.63
 0 -9 -18 192.86 8.09
 0 0 -10 447.48 16.31
 0 -13 10 55.92 3.23
 0 -35 15 16.51 3.45
 1 -8 -24 72.5 5.24
 1 8 -13 213 8.46
 1 -1 10 192.99 7.5
 1 -5 12 3.42 2.25
 1 -13 15 12.41 2.76
 1 -26 18 172.85 7.84
 2 1 -25 16.5 4.05
 2 3 -24 190.38 8.66
 2 15 -14 8.04 2.91
 2 17 -10 193.95 7.73
 2 -20 20 7.77 3.8
 3 12 -23 191.24 8.67
 3 23 -7 162.43 6.39
 3 23 -5 222.31 8.31
 3 2 16 156.75 6.74
 3 -14 21 130.51 6.63
 4 27 -9 192.41 7.63
 4 9 15 298.1 11.66
 4 7 16 454.49 17.21
 4 -7 21 186.79 8.52
 5 27 -17 39.7 4.08
 5 30 -10 6.09 2.35
 6 8 18 9.54 4.14
 7 33 -13 3.64 3.03
 -1 -25 -16 5.32 2.61
 -1 -17 -12 1.55 1.86
 -1 -14 -9 144.52 5.68
 -1 -19 4 330.01 12.01
 -1 -21 5 544.39 19.56
 -1 -30 8 12.16 2.33
 -1 -49 9 2.53 3.58
 -1 -48 9 185.33 8.37
 -1 -37 9 13.09 2.64
 0 -27 -24 -1.31 3.91
 0 -22 -23 133.56 6.89
 0 -7 -17 491.45 18.25
 0 -3 -14 251.28 9.73
 0 -9 8 175.42 6.87
 0 -11 9 206.31 7.99
 0 -19 12 674.85 24.48
 0 -50 15 236.08 10.07
 0 -49 15 0.58 4.02
 0 -37 15 2.84 3.51
 0 -36 15 365.14 14.19
 1 -17 -27 116.38 6.48
 1 -13 -26 3.35 3.74
 1 -10 -25 202.03 9
 1 -5 -23 343.24 13.61
 1 2 -19 339.76 13.13
 1 2 8 726.16 25.94
 1 -3 11 2.79 2.08
 1 -10 14 870.62 31.39
 1 -21 17 181.32 7.78
 1 -27 18 113.22 6.03
 2 -1 -26 7.75 3.96
 2 5 -23 60.73 4.53
 2 8 -21 142.72 6.88
 2 -12 18 363.59 13.99
 2 -16 19 73.4 4.83
 2 -21 20 259.37 10.78
 3 9 -25 35.02 4.4
 3 16 -20 6.59 3.82
 3 17 -19 337.87 13.33
 3 18 -18 28.78 3.69
 3 21 -14 501.97 18.65
 3 22 -12 1.51 2.46
 3 23 -8 54.04 2.98
 3 8 13 187.09 7.59
 3 6 14 15.47 2.63
 3 4 15 206.75 8.41
 4 19 -22 249.81 10.6
 4 20 -21 46.64 4.42
 4 21 -20 2.9 3.46
 4 22 -19 169.33 7.91
 4 27 -4 10.99 1.41
 4 17 10 33 2.33
 4 2 18 341.98 13.43
 4 -4 20 47.36 4.14
 5 30 -4 -0.7 1.36
 5 14 14 330.77 12.85
 5 8 17 59.54 4.27
 5 3 19 214.99 9.41
 6 16 14 25.88 3.34
 7 9 18 12.95 4.69
 -1 -28 -17 3.15 2.89
 -1 -22 -15 27.06 2.77
 -1 -20 -14 192.11 7.6
 -1 -47 9 9.29 3.49
 -1 -46 9 154.98 7.27
 -1 -39 9 19.43 2.8
 -1 -38 9 304.66 11.71
 0 -26 -24 154.93 7.59
 0 -18 -22 6.27 3.99
 0 -15 -21 155.37 7.31
 0 -2 -13 689.72 24.92
 0 1 -8 21.17 2.25
 0 -16 11 35.85 2.9
 0 -23 13 129 5.81
 0 -48 15 197.75 8.74
 0 -47 15 3.71 3.89
 0 -46 15 67.06 4.82
 0 -39 15 6.61 3.68
 0 -38 15 502.35 18.97
 1 -16 -27 -0.88 3.91
 1 -7 -24 183.93 8.45
 1 -1 -21 114.79 5.82
 1 9 -12 701 25.32
 1 10 -10 897.79 32.12
 1 -17 16 570.57 21.05
 1 -28 18 91.86 5.44
 2 12 -18 66.13 4.19
 2 13 -17 13.06 2.95
 2 -3 15 304.96 11.7
 3 11 -24 6.12 3.89
 3 15 -21 141.42 7.02
 3 23 -9 15.58 2.11
 3 23 -4 131.78 5.13
 3 14 9 1.42 1.67
 3 -1 17 65.46 4.33
 3 -7 19 392.38 15.27
 4 18 -23 1.45 3.98
 4 23 -18 19.98 3.94
 4 25 -15 2.67 3.01
 4 26 -13 302.2 11.8
 4 27 -10 209.98 8.29
 4 14 12 252.67 9.81
 4 -1 19 62.82 4.34
 5 24 -21 108.39 6.35
 5 25 -20 15.16 4.32
 5 28 -16 50.83 3.87
 5 29 -14 79.09 4.48
 5 30 -11 11.71 2.54
 5 20 10 26.01 2.59
 5 12 15 127.64 5.98
 5 10 16 293.4 11.65
 5 0 20 38.95 4.57
 6 32 -12 7.17 2.55
 6 10 17 41.48 4.08
 7 32 -16 2.87 3.99
 7 34 -8 7.98 1.99
 7 23 10 -0.81 2.3
 7 17 14 55.4 4.67
 7 11 17 3.05 4.17
 -1 -18 -13 38.16 2.64
 -1 -27 7 453.75 16.58
 -1 -31 8 248.18 9.58
 -1 -45 9 44.28 3.91
 -1 -44 9 0.55 2.96
 -1 -43 9 248.34 9.94
 -1 -42 9 2.61 2.68
 -1 -41 9 296.81 11.52
 -1 -40 9 129.61 5.87
 0 -21 -23 0.58 3.92
 0 -12 -20 60.28 4.05
 0 -10 -19 2.09 3.01
 0 -1 -12 235.33 9.05
 0 -6 6 414.67 14.99
 0 -29 14 43.71 3.49
 0 -45 15 33.05 4.01
 0 -44 15 2.22 3.51
 0 -43 15 16.48 3.77
 0 -42 15 3.92 3.72
 0 -41 15 24 4.05
 0 -40 15 158.77 7.51
 1 1 -20 153.12 6.9
 1 5 -17 227.36 9.18
 1 6 -16 2.32 2.39
 1 7 -15 684.81 24.9
 1 -8 13 6.29 2.15
 1 -22 17 69.37 4.35
 1 -29 18 80.99 5.19
 2 2 -25 4.92 3.9
 2 7 -22 49.71 4.61
 2 11 -19 1.21 2.89
 2 14 -16 220.48 8.94
 2 16 -13 238.74 9.37
 2 17 -11 741.83 26.78
 2 5 11 118.29 5.07
 2 -1 14 113.01 5.16
 2 -6 16 0.49 2.55
 2 -9 17 2.19 2.76
 2 -17 19 306.64 12.28
 2 -22 20 18.07 3.86
 3 14 -22 43.96 4.41
 3 11 11 57.18 3.21
 3 -4 18 3.55 3.22
 4 24 -17 144.02 6.8
 4 4 17 151.63 7.01
 5 26 -19 2.19 4
 6 31 -15 112.61 5.97
 6 14 15 46.27 4.03
 6 12 16 -2.99 3.44
 6 5 19 39.86 4.63
 7 31 -18 100.92 6.48
 7 33 -14 1.81 3.19
 7 34 -10 1.25 2.23
 7 34 -9 3.18 1.75
 7 34 -7 26.25 2.37
 7 15 15 19.76 4.01
 7 13 16 1.34 4.01
 -1 -27 -17 143.82 6.41
 -1 -24 -16 45.52 3.15
 -1 -13 -8 24.61 1.97
 -1 -24 6 241.89 9.11
 -1 -32 8 26.22 2.59
 0 -25 -24 -1.32 3.49
 0 -17 -22 56.51 4.83
 0 -8 -18 4.83 2.67
 0 -14 10 391.15 14.42
 0 -20 12 0.82 2.34
 0 -24 13 177.78 7.41
 0 -30 14 54.55 3.75
 1 -15 -27 14.45 4.08
 1 -12 -26 143.01 7.17
 1 -9 -25 0.82 3.79
 1 4 -18 197.02 8.09
 1 8 -14 273.46 10.56
 1 11 -6 248.96 9.28
 1 -11 14 0.24 2.44
 1 -14 15 107.67 5.17
 1 -18 16 4.06 2.45
 1 -23 17 54.75 4
 1 -30 18 12.22 3.86
 2 0 -26 88.77 5.72
 2 4 -24 23.8 4.15
 2 10 -20 262.4 10.62
 2 15 -15 140.58 6.25
 2 18 -7 47.77 2.64
 2 18 -6 0.19 1.37
 2 -13 18 101.93 5.31
 2 -23 20 73.46 4.98
 3 10 -25 164.47 7.79
 3 13 -23 2.09 3.79
 3 23 -10 8.36 2.12
 3 1 16 3.8 2.55
 4 27 -11 36.4 2.77
 4 -5 20 66.45 4.59
 5 27 -18 91.49 5.31
 5 17 12 267.01 10.45
 5 5 18 265.8 10.92
 6 28 -20 -1.13 3.81
 6 32 -13 8.7 2.78
 6 32 -3 1.64 1.26
 6 19 12 2.1 2.73
 7 20 12 3.09 3.07
 -1 -15 -11 335.81 12.39
 -1 -18 3 2.3 1.39
 0 -24 -24 258.09 10.91
 0 -20 -23 0.6 3.88
 0 -14 -21 233.48 9.64
 0 -6 -17 39.44 3.21
 0 0 -11 0.99 2.09
 0 1 -9 0.61 1.99
 0 1 -2 194.11 6.99
 0 -17 11 965.41 34.59
 0 -31 14 73.48 4.3
 1 -6 -24 12.66 4.04
 1 -2 -22 -1.6 3.44
 1 0 -21 202.01 8.59
 1 3 -19 165.04 7.22
 1 11 -7 38.79 2.53
 1 11 -5 197.79 7.4
 1 3 7 1004.92 35.64
 1 0 9 30.88 2.52
 1 -6 12 22.65 2.57
 1 -31 18 265.12 10.94
 2 6 -23 0.77 3.89
 2 9 -21 9.7 3.63
 2 18 -8 10.08 2.03
 2 18 -5 241.85 8.94
 2 3 12 172.37 6.9
 2 1 13 192.25 7.66
 2 -18 19 6.97 3.62
 3 21 -15 243.57 9.84
 3 22 -13 1.62 2.39
 3 15 8 401.9 14.55
 3 -12 20 159.97 7.4
 4 26 -14 72.56 4.52
 4 18 9 5.04 1.79
 4 12 13 86.13 4.42
 4 6 16 3.54 3.26
 4 1 18 -0.72 3.35
 4 -2 19 236.49 9.83
 5 30 -12 0.23 2.43
 5 2 19 0.35 3.67
 5 -1 20 11.6 4.16
 6 7 18 84.24 5.45
 7 32 -17 -1.4 4.45
 7 34 -11 3.6 2.53
 7 34 -6 33.3 2.45
 -1 -21 -15 569.46 20.8
 -1 -19 -14 301.85 11.43
 -1 -16 -12 359.27 13.24
 -1 -14 -10 530.61 19.11
 -1 -22 5 646 23.12
 -1 -28 7 241.98 9.25
 -1 -33 8 263.03 10.1
 0 -9 -19 454.62 17.03
 0 -12 9 1378.84 48.95
 0 -53 14 29.09 4.43
 0 -32 14 75.06 4.33
 1 -11 -26 2.42 4.25
 1 -8 -25 38.39 4.35
 1 9 -13 320.03 12.12
 1 10 -11 936.86 33.53
 1 11 -8 273.6 10.22
 1 -15 15 138.85 6.18
 1 -19 16 578.75 21.36
 1 -24 17 145.27 6.51
 1 -32 18 0.93 3.69
 2 17 -12 780.84 28.18
 2 -4 15 132.46 5.9
 2 -10 17 499.84 18.62
 2 -14 18 329.95 12.86
 2 -24 20 16.15 3.78
 3 12 -24 323.08 13.04
 3 16 -21 6.08 3.78
 3 17 -20 492.8 18.71
 3 18 -19 13.51 3.62
 3 9 12 285.68 10.86
 3 3 15 75.61 4.21
 3 -2 17 62.4 4.3
 3 -5 18 247.51 10.25
 4 20 -22 12.21 3.96
 4 21 -21 96.13 5.66
 4 22 -20 168.67 7.98
 4 25 -16 6.56 3.21
 4 27 -3 34.2 1.87
 4 10 14 2.14 2.62
 4 8 15 33.66 3.5
 5 28 -17 20.74 3.31
 5 29 -15 29.33 3.33
 5 30 -3 3.87 1.24
 5 7 17 97.26 5.38
 6 31 -16 67 4.7
 7 33 -15 14.25 3.81
 -1 -30 -18 5.86 3.39
 -1 -26 -17 117.71 5.56
 -1 -23 -16 172.37 7.18
 -1 -17 -13 16.69 2.24
 -1 -20 4 96.19 3.96
 -1 -25 6 78.66 3.66
 -1 -34 8 81.4 4.11
 0 -23 -24 10.47 4.07
 0 -19 -23 2.29 3.93
 0 -16 -22 102.37 5.69
 0 -13 -21 30.52 3.55
 0 -11 -20 29.07 3.28
 0 -7 -18 673.04 24.6
 0 -3 -15 8.69 2.52
 0 -2 -14 355.24 13.31
 0 -1 -13 113.67 5.06
 0 -8 7 8.5 2
 0 -10 8 2602.74 91.84
 0 -21 12 669.54 24.31
 0 -52 14 62.15 5.08
 0 -33 14 110.98 5.47
 1 -14 -27 116.08 6.43
 1 2 -20 147.93 6.58
 1 11 -4 574.22 20.47
 1 10 -1 1323.89 46.6
 1 -2 10 299.13 11.15
 1 -4 11 336.13 12.51
 1 -9 13 64.04 3.69
 2 1 -26 8.13 4
 2 3 -25 261.91 11.02
 2 5 -24 355.96 14.11
 2 8 -22 166.56 7.83
 2 13 -18 -0.53 2.8
 2 16 -14 475 17.58
 2 18 -9 50.22 3.02
 2 -7 16 12.35 2.75
 2 -19 19 316.26 12.59
 2 -25 20 1.04 3.55
 3 15 -22 160.12 7.61
 3 23 -11 203.55 8.13
 3 23 -3 50.05 2.3
 3 5 14 1.71 2.44
 4 19 -23 276.49 11.58
 4 23 -19 8.04 3.45
 4 27 -12 44.74 3.28
 4 -6 20 -1.24 3.35
 5 25 -21 1.36 4.39
 5 30 -13 -1.19 2.31
 5 15 13 183.65 7.72
 6 32 -14 -0.96 2.63
 6 33 -9 55.07 3.25
 6 33 -8 71.34 3.71
 6 33 -7 69.93 3.54
 6 17 13 12.97 3.29
 6 9 17 81.87 5.39
 6 4 19 51.72 4.96
 7 34 -12 43.17 3.44
 7 32 0 0.48 0.86
 7 24 9 33.59 2.76
 7 10 17 98.18 6.28
 -1 -29 -18 75.85 4.74
 -1 -13 -9 76.2 3.37
 -1 -12 -6 677.66 24.05
 -1 -12 -5 1694.48 59.67
 -1 -29 7 1091.41 38.93
 -1 -49 8 3.3 3.81
 -1 -35 8 171.87 7.05
 0 1 -10 245.36 9.24
 0 -5 5 1133.36 40.09
 0 -18 11 9.64 2.4
 0 -51 14 19.38 3.72
 0 -50 14 86.95 5.36
 0 -34 14 188.19 7.98
 1 -10 -26 286.79 11.84
 1 -5 -24 194.98 8.78
 1 -1 -22 33.8 3.59
 1 6 -17 0.23 2.74
 1 11 -9 19.04 2.27
 1 -12 14 411.75 15.37
 1 -20 16 3.46 2.8
 1 -25 17 1.93 3.08
 2 7 -23 143.63 7.16
 2 11 -20 4.18 3.17
 2 12 -19 300.41 11.83
 2 14 -17 1.99 2.8
 2 -2 14 247.43 9.64
 3 14 -23 182.44 8.36
 3 22 -14 17.6 2.99
 3 16 7 1788.29 63.12
 3 7 13 50.26 3.24
 3 -13 20 -0.81 3.46
 4 24 -18 225.33 9.51
 4 26 -15 160.4 7.14
 4 15 11 5.68 2.07
 4 3 17 128.91 6.36
 5 26 -20 56.26 4.76
 5 13 14 19.97 3.16
 5 9 16 0.92 3.21
 5 4 18 8.07 3.47
 6 33 -10 0.51 2.21
 7 34 -5 14.1 1.81
 7 33 -2 12.42 1.42
 7 18 13 4.82 3.27
 -1 -25 -17 2.09 2.46
 -1 -22 -16 0.44 2.54
 -1 -20 -15 1.65 2.25
 -1 -18 -14 3.94 2.36
 -1 -48 8 36.59 3.86
 -1 -36 8 177 7.25
 0 -22 -24 232.82 9.89
 0 -18 -23 3.77 4.06
 0 -15 -22 15.33 4.03
 0 -5 -17 23.13 2.76
 0 0 -12 106.28 4.79
 0 2 -6 891.07 31.63
 0 -15 10 333.02 12.42
 0 -22 12 64.99 3.78
 0 -49 14 -0.35 3.78
 0 -36 14 314.54 12.3
 0 -35 14 68.06 4.28
 1 -13 -27 8.38 3.91
 1 -7 -25 36.15 4.33
 1 1 -21 111.97 5.71
 1 5 -18 15.01 2.95
 1 8 -15 0.6 2.56
 1 10 -12 809.51 29.12
 1 4 6 64.31 2.95
 1 -16 15 4.32 2.66
 1 -26 17 118.3 5.69
 1 -37 18 1.19 3.71
 1 -36 18 38.08 4.29
 2 10 -21 436.61 16.7
 2 15 -16 170.25 7.26
 2 18 -10 138.94 5.9
 2 6 10 101.59 4.42
 2 -11 17 26.65 3.18
 2 -15 18 73.06 4.53
 2 -20 19 23.84 3.9
 3 21 -16 23.09 3.06
 3 23 -12 64.36 3.8
 3 12 10 199.33 7.69
 3 0 16 198 8.25
 3 -6 18 9.27 3.32
 4 27 -13 41.23 3.51
 4 0 18 239.53 9.96
 4 -3 19 44.3 3.89
 5 27 -19 60.75 4.68
 5 29 -16 11.82 3.18
 5 31 -9 158.33 6.6
 5 31 -8 16.03 1.96
 5 18 11 2.71 2.32
 5 11 15 2.67 3.06
 5 1 19 9.13 3.84
 5 -2 20 11.48 3.75
 6 33 -11 17.42 2.76
 6 33 -6 23.67 2.05
 6 20 11 5.24 2.43
 6 15 14 47.08 4.04
 6 13 15 19.09 3.48
 6 11 16 8.09 3.53
 7 32 -18 -1.9 4.34
 7 33 -16 53.1 4.68
 7 34 -13 131.66 6.37
 7 16 14 13.96 3.64
 7 12 16 77.95 5.37
 -1 -28 -18 84.06 4.74
 -1 -12 -7 481.55 17.24
 -1 -17 2 1.83 1.27
 -1 -23 5 366.92 13.39
 -1 -26 6 101.34 4.42
 -1 -30 7 56.38 3.19
 -1 -47 8 80.27 5.04
 -1 -46 8 45.87 3.9
 -1 -38 8 165.15 6.89
 -1 -37 8 12.31 2.32
 0 -21 -24 35.57 4.05
 0 -12 -21 304.49 12.01
 0 -10 -20 68.91 4.24
 0 -8 -19 0.43 2.66
 0 2 -7 1012.01 35.92
 0 2 -5 350.86 12.65
 0 -48 14 102.56 5.69
 0 -47 14 -0.14 3.83
 0 -46 14 67.24 4.76
 0 -38 14 306.72 12.16
 0 -37 14 1.18 3.52
 1 4 -19 233.06 9.48
 1 9 -14 486.38 17.94
 1 -7 12 0.47 2.25
 1 -21 16 517.99 19.25
 1 -27 17 150.79 6.93
 2 2 -26 76.07 5.32
 2 4 -25 3.43 3.85
 2 17 -13 279.5 10.77
 2 0 13 54.79 3.42
 2 -5 15 286.26 11.14
 2 -8 16 265.4 10.52
 3 13 -24 3.27 3.89
 3 19 4 1916.98 67.44
 3 -3 17 504.45 18.82
 3 -14 20 254.88 10.56
 4 25 -17 0.82 3
 4 28 -8 1.39 1.75
 4 28 -7 39.2 2.37
 4 5 16 292.72 11.6
 4 -7 20 82.17 5.1
 5 28 -18 19.76 3.52
 5 30 -14 5.62 2.51
 5 31 -10 214.57 8.61
 5 31 -7 2.3 1.6
 6 31 -17 19.41 3.85
 6 32 -15 3.93 2.85
 6 24 8 11.16 1.81
 6 6 18 0.82 3.75
 7 21 11 13.21 2.63
 7 14 15 64.17 4.74
 -1 -24 -17 148.18 6.41
 -1 -15 -12 105.68 4.64
 -1 -14 -11 799.53 28.58
 -1 -45 8 100.76 5.36
 -1 -44 8 18.38 3.03
 -1 -43 8 578.6 21.27
 -1 -42 8 3.39 2.54
 -1 -41 8 301.44 11.6
 -1 -40 8 95.79 4.68
 -1 -39 8 53.12 3.4
 0 -25 -25 2.7 4.01
 0 -17 -23 23.74 3.94
 0 -6 -18 71.34 4.36
 0 2 -8 1764.39 62.36
 0 -13 9 78.73 3.84
 0 -19 11 673.63 24.38
 0 -23 12 193.59 7.84
 0 -28 13 60.99 3.78
 0 -45 14 9.92 3.57
 0 -44 14 20.88 4.19
 0 -43 14 225.38 9.73
 0 -42 14 6.27 4.19
 0 -41 14 174.78 8.1
 0 -40 14 117.3 6.34
 0 -39 14 17.56 3.55
 1 -12 -27 207.72 9.25
 1 -9 -26 16.28 3.97
 1 -4 -24 111.1 6.2
 1 0 -22 87.36 5.24
 1 3 -20 120.54 5.66
 1 11 -10 78.43 3.82
 1 1 8 90.1 3.92
 1 -10 13 679.91 24.64
 1 -13 14 24.54 2.87
 1 -28 17 3.04 3.35
 2 6 -24 -0.13 3.88
 2 9 -22 3.43 3.77
 2 16 -15 338 12.89
 2 18 -11 176.08 7.12
 2 4 11 97.91 4.42
 2 2 12 290.94 11.03
 2 -16 18 264.42 10.66
 2 -21 19 163.34 7.59
 3 16 -22 13.15 3.73
 3 17 -21 341.44 13.55
 3 18 -20 -1.06 3.66
 3 19 -19 372.78 14.53
 3 17 6 32.34 1.74
 3 2 15 295.73 11.39
 4 20 -23 -0.92 3.86
 4 21 -22 126.39 6.65
 4 22 -21 221.77 9.58
 4 23 -20 1.11 3.39
 4 28 -9 81.09 3.9
 4 13 12 1.1 2.41
 5 31 -6 95.93 4.22
 5 6 17 1.19 3.08
 6 33 -12 83.96 4.55
 6 3 19 3.9 3.9
 7 34 -14 129.26 6.55
 7 25 8 -0.34 1.91
 -1 -27 -18 103.18 5.28
 -1 -21 -16 501.88 18.47
 -1 -19 -15 967.48 34.7
 -1 -16 -13 633.93 22.91
 -1 -13 -10 36.54 2.34
 -1 -12 -8 0.67 1.53
 -1 -12 -4 6052.09 212.61
 -1 -31 7 1074.68 38.37
 0 -20 -24 14.38 3.67
 0 -14 -22 251.89 10.38
 0 -2 -15 1366.5 48.73
 0 -1 -14 47.27 3.16
 0 1 -11 244.51 9.32
 0 -4 4 39.08 2.26
 0 -16 10 79.59 3.92
 0 -29 13 419.47 15.79
 1 -6 -25 12.69 3.88
 1 11 -3 66.39 2.89
 1 -5 11 262.04 9.95
 1 -17 15 735.07 26.74
 1 -22 16 2.62 2.76
 2 8 -23 112.76 6.27
 2 13 -19 19.75 3.19
 2 -12 17 560.03 20.74
 2 -22 19 56.73 4.63
 3 15 -23 3.15 3.75
 3 22 -15 82.2 4.48
 3 23 -13 153.16 6.65
 3 24 -9 750.79 27.04
 3 24 -8 395.07 14.52
 3 24 -7 211.79 8.08
 3 18 5 3.61 0.89
 3 10 11 209.67 8.14
 3 -15 20 16.19 3.7
 4 24 -19 249.22 10.47
 4 26 -16 0.72 3.42
 4 27 -14 63.74 4.29
 4 28 -10 33.4 2.67
 4 28 -6 142.32 5.67
 4 20 7 -0.56 1.22
 4 7 15 271.69 10.77
 4 2 17 230.3 9.59
 4 -4 19 120.49 6.26
 5 26 -21 111.93 6.68
 5 31 -11 363.72 13.83
 6 8 17 7.18 3.88
 7 33 -17 85.09 5.81
 -1 -17 -14 309.79 11.67
 -1 -19 3 416.61 14.96
 -1 -21 4 130.68 5.16
 -1 -27 6 67.41 3.35
 -1 -32 7 0.19 2.05
 0 -24 -25 102.76 6.16
 0 -11 -21 0.62 3.29
 0 -9 -20 254.27 10.17
 0 -7 -19 674.01 24.68
 0 0 -13 329.52 12.36
 0 2 -9 1424.51 50.48
 0 2 -4 21.75 1.87
 0 -7 6 1172.78 41.54
 0 -11 8 238.46 9.02
 0 -24 12 42.15 3
 0 -54 13 5.69 4.04
 0 -30 13 22.79 2.94
 1 -11 -27 5.75 4.25
 1 -8 -26 98.21 5.82
 1 2 -21 7.38 3.13
 1 6 -18 67.25 4.13
 1 7 -17 341.5 12.98
 1 8 -16 51.82 3.62
 1 10 -13 739.98 26.73
 1 11 -11 1 2.23
 1 5 5 293.53 10.62
 1 -1 9 64.22 3.36
 1 -3 10 233.65 8.91
 1 -29 17 316.09 12.52
 2 3 -26 125.15 6.72
 2 5 -25 267.71 11.19
 2 11 -21 12.21 3.63
 2 12 -20 541.83 20.25
 2 14 -18 15.2 2.98
 2 15 -17 344.63 13.23
 2 17 -14 24.59 2.88
 2 -3 14 691.48 25.12
 2 -9 16 29.87 3.13
 2 -17 18 70.38 4.52
 3 24 -6 128.12 5.14
 3 4 14 231.44 9.15
 3 -1 16 3.53 2.53
 3 -11 19 33.48 4.03
 4 28 -11 145.95 6.2
 4 16 10 137.09 5.6
 4 11 13 45.66 3.35
 4 9 14 224.63 9.04
 4 -1 18 -2.31 3.4
 4 -8 20 94.25 5.77
 5 27 -20 55.67 5.1
 5 29 -17 126.43 6.38
 5 30 -15 1.03 2.66
 5 31 -12 333.11 12.83
 5 23 7 2.2 1.57
 5 16 12 0.08 2.53
 5 8 16 80.86 4.74
 5 3 18 217.63 9.35
 5 0 19 21.49 4.02
 6 31 -18 -0.26 3.84
 6 32 -16 6.39 3.24
 6 33 -13 103.83 5.29
 6 25 7 5.08 1.51
 7 34 -15 50.03 4.55
 7 34 -4 10.17 1.59
 7 9 17 6.86 4.39
 -1 -26 -18 163.94 7.14
 -1 -23 -17 52.15 3.66
 -1 -24 5 816.27 29.12
 0 -23 -25 65.44 4.83
 0 -19 -24 71.2 5.24
 0 -16 -23 73.2 4.96
 0 -13 -22 8.24 3.91
 0 -9 7 1.47 1.9
 0 -20 11 6.57 2.27
 0 -53 13 96.32 5.89
 0 -31 13 395.39 14.91
 1 -1 -23 3.97 3.74
 1 5 -19 48.46 3.77
 1 -14 14 627.72 22.87
 1 -18 15 27.38 3.09
 1 -23 16 171.26 7.24
 1 -31 17 445.37 16.98
 1 -30 17 11.73 3.69
 2 7 -24 495.32 18.89
 2 18 -12 33.58 3.03
 2 -6 15 2.46 2.52
 2 -13 17 3.77 2.86
 2 -23 19 99.8 5.77
 3 14 -24 200.05 8.98
 3 24 -10 533.85 19.49
 3 13 9 137.02 5.48
 3 8 12 81.23 3.96
 3 6 13 3.37 2.29
 3 -4 17 25.84 3.24
 3 -16 20 122.95 6.36
 4 25 -18 60.54 4.38
 5 31 -5 302.79 11.25
 5 26 4 1.5 0.66
 6 32 -2 0.11 1.07
 6 28 4 9.31 0.86
 6 18 12 16.08 3.03
 6 10 16 1.48 3.54
 6 5 18 28.42 4.25
 7 35 -10 12.83 2.15
 7 35 -9 12.5 2.07
 7 26 7 2.37 1.72
 7 19 12 88.53 4.97
 -1 -20 -16 1.77 2.37
 -1 -18 -15 23.45 2.71
 -1 -12 -9 202.19 7.6
 -1 -16 1 1810.32 63.72
 -1 -33 7 259.64 9.92
 0 -5 -18 670.6 24.49
 0 1 -12 232.04 8.95
 0 -52 13 2.32 3.44
 0 -32 13 29.64 3.1
 1 -10 -27 129.96 6.81
 1 -5 -25 108 6.12
 1 1 -22 35.46 3.58
 1 4 -20 41.47 3.66
 1 9 -15 570.73 20.92
 1 -8 12 266.77 10.2
 1 -11 13 116.58 5.25
 1 -32 17 2.88 3.51
 2 10 -22 464.58 17.75
 2 16 -16 150.03 6.59
 2 7 9 1.77 1.67
 2 -18 18 45.27 3.94
 2 -24 19 65.57 4.78
 3 22 -16 260.2 10.37
 3 23 -14 129.6 5.96
 3 24 -11 212.07 8.4
 3 23 -2 15.72 1.23
 4 27 -15 121.64 5.93
 4 28 -12 280.59 10.92
 4 28 -5 207.7 7.85
 4 23 4 9.92 0.79
 4 4 16 77.42 4.74
 4 -5 19 18.5 3.4
 5 28 -19 -1.02 3.54
 5 31 -13 192.58 8.06
 5 30 -2 0.26 1.05
 5 19 10 271.55 10.39
 5 14 13 78.34 4.52
 5 12 14 409.75 15.53
 5 10 15 298.91 11.82
 6 30 -20 0.86 3.92
 6 33 -14 127.5 6.08
 6 26 6 42.29 2.2
 6 21 10 83.62 4.22
 7 35 -11 13.76 2.66
 7 35 -8 6.21 1.81
 7 22 10 26 2.87
 7 11 16 2.48 3.9
 -1 -29 -19 13.87 3.66
 -1 -25 -18 11.53 2.85
 -1 -22 -17 78.46 4.19
 -1 -15 -13 71.04 3.6
 -1 -14 -12 769.83 27.61
 -1 -13 -11 0.2 1.73
 -1 -28 6 3.57 2.04
 -1 -49 7 2.33 3.19
 -1 -34 7 45.9 2.95
 0 -22 -25 53.9 4.84
 0 -18 -24 20.98 4.14
 0 -15 -23 6.65 4.13
 0 -10 -21 153.93 7.1
 0 -8 -20 41.85 3.8
 0 2 -10 461 16.77
 0 -14 9 1435.76 50.95
 0 -17 10 593.78 21.49
 0 -51 13 48.46 4.23
 0 -50 13 30.33 3.82
 0 -33 13 368.34 13.99
 1 -7 -26 7.97 3.8
 1 10 -14 230.26 9.1
 1 11 -12 387.83 14.39
 1 12 -8 171.59 6.73
 1 12 -7 93.18 4.07
 1 -19 15 962.65 34.72
 1 -24 16 51.81 3.76
 2 4 -26 28.31 4.3
 2 9 -23 99.36 5.91
 2 19 -8 284.35 10.62
 2 19 -7 362.09 13.25
 2 -1 13 203 8.04
 2 -10 16 663.79 24.28
 3 17 -22 330.31 13.19
 3 18 -21 7.47 3.74
 3 19 -20 549.64 20.67
 3 24 -5 1.75 1.42
 3 1 15 8.12 2.71
 3 -12 19 354.7 13.92
 3 -17 20 118.76 6.21
 4 21 -23 212.74 9.65
 4 22 -22 49.85 4.59
 4 23 -21 15.93 4.15
 4 26 -17 92.76 5.4
 4 1 17 23.1 3.36
 4 -2 18 325.74 12.8
 4 -9 20 103.77 5.74
 5 30 -16 1.59 2.93
 5 5 17 108.82 5.72
 5 -1 19 5.26 3.85
 6 32 -17 5.65 3.49
 6 31 0 18.56 1.16
 6 16 13 37.78 3.64
 6 14 14 120.76 5.97
 6 12 15 59.07 4.39
 7 33 -18 32.83 5.11
 7 34 -16 17.85 4.16
 7 35 -12 9.01 2.71
 7 17 13 85.93 5.08
 7 15 14 44.3 4.16
 7 13 15 4.52 3.82
 -1 -28 -19 158.97 7.33
 -1 -16 -14 104.64 4.73
 -1 -48 7 1.62 3.14
 -1 -35 7 45.11 2.94
 0 -12 -22 455.37 17.31
 0 -6 -19 18.6 2.97
 0 -2 -16 1509.78 53.81
 0 -1 -15 7.66 2.43
 0 0 -14 481.58 17.7
 0 -3 3 1442.23 50.81
 0 -49 13 3.43 3.75
 0 -34 13 110.25 5.33
 1 -4 -25 116.09 6.33
 1 0 -23 4.52 3.76
 1 3 -21 274.86 11.03
 1 12 -9 1278.73 45.42
 1 12 -6 1360.6 48.15
 1 6 4 34.93 1.88
 1 2 7 1773.35 62.6
 1 -6 11 0.78 2.13
 1 -15 14 323.23 12.33
 1 -25 16 8.31 2.92
 1 -35 17 44.74 4.43
 2 6 -25 -0.07 3.78
 2 13 -20 5.11 3.2
 2 14 -19 77.28 4.56
 2 17 -15 166.54 7.07
 2 18 -13 2 2.66
 2 19 -9 1006.39 35.93
 2 5 10 307.5 11.42
 2 1 12 2.53 2
 2 -4 14 25.08 2.77
 2 -14 17 442.63 16.66
 2 -19 18 57.29 4.32
 2 -25 19 9.56 3.74
 3 16 -23 100.03 5.82
 3 24 -12 91.96 4.43
 3 22 0 427.97 15.16
 3 -2 16 164.99 7.08
 4 24 -20 254.64 10.59
 4 28 -13 168.2 7.27
 4 22 5 37.7 1.71
 4 14 11 688.62 24.87
 4 6 15 0.32 3
 5 27 -21 11.9 4.01
 5 29 -18 219.81 9.56
 5 29 0 5.18 0.83
 5 25 5 1.41 1.16
 5 2 18 5.26 3.53
 6 31 -19 1.22 4.17
 6 27 5 -0.54 0.98
 6 7 17 137.54 6.89
 7 35 -13 -0.09 2.53
 7 35 -7 -0.27 1.58
 7 27 6 3.92 1.57
 7 8 17 19.43 4.61
 -1 -24 -18 397.08 14.99
 -1 -19 -16 588.34 21.49
 -1 -12 -10 783.13 27.96
 -1 -22 4 1760.67 62.18
 -1 -25 5 43.17 2.52
 -1 -29 6 612.16 22.07
 -1 -47 7 83.76 5
 -1 -46 7 -0.41 3.15
 -1 -36 7 3.43 2.15
 0 -21 -25 113.56 6.2
 0 -17 -24 38.03 4.12
 0 -14 -23 247.19 10.34
 0 2 -11 2.45 2.1
 0 -48 13 72.55 4.78
 0 -47 13 103.44 5.95
 0 -36 13 205.98 8.52
 0 -35 13 71.38 4.19
 1 -9 -27 36.42 4.35
 1 -6 -26 12.42 3.86
 1 6 -19 6.79 2.89
 1 7 -18 4.03 2.76
 1 8 -17 113.38 5.25
 1 -20 15 1.6 2.68
 1 -26 16 5.42 2.93
 1 -38 17 1.77 3.64
 1 -37 17 16.08 4.17
 1 -36 17 35.33 4.21
 2 8 -24 39.65 4
 2 12 -21 631.55 23.46
 2 15 -18 319.25 12.39
 2 19 -10 745.81 26.85
 2 19 -6 127.82 5.04
 2 3 11 249.53 9.52
 2 -7 15 237.6 9.41
 2 -26 19 133.92 6.68
 3 15 -24 0.5 3.78
 3 23 -15 78.05 4.36
 3 -13 19 114.12 6.07
 3 -18 20 11.53 3.72
 4 25 -19 11.48 3.43
 4 -6 19 0.92 3.21
 4 -10 20 128.72 6.54
 5 31 -14 35.69 3.18
 5 7 16 50.22 4.14
 6 33 -15 76.39 4.8
 6 34 -10 128.92 5.81
 6 34 -9 60.24 3.44
 6 4 18 33.61 4.37
 -1 -27 -19 5.01 3.19
 -1 -21 -17 194.75 7.94
 -1 -17 -15 746.85 26.97
 -1 -45 7 116.77 5.48
 -1 -44 7 43.05 3.45
 -1 -39 7 198.23 8.02
 -1 -38 7 18.05 2.42
 -1 -37 7 19.3 2.64
 0 -20 -25 19.19 3.87
 0 -11 -22 0.61 3.48
 0 -9 -21 128.1 6.31
 0 -7 -20 405.74 15.38
 0 -4 -18 46.44 3.43
 0 1 -13 109.7 4.94
 0 -6 5 583.5 20.83
 0 -12 8 1819.39 64.35
 0 -18 10 10.16 2.23
 0 -22 11 -0.51 2.26
 0 -46 13 43.35 4.14
 0 -45 13 249.63 10.51
 0 -44 13 38.73 4.21
 0 -43 13 265.84 10.87
 0 -39 13 44.43 3.82
 0 -38 13 193.46 8.34
 0 -37 13 1.61 2.83
 1 2 -22 1.42 3.45
 1 5 -20 157.24 7.03
 1 9 -16 882.22 31.86
 1 11 -13 6.68 2.49
 1 12 -10 1434.81 50.94
 1 8 2 1420.56 49.93
 1 -4 10 122.75 5.18
 1 -9 12 53.66 3.08
 1 -12 13 1178.57 42.13
 1 -40 17 14.83 3.78
 1 -39 17 49.93 4.43
 2 5 -26 187.11 8.61
 2 11 -22 9.88 3.83
 2 16 -17 98 5.01
 2 -11 16 70.86 4.18
 2 -15 17 4.72 2.91
 2 -20 18 31.71 3.82
 2 -27 19 13.87 3.75
 3 22 -17 349.76 13.53
 3 11 10 0.2 1.83
 3 3 14 2.76 2.49
 4 27 -16 104.38 5.61
 4 28 -4 207.75 7.78
 4 17 9 398.77 14.57
 4 12 12 279.61 10.7
 4 8 14 0.97 2.63
 5 28 -20 48.39 4.57
 5 30 -17 1.28 2.99
 5 17 11 400.63 14.97
 6 34 -11 62.65 3.84
 6 34 -8 19.02 2.14
 7 34 -17 2.49 4.2
 7 35 -14 1.59 3.02
 7 29 4 2.12 0.96
 7 28 5 0.43 1.24
 -1 -23 -18 30.98 3.13
 -1 -14 -13 544.52 19.77
 -1 -13 -12 22.36 2.41
 -1 -11 -8 29.71 2.02
 -1 -11 -7 327.66 11.85
 -1 -11 -6 299.39 10.81
 -1 -18 2 26.48 1.64
 -1 -20 3 399.99 14.39
 -1 -30 6 28.21 2.32
 -1 -43 7 433.59 16.19
 -1 -42 7 2.76 2.39
 -1 -41 7 477.42 17.61
 -1 -40 7 21.37 2.7
 0 -24 -26 28.88 4.55
 0 -16 -24 55.93 4.59
 0 -5 -19 678.42 24.82
 0 3 -7 322.95 11.83
 0 -15 9 507.49 18.43
 0 -28 12 40.34 3.17
 0 -42 13 10.21 3.54
 0 -41 13 184.24 8.07
 0 -40 13 52.71 4.19
 1 -8 -27 49.72 4.61
 1 -3 -25 99.29 5.84
 1 4 -21 19.44 3.32
 1 10 -15 102.43 4.97
 1 12 -5 414.45 14.92
 1 7 3 791.72 27.92
 1 0 8 5.05 1.81
 1 -2 9 189.25 7.31
 1 -16 14 114.75 5.31
 1 -21 15 536.55 19.83
 1 -27 16 82.91 4.7
 2 7 -25 357.33 14.19
 2 10 -23 104.19 5.71
 2 18 -14 2.38 2.8
 2 19 -11 376.95 14.01
 2 -28 19 22.77 3.89
 3 18 -22 -1.76 3.69
 3 19 -21 435.95 16.77
 3 24 -13 4.64 2.61
 3 24 -4 57.49 2.61
 3 14 8 406.57 14.71
 3 -14 19 121.74 6.26
 4 26 -18 177.58 7.88
 4 28 -14 118.95 5.84
 4 10 13 99.14 4.71
 4 3 16 133.51 6.39
 4 0 17 159.16 7.17
 4 -3 18 9.57 3.57
 4 -11 20 5.85 3.41
 5 29 -19 216.76 9.46
 5 31 -15 0.58 2.66
 5 32 -10 2.52 2.09
 5 32 -9 13.7 2.03
 5 31 -4 535.34 19.32
 5 20 9 86.01 4.09
 5 4 17 1.31 3.12
 5 -2 19 0.08 3.4
 6 32 -18 15.09 4.01
 6 33 -16 28.83 3.67
 6 34 -12 80.98 4.45
 6 19 11 40.31 3.37
 6 9 16 107.87 5.77
 7 35 -6 0.07 1.45
 7 20 11 15.13 3.1
 7 10 16 62.82 4.88
 -1 -26 -19 260.9 10.49
 -1 -20 -17 39.35 3.14
 -1 -18 -16 2.94 2.34
 -1 -15 -14 324.33 12.17
 -1 -15 0 410.42 14.52
 -1 -26 5 926.39 32.99
 0 -19 -25 201.74 9.11
 0 -13 -23 6.7 3.7
 0 -1 -16 100.01 4.82
 0 2 -12 22.18 2.49
 0 3 -8 7.05 2
 0 2 -3 258.22 9.29
 0 -2 2 1502.47 52.87
 0 -8 6 1.37 1.57
 0 -10 7 2016.82 71.22
 0 -54 12 2.75 3.45
 1 -5 -26 6.58 3.74
 1 1 -23 -0.76 3.69
 1 12 -11 885.73 31.74
 1 -28 16 21.77 3.26
 2 17 -16 417.26 15.69
 2 8 8 89.3 3.85
 2 -8 15 107.82 5.13
 2 -16 17 141.9 6.45
 2 -21 18 68.6 4.73
 3 17 -23 60.91 4.83
 3 9 11 398.76 14.67
 3 7 12 258.92 9.92
 3 5 13 165.94 6.8
 3 0 15 384.2 14.53
 3 -3 16 139.47 6.23
 3 -10 18 13.47 3.46
 4 22 -23 -1.22 3.96
 4 23 -22 38.89 4.39
 4 24 -21 219.43 9.67
 4 29 -9 300.96 11.38
 4 -7 19 78.92 5.22
 5 32 -11 0.62 2.33
 5 32 -8 38.72 2.52
 5 9 15 4.29 3.11
 5 1 18 21.89 3.42
 6 34 -13 28.6 3.02
 6 34 -7 2.07 1.57
 6 22 9 27.64 2.43
 7 35 -15 7.77 3.58
 7 23 9 2.65 2.19
 -1 -16 -15 1.08 2.21
 -1 -12 -11 1662.71 58.87
 -1 -11 -9 489.25 17.61
 -1 -23 4 62.68 2.98
 -1 -31 6 884.72 31.65
 0 -23 -26 25.47 4.06
 0 -15 -24 38.23 4.11
 0 -10 -22 200.98 8.7
 0 -8 -21 12.67 3.46
 0 0 -15 986.8 35.42
 0 3 -9 550.27 19.84
 0 3 -6 53.09 2.82
 0 -19 10 971.13 34.74
 0 -23 11 325.61 12.28
 0 -53 12 160.56 7.63
 0 -29 12 710.52 25.82
 1 -7 -27 89.12 5.6
 1 3 -22 354.05 13.85
 1 -7 11 352.33 13.08
 1 -13 13 1.12 2.12
 1 -17 14 339.06 12.88
 1 -22 15 32.26 3.15
 1 -29 16 612.43 22.59
 2 9 -24 433.07 16.75
 2 13 -21 4.19 3.65
 2 14 -20 283.74 11.33
 2 15 -19 257.22 10.36
 2 19 -12 694.76 25.16
 2 -5 14 955.76 34.35
 2 -12 16 1026.69 37
 2 -22 18 248 10.24
 3 16 -24 94.42 5.81
 3 23 -16 37.47 3.49
 3 24 -14 130.31 5.85
 3 -15 19 91.64 5.38
 4 25 -20 -1.16 3.87
 4 27 -17 28.74 3.76
 4 29 -11 72.3 3.99
 4 29 -10 313.12 11.88
 4 29 -8 381.63 14.12
 5 32 -12 0.1 2.23
 5 15 12 191.71 7.93
 5 13 13 2.31 2.69
 5 11 14 17.64 2.89
 6 11 15 12.37 3.49
 6 6 17 5.22 3.64
 6 3 18 12.7 4.04
 7 34 -18 2.97 4.67
 7 12 15 75.28 5.36
 7 7 17 4.32 4.05
 -1 -25 -19 0.35 3.47
 -1 -22 -18 262.43 10.41
 -1 -32 6 64.86 3.45
 0 -22 -26 25.59 4.45
 0 -18 -25 -0.53 3.97
 0 -12 -23 203.92 9.09
 0 -6 -20 2.28 2.79
 0 1 -14 42.96 3.04
 0 3 -10 627.76 22.6
 0 -52 12 25.54 4.01
 0 -30 12 12.89 2.89
 1 0 -24 264.67 11
 1 6 -20 -0.69 2.94
 1 7 -19 93.63 4.94
 1 8 -18 370.45 14.11
 1 9 -17 113.57 5.26
 1 11 -14 149.95 6.38
 1 12 -12 391.74 14.53
 1 11 -2 14.73 1.36
 1 3 6 482.8 17.29
 1 -10 12 934.93 33.52
 1 -30 16 0.29 3.15
 2 6 -26 51.07 4.44
 2 12 -22 585.14 21.91
 2 16 -18 3.31 2.82
 2 18 -15 44.41 3.34
 2 0 12 155.05 6.42
 3 22 -18 384.99 14.93
 3 25 -10 0.91 1.91
 3 25 -9 26.89 2.31
 3 25 -8 1.75 1.56
 4 26 -19 266.49 10.91
 4 28 -15 57.02 4
 4 29 -7 212.12 8.15
 4 5 15 205.36 8.54
 4 -4 18 160.94 7.43
 5 28 -21 32.12 4.77
 5 30 -18 -0.12 3.63
 5 31 -16 42.63 3.73
 5 32 -7 10.08 1.77
 5 6 16 2.19 3.01
 5 -3 19 192.42 8.78
 6 32 -19 8.73 4.18
 6 33 -17 35.44 4.08
 6 34 -14 6.58 2.84
 6 17 12 10.5 3.05
 6 15 13 13.47 3.02
 6 13 14 29.37 3.86
 7 34 -3 1.51 1.23
 7 18 12 1.58 3.15
 7 14 14 43.26 4.34
 -1 -28 -20 256.62 10.57
 -1 -19 -17 473.79 17.55
 -1 -17 -16 541.74 19.85
 -1 -11 -5 -0.58 1.12
 -1 -27 5 146.93 5.82
 -1 -49 6 -0.32 3.33
 0 -4 -19 4.03 2.77
 0 -13 8 2.57 1.95
 0 -16 9 497.93 18.1
 0 -51 12 11.65 3.45
 0 -50 12 50.21 4.22
 0 -31 12 866.88 31.35
 1 -4 -26 108.95 6.18
 1 2 -23 38.17 4.31
 1 5 -21 544.61 20.31
 1 10 -16 455.77 16.97
 1 -23 15 4.48 2.41
 1 -31 16 613.63 22.73
 2 8 -25 7.56 3.94
 2 11 -23 20.56 3.56
 2 17 -17 328.92 12.69
 2 19 -13 262.07 10.24
 2 -17 17 6.32 2.99
 2 -23 18 68.77 4.79
 3 25 -11 0.67 2.07
 3 25 -7 146.66 5.83
 3 2 14 454.13 16.85
 3 -11 18 91.4 5.3
 3 -16 19 67.28 4.72
 4 29 -12 14.66 2.68
 4 15 10 88.82 4.04
 4 2 16 89.87 5.1
 4 -1 17 18.16 3.28
 4 -8 19 125.03 6.29
 5 29 -20 202.64 9.26
 5 32 -13 0.87 2.37
 5 3 17 36.27 3.51
 5 0 18 65.69 4.76
 7 35 -16 19.2 4.11
 7 16 13 -2.09 3.44
 -1 -24 -19 498.37 18.68
 -1 -21 -18 125.9 5.77
 -1 -14 -14 579.83 21.06
 -1 -13 -13 -0.81 2.04
 -1 -12 -12 1842.64 65.24
 -1 -11 -10 41.32 2.58
 -1 -48 6 80.8 4.75
 -1 -33 6 595.97 21.57
 0 -21 -26 132.12 6.81
 0 -17 -25 201.9 9.09
 0 -14 -24 201.73 8.86
 0 -9 -22 31.47 4.26
 0 -7 -21 237.99 9.82
 0 2 -13 682.46 24.66
 0 3 -11 712.43 25.61
 0 3 -5 2423.94 85.37
 0 -20 10 29.24 2.6
 0 -49 12 29.26 4.14
 0 -32 12 2.36 2.79
 1 -6 -27 4.17 3.85
 1 12 -4 2023.96 71.33
 1 -5 10 891.59 31.86
 1 -14 13 586.32 21.4
 1 -18 14 6.82 2.6
 2 10 -24 52.82 4.68
 2 6 9 3.19 1.93
 2 4 10 314.94 11.65
 2 2 11 254.46 9.68
 2 -3 13 739.38 26.71
 2 -9 15 128.93 5.81
 2 -13 16 8.65 2.47
 2 -24 18 256.08 10.4
 3 18 -23 2.53 3.64
 3 19 -22 248.58 10.44
 3 23 -17 -1.51 3.1
 3 24 -15 268.68 10.67
 3 -1 15 4.03 2.46
 4 23 -23 75.91 5.36
 4 24 -22 37.18 4.31
 4 28 -16 2.75 2.89
 4 29 -13 40.01 3.45
 4 18 8 16.98 1.73
 4 7 14 462.17 17.21
 6 34 -15 6.56 3.05
 6 34 -6 29.31 2.13
 6 8 16 -0.74 3.27
 7 36 -12 -0.68 2.37
 7 36 -11 0.62 2.04
 7 36 -10 0.16 1.82
 7 9 16 0.42 3.68
 -1 -27 -20 2.55 3.37
 -1 -15 -15 135.22 5.8
 -1 -21 3 453.14 16.25
 -1 -47 6 36.85 3.6
 -1 -34 6 70.65 3.54
 0 -20 -26 11.51 3.82
 0 -11 -23 0.37 3.53
 0 -5 -20 593.87 21.93
 0 -1 -17 44.46 3.46
 0 0 -16 655.19 23.86
 0 -1 1 174.08 6.18
 0 -5 4 1672.19 58.95
 0 -48 12 0.78 3.73
 0 -33 12 490.52 18.2
 1 -3 -26 -2.24 3.78
 1 1 -24 1.85 3.88
 1 4 -22 -0.59 3.42
 1 11 -15 369.24 13.86
 1 12 -13 1222.46 43.64
 1 -24 15 33.2 3.25
 1 -35 16 190.4 8.41
 2 20 -9 13.88 1.99
 2 -6 14 14.93 2.54
 2 -18 17 24.38 3.27
 2 -25 18 22.66 3.82
 3 17 -24 14.32 3.92
 3 25 -12 -0.35 2.03
 3 15 7 87.84 3.64
 3 12 9 174.84 6.79
 3 -12 18 44.84 4.09
 3 -17 19 313.86 12.51
 4 25 -21 2.67 3.98
 4 27 -18 66.63 4.44
 4 29 -6 126.71 5.13
 4 -5 18 21.23 3.38
 4 -9 19 40 3.94
 5 30 -19 14.59 3.69
 5 31 -17 208.23 9.01
 5 32 -14 1.38 2.62
 5 32 -6 1.08 1.41
 5 21 8 3.37 1.92
 5 18 10 3.95 2.5
 5 8 15 171.01 7.46
 5 -4 19 6.79 4.08
 6 33 -18 0.42 3.67
 6 5 17 132.16 6.76
 7 35 -17 20.05 4.48
 7 36 -13 18.25 2.97
 7 36 -9 -1.08 1.65
 7 35 -5 -0.26 1.32
 -1 -23 -19 10.29 3.14
 -1 -20 -18 16.34 2.83
 -1 -18 -17 1.28 2.43
 -1 -11 -11 81.73 3.76
 -1 -24 4 1151.68 40.83
 -1 -28 5 11.61 1.95
 -1 -46 6 58.32 3.92
 -1 -35 6 202.9 7.92
 0 -16 -25 50.26 4.81
 0 -13 -24 59.34 5.01
 0 1 -15 8.54 2.51
 0 -11 7 76.24 3.56
 0 -47 12 58.14 4.43
 0 -46 12 -0.89 3.86
 0 -35 12 118.93 5.54
 0 -34 12 28.4 2.97
 1 -5 -27 161.82 7.74
 1 7 -20 294.05 11.59
 1 8 -19 59.9 3.96
 1 9 -18 30.58 3.29
 1 13 -10 47.13 2.95
 1 13 -9 -0.2 1.99
 1 13 -8 108.4 4.61
 1 13 -7 9.41 1.79
 1 1 7 99.52 4.17
 1 -3 9 253.33 9.51
 1 -8 11 182.27 7.25
 1 -11 12 17.25 2.49
 1 -19 14 297.66 11.46
 1 -25 15 37.86 3.36
 1 -43 16 407.8 15.79
 1 -42 16 10.48 3.62
 1 -39 16 78.47 5.11
 1 -38 16 6.06 3.63
 1 -37 16 32.56 4.12
 1 -36 16 1.45 3.66
 2 9 -25 299.63 12.23
 2 13 -22 1.29 3.76
 2 14 -21 505.07 19.08
 2 15 -20 9.97 3.37
 2 16 -19 38.83 3.65
 2 18 -16 -0.34 2.62
 2 19 -14 33.56 3.04
 2 20 -10 56.72 3.31
 2 20 -8 313.87 11.63
 2 -19 17 1.7 2.91
 2 -26 18 260.49 10.74
 3 22 -19 71.71 5.18
 3 25 -13 4.47 2.32
 3 25 -6 36.27 2.18
 4 26 -20 256.77 10.66
 4 29 -14 188.81 8.05
 4 13 11 9.78 2.15
 4 11 12 7.85 2.34
 4 9 13 237.22 9.39
 6 23 8 17.92 2.01
 6 20 10 24.58 2.6
 7 33 -1 3.02 0.92
 7 24 8 59.32 3.42
 7 21 10 5.8 2.66
 -1 -26 -20 288.08 11.62
 -1 -16 -16 1.96 2.37
 -1 -45 6 223.47 8.98
 -1 -44 6 5.27 2.36
 -1 -37 6 5.06 2.25
 -1 -36 6 3.93 2.25
 0 -19 -26 280.37 11.74
 0 -10 -23 138.31 6.85
 0 -8 -22 26.41 3.7
 0 -6 -21 13.25 3.15
 0 -3 -19 151.06 6.65
 0 2 -14 357.52 13.38
 0 3 -12 459.34 16.82
 0 -17 9 631.96 22.8
 0 -21 10 767.51 27.63
 0 -45 12 132.62 6.49
 0 -44 12 13.06 3.94
 0 -43 12 255.77 10.43
 0 -42 12 4.11 3.25
 0 -38 12 57.54 3.83
 0 -37 12 4.29 2.98
 0 -36 12 82.87 4.44
 1 3 -23 262.18 10.86
 1 6 -21 31.84 3.62
 1 10 -17 370.72 14
 1 -1 8 91.94 4
 1 -15 13 74.87 4.03
 1 -26 15 270.52 10.67
 1 -41 16 629.23 23.45
 1 -40 16 5.05 3.61
 2 12 -23 277.45 11.4
 2 17 -18 235.26 9.55
 2 20 -11 30.54 2.81
 2 9 7 557.85 19.94
 2 -10 15 216.02 8.71
 2 -14 16 487.06 18.14
 2 -27 18 27.37 3.95
 3 24 -16 376.19 14.45
 3 24 -3 538.32 19.22
 3 10 10 26.83 2.32
 3 6 12 4.42 2.15
 3 -18 19 -2.75 3.54
 4 28 -17 44.04 3.76
 4 28 -3 92.43 3.72
 4 4 15 4.61 3.15
 4 -2 17 227.73 9.54
 5 29 -21 69.66 5.55
 5 32 -15 68.43 4.22
 5 31 -3 329.94 12.03
 5 10 14 149.6 6.74
 5 5 16 8.25 3.12
 5 -1 18 15.17 3.68
 6 34 -16 38.65 4.08
 6 33 -3 -0.92 1.13
 6 10 15 10.96 3.54
 7 36 -14 94.65 5.25
 7 36 -8 0.09 1.55
 7 11 15 9.29 3.75
 -1 -25 -20 15.34 3.54
 -1 -22 -19 307 11.95
 -1 -13 -14 24.05 2.53
 -1 -12 -13 1211.65 43.15
 -1 -10 -9 24.89 1.99
 -1 -10 -8 235.47 8.73
 -1 -10 -7 337.01 12.18
 -1 -17 1 967.23 34.13
[truncated: 1,573,347 more chars]
