# Supplementary material for: Rapid extraction of trace benzene by a crown-ether-based metal-organic framework
Source: Natl Sci Rev. 2024 Oct 3;11(12):nwae342. doi: 10.1093/nsr/nwae342 (PMC11562822; doi:10.1093/nsr/nwae342)
Supplement: nwae342_Supplemental_Files [file nwae342_supplemental_files.zip › benzene@NKU-300_273K.cif]

data_benzene@NKU-300_273K
_audit_creation_date               2023-12-17
_audit_creation_method
;
Olex2 1.5
(compiled 2023.08.24 svn.re1ec1418 for OlexSys, GUI svn.r6817)
;
_shelx_SHELXL_version_number       '2018/3'
_audit_contact_author_address      ?
_audit_contact_author_email        ?
_audit_contact_author_name         ''
_audit_contact_author_phone        ?
_publ_contact_author_id_orcid      ?
_publ_section_references
;
Dolomanov, O.V., Bourhis, L.J., Gildea, R.J, Howard, J.A.K. & Puschmann, H.
 (2009), J. Appl. Cryst. 42, 339-341.

Sheldrick, G.M. (2015). Acta Cryst. C71, 3-8.
;
_chemical_name_common              ?
_chemical_name_systematic          ?
_chemical_formula_moiety           'C30 H27 Eu O12'
_chemical_formula_sum              'C30 H27 Eu O12'
_chemical_formula_weight           731.47
_chemical_melting_point            ?
loop_
  _atom_type_symbol
  _atom_type_description
  _atom_type_scat_dispersion_real
  _atom_type_scat_dispersion_imag
  _atom_type_scat_source
 'C' 'C' -0.0004 0.0007 'International Tables Vol C Tables 4.2.6.8 and 6.1.1.4'
 'H' 'H' 0.0000 0.0000 'International Tables Vol C Tables 4.2.6.8 and 6.1.1.4'
 'Eu' 'Eu' -0.9841 1.9032
 'International Tables Vol C Tables 4.2.6.8 and 6.1.1.4'
 'O' 'O' 0.0006 0.0026 'International Tables Vol C Tables 4.2.6.8 and 6.1.1.4'

_shelx_space_group_comment
;
The symmetry employed for this shelxl refinement is uniquely defined
by the following loop, which should always be used as a source of
symmetry information in preference to the above space-group names.
They are only intended as comments.
;
_space_group_crystal_system        'monoclinic'
_space_group_IT_number             11
_space_group_name_H-M_alt          'P 1 21/m 1'
_space_group_name_Hall             '-P 2yb'
loop_
  _space_group_symop_operation_xyz
 'x, y, z'
 '-x, y+1/2, -z'
 '-x, -y, -z'
 'x, -y-1/2, z'

_cell_length_a                     4.910
_cell_length_b                     37.5762(3)
_cell_length_c                     17.14420(10)
_cell_angle_alpha                  90
_cell_angle_beta                   96.1480(10)
_cell_angle_gamma                  90
_cell_volume                       3144.90(3)
_cell_formula_units_Z              4
_cell_measurement_reflns_used      6527
_cell_measurement_temperature      273(2)
_cell_measurement_theta_max        17.679
_cell_measurement_theta_min        0.741
_shelx_estimated_absorpt_T_max     ?
_shelx_estimated_absorpt_T_min     ?
_exptl_absorpt_coefficient_mu      0.744
_exptl_absorpt_correction_T_max    ?
_exptl_absorpt_correction_T_min    ?
_exptl_absorpt_correction_type     ?
_exptl_absorpt_process_details     ?
_exptl_absorpt_special_details     ?
_exptl_crystal_colour              ?
_exptl_crystal_density_diffrn      1.545
_exptl_crystal_density_meas        ?
_exptl_crystal_density_method      ?
_exptl_crystal_description         needle
_exptl_crystal_F_000               1464
_exptl_crystal_size_max            ?
_exptl_crystal_size_mid            ?
_exptl_crystal_size_min            ?
_exptl_transmission_factor_max     ?
_exptl_transmission_factor_min     ?
_diffrn_reflns_av_R_equivalents    0.0571
_diffrn_reflns_av_unetI/netI       0.0391
_diffrn_reflns_Laue_measured_fraction_full  0.999
_diffrn_reflns_Laue_measured_fraction_max  0.999
_diffrn_reflns_limit_h_max         6
_diffrn_reflns_limit_h_min         -6
_diffrn_reflns_limit_k_max         46
_diffrn_reflns_limit_k_min         -46
_diffrn_reflns_limit_l_max         21
_diffrn_reflns_limit_l_min         -21
_diffrn_reflns_number              44232
_diffrn_reflns_point_group_measured_fraction_full  0.999
_diffrn_reflns_point_group_measured_fraction_max  0.999
_diffrn_reflns_theta_full          16.950
_diffrn_reflns_theta_max           17.679
_diffrn_reflns_theta_min           0.741
_diffrn_ambient_temperature        273.15
_diffrn_detector_area_resol_mean   ?
_diffrn_measured_fraction_theta_full  0.999
_diffrn_measured_fraction_theta_max  0.999
_diffrn_measurement_device_type    'Beamline I19 of Diamond Light Source'
_diffrn_measurement_method         '\f and \w shutterless scans'
_diffrn_radiation_type             'synchrotron'
_diffrn_radiation_wavelength       0.4859
_diffrn_source                     ?
_reflns_Friedel_coverage           0.000
_reflns_Friedel_fraction_full      .
_reflns_Friedel_fraction_max       .
_reflns_number_gt                  5065
_reflns_number_total               6527
_reflns_special_details
;
 Reflections were merged by SHELXL according to the crystal
 class for the calculation of statistics and refinement.
 
 Structure factors included contributions from the .fab file.
 
 _reflns_Friedel_fraction is defined as the number of unique
 Friedel pairs measured divided by the number that would be
 possible theoretically, ignoring centric projections and
 systematic absences.
;
_reflns_threshold_expression       'I > 2\s(I)'
_computing_cell_refinement         ?
_computing_data_collection         ?
_computing_data_reduction          ?
_computing_molecular_graphics      'Olex2 1.5 (Dolomanov et al., 2009)'
_computing_publication_material    'Olex2 1.5 (Dolomanov et al., 2009)'
_computing_structure_refinement    'ShelXL (Sheldrick, 2015)'
_computing_structure_solution      'SHELXT 2018/2 (Sheldrick, 2018)'
_refine_diff_density_max           2.725
_refine_diff_density_min           -1.590
_refine_diff_density_rms           0.173
_refine_ls_extinction_coef         .
_refine_ls_extinction_method       none
_refine_ls_goodness_of_fit_ref     0.978
_refine_ls_hydrogen_treatment      constr
_refine_ls_matrix_type             full
_refine_ls_number_parameters       391
_refine_ls_number_reflns           6527
_refine_ls_number_restraints       2
_refine_ls_R_factor_all            0.0586
_refine_ls_R_factor_gt             0.0501
_refine_ls_restrained_S_all        1.089
_refine_ls_shift/su_max            0.005
_refine_ls_shift/su_mean           0.000
_refine_ls_structure_factor_coef   Fsqd
_refine_ls_weighting_details      
 'w=1/[\s^2^(Fo^2^)+(0.1077P)^2^] where P=(Fo^2^+2Fc^2^)/3'
_refine_ls_weighting_scheme        calc
_refine_ls_wR_factor_gt            0.1365
_refine_ls_wR_factor_ref           0.1398
_refine_special_details            ?
_olex2_refinement_description
;
1. Restrained distances
 O003_$1-O003
 3.25 with sigma of 0.01
 O003-C00B
 1.2 with sigma of 0.01
2.a Secondary CH2 refined with riding coordinates:
 C00P(H00A,H00B), C00X(H00C,H00D), C00Z(H00E,H00F), C011(H01A,H01B), C012(H01C,
 H01D), C013(H01E,H01F), C014(H01G,H01H), C015(H01I,H01J), C017(H01K,H01L),
 C018(H01M,H01N)
2.b Aromatic/amide H refined with riding coordinates:
 C00H(H00H), C00K(H00K), C00L(H00L), C00O(H00O), C00Q(H00Q), C00R(H00R),
 C00U(H00U), C00Y(H00Y), C016(H016)
;
_atom_sites_solution_hydrogens     geom
_atom_sites_solution_primary       ?
_atom_sites_solution_secondary     ?
loop_
  _atom_site_label
  _atom_site_type_symbol
  _atom_site_fract_x
  _atom_site_fract_y
  _atom_site_fract_z
  _atom_site_U_iso_or_equiv
  _atom_site_adp_type
  _atom_site_occupancy
  _atom_site_site_symmetry_order
  _atom_site_calc_flag
  _atom_site_refinement_flags_posn
  _atom_site_refinement_flags_adp
  _atom_site_refinement_flags_occupancy
  _atom_site_disorder_assembly
  _atom_site_disorder_group
 Eu01 Eu 0.19611(5) 0.53935(2) 0.07011(2) 0.03810(12) Uani 1 1 d . . . . .
 O002 O 0.4937(8) 0.49416(10) 0.1154(2) 0.0489(8) Uani 1 1 d . . . . .
 O003 O 0.8699(7) 0.48661(9) 0.06456(17) 0.0456(8) Uani 1 1 d D . . . .
 O004 O -0.0878(9) 0.58645(11) 0.0308(3) 0.0634(11) Uani 1 1 d . . . . .
 O005 O -0.5118(10) 0.56983(11) -0.0056(2) 0.0594(10) Uani 1 1 d . . . . .
 O006 O 1.0596(9) 0.45469(11) 0.8234(2) 0.0525(9) Uani 1 1 d . . . . .
 O007 O 1.4869(9) 0.43311(12) 0.8387(2) 0.0600(10) Uani 1 1 d . . . . .
 O008 O 0.6487(11) 0.42910(13) 0.3757(2) 0.0719(13) Uani 1 1 d . . . . .
 O009 O 1.0177(11) 0.38218(12) 0.3539(2) 0.0726(13) Uani 1 1 d . . . . .
 O00A O 0.7457(11) 0.41371(14) 0.5412(3) 0.0768(14) Uani 1 1 d . . . . .
 C00B C 0.7300(10) 0.48191(13) 0.1165(3) 0.0407(10) Uani 1 1 d D . . . .
 C00C C -0.3219(12) 0.59217(14) -0.0034(3) 0.0481(12) Uani 1 1 d . . . . .
 O00D O 1.0673(13) 0.36168(15) 0.5163(3) 0.0916(18) Uani 1 1 d . . . . .
 O00E O -0.0434(11) 0.71177(12) -0.0841(3) 0.0776(14) Uani 1 1 d . . . . .
 O00F O -0.4340(11) 0.71248(12) -0.1964(3) 0.0773(14) Uani 1 1 d . . . . .
 C00G C 0.8380(12) 0.45893(13) 0.1824(3) 0.0434(11) Uani 1 1 d . . . . .
 C00H C 1.0548(12) 0.43629(15) 0.1764(3) 0.0498(12) Uani 1 1 d . . . . .
 H00H H 1.156777 0.438335 0.133896 0.060 Uiso 1 1 calc R . . . .
 C00I C 0.9765(14) 0.40775(16) 0.2974(3) 0.0559(14) Uani 1 1 d . . . . .
 C00J C 0.7727(13) 0.43240(17) 0.3081(3) 0.0560(14) Uani 1 1 d . . . . .
 C00K C 1.1237(13) 0.41026(15) 0.2333(3) 0.0545(14) Uani 1 1 d . . . . .
 H00K H 1.267794 0.394691 0.227998 0.065 Uiso 1 1 calc R . . . .
 C00L C 0.7003(13) 0.45768(15) 0.2505(3) 0.0511(13) Uani 1 1 d . . . . .
 H00L H 0.560753 0.473817 0.256757 0.061 Uiso 1 1 calc R . . . .
 C00M C 1.2522(11) 0.43604(15) 0.8023(3) 0.0490(12) Uani 1 1 d . . . . .
 C00N C 1.2017(13) 0.41557(17) 0.7269(3) 0.0577(14) Uani 1 1 d . . . . .
 C00O C -0.1807(13) 0.65339(15) -0.0388(4) 0.0584(14) Uani 1 1 d . . . . .
 H00O H -0.034135 0.652363 0.000243 0.070 Uiso 1 1 calc R . . . .
 C00P C 0.4950(18) 0.45841(18) 0.3993(4) 0.0700(19) Uani 1 1 d . . . . .
 H00A H 0.346952 0.463875 0.358961 0.084 Uiso 1 1 calc R . . . .
 H00B H 0.611575 0.479217 0.407218 0.084 Uiso 1 1 calc R . . . .
 C00Q C -0.6147(14) 0.65673(16) -0.1560(4) 0.0644(16) Uani 1 1 d . . . . .
 H00Q H -0.762117 0.657820 -0.194846 0.077 Uiso 1 1 calc R . . . .
 C00R C 0.9849(14) 0.42481(18) 0.6716(3) 0.0601(15) Uani 1 1 d . . . . .
 H00R H 0.867400 0.443259 0.681643 0.072 Uiso 1 1 calc R . . . .
 C00S C -0.3685(12) 0.62535(15) -0.0478(3) 0.0520(13) Uani 1 1 d . . . . .
 C00T C -0.2124(13) 0.68289(16) -0.0883(4) 0.0626(15) Uani 1 1 d . . . . .
 C00U C -0.5861(13) 0.62751(16) -0.1055(4) 0.0606(15) Uani 1 1 d . . . . .
 H00U H -0.715147 0.609312 -0.110802 0.073 Uiso 1 1 calc R . . . .
 C00V C -0.4296(15) 0.68340(15) -0.1489(4) 0.0625(16) Uani 1 1 d . . . . .
 C00W C 0.9457(15) 0.40631(19) 0.6016(3) 0.0641(16) Uani 1 1 d . . . . .
 C00X C 0.5898(17) 0.4454(2) 0.5475(4) 0.0724(18) Uani 1 1 d . . . . .
 H00C H 0.710389 0.465955 0.551055 0.087 Uiso 1 1 calc R . . . .
 H00D H 0.496172 0.444580 0.594448 0.087 Uiso 1 1 calc R . . . .
 C00Y C 1.3725(16) 0.38773(19) 0.7134(4) 0.0714(18) Uani 1 1 d . . . . .
 H00Y H 1.513711 0.381472 0.751438 0.086 Uiso 1 1 calc R . . . .
 C00Z C 0.1420(16) 0.71548(18) -0.0144(5) 0.076(2) Uani 1 1 d . . . . .
 H00E H 0.265186 0.695247 -0.008577 0.092 Uiso 1 1 calc R . . . .
 H00F H 0.041356 0.716592 0.031224 0.092 Uiso 1 1 calc R . . . .
 C010 C 1.1211(17) 0.37809(19) 0.5875(4) 0.0699(18) Uani 1 1 d . . . . .
 C011 C 0.3802(17) 0.4487(2) 0.4749(4) 0.0750(19) Uani 1 1 d . . . . .
 H01A H 0.284167 0.426223 0.467256 0.090 Uiso 1 1 calc R . . . .
 H01B H 0.246436 0.466596 0.485408 0.090 Uiso 1 1 calc R . . . .
 C012 C 1.200(2) 0.3276(2) 0.4077(4) 0.103(3) Uani 1 1 d . . . . .
 H01C H 1.311933 0.307410 0.395764 0.123 Uiso 1 1 calc R . . . .
 H01D H 1.011339 0.319548 0.403967 0.123 Uiso 1 1 calc R . . . .
 C013 C -0.669(2) 0.7162(2) -0.2534(5) 0.093(3) Uani 1 1 d . . . . .
 H01E H -0.834065 0.717039 -0.227193 0.112 Uiso 1 1 calc R . . . .
 H01F H -0.680902 0.695952 -0.288607 0.112 Uiso 1 1 calc R . . . .
 C014 C 1.285(2) 0.3392(2) 0.4907(4) 0.106(3) Uani 1 1 d . . . . .
 H01G H 1.313533 0.318533 0.524625 0.128 Uiso 1 1 calc R . . . .
 H01H H 1.455531 0.352411 0.493269 0.128 Uiso 1 1 calc R . . . .
 C015 C 0.305(2) 0.750000 -0.0217(7) 0.077(3) Uani 1 2 d S T P . .
 H01I H 0.378142 0.749999 -0.072105 0.092 Uiso 1 2 calc RS T P . .
 H01J H 0.459893 0.750000 0.018646 0.092 Uiso 1 2 calc RS T P . .
 C016 C 1.3351(18) 0.3689(2) 0.6431(4) 0.080(2) Uani 1 1 d . . . . .
 H016 H 1.452389 0.350289 0.633592 0.096 Uiso 1 1 calc R . . . .
 C017 C 1.2241(19) 0.3557(2) 0.3477(4) 0.085(2) Uani 1 1 d . . . . .
 H01K H 1.404069 0.366601 0.355862 0.102 Uiso 1 1 calc R . . . .
 H01L H 1.201937 0.345294 0.295701 0.102 Uiso 1 1 calc R . . . .
 C018 C -0.642(4) 0.750000 -0.2993(7) 0.111(5) Uani 1 2 d S T P . .
 H01M H -0.780891 0.750000 -0.343899 0.133 Uiso 1 2 calc RS T P . .
 H01N H -0.464550 0.750000 -0.319449 0.133 Uiso 1 2 calc RS T P . .

loop_
  _atom_site_aniso_label
  _atom_site_aniso_U_11
  _atom_site_aniso_U_22
  _atom_site_aniso_U_33
  _atom_site_aniso_U_23
  _atom_site_aniso_U_13
  _atom_site_aniso_U_12
 Eu01 0.03640(17) 0.04740(17) 0.02981(16) -0.00255(9) 0.00038(10) 0.00089(10)
 O002 0.046(2) 0.059(2) 0.0413(19) 0.0043(16) 0.0026(15) 0.0034(17)
 O003 0.046(2) 0.055(2) 0.0350(17) -0.0039(14) -0.0023(15) -0.0013(16)
 O004 0.058(3) 0.060(2) 0.071(3) 0.011(2) 0.005(2) 0.008(2)
 O005 0.068(3) 0.067(2) 0.045(2) -0.0018(17) 0.0094(18) -0.016(2)
 O006 0.050(2) 0.074(2) 0.0342(18) -0.0083(16) 0.0088(16) 0.0012(18)
 O007 0.049(2) 0.079(3) 0.051(2) -0.018(2) -0.0040(18) -0.003(2)
 O008 0.093(4) 0.084(3) 0.042(2) 0.013(2) 0.020(2) 0.019(3)
 O009 0.096(4) 0.077(3) 0.045(2) 0.014(2) 0.009(2) 0.024(3)
 O00A 0.090(4) 0.093(3) 0.043(2) -0.013(2) -0.010(2) 0.017(3)
 C00B 0.040(3) 0.054(3) 0.029(2) 0.0008(19) 0.0052(19) 0.001(2)
 C00C 0.049(3) 0.048(3) 0.049(3) -0.004(2) 0.010(2) 0.000(2)
 O00D 0.132(5) 0.090(3) 0.047(2) -0.018(2) -0.012(3) 0.027(3)
 O00E 0.080(3) 0.057(2) 0.091(3) 0.011(2) -0.014(3) -0.007(2)
 O00F 0.095(4) 0.060(2) 0.072(3) 0.006(2) -0.013(3) -0.003(2)
 C00G 0.046(3) 0.056(3) 0.029(2) -0.0004(19) 0.006(2) 0.001(2)
 C00H 0.051(3) 0.061(3) 0.038(3) -0.002(2) 0.005(2) 0.006(3)
 C00I 0.069(4) 0.061(3) 0.036(3) 0.004(2) -0.004(3) 0.008(3)
 C00J 0.065(4) 0.069(3) 0.035(3) 0.005(2) 0.007(2) 0.005(3)
 C00K 0.061(4) 0.061(3) 0.040(3) -0.002(2) -0.004(2) 0.013(3)
 C00L 0.050(3) 0.075(4) 0.029(2) 0.004(2) 0.005(2) 0.010(3)
 C00M 0.041(3) 0.066(3) 0.040(3) -0.006(2) 0.003(2) -0.007(2)
 C00N 0.059(4) 0.077(4) 0.037(3) -0.005(3) 0.003(2) -0.003(3)
 C00O 0.055(4) 0.053(3) 0.066(4) -0.002(3) -0.001(3) 0.003(3)
 C00P 0.079(5) 0.085(5) 0.046(3) -0.002(3) 0.009(3) 0.011(4)
 C00Q 0.065(4) 0.058(3) 0.067(4) -0.001(3) -0.007(3) 0.004(3)
 C00R 0.060(4) 0.079(4) 0.042(3) -0.012(3) 0.007(3) 0.000(3)
 C00S 0.050(3) 0.053(3) 0.053(3) -0.001(2) 0.008(2) 0.004(2)
 C00T 0.060(4) 0.049(3) 0.078(4) -0.003(3) 0.003(3) 0.001(3)
 C00U 0.059(4) 0.053(3) 0.068(4) -0.006(3) -0.003(3) -0.002(3)
 C00V 0.078(4) 0.047(3) 0.060(3) 0.000(3) -0.005(3) 0.009(3)
 C00W 0.071(4) 0.084(4) 0.037(3) -0.005(3) 0.002(3) -0.003(3)
 C00X 0.084(5) 0.090(5) 0.044(3) -0.001(3) 0.012(3) 0.014(4)
 C00Y 0.082(5) 0.084(5) 0.047(3) -0.015(3) 0.000(3) 0.010(4)
 C00Z 0.076(5) 0.058(4) 0.091(5) 0.008(3) -0.008(4) -0.004(3)
 C010 0.094(5) 0.074(4) 0.040(3) -0.010(3) 0.001(3) 0.005(4)
 C011 0.081(5) 0.092(5) 0.053(4) 0.002(3) 0.013(3) 0.004(4)
 C012 0.168(10) 0.078(5) 0.058(4) -0.003(4) -0.002(5) 0.036(6)
 C013 0.122(7) 0.076(5) 0.075(5) -0.001(4) -0.019(5) -0.005(5)
 C014 0.163(10) 0.090(6) 0.060(4) -0.010(4) -0.015(5) 0.050(6)
 C015 0.066(6) 0.058(5) 0.103(8) 0.000 -0.003(6) 0.000
 C016 0.102(6) 0.082(5) 0.054(4) -0.011(3) -0.003(4) 0.024(4)
 C017 0.122(7) 0.077(4) 0.053(4) -0.002(3) 0.001(4) 0.028(5)
 C018 0.182(15) 0.072(7) 0.068(7) 0.000 -0.028(8) 0.000

_geom_special_details
;
 All esds (except the esd in the dihedral angle between two l.s. planes)
 are estimated using the full covariance matrix.  The cell esds are taken
 into account individually in the estimation of esds in distances, angles
 and torsion angles; correlations between esds in cell parameters are only
 used when they are defined by crystal symmetry.  An approximate (isotropic)
 treatment of cell esds is used for estimating esds involving l.s. planes.
;
loop_
  _geom_bond_atom_site_label_1
  _geom_bond_atom_site_label_2
  _geom_bond_distance
  _geom_bond_site_symmetry_2
  _geom_bond_publ_flag
 Eu01 Eu01 4.1524(5) 3_565 ?
 Eu01 O002 2.319(4) . ?
 Eu01 O003 2.544(3) 1_455 ?
 Eu01 O003 2.495(3) 3_665 ?
 Eu01 O004 2.308(4) . ?
 Eu01 O005 2.335(4) 1_655 ?
 Eu01 O006 2.335(4) 3_666 ?
 Eu01 O007 2.327(4) 3_766 ?
 O002 C00B 1.246(6) . ?
 O003 C00B 1.195(5) . ?
 O004 C00C 1.252(7) . ?
 O005 C00C 1.252(7) . ?
 O006 C00M 1.261(7) . ?
 O007 C00M 1.255(7) . ?
 O008 C00J 1.370(7) . ?
 O008 C00P 1.418(8) . ?
 O009 C00I 1.364(7) . ?
 O009 C017 1.431(8) . ?
 O00A C00W 1.376(8) . ?
 O00A C00X 1.427(9) . ?
 C00B C00G 1.475(7) . ?
 C00C C00S 1.466(8) . ?
 O00D C010 1.368(7) . ?
 O00D C014 1.468(10) . ?
 O00E C00T 1.363(7) . ?
 O00E C00Z 1.429(8) . ?
 O00F C00V 1.362(7) . ?
 O00F C013 1.435(9) . ?
 C00G C00H 1.375(8) . ?
 C00G C00L 1.411(7) . ?
 C00H H00H 0.9300 . ?
 C00H C00K 1.397(7) . ?
 C00I C00J 1.390(9) . ?
 C00I C00K 1.382(9) . ?
 C00J C00L 1.390(8) . ?
 C00K H00K 0.9300 . ?
 C00L H00L 0.9300 . ?
 C00M C00N 1.502(7) . ?
 C00N C00R 1.391(9) . ?
 C00N C00Y 1.376(9) . ?
 C00O H00O 0.9300 . ?
 C00O C00S 1.398(8) . ?
 C00O C00T 1.395(9) . ?
 C00P H00A 0.9700 . ?
 C00P H00B 0.9700 . ?
 C00P C011 1.513(10) . ?
 C00Q H00Q 0.9300 . ?
 C00Q C00U 1.397(9) . ?
 C00Q C00V 1.350(9) . ?
 C00R H00R 0.9300 . ?
 C00R C00W 1.383(8) . ?
 C00S C00U 1.378(8) . ?
 C00T C00V 1.406(9) . ?
 C00U H00U 0.9300 . ?
 C00W C010 1.403(10) . ?
 C00X H00C 0.9700 . ?
 C00X H00D 0.9700 . ?
 C00X C011 1.532(10) . ?
 C00Y H00Y 0.9300 . ?
 C00Y C016 1.394(9) . ?
 C00Z H00E 0.9700 . ?
 C00Z H00F 0.9700 . ?
 C00Z C015 1.538(9) . ?
 C010 C016 1.385(10) . ?
 C011 H01A 0.9700 . ?
 C011 H01B 0.9700 . ?
 C012 H01C 0.9700 . ?
 C012 H01D 0.9700 . ?
 C012 C014 1.503(10) . ?
 C012 C017 1.490(11) . ?
 C013 H01E 0.9700 . ?
 C013 H01F 0.9700 . ?
 C013 C018 1.507(10) . ?
 C014 H01G 0.9700 . ?
 C014 H01H 0.9700 . ?
 C015 H01I 0.9700 . ?
 C015 H01J 0.9700 . ?
 C016 H016 0.9300 . ?
 C017 H01K 0.9700 . ?
 C017 H01L 0.9700 . ?
 C018 H01M 0.9700 . ?
 C018 H01N 0.9700 . ?

loop_
  _geom_angle_atom_site_label_1
  _geom_angle_atom_site_label_2
  _geom_angle_atom_site_label_3
  _geom_angle
  _geom_angle_site_symmetry_1
  _geom_angle_site_symmetry_3
  _geom_angle_publ_flag
 O002 Eu01 Eu01 84.76(9) . 3_565 ?
 O002 Eu01 O003 92.18(12) . 3_665 ?
 O002 Eu01 O003 79.26(13) . 1_455 ?
 O002 Eu01 O005 98.20(15) . 1_655 ?
 O002 Eu01 O006 100.42(14) . 3_666 ?
 O002 Eu01 O007 75.44(14) . 3_766 ?
 O003 Eu01 Eu01 34.89(7) 3_665 3_565 ?
 O003 Eu01 Eu01 34.13(7) 1_455 3_565 ?
 O003 Eu01 O003 69.02(11) 3_665 1_455 ?
 O004 Eu01 Eu01 98.56(12) . 3_565 ?
 O004 Eu01 O002 176.64(14) . . ?
 O004 Eu01 O003 103.19(15) . 1_455 ?
 O004 Eu01 O003 90.86(14) . 3_665 ?
 O004 Eu01 O005 81.33(16) . 1_655 ?
 O004 Eu01 O006 78.26(15) . 3_666 ?
 O004 Eu01 O007 101.24(16) . 3_766 ?
 O005 Eu01 Eu01 107.58(10) 1_655 3_565 ?
 O005 Eu01 O003 141.56(12) 1_655 1_455 ?
 O005 Eu01 O003 72.79(12) 1_655 3_665 ?
 O005 Eu01 O006 143.27(14) 1_655 3_666 ?
 O006 Eu01 Eu01 105.43(10) 3_666 3_565 ?
 O006 Eu01 O003 137.19(13) 3_666 3_665 ?
 O006 Eu01 O003 73.42(12) 3_666 1_455 ?
 O007 Eu01 Eu01 160.20(11) 3_766 3_565 ?
 O007 Eu01 O003 143.75(14) 3_766 3_665 ?
 O007 Eu01 O003 138.14(14) 3_766 1_455 ?
 O007 Eu01 O005 75.44(15) 3_766 1_655 ?
 O007 Eu01 O006 79.00(15) 3_766 3_666 ?
 C00B O002 Eu01 145.9(3) . . ?
 Eu01 O003 Eu01 110.98(11) 3_665 1_655 ?
 C00B O003 Eu01 119.8(3) . 1_655 ?
 C00B O003 Eu01 127.2(3) . 3_665 ?
 C00C O004 Eu01 139.8(4) . . ?
 C00C O005 Eu01 144.3(4) . 1_455 ?
 C00M O006 Eu01 139.5(4) . 3_666 ?
 C00M O007 Eu01 143.9(4) . 3_766 ?
 C00J O008 C00P 118.0(5) . . ?
 C00I O009 C017 119.3(5) . . ?
 C00W O00A C00X 117.2(5) . . ?
 O002 C00B C00G 119.1(4) . . ?
 O003 C00B O002 122.8(5) . . ?
 O003 C00B C00G 118.0(5) . . ?
 O004 C00C O005 122.9(5) . . ?
 O004 C00C C00S 118.3(5) . . ?
 O005 C00C C00S 118.7(5) . . ?
 C010 O00D C014 116.7(6) . . ?
 C00T O00E C00Z 116.9(5) . . ?
 C00V O00F C013 116.5(6) . . ?
 C00H C00G C00B 121.5(5) . . ?
 C00H C00G C00L 119.0(5) . . ?
 C00L C00G C00B 119.2(5) . . ?
 C00G C00H H00H 119.6 . . ?
 C00G C00H C00K 120.8(5) . . ?
 C00K C00H H00H 119.6 . . ?
 O009 C00I C00J 115.4(5) . . ?
 O009 C00I C00K 124.2(6) . . ?
 C00K C00I C00J 120.3(5) . . ?
 O008 C00J C00I 116.3(5) . . ?
 O008 C00J C00L 124.1(6) . . ?
 C00L C00J C00I 119.6(5) . . ?
 C00H C00K H00K 120.2 . . ?
 C00I C00K C00H 119.7(5) . . ?
 C00I C00K H00K 120.2 . . ?
 C00G C00L H00L 119.9 . . ?
 C00J C00L C00G 120.2(5) . . ?
 C00J C00L H00L 119.9 . . ?
 O006 C00M C00N 118.1(5) . . ?
 O007 C00M O006 125.6(5) . . ?
 O007 C00M C00N 116.2(5) . . ?
 C00R C00N C00M 120.2(6) . . ?
 C00Y C00N C00M 119.1(5) . . ?
 C00Y C00N C00R 120.7(6) . . ?
 C00S C00O H00O 119.9 . . ?
 C00T C00O H00O 119.9 . . ?
 C00T C00O C00S 120.2(6) . . ?
 O008 C00P H00A 110.0 . . ?
 O008 C00P H00B 110.0 . . ?
 O008 C00P C011 108.4(6) . . ?
 H00A C00P H00B 108.4 . . ?
 C011 C00P H00A 110.0 . . ?
 C011 C00P H00B 110.0 . . ?
 C00U C00Q H00Q 119.8 . . ?
 C00V C00Q H00Q 119.8 . . ?
 C00V C00Q C00U 120.3(6) . . ?
 C00N C00R H00R 120.3 . . ?
 C00W C00R C00N 119.4(6) . . ?
 C00W C00R H00R 120.3 . . ?
 C00O C00S C00C 121.3(5) . . ?
 C00U C00S C00C 119.3(5) . . ?
 C00U C00S C00O 119.1(5) . . ?
 O00E C00T C00O 124.9(6) . . ?
 O00E C00T C00V 116.0(6) . . ?
 C00O C00T C00V 119.1(6) . . ?
 C00Q C00U H00U 119.7 . . ?
 C00S C00U C00Q 120.7(6) . . ?
 C00S C00U H00U 119.7 . . ?
 O00F C00V C00T 114.5(6) . . ?
 C00Q C00V O00F 125.0(6) . . ?
 C00Q C00V C00T 120.5(6) . . ?
 O00A C00W C00R 124.9(6) . . ?
 O00A C00W C010 115.2(5) . . ?
 C00R C00W C010 119.9(6) . . ?
 O00A C00X H00C 109.9 . . ?
 O00A C00X H00D 109.9 . . ?
 O00A C00X C011 109.0(6) . . ?
 H00C C00X H00D 108.3 . . ?
 C011 C00X H00C 109.9 . . ?
 C011 C00X H00D 109.9 . . ?
 C00N C00Y H00Y 119.8 . . ?
 C00N C00Y C016 120.4(7) . . ?
 C016 C00Y H00Y 119.8 . . ?
 O00E C00Z H00E 110.1 . . ?
 O00E C00Z H00F 110.1 . . ?
 O00E C00Z C015 107.8(7) . . ?
 H00E C00Z H00F 108.5 . . ?
 C015 C00Z H00E 110.1 . . ?
 C015 C00Z H00F 110.1 . . ?
 O00D C010 C00W 115.5(6) . . ?
 O00D C010 C016 124.1(7) . . ?
 C016 C010 C00W 120.4(6) . . ?
 C00P C011 C00X 115.8(7) . . ?
 C00P C011 H01A 108.3 . . ?
 C00P C011 H01B 108.3 . . ?
 C00X C011 H01A 108.3 . . ?
 C00X C011 H01B 108.3 . . ?
 H01A C011 H01B 107.4 . . ?
 H01C C012 H01D 107.6 . . ?
 C014 C012 H01C 108.7 . . ?
 C014 C012 H01D 108.7 . . ?
 C017 C012 H01C 108.7 . . ?
 C017 C012 H01D 108.7 . . ?
 C017 C012 C014 114.4(8) . . ?
 O00F C013 H01E 109.8 . . ?
 O00F C013 H01F 109.8 . . ?
 O00F C013 C018 109.2(8) . . ?
 H01E C013 H01F 108.3 . . ?
 C018 C013 H01E 109.8 . . ?
 C018 C013 H01F 109.8 . . ?
 O00D C014 C012 108.2(7) . . ?
 O00D C014 H01G 110.1 . . ?
 O00D C014 H01H 110.1 . . ?
 C012 C014 H01G 110.1 . . ?
 C012 C014 H01H 110.1 . . ?
 H01G C014 H01H 108.4 . . ?
 C00Z C015 C00Z 115.1(9) . 4_575 ?
 C00Z C015 H01I 108.5 4_575 . ?
 C00Z C015 H01I 108.5 . . ?
 C00Z C015 H01J 108.5 . . ?
 C00Z C015 H01J 108.5 4_575 . ?
 H01I C015 H01J 107.5 . . ?
 C00Y C016 H016 120.4 . . ?
 C010 C016 C00Y 119.1(7) . . ?
 C010 C016 H016 120.4 . . ?
 O009 C017 C012 109.5(7) . . ?
 O009 C017 H01K 109.8 . . ?
 O009 C017 H01L 109.8 . . ?
 C012 C017 H01K 109.8 . . ?
 C012 C017 H01L 109.8 . . ?
 H01K C017 H01L 108.2 . . ?
 C013 C018 C013 114.8(11) . 4_575 ?
 C013 C018 H01M 108.6 . . ?
 C013 C018 H01M 108.6 4_575 . ?
 C013 C018 H01N 108.6 . . ?
 C013 C018 H01N 108.6 4_575 . ?
 H01M C018 H01N 107.5 . . ?

loop_
  _geom_torsion_atom_site_label_1
  _geom_torsion_atom_site_label_2
  _geom_torsion_atom_site_label_3
  _geom_torsion_atom_site_label_4
  _geom_torsion
  _geom_torsion_site_symmetry_1
  _geom_torsion_site_symmetry_2
  _geom_torsion_site_symmetry_3
  _geom_torsion_site_symmetry_4
  _geom_torsion_publ_flag
 Eu01 O002 C00B O003 -28.5(10) . . . . ?
 Eu01 O002 C00B C00G 155.1(4) . . . . ?
 Eu01 O003 C00B O002 91.9(5) 1_655 . . . ?
 Eu01 O003 C00B O002 -70.3(7) 3_665 . . . ?
 Eu01 O003 C00B C00G 106.2(5) 3_665 . . . ?
 Eu01 O003 C00B C00G -91.6(5) 1_655 . . . ?
 Eu01 O004 C00C O005 24.0(9) . . . . ?
 Eu01 O004 C00C C00S -151.1(5) . . . . ?
 Eu01 O005 C00C O004 66.3(9) 1_455 . . . ?
 Eu01 O005 C00C C00S -118.6(6) 1_455 . . . ?
 Eu01 O006 C00M O007 -57.7(9) 3_666 . . . ?
 Eu01 O006 C00M C00N 122.8(5) 3_666 . . . ?
 Eu01 O007 C00M O006 -22.8(11) 3_766 . . . ?
 Eu01 O007 C00M C00N 156.7(5) 3_766 . . . ?
 O002 C00B C00G C00H 159.9(5) . . . . ?
 O002 C00B C00G C00L -14.1(8) . . . . ?
 O003 C00B C00G C00H -16.7(8) . . . . ?
 O003 C00B C00G C00L 169.3(5) . . . . ?
 O004 C00C C00S C00O -14.0(8) . . . . ?
 O004 C00C C00S C00U 158.9(6) . . . . ?
 O005 C00C C00S C00O 170.7(5) . . . . ?
 O005 C00C C00S C00U -16.4(8) . . . . ?
 O006 C00M C00N C00R 18.5(9) . . . . ?
 O006 C00M C00N C00Y -161.6(6) . . . . ?
 O007 C00M C00N C00R -161.0(6) . . . . ?
 O007 C00M C00N C00Y 18.9(9) . . . . ?
 O008 C00J C00L C00G -179.5(6) . . . . ?
 O008 C00P C011 C00X 69.4(9) . . . . ?
 O009 C00I C00J O008 3.2(9) . . . . ?
 O009 C00I C00J C00L -174.7(6) . . . . ?
 O009 C00I C00K C00H 176.4(6) . . . . ?
 O00A C00W C010 O00D -0.6(10) . . . . ?
 O00A C00W C010 C016 178.1(7) . . . . ?
 O00A C00X C011 C00P -72.4(9) . . . . ?
 C00B C00G C00H C00K -168.4(5) . . . . ?
 C00B C00G C00L C00J 170.2(5) . . . . ?
 C00C C00S C00U C00Q -171.1(6) . . . . ?
 O00D C010 C016 C00Y 179.2(8) . . . . ?
 O00E C00T C00V O00F 2.0(9) . . . . ?
 O00E C00T C00V C00Q -177.3(6) . . . . ?
 O00E C00Z C015 C00Z 71.7(12) . . . 4_575 ?
 O00F C013 C018 C013 -69.3(16) . . . 4_575 ?
 C00G C00H C00K C00I -1.6(9) . . . . ?
 C00H C00G C00L C00J -3.9(9) . . . . ?
 C00I O009 C017 C012 -170.6(6) . . . . ?
 C00I C00J C00L C00G -1.7(9) . . . . ?
 C00J O008 C00P C011 -179.6(6) . . . . ?
 C00J C00I C00K C00H -4.2(9) . . . . ?
 C00K C00I C00J O008 -176.3(6) . . . . ?
 C00K C00I C00J C00L 5.8(10) . . . . ?
 C00L C00G C00H C00K 5.6(8) . . . . ?
 C00M C00N C00R C00W 178.3(6) . . . . ?
 C00M C00N C00Y C016 -178.3(7) . . . . ?
 C00N C00R C00W O00A -177.5(6) . . . . ?
 C00N C00R C00W C010 1.2(11) . . . . ?
 C00N C00Y C016 C010 -1.1(13) . . . . ?
 C00O C00S C00U C00Q 2.0(10) . . . . ?
 C00O C00T C00V O00F -176.7(6) . . . . ?
 C00O C00T C00V C00Q 4.1(10) . . . . ?
 C00P O008 C00J C00I 163.7(6) . . . . ?
 C00P O008 C00J C00L -18.5(10) . . . . ?
 C00R C00N C00Y C016 1.6(11) . . . . ?
 C00R C00W C010 O00D -179.4(7) . . . . ?
 C00R C00W C010 C016 -0.6(12) . . . . ?
 C00S C00O C00T O00E 179.2(6) . . . . ?
 C00S C00O C00T C00V -2.3(10) . . . . ?
 C00T O00E C00Z C015 -178.7(6) . . . . ?
 C00T C00O C00S C00C 172.3(6) . . . . ?
 C00T C00O C00S C00U -0.7(9) . . . . ?
 C00U C00Q C00V O00F 178.0(6) . . . . ?
 C00U C00Q C00V C00T -2.8(11) . . . . ?
 C00V O00F C013 C018 178.8(8) . . . . ?
 C00V C00Q C00U C00S -0.2(10) . . . . ?
 C00W O00A C00X C011 179.9(6) . . . . ?
 C00W C010 C016 C00Y 0.6(13) . . . . ?
 C00X O00A C00W C00R 8.2(11) . . . . ?
 C00X O00A C00W C010 -170.5(7) . . . . ?
 C00Y C00N C00R C00W -1.7(10) . . . . ?
 C00Z O00E C00T C00O -14.1(10) . . . . ?
 C00Z O00E C00T C00V 167.4(6) . . . . ?
 C010 O00D C014 C012 -172.9(7) . . . . ?
 C013 O00F C00V C00Q 6.1(11) . . . . ?
 C013 O00F C00V C00T -173.1(7) . . . . ?
 C014 O00D C010 C00W 163.7(7) . . . . ?
 C014 O00D C010 C016 -15.0(12) . . . . ?
 C014 C012 C017 O009 -70.9(11) . . . . ?
 C017 O009 C00I C00J -179.8(6) . . . . ?
 C017 O009 C00I C00K -0.4(10) . . . . ?
 C017 C012 C014 O00D 75.4(11) . . . . ?

_smtbx_masks_special_details       ?
loop_
  _smtbx_masks_void_nr
  _smtbx_masks_void_average_x
  _smtbx_masks_void_average_y
  _smtbx_masks_void_average_z
  _smtbx_masks_void_volume
  _smtbx_masks_void_count_electrons
  _smtbx_masks_void_content
 1 -0.346 0.250 0.729 349.5 36.6 ?
 2 -0.929 0.750 0.271 349.5 35.6 ?

_smtbx_masks_void_probe_radius     1.2
_smtbx_masks_void_truncation_radius  1.2
loop_
  _refln_index_h
  _refln_index_k
  _refln_index_l
  _refln_F_squared_meas
  _refln_F_squared_sigma
 1 26 -7 40.18 10.36
 1 -4 -11 58.64 7.64
 1 8 -28 -16.36 10.32
 0 -24 -20 36.98 6.43
 -1 5 6 4684.18 270.08
 -1 35 5 61.81 7.12
 -1 47 2 8.41 7.81
 -5 2 17 21.23 10.37
 -5 -30 10 -0.35 11.23
 -5 -55 -10 -13.19 8.76
 1 -4 -11 45.73 4.16
 1 37 -11 -2.11 3.8
 1 -8 -15 23.56 3.63
 1 -8 -20 2.45 3.41
 1 -4 -24 25.97 4.36
 1 -2 -25 50.39 5.09
 1 0 -26 16.51 4.52
 1 3 -27 10.36 4.15
 1 7 -28 13.76 4.93
 0 33 0 -6.46 2.96
 0 48 -5 8.38 4.56
 0 51 -7 4.05 4
 0 56 -12 9 3.94
 0 -15 -29 -1.75 2.77
 0 -13 -30 -1.14 2.99
 0 -11 -31 0.81 3.75
 0 -8 -32 5.47 3.61
 -1 5 6 5228.98 301.2
 -1 28 6 3.71 1.48
 -1 -14 2 465.37 27.39
 -2 7 10 360.89 21.62
 -2 -2 9 3.51 3.15
 -2 -12 7 147.19 9.86
 -2 -24 3 74.94 6.68
 -2 -40 -9 33.03 3.99
 -2 -42 -19 5.89 1.42
 -3 -3 12 127.2 8.93
 -3 -39 -1 0.96 3.94
 -3 -45 -7 5.26 3.15
 -3 -48 -15 3.68 2.53
 -3 -48 -17 5.46 2.4
 -4 -6 14 -5.7 4.06
 -4 -16 12 20.14 4.65
 -4 -20 11 1.08 4.36
 -4 -29 8 56.35 5.84
 -4 -39 3 -0.88 4.2
 -4 -42 1 2.76 4.53
 -4 -51 -9 -1.63 3.21
 -4 -52 -12 1.9 3.48
 -5 -6 16 0 4.53
 -5 -12 15 54.87 6.33
 -5 -24 12 16.63 5.31
 -5 -27 11 8.55 4.78
 -5 -53 -6 7.31 4
 -5 -55 -10 -6.23 3.71
 1 14 -6 111.23 8.03
 1 15 -6 170.16 11.15
 1 16 -6 28.55 4.38
 1 17 -6 825.48 48.37
 1 18 -6 1.78 4.11
 1 19 -6 993.96 58.13
 1 6 -7 18.38 4.03
 1 27 -7 94.1 7.92
 1 34 -9 34.21 5.53
 1 36 -10 56.92 6.43
 1 39 -12 3.6 5.07
 1 40 -13 1.6 5.54
 1 41 -14 4.76 5.67
 1 2 -27 -2.75 4.82
 1 6 -28 1.86 4.49
 0 27 1 37.39 4.26
 0 41 -2 39.92 5.17
 0 46 -4 -0.39 3.93
 0 50 -6 14.64 5.95
 0 54 -9 -1.56 5.51
 0 55 -10 4.07 5.54
 0 -17 -28 6.39 3.33
 -1 44 3 0.47 2.87
 -1 -29 -6 92.13 6.15
 -1 -31 -8 322.45 19.11
 -2 -28 1 13.82 4.6
 -2 -33 -2 6.1 3.66
 -2 -42 -14 9.69 2.51
 -3 7 13 176.83 11.5
 -3 26 13 15.16 2.62
 -3 -17 9 7.28 4.83
 -3 -26 6 40.14 5.49
 -3 -36 1 53.62 5.65
 -3 -47 -11 6.34 3.36
 -3 -48 -16 1.97 2.73
 -4 2 15 1.9 4.21
 -4 -23 10 0 4.82
 -4 -26 9 35.27 5.83
 -4 -31 7 54.28 6.52
 -4 -49 -6 -0.28 4.32
 -5 3 17 13.58 5.3
 -5 -16 14 24.25 6.91
 -5 -32 9 0.9 5.36
 -5 -42 4 -2.65 4.86
 -5 -45 2 3.01 4.89
 -5 -54 -8 4.79 4.11
 -6 -2 18 12.35 5.18
 1 13 -6 70.07 6.26
 1 20 -6 9.81 4.99
 1 21 -6 546 32.66
 1 2 -8 2326.08 134.4
 1 38 -11 71.82 7.63
 1 -7 -13 590.22 34.83
 1 42 -15 5.47 6.2
 1 -9 -17 0 3.71
 1 -9 -18 15.56 3.82
 1 -8 -21 4.33 4.52
 1 -7 -22 51.89 6.22
 1 -6 -23 3.18 4.83
 1 -5 -24 -4.48 4.91
 1 -3 -25 -0.88 4.54
 1 -1 -26 5.96 4.64
 1 1 -27 -1.13 5.23
 1 5 -28 11.18 5.28
 0 38 -1 114.63 8.53
 0 44 -3 1.21 4.71
 0 53 -8 3.58 5.55
 0 56 -11 0.48 5.63
 0 -21 -25 22.87 3.7
 0 -20 -26 1.51 3.15
 0 -9 -32 10.4 5.08
 -1 -19 0 725.94 42.4
 -1 -30 -7 0.7 2.15
 -1 -33 -23 7.75 1.98
 -2 8 10 47.51 5.18
 -2 26 10 32.94 2.59
 -2 -26 2 0 4.83
 -2 -41 -11 16.3 3.24
 -3 8 13 10.49 4.35
 -3 -2 12 1.31 4.94
 -3 -8 11 7.78 6.28
 -3 -13 10 21.01 5.85
 -3 -40 -2 4.97 4.82
 -3 -44 -6 0.82 4.16
 -3 -46 -9 1.74 3.84
 -4 3 15 24.66 5.54
 -4 -33 6 16.2 6.01
 -4 -37 4 1.07 5.61
 -4 -43 0 20.8 5.67
 -4 -52 -13 1.31 3.93
 -5 4 17 -0.46 6.23
 -5 -5 16 36.15 6.9
 -5 -11 15 0.39 6.4
 -5 -20 13 1.85 6.68
 -5 -40 5 8.26 5.77
 -5 -46 1 3.26 6.01
 -5 -52 -5 2.99 5.2
 -6 -1 18 12.35 5.75
 1 12 -6 398.99 23.93
 1 22 -6 20.31 5.4
 1 -1 -9 0.64 3.68
 1 35 -9 21.34 5.6
 1 -3 -10 12.91 3.81
 1 37 -10 1.55 5.42
 1 40 -12 13.34 6.4
 1 41 -13 5.38 6.31
 1 -8 -14 41.57 5.21
 1 42 -14 2.93 6.4
 1 -9 -16 147.59 10.01
 1 -9 -19 65.12 5.78
 1 -2 -26 19.52 5.29
 1 4 -28 0.25 5.65
 0 34 0 85.4 6.99
 0 52 -7 15.34 6.3
 0 -22 -24 6.54 3.06
 0 -14 -30 5.75 4.49
 0 -12 -31 0.88 4.91
 -1 -23 -2 72.82 5.88
 -1 -34 -21 -1.01 1.5
 -2 -7 8 438.56 26.36
 -2 -15 6 12.19 5.17
 -2 -21 4 84.46 8.06
 -3 9 13 56.43 5.9
 -3 -20 8 7.14 5.26
 -3 -23 7 19.36 5.56
 -3 -28 5 -0.07 4.99
 -3 -34 2 54.23 6.54
 -3 -41 -3 11.54 5.71
 -3 -42 -4 6.84 5.3
 -3 -43 -5 0.3 4.89
 -4 -5 14 59.97 7.39
 -4 -19 11 -0.19 5.43
 -4 -40 2 6.96 5.97
 -4 -44 -1 2.38 5.65
 -4 -48 -5 0.93 4.9
 -4 -50 -8 2.14 4.95
 -4 -51 -10 -1.76 4.79
 -5 5 17 32.19 6.85
 -5 -23 12 10.29 6.92
 -5 -29 10 17.89 6.99
 -5 -34 8 6.87 6.18
 -5 -36 7 24.25 6.63
 -5 -38 6 6.85 5.44
 -5 -43 3 3.29 5.94
 -5 -47 0 -2.88 5.86
 -5 -51 -4 -4.82 6.08
 -6 -8 17 4.39 5.98
 1 11 -6 189.58 12.23
 1 23 -6 147.18 10.74
 1 5 -7 1391.58 80.68
 1 -5 -11 33.59 4.87
 1 39 -11 3.77 6.24
 1 43 -15 3.78 6.28
 1 -9 -20 81.2 6.84
 1 -7 -23 12.21 5.56
 1 -4 -25 18.83 5.43
 1 0 -27 2.97 5.99
 1 3 -28 2.77 6.11
 1 7 -29 10.97 6.2
 1 8 -29 3.41 6.07
 0 28 1 285.09 17.45
 0 42 -2 13.82 5.21
 0 47 -4 20.95 6.28
 0 49 -5 6.66 6.07
 0 55 -9 8.17 6.26
 0 56 -10 -0.39 6.32
 0 -23 -23 9.45 3.34
 0 -16 -29 5.66 4.34
 -1 -21 -1 547.22 32.21
 -2 9 10 372.53 22.36
 -2 -18 5 39.93 6.46
 -2 -34 -3 20.53 4.8
 -2 -39 -8 -0.41 4.06
 -3 25 13 4.8 2.96
 -3 -30 4 -0.29 5.13
 -3 -37 0 1.34 5.44
 -4 4 15 1.63 5.07
 -4 -15 12 2.06 6.07
 -4 -28 8 -0.06 5.58
 -4 -45 -2 0 5.74
 -4 -46 -3 0.99 5.49
 -4 -47 -4 4.24 5.37
 -4 -52 -14 -3.5 4.23
 -5 6 17 1.75 6.09
 -5 -4 16 5.06 6.21
 -5 -10 15 26.05 6.92
 -5 -15 14 -1.53 6.44
 -5 -19 13 10.87 6.72
 -5 -26 11 1.15 6.66
 -5 -48 -1 5.5 6.35
 -5 -49 -2 0.45 5.67
 -5 -53 -7 -0.5 5.33
 -5 -54 -9 -0.62 5.19
 -6 0 18 12.52 6.51
 1 10 -6 105.06 7.73
 1 24 -6 22.71 6.06
 1 36 -9 65.21 7.1
 1 38 -10 75.79 7.68
 1 40 -11 23.02 6.87
 1 41 -12 9.12 6.57
 1 42 -13 6 6.52
 1 43 -14 12.37 6.57
 1 -9 -15 181.96 11.71
 1 44 -16 1.08 6.11
 1 -8 -22 -0.86 4.9
 1 -6 -24 -2.22 5.11
 1 -3 -26 12.08 5.52
 1 2 -28 4.97 5.67
 1 6 -29 1.62 6.01
 0 39 -1 -3.36 4.67
 0 45 -3 50.63 6.68
 0 51 -6 4.14 6.19
 0 54 -8 3.58 6.26
 0 57 -11 10.09 6.44
 0 -18 -28 0.08 4.16
 0 -10 -32 0.95 5.57
 -1 -33 -11 0.94 1.96
 -1 -34 -13 17.06 1.94
 -1 -30 -27 3.5 2.85
 -2 -11 7 23.44 5.2
 -2 -31 -1 52.71 5.85
 -2 -42 -15 8.2 2.62
 -3 10 13 60.43 6.16
 -3 -1 12 15.09 5.48
 -3 -12 10 49.06 6.81
 -3 -16 9 126.41 10.12
 -3 -47 -12 0.63 4.17
 -4 5 15 103.85 8.75
 -4 -4 14 -0.08 5.37
 -4 -22 10 32.62 6.44
 -4 -25 9 3.16 5.61
 -4 -30 7 2.97 6.17
 -4 -38 3 24.15 6.17
 -5 -31 9 20.07 6.89
 -5 -41 4 5.98 6.4
 -6 1 18 2.87 5.75
 -6 -7 17 4.49 6.44
 1 25 -6 0.66 6.09
 1 1 -8 150.49 9.89
 1 34 -8 25.8 5.54
 1 44 -15 0.14 6.36
 1 -10 -18 108.45 8
 1 -9 -21 62.17 6.72
 1 -5 -25 -1.04 4.8
 1 -1 -27 3.43 5.3
 1 5 -29 7.08 6.13
 0 29 1 6.08 4.18
 0 35 0 -0.67 3.83
 0 53 -7 -0.92 6.04
 0 -8 -33 -1.08 6.32
 -1 36 5 37.08 3.76
 -1 41 4 4.05 3.5
 -1 -10 3 546.56 32.12
 -1 45 3 2.19 4
 -1 -26 -4 568 33.4
 -1 -31 -26 -1.53 2.83
 -2 10 10 16.79 4.31
 -2 -23 3 111.72 9.07
 -2 -35 -4 39.74 5.22
 -2 -38 -7 42.16 4.95
 -2 -42 -18 -0.28 1.93
 -3 11 13 1.24 4.34
 -3 24 13 12.75 3.41
 -3 -25 6 13.36 5.57
 -3 -45 -8 13.82 4.84
 -4 -36 4 30.81 7.25
 -4 -41 1 12.3 6.19
 -4 -49 -7 4.45 5.37
 -5 7 17 39.55 7.06
 -5 -3 16 33.43 7.37
 -5 -22 12 3.08 6.92
 -5 -44 2 -1.75 6.09
 -5 -52 -6 2.96 5.59
 -6 2 18 11.66 6.33
 -6 -6 17 -1.21 6.62
 1 9 -6 608.59 35.81
 1 26 -6 43.18 6.57
 1 4 -7 133.55 8.93
 1 31 -7 189.81 13.19
 1 37 -9 7.5 5.47
 1 39 -10 1.01 5.47
 1 41 -11 -3.04 6.61
 1 42 -12 4.62 6.42
 1 43 -13 22.8 6.88
 1 44 -14 -1.63 6.39
 1 45 -16 0.31 5.99
 1 -10 -17 129.09 9.02
 1 -10 -19 69.39 6.3
 1 -4 -26 1.99 4.93
 1 -2 -27 3.73 5.07
 1 1 -28 -1.84 5.58
 1 4 -29 -1.76 6.03
 0 6 1 177.49 10.36
 0 48 -4 5.24 6.17
 0 50 -5 4.39 6.75
 0 57 -10 5.73 6.41
 0 -25 -17 2.76 2.29
 0 -25 -18 3.47 2.51
 0 -15 -30 -4.74 4.59
 0 -13 -31 1.79 5.03
 0 -11 -32 2.87 5.63
 -1 -1 5 152.36 9.78
 -1 -6 4 821.14 47.83
 -1 -16 1 1096.48 63.69
 -2 25 10 -0.66 1.81
 -2 -6 8 36.57 5.46
 -2 -36 -5 -1.44 4.26
 -2 -37 -6 2.99 3.94
 -2 -42 -16 0.87 2.32
 -2 -42 -17 1.13 2.17
 -3 12 13 95.19 7.56
 -3 23 13 36.13 4.41
 -3 0 12 0.18 4.73
 -3 -19 8 8.59 5.62
 -3 -22 7 50.52 6.5
 -3 -35 1 -1.81 5.12
 -3 -38 -1 19.54 5.34
 -4 6 15 5.88 4.94
 -4 -3 14 35.31 6.06
 -4 -14 12 88.21 8.87
 -4 -18 11 8.27 5.29
 -4 -32 6 0.84 6.03
 -4 -34 5 6.82 5.67
 -4 -51 -11 -0.22 5.34
 -5 8 17 -1.75 6.24
 -5 9 17 28.41 6.61
 -5 -9 15 11.66 7.04
 -5 -18 13 0 6.55
 -5 -25 11 -2.67 6.82
 -5 -28 10 1.46 6.68
 -5 -33 8 4.35 6.49
 -5 -35 7 0.58 6.07
 -5 -39 5 2.35 6.06
 -5 -45 1 1.28 6
 -5 -53 -8 2.21 5.93
 -5 -54 -10 0.98 5.69
 -6 3 18 0.76 6.11
 1 32 -7 -2.83 5.24
 1 35 -8 44.6 6.39
 1 -2 -9 1134.38 65.91
 1 -4 -10 765.66 44.72
 1 -8 -13 53.13 5.5
 1 45 -15 5.83 6.27
 1 -10 -16 189.42 12.2
 1 -10 -20 -1.26 4.34
 1 -9 -22 30.23 5.59
 1 -7 -24 1.67 5.04
 1 -6 -25 -0.97 5
 1 0 -28 -1.99 6.04
 1 3 -29 6.34 6.06
 0 43 -2 34.45 5.74
 0 46 -3 1.12 5.13
 0 52 -6 8.14 6.32
 0 55 -8 -1.9 6.19
 0 56 -9 -1.13 6.12
 0 58 -11 -0.57 5.94
 0 -24 -22 11.47 3.6
 0 -21 -26 10.49 4.02
 0 -17 -29 0.9 4.39
 -1 -13 2 17.36 3.95
 -1 -32 -25 -0.07 2.63
 -2 11 10 139.33 9.49
 -2 -14 6 495.19 29.74
 -2 -25 2 3.65 5.15
 -2 -27 1 31.3 5.96
 -2 -40 -10 30.34 4.7
 -3 13 13 2.19 4.36
 -3 22 13 3.53 3.54
 -3 -27 5 11.9 5.13
 -3 -44 -7 -3.05 5.31
 -3 -47 -13 0 4.2
 -4 7 15 129.08 10.1
 -4 -21 10 5.29 5.42
 -4 -27 8 18.57 5.95
 -4 -39 2 2.23 6.43
 -4 -42 0 -1.84 6
 -4 -50 -9 1.61 4.96
 -5 10 17 -0.2 6.1
 -5 -2 16 14.46 7.11
 -5 -42 3 -2.36 5.74
 -5 -51 -5 -2.81 5.8
 -6 -5 17 2.19 6.11
 1 8 -6 221.7 13.87
 1 38 -9 69.59 7.34
 1 40 -10 47.22 6.91
 1 43 -12 17.74 7.04
 1 44 -13 3.87 6.59
 1 -9 -14 253.26 15.73
 1 45 -14 15.93 6.58
 1 46 -16 1.83 6.12
 1 -3 -27 6.4 5.35
 0 30 1 11.66 4.88
 0 36 0 338.71 20.8
 0 40 -1 117.22 8.9
 0 54 -7 3.39 6.23
 0 -25 -19 2.96 2.99
 0 -22 -25 1.84 3.64
 0 -20 -27 1.18 3.84
 0 -9 -33 5.15 5.91
 -1 29 6 104.98 6.6
 -2 -10 7 701.07 41.42
 -2 -20 4 16.49 5.39
 -2 -32 -2 7.47 4.44
 -3 14 13 43 5.17
 -3 15 13 47.22 5.37
 -3 21 13 137.38 9.29
 -3 1 12 20.24 5.51
 -3 -11 10 0.24 6.07
 -3 -15 9 34.19 6.55
 -3 -29 4 88.02 7.85
 -3 -31 3 47.91 6.75
 -3 -39 -2 3.66 4.84
 -4 8 15 0.77 4.96
 -4 -2 14 0.14 5.13
 -4 -24 9 18.99 6.12
 -4 -43 -1 3.94 6
 -5 11 17 4.15 6.5
 -5 -1 16 8.13 6.98
 -5 -8 15 4.5 6.64
 -5 -21 12 28.81 7.34
 -5 -30 9 4.38 6.8
 -5 -46 0 -0.33 5.98
 -5 -47 -1 -2.05 5.91
 -5 -50 -4 -0.08 6.2
 -6 4 18 7.3 6.29
 1 33 -7 60.75 6.7
 1 0 -8 4460.95 257.32
 1 36 -8 59.02 7.27
 1 -6 -11 62.54 5.56
 1 42 -11 10.43 7.18
 1 46 -15 -1.32 5.89
 1 -10 -21 -1.38 4.69
 1 -5 -26 6.74 5.3
 1 -1 -28 3.39 5.78
 1 2 -29 3.61 5.88
 0 51 -5 4.28 6.42
 0 -25 -16 -0.53 2.03
 0 -23 -24 6.93 3.61
 0 -19 -28 -1.7 4.04
 0 -16 -30 1.24 4.6
 0 -14 -31 1.16 5.13
 0 -12 -32 0.2 5.4
 -2 12 10 26.01 4.39
 -2 -17 5 32.71 5.54
 -3 16 13 0.45 4.09
 -3 17 13 94.6 7.26
 -3 18 13 7.18 4.03
 -3 19 13 147.24 9.95
 -3 20 13 7.48 4.02
 -3 -36 0 47.09 6.21
 -3 -40 -3 7.45 5.26
 -3 -43 -6 0 5.29
 -4 9 15 63.44 6.59
 -4 -8 13 20.48 6.07
 -4 -13 12 6.82 6.16
 -4 -17 11 4.85 5.96
 -4 -29 7 30.92 6.45
 -4 -37 3 -2.27 6.55
 -4 -44 -2 0.54 6.05
 -4 -47 -5 7.23 5.62
 -4 -51 -12 1.45 4.83
 -5 12 17 2.23 6.32
 -5 13 17 -0.91 6.19
 -5 -17 13 9.5 7.06
 -5 -24 11 10.36 6.93
 -5 -27 10 9.1 6.85
 -5 -32 8 3.5 7.3
 -5 -40 4 -0.97 5.82
 -5 -43 2 4.43 6.14
 -5 -48 -2 6 5.99
 -5 -49 -3 3.73 5.59
 -5 -52 -7 3.23 5.89
 -5 -54 -11 -0.27 5.55
 -6 5 18 -1.51 6.1
 -6 -4 17 10.07 6.15
 -6 -10 16 9.92 6.95
 1 17 -5 211.2 13.54
 1 18 -5 4.99 4.4
 1 19 -5 388.27 23.53
 1 20 -5 43.43 6.19
 1 3 -7 557.71 32.83
 1 39 -9 -1.31 5.51
 1 41 -10 3.08 5.78
 1 44 -12 1.06 6.31
 1 45 -13 22.9 6.63
 1 46 -14 -0.49 6.29
 1 -10 -15 115.38 8.09
 1 -11 -18 2.37 3.89
 1 -11 -19 15.74 4.14
 1 -9 -23 11.95 5.26
 1 -8 -24 10.13 5.48
 1 -7 -25 5.35 4.87
 1 -4 -27 3.48 5.22
 1 1 -29 -1.88 6.41
 0 44 -2 3.36 4.8
 0 49 -4 13.74 6.24
 0 53 -6 -0.79 6.29
 0 56 -8 -3.94 6.42
 0 57 -9 4.91 6.35
 0 58 -10 -1 6.36
 0 -25 -20 0.09 3.01
 -1 42 4 26.14 4.09
 -1 46 3 2.7 4.39
 -1 -18 0 68.31 5.55
 -1 -27 -5 6.85 3.82
 -2 24 10 -1.17 2.24
 -2 -5 8 942.48 55.15
 -3 -18 8 63.94 7.26
 -3 -24 6 75.38 7.72
 -3 -41 -4 7.1 5.73
 -3 -42 -5 15.39 5.91
 -3 -47 -14 -0.46 4.14
 -4 10 15 2.32 4.73
 -4 -1 14 10.03 5.54
 -4 -31 6 27.17 6.16
 -4 -40 1 0.96 5.84
 -4 -45 -3 0 5.21
 -4 -46 -4 -1.44 5.22
 -4 -49 -8 -0.9 5.39
 -5 14 17 10.24 6.32
 -5 15 17 13.89 6.45
 -5 0 16 14.21 6.25
 -5 -7 15 7.35 6.47
 -5 -34 7 3.35 6.29
 -5 -38 5 5.77 6.09
 -5 -53 -9 0 5.43
 -6 6 18 -2.12 5.98
 1 15 -5 281.97 17.42
 1 16 -5 73.62 6.5
 1 21 -5 402.32 24.44
 1 22 -5 155.84 10.99
 1 7 -6 1353.84 78.57
 1 30 -6 1.22 5.25
 1 34 -7 4.04 5.89
 1 37 -8 10.94 6.01
 1 43 -11 0 7.13
 1 47 -15 0.54 6.17
 1 -11 -17 8.77 4.15
 1 -11 -20 27.79 4.65
 1 -10 -22 13.76 5.4
 1 -6 -26 2.71 5.13
 1 -2 -28 0.23 5.42
 1 4 -30 0.62 5.96
 0 31 1 99.1 7.66
 0 37 0 2.46 4.46
 0 41 -1 0.28 4.68
 0 -18 -29 -3 4.42
 0 -10 -33 -2.64 5.83
 -1 37 5 29.67 3.79
 -2 13 10 0.63 3.83
 -2 -22 3 -0.82 5.49
 -2 -30 -1 21.43 5.26
 -2 -33 -3 64.41 6.18
 -2 -39 -9 -0.98 4.38
 -3 2 12 2.27 5.21
 -3 -10 10 85.8 8.14
 -3 -21 7 73.35 7.42
 -3 -46 -11 2.03 4.5
 -4 -7 13 50.69 7.4
 -4 -20 10 11.24 6.15
 -4 -23 9 18.79 6.21
 -4 -26 8 4.78 5.66
 -4 -33 5 13.44 6.56
 -4 -50 -10 2.82 5.17
 -4 -51 -13 0.64 4.94
 -5 -20 12 -0.07 6.84
 -5 -44 1 0.86 5.98
 -6 7 18 -0.07 6.66
 -6 -3 17 11.07 6.2
 1 14 -5 884.63 51.74
 1 23 -5 190.53 12.79
 1 35 -7 48.22 7.1
 1 38 -8 55.09 7.32
 1 -3 -9 117.29 8.05
 1 40 -9 54.03 6.96
 1 42 -10 16.38 6.12
 1 45 -12 18.12 6.83
 1 46 -13 2.81 6.49
 1 47 -14 4.97 6.42
 0 55 -7 1.84 6.16
 0 -24 -23 14.41 3.8
 -1 0 5 1509.21 87.3
 -1 -22 -2 86.22 6.45
 -1 -32 -10 3.49 2.71
 -2 14 10 70.1 5.84
 -2 23 10 104.65 6.78
 -3 -14 9 682.55 40.85
 -3 -26 5 3.67 5.29
 -3 -34 1 50.39 6.61
 -3 -37 -1 1.21 5.45
 -4 11 15 6.99 4.67
 -4 12 15 -1 4.85
 -4 0 14 8.03 5.66
 -4 -12 12 135.2 10.81
 -4 -16 11 46.27 6.99
 -4 -41 0 13.01 6.37
 -5 1 16 6.5 6.9
 -5 -6 15 -0.12 6.33
 -5 -16 13 12.23 6.97
 -5 -29 9 19.5 7.32
 -5 -41 3 5.38 5.89
 -5 -51 -6 0.78 6.11
 -6 8 18 3.27 6.6
 -6 -2 17 19.2 6.98
 -6 -9 16 0.03 7
 1 13 -5 68.69 6.14
 1 24 -5 242.79 15.8
 1 31 -6 236.71 15.7
 1 -5 -10 28.6 4.16
 1 44 -11 0 6.39
 1 -9 -13 199.25 12.78
 1 48 -15 4.32 6.28
 1 -11 -16 17.64 4.23
 1 -11 -21 21.35 5.04
 1 -10 -23 21.57 5.49
 1 -9 -24 -2.79 4.79
 1 -8 -25 1 4.89
 1 -5 -27 35.53 6.42
 1 -3 -28 7.44 5.41
 0 45 -2 26.95 5.71
 0 50 -4 2.69 6.68
 0 52 -5 2.72 6.28
 0 54 -6 7.06 6.15
 0 58 -9 -1.16 6.55
 0 59 -10 7.5 6.66
 0 -15 -31 -0.46 4.76
 0 -13 -32 -3.04 5.54
 0 -11 -33 10.6 6.06
 -1 -5 4 1018.26 59.16
 -1 -9 3 166.25 10.65
 -1 -20 -1 15.52 3.77
 -2 15 10 100.92 7.27
 -2 -9 7 774.38 45.59
 -2 -13 6 107.69 8.59
 -2 -24 2 14.9 5.55
 -2 -41 -13 14.94 3.78
 -3 3 12 139.56 10.32
 -3 -28 4 8.33 6.03
 -3 -44 -8 -1.47 4.96
 -3 -47 -15 5.59 4.22
 -4 13 15 -0.96 4.67
 -4 -28 7 1.53 5.59
 -4 -38 2 11.67 6.85
 -4 -48 -7 -1.55 5.67
 -4 -51 -14 3.56 4.86
 -5 2 16 15.67 6.87
 -5 -11 14 0.3 7.39
 -5 -23 11 11.12 7.23
 -5 -26 10 1.2 7.05
 -5 -31 8 3.63 6.8
 -5 -45 0 -0.38 6.2
 -5 -50 -5 -1.13 6.16
 -5 -52 -8 2.22 6.4
 -5 -53 -10 1.66 5.81
 -6 9 18 1.71 6.24
 1 12 -5 352 21.25
 1 6 -6 89.44 7
 1 32 -6 4.17 5.01
 1 2 -7 171.71 10.98
 1 36 -7 3.45 5.92
 1 -1 -8 143.07 9.54
 1 39 -8 -3.81 6.09
 1 41 -9 9.92 5.97
 1 43 -10 0 6.35
 1 46 -12 3.78 6.64
 1 47 -13 8.13 6.55
 1 -10 -14 6.35 4.03
 1 48 -14 -2.54 6.32
 1 -7 -26 16.1 5.18
 0 32 1 20.41 4.62
 0 42 -1 34.59 5.41
 0 48 -3 1.25 5.95
 0 57 -8 -2.28 6.44
 0 -22 -26 -0.47 3.75
 0 -21 -27 3.52 4.05
 0 -17 -30 6.19 4.65
 -1 -28 -6 112.43 7.7
 -1 -33 -24 5.91 2.71
 -2 16 10 3.25 3.48
 -2 22 10 18.2 2.94
 -2 -4 8 55.83 5.92
 -2 -16 5 538.03 32.2
 -2 -19 4 99.91 8.34
 -2 -26 1 69.96 7.4
 -2 -34 -4 10.43 4.44
 -2 -38 -8 63.2 5.9
 -2 -40 -11 7.84 4.24
 -3 -17 8 -3.35 6.1
 -3 -23 6 121.44 9.79
 -3 -30 3 8.83 5.31
 -3 -38 -2 3.22 5.07
 -3 -47 -16 2.28 3.95
 -4 1 14 7.83 5.59
 -4 -6 13 0.56 5.59
 -4 -19 10 12.98 6.18
 -4 -36 3 22.7 7.08
 -4 -42 -1 0.64 6.48
 -4 -50 -11 4.79 5.22
 -5 -5 15 1.03 6.99
 -5 -33 7 -2.57 7.41
 -5 -39 4 -0.8 6.72
 -5 -42 2 0.54 6.37
 -5 -46 -1 2.83 6.23
 -5 -47 -2 4.31 6.03
 -6 10 18 3.31 5.92
 -6 -1 17 7.9 6.41
 -6 -8 16 2.38 7.12
 -6 -13 15 1.23 6.35
 1 45 -11 7.51 6.73
 1 49 -15 0 5.93
 1 -12 -18 90.2 7.09
 1 -12 -19 101.14 7.76
 1 -11 -22 13.16 5.14
 1 -6 -27 0.31 5.34
 1 1 -30 -2.81 6.03
 0 38 0 227.24 14.67
 0 56 -7 -0.35 6.37
 0 -23 -25 9.39 3.91
 0 -20 -28 2.47 4.16
 -1 30 6 0.48 2.3
 -1 -15 1 344.37 20.6
 -1 -34 -22 1.39 1.95
 -2 17 10 47.56 4.87
 -2 21 10 269.41 16.12
 -2 -35 -5 49.16 5.48
 -3 4 12 12.63 5.07
 -3 -20 7 13.34 5.83
 -3 -46 -12 1.01 4.44
 -3 -47 -17 1.75 3.82
 -3 -47 -18 0 3.64
 -4 15 15 15.73 5.39
 -4 16 15 2.32 5.1
 -4 22 15 0 4.99
 -4 -11 12 -1.88 6.22
 -4 -15 11 2.66 5.95
 -4 -22 9 6.55 5.97
 -4 -25 8 -1.1 5.82
 -4 -30 6 3.43 6.13
 -4 -32 5 -2.41 5.88
 -4 -43 -2 1.32 5.64
 -4 -47 -6 12.53 6.16
 -4 -49 -9 -2.12 5.27
 -4 -51 -15 0 4.88
 -5 3 16 35.34 7.44
 -5 -15 13 0.67 6.68
 -5 -19 12 30.57 7.5
 -5 -28 9 5.57 7.04
 -5 -35 6 4 6.36
 -5 -37 5 0.04 6.8
 -5 -48 -3 -0.77 5.91
 1 11 -5 136.51 9.29
 1 33 -6 163.02 11.89
 1 37 -7 10.92 5.56
 1 40 -8 41.51 7
 1 42 -9 11.61 6.02
 1 44 -10 0 6.57
 1 47 -12 6.37 7.36
 1 48 -13 2.69 6.42
 1 -11 -15 133.99 9.05
 1 -12 -20 2.39 4.31
 1 -10 -24 30.9 5.77
 1 -9 -25 3.84 5.17
 1 0 -30 6.65 6.56
 0 33 1 8.91 4.35
 0 51 -4 -0.49 6.75
 0 53 -5 4.45 6.94
 0 -24 -13 47.35 3.19
 0 -19 -29 1.68 4.38
 0 -14 -32 -2.55 5.28
 -1 43 4 28.28 4.32
 -1 -12 2 1854.1 107.29
 -1 -29 -7 118.6 7.9
 -1 -31 -9 130.87 8.42
 -2 18 10 2.08 3.49
 -2 19 10 151.48 9.73
 -2 20 10 33.32 3.79
 -2 3 9 414.85 24.96
 -2 -31 -2 32.97 5.21
 -2 -36 -6 19.19 4.48
 -2 -37 -7 0.13 3.93
 -3 -13 9 37.06 7.02
 -3 -35 0 13.71 5.31
 -3 -39 -3 4.62 5.45
 -3 -43 -7 2.38 5.17
 -4 17 15 63.45 6.68
 -4 18 15 2.47 4.9
 -4 19 15 67.32 7.09
 -4 20 15 -0.54 5.2
 -4 21 15 27.32 5.78
 -4 2 14 0.94 5.52
 -4 -39 1 2.7 6.57
 -4 -44 -3 -0.11 6.17
 -4 -45 -4 5.61 5.87
 -4 -46 -5 2.32 5.67
 -5 4 16 4.3 6.84
 -5 -10 14 37.5 7.45
 -5 -22 11 3.48 7.13
 -5 -25 10 1.69 7.17
 -5 -43 1 0.54 6.33
 -5 -51 -7 0.36 5.89
 -5 -53 -11 2.83 5.91
 -6 0 17 24.86 7.09
 -6 -7 16 2.25 7.21
 -6 -12 15 12.01 7.08
 1 28 -5 1.78 5.52
 1 5 -6 3372.61 194.77
 1 34 -6 3.28 5.66
 1 46 -11 0 6.77
 1 49 -14 -0.69 6.91
 1 -12 -17 253.84 15.92
 1 -12 -21 10.61 4.88
 1 -11 -23 3.14 5.04
 1 -8 -26 2.97 4.94
 1 -3 -29 4.71 6.05
 0 46 -2 0.17 5.32
 0 55 -6 3.65 6.25
 0 58 -8 -0.81 6.38
 0 -25 -15 -1.89 1.99
 0 -16 -31 -1 4.9
 -1 38 5 29.69 3.9
 -1 -25 -4 11.65 3.94
 -1 -30 -8 16.1 3.19
 -3 -25 5 -0.11 5.41
 -3 -40 -4 24.38 5.95
 -3 -41 -5 1.09 5.9
 -3 -42 -6 23.53 5.76
 -4 -5 13 63.06 7.67
 -4 -10 12 109.89 9.79
 -4 -27 7 2.06 5.89
 -5 -4 15 9.66 7.02
 -5 -30 8 3.31 6.97
 -5 -40 3 -1.04 6.61
 -5 -52 -9 0.53 6.26
 -6 1 17 3.08 6.71
 1 10 -5 505.61 29.93
 1 29 -5 20.61 5.84
 1 1 -7 20.7 3.87
 1 38 -7 13.53 5.61
 1 -4 -9 901.28 52.51
 1 43 -9 13.59 6.34
 1 45 -10 0.06 7.28
 1 49 -13 1.35 6.83
 1 -1 -30 0 6.39
 0 18 2 141.42 8.78
 0 19 2 888.92 51.57
 0 20 2 18.02 3.05
 0 21 2 465.66 27.33
 0 39 0 1.82 4.84
 0 43 -1 10.81 5.06
 0 49 -3 6.23 5.99
 0 57 -7 -2.68 6.43
 0 -25 -22 2.79 3.49
 0 -24 -24 4.15 3.6
 0 -18 -30 -0.84 4.96
 -1 -34 -14 10.23 2.13
 -2 -3 8 637.98 37.68
 -2 -8 7 179.52 12.03
 -2 -12 6 497.12 29.78
 -2 -21 3 357.33 21.98
 -2 -41 -14 4.13 3.51
 -3 5 12 338.05 20.92
 -3 -8 10 16.43 6.27
 -3 -16 8 155.72 11.81
 -3 -33 1 1.32 5.04
 -4 3 14 36.72 6.16
 -4 -18 10 4.71 5.57
 -4 -37 2 5.33 6.29
 -4 -40 0 1.51 6.29
 -4 -48 -8 3.36 5.73
 -4 -50 -12 4.7 5.47
 -5 5 16 36.18 7.4
 -5 -9 14 -2.39 7.18
 -5 -14 13 44.18 7.53
 -5 -18 12 1.24 6.9
 -5 -38 4 2.37 6.26
 -5 -44 0 2.41 6.28
 -5 -50 -6 1.91 5.91
 -6 -6 16 0.93 7.2
 1 30 -5 10.1 5.72
 1 35 -6 69.69 7.2
 1 41 -8 13.83 6.14
 1 -6 -10 14.31 3.85
 1 47 -11 5.14 6.83
 1 48 -12 5.27 7.2
 1 50 -14 1.29 6.28
 1 -12 -16 338.55 20.54
 1 -12 -22 15.49 5.56
 1 -6 -28 -6.64 6.14
 1 -4 -29 -0.59 5.85
 1 1 -31 -0.12 6.14
 0 17 2 857.53 49.71
 0 22 2 227.65 13.79
 0 34 1 77.19 6.62
 0 54 -5 7.74 6.38
 -1 1 5 157.34 9.99
 -1 -33 -12 14.52 2.52
 -1 -32 -26 -0.61 3.06
 -2 4 9 7.38 4.29
 -2 -29 -1 26.1 5.58
 -3 -12 9 461.47 28.41
 -3 -22 6 45.51 6.75
 -3 -27 4 22.34 5.76
 -3 -36 -1 26.28 5.65
 -3 -46 -13 0.41 4.32
 -4 -4 13 7.4 5.62
 -4 -14 11 149.88 11.55
 -4 -21 9 53.82 7.42
 -4 -24 8 2.62 5.75
 -4 -29 6 27.65 6.13
 -4 -35 3 2.49 6.46
 -4 -49 -10 -1.49 5.09
 -5 6 16 -0.78 6.79
 -5 -3 15 3.18 6.81
 -5 -21 11 39.26 7.69
 -5 -27 9 11.31 7.07
 -5 -32 7 1.97 7.04
 -5 -34 6 5.12 6.73
 -5 -41 2 5.96 6.51
 -5 -45 -1 5.2 6.34
 -5 -49 -5 -1.96 6.35
 -5 -53 -12 0 5.87
 -6 2 17 15.86 6.93
 -6 -11 15 4.3 6.84
 1 39 -7 10.76 5.54
 1 -2 -8 2453.04 141.81
 1 44 -9 9.31 6.49
 1 -9 -12 584.72 34.48
 1 -10 -13 174.77 11.36
 1 -11 -24 1.89 5.08
 1 -10 -25 27.08 5.79
 1 -9 -26 13.61 5.17
 1 -2 -30 10.01 6.66
 0 23 2 271.39 16.31
 0 47 -2 5.29 5.56
 0 52 -4 -2.66 7.06
 0 56 -6 1.14 6.89
 0 -22 -27 0.8 3.98
 0 -15 -32 0.4 5.77
 -1 9 6 698.34 40.53
 -1 -4 4 410.92 24.35
 -1 -17 0 625.67 36.71
 -2 -15 5 20.78 5.34
 -2 -18 4 46.38 6.19
 -2 -23 2 86 7.76
 -2 -32 -3 1.67 4.72
 -2 -39 -10 0.13 4.45
 -3 6 12 11.07 4.98
 -3 -2 11 100.55 9
 -3 -19 7 144.87 11.19
 -3 -29 3 60.41 7.32
 -3 -44 -9 -1.07 5.1
 -4 4 14 3.71 5.51
 -4 -31 5 11 5.87
 -4 -33 4 -0.18 5.77
 -4 -41 -1 15.79 6.88
 -5 -13 13 3.14 6.57
 -5 -24 10 -1.98 7.21
 -5 -46 -2 2.57 6.44
 -5 -47 -3 2.17 6.19
 -5 -48 -4 -0.44 6.64
 -5 -51 -8 -0.17 5.86
 -6 3 17 3.16 6.77
 -6 -5 16 7.64 7.24
 1 9 -5 609.81 35.9
 1 31 -5 131.51 10.06
 1 4 -6 9.9 3.84
 1 36 -6 1.78 5.32
 1 42 -8 3 6.45
 1 46 -10 0.82 7.56
 1 49 -12 5.46 6.38
 1 50 -13 -1.28 6.46
 1 -11 -14 75.64 6.24
 1 51 -14 0.75 6.35
 1 -13 -18 0.71 3.71
 1 -13 -19 0.22 3.82
 1 -13 -20 0.17 4.05
 1 -12 -23 44.71 5.96
 1 -5 -29 12.27 6.27
 1 0 -31 8.71 7
 0 24 2 288.44 17.37
 0 40 0 169.6 11.57
 0 44 -1 3.83 4.98
 0 50 -3 6.27 6.35
 0 -23 -26 0.53 3.82
 0 -21 -28 -1.79 4.28
 0 -17 -31 8.72 5.12
 -1 -8 3 1188.38 68.99
 -2 -25 1 9.68 5.7
 -2 -27 0 17.6 5.8
 -2 -40 -12 2.53 4.03
 -3 -7 10 202.05 14.24
 -3 -37 -2 9.25 4.96
 -3 -45 -11 6.46 5.1
 -4 -17 10 14.34 6.1
 -4 -38 1 6.36 6.75
 -4 -50 -13 -0.18 5.13
 -5 7 16 28.08 7.19
 -5 -2 15 24 7.14
 -5 -8 14 11.8 6.8
 -5 -17 12 30.4 7.21
 -5 -29 8 -1.16 7.23
 -5 -39 3 6.29 6.98
 -5 -52 -10 1.35 6.26
 -6 -10 15 5.55 6.98
 1 32 -5 -0.05 5.56
 1 40 -7 14.99 5.61
 1 45 -9 1.61 7.52
 1 48 -11 1.76 7.35
 1 -13 -21 2.84 4.57
 1 -7 -28 21.01 5.84
 1 -3 -30 -1.65 6.36
 0 25 2 108.91 7.59
 0 35 1 0 4.13
 0 -25 -23 1.99 3.54
 0 -20 -29 1.25 4.33
 -1 31 6 224.03 13.35
 -1 44 4 0.57 3.9
 -2 -2 8 182.83 12.1
 -3 7 12 407.21 24.89
 -3 -24 5 1.26 5.33
 -3 -34 0 13.04 6
 -3 -43 -8 8.04 5.28
 -4 5 14 60.29 7.3
 -4 -3 13 31.81 6.64
 -4 -13 11 8.75 6.06
 -4 -26 7 7.85 6.02
 -4 -42 -2 8.02 6.08
 -4 -43 -3 -0.2 5.74
 -4 -46 -6 3.2 5.8
 -5 8 16 6.96 7.21
 -5 -42 1 1.08 6.38
 -6 4 17 3.92 6.65
 -6 -4 16 10.14 7.51
 2 18 -18 4.56 5.88
 2 19 -18 32.79 6.65
 2 20 -18 6.18 6.15
 2 21 -18 29.79 6.75
 2 22 -18 15.01 6.49
 2 23 -18 15.43 6.69
 2 17 -19 3.22 6.23
 2 18 -19 4.32 6.25
 2 19 -19 11.6 6.54
 2 20 -19 2.53 6.43
 2 21 -19 2.39 7
 2 22 -19 9.54 6.83
 2 23 -19 2.6 6.86
 2 24 -19 20.09 7.28
 2 16 -20 38.44 8.08
 2 17 -20 4.32 6.71
 2 18 -20 5.76 6.52
 2 19 -20 3.73 6.85
 2 20 -20 1.46 6.75
 2 21 -20 -0.89 6.95
 2 22 -20 26.1 7.13
 2 23 -20 4.03 7
 2 24 -20 48.51 7.9
 2 17 -21 2.1 7.78
 2 18 -21 5.54 6.85
 2 19 -21 20.72 7.29
 2 20 -21 -0.81 6.6
 2 21 -21 10.36 6.95
 2 22 -21 13.66 7.04
 2 23 -21 1.3 6.67
 1 18 -4 108.72 8.15
 1 19 -4 147.16 10.18
 1 20 -4 64.85 6.52
 1 21 -4 122.88 9.27
 1 22 -4 473.24 28.45
 1 23 -4 76.11 7.11
 1 8 -5 3.87 4.08
 1 37 -6 9.97 5.3
 1 43 -8 43.58 6.91
 1 47 -10 -1.36 6.86
 1 50 -12 5.28 6.48
 1 51 -13 -0.49 6.52
 1 -12 -15 85.88 6.63
 1 -13 -17 16.42 4.07
 1 -11 -25 4.88 5.02
 1 -1 -31 -1.34 6.24
 0 -4 -1 3014.73 173.71
 0 -10 -3 75.41 4.6
 0 53 -4 13.68 6.98
 0 55 -5 13.07 7.15
 0 -26 -19 11.25 3.09
 0 -24 -25 -1.85 3.82
 0 -19 -30 6.72 4.96
 -1 39 5 22.91 3.77
 -1 -19 -1 872.66 50.88
 -2 5 9 833.34 48.81
 -2 -7 7 593.27 35.26
 -2 -11 6 4.51 5.04
 -2 -33 -4 98.14 7.89
 -2 -38 -9 29.1 4.85
 -2 -41 -15 0.48 3.25
 -3 -1 11 20.83 6.72
 -3 -15 8 -2.38 6.56
 -3 -38 -3 20.12 5.68
 -3 -46 -14 -1.52 4.49
 -4 -20 9 -1.7 6.05
 -4 -23 8 38.09 6.95
 -4 -36 2 18.38 6.95
 -4 -44 -4 -0.91 6.15
 -4 -45 -5 14.2 6.09
 -4 -48 -9 3.21 5.57
 -4 -49 -11 4.38 5.36
 -4 -50 -14 -3.56 5.3
 -5 9 16 21.36 7.57
 -5 -1 15 3.1 7.13
 -5 -7 14 2.57 6.67
 -5 -20 11 0 7.17
 -5 -23 10 6.76 7.25
 -5 -26 9 14.38 7.5
 -5 -31 7 -2.34 7.15
 -5 -33 6 7.46 7.77
 -5 -37 4 -0.08 6.48
 -5 -43 0 1.1 6.42
 -5 -50 -7 6.66 6.49
 -6 5 17 -1.69 6.57
 -6 -3 16 6.54 7.47
 -6 -9 15 11.8 7.15
 2 18 -17 2.94 5.81
 2 19 -17 70.06 7.84
 2 20 -17 0 5.8
 2 21 -17 38.58 6.75
 2 22 -17 1.52 6.01
 2 23 -17 9.53 6.2
 2 15 -18 4.82 6.34
 2 16 -18 5.24 5.72
 2 17 -18 19.32 6.2
 2 24 -18 22.78 7.15
 2 25 -18 1.11 6.89
 2 26 -18 17.31 7.09
 2 14 -19 58.19 7.82
 2 15 -19 2.99 5.84
 2 16 -19 13.09 6.93
 2 25 -19 -1.33 6.76
 2 26 -19 45.75 8.16
 2 27 -19 -3.47 7.21
 2 14 -20 93.02 9.6
 2 15 -20 -1.82 6.5
 2 25 -20 -1.83 6.89
 2 26 -20 32.71 7.48
 2 27 -20 3.62 6.94
 2 16 -21 34.34 7.41
 2 24 -21 29.6 8.01
 2 25 -21 2.05 6.57
 2 26 -21 22.36 7.03
 2 18 -22 1.46 6.51
 2 19 -22 20.06 6.93
 2 20 -22 0.11 6.57
 2 21 -22 12.73 6.93
 2 22 -22 3.37 6.82
 2 23 -22 3.36 6.65
 2 24 -22 4.36 6.74
 2 25 -22 2.86 7.27
 1 16 -4 388.26 23.38
 1 17 -4 6.03 4.67
 1 33 -5 112.28 9.16
 1 0 -7 669.62 39.19
 1 41 -7 20.34 6.22
 1 49 -11 0.61 6.51
 1 -13 -22 2.97 5.21
 1 -12 -24 41.18 6
 1 -9 -27 11.52 5.55
 1 -6 -29 0.01 5.72
 1 -4 -30 0 6.2
 1 -2 -31 9.58 6.36
 0 26 2 139.1 9.2
 0 41 0 -1.51 5
 0 45 -1 10.4 5.43
 0 48 -2 3.89 6.58
 0 51 -3 0.82 6.55
 0 -26 -18 -0.31 2.63
 -1 -14 1 809.11 47.22
 -1 -21 -2 434.2 25.74
 -1 -26 -5 294.6 17.87
 -2 -20 3 16.91 5.44
 -2 -30 -2 28.17 5.13
 -3 8 12 5.26 4.91
 -3 -18 7 5.87 6.38
 -3 -21 6 146.77 11.11
 -3 -26 4 12.47 5.51
 -3 -32 1 2.24 5.62
 -3 -42 -7 10.63 5.69
 -4 6 14 -0.67 5.4
 -4 -2 13 47.89 6.69
 -4 -28 6 28.82 6.34
 -4 -39 0 3.06 6.78
 -5 10 16 11.81 6.69
 -5 -16 12 7.21 6.74
 -5 -40 2 0.83 6.84
 -5 -49 -6 -4.87 6.62
 -5 -51 -9 0 6.5
 -5 -52 -11 0.51 6.91
 -6 6 17 1.73 6.87
 2 16 -17 -0.73 5.75
 2 17 -17 62.37 7.27
 2 24 -17 7.36 6.18
 2 25 -17 0.43 6.48
 2 26 -17 12.92 6.79
 2 14 -18 40.92 6.51
 2 27 -18 9.95 7.21
 2 28 -18 27.61 7.61
 2 13 -19 4.87 5.92
 2 28 -19 27.85 7.6
 2 28 -20 10.46 7.2
 2 29 -20 -5.82 7.2
 2 27 -21 0.08 6.67
 2 28 -21 4.34 6.88
 2 14 -22 12.19 7.16
 2 26 -22 7.62 6.91
 2 27 -22 1.42 6.48
 2 17 -23 19.76 6.92
 2 21 -23 15.64 6.96
 2 22 -23 -1.02 6.62
 2 23 -23 0 6.64
 2 24 -23 4.46 6.44
 2 25 -23 -2.7 6.69
 1 15 -4 9.53 4.31
 1 34 -5 10.67 5.79
 1 3 -6 2359.73 136.49
 1 44 -8 -3.55 6.14
 1 -5 -9 372.76 22.21
 1 46 -9 5 7.31
 1 48 -10 15.86 7.07
 1 51 -12 -0.03 7.19
 1 52 -13 1.36 6.51
 1 -8 -28 2.51 5.39
 0 36 1 242.29 15.3
 0 -18 -31 5.58 5.09
 -1 -11 2 4.55 3.66
 -2 -34 -5 1.12 4.25
 -2 -37 -8 1.1 4.07
 -3 0 11 127.54 10.2
 -3 -6 10 2.26 6.32
 -3 -28 3 45.19 6.24
 -3 -30 2 18.91 5.36
 -3 -35 -1 32.18 5.69
 -3 -39 -4 6.06 5.6
 -3 -40 -5 49.11 7.15
 -3 -41 -6 -4.46 5.97
 -4 -12 11 161.84 12.05
 -4 -16 10 33.14 6.7
 -4 -30 5 5.13 5.91
 -4 -32 4 -0.03 5.83
 -4 -47 -8 10.02 5.84
 -4 -50 -15 -0.04 5.28
 -5 11 16 0.21 6.57
 -5 0 15 54.16 8.26
 -5 -28 8 23.73 7.45
 -5 -44 -1 0.87 6.28
 -6 7 17 0.37 6.53
 -6 -2 16 16.28 7.58
 -6 -13 14 -2.03 7.09
 2 17 -16 121 10.08
 2 18 -16 1.68 5.82
 2 19 -16 154.08 11.78
 2 20 -16 -1.91 5.93
 2 21 -16 87.46 9.07
 2 22 -16 -2.73 5.92
 2 23 -16 36.85 6.84
 2 24 -16 -2.45 5.91
 2 25 -16 3.46 6.04
 2 14 -17 13.81 5.94
 2 15 -17 24.46 6.72
 2 27 -17 6.81 6.74
 2 28 -17 6.1 7.02
 2 13 -18 0.08 5.76
 2 29 -18 23.99 7.61
 2 12 -19 70.25 7.64
 2 29 -19 1.67 6.91
 2 30 -19 14.58 7.3
 2 30 -20 6.64 6.72
 2 12 -21 61.81 8.17
 2 29 -21 2.84 6.6
 2 30 -21 0.94 6.88
 2 13 -22 -7.38 6.67
 2 28 -22 1.34 6.74
 2 29 -22 13.01 6.75
 2 14 -23 -0.01 6.94
 2 15 -23 1.4 6.44
 2 16 -23 -0.19 7.09
 2 26 -23 5.54 6.76
 2 27 -23 0 5.95
 2 18 -24 1.83 7.12
 2 19 -24 24.32 6.9
 2 23 -24 1.09 6.55
 2 24 -24 -0.14 6.55
 1 27 -4 26.56 5.77
 1 42 -7 1.26 6.11
 1 -3 -8 919.7 53.56
 1 50 -11 5.63 6.68
 1 -13 -16 14.38 3.99
 1 -13 -23 0.46 4.77
 1 -5 -30 0.06 6.15
 0 27 2 15.4 4.06
 -1 10 6 121.37 7.58
 -1 2 5 1485.01 85.96
 -1 -33 -25 -0.73 2.83
 -2 6 9 10.87 4.55
 -2 -14 5 1295.61 75.6
 -2 -17 4 462.67 27.89
 -2 -35 -6 19 4.58
 -2 -36 -7 67.24 6.41
 -2 -41 -21 1.12 1.97
 -3 9 12 250.45 15.87
 -3 -45 -12 -1.16 4.69
 -3 -46 -15 -1.77 4.44
 -4 7 14 79.8 7.63
 -4 -25 7 -0.08 5.85
 -4 -40 -1 4.86 7.06
 -5 12 16 16.9 6.7
 -5 -6 14 0.17 6.43
 -5 -19 11 72.1 8.71
 -5 -25 9 4.2 7.16
 -5 -38 3 6.2 6.38
 -5 -45 -2 7.32 6.51
 -5 -46 -3 0.74 6.58
 -5 -47 -4 4.78 6.8
 -6 -8 15 6.81 7.75
 -6 -17 13 25.73 7.51
 2 21 -15 69.78 8.03
 2 15 -16 17.83 6.07
 2 16 -16 1.35 5.87
 2 26 -16 1.82 6.24
 2 27 -16 17.96 6.71
 2 13 -17 2.66 5.54
 2 29 -17 19.31 7.49
 2 11 -18 12.81 6.37
 2 12 -18 42.55 7.1
 2 30 -18 17.78 7.42
 2 31 -18 24.7 7.07
 2 11 -19 -2.65 5.61
 2 31 -19 2.91 6.85
 2 31 -20 -1.91 6.79
 2 11 -21 -1.09 6.42
 2 31 -21 6.1 6.96
 2 12 -22 30.19 7.12
 2 13 -23 -2.89 6.36
 2 15 -24 12.08 7.36
 2 16 -24 -1.04 6.5
 2 17 -24 32.72 7.86
 1 14 -4 542.9 32.13
 1 28 -4 209.94 14.16
 1 7 -5 354.32 21.29
 1 35 -5 94.38 8.56
 1 39 -6 9.93 6
 1 45 -8 10.87 7.29
 1 47 -9 2.93 6.71
 1 -7 -10 -1.33 3.3
 1 49 -10 2.78 7.44
 1 -11 -13 -2.01 3.79
 1 -14 -19 72.29 6.27
 1 -14 -20 19.64 4.53
 1 -12 -25 55.17 6.52
 1 -10 -27 0.34 5.57
 1 -7 -29 9.21 6.12
 1 -3 -31 -0.22 6.16
 0 49 -2 2.26 6.21
 0 54 -4 -1.23 6.21
 0 -26 -21 26.34 3.86
 0 -25 -24 0 3.49
 0 -22 -28 3.07 4.53
 -1 45 4 14.98 4.21
 -1 -34 -23 -0.1 2.2
 -2 -1 8 150.9 10.4
 -2 -6 7 42.2 5.4
 -2 -22 2 6.15 5.04
 -2 -41 -16 -1.88 3.24
 -3 -10 9 262.53 17.3
 -3 -14 8 403.99 25.24
 -3 -23 5 73.93 7.81
 -4 8 14 2.51 5.72
 -4 -1 13 5.39 6.13
 -4 -19 9 93.81 8.96
 -4 -22 8 -2.3 6.37
 -4 -37 1 2.51 6.61
 -4 -48 -10 0 5.54
 -4 -49 -12 1.25 5.47
 -5 13 16 0.95 7.13
 -5 1 15 0.46 7.03
 -5 -15 12 7.98 6.71
 -5 -22 10 -3.8 7.12
 -5 -30 7 8.4 7.32
 -5 -36 4 3.94 7.58
 -5 -41 1 -0.29 6.53
 -5 -50 -8 2.85 6.26
 -5 -52 -12 2.2 6.68
 -6 8 17 -0.5 6.7
 -6 -1 16 13.45 6.91
 2 17 -15 96.76 9.03
 2 18 -15 0.91 5.97
 2 19 -15 128.69 10.48
 2 20 -15 3.57 6.14
 2 22 -15 36.38 6.75
 2 23 -15 34.07 6.78
 2 24 -15 26.47 6.37
 2 25 -15 0.28 5.98
 2 14 -16 0.11 5.77
 2 28 -16 -1.02 6.46
 2 29 -16 45.04 7.6
 2 12 -17 19.55 5.95
 2 30 -17 5.18 7.22
 2 31 -17 41.79 8.03
 2 32 -18 0.71 7.17
 2 32 -19 -0.38 7
 2 32 -20 0.94 6.83
 2 33 -20 -0.38 6.93
 2 10 -21 52.12 7.57
 2 32 -21 -2.12 6.69
 2 10 -22 27.97 7.91
 2 11 -22 14.04 7.53
 2 12 -23 1.02 6.38
 2 14 -24 6.71 6.49
 2 17 -25 13.8 6.74
 2 18 -25 0.52 6.54
 2 19 -25 12.7 6.73
 2 20 -25 -1.54 6.57
 1 13 -4 35.45 4.78
 1 29 -4 4.8 5.63
 1 43 -7 39.51 7.36
 1 51 -11 1.67 7.43
 1 -10 -12 170.63 11.03
 1 52 -12 7.22 6.94
 1 53 -13 3.18 7.26
 1 -12 -14 51.74 5.04
 1 -14 -18 87.96 6.91
 1 -14 -21 0.84 4.63
 1 -9 -28 9.92 5.51
 0 28 2 37.1 4.93
 0 37 1 6.44 4.38
 0 42 0 20.74 5.21
 0 46 -1 11.88 5.5
 0 52 -3 2.82 6.9
 0 -26 -17 5.17 2.34
 0 -23 -27 -2.4 4.16
 0 -21 -29 -0.54 4.46
 -1 -3 4 2408.11 139.2
 -2 -10 6 960.56 56.31
 -2 -24 1 68.69 7.31
 -2 -26 0 215.49 14.36
 -2 -31 -3 121.16 9.11
 -2 -39 -11 0.08 4.57
 -3 10 12 0.65 4.55
 -3 1 11 22.89 6.44
 -3 -5 10 235.82 16.11
 -3 -33 0 16.86 5.64
 -3 -36 -2 1.86 5.11
 -3 -46 -16 -0.04 4.31
 -4 -27 6 6.44 6.05
 -4 -41 -2 4.27 6.42
 -5 14 16 12.62 7.11
 -5 2 15 21.62 7.07
 -5 -5 14 1.88 6.52
 -5 -32 6 1.11 7.1
 -5 -34 5 0.65 7.07
 -5 -51 -10 0.61 6.1
 -6 9 17 0.15 6.65
 -6 -7 15 10.72 7.18
 -6 -12 14 0 7.2
 -6 -16 13 0 7.31
 2 15 -15 34.81 6.7
 2 16 -15 32.03 6.61
 2 26 -15 10.91 6.26
 2 27 -15 18.4 6.5
 2 12 -16 5.32 6.05
 2 13 -16 -2.95 6.28
 2 30 -16 0.88 6.93
 2 11 -17 15.61 5.87
 2 32 -17 1.82 7.43
 2 10 -18 47.12 7.26
 2 33 -18 23.73 7.72
 2 33 -19 7.49 7.2
 2 34 -19 5.27 7.04
 2 9 -20 4.39 6.41
 2 34 -20 3.79 6.93
 2 9 -21 9.33 6.56
 2 11 -23 6.92 7.24
 2 12 -24 5.94 6.37
 2 13 -24 1.46 6.97
 2 15 -25 -2.3 6.45
 2 16 -25 0.76 7.06
 1 30 -4 65.67 7.63
 1 36 -5 40.08 6.65
 1 40 -6 -2.77 5.76
 1 46 -8 2.72 7.16
 1 48 -9 1.2 7.44
 1 -14 -22 19.42 4.88
 1 -13 -24 0 4.81
 1 -6 -30 -2.33 6.3
 1 -4 -31 -1.74 6.64
 0 -24 -26 0.53 3.95
 0 -20 -30 1.83 4.63
 -1 32 6 9 2.44
 -1 40 5 5.3 3.38
 -1 -27 -6 45.37 4.76
 -1 -32 -11 0.81 2.53
 -3 -17 7 135.63 10.96
 -3 -20 6 5.38 6.23
 -3 -43 -9 16.17 5.52
 -4 9 14 76.99 7.7
 -4 0 13 74.92 7.63
 -4 -6 12 -3.69 5.8
 -4 -11 11 -0.6 5.83
 -4 -15 10 11.52 6.39
 -4 -35 2 23.79 7.12
 -4 -42 -3 9.16 6.83
 -4 -43 -4 -1.65 5.94
 -4 -44 -5 -0.01 5.58
 -4 -45 -6 13.05 5.95
 -5 15 16 15.93 6.94
 -5 -18 11 1.97 6.83
 -5 -27 8 2.59 7.28
 -5 -39 2 4.83 6.91
 -5 -42 0 2.76 6.49
 -5 -49 -7 2.6 6.64
 -6 10 17 5.65 6.61
 -6 0 16 27.44 7.41
 2 19 -14 78.33 8.28
 2 20 -14 28.09 6.23
 2 21 -14 49.61 7
 2 22 -14 106.39 9.45
 2 23 -14 1.88 6.12
 2 24 -14 60.85 7.61
 2 14 -15 29.62 6.31
 2 28 -15 5.06 6.25
 2 29 -15 39.14 7.25
 2 31 -16 36.86 7.88
 2 10 -17 13.14 5.98
 2 33 -17 32.93 8.02
 2 9 -18 35.45 6.68
 2 34 -18 -0.16 7.16
 2 35 -19 -3.27 7.17
 2 8 -20 9.17 5.67
 2 35 -20 -1.84 6.77
 2 8 -21 13.74 6.56
 2 9 -22 9.51 7.2
 2 10 -23 1.37 6.98
 2 11 -24 3.87 6.33
 2 13 -25 0.42 6.17
 2 14 -25 6.58 7.09
 2 17 -26 1.62 6.53
 1 12 -4 1059.35 61.74
 1 6 -5 58.63 5.72
 1 -1 -7 20.99 3.93
 1 50 -10 13.7 7.82
 1 53 -12 2.58 6.65
 1 -13 -15 1.1 3.36
 1 -14 -17 299.58 18.4
 1 -8 -29 -0.51 6.2
 0 29 2 108.99 8.01
 0 50 -2 1.38 5.89
 0 -26 -22 16.72 3.72
 -1 -7 3 267.55 16.33
 -1 -16 0 621.74 36.46
 -1 -24 -4 367.12 21.98
 -2 7 9 742.58 43.61
 -3 11 12 21.92 5.24
 -3 -25 4 0.35 5.64
 -3 -46 -17 1.7 4.25
 -4 10 14 19.9 5.67
 -4 -24 7 16.16 6.47
 -4 -29 5 3 6.32
 -4 -31 4 3.39 5.76
 -4 -38 0 20.34 7.23
 -4 -49 -13 0.43 5.51
 -5 16 16 6.93 7.08
 -5 17 16 17.38 6.73
 -5 3 15 1 6.89
 -5 -4 14 25.84 7.42
 -5 -14 12 20.2 6.95
 -5 -21 10 38.73 7.86
 -5 -24 9 21.53 7.51
 -5 -43 -1 -0.17 6.42
 -6 11 17 -2 6.57
 -6 -6 15 8.55 7.13
 -6 -11 14 3.59 7.08
 -6 -19 12 14.63 7.22
 2 17 -14 54.53 7.07
 2 18 -14 1.42 6
 2 25 -14 1.6 6.19
 2 26 -14 67.96 8
 2 27 -14 5.69 5.71
 2 13 -15 -1.16 5.8
 2 30 -15 4.76 6.58
 2 11 -16 30.51 6.94
 2 32 -16 -0.77 7.22
 2 33 -16 31.89 8.16
 2 9 -17 79.02 7.84
 2 34 -17 3.8 7.44
 2 35 -18 10.08 7.22
 2 36 -19 10.74 7.14
 2 7 -20 7.84 6.28
 2 7 -21 12.24 7.14
 2 8 -22 11.52 7.3
 2 9 -23 33.91 7.6
 2 10 -24 -3.93 6.25
 2 12 -25 7.79 6.22
 2 15 -26 0.42 6.53
 2 16 -26 10.44 7.28
 1 31 -4 70.58 7.53
 1 37 -5 32.09 6.28
 1 2 -6 56.5 5.36
 1 41 -6 66.69 7.63
 1 44 -7 0 6.4
 1 52 -11 2.84 6.78
 1 -14 -23 36.98 5.59
 1 -12 -26 5.29 5.69
 1 -11 -27 1.23 5.55
 1 -10 -28 0 5.28
 1 -7 -30 -1.61 6.1
 1 -5 -31 1.55 6.34
 0 38 1 96.6 7.8
 0 43 0 -1.75 4.96
 0 47 -1 6.03 5.63
 0 53 -3 9.58 7.25
 -2 0 8 114.65 8.39
 -2 -13 5 22.69 5.22
 -2 -19 3 435.55 26.36
 -2 -41 -17 -0.54 3.09
 -3 12 12 -2.24 4.61
 -3 2 11 97.26 8.75
 -3 -9 9 9.55 6.48
 -3 -27 3 2.02 5.12
 -3 -29 2 1.72 5.2
 -3 -37 -3 6.62 5.45
 -3 -44 -11 0.45 5.05
 -3 -45 -13 -0.53 4.7
 -3 -46 -18 0.85 4.12
 -3 -46 -19 2.13 4.03
 -4 1 13 4.08 6.02
 -4 -18 9 -1.34 6.32
 -4 -21 8 127.93 10.49
 -4 -47 -9 -2.38 5.79
 -5 -9 13 5.41 7.43
 -5 -29 7 0.9 7.43
 -5 -37 3 12.64 6.74
 -5 -44 -2 -5.93 6.67
 -5 -48 -6 7.23 6.79
 -5 -50 -9 -0.66 6.64
 -6 12 17 13.08 6.68
 -6 1 16 1.7 7.38
 -6 -15 13 3.35 7.33
 2 16 -14 97.23 8.89
 2 28 -14 41.92 7.01
 2 12 -15 43.3 6.37
 2 31 -15 23.29 7.16
 2 32 -15 -0.3 6.74
 2 10 -16 0 5.55
 2 34 -16 2.95 7.49
 2 8 -17 6.04 6.1
 2 35 -17 11.97 7.66
 2 36 -18 3.89 7.37
 2 7 -19 28.17 6.55
 2 37 -19 -1.65 6.91
 2 7 -22 45.03 7.6
 2 8 -23 1.41 6.75
 2 9 -24 32.59 6.96
 2 11 -25 7.48 6.86
 2 13 -26 3.33 6.51
 2 14 -26 7.97 7.2
 1 32 -4 0.83 4.93
 1 47 -8 18.04 7.54
 1 49 -9 0.1 7.79
 1 51 -10 -2.12 6.74
 1 -3 -32 -2.31 6.78
 0 30 2 11.32 4.45
 -2 -5 7 397.68 24.04
 -2 -16 4 198.25 13.16
 -2 -29 -2 9.35 4.42
 -2 -32 -4 2.61 4.35
 -2 -38 -10 30.77 5.08
 -3 -22 5 4.78 6.63
 -3 -34 -1 10.51 5.45
 -3 -38 -4 39.31 6.55
 -3 -42 -8 1.86 5.61
 -4 11 14 30.44 6.05
 -4 -5 12 25.28 6.14
 -4 -10 11 91.51 8.87
 -4 -14 10 82.52 8.52
 -4 -36 1 2.86 6.86
 -4 -39 -1 7.73 6.79
 -4 -48 -11 -0.14 6.06
 -5 4 15 9.22 6.27
 -5 -17 11 45.81 7.76
 -5 -31 6 1.38 7.48
 -5 -33 5 18.31 7.58
 -5 -40 1 17.05 6.62
 -5 -45 -3 8.04 7.12
 -5 -46 -4 -4.76 7.18
 -5 -51 -11 2.8 6.43
 -6 2 16 13.32 7.62
 -6 -5 15 16.52 7.08
 2 20 -13 16.82 6.06
 2 21 -13 0.17 6
 2 22 -13 115.53 9.97
 2 23 -13 1.59 6.3
 2 14 -14 184.68 13.07
 2 29 -14 8.86 6.23
 2 30 -14 15.4 6.33
 2 11 -15 48.14 6.59
 2 33 -15 41.53 7.89
 2 9 -16 193.41 13.51
 2 35 -16 20.69 7.99
 2 36 -17 0.47 7.35
 2 37 -18 -0.58 7.2
 2 6 -19 2.83 5.68
 2 6 -20 3.93 6.17
 2 6 -21 -0.99 6.21
 2 6 -22 -1.68 7.14
 2 7 -23 46.07 7.4
 2 8 -24 0.5 6.41
 2 10 -25 5.22 6.97
 2 12 -26 8.32 6.49
 1 11 -4 174.1 11.3
 1 33 -4 47.26 6.54
 1 38 -5 23.45 6.22
 1 42 -6 0.7 6.06
 1 45 -7 27.37 7.44
 1 -6 -9 100.81 7.03
 1 53 -11 1.53 7.29
 1 54 -12 1.83 7.42
 1 -14 -16 282.57 17.34
 1 -15 -19 33.01 4.74
 1 -15 -20 25.95 4.66
 1 -9 -29 5.24 5.95
 0 -25 -25 -0.42 3.73
 -1 11 6 196.71 11.74
 -1 -28 -7 25.65 3.71
 -1 -31 -10 47.44 4.19
 -2 8 9 3.58 4.27
 -2 -41 -18 3.96 2.97
 -2 -41 -20 3 2.5
 -3 13 12 60.3 6.05
 -3 -16 7 66.36 8.42
 -3 -39 -5 -0.63 6.13
 -3 -41 -7 2.11 6.48
 -4 12 14 28.73 5.63
 -4 -26 6 57.45 7.63
 -4 -46 -8 3.11 5.86
 -4 -49 -14 -1.42 5.53
 -5 -3 14 10.53 6.56
 -5 -13 12 -0.5 6.51
 -5 -26 8 39.75 8.13
 -6 -10 14 0.27 7.42
 -6 -18 12 -2.41 7.31
 2 18 -13 12.95 6.28
 2 19 -13 0 5.97
 2 24 -13 204.37 14.44
 2 25 -13 3.56 5.92
 2 26 -13 198.04 14.19
 2 13 -14 0.23 5.36
 2 31 -14 8.58 6.64
 2 10 -15 29.14 6.18
 2 34 -15 -3.05 7.24
 2 36 -16 0 7.47
 2 37 -17 -1.11 7.2
 2 38 -18 7.53 7.39
 2 5 -20 2.4 6.11
 2 6 -23 -0.28 6.88
 2 7 -24 51.62 7.98
 2 9 -25 11.26 6.86
 2 11 -26 1.97 6.94
 2 13 -27 0.86 7.47
 2 14 -27 11.47 6.91
 1 -4 -8 573.93 33.65
 1 48 -8 7.6 6.9
 1 50 -9 14.16 7.13
 1 52 -10 9.26 7.72
 1 -15 -21 25.12 4.69
 1 -14 -24 46.45 6.15
 1 -8 -30 0 5.88
 1 -6 -31 1.32 7.05
 1 -4 -32 6.1 7.37
 0 31 2 313.26 19.19
 0 39 1 -1.58 4.7
 0 44 0 1.89 5.19
 0 51 -2 -1.76 6.53
 0 -26 -23 12.14 3.75
 0 -23 -28 -0.42 4.33
 0 -22 -29 2.42 3.94
 -1 3 5 2564.35 148.15
 -1 41 5 33.05 4.18
 -1 -10 2 231.85 14.28
 -1 -13 1 7.55 3.85
 -1 -18 -1 19.4 3.83
 -1 -22 -3 368.45 22.05
 -1 -34 -15 0 2.09
 -2 -9 6 33.92 5.45
 -2 -21 2 274.02 17.37
 -2 -41 -19 0.6 2.79
 -3 3 11 126.16 10.04
 -3 -19 6 167.15 12.47
 -3 -40 -6 31.34 6.49
 -4 13 14 0.86 5.29
 -4 2 13 44.09 6.9
 -4 -17 9 65.62 7.99
 -4 -28 5 41.54 6.87
 -4 -34 2 4.49 6.02
 -4 -40 -2 27.21 7.5
 -5 5 15 4.58 6.98
 -5 -8 13 8.5 6.77
 -5 -20 10 0 6.97
 -5 -23 9 9.72 7.3
 -5 -38 2 2.67 6.55
 -5 -41 0 -1.71 6.36
 -5 -49 -8 -1.64 6.58
 -6 3 16 -0.52 6.58
 -6 -4 15 7.36 7.25
 -6 -21 11 -2 7.57
 2 16 -13 108.74 9.35
 2 17 -13 -2.36 5.63
 2 27 -13 -0.2 6.15
 2 28 -13 68.36 8.09
 2 12 -14 192.65 13.47
 2 32 -14 0 6.62
 2 35 -15 17.51 7.68
 2 8 -16 5.31 6.35
 2 38 -17 10.08 7.26
 2 39 -18 0.78 7.08
 2 5 -19 25.39 5.92
 2 5 -21 10.07 7.02
 2 5 -22 44.62 7.23
 2 8 -25 0.2 6.86
 2 10 -26 14 7.34
 2 12 -27 21.91 7.71
 1 34 -4 57.02 6.94
 1 5 -5 1439.11 83.51
 1 39 -5 22.95 6.29
 1 43 -6 47.39 7
 1 46 -7 -5.8 7.11
 1 -8 -10 56.42 5
 1 55 -12 3.99 6.97
 1 -15 -18 4.46 4.11
 1 -15 -22 11.31 4.65
 1 -13 -26 -1.94 5.06
 1 -12 -27 4.49 5.22
 1 -11 -28 1.65 5.52
 0 5 1 502.52 29.04
 0 48 -1 23.65 6.37
 0 -21 -30 1.5 4.73
 -1 33 6 150.92 9.3
 -1 -20 -2 1.13 3.53
 -1 -29 -8 96.2 6.66
 -1 -30 -9 1.59 2.85
 -2 -33 -5 87.95 7.29
 -2 -37 -9 0 4.17
 -2 -40 -14 8.77 3.81
 -3 14 12 9.14 4.36
 -3 30 12 0.88 3.16
 -3 -8 9 40.46 7.09
 -3 -24 4 6.54 5.55
 -3 -32 0 0.17 5.63
 -3 -35 -2 24.87 5.68
 -3 -45 -14 0 4.85
 -4 -4 12 26.93 6.03
 -4 -9 11 1.01 6.04
 -4 -20 8 2.54 6.52
 -4 -23 7 45.08 7.34
 -4 -30 4 6.44 5.95
 -4 -37 0 3.35 6.96
 -4 -41 -3 -2.7 6.22
 -4 -45 -7 13.48 6.22
 -5 6 15 2.58 6.85
 -5 -2 14 55.21 7.55
 -5 -28 7 38.04 8.13
 -5 -50 -10 2.69 6.74
 -5 -51 -12 -5.82 6.6
 -6 -9 14 24.37 7.78
 2 15 -13 0.29 5.58
 2 29 -13 1.47 6.31
 2 30 -13 12.31 6.34
 2 11 -14 43.29 6.48
 2 33 -14 8.56 6.88
 2 9 -15 127 10.07
 2 36 -15 5.73 7.44
 2 7 -16 293.24 18.84
 2 37 -16 0.63 7.45
 2 39 -17 2.83 7.24
 2 5 -18 57.75 6.88
 2 4 -20 23.94 6.53
 2 4 -21 6.04 6.9
 2 5 -23 29.49 7.38
 2 6 -24 2.42 6.86
 2 7 -25 23.81 6.7
 2 9 -26 -2.49 6.86
 2 11 -27 1.84 6.69
 1 10 -4 1457.82 84.65
 1 40 -5 1.67 5.28
 1 49 -8 1.82 7.63
 1 51 -9 -1.31 7.27
 1 54 -11 10.84 7.72
 1 -12 -13 100.82 7.47
 1 -15 -23 -1.09 5.22
 1 -10 -29 -2 5.62
 1 -7 -31 7.27 6.47
 1 -5 -32 -0.31 6.95
 0 32 2 -0.01 4.18
 0 -25 -14 3.8 1.69
 0 -24 -27 4.77 4.3
 -1 -33 -13 31.49 3.22
 -2 9 9 632.67 37.26
 -2 -23 1 97.27 8.51
 -2 -25 0 4.19 5.76
 -2 -34 -6 10.44 4.5
 -2 -39 -12 5.75 4.56
 -3 15 12 134.14 9.64
 -3 -12 8 425.46 26.4
 -4 14 14 2.09 5.58
 -4 3 13 35.29 6.21
 -4 -13 10 -1.23 6.31
 -4 -42 -4 10.04 6.59
 -4 -43 -5 6.94 6.48
 -4 -44 -6 -2.44 6.03
 -4 -47 -10 0.5 5.81
 -4 -48 -12 0.32 5.65
 -4 -49 -15 -5.3 5.83
 -5 -12 12 26.95 7.2
 -5 -16 11 0.12 6.71
 -5 -30 6 9.71 7.62
 -5 -36 3 2.81 6.92
 -5 -42 -1 5.17 6.9
 -5 -48 -7 1.34 6.63
 -6 4 16 7.53 7.41
 -6 -3 15 10.22 7.43
 -6 -17 12 12.48 7.63
 2 21 -12 33.88 6.48
 2 22 -12 218.92 15.15
 2 23 -12 -0.23 5.92
 2 24 -12 227.12 15.54
 2 14 -13 325.14 20.65
 2 31 -13 -0.54 6.34
 2 34 -14 4.43 6.84
 2 8 -15 17.92 6.25
 2 37 -15 1.85 7.42
 2 38 -16 2.19 7.41
 2 40 -18 10.3 7.23
 2 4 -19 28.87 6.5
 2 4 -22 7.47 6.79
 2 5 -24 40.04 7.7
 2 6 -25 -1.18 6.55
 2 8 -26 4.48 6.97
 2 10 -27 7.06 6.83
 1 20 -3 68.23 6.58
 1 21 -3 151.05 10.43
 1 25 -3 2.99 5.54
 1 35 -4 23.53 6.01
 1 1 -6 190.07 11.96
 1 44 -6 1.47 6.59
 1 -2 -7 198.65 12.35
 1 47 -7 23.47 7.73
 1 53 -10 -0.42 6.67
 1 -11 -12 116.12 8.22
 1 -13 -14 18.76 3.9
 1 -9 -30 -3.22 6.39
 0 40 1 99.99 8.04
 0 52 -2 7.38 6.84
 0 -26 -16 38.7 3.26
 -1 -2 4 1238.6 71.86
 -2 -4 7 155.32 10.61
 -2 -12 5 1134.32 66.34
 -2 -18 3 40.18 5.71
 -2 -30 -3 54.11 5.88
 -2 -35 -7 18.16 4.54
 -2 -36 -8 68.14 6.23
 -3 16 12 1.95 4.35
 -3 29 12 50.49 4.64
 -3 4 11 50.64 7.37
 -3 -26 3 144.74 11.05
 -3 -28 2 119.5 9.58
 -3 -44 -12 -0.49 4.9
 -4 15 14 8.65 5.26
 -4 -25 6 3.14 6.21
 -5 7 15 5.05 7.06
 -5 -1 14 4.26 6.93
 -5 -7 13 11.9 6.5
 -5 -19 10 64.43 8.48
 -5 -25 8 -4 7.48
 -5 -32 5 -1.01 7.44
 -5 -39 1 -2.53 6.4
 -5 -43 -2 3.22 6.65
 -6 5 16 2.97 7.24
 2 18 -12 23 6.07
 2 19 -12 64.81 7.63
 2 25 -12 1.93 6.29
 2 26 -12 142.63 11.39
 2 27 -12 10.08 6.39
 2 13 -13 5.13 5.94
 2 32 -13 9.5 6.41
 2 10 -14 149.66 11.1
 2 35 -14 7.02 7.38
 2 6 -16 2.24 5.59
 2 39 -16 2.46 7.19
 2 40 -17 0 7.05
 2 3 -20 -0.64 5.7
 2 3 -21 7.8 6.64
 2 4 -23 5.4 6.88
 2 7 -26 3.55 6.38
 2 9 -27 -2.95 6.75
 1 19 -3 226.17 14.34
 1 26 -3 510.35 30.73
 1 27 -3 88.27 8.37
 1 36 -4 132.8 10.47
 1 41 -5 38.99 6.57
 1 55 -11 5.86 6.81
 1 -15 -17 1.49 3.89
 0 45 0 -0.29 4.9
 0 49 -1 2.88 6.2
 0 -26 -24 3.9 3.72
 -1 -25 -5 14.79 3.87
 -1 -33 -26 -1.03 3.13
 -3 -21 5 298.62 19.34
 -3 -36 -3 14.7 5.86
 -4 16 14 0.18 5.37
 -4 4 13 8.12 5.88
 -4 -3 12 6.31 5.72
 -4 -8 11 26.99 6.7
 -4 -16 9 7.53 6.55
 -4 -35 1 41.99 7.07
 -4 -38 -1 10.25 7.26
 -4 -49 -16 0.11 5.61
 -5 -22 9 10.78 7.32
 -5 -44 -3 4.78 6.68
 -5 -45 -4 4.21 6.8
 -5 -46 -5 5.3 7.19
 -5 -49 -9 -0.54 7.26
 -5 -51 -13 -1.64 6.78
 -6 -2 15 9.48 7.26
 -6 -8 14 6.48 8.38
 -6 -20 11 -4.19 7.59
 -6 -23 10 0 6.75
 2 17 -12 74.75 8.19
 2 28 -12 68.91 8.15
 2 29 -12 32.49 7.1
 2 12 -13 427.52 26.38
 2 33 -13 3.2 6.49
 2 9 -14 94.33 8.63
 2 36 -14 9.72 7.57
 2 7 -15 230.67 15.31
 2 38 -15 7.92 7.48
 2 40 -16 4.95 7.59
 2 41 -17 6.03 7.12
 2 3 -19 6.07 5.56
 2 3 -22 22.56 7.06
 2 3 -23 5.94 6.77
 2 4 -24 -1.06 6.76
 2 5 -25 7.11 6.9
 2 6 -26 0.44 6.86
 2 8 -27 -4.11 6.59
 2 10 -28 0.96 7.41
 2 11 -28 4.87 7.43
 1 18 -3 -2.55 4.6
 1 28 -3 238.72 15.82
 1 9 -4 26.76 4.51
 1 45 -6 48 7.75
 1 50 -8 4.53 7.65
 1 52 -9 8.68 7.81
 1 54 -10 4.56 7.6
 1 -14 -15 102.74 7.37
 1 -15 -24 0 4.66
 1 -13 -27 -1.52 5.67
 1 -12 -28 -2.29 5.96
 1 -8 -31 2.57 6.47
 1 -6 -32 5.62 7.3
 0 33 2 80.08 6.59
 0 -25 -26 -0.91 3.92
 -1 -6 3 15.83 4.19
 -2 -8 6 940.86 55.16
 -2 -15 4 252.33 16.27
 -3 17 12 180.06 12.04
 -3 28 12 1.06 3.31
 -3 -7 9 11.39 6.46
 -3 -18 6 13.39 6.65
 -3 -33 -1 65.52 7.68
 -3 -45 -15 2.66 4.81
 -4 17 14 63.83 6.92
 -4 18 14 -0.68 5.19
 -4 -12 10 134.84 10.99
 -4 -19 8 186.33 13.58
 -4 -22 7 12.86 6.52
 -4 -27 5 4.9 5.91
 -4 -46 -9 0.09 5.96
 -4 -48 -13 1.93 5.73
 -5 8 15 5.05 6.88
 -5 0 14 71.4 8.76
 -5 -6 13 4.21 7.01
 -5 -15 11 13.48 7.03
 -5 -27 7 -2.59 7.62
 -5 -37 2 1.37 6.6
 -5 -40 0 8.56 7.01
 -5 -50 -11 0.37 6.85
 -6 6 16 0.46 7.41
 -6 -16 12 10.48 7.69
 2 16 -12 438.44 27.08
 2 30 -12 16.6 6.66
 2 11 -13 1.58 6.51
 2 34 -13 6.18 6.88
 2 37 -14 0.83 7.7
 2 39 -15 3.68 7.67
 2 5 -16 197.36 13.58
 2 41 -16 10.26 7.49
 2 42 -17 0.27 7.3
 2 3 -18 64.52 7.64
 2 2 -20 70.87 7.73
 2 2 -21 45.37 7.42
 2 7 -27 3.27 7.07
 1 17 -3 6.12 4.11
 1 29 -3 13.31 5.95
 1 37 -4 11 5.87
 1 4 -5 14.18 3.94
 1 48 -7 -2.48 7.25
 1 -10 -11 285.91 17.26
 1 -16 -20 5.21 4.47
 1 -16 -21 2.48 4.35
 1 -14 -26 9.17 5.52
 1 -11 -29 0 5.52
 0 41 1 -0.56 4.73
 -1 42 5 16.11 3.83
 -1 -34 -24 0.95 2.48
 -2 10 9 5.96 4.12
 -3 18 12 3.55 4.25
 -3 5 11 301.64 19.09
 -3 -11 8 14.1 6.6
 -3 -37 -4 3.23 5.28
 -4 19 14 81.45 7.94
 -4 5 13 63.97 7.36
 -4 -29 4 -1.83 5.86
 -4 -31 3 16.03 6.44
 -4 -33 2 40.8 7.45
 -4 -39 -2 2.55 6.93
 -4 -47 -11 -1.32 5.85
 -5 9 15 10.12 7.52
 -5 -29 6 -0.44 8.08
 -6 7 16 -1.61 7.4
 -6 -1 15 4.32 7.81
 -6 -7 14 23 7.81
 2 15 -12 68.79 8.45
 2 31 -12 0.94 6.33
 2 32 -12 2.24 6.05
 2 35 -13 0.27 6.84
 2 8 -14 67.69 7.13
 2 38 -14 15.58 7.87
 2 6 -15 4.89 5.31
 2 2 -19 75.35 7.94
 2 2 -22 27.26 7.08
 2 2 -23 6.43 6.56
 2 3 -24 11.85 6.96
 2 4 -25 6.29 6.62
 2 5 -26 1.25 6.79
 2 9 -28 0.26 7.48
 1 16 -3 908.94 53.17
 1 30 -3 6.95 6.12
 1 42 -5 15.72 6.03
 1 51 -8 0.96 7.52
 1 53 -9 0.92 7.38
 1 56 -11 4.28 7.91
 1 -16 -19 12.6 4.05
 1 -16 -22 10.71 4.6
 1 -10 -30 0 6.21
 1 -7 -32 0.78 7.63
 0 34 2 21.73 4.3
 0 46 0 24.98 6
 0 50 -1 14.19 6.91
 0 -7 -2 1337.66 77.17
 0 -23 -29 0.64 4.68
 0 -22 -30 3.6 4.16
 -1 12 6 410.69 23.96
 -1 34 6 1.99 2.61
 -1 -15 0 173.5 10.97
 -2 -20 2 -1.81 5.25
 -2 -28 -2 88.09 7.96
 -2 -31 -4 185.16 12.42
 -3 19 12 156.36 10.58
 -3 20 12 6.24 4.33
 -3 27 12 7.57 3.44
 -3 -23 4 98.55 9.17
 -3 -38 -5 45.66 7.07
 -3 -41 -8 9.32 5.77
 -4 20 14 -2.15 5.15
 -4 21 14 55.58 6.59
 -4 22 14 2.07 5.14
 -4 23 14 22.26 5.61
 -4 24 14 3.97 5.42
 -4 -2 12 99.92 9.25
 -4 -36 0 1.5 6.66
 -5 -18 10 -0.01 6.86
 -5 -21 9 30.34 7.49
 -5 -24 8 62.64 8.55
 -5 -31 5 25.66 7.98
 -5 -35 3 12.53 7.94
 -5 -41 -1 -5.75 6.92
 -5 -48 -8 4.62 6.78
 -6 8 16 1.36 7.18
 -6 -19 11 11.84 7.93
 -6 -22 10 5.48 7.83
 2 21 -11 58.99 7.3
 2 22 -11 176.88 12.81
 2 23 -11 25.81 6.44
 2 24 -11 146.64 11.4
 2 25 -11 1.51 6
 2 26 -11 82.63 8.59
 2 14 -12 547.8 33.44
 2 33 -12 6.89 6.4
 2 10 -13 210.43 14.46
 2 36 -13 23.62 7.59
 2 3 -17 102.29 9.06
 2 3 -25 5.59 6.91
 2 4 -26 1.27 6.54
 2 6 -27 0.43 7.07
 2 8 -28 -2.05 7.4
 1 31 -3 -3.77 5.82
 1 38 -4 55.08 7.09
 1 46 -6 4.08 7.2
 1 49 -7 2.53 7.76
 1 -7 -9 378.38 22.46
 1 55 -10 0 6.99
 1 -15 -16 35.55 4.52
 1 -16 -23 16.43 4.99
 1 -15 -25 -4.95 5.52
 1 -9 -31 2.71 6.93
 0 12 2 218.89 12.93
 0 -27 -21 2.94 3.27
 0 -24 -28 12.32 4.61
 -1 4 5 23.06 3.32
 -2 -3 7 206.84 13.48
 -2 -38 -11 8.71 4.79
 -2 -40 -15 23.82 4.3
 -3 21 12 94.43 7.37
 -3 22 12 0.66 4.15
 -3 25 12 2.4 3.49
 -3 26 12 1.42 3.49
 -3 -1 10 13.8 5.83
 -3 -25 3 -1.94 5.88
 -3 -31 0 25.32 6.24
 -3 -39 -6 4.06 5.88
 -3 -40 -7 39.93 6.63
 -3 -43 -11 6.48 5.9
 -3 -44 -13 -0.09 5.03
 -3 -45 -16 9.52 4.96
 -4 -15 9 61.56 7.98
 -4 -24 6 98.04 9.44
 -4 -40 -3 15.75 7.33
 -4 -44 -7 0.59 6.75
 -5 10 15 30.33 7.36
 -5 1 14 0.57 6.85
 -5 -5 13 17.88 6.55
 -5 -14 11 14.45 6.82
 -5 -38 1 9.72 6.65
 -6 0 15 12.54 7.19
 -6 -6 14 18.07 8.11
 -6 -11 13 9.29 7.56
 -6 -15 12 5.62 7.99
 2 19 -11 76.88 8.29
 2 20 -11 17.25 6.33
 2 27 -11 15.13 6.53
 2 28 -11 54.72 7.79
 2 13 -12 0.92 6.43
 2 34 -12 1.94 6.56
 2 37 -13 0.13 7.44
 2 7 -14 106.06 9.01
 2 5 -15 351.77 22.13
 2 2 -18 69.07 7.72
 2 1 -20 0.82 6.09
 2 1 -21 0 6.2
 2 1 -22 3.94 6.96
 2 2 -24 2.7 6.6
 2 5 -27 -1.63 7.01
 2 7 -28 6.79 7.34
 1 15 -3 4.45 4.02
 1 32 -3 8.38 5.39
 1 8 -4 81.37 6.58
 1 43 -5 43.73 7.12
 1 -5 -8 648.2 37.9
 1 57 -11 9.16 7.15
 1 -16 -18 71.82 6.16
 1 -13 -28 1.31 5.72
 1 -12 -29 4.13 5.58
 0 -27 -19 5.3 2.95
 0 -26 -25 -2.14 3.77
 -2 11 9 238.48 14.81
 -2 -11 5 21.7 5.19
 -2 -22 1 167.07 11.87
 -3 23 12 36.61 4.81
 -3 24 12 -2.14 3.8
 -3 6 11 5.37 5.63
 -3 -6 9 25.07 6.75
 -3 -14 7 373.64 23.62
 -3 -20 5 12.32 6.82
 -3 -27 2 0.56 5.3
 -3 -34 -2 3.75 5.38
 -4 6 13 0.33 5.55
 -4 -1 12 2.42 6.2
 -4 -11 10 2.72 6.4
 -4 -18 8 0.59 6.45
 -4 -21 7 145.44 11.58
 -4 -41 -4 4.88 6.94
 -4 -42 -5 4.67 6.61
 -4 -43 -6 8.91 6.49
 -4 -48 -14 -1.82 5.85
 -5 11 15 0 7.54
 -5 -26 7 62.52 8.72
 -5 -42 -2 2.97 7.09
 -5 -47 -7 -0.63 6.49
 -5 -49 -10 3.59 7.04
 -5 -50 -12 3.19 6.84
 -6 9 16 -3.2 7.34
 2 17 -11 69.08 8.22
 2 18 -11 82.19 8.43
 2 29 -11 29.94 6.8
 2 30 -11 12.56 6.59
 2 12 -12 291.81 18.95
 2 35 -12 -2.78 6.69
 2 9 -13 4.95 6.06
 2 1 -19 -3.01 5.68
 2 1 -23 0.76 6.55
 2 2 -25 9.11 6.83
 2 3 -26 -1.01 6.62
 2 6 -28 0.19 7.19
 1 39 -4 4.25 5.66
 1 0 -6 9.83 3.62
 1 47 -6 17.72 7.68
 1 52 -8 3.14 7.36
 1 54 -9 4.32 7.46
 1 56 -10 0.12 7.68
 1 -14 -27 2.1 5.32
 1 -11 -30 -0.72 6.11
 1 -8 -32 3.05 7.45
 1 -6 -33 -5.51 7.56
 0 35 2 37.4 4.99
 0 42 1 35.42 5.51
 0 47 0 -0.34 5.78
 0 -27 -22 -1.75 3.47
 -1 -9 2 36.89 4.5
 -1 -26 -6 95.06 7.06
 -2 -17 3 626.57 37.25
 -2 -24 0 174.42 12.4
 -3 -10 8 310.36 19.92
 -4 -26 5 104.24 9.66
 -4 -34 1 -2.77 6.9
 -4 -37 -1 0 6.78
 -4 -46 -10 1.83 6.67
 -5 12 15 40.63 8.08
 -5 2 14 50.04 7.89
 -5 -17 10 54.56 8.11
 -5 -36 2 8.79 6.84
 -5 -43 -3 11.98 6.92
 -5 -44 -4 -2.57 6.9
 -5 -45 -5 2.61 7.11
 -6 10 16 2.34 7.89
 -6 1 15 2.94 7.33
 -6 -10 13 4.26 8.78
 -6 -18 11 0.35 7.79
 -6 -24 9 13.48 7.84
 2 16 -11 300.8 19.67
 2 31 -11 26.38 7.04
 2 6 -14 -0.76 5.55
 2 43 -15 8.94 7.6
 2 44 -16 -2.62 7.28
 2 2 -17 34.12 6.34
 2 1 -18 4.19 5.71
 2 0 -20 84.43 8.32
 2 0 -21 61.75 8.31
 2 0 -22 20.88 7.15
 2 1 -24 3.92 6.43
 2 4 -27 0.51 7.15
 1 14 -3 1085.05 63.25
 1 33 -3 -1.54 5.35
 1 40 -4 48.06 6.92
 1 44 -5 -0.31 6.13
 1 50 -7 2.24 7.56
 1 -15 -26 2.45 4.52
 0 51 -1 -1.39 6.52
 0 -25 -27 2.08 4.33
 -1 -12 1 782.81 45.72
 -2 -7 6 6.74 4.74
 -2 -14 4 619.25 36.78
 -2 -32 -5 -1.45 4.54
 -2 -37 -10 5.56 4.45
 -3 7 11 335.73 20.91
 -3 -45 -17 10.88 4.86
 -4 7 13 46.97 6.84
 -4 -28 4 51.76 7.34
 -4 -30 3 7.94 6.65
 -4 -47 -12 1.96 6.03
 -5 13 15 -2.6 6.9
 -5 -4 13 29.75 7.63
 -5 -13 11 -0.34 6.66
 -5 -20 9 3.8 6.97
 -5 -23 8 0 6.98
 -5 -28 6 22.58 8.11
 -5 -34 3 -2.89 8.05
 -5 -39 0 -3.7 7.15
 -5 -48 -9 0.03 7.39
 -6 11 16 2.31 7.08
 -6 -5 14 40.39 9.15
 -6 -14 12 2.56 8.01
 -6 -21 10 -0.23 7.87
 2 15 -11 82.65 8.88
 2 32 -11 -0.52 6.39
 2 33 -11 34.51 7.01
 2 11 -12 88.49 9.38
 2 8 -13 30.65 7.07
 2 40 -13 18.47 8.1
 2 42 -14 8.91 7.43
 2 4 -15 8.58 5.77
 2 45 -16 11.87 7.16
 2 0 -19 84.07 8.07
 2 0 -23 2.76 7.25
 2 1 -25 2.98 6.62
 2 2 -26 15.68 7.06
 2 3 -27 0.1 6.83
 2 5 -28 -1.6 7.18
 2 7 -29 1.05 7.63
 1 34 -3 16.94 6.06
 1 3 -5 2429.98 140.57
 1 48 -6 5.87 7.5
 1 -3 -7 599.74 35.12
 1 53 -8 1.78 7.75
 1 55 -9 0.62 7.41
 1 -13 -13 34.49 4.49
 1 -16 -17 103.62 7.67
 1 -10 -31 -0.19 6.51
 0 36 2 48.5 5.31
 -1 35 6 60.59 4.74
 -1 43 5 42.53 4.82
 -1 -1 4 24.56 4.05
 -1 -17 -1 797.69 46.59
 -2 12 9 1.12 4.3
 -2 -29 -3 186.07 12.57
 -3 0 10 253.48 16.87
 -3 -22 4 0.03 6.33
 -3 -32 -1 0.22 6.04
 -3 -35 -3 37.59 6.05
 -3 -42 -10 -2.39 5.76
 -4 0 12 188.15 13.26
 -4 -10 10 97.02 9.47
 -4 -14 9 44.11 7.11
 -4 -23 6 51.37 8.14
 -4 -48 -15 -0.92 6.06
 -5 3 14 -0.74 6.91
 -5 -30 5 8.75 7.99
 -5 -32 4 1.62 7.33
 -5 -50 -13 0.37 7.01
 -6 12 16 8.38 7.17
 -6 2 15 7.8 7.32
 2 14 -11 175.49 12.92
 2 34 -11 2.74 6.2
 2 10 -12 147.6 11.55
 2 5 -14 45.42 6.66
 2 44 -15 -2.31 8.07
 2 1 -17 11.5 5.72
 2 0 -24 10.75 7.22
 2 4 -28 10.54 7.39
 2 6 -29 -10.52 7.91
 1 13 -3 213.54 13.56
 1 7 -4 136.79 9.28
 1 41 -4 0.6 5.84
 1 45 -5 57.85 8.21
 1 51 -7 2.6 7.55
 1 57 -10 -3.01 7.16
 1 -12 -12 107.98 7.72
 1 -14 -14 37.44 4.34
 1 -17 -21 66.7 6.5
 1 -16 -25 12.53 5.07
 1 -9 -32 -3.64 6.97
 1 -7 -33 0.42 7.59
 0 43 1 11.91 5.01
 0 -27 -23 1.2 3.47
 -1 -21 -3 169.15 10.79
 -1 -32 -12 0.8 2.55
 -2 -33 -6 83.87 7.17
 -3 -5 9 2.65 6.09
 -3 -13 7 4.5 6.4
 -3 -44 -14 4.26 5.11
 -3 -45 -18 1.22 4.62
 -4 8 13 25.92 6.13
 -4 -35 0 22.32 7.16
 -4 -38 -2 24.19 7.22
 -4 -45 -9 3.28 6.59
 -5 14 15 39.21 8.06
 -5 -3 13 14.31 6.46
 -5 -25 7 -1.22 7.27
 -5 -37 1 -0.34 7.55
 -5 -40 -1 8.49 7.12
 -5 -49 -11 0.89 6.8
 -6 13 16 -1.27 7.11
 -6 -4 14 5.38 7.88
 -6 -9 13 28.15 8.47
 -6 -17 11 7.13 8.33
 -6 -26 8 14.59 8.08
 2 20 -10 34.27 7.1
 2 21 -10 272.02 18.01
 2 22 -10 12.81 6.45
 2 23 -10 97.65 9
 2 24 -10 0.41 6.11
 2 26 -10 31.49 6.71
 2 27 -10 16.88 6.38
 2 28 -10 21.94 6.73
 2 7 -13 3.03 6.3
 2 41 -13 1.91 7.75
 2 43 -14 -0.26 8.27
 2 3 -15 212.73 14.4
 2 45 -15 5.18 7.61
 2 0 -18 114.95 9.8
 2 -1 -20 0 5.9
 2 -1 -21 0.69 6.02
 2 -1 -22 2.28 7.23
 2 -1 -23 1.35 6.43
 2 0 -25 10.41 6.55
 2 1 -26 -0.7 6.58
 2 2 -27 11.62 6.99
 1 35 -3 12.43 5.51
 1 -15 -15 35.53 4.32
 1 -17 -20 60.57 6.06
 1 -17 -22 14.85 4.93
 1 -15 -27 8.49 5.33
 1 -14 -28 -0.7 5.35
 1 -13 -29 -0.16 5.59
 1 -12 -30 6.06 6.35
 0 48 0 26.43 6.41
 0 -16 -6 448.41 25.94
 0 -27 -18 12.86 2.81
 -1 -5 3 350.54 21.02
 -1 -19 -2 499.52 29.46
 -2 -2 7 445.62 26.79
 -2 -19 2 453.84 27.54
 -2 -34 -7 28.49 5
 -2 -36 -9 23.42 4.79
 -2 -40 -16 11.09 3.84
 -3 8 11 2.86 5.41
 -3 -24 3 104.84 9.17
 -3 -36 -4 29.4 6.16
 -3 -43 -12 4.22 5.33
 -3 -45 -19 2.87 4.62
 -4 -17 8 174.96 13.09
 -4 -20 7 12.61 6.55
 -4 -39 -3 -0.09 6.64
 -4 -48 -16 1.76 6.02
 -5 15 15 -2.31 7.35
 -5 4 14 31.89 7.38
 -5 -12 11 6.82 6.79
 -5 -16 10 0.58 6.72
 -5 -22 8 25.4 7.59
 -5 -41 -2 1.92 7.06
 -5 -47 -8 3.07 7.35
 -5 -50 -14 0 7.23
 -6 14 16 17.92 7.4
 -6 3 15 6.38 7.22
 -6 -13 12 3.9 8.18
 -6 -20 10 -2.63 7.81
 -6 -23 9 -0.46 7.94
 2 19 -10 153.22 11.91
 2 29 -10 71.3 8.38
 2 30 -10 8.08 6.68
 2 13 -11 -1.5 6.89
 2 9 -12 119.19 10.21
 2 39 -12 4.98 8.51
 2 42 -13 9.61 7.92
 2 44 -14 0.13 7.78
 2 -1 -19 -0.98 5.32
 2 -1 -24 0.18 6.38
 2 3 -28 3.71 8.01
 2 5 -29 2.71 7.62
 1 36 -3 111.43 9.58
 1 42 -4 23.26 6.1
 1 46 -5 5.71 6.95
 1 49 -6 5.48 7.74
 1 54 -8 1.52 7.8
 1 56 -9 -2.42 7.76
 1 -17 -19 42.63 5.07
 1 -17 -23 10.38 5.14
 1 -11 -31 -2.37 6.77
 0 37 2 40.6 5.36
 0 -12 -4 176.44 10.31
 0 -26 -26 0.42 4.01
 0 -24 -29 8.45 4.88
 -2 4 8 66.36 5.98
 -2 -35 -8 0.18 4.24
 -3 1 10 18.18 6.27
 -3 -9 8 7.98 6.46
 -3 -16 6 48.48 7.92
 -3 -26 2 312.93 20.11
 -3 -28 1 143.4 11.1
 -3 -37 -5 -1.71 6.01
 -4 9 13 42.16 6.75
 -4 1 12 0 6.16
 -4 -25 5 5.98 6.59
 -4 -33 1 80.98 8.81
 -4 -44 -8 2.5 6.5
 -4 -46 -11 2.12 6.02
 -4 -47 -13 7.03 6.38
 -5 16 15 13.42 7.59
 -5 -19 9 52.52 8.18
 -5 -27 6 1.83 7.59
 -5 -35 2 6.37 7.21
 -5 -46 -7 -0.75 7.31
 -6 -3 14 15.84 7.93
 2 18 -10 7.05 6.78
 2 31 -10 99.15 9.58
 2 12 -11 172.05 12.66
 2 37 -11 -0.59 5.95
 2 40 -12 28.95 8.3
 2 6 -13 1.48 6.09
 2 43 -13 -1.61 8.31
 2 4 -14 93.15 8.35
 2 45 -14 2.68 8.13
 2 46 -15 -6.15 8.35
 2 1 -16 31.96 6.21
 2 0 -17 20.36 5.84
 2 0 -26 30 7.21
 2 1 -27 0.71 6.85
 2 4 -29 -0.88 7.67
 1 12 -3 1034.15 60.28
 1 52 -7 4.44 7.68
 1 58 -10 6.36 8.23
 1 -16 -26 2.54 5.13
 1 -8 -33 0.44 7.81
 0 44 1 1.25 5.2
 -1 13 6 59.41 4.11
 -1 -27 -7 79.76 6.16
 -2 13 9 7.41 4.35
 -2 -10 5 1061.8 62.15
 -3 -33 -2 77.3 8.28
 -3 -38 -6 46.02 7.41
 -3 -39 -7 0.39 6.07
 -3 -40 -8 16.13 5.92
 -4 -9 10 41.03 7.02
 -4 -13 9 4.29 6.36
 -4 -27 4 0.78 6.22
 -4 -36 -1 15.45 7.02
 -4 -40 -4 17.72 6.82
 -4 -41 -5 1.58 6.47
 -4 -42 -6 -3.27 6.68
 -4 -43 -7 20.21 6.71
 -5 17 15 4.16 7.39
 -5 18 15 3.61 7.78
 -5 5 14 -0.59 6.92
 -5 -2 13 45.25 7.96
 -5 -7 12 28.7 7.18
 -5 -29 5 20.99 7.97
 -5 -38 0 12.42 6.97
 -5 -42 -3 0.22 6.72
 -5 -43 -4 4.71 7.11
 -5 -44 -5 -0.55 6.88
 -5 -45 -6 7.05 7.51
 -5 -48 -10 0.69 6.8
 -5 -49 -12 -0.01 7.33
 -6 4 15 7.14 7.93
 -6 -8 13 2.59 8.29
 -6 -16 11 6.1 8.17
 -6 -25 8 0 7.64
 2 17 -10 48.91 7.89
 2 32 -10 4.67 6.4
 2 38 -11 20.54 8.15
 2 8 -12 63.67 7.78
 2 41 -12 3.14 7.63
 2 47 -15 11.41 7.61
 2 -1 -18 13.72 6.11
 2 -2 -20 69.43 7.85
 2 -2 -21 38.39 7.07
 2 -2 -22 22.04 6.9
 2 -2 -23 3.15 7.15
 2 -1 -25 0.03 6.84
 2 2 -28 4.61 7.99
 1 37 -3 2.67 5.54
 1 50 -6 -0.05 7.51
 1 55 -8 5.09 7.78
 1 57 -9 -3.2 7.92
 1 -11 -11 13.45 3.67
 1 -10 -32 -1.01 7.35
 0 49 0 -1.13 6.74
 0 -27 -24 0.96 3.74
 0 -25 -28 0.87 4.62
 -1 5 5 1696.54 98.14
 -2 -6 6 46.2 5.63
 -2 -16 3 230.43 14.92
 -2 -21 1 355.85 21.94
 -2 -30 -4 0.19 4.68
 -2 -38 -12 -0.76 4.92
 -3 9 11 223 14.69
 -3 -4 9 182.06 12.86
 -4 10 13 31.82 6.53
 -4 -4 11 39.35 6.83
 -4 -22 6 55.26 7.4
 -4 -29 3 13.36 6.5
 -5 19 15 7.28 7.15
 -5 -15 10 15.59 7.06
 -5 -24 7 65.84 8.93
 -5 -31 4 57.07 9.87
 -6 5 15 9.94 7.89
 -6 -2 14 3.71 8
 -6 -19 10 1.88 7.85
 -6 -22 9 9.87 8.14
 2 16 -10 3.09 6.88
 2 11 -11 29.52 6.84
 2 44 -13 0.94 7.74
 2 46 -14 1.99 7.49
 2 -2 -19 69.97 7.4
 2 -2 -24 0.75 7.04
 2 3 -29 0.37 8.23
 1 38 -3 73.44 7.69
 1 6 -4 812.03 47.45
 1 43 -4 31.6 6.56
 1 47 -5 6.21 7.18
 1 -1 -6 227.67 13.94
 1 53 -7 6.91 7.73
 1 -6 -8 54.65 4.66
 1 59 -10 3.27 8.16
 1 -16 -16 65.09 5.6
 1 -17 -18 41.67 4.89
 1 -15 -28 2.89 5.5
 1 -14 -29 0.5 5.61
 1 -13 -30 0 5.93
 0 38 2 45.07 5.67
 -1 36 6 0.69 2.98
 -2 -13 4 46.9 5.88
 -2 -23 0 17.96 5.81
 -2 -25 -1 4.94 5.42
 -2 -39 -14 -4.84 4.48
 -3 -12 7 315.54 20.24
 -3 -44 -15 -3.41 5.12
 -4 2 12 108.82 9.66
 -4 -16 8 -5.79 6.67
 -4 -19 7 200.94 14.49
 -4 -45 -10 -1.87 6.28
 -5 6 14 -0.16 6.75
 -5 -1 13 4.44 6.45
 -5 -11 11 15.34 7.07
 -5 -18 9 -0.32 6.71
 -5 -21 8 5.94 7.16
 -5 -36 1 16.74 8.22
 -5 -39 -1 2.24 7.16
 -5 -47 -9 6.42 7.9
 -6 -7 13 35.98 9.03
 -6 -27 7 0.27 7.64
 2 15 -10 88.16 8.97
 2 39 -11 0 7.33
 2 42 -12 2.36 8.52
 2 5 -13 0.48 6.59
 2 45 -13 3.04 8.47
 2 3 -14 56.75 6.77
 2 -2 -25 8.6 6.46
 2 -1 -26 -4.25 6.41
 2 0 -27 10.48 7.1
 2 1 -28 0.95 7.79
 1 24 -2 414.52 25.17
 1 25 -2 16.51 5.39
 1 26 -2 342.7 21.44
 1 27 -2 8.12 5.77
 1 2 -5 1370.84 79.54
 1 -8 -9 87.73 6.31
 1 -17 -25 4.18 4.87
 1 -12 -31 -1.83 7.24
 1 -9 -33 -0.28 7.42
 0 45 1 12.09 5.48
 -1 -14 0 252.48 15.42
 -1 -24 -5 342.23 20.52
 -1 -28 -8 -0.11 3.22
 -1 -31 -11 3.65 2.93
 -1 -34 -25 1.79 2.69
 -2 14 9 12.35 4.03
 -2 5 8 912.38 53.35
 -2 -1 7 28.03 4.67
 -2 -40 -17 -0.44 3.67
 -3 10 11 41.93 6.01
 -3 2 10 231.52 15.71
 -3 -8 8 59.73 7.69
 -3 -31 -1 56.1 7.57
 -3 -34 -3 1.75 5.71
 -4 -34 0 0.35 6.07
 -4 -37 -2 0.52 6.83
 -4 -47 -14 7.93 6.39
 -5 -6 12 5.65 6.58
 -5 -26 6 37.83 8.13
 -6 6 15 -0.31 7.33
 -6 -1 14 2.37 8.64
 -6 -15 11 0.69 8.62
 -6 -29 6 8.04 7.07
 2 22 -9 10.46 6.88
 2 23 -9 63.73 7.97
 2 24 -9 21.83 6.66
 2 25 -9 7.28 6.23
 2 26 -9 52.31 7.22
 2 28 -9 5.69 6.95
 2 14 -10 62.42 8.2
 2 36 -10 2.52 6.63
 2 10 -11 109.51 9.46
 2 40 -11 35.57 8.1
 2 7 -12 104.28 9.49
 2 43 -12 3.02 8
 2 47 -14 1.76 7.67
 2 0 -16 20.18 5.68
 2 -1 -17 16.5 5.68
 2 -2 -18 80.22 7.88
 2 -3 -20 2.24 5.34
 2 -3 -21 0.36 6.59
 2 -3 -22 22.56 6.79
 2 -3 -23 10.55 7.26
 2 2 -29 6.94 7.68
 1 28 -2 442.71 27
 1 29 -2 33.19 6.48
 1 11 -3 39.27 4.86
 1 39 -3 -0.23 6.18
 1 44 -4 1.08 6.06
 1 48 -5 5.8 8.26
 1 51 -6 3.08 7.97
 1 56 -8 1.77 7.71
 1 58 -9 0 8.08
 1 -16 -27 1.91 5.37
 1 -11 -32 0.87 7.12
 0 11 2 75.23 4.91
 0 39 2 27.52 4.86
 0 50 0 12.75 6.87
 -3 -15 6 117.36 10.35
 -3 -18 5 1.74 6.49
 -3 -23 3 52.62 6.9
 -3 -43 -13 2.1 5.36
 -4 12 13 53.81 7
 -4 3 12 9.75 6.34
 -4 -3 11 -0.65 6.12
 -4 -8 10 44.71 7.73
 -4 -12 9 37.9 7.24
 -4 -24 5 142.38 11.54
 -4 -46 -12 0.19 6.53
 -5 7 14 0.01 6.8
 -5 -14 10 -4.93 6.76
 -5 -34 2 0.87 7.26
 -5 -40 -2 5.19 7.42
 -5 -46 -8 6.35 7.54
 -5 -48 -11 3.4 6.97
 -5 -49 -13 -1.38 7.22
 -6 -18 10 -4.9 8.33
 -6 -24 8 14.4 8.2
 2 20 -9 3.23 6.99
 2 21 -9 184.12 13.54
 2 29 -9 96.26 9.32
 2 30 -9 -1.35 6.43
 2 37 -10 -1.18 6.58
 2 41 -11 8.95 8.09
 2 44 -12 3.55 8.95
 2 4 -13 82.24 8.57
 2 46 -13 4.83 7.57
 2 48 -14 3.82 7.7
 2 -3 -24 15.32 6.85
 2 -2 -26 20.86 7.22
 2 -1 -27 -3.17 7.6
 2 0 -28 8.09 7.65
 1 20 -2 -0.57 4.57
 1 30 -2 26.04 6.4
 1 -4 -7 158.28 10
 1 54 -7 3.6 7.83
 1 -18 -21 -1.01 4.47
 1 -18 -22 3.06 4.71
 0 -26 -27 4.32 4.49
 -1 -8 2 76.22 6.21
 -1 -29 -9 99.64 6.93
 -1 -30 -10 17.92 3.36
 -1 -33 -14 37.77 3.63
 -2 -31 -5 233.44 15.04
 -3 -3 9 2.88 6.14
 -4 -26 4 110.4 9.72
 -4 -32 1 -4.79 5.95
 -4 -38 -3 36.48 8.3
 -5 0 13 66.47 8.71
 -5 -10 11 -2.41 6.71
 -5 -23 7 0.96 7.07
 -5 -28 5 11.64 7.94
 -5 -30 4 -0.36 7.58
 -5 -37 0 0 7.65
 -5 -41 -3 6.98 7.32
 -6 7 15 8.12 7.98
 -6 -6 13 18.77 8.57
 -6 -21 9 -0.09 8.03
 2 19 -9 386.32 24.38
 2 31 -9 114.52 10.3
 2 13 -10 6.32 6.41
 2 38 -10 3.99 6.95
 2 9 -11 160.2 11.8
 2 6 -12 6.06 5.83
 2 2 -14 213.41 14.36
 2 -3 -19 8.51 5.59
 2 -3 -25 13.73 6.91
 1 19 -2 60.78 6.1
 1 31 -2 65.77 7.81
 1 40 -3 92.22 9.07
 1 45 -4 16.44 6.81
 1 49 -5 5.49 7.48
 1 52 -6 1.94 7.79
 1 -17 -17 0.51 3.68
 1 -18 -20 -3.2 4.44
 1 -17 -26 7.73 5.49
 1 -10 -33 -0.74 7.98
 0 46 1 10.15 5.6
 0 -27 -25 -0.28 3.93
 -1 0 4 1730.95 100.21
 -1 -11 1 378.03 22.5
 -2 15 9 90.31 6.85
 -2 -5 6 0.66 5.11
 -2 -9 5 5.42 4.8
 -2 -18 2 3.23 5.02
 -2 -28 -3 267.4 17
 -2 -37 -11 7.56 5.07
 -3 11 11 77.56 7.08
 -3 3 10 75.65 8.13
 -3 -25 2 9.25 6.34
 -3 -27 1 -2.09 5.48
 -3 -35 -4 17.07 5.96
 -3 -41 -10 12.02 6.23
 -3 -44 -16 -2.54 5.24
 -4 13 13 -0.81 5.62
 -4 -15 8 99.46 9.5
 -4 -18 7 1.2 6.62
 -4 -21 6 90.08 9.17
 -4 -28 3 48.43 7.42
 -4 -30 2 0.21 6.15
 -4 -35 -1 20.54 7.29
 -4 -39 -4 2.76 6.85
 -4 -43 -8 11.06 7.33
 -4 -47 -15 -1.3 6.34
 -5 8 14 6.05 6.76
 -5 -5 12 42.83 7.54
 -5 -17 9 30.28 7.62
 -5 -20 8 7.33 7.1
 -5 -42 -4 0.57 7.22
 -5 -44 -6 1.87 7.05
 -6 8 15 2.44 7.84
 -6 0 14 3.72 8.66
 -6 -14 11 22.08 8.57
 -6 -26 7 4.91 7.93
 2 18 -9 12.1 7.01
 2 12 -10 30.26 6.95
 2 39 -10 1.98 7.57
 2 42 -11 3.09 8.61
 2 45 -12 6.06 7.89
 2 47 -13 0 8.26
 2 49 -14 -5.05 7.73
 2 -1 -16 27.72 6.31
 2 -2 -17 43.41 6.86
 2 -4 -22 6.55 6.84
 2 -4 -23 -3.99 6.57
 2 -2 -27 8.77 6.8
 2 -1 -28 -3.81 7.13
 2 2 -30 1.96 8.57
 1 32 -2 1.92 5.78
 1 55 -7 4.72 7.75
 1 57 -8 5.21 7.94
 1 59 -9 3.28 8.03
 1 -14 -13 44.06 4.81
 1 -15 -29 4.19 5.75
 1 -14 -30 5.41 6.46
 1 -13 -31 3.39 6.84
 0 40 2 24.85 5.09
 -1 37 6 8.94 3.1
 -3 -7 8 1.62 7.03
 -3 -11 7 26.05 7.01
 -3 -32 -2 -1.1 5.85
 -4 4 12 24.34 6.28
 -4 -2 11 143.97 11.41
 -4 -7 10 56.08 7.53
 -4 -40 -5 7.91 6.51
 -4 -42 -7 0.81 7.24
 -5 9 14 2.93 7.08
 -5 1 13 2.69 6.6
 -5 -43 -5 7.73 7.12
 -5 -47 -10 5.52 7.18
 -5 -49 -14 5.29 7.58
 -6 -5 13 39.58 9.12
 -6 -28 6 5.84 8.17
 2 17 -9 364.11 23.14
 2 8 -11 89.25 8.66
 2 43 -11 20.18 8.1
 2 46 -12 0 8.65
 2 48 -13 6.32 7.83
 2 -3 -18 61.11 7.47
 2 -4 -20 23.23 6.12
 2 -4 -24 -0.24 6.79
 2 -3 -26 2.6 6.87
 1 18 -2 65.19 5.92
 1 33 -2 12.98 5.95
 1 10 -3 502.22 29.72
 1 41 -3 0.84 6.36
 1 5 -4 1094.01 63.64
 1 46 -4 4.63 7.32
 1 -15 -14 69.63 5.62
 1 -18 -19 0.43 3.99
 1 -18 -24 0 4.82
 1 -16 -28 -1.51 5.61
 1 -12 -32 6.44 7.05
 0 -14 -5 325.19 18.85
 0 -26 -15 55.89 3.82
 0 -25 -29 0 4.21
 -1 -16 -1 61.23 5.34
 -2 6 8 32.71 4.72
 -2 0 7 121.3 8.87
 -2 -12 4 1317.24 76.85
 -2 -15 3 342.53 21.05
 -2 -32 -6 3.6 4.7
 -2 -40 -18 6.04 3.67
 -3 12 11 49.55 6.15
 -3 -20 4 3.42 7.45
 -3 -36 -5 35.78 6.4
 -3 -40 -9 -1.58 6.33
 -4 14 13 35.87 6.09
 -4 -11 9 29.51 7.02
 -4 -23 5 35.3 7.77
 -4 -41 -6 3.35 7.06
 -4 -45 -11 0 6.45
 -4 -46 -13 -3.48 6.57
 -5 -13 10 0 6.7
 -5 -25 6 0.05 7.23
 -5 -35 1 1.75 8
 -5 -38 -1 16.12 7.9
 -5 -48 -12 -0.93 7.45
 -6 9 15 5.69 8.02
 -6 1 14 5.91 8.64
 -6 -17 10 0 8.54
 -6 -20 9 7.71 8.67
 -6 -23 8 7.19 8.26
 -6 -30 5 -5.8 8.12
 2 16 -9 -0.48 6.61
 2 35 -9 52.29 7.64
 2 11 -10 133.3 10.63
 2 40 -10 13.11 7.41
 2 5 -12 30.35 6.61
 2 3 -13 -1.18 6.7
 2 1 -14 15.53 5.87
 2 -4 -19 22.93 5.58
 2 -4 -25 0.06 6.66
 2 1 -30 3.64 8.44
 1 34 -2 37.44 6.4
 1 50 -5 6.17 7.9
 1 53 -6 0 7.78
 1 58 -8 1.86 8.19
 1 -13 -12 79.85 6.33
 1 -16 -15 28.97 4.12
 0 -27 -17 6.76 2.34
 -1 -4 3 428.86 25.46
 -2 -20 1 54.74 6.71
 -2 -36 -10 36.57 5.3
 -3 -14 6 178.04 13.2
 -3 -17 5 342.84 21.91
 -3 -37 -6 0.97 5.76
 -3 -38 -7 57.82 7.24
 -3 -42 -12 4.08 5.52
 -3 -43 -14 3.99 5.52
 -3 -44 -17 1.86 5.19
 -4 15 13 7.64 5.85
 -4 5 12 25.5 6.57
 -4 -33 0 60.2 7.7
 -4 -36 -2 28.25 7.78
 -4 -47 -16 -0.9 6.51
 -5 10 14 37.55 7.95
 -5 2 13 44.12 7.99
 -5 -4 12 14.87 6.78
 -5 -22 7 34.91 7.74
 -5 -27 5 0.6 7.47
 -5 -33 2 15.6 7.94
 -5 -46 -9 2.64 7.93
 -6 10 15 7.08 7.82
 -6 -9 12 21.77 8.74
 -6 -13 11 -2.88 8.56
 2 36 -9 2.27 6.58
 2 41 -10 7.28 7.44
 2 44 -11 2.57 8.68
 2 47 -12 -0.64 7.9
 2 49 -13 -6.71 7.81
 2 -5 -22 46.4 7.74
 2 -5 -23 31.45 6.86
 2 -3 -27 2.39 7.1
 2 -2 -28 0.09 6.38
 1 17 -2 2.13 4.31
 1 35 -2 4.77 5.35
 1 42 -3 16.81 6.09
 1 47 -4 1.68 6.87
 1 56 -7 -3.28 7.64
 1 -18 -25 0 4.74
 1 -11 -33 -0.22 7.8
 0 25 3 1.88 3.63
 0 26 3 51.81 5.05
 0 27 3 44.58 4.93
 0 41 2 38.22 5.71
 0 47 1 3.01 5.61
 -1 14 6 118.98 7.28
 -2 16 9 1.22 4
 -2 -22 0 158.08 11.4
 -2 -24 -1 210.15 14.09
 -2 -33 -7 47.74 6.02
 -2 -34 -8 13.89 4.59
 -2 -35 -9 1.02 4.39
 -2 -38 -13 6.26 4.84
 -2 -39 -15 0.36 4.14
 -3 4 10 88.57 8.7
 -3 -22 3 68.16 7.94
 -3 -30 -1 10.63 5.98
 -4 -14 8 8.17 6.67
 -4 -20 6 17.81 6.94
 -4 -25 4 -2.22 6.59
 -5 -16 9 30.59 7.53
 -5 -19 8 23.3 7.35
 -5 -29 4 28.32 8.48
 -5 -31 3 53.78 9.03
 -5 -39 -2 5.62 7.27
 -6 2 14 5.53 8.69
 -6 -4 13 9.19 8.93
 -6 -25 7 2.51 8.03
 2 25 -8 2.43 6.43
 2 26 -8 113.25 9.8
 2 27 -8 30.58 7.33
 2 15 -9 92.41 9.28
 2 37 -9 0.28 6.57
 2 10 -10 18.48 6.53
 2 42 -10 -2.77 8.38
 2 7 -11 291.24 18.76
 2 45 -11 8.68 8.2
 2 -1 -15 34.46 5.57
 2 -2 -16 2.55 5.24
 2 -3 -17 104.53 9.1
 2 -5 -21 5.99 6.55
 2 -5 -24 61.02 8.17
 2 -4 -26 0.55 6.71
 2 0 -30 0.67 8.45
 1 1 -5 155.21 10.09
 1 51 -5 -2.31 8
 1 -2 -6 55.63 5.02
 1 54 -6 3.17 8
 1 -15 -30 2.38 5.93
 0 24 3 67.35 5.34
 0 28 3 18.63 4.21
 0 -27 -26 1.87 4.18
 0 -26 -28 9.8 4.94
 -1 6 5 61.73 4.72
 -1 -18 -2 22.12 3.78
 -1 -20 -3 64.03 5.5
 -1 -25 -6 -0.73 4.04
 -2 -29 -4 104.21 8.25
 -3 13 11 5.07 5.09
 -3 -33 -3 78.21 8.24
 -4 16 13 15.61 5.63
 -4 -1 11 0.23 6.44
 -4 -6 10 8.22 6.04
 -4 -10 9 5.01 6.33
 -4 -17 7 142.74 11.53
 -4 -27 3 -1.18 7.2
 -4 -29 2 28.25 7.46
 -4 -44 -10 -1.03 6.65
 -4 -47 -17 -2.89 6.44
 -5 11 14 0.83 6.95
 -5 -12 10 0 6.8
 -5 -36 0 16.74 8.35
 -5 -40 -3 -2.36 7.28
 -5 -45 -8 3.97 7.84
 -5 -47 -11 5.34 7.73
 -5 -48 -13 0 7.5
 -6 11 15 1.96 7.95
 -6 -16 10 8.25 8.44
 -6 -22 8 10.76 8.45
 -6 -27 6 5.27 8.22
 2 22 -8 13.85 7.33
 2 23 -8 171.43 12.95
 2 24 -8 16.47 6.95
 2 28 -8 72.87 8.01
 2 29 -8 97.73 9.33
 2 14 -9 17.69 6.58
 2 38 -9 -2.33 6.42
 2 4 -12 191.48 13.5
 2 48 -12 1.58 7.78
 2 2 -13 348.85 21.87
 2 50 -13 10.34 8.01
 2 -4 -18 22.08 6
 2 -5 -20 0.69 5.65
 2 -5 -25 10.84 6.8
 1 16 -2 431.38 25.74
 1 36 -2 108.06 9.38
 1 9 -3 154.07 10.23
 1 43 -3 5.23 6.53
 1 57 -7 0.57 7.61
 1 -18 -18 16.75 4.04
 1 -16 -29 -4.16 5.85
 1 -14 -31 2.13 6.79
 1 -13 -32 -2.13 7.17
 0 23 3 218.35 13.3
 0 29 3 93.26 7.15
 -1 38 6 6.6 3.02
 -2 -4 6 97.88 8.04
 -2 -8 5 693.02 40.95
 -2 -40 -19 2.18 3.5
 -3 -6 8 21.25 6.34
 -3 -10 7 214.08 14.97
 -3 -44 -18 0.13 5.11
 -4 17 13 50.25 7.02
 -4 6 12 -0.35 6.08
 -4 -37 -3 -4.78 7.24
 -4 -46 -14 -4.78 6.62
 -5 12 14 63.27 8.53
 -5 3 13 18.86 7.46
 -5 -3 12 18.39 7.38
 -5 -24 6 47.48 8.45
 -5 -41 -4 7.85 7.33
 -5 -44 -7 0 6.74
 -6 12 15 18.68 8.62
 -6 3 14 14.11 8.71
 -6 -3 13 20.02 8.53
 -6 -8 12 9.39 8.42
 -6 -12 11 29.16 9.06
 -6 -19 9 -2.96 8.88
 -6 -29 5 11.69 8.3
 -6 -31 4 10.78 8.78
 2 21 -8 203.38 14.74
 2 39 -9 1.73 6.87
 2 43 -10 24.83 8.61
 2 46 -11 3.5 8.44
 2 49 -12 -1.58 8.47
 2 51 -13 -1.47 8.59
 2 -5 -19 15.37 5.72
 2 -4 -27 4.82 6.8
 2 -2 -29 5.49 7.87
 2 -1 -30 0 7.46
 1 37 -2 4.2 6.01
 1 48 -4 19.71 7.55
 1 -12 -11 223.98 13.78
 1 -17 -16 22.57 3.99
 1 -19 -22 14.25 4.77
 1 -18 -26 1.39 4.91
 1 -17 -28 19.92 5.9
 0 22 3 0.67 3.01
 0 30 3 0.98 4.09
 0 42 2 16.97 5.09
 0 48 1 24.04 6.24
 0 -28 -21 10.32 3.32
 0 -28 -22 20 3.71
 -2 17 9 341.3 20.47
 -2 7 8 420.6 25.17
 -2 -17 2 569.18 33.94
 -3 14 11 28.21 5.52
 -3 5 10 211 14.62
 -3 -19 4 372.19 23.6
 -4 -22 5 73.46 8.57
 -4 -34 -1 12.08 7.09
 -4 -38 -4 37.64 7.71
 -4 -45 -12 3.88 6.54
 -5 -15 9 6.61 6.94
 -5 -21 7 0 7.07
 -5 -34 1 12.12 7.77
 -5 -37 -1 3.46 7.81
 -5 -42 -5 0.21 7.82
 -5 -43 -6 1.43 8.08
 -6 13 15 1.61 7.66
 2 20 -8 45.55 7.82
 2 33 -8 101.37 9.66
 2 13 -9 9.69 6.25
 2 40 -9 -2.78 7.15
 2 9 -10 346.71 21.82
 2 44 -10 -2.53 8.26
 2 6 -11 5.49 6.64
 2 47 -11 8.47 8.24
 2 -6 -22 2.32 6.54
 2 -6 -23 0 6.45
 2 -5 -26 -0.76 6.49
 2 0 -31 -7.8 8.21
 1 44 -3 2.63 6.42
 1 52 -5 3.25 7.59
 1 55 -6 13.47 8.17
 1 -7 -8 603.65 35.31
 1 -19 -21 73.1 6.88
 0 31 3 191.35 12.29
 0 -28 -23 4.03 3.59
 -2 1 7 28.52 5.08
 -2 -40 -22 6.27 3.18
 -3 -13 6 9.11 6.79
 -3 -34 -4 5.39 5.9
 -3 -43 -15 0.43 5.5
 -3 -44 -19 1.31 5.17
 -4 18 13 3.86 5.41
 -4 7 12 16.36 6.14
 -4 0 11 244.64 16.59
 -4 -13 8 7.58 6.53
 -4 -39 -5 2.44 6.96
 -4 -42 -8 1.85 6.63
 -5 13 14 -0.8 7.5
 -5 4 13 26.97 6.91
 -5 -2 12 24.44 7.7
 -5 -18 8 2.5 7.07
 -5 -26 5 29.48 8.67
 -5 -28 4 -0.61 8.32
 -5 -46 -10 5.68 7.43
 -6 4 14 2.04 8.74
 -6 -2 13 -0.22 9.1
 -6 -7 12 35.38 9.14
 -6 -15 10 -2.19 8.74
 -6 -24 7 7.26 8.54
 2 19 -8 180.83 13.43
 2 34 -8 3.17 7.13
 2 35 -8 55.59 8.5
 2 50 -12 13.91 8.01
 2 -2 -15 72.16 7.12
 2 -3 -16 119.05 9.7
 2 -4 -17 13.51 5.92
 2 -6 -21 1.5 6.45
 2 -6 -24 3.46 6.59
 2 -3 -29 -2.95 7.79
 1 15 -2 33.26 4.78
 1 38 -2 54.42 7.34
 1 4 -4 376.08 22.46
 1 49 -4 -3.97 8.37
 1 -9 -9 16.03 3.3
 1 -19 -20 64.75 6.34
 1 -19 -24 -0.88 4.68
 0 32 3 -1.88 4.2
 0 -28 -20 16.22 3.22
 -1 -13 0 0.05 3.8
 -2 -11 4 252.83 16.03
 -2 -14 3 240.92 15.55
 -2 -27 -3 47.05 6.54
 -2 -30 -5 -2.48 4.77
 -2 -40 -20 0.91 3.46
 -3 15 11 54.23 5.94
 -3 -16 5 1.8 7.11
 -3 -31 -2 116.36 9.76
 -3 -42 -13 5.92 5.78
 -3 -44 -20 -1.03 5.13
 -4 19 13 47.64 6.73
 -4 -9 9 199.26 14.25
 -4 -16 7 29.1 7.34
 -4 -19 6 138.77 11.49
 -4 -32 0 2.12 6.23
 -4 -40 -6 1.42 6.97
 -4 -41 -7 10.69 6.99
 -5 14 14 52.59 8.75
 -5 -11 10 21.56 7.2
 -5 -30 3 -3.2 8.29
 -5 -38 -2 5.28 7.97
 -5 -48 -14 6.63 7.85
 -6 14 15 11.53 7.92
 -6 -11 11 9.79 8.7
 -6 -18 9 -5.17 8.89
 -6 -21 8 8.22 8.7
 -6 -26 6 -3.99 8.29
 2 18 -8 4.32 6.73
 2 36 -8 9.88 6.7
 2 12 -9 2.84 6.29
 2 41 -9 17.17 8.26
 2 8 -10 47.99 7.07
 2 45 -10 40.04 9.18
 2 48 -11 0 7.98
 2 3 -12 -2.67 6.68
 2 1 -13 8.32 6.63
 2 -5 -18 61.9 7.1
 2 -6 -20 2.81 5.51
 2 -6 -25 0.75 6.37
 2 -5 -27 -2.57 6.83
 2 -2 -30 2.55 8.18
 1 39 -2 0.1 5.6
 1 53 -5 -0.75 7.86
 1 56 -6 -3.67 7.79
 1 -5 -7 1550.81 89.83
 1 -18 -27 -1.52 5.29
 1 -15 -31 -3.76 6.79
 0 21 3 991.11 57.51
 0 43 2 32.82 5.58
 0 49 1 6.91 6.58
 -1 1 4 35.18 4.37
 -1 -7 2 62.45 5.85
 -2 18 9 7.6 4.01
 -2 -37 -12 1.21 5.04
 -2 -40 -21 2.07 3.35
 -3 6 10 3.65 5.94
 -3 -5 8 12.73 7.33
 -3 -21 3 162.24 12.35
 -3 -35 -5 3.33 5.21
 -3 -40 -10 -0.33 6.35
 -4 20 13 -2.58 6.09
 -4 -24 4 109.94 10.48
 -4 -35 -2 -2.83 7
 -4 -44 -11 -0.27 6.69
 -4 -46 -15 2.84 6.82
 -5 5 13 15.86 7.08
 -5 -23 6 -4.57 7.15
 -5 -35 0 2.68 7.45
 -5 -45 -9 2.86 7.9
 -5 -47 -12 1.15 7.58
 -6 15 15 2.31 7.69
 -6 5 14 30.32 9.06
 -6 -28 5 -1.51 8.15
 3 24 -22 5.38 8.12
 3 25 -22 0.05 8.05
 3 26 -22 17.24 8.33
 3 23 -23 -0.62 8.6
 2 17 -8 187.35 13.55
 2 37 -8 6.92 6.72
 2 42 -9 1.38 7.81
 2 46 -10 2.69 9.09
 2 5 -11 237.48 15.73
 2 51 -12 -4.06 7.95
 2 -6 -26 0.98 6.65
 2 -1 -31 -1.73 8.58
 1 50 -4 26.93 8.19
 1 -18 -17 3.47 3.74
 1 -19 -25 1.13 4.92
 1 -16 -30 1.43 6.08
 1 -14 -32 7.63 7.17
 0 33 3 175.84 11.49
 0 -28 -24 1.11 3.79
 0 -27 -27 3 4.42
 -1 39 6 6.76 3.22
 -1 -26 -7 86.86 6.68
 -1 -32 -13 0 2.74
 -2 -19 1 251.7 16.12
 -3 -9 7 76.66 8.41
 -3 -39 -9 1.89 6.23
 -4 21 13 19.89 5.77
 -4 8 12 46.43 7.45
 -4 1 11 -1.57 6.39
 -4 -26 3 90.42 9.22
 -4 -28 2 13.1 6.67
 -4 -45 -13 7.69 6.62
 -5 15 14 -1.38 7.86
 -5 -1 12 -0.4 6.63
 -5 -6 11 0 6.66
 -5 -14 9 30.95 7.66
 -5 -39 -3 4.08 7.51
 -6 16 15 2.73 8.03
 -6 -1 13 9.08 8.52
 -6 -6 12 8.47 8.67
 -6 -14 10 33.49 9.36
 -6 -23 7 7 8.41
 -6 -30 4 8.19 7.96
 -7 9 15 9.66 8.32
 3 27 -20 13.33 8.09
 3 23 -21 4.28 7.93
 3 24 -21 15.75 8.31
 3 25 -21 -1.59 8.18
 3 26 -21 15.86 8.28
 3 27 -21 -0.68 8
 3 28 -21 6.09 8.28
 3 29 -21 3.98 8.13
 3 21 -22 0.22 7.76
 3 22 -22 5.98 7.94
 3 23 -22 0.16 7.9
 3 22 -23 10.26 8.04
 3 21 -24 0.01 7.21
 2 16 -8 1.6 6.56
 2 38 -8 19.76 7.63
 2 11 -9 254.04 16.77
 2 43 -9 24.25 8.51
 2 49 -11 -4.57 8.71
 2 -6 -19 0.51 5.44
 2 -7 -22 33.1 7.19
 2 -7 -23 52.3 7.66
 2 -7 -24 68.92 8.8
 2 -5 -28 0.27 7.56
 2 -4 -29 0.52 7.83
 2 -3 -30 0.06 8.15
 1 14 -2 568.65 33.58
 1 40 -2 109.36 9.72
 1 8 -3 1092.03 63.55
 1 46 -3 7.33 7.21
 1 -19 -19 76.58 6.58
 1 -17 -29 8.43 5.96
 -1 -10 1 447.92 26.56
 -2 8 8 17.94 4.52
 -2 -39 -16 1.26 4.18
 -3 16 11 8.34 4.8
 -3 -23 2 17.97 6.58
 -3 -38 -8 22.13 6.73
 -4 22 13 5.35 5.69
 -4 -12 8 4.3 6.34
 -4 -21 5 14.73 6.95
 -4 -36 -3 32.85 8.06
 -5 16 14 18.06 7.61
 -5 6 13 2.95 7.02
 -5 -10 10 3.46 6.81
 -5 -17 8 12.39 7.13
 -5 -20 7 4.34 7.24
 -5 -25 5 2.38 7.63
 -5 -33 1 11.11 8.03
 -5 -40 -4 -2.01 7.36
 -5 -48 -15 0 8.03
 -6 6 14 -2.02 8.84
 -6 -17 9 0.84 9
 -6 -20 8 -6.78 8.7
 -7 10 15 2.93 8.36
 3 22 -20 4.04 8.38
 3 23 -20 0.67 8.02
 3 24 -20 1.14 8
 3 25 -20 2.18 8.43
 3 26 -20 -1.2 8.22
 3 28 -20 0 8.27
 3 29 -20 6.81 8.09
 3 30 -20 -0.6 7.91
 3 31 -20 7.81 8.28
 3 32 -20 -2.48 7.98
 3 20 -21 0 8.81
 3 21 -21 12.27 8.36
 3 22 -21 16.46 8.99
 3 20 -22 13.14 7.9
 3 19 -24 -0.26 8.87
 3 20 -24 4.88 7.89
 2 39 -8 2.79 7.22
 2 7 -10 412.1 25.32
 2 47 -10 16.42 8.24
 2 50 -11 4.76 8.7
 2 2 -12 205.28 14.24
 2 52 -12 10.44 8.29
 2 -4 -16 2.18 5.43
 2 -5 -17 181.16 12.78
 2 -7 -21 5.77 6.3
 2 -7 -25 21.49 7.32
 2 -2 -31 0.48 8.57
 1 54 -5 3.81 8.73
 0 20 3 21.02 3.01
 0 34 3 0.66 4.06
 0 44 2 3.05 5.14
 -1 -23 -5 1.67 3.9
 -2 19 9 375.18 22.42
 -2 2 7 428.55 25.74
 -2 -3 6 28.82 5.51
 -2 -7 5 65.64 6.59
 -2 -21 0 137.06 10.31
 -2 -23 -1 1.32 5.72
 -2 -31 -6 209.81 13.78
 -3 -12 6 76.6 8.32
 -3 -18 4 10.86 6.9
 -3 -25 1 5.75 5.73
 -3 -27 0 6.38 5.65
 -3 -43 -16 4.62 5.76
 -4 23 13 11.87 6.11
 -4 24 13 23.35 5.99
 -4 -8 9 -2.68 6.66
 -4 -33 -1 27.98 7.54
 -4 -43 -10 0 6.78
 -4 -46 -16 0.29 6.74
 -5 17 14 -1.12 7.75
 -5 -27 4 10.09 7.85
 -5 -29 3 37.08 9.55
 -5 -36 -1 23.3 8.37
 -5 -41 -5 2.11 7.96
 -5 -42 -6 0.16 7.31
 -5 -43 -7 0.64 7.84
 -5 -46 -11 -2.51 7.57
 -5 -47 -13 -3.63 7.67
 -6 7 14 33.58 9.15
 -6 0 13 -0.98 8.52
 -6 -25 6 3.94 8.47
 -7 11 15 0.43 8.28
 3 23 -19 12.17 8.64
 3 24 -19 0 8.33
 3 25 -19 2.25 8.15
 3 26 -19 0.37 8.32
 3 27 -19 -0.59 8.43
 3 28 -19 1.87 8.2
 3 29 -19 10.12 8.37
 3 30 -19 -8.93 8.33
 3 31 -19 13.77 8.38
 3 20 -20 2.13 8.03
 3 21 -20 15.27 8.38
 3 19 -21 18.45 8.34
 3 18 -23 -1.2 7.86
 3 18 -24 -4.41 8.1
 2 24 -7 41.04 8.38
 2 25 -7 4.99 6.61
 2 26 -7 305.8 19.93
 2 27 -7 61.36 7.77
 2 28 -7 144.43 11.35
 2 15 -8 53.58 7.24
 2 44 -9 6.26 8.77
 2 4 -11 52.21 6.99
 2 0 -13 362.88 22.71
 2 -3 -15 208.81 14.04
 2 -6 -18 -2.59 5.89
 2 -7 -20 4.18 5.45
 1 41 -2 13.22 6.26
 1 47 -3 1.5 6.88
 1 51 -4 2.96 8.61
 1 0 -5 1494.7 86.63
 1 -15 -13 57.02 5.32
 1 -16 -14 5.97 3.5
 1 -19 -26 2.83 5.18
 1 -18 -28 0.36 5.47
 -1 -3 3 1417.59 82.2
 -2 -36 -11 11.15 5.08
 -3 17 11 243.46 15.49
 -3 7 10 210.05 14.44
 -3 -15 5 130.73 10.71
 -4 25 13 2.95 5.66
 -4 26 13 23.89 5.95
 -4 2 11 136.98 10.98
 -4 -15 7 72.43 8.53
 -4 -18 6 12.23 6.83
 -4 -37 -4 -0.34 8.07
 -5 18 14 0.59 7.65
 -5 0 12 24.44 7.66
 -5 -5 11 65.6 8.51
 -5 -13 9 0.63 7.15
 -5 -22 6 34.32 7.91
 -6 -5 12 33.48 9.08
 -6 -13 10 -5.92 8.81
 -6 -27 5 1.54 8.42
 -6 -33 2 -0.2 8.01
 3 27 -18 4.22 8.58
 3 28 -18 8.18 8.5
 3 21 -19 35.57 8.9
 3 22 -19 0.84 8.32
 3 32 -19 -2.97 8.17
 3 33 -19 21.29 8.69
 3 34 -19 5.12 8.29
 3 19 -20 45.06 9.25
 3 17 -21 17.39 8.8
 3 18 -21 5.95 8.05
 3 16 -23 8.58 8.55
 3 17 -23 -0.44 8.42
 3 17 -24 11.63 8.06
 3 17 -25 0.46 8.21
 2 23 -7 72.79 8.73
 2 32 -7 1.66 5.96
 2 40 -8 6.89 7.74
 2 10 -9 4.19 6.92
 2 45 -9 33.81 8.9
 2 48 -10 -1.86 8.88
 2 51 -11 -0.13 7.93
 2 53 -12 0.13 8.93
 2 -7 -26 -1.69 6.42
 2 -5 -29 0.87 7.34
 2 -4 -30 0.79 8.06
 1 25 -1 5.69 5.49
 1 26 -1 137 10.3
 1 27 -1 8.14 6.01
 1 28 -1 89.63 8.61
 1 29 -1 62.54 7.53
 1 13 -2 16.06 4.48
 1 55 -5 0.53 7.79
 1 -3 -6 2566.43 148.35
 0 35 3 65.85 6.02
 0 -28 -25 0.36 4.04
 -1 15 6 164.61 9.82
 -1 -15 -1 321.24 19.29
 -1 -34 -17 0.39 2.39
 -2 -16 2 7.9 5.01
 -2 -28 -4 82.26 7.44
 -2 -32 -7 1.03 4.66
 -3 1 9 -1.38 5.65
 -3 -4 8 106.09 9.39
 -3 -42 -14 3.22 5.93
 -4 -23 4 0.13 6.73
 -4 -31 0 92.76 9.13
 -4 -42 -9 4.85 7.16
 -4 -44 -12 2.01 6.93
 -5 19 14 2.72 7.94
 -5 7 13 12.16 6.8
 -5 -9 10 40.92 7.71
 -5 -34 0 5.62 8.41
 -5 -37 -2 0.9 7.86
 -5 -45 -10 13.13 8.94
 -6 8 14 3.02 8.66
 -6 1 13 6.19 9.31
 -6 -22 7 0.22 8.65
 -6 -29 4 5.67 8.02
 -7 12 15 -1.18 8.41
 3 23 -18 16.12 8.59
 3 24 -18 12.11 8.28
 3 25 -18 -4.19 8.49
 3 26 -18 5.46 8.56
 3 29 -18 8.92 8.95
 3 30 -18 -1.3 8.23
 3 31 -18 3.02 8.58
 3 32 -18 -4.63 8.55
 3 19 -19 56.05 10.3
 3 20 -19 -1.45 8.3
 3 18 -20 4.09 8.37
 3 16 -22 7.78 7.91
 3 15 -23 1.32 8.8
 3 15 -24 2.84 8.83
 3 16 -24 11.72 8.75
 3 16 -25 1.31 7.99
 2 21 -7 61.1 8.46
 2 22 -7 38.11 8.25
 2 33 -7 66.22 8.66
 2 34 -7 21.19 6.97
 2 14 -8 78.32 8.59
 2 41 -8 15.43 7.49
 2 6 -10 1.35 6.56
 2 49 -10 3.75 9.17
 2 -7 -19 23.76 5.69
 2 -8 -22 9.15 6.95
 2 -8 -23 -4.01 6.32
 2 -6 -28 0.85 7.03
 2 -3 -31 5.61 8.69
 1 24 -1 226 14.76
 1 30 -1 -4.25 5.6
 1 31 -1 212.16 14.53
 1 42 -2 24.98 6.73
 1 52 -4 3.39 7.96
 1 -17 -15 156.97 10.23
 1 -17 -30 5.03 6.68
 1 -16 -31 12.05 7.14
 1 -15 -32 3.98 7.21
 0 36 3 6.5 4.4
 0 45 2 25.55 5.9
 -1 40 6 -0.36 3.27
 -2 20 9 0.99 3.68
 -2 -10 4 1003.3 58.79
 -2 -33 -8 13.87 4.76
 -2 -35 -10 12.34 4.76
 -3 18 11 3.43 4.74
 -3 -8 7 40.23 7.29
 -3 -20 3 13.08 7.86
 -4 10 12 106.38 9.29
 -4 -11 8 19.8 6.94
 -4 -25 3 -2.16 6.37
 -4 -34 -2 6.98 7.46
 -4 -38 -5 24.74 7.6
 -4 -39 -6 8.39 7.34
 -4 -40 -7 4.33 7.46
 -4 -41 -8 7.61 6.92
 -4 -45 -14 9.25 7.05
 -4 -46 -17 -0.21 6.95
 -5 20 14 1.54 8.35
 -5 1 12 -3.15 7.23
 -5 -16 8 37.51 8.03
 -5 -19 7 0.83 7.05
 -5 -24 5 24.67 8.02
 -6 -4 12 6.65 8.58
 -6 -16 9 17.86 9.11
 -6 -19 8 11.64 8.91
 3 21 -18 33.06 8.95
 3 22 -18 10.09 8.33
 3 33 -18 15.01 8.62
 3 34 -18 1.01 8.66
 3 35 -18 0.06 7.54
 3 18 -19 1.45 8.28
 3 16 -20 13.51 9.13
 3 17 -20 49.96 10.28
 3 15 -22 5.24 8.12
 3 14 -23 15.48 8.72
 3 14 -24 15.5 8.89
 3 15 -25 6.08 8.09
 2 20 -7 33.96 7.35
 2 35 -7 13.62 6.72
 2 42 -8 6.44 7.54
 2 9 -9 615.66 36.93
 2 46 -9 0.37 9.23
 2 52 -11 2.06 7.93
 2 1 -12 0.7 6
 2 -8 -21 18.06 6.59
 2 -8 -24 -1.25 6.78
 2 -8 -25 7.71 7.03
 1 23 -1 105.72 8.48
 1 32 -1 9.04 5.56
 1 48 -3 12.51 7.53
 1 3 -4 2504.31 144.83
 1 -14 -12 268.15 16.4
 1 -19 -18 58.19 5.56
 1 -20 -22 -5.47 4.8
 1 -20 -23 0 4.72
 1 -20 -24 6.42 4.96
 1 -19 -27 23.86 6.03
 0 19 3 2132.43 123.21
 0 -27 -28 1.16 4.84
 -1 -27 -8 30.59 3.99
 -2 9 8 377.32 22.71
 -2 -13 3 130.3 9.56
 -2 -34 -9 13.85 4.82
 -3 8 10 26.13 6.79
 -3 -40 -11 11.1 6.38
 -3 -43 -17 5.78 5.72
 -4 3 11 3.24 6.39
 -4 -7 9 214.28 14.97
 -4 -20 5 6.16 6.63
 -4 -27 2 11.45 7.41
 -5 21 14 1.15 8.01
 -5 8 13 1.01 6.96
 -5 -4 11 6.28 6.86
 -5 -32 1 -4.97 8.24
 -5 -38 -3 2.15 7.21
 -5 -44 -9 -1.87 8.14
 -5 -46 -12 -2.07 7.68
 -5 -47 -14 0 8.14
 -6 9 14 19 8.96
 -6 -24 6 -2.83 8.56
 -6 -34 1 1.25 8
 3 24 -17 33.91 8.75
 3 25 -17 4.47 8.36
 3 26 -17 34.65 9.05
 3 27 -17 4.91 8.61
 3 28 -17 25.63 8.86
 3 29 -17 14.14 9.11
 3 30 -17 9.86 8.66
 3 31 -17 8.92 8.86
 3 32 -17 2.38 8.67
 3 19 -18 44.59 8.9
 3 20 -18 -1.33 8.07
 3 36 -18 6.09 8.63
 3 17 -19 51.83 9.07
 3 14 -22 21.99 8.22
 3 14 -25 9.65 8.18
 2 19 -7 173.29 12.9
 2 36 -7 55 8.01
 2 13 -8 8.82 6.16
 2 43 -8 27.01 9.15
 2 47 -9 25.28 9.82
 2 50 -10 6.66 8.25
 2 3 -11 97.26 8.62
 2 -1 -13 9.49 6.77
 2 -5 -16 199.72 13.59
 2 -6 -17 3.74 5.55
 2 -6 -29 -1.13 7.66
 2 -5 -30 15.37 7.99
 1 22 -1 326.57 20.14
 1 33 -1 74.08 7.29
 1 34 -1 3.89 5.31
 1 43 -2 11.29 6.01
 1 7 -3 276.22 16.92
 1 -20 -21 2.55 4.72
 1 -18 -29 -2.18 5.74
 -1 -31 -12 12.34 3.16
 -2 -39 -17 0.76 4.17
 -3 19 11 130.66 9.48
 -4 11 12 4.14 6.42
 -4 -14 7 39.46 7.5
 -4 -17 6 99.96 9.71
 -5 -12 9 19.82 7.43
 -5 -26 4 1.91 7.49
 -5 -28 3 3.04 8.09
 -5 -35 -1 -1.77 8.23
 -5 -39 -4 -4.54 7.8
 -6 2 13 10.13 9.49
 -6 -12 10 50.32 9.77
 -6 -26 5 5.76 8.74
 3 22 -17 26.16 8.42
 3 23 -17 0.39 8.26
 3 33 -17 13.68 8.8
 3 34 -17 16.43 8.75
 3 18 -18 2.96 7.74
 3 37 -18 2.72 7.96
 3 16 -19 0.19 8.17
 3 15 -20 19.45 9.13
 3 13 -22 -4.47 7.88
 3 13 -23 0.01 8.67
 3 13 -24 -2.74 8.49
 3 13 -25 -1.69 7.99
 3 14 -26 1.78 9.07
 2 37 -7 -2.59 7.4
 2 53 -11 4.63 8.19
 2 -4 -15 10.11 5.05
 2 -7 -18 50.04 6.55
 2 -8 -20 13.28 5.9
 2 -8 -26 4.02 6.5
 2 -7 -28 6.85 7.12
 2 -4 -31 -1.98 8.74
 2 -3 -32 0.87 9.51
 1 35 -1 29.41 5.88
 1 12 -2 1908.75 110.62
 1 49 -3 -3.9 8.23
 1 53 -4 -2.22 8.68
 1 -18 -16 14.83 3.96
 1 -20 -25 4.41 5.19
 0 37 3 40 5.18
 0 46 2 1.22 5.62
 -1 -17 -2 448.07 26.52
 -1 -33 -15 38.02 4.02
 -2 21 9 169.17 10.81
 -2 -2 6 1342 78.15
 -2 -18 1 28.88 5.35
 -2 -26 -3 153.72 11.26
 -3 2 9 441.22 27.09
 -3 -3 8 23.76 7.28
 -3 -11 6 89.11 9.08
 -3 -17 4 460.99 28.43
 -3 -22 2 138.8 11.19
 -4 -2 10 205.75 14.61
 -4 -32 -1 1.32 6.38
 -4 -35 -3 0.65 7.37
 -4 -43 -11 3.28 7.16
 -5 9 13 6.64 7.19
 -5 2 12 16.62 6.91
 -5 -8 10 -2.58 7.36
 -5 -15 8 -1.28 7.35
 -5 -21 6 12.57 7.46
 -5 -40 -5 5.5 7.65
 -5 -42 -7 -0.67 7.74
 -6 10 14 0 8.29
 -6 -3 12 28.66 9.49
 -6 -15 9 1.98 9.28
 -6 -18 8 6.38 9.18
 -6 -21 7 24.42 9.2
 -6 -28 4 9.21 8.72
 -6 -30 3 1.12 8.12
 -6 -32 2 3.43 8.88
 3 26 -16 52.57 9.48
 3 27 -16 1.76 8.37
 3 28 -16 13.62 8.91
 3 29 -16 6.27 8.79
 3 30 -16 3.32 8.68
 3 20 -17 1.41 7.61
 3 21 -17 21.19 8.71
 3 35 -17 13.18 9.18
 3 36 -17 9.61 9.01
 3 17 -18 37.17 8.42
 3 15 -19 17.58 8.06
 3 13 -21 4.33 8.96
 3 12 -22 27.03 8.3
 3 12 -23 21.19 8.13
 3 12 -24 7.94 7.94
 3 12 -25 12.74 8.12
 3 13 -26 1.58 8.15
 2 18 -7 9.5 6.59
 2 38 -7 41.72 8.22
 2 12 -8 64.96 7.62
 2 44 -8 -0.91 8.13
 2 8 -9 5.29 6.03
 2 48 -9 -3.07 8.27
 2 5 -10 403.96 24.91
 2 51 -10 -1.58 8.19
 2 -3 -14 49.66 6.25
 1 44 -2 -1.19 6.22
 1 -20 -20 4.31 4.56
 1 -19 -28 15.27 6.14
 0 -28 -26 1.8 4.29
 -1 -19 -3 132.69 8.83
 -1 -28 -9 82.74 6.13
 -2 -6 5 -2.71 4.74
 -2 -29 -5 124.41 9.41
 -2 -37 -13 7.35 5.37
 -3 20 11 16.05 4.75
 -3 -14 5 2.46 6.64
 -3 -24 1 233.16 16.06
 -3 -26 0 227.9 15.52
 -3 -31 -3 86.67 8.49
 -3 -35 -6 -7.2 5.9
 -3 -39 -10 1.36 6.65
 -3 -41 -13 0.68 5.92
 -3 -43 -18 2.45 5.8
 -4 12 12 132.5 10.68
 -4 4 11 43.52 7.24
 -4 -22 4 95.62 9.67
 -4 -44 -13 0.91 7.04
 -4 -45 -15 2.72 7.06
 -5 -3 11 32.91 7.44
 -5 -18 7 2.98 7.13
 -5 -41 -6 2.48 7.47
 -5 -45 -11 3.01 7.8
 -5 -47 -15 -1.13 8.62
 -6 11 14 -1.89 8.18
 -6 3 13 18.83 9.61
 -6 -35 0 2.51 7.37
 3 23 -16 -1.55 7.49
 3 24 -16 48.01 8.97
 3 25 -16 -3.94 8.18
 3 31 -16 5.12 8.96
 3 32 -16 1.18 9
 3 33 -16 2.93 9.01
 3 19 -17 47.22 8.59
 3 37 -17 2.07 8.8
 3 38 -17 10.16 8.55
 3 16 -18 3.95 7.61
 3 14 -19 7.26 8.16
 3 12 -21 27.58 8.47
 3 11 -23 9.46 7.66
 3 11 -24 9.82 7.86
 3 12 -26 -6.21 8.19
 2 17 -7 104.77 9.48
 2 39 -7 -1.68 7.44
 2 45 -8 44.95 9.9
 2 54 -11 3.78 9.02
 2 -8 -19 21.31 5.55
 2 -9 -22 19.48 6.7
 2 -9 -24 34.57 7.08
 2 -8 -27 -5.03 7.51
 2 -6 -30 0.65 8.15
 1 36 -1 33.69 6.18
 1 50 -3 31.04 9
 1 54 -4 14.14 8.32
 1 -8 -8 454.72 26.76
 1 -13 -11 6.07 3.66
 1 -20 -26 1.76 5.3
 1 -17 -31 -0.38 6.75
 0 38 3 34.32 5.23
 -1 41 6 59.17 5.12
 -1 2 4 1664.17 96.3
 -1 -30 -11 22.4 3.64
 -2 10 8 299.24 18.27
 -2 -20 0 19.17 5.91
 -2 -24 -2 357.15 22.06
 -3 21 11 75.53 6.74
 -3 9 10 82.2 8.21
 -3 -7 7 60.65 8.2
 -3 -36 -7 29.74 6.93
 -3 -38 -9 6.87 6.78
 -3 -42 -15 2.26 5.89
 -4 -6 9 14.13 6.81
 -4 -10 8 2.38 6.59
 -4 -24 3 69.1 9.06
 -4 -30 0 5.16 6.32
 -4 -36 -4 30.99 8.81
 -5 10 13 31.35 7.92
 -5 -23 5 10.03 7.36
 -5 -33 0 6.33 9.06
 -5 -36 -2 14.22 8.28
 -5 -46 -13 1.68 8.44
 -6 -2 12 9.04 9.58
 -6 -7 11 9.04 9.04
 -6 -11 10 5.07 9.09
 -6 -23 6 17.5 9.14
 -7 7 14 3.36 8.83
 3 21 -16 3.52 7.16
 3 22 -16 17.31 7.87
 3 34 -16 7.25 8.82
 3 35 -16 3.85 8.74
 3 18 -17 2.22 7.47
 3 39 -17 3.53 8.72
 3 15 -18 15.22 7.81
 3 11 -21 -6.58 9.04
 3 11 -22 1.9 8.84
 3 11 -25 4.6 8.75
 3 11 -26 0 8.64
 2 40 -7 22.99 7.1
 2 49 -9 -2.06 9.06
 2 52 -10 9.25 9.18
 2 2 -11 207.39 14
 2 0 -12 244.67 16.28
 2 -9 -21 7.35 6.24
 2 -9 -25 14.35 6.89
 2 -7 -29 6.94 7.57
 2 -5 -31 11.79 9.43
 2 -4 -32 -0.34 9.41
 1 37 -1 28.81 6.38
 1 45 -2 17.52 6.5
 1 -18 -30 0.84 6.11
 0 47 2 4.81 5.97
 -1 -6 2 140.36 9.55
 -1 -12 0 173.5 11.07
 -1 -24 -6 115.18 8.1
 -1 -29 -10 43.72 4.43
 -2 22 9 8.97 3.5
 -2 -22 -1 154.58 11.32
 -2 -38 -15 27.77 5.29
 -3 -37 -8 -2.81 6.66
 -4 13 12 -0.71 6.32
 -4 -1 10 1.41 6.19
 -4 -19 5 27.3 7.32
 -4 -26 2 43.79 7.61
 -4 -28 1 4.94 6.65
 -4 -33 -2 1.86 7.2
 -5 3 12 17.97 7.36
 -5 -11 9 4.85 7.18
 -5 -25 4 -0.69 7.39
 -5 -31 1 13.06 8.4
 -6 12 14 4.55 8.4
 -6 4 13 5.56 8.67
 -6 -14 9 35.89 9.72
 -6 -33 1 3.7 8.08
 -7 8 14 1.77 9.05
 3 28 -15 43.38 9.21
 3 29 -15 -0.07 8.56
 3 20 -16 4.36 7.34
 3 36 -16 8.12 8.82
 3 37 -16 7.19 8.67
 3 17 -17 31.48 7.76
 3 13 -19 -5.35 8.55
 3 10 -22 22.05 8.36
 3 10 -23 10.85 8.78
 3 10 -24 10.17 8.7
 3 10 -25 1.99 7.84
 3 11 -27 2.26 9.1
 2 30 -6 37.07 7.65
 2 16 -7 52.57 7.3
 2 41 -7 0.96 7.21
 2 11 -8 171.74 12.38
 2 46 -8 2.45 8.14
 2 7 -9 753.3 44.79
 2 50 -9 -1.53 9.26
 2 55 -11 5.91 9.41
 2 -6 -16 7.97 5.46
 2 -7 -17 136.87 10.62
 2 -8 -28 0.46 6.68
 1 38 -1 28.36 6.57
 1 -6 -7 25.29 3.46
 1 -10 -9 332.98 19.81
 0 18 3 168.07 10.23
 0 39 3 5.68 4.91
 -2 -9 4 577.48 34.38
 -2 -15 2 70.64 6.78
 -3 22 11 4.07 4.52
 -3 3 9 1.85 6.68
 -3 -19 3 192.28 14.07
 -3 -43 -19 4.34 5.78
 -4 5 11 3.55 6.37
 -4 -13 7 1.02 6.59
 -4 -16 6 100.78 9.8
 -4 -37 -5 -2.04 7.49
 -4 -41 -9 3.12 7.15
 -4 -45 -16 1.71 7.3
 -5 11 13 2.8 7.17
 -5 -2 11 3.29 7.05
 -5 -14 8 58.9 8.69
 -5 -20 6 -0.18 7.09
 -5 -27 3 11.73 7.93
 -5 -29 2 20.11 8.45
 -5 -37 -3 0.23 8.16
 -5 -44 -10 -3.43 8.34
 -6 13 14 3.94 8.52
 -6 -6 11 3.84 9.69
 -6 -17 8 17.44 9.22
 -6 -20 7 -9.03 8.26
 -6 -25 5 -3.5 9
 -6 -27 4 4.71 8.92
 3 24 -15 48.14 8.64
 3 25 -15 3.97 7.73
 3 26 -15 55.58 9.36
 3 27 -15 1.91 8.1
 3 30 -15 6.73 8.19
 3 31 -15 -4.06 8.84
 3 32 -15 -0.34 8.81
 3 33 -15 2.74 9
 3 19 -16 10.15 7.44
 3 38 -16 18.92 9.36
 3 16 -17 20.88 7.45
 3 14 -18 17.2 8.29
 3 11 -20 13.55 8.41
 3 10 -21 14.23 8.37
 3 9 -23 -2.3 8.44
 3 9 -24 -2.87 7.97
 3 9 -25 19.38 9.07
 3 10 -26 -2.08 9
 2 25 -6 0.59 6.95
 2 26 -6 348.99 22.42
 2 31 -6 12.4 6.99
 2 32 -6 0.69 6.16
 2 33 -6 7.94 7.16
 2 42 -7 22.74 7.7
 2 47 -8 15.31 9.65
 2 4 -10 3.25 5.86
 2 53 -10 0.1 9.4
 2 -5 -15 338.99 21.19
 2 -9 -20 1.98 5.52
 1 11 -2 0.24 3.98
 1 46 -2 2.8 7.3
 1 51 -3 -7 8.62
 1 55 -4 2.53 8.21
 1 -1 -5 160.29 10.28
 1 -19 -17 2.44 3.82
 1 -20 -19 8.13 4.18
 1 -20 -27 0.61 5.37
 1 -19 -29 6.26 6.05
 -1 -9 1 1783.49 103.29
 -2 23 9 68.82 5.37
 -2 -30 -6 3.45 4.82
 -3 23 11 58.56 5.93
 -3 10 10 96.99 8.58
 -3 -2 8 330.11 20.98
 -3 -10 6 35 7.49
 -3 -29 -2 41.5 6.86
 -3 -32 -4 2.82 6.23
 -4 -38 -6 5.6 7.49
 -4 -39 -7 -0.45 7.24
 -4 -40 -8 5.94 7.41
 -4 -43 -12 9.41 7.27
 -5 12 13 49.97 8
 -5 4 12 14.44 6.77
 -5 -17 7 3.69 7.38
 -5 -34 -1 9.12 8.82
 -5 -38 -4 -2.3 8.16
 -5 -43 -9 0.14 8.43
 -6 5 13 46.3 9.31
 -6 -1 12 3.42 8.88
 -6 -10 10 34.33 9.76
 -6 -29 3 2.05 9.56
 -7 9 14 -3.66 8.1
 3 22 -15 12.29 7.46
 3 23 -15 7.26 7.43
 3 34 -15 15.16 9.19
 3 35 -15 -4.86 9.62
 3 18 -16 3.67 7.11
 3 39 -16 3.4 8.87
 3 40 -16 22.04 9.03
 3 15 -17 -1.08 7.02
 3 13 -18 2.43 7.34
 3 10 -20 -2.5 8.64
 3 9 -22 11.22 8.51
 3 9 -26 4.47 8.11
 3 10 -27 -1.09 8.82
 2 23 -6 4.8 7.22
 2 24 -6 171.68 13.02
 2 15 -7 47.56 7.39
 2 10 -8 266.04 17.26
 2 51 -9 -3.88 8.61
 2 54 -10 -1.24 9.42
 2 -4 -14 94.97 8.57
 2 -8 -18 21.38 5.73
 2 -10 -23 3.05 6.29
 2 -10 -24 0.98 6.25
 2 -9 -27 -0.18 6.99
 2 -8 -29 2.66 7.75
 2 -7 -30 6.03 8.01
 2 -6 -31 6.87 8.44
 2 -5 -32 4 9.02
 1 18 -1 18.69 4.46
 1 39 -1 7.24 6.18
 1 6 -3 13.18 4.42
 0 40 3 4.71 4.9
 0 48 2 5.66 6.2
 0 -28 -27 1.64 4.71
 -2 -1 6 12.16 4.57
 -2 -12 3 54.79 6.36
 -2 -27 -4 59.47 6.76
 -2 -36 -12 1.47 5.29
 -2 -39 -18 -0.18 4.26
 -3 -6 7 25.2 7.31
 -3 -13 5 15.19 6.81
 -3 -16 4 13.94 7.18
 -3 -21 2 13.81 7.09
 -3 -43 -20 1.89 5.83
 -4 14 12 97.78 9.58
 -4 -5 9 164.84 12.59
 -4 -9 8 116.49 10.32
 -4 -21 4 2.24 7.2
 -4 -31 -1 51.3 8.22
 -4 -34 -3 12.04 7.68
 -4 -44 -14 0.99 7.32
 -5 -10 9 12.71 7.39
 -5 -22 5 16.05 7.64
 -5 -39 -5 0 7.72
 -5 -42 -8 3.36 7.87
 -5 -45 -12 8.6 8.86
 -5 -46 -14 -4.9 8.34
 -6 14 14 2.11 8.27
 -6 -22 6 -5.49 9.24
 -6 -34 0 1.63 8.36
 3 21 -15 6.6 7.26
 3 36 -15 27.62 9.61
 3 37 -15 2.5 8.67
 3 17 -16 4.89 7.13
 3 41 -16 5.56 9.01
 3 14 -17 35.83 7.99
 3 12 -18 25.34 8.35
 3 9 -21 9.39 8.66
 3 8 -22 3.54 8.51
 3 8 -23 2.52 7.76
 3 8 -24 1.89 8.23
 3 8 -25 -2.6 8.02
 3 9 -27 5.87 9.24
 2 22 -6 185.38 13.64
 2 35 -6 6.77 7.12
 2 36 -6 83.39 9.52
 2 43 -7 8.85 8.34
 2 48 -8 0 8.53
 2 -1 -12 1.16 6.06
 2 -10 -22 32.39 7.09
 2 -10 -25 13.01 6.51
 1 40 -1 66.76 7.64
 1 47 -2 3.92 7.37
 1 52 -3 20.82 9.03
 1 2 -4 1370.84 79.51
 1 -21 -23 8.33 5.06
 -1 42 6 -1.35 3.47
 -1 -2 3 1165.6 67.68
 -2 -5 5 228 14.57
 -3 24 11 13.28 4.58
 -3 -42 -16 0.87 6.01
 -4 6 11 1.72 6.08
 -4 0 10 245.23 16.87
 -4 -45 -17 0.88 7.6
 -5 13 13 -0.09 7.17
 -5 -1 11 4.21 6.57
 -5 -32 0 4.09 8.15
 -5 -35 -2 9.07 8.57
 -5 -40 -6 7.79 8.66
 -5 -41 -7 1.96 8.75
 -6 15 14 6.83 9.36
 -6 6 13 8 8.69
 -6 0 12 10.38 9.63
 -6 -5 11 7.24 9.03
 -6 -13 9 -2.97 9.17
 -6 -16 8 14.99 9.43
 -6 -19 7 30.54 9.63
 -7 10 14 5.42 9
 3 27 -14 4.21 7.79
 3 28 -14 27.06 8.34
 3 29 -14 15.59 8.38
 3 30 -14 2.61 8.11
 3 31 -14 13.03 8.8
 3 32 -14 -1.4 9.06
 3 20 -15 5.58 7.13
 3 38 -15 31.31 9.73
 3 39 -15 -1.27 8.89
 3 16 -16 32.4 7.55
 3 9 -20 44.04 8.87
 3 8 -26 -1.35 8.78
 2 21 -6 7.69 6.78
 2 37 -6 4.34 6.49
 2 14 -7 308.91 19.74
 2 44 -7 0.84 7.87
 2 6 -9 11.08 5.99
 2 52 -9 4.96 8.53
 2 55 -10 0.24 9.36
 2 1 -11 16.29 6.21
 2 -9 -19 8.81 5.56
 2 -10 -21 49.91 7.93
 2 -9 -28 0 7.28
 1 -21 -24 3.36 4.98
 1 -18 -31 3.18 6.49
 -2 24 9 32.59 3.76
 -2 34 9 1.93 0.91
 -2 11 8 192.91 12.45
 -2 -31 -7 41.77 6.16
 -3 25 11 4.25 4.21
 -3 11 10 4.55 5.94
 -3 4 9 185.53 13.12
 -3 -23 1 0 6.83
 -3 -25 0 0.55 6.1
 -3 -33 -5 16.64 6.2
 -3 -41 -14 -2.04 6.13
 -4 15 12 1.65 6.51
 -4 -12 7 37.12 7.38
 -4 -18 5 17.59 7.14
 -4 -23 3 7.26 6.79
 -4 -42 -11 2.21 7.29
 -5 5 12 38.69 7.96
 -5 -13 8 -1.54 7.28
 -5 -19 6 18.66 7.7
 -5 -24 4 5.11 7.58
 -6 16 14 3.68 8.31
 -6 -9 10 0.49 8.33
 -6 -24 5 3.96 9.22
 -6 -32 1 -4.52 9.29
 -6 -35 -1 9.41 9.18
 -7 11 14 -6.69 8.43
 3 24 -14 48.44 8.49
 3 25 -14 2.57 7.42
 3 26 -14 38.11 8.59
 3 33 -14 16.67 9.45
 3 34 -14 0 9.02
 3 19 -15 6.61 7.23
 3 40 -15 15.23 9.12
 3 15 -16 -2.16 6.88
 3 13 -17 -1.68 6.91
 3 11 -18 17.53 7.42
 3 8 -21 11.43 9.19
 3 7 -22 5.39 8.57
 3 7 -23 14.34 8.7
 3 7 -24 1.83 8.49
 3 7 -25 13.46 8.8
 3 7 -26 13.79 9.28
 3 8 -27 -5.85 9.14
 2 20 -6 9.38 6.66
 2 38 -6 82.33 9.03
 2 45 -7 9.12 9.1
 2 9 -8 358.48 22.33
 2 49 -8 2.2 9.15
 2 3 -10 229.93 15.25
 2 -8 -30 -0.61 8.2
 2 -7 -31 10.97 8.54
 2 -6 -32 3.26 10.07
 1 17 -1 392.12 23.59
 1 41 -1 32.52 6.88
 1 48 -2 8.64 7.77
 1 -4 -6 15.46 3.54
 1 -21 -25 0.79 5
 1 -20 -28 1.68 5.9
 0 41 3 47.84 6.18
 -2 -17 1 298.42 18.77
 -2 -35 -11 14.01 5.24
 -3 26 11 6.29 4.29
 -3 32 11 0.9 3.65
 -3 -30 -3 11.85 6.66
 -3 -39 -11 0 6.43
 -4 -4 9 46.4 7.81
 -4 -15 6 53.99 8.11
 -4 -25 2 -2.15 6.98
 -4 -27 1 17.66 7.02
 -4 -35 -4 4.78 7.77
 -5 14 13 42.39 8.68
 -5 -16 7 36.11 8.11
 -5 -26 3 3.86 7.76
 -5 -28 2 16.2 8.65
 -5 -44 -11 -1.27 8.92
 -5 -46 -15 0.58 9.53
 -6 7 13 34.36 9.23
 -6 -26 4 18.93 9.5
 -6 -28 3 9.58 8.84
 -7 12 14 13.12 9.13
 -7 4 13 5.55 7.9
 3 22 -14 19.9 7.74
 3 23 -14 16.11 7.37
 3 35 -14 2.45 9.34
 3 36 -14 20.28 9.6
 3 18 -15 -0.95 7.16
 3 12 -17 39.89 7.8
 3 9 -19 43.56 8.23
 3 8 -20 -2.63 7.81
 3 7 -21 29.7 9.32
 3 7 -27 11.92 9.34
 3 8 -28 -0.54 9.41
 2 39 -6 7.87 6.87
 2 13 -7 32.64 6.68
 2 50 -8 0.53 9.28
 2 53 -9 3.64 8.35
 2 56 -10 2.12 9.79
 2 -6 -15 9.34 5.59
 2 -7 -16 292.56 18.67
 2 -8 -17 9.58 5.39
 2 -10 -20 58.02 7.44
 2 -10 -27 20.52 7.27
 2 -9 -29 1.7 7.74
 1 42 -1 16.87 6.7
 1 53 -3 -3.72 8.99
 1 -12 -10 767.61 44.76
 1 -16 -13 0.4 3.47
 1 -17 -14 233.47 14.37
 1 -21 -21 31.63 5.47
 1 -19 -30 0 6.31
 -1 16 6 30.46 2.67
 -1 -14 -1 13.53 3.71
 -1 -22 -5 91.4 6.9
 -2 25 9 -0.26 2.81
 -2 -32 -8 -2.64 5.07
 -2 -34 -10 18.37 5.12
 -3 27 11 13.75 4.24
 -3 28 11 0.93 4.08
 -3 29 11 55.78 5.55
 -3 30 11 -0.94 3.91
 -3 31 11 71.57 6.12
 -3 -1 8 10.76 6.93
 -3 -9 6 275.57 18.16
 -3 -18 3 21.99 7.26
 -3 -34 -6 18.98 6.26
 -4 16 12 26.84 6.8
 -4 7 11 0.24 5.82
 -4 1 10 1.59 6.38
 -4 -8 8 6.72 6.84
 -4 -32 -2 0.51 6.85
 -4 -41 -10 1.45 7.34
 -4 -44 -15 0.6 7.91
 -4 -45 -18 -2.73 7.57
 -5 6 12 2.51 6.68
 -5 0 11 1.18 6.69
 -5 -9 9 42.47 8.23
 -5 -33 -1 3.37 9.07
 -5 -36 -3 5.91 8.15
 -5 -45 -13 0 8.91
 -6 17 14 20.74 8.79
 -6 1 12 9.27 8.95
 -6 -4 11 9.82 9.2
 -6 -12 9 47.61 9.83
 -6 -21 6 32.01 9.82
 3 21 -14 51.41 8.51
 3 37 -14 -4.48 9.4
 3 38 -14 15.47 9.47
 3 17 -15 6.65 7.24
 3 14 -16 89.32 9.67
 3 6 -22 6.82 8.83
 3 6 -23 -7.28 8.36
 3 6 -24 -1.48 8.31
 3 6 -25 1.12 8.49
 3 6 -26 -8.19 8.85
 2 19 -6 134.36 11.05
 2 40 -6 41.24 7.73
 2 46 -7 -8.17 9.2
 2 -9 -18 39.08 6.25
 2 -11 -24 5.92 6.64
 1 10 -2 278.38 17.03
 1 49 -2 3.27 8.24
 1 -18 -15 3.55 3.57
 1 -20 -18 4.88 3.87
 1 -21 -26 7.82 5.57
 0 17 3 1638.58 94.68
 0 42 3 0.8 4.95
 0 -29 -23 0 3.5
 -1 -25 -7 8.85 4.1
 -2 -19 0 162.45 11.55
 -2 -33 -9 4.85 4.83
 -2 -38 -16 32.63 5.57
 -2 -39 -19 1.62 4.3
 -3 -35 -7 1.66 6.65
 -3 -38 -10 1.48 6.89
 -3 -42 -17 0 6.17
 -4 17 12 37.57 7.05
 -4 -20 4 29.33 7.45
 -4 -36 -5 8.15 7.98
 -4 -43 -13 5.34 7.41
 -5 15 13 1.44 7.84
 -5 -21 5 22.35 8.01
 -5 -37 -4 2.3 8.23
 -5 -43 -10 1.16 8.81
 -6 18 14 -6.09 8.87
 -6 8 13 3.09 8.44
 -6 -15 8 11.55 9.55
 -6 -18 7 -4.43 9.35
 -6 -33 0 18.51 9.04
 -6 -36 -2 -1.81 8.91
 -7 13 14 -1.68 9.03
 -7 5 13 1.13 8.25
 3 29 -13 39.63 8.36
 3 30 -13 3.84 8.02
 3 31 -13 61.73 9.86
 3 20 -14 0.22 7.1
 3 16 -15 29.11 7.64
 3 43 -15 -2.29 8.82
 3 13 -16 4.2 7.07
 3 11 -17 13.27 6.87
 3 8 -19 -3.13 7.26
 3 7 -20 59.23 9.32
 3 6 -27 0.34 9.18
 3 7 -28 2.9 9.74
 2 18 -6 43.67 7.08
 2 41 -6 0.84 7.1
 2 47 -7 13.55 9.37
 2 51 -8 -3.69 9.39
 2 5 -9 836.22 49.38
 2 54 -9 -1.36 9.35
 2 0 -11 384.97 23.86
 2 -5 -14 41.91 6.42
 2 -11 -22 12.38 6.85
 2 -11 -23 6.61 6.51
 2 -11 -25 2.54 6.61
 2 -10 -28 15.32 7.35
 1 43 -1 34.04 6.96
 1 54 -3 -1.2 8.51
 0 -29 -22 2.28 3.08
 0 -29 -24 4.61 3.8
 0 -28 -28 0.57 4.91
 -2 26 9 39.47 3.8
 -2 -8 4 155.04 10.86
 -2 -14 2 74.15 7.05
 -2 -21 -1 29.2 5.98
 -2 -23 -2 15.38 6.56
 -2 -28 -5 15.23 5.1
 -3 12 10 61.18 7.57
 -3 5 9 0.74 6.56
 -3 -5 7 98.67 9.55
 -3 -12 5 4.92 6.56
 -3 -15 4 210.77 14.89
 -3 -28 -2 18.98 6.64
 -3 -36 -8 24.4 7.47
 -3 -37 -9 2.16 6.69
 -4 8 11 17.99 5.72
 -4 -30 -1 0.95 7.13
 -4 -37 -6 5.42 8.28
 -4 -40 -9 15.86 7.73
 -5 16 13 16.83 7.67
 -5 7 12 44.82 8.25
 -5 -12 8 70.65 9.24
 -5 -18 6 7.26 7.72
 -5 -31 0 1.27 9
 -5 -46 -16 0.67 8.9
 -6 2 12 11.93 9.28
 -6 -23 5 13.59 9.5
 -6 -31 1 13.62 8.96
 -7 14 14 2.33 9.1
 3 25 -13 -0.01 7.42
 3 26 -13 11.85 7.52
 3 27 -13 12.06 7.62
 3 28 -13 7.36 7.67
 3 32 -13 -0.8 8.42
 3 33 -13 33 9.66
 3 34 -13 8.88 8.96
 3 19 -14 31.3 7.87
 3 15 -15 11.48 6.96
 3 6 -21 1.93 8.89
 3 5 -23 15.58 8.62
 3 5 -24 7.78 8.4
 3 5 -25 6.01 8.86
 3 5 -26 10.56 9.08
 2 42 -6 12.54 7.82
 2 12 -7 150.42 11.27
 2 8 -8 13.24 5.85
 2 57 -10 0.12 10.15
 2 -2 -12 227.32 15.16
 2 -10 -19 53.57 6.72
 2 -11 -26 0.57 7.12
 2 -9 -30 0.1 8.28
 2 -8 -31 1.35 8.89
 2 -7 -32 6.99 9.3
 2 -6 -33 1.96 10.7
 1 16 -1 1081.38 63.03
 1 -15 -12 253.22 15.51
 1 -21 -20 44.18 5.58
 1 -20 -29 0.48 5.33
 -1 -32 -14 0.08 2.83
 -2 33 9 69.45 4.48
 -2 12 8 77.22 6.73
 -2 0 6 1853.69 107.59
 -2 -11 3 618.77 36.77
 -3 -20 2 27.89 7.62
 -3 -31 -4 64.58 8.12
 -3 -40 -13 15.52 6.58
 -4 18 12 0.77 6.03
 -4 2 10 197.3 14.25
 -4 -11 7 26.33 7.41
 -4 -17 5 28.86 7.6
 -4 -22 3 51.29 7.91
 -4 -33 -3 0.66 7.41
 -4 -38 -7 1.48 7.5
 -4 -39 -8 1.12 8.29
 -5 1 11 1.01 6.6
 -5 -4 10 0 7.26
 -5 -8 9 -1.22 7.29
 -5 -15 7 3.1 7.67
 -5 -23 4 24.78 8.08
 -5 -34 -2 1.43 8.87
 -5 -38 -5 9.16 8.26
 -5 -39 -6 0.08 7.88
 -5 -41 -8 -0.01 8.64
 -5 -44 -12 -6.07 8.68
 -6 9 13 30.59 9.86
 -6 -3 11 21.31 9.62
 -6 -11 9 5.57 9.43
 -6 -25 4 -3.32 9.26
 -6 -27 3 -0.35 9.17
 -6 -29 2 -3.63 8.93
 -6 -34 -1 -2.12 9.32
 -7 6 13 0.3 8.34
 3 23 -13 38.59 8.33
 3 24 -13 8.75 7.55
 3 35 -13 19.29 9.45
 3 36 -13 -0.93 9.31
 3 18 -14 12.39 7.22
 3 42 -14 3.67 8.97
 3 12 -16 105.64 10.34
 3 10 -17 41.49 7.88
 3 7 -19 83.08 9.97
 3 6 -20 -1.05 8.46
 3 5 -22 2.03 8.49
 3 5 -27 15.29 9.45
 3 6 -28 -2.54 9.52
 2 17 -6 9.02 6.47
 2 48 -7 11.03 9.05
 2 52 -8 15.52 8.86
 2 55 -9 1.53 9.31
 2 2 -10 11.65 6.31
 2 -11 -21 2.49 6.74
 2 -11 -27 7.24 7.1
 2 -10 -29 8.99 7.63
 1 44 -1 0.19 6.22
 1 50 -2 25.75 8.96
 1 5 -3 325.75 19.75
 1 -19 -16 18.13 3.95
 1 -21 -27 16.09 5.89
 0 43 3 56.92 6.53
 -1 3 4 2786.61 160.94
 -2 27 9 25.84 3.01
 -2 -4 5 654.04 38.74
 -3 -22 1 153 12.37
 -3 -41 -15 3.03 6.26
 -4 -7 8 297.42 19.62
 -4 -14 6 113.51 10.41
 -4 -42 -12 -2.58 8.47
 -4 -44 -16 -2.12 7.79
 -5 17 13 11.36 7.72
 -5 -25 3 4.72 7.71
 -5 -27 2 7.19 8.19
 -5 -40 -7 14.01 8.3
 -5 -45 -14 1.61 8.66
 -6 -14 8 33.28 10.1
 -6 -20 6 -5.09 9.41
 3 22 -13 2.24 7.4
 3 37 -13 5.38 9.57
 3 17 -14 59.73 8.81
 3 43 -14 -2.52 8.85
 3 14 -15 103.14 10.26
 3 5 -21 28.7 9.18
 3 4 -23 6.85 8.41
 3 4 -24 3.99 8.51
 3 4 -25 -3.24 8.62
 2 29 -5 4.15 6.14
 2 30 -5 17.94 6.44
 2 31 -5 18.49 6.64
 2 32 -5 0.89 6.24
 2 33 -5 14.29 7.28
 2 43 -6 1.02 8.25
 0 -29 -25 3.5 3.78
 -1 -16 -2 19.41 4.12
 -1 -20 -4 54.58 5.23
 -1 -34 -18 3.92 1.41
 -3 13 10 22.62 6.11
 -3 -24 0 140.89 11.19
 -3 -42 -18 -0.05 6.37
 -4 19 12 21.85 6.11
 -4 9 11 -0.26 6.37
 -4 -24 2 33.44 8.07
 -4 -26 1 9.88 7.09
 -4 -43 -14 5.51 7.69
 -5 18 13 -5.91 8.3
 -5 8 12 5.42 7.25
 -5 -20 5 0.96 7.71
 -6 10 13 -0.09 9.56
 -6 3 12 29.09 10.47
 -6 -2 11 33.81 10.63
 -6 -17 7 27.05 10.1
 -6 -32 0 1.28 9.6
 -7 7 13 2.57 9.42
 3 21 -13 126.34 11.57
 3 16 -14 36.8 8.22
 3 44 -14 -1.36 9.3
 3 13 -15 -0.2 7.44
 3 11 -16 1.97 7.23
 3 9 -17 26.74 7.45
 3 4 -22 16.02 7.78
 3 4 -26 -2.38 8.61
 3 4 -27 -4.33 9.36
 3 5 -28 -0.01 9.73
 2 34 -5 51.67 7.67
 2 35 -5 -0.54 7.36
 2 16 -6 109.13 9.6
 2 44 -6 -1.85 8.48
 2 11 -7 18.68 6.04
 2 49 -7 3.02 9.47
 2 53 -8 -0.44 8.71
 2 4 -9 8.57 5.86
 2 56 -9 0.51 9.57
 2 -7 -15 219.86 14.54
 2 -8 -16 6.97 5.44
 2 -9 -17 75.14 7.3
 2 -11 -20 4.66 5.85
 2 -8 -32 -5.97 9.84
 1 28 0 2.82 5.95
 1 29 0 264.43 17.11
 1 30 0 7.24 6.16
 1 31 0 353.37 22.12
 1 32 0 11.12 5.81
 1 15 -1 328.48 19.88
 1 45 -1 37.76 7.47
 1 51 -2 0 8.36
 0 -29 -21 -2.35 1.25
 -1 -5 2 2112.69 122.23
 -1 -18 -3 82.58 6.59
 -2 28 9 -0.51 1.43
 -2 -29 -6 86.74 7.92
 -2 -36 -13 7.57 5.67
 -3 6 9 27.31 6.68
 -3 -8 6 1.52 6.83
 -3 -17 3 114.82 10.31
 -3 -32 -5 0.32 6.25
 -3 -39 -12 4.32 6.37
 -4 -19 4 9.99 7.25
 -4 -31 -2 14.77 7.51
 -4 -34 -4 10.42 7.96
 -5 2 11 0.55 6.76
 -5 -3 10 58.24 8.34
 -5 -11 8 -2.07 7.71
 -5 -32 -1 1.39 8.27
 -5 -35 -3 14.58 9.11
 -5 -43 -11 1.78 8.7
 -6 -10 9 24.05 9.8
 -6 -22 5 3.03 9.82
 -6 -35 -2 5.97 9.44
 -7 8 13 4.81 9.39
 3 29 -12 58.44 9.03
 3 30 -12 -4.35 7.94
 3 31 -12 83.21 10.27
 3 32 -12 3.77 8.23
 3 20 -13 9.73 7.45
 3 41 -13 16.55 9.66
 3 45 -14 5.79 9.42
 3 6 -19 4.77 7.96
 3 5 -20 64.45 9.82
 3 4 -21 15.42 8.92
 3 3 -24 0.79 8.73
 3 3 -25 3.15 8.47
 3 5 -29 0 9.09
 2 24 -5 256.03 17.36
 2 25 -5 13.7 8.27
 2 45 -6 -0.78 9.2
 2 50 -7 7.51 9.53
 2 7 -8 445.28 27.18
 2 -10 -18 47.06 6.51
 2 -12 -23 3.08 7.21
 2 -12 -24 8.85 6.58
 2 -11 -28 -3.36 7.11
 2 -10 -30 -1.73 7.88
 2 -9 -31 4.07 8.77
 2 -7 -33 -1.86 10.59
 1 27 0 55.45 6.79
 1 33 0 273.43 17.59
 1 34 0 1.06 5.56
 1 9 -2 23.26 4.53
 1 1 -4 28.56 4.83
 1 -2 -5 1509.56 87.44
 1 -9 -8 378.36 22.37
 1 -21 -28 14.63 6.29
 1 -20 -30 -1.68 6.53
 0 44 3 1.88 5.05
 -1 -11 0 455.26 26.93
 -1 -26 -8 0 3.71
 -2 29 9 84.3 5.53
 -2 31 9 111.2 6.85
 -2 -16 1 114.18 8.78
 -2 -26 -4 150.44 11.18
 -3 -4 7 158.55 12.51
 -3 -29 -3 27.45 7.14
 -4 20 12 -1.4 5.89
 -4 3 10 45.86 7.62
 -4 -10 7 8.91 6.92
 -5 19 13 6.17 8.11
 -5 9 12 23.97 7.89
 -5 -7 9 91.34 10.05
 -5 -14 7 81.56 9.64
 -5 -17 6 17.46 8
 -5 -22 4 1.24 7.75
 -5 -36 -4 5.18 8.49
 -5 -44 -13 7.16 8.94
 -5 -45 -15 1.79 9.04
 -6 11 13 6.69 9.51
 -6 4 12 5.02 9.21
 -6 -6 10 0.1 8.79
 -6 -19 6 50.32 10.51
 -6 -24 4 12.74 9.61
 -7 2 12 3.98 8.14
 3 26 -12 -2 7.66
 3 27 -12 14.77 7.62
 3 28 -12 5.17 7.73
 3 33 -12 92.55 10.91
 3 34 -12 1.55 8.75
 3 35 -12 20.48 9.49
 3 19 -13 147.49 12.37
 3 42 -13 3.63 9.35
 3 15 -14 54.97 8.75
 3 46 -14 -0.67 8.42
 3 12 -15 166.08 13.14
 3 10 -16 49.47 8.57
 3 8 -17 16.73 7.11
 3 3 -23 5.17 8.57
 3 3 -26 9.59 8.94
 3 4 -28 -6.88 9.63
 2 23 -5 13.05 7.13
 2 37 -5 -0.76 7.25
 2 38 -5 87.27 9.78
 2 15 -6 11.11 6.18
 2 54 -8 0.42 9.47
 2 57 -9 6.64 9.35
 2 -1 -11 17.37 6.32
 2 -3 -12 2.38 5.68
 2 -6 -14 2.13 5.2
 2 -12 -22 40.66 7.8
 2 -12 -26 9.37 7.55
 1 26 0 26.87 6.13
 1 35 0 40.3 6.27
 1 46 -1 0.81 6.86
 1 52 -2 14.32 9.23
 1 -7 -7 1130.06 65.55
 1 -21 -19 54.87 5.81
 1 -22 -23 15.25 5.29
 1 -22 -24 10.31 5.2
 -2 13 8 11.66 4.28
 -2 6 7 47.33 5.44
 -3 14 10 167.87 11.73
 -3 -11 5 126.06 10.62
 -3 -14 4 5.9 7
 -4 21 12 8.67 5.94
 -4 10 11 92.71 9.47
 -4 -6 8 19.91 7.22
 -4 -13 6 3.87 7.02
 -4 -16 5 146.55 12.01
 -4 -35 -5 21.11 8.75
 -4 -44 -17 -3.93 8.01
 -5 20 13 4.75 7.87
 -5 -30 0 3.45 8.66
 -5 -42 -10 -8.18 9
 -6 12 13 0.1 9.04
 -6 -1 11 19.83 9.47
 -6 -13 8 -2.89 9.81
 -6 -16 7 8.08 9.44
 -6 -26 3 17.18 9.39
 -6 -28 2 21.89 9.38
 -6 -33 -1 15.66 9.63
 -6 -36 -3 8.3 9.79
 -7 9 13 -2.08 9.64
 3 24 -12 -0.13 7.6
 3 25 -12 -1.83 7.43
 3 36 -12 -3.93 9.03
 3 18 -13 0.91 7.42
 3 43 -13 14.02 9.49
 3 14 -14 65.99 9.43
 3 6 -18 1.03 7.43
 3 5 -19 77.39 9.25
 3 4 -20 1.74 8.87
 3 3 -22 0 8.48
 3 3 -27 -3.64 9.05
 3 4 -29 -0.43 9.74
 2 22 -5 197.73 14.24
 2 39 -5 0 7.49
 2 46 -6 7.51 9.19
 2 10 -7 654.32 39.01
 2 51 -7 3.65 9.53
 2 1 -10 49.44 6.84
 2 -12 -27 26.9 7.74
 2 -11 -29 0.87 7.73
 1 25 0 6.73 5.64
 1 36 0 8.92 5.69
 1 -14 -11 183.72 11.61
 1 -20 -17 9 3.83
 1 -22 -25 7.79 5.39
 -1 -1 3 10.55 4.77
 -1 -8 1 653.62 38.33
 -2 1 6 7.15 4.9
 -2 -7 4 517.67 30.93
 -2 -38 -17 1.98 4.83
 -3 -19 2 20.49 7.29
 -3 -33 -6 0.52 6.2
 -3 -38 -11 12.44 7.09
 -3 -41 -16 2.86 6.5
 -3 -42 -19 -4.76 6.45
 -4 -21 3 29.17 7.84
 -4 -29 -1 33.24 8.07
 -4 -36 -6 2.84 8.66
 -4 -40 -10 14.75 8.31
 -5 21 13 12.78 9.22
 -5 10 12 13.73 7.44
 -5 3 11 33.74 8.31
 -5 -2 10 10.02 7.41
 -5 -24 3 3.05 7.94
 -5 -26 2 16.27 8.31
 -5 -28 1 40.01 9.15
 -5 -33 -2 16.02 8.6
 -5 -37 -5 7.57 8.58
 -6 5 12 27.42 10.32
 -7 3 12 -1.73 9.78
 3 23 -12 35.57 8.2
 3 39 -12 4.01 9.48
 3 17 -13 99.05 10.05
 3 44 -13 3.4 9.04
 3 11 -15 -0.08 6.95
 3 9 -16 5.04 6.94
 3 3 -21 22.98 9.09
 3 2 -23 32.03 9.19
 3 2 -24 11.04 8.83
 3 2 -25 -1.76 8.48
 3 2 -26 1.03 8.96
 3 3 -28 4.97 9.54
 2 40 -5 65.41 8.92
 2 47 -6 0 9.44
 2 55 -8 4.07 9.68
 2 58 -9 3.48 9.41
 2 -11 -19 1.62 5.55
 2 -12 -21 65.56 8.43
 2 -9 -32 2.02 9.89
 2 -8 -33 -1.53 10.64
 1 24 0 113.18 8.84
 1 37 0 7.88 5.66
 1 47 -1 21.02 7.53
 1 -22 -26 0.8 5.5
 0 45 3 37.98 6.32
 -1 -31 -13 38.14 3.51
 -1 -33 -16 26.46 3.17
 -2 -18 0 117.46 9.4
 -2 -30 -7 24.29 5.33
 -2 -35 -12 15.39 5.7
 -2 -37 -15 0.87 5.25
 -2 -39 -21 13.98 2.75
 -3 7 9 10.87 6.36
 -3 -34 -7 15.8 6.74
 -3 -40 -14 9.44 6.71
 -4 22 12 24.98 6.06
 -4 4 10 80.2 8.51
 -4 -23 2 43.7 7.95
 -4 -27 0 22.43 7.28
 -4 -32 -3 -0.31 7.22
 -4 -37 -7 0.25 8.08
 -4 -38 -8 12.52 8.27
 -4 -39 -9 -1.2 7.64
 -4 -42 -13 6.94 7.88
 -4 -43 -15 5.66 8.09
 -5 -6 9 0.22 7.68
 -5 -10 8 57.37 9.07
 -5 -19 5 38.72 8.48
 -5 -38 -6 19.67 8.68
 -5 -39 -7 -0.72 9.18
 -5 -40 -8 8.18 8.99
 -5 -45 -16 3.35 9.65
 -6 13 13 7.99 9.44
 -6 -5 10 11.62 9.49
 -6 -9 9 -0.26 9.6
 -6 -21 5 21.44 10.07
 -6 -31 0 6.38 9.05
 -7 10 13 17.96 9.03
 3 21 -12 88.7 9.76
 3 22 -12 1.11 7.4
 3 40 -12 4.6 9.67
 3 45 -13 12.87 9.49
 3 13 -14 -0.25 7.17
 3 2 -22 19.36 8.85
 3 2 -27 2.55 9.91
 2 21 -5 68.67 8.94
 2 41 -5 9.63 7.76
 2 14 -6 490.59 29.84
 2 52 -7 11.31 9.47
 2 6 -8 24.89 6.08
 2 3 -9 389.89 23.89
 2 -5 -13 0.36 5.43
 2 -12 -28 18.97 7.61
 2 -10 -31 2.01 8.83
 1 38 0 45.34 6.79
 1 14 -1 888.5 51.92
 1 53 -2 5.32 8.29
 1 -21 -29 6.69 6.29
 0 16 3 54.37 4.02
 -1 -23 -6 0.97 4.15
 -2 -10 3 51.12 6.2
 -2 -13 2 26.92 5.88
 -3 15 10 1.4 5.23
 -3 -7 6 256.18 17.19
 -3 -21 1 13.4 7.19
 -3 -30 -4 2.64 6.6
 -3 -35 -8 25.3 7.05
 -3 -36 -9 -0.56 7.05
 -3 -37 -10 7.58 7.41
 -4 23 12 8.43 6.22
 -4 11 11 -1.47 6.23
 -4 -9 7 122.82 10.98
 -4 -25 1 1.79 7.62
 -4 -44 -18 0.27 8.14
 -5 22 13 9.04 8.76
 -5 4 11 2.3 7.79
 -5 -13 7 -3.24 8.02
 -5 -16 6 37.06 8.21
 -5 -31 -1 11.55 9.78
 -5 -34 -3 8.09 8.93
 -5 -43 -12 0.86 9.75
 -6 6 12 7.13 9.97
 -6 0 11 43.7 10.24
 -6 -12 8 31.79 9.75
 -6 -18 6 1.97 9.77
 -6 -23 4 18.16 9.88
 -6 -34 -2 9.02 8.81
 -7 4 12 6.77 10.08
 3 20 -12 2.1 7.31
 3 41 -12 11.16 9.58
 3 16 -13 2.39 7.41
 3 46 -13 3.95 9.44
 3 10 -15 127.88 11.46
 3 8 -16 4.44 6.98
 3 5 -18 50.96 7.95
 3 4 -19 0 7.88
 3 3 -20 61.57 9.96
 3 1 -25 3.51 8.31
 3 2 -28 6.92 9.66
 2 20 -5 21.01 6.96
 2 42 -5 18.35 8.08
 2 48 -6 11.26 9.76
 2 56 -8 3.01 9.78
 2 59 -9 10.09 10.59
 2 -9 -16 170.85 12.13
 2 -13 -24 -0.56 6.53
 2 -11 -30 0.14 7.99
 1 23 0 249.23 15.8
 1 39 0 13.54 6.17
 1 48 -1 7 7.9
 1 -22 -21 2.12 4.73
 0 46 3 4.08 5.71
 -1 -27 -9 34.17 4.29
 -2 -3 5 6.4 4.7
 -2 -20 -1 53.96 7.07
 -2 -22 -2 157.07 11.7
 -2 -31 -8 32.51 5.77
 -2 -39 -22 -6.04 2.98
 -2 -39 -23 -4.7 2.86
 -3 -3 7 62.68 8.02
 -3 -23 0 43.88 7.42
 -3 -25 -1 3.34 6.72
 -3 -42 -20 4.59 6.74
 -4 24 12 58.39 7.35
 -4 -5 8 462.69 28.84
 -4 -18 4 19.67 7.27
 -5 23 13 3.12 8.85
 -5 11 12 12.29 7.4
 -5 -1 10 6.52 7.42
 -5 -21 4 50.73 8.92
 -5 -44 -14 6.7 9.14
 -6 14 13 -7.64 9.54
 -6 -15 7 17.99 9.94
 -6 -25 3 4.82 9.6
 -6 -27 2 1.96 9.41
 -7 11 13 -3.69 9.81
 3 28 -11 6.28 7.79
 3 29 -11 62.28 9.38
 3 30 -11 8.1 7.79
 3 31 -11 85.86 10.26
 3 32 -11 0.45 7.99
 3 33 -11 54.25 9.48
 3 34 -11 1.54 8.32
 3 42 -12 -5.65 9.77
 3 43 -12 15.82 10.96
 3 15 -13 43.04 8.28
 3 47 -13 7.83 9.55
 3 12 -14 79.4 9.4
 3 2 -21 39.24 9.45
 3 1 -23 0.74 9.4
 3 1 -24 -0.99 8.6
 3 1 -26 1.18 9.03
 2 49 -6 -4.25 9.67
 2 9 -7 690.47 41.06
 2 53 -7 12.49 9.87
 2 -2 -11 218.04 14.72
 2 -8 -15 30.16 5.66
 2 -10 -17 16.95 5.43
 2 -12 -20 93.76 8.86
 2 -13 -23 3.7 6.59
 2 -13 -26 1.56 6.98
 1 22 0 153.05 10.55
 1 40 0 20.93 6.32
 1 4 -3 405.42 24.21
 1 -5 -6 3764 217.28
 1 -22 -27 -0.3 5.71
 0 9 2 480.29 27.85
 0 -29 -27 -2.01 4.79
 -2 14 8 74.3 6.5
 -2 -27 -5 65.19 6.83
 -2 -32 -9 -0.73 4.99
 -2 -34 -11 4 5.15
 -3 -16 3 179.1 13.47
 -3 -42 -21 1.25 6.58
 -4 25 12 2.54 5.95
 -4 12 11 166.01 12.51
 -4 5 10 77.43 8.85
 -4 -12 6 118.58 10.93
 -4 -15 5 20.73 7.42
 -4 -30 -2 4.5 6.82
 -4 -33 -4 12.29 7.94
 -4 -41 -12 4.03 7.97
 -5 -9 8 9.28 7.73
 -5 -23 3 17 8.71
 -5 -35 -4 11.12 8.89
 -5 -42 -11 -1.3 8.85
 -6 15 13 0.51 9.12
 -6 1 11 13.51 10.52
 -6 -4 10 11.85 9.46
 -6 -8 9 3.86 9.47
 -6 -32 -1 1.89 8.89
 -6 -35 -3 -2.32 9.87
 -7 12 13 26.33 10.1
 -7 5 12 0.11 10.01
 3 26 -11 8.79 7.59
 3 27 -11 20.07 7.9
 3 19 -12 170.25 13.31
 3 44 -12 -0.34 10.46
 3 48 -13 -2.54 9.99
 3 9 -15 3.9 7.88
 3 3 -19 41.58 8.62
 3 1 -22 -1.55 8.41
 3 1 -27 -7.9 9.18
 2 19 -5 115.95 10.21
 2 43 -5 7.05 8.41
 2 13 -6 91.07 8.42
 2 57 -8 -0.19 9.14
 2 0 -10 37.59 6.01
 2 -7 -14 89.75 8.23
 2 -11 -18 14.13 5.74
 2 -13 -22 1.26 6.47
 2 -12 -29 -0.84 7.55
 2 -10 -32 1.16 9.53
 2 -9 -33 5.22 10.93
 1 49 -1 2.21 8.15
 1 8 -2 68.67 6.12
 -2 7 7 626.17 36.94
 -2 -33 -10 7.66 5.06
 -3 16 10 123.31 9.53
 -3 -10 5 18.6 7.14
 -3 -13 4 -4.44 6.77
 -3 -41 -17 4.36 6.82
 -4 26 12 71.29 8.38
 -4 -20 3 -0.36 7.04
 -4 -43 -16 0.82 8.2
 -5 12 12 29.67 8.25
 -5 5 11 77 9.06
 -5 -18 5 8.27 8.23
 -5 -25 2 0.54 7.98
 -5 -27 1 2.33 8.3
 -6 7 12 19.7 10.09
 -6 -20 5 -4.42 10.02
 -6 -36 -4 9.39 9.98
 3 24 -11 12.41 7.75
 3 25 -11 2.08 7.79
 3 38 -11 17.53 9.7
 3 39 -11 0.29 10.67
 3 18 -12 -0.89 7.05
 3 45 -12 22.56 10.92
 3 14 -13 33.79 7.65
 3 11 -14 27.1 7.44
 3 7 -16 2.76 7.84
 3 4 -18 12.94 7.57
 3 2 -20 8.67 8.59
 3 0 -24 26.09 8.65
 3 0 -25 4.14 8.17
 3 1 -28 2.71 9.53
 2 44 -5 4.95 8.37
 2 50 -6 17.86 10.14
 2 54 -7 6.9 9.85
 2 5 -8 944.18 55.52
 2 -13 -27 6.46 7.35
 2 -11 -31 0.88 9.93
 1 41 0 36.72 6.97
 1 -21 -18 25.35 4.37
 1 -21 -30 4.23 6.64
 0 47 3 12.14 5.98
 0 -29 -20 0.91 1.78
 -1 -13 -1 18.81 3.97
 -1 -28 -10 64.32 5.51
 -1 -30 -12 10.28 3.49
 -3 8 9 42.09 6.88
 -3 -28 -3 9.39 6.84
 -3 -31 -5 9.35 6.56
 -4 27 12 -0.57 6.48
 -4 0 9 95.7 9.5
 -4 -34 -5 15.22 9.02
 -4 -42 -14 -0.17 8.47
 -5 0 10 19.12 8.18
 -5 -12 7 156.07 13.11
 -5 -15 6 19.41 8.25
 -5 -32 -2 4.86 9.85
 -5 -36 -5 5.6 9.4
 -5 -43 -13 0 9.07
 -5 -44 -15 0.9 9.87
 -6 16 13 1.47 10.13
 -6 -11 8 -1.8 9.78
 -6 -14 7 8.49 10.07
 -6 -17 6 44.34 10.77
 -6 -22 4 15.61 10.32
 -6 -30 0 5.37 9.12
 -7 13 13 2.73 9.72
 -7 6 12 0.71 10.09
 -7 0 11 10.01 9.1
 3 23 -11 65.19 9.36
 3 40 -11 7.59 9.77
 3 17 -12 174.72 13.75
 3 46 -12 0.05 10.1
 3 1 -21 7.44 8.72
 3 0 -23 41.9 10.16
 3 0 -26 3.1 8.72
 3 0 -27 7.13 8.92
 3 1 -29 5.86 9.28
 2 18 -5 41.79 7.23
 2 45 -5 5.35 8.98
 2 8 -7 171.32 12.05
 2 58 -8 5.46 10.64
 2 2 -9 4.07 5.42
 2 -12 -19 71.83 7.51
 2 -13 -21 0.77 6.16
 2 -13 -28 -1.62 7.52
 2 -12 -30 1.76 8.13
 1 21 0 336.7 20.6
 1 42 0 2.48 6.24
 1 13 -1 4.35 4.42
 1 -22 -20 7.63 4.5
 1 -22 -28 -0.99 6.18
 0 4 1 2770.94 159.72
 -1 17 6 879.75 50.86
 -1 -29 -11 3.18 3.43
 -2 2 6 1343.78 78.21
 -2 -15 1 166.78 11.54
 -3 -18 2 3.73 7.06
 -3 -40 -15 2.99 6.7
 -4 28 12 42.6 6.84
 -4 13 11 7.41 6.74
 -4 -8 7 -3.91 7.11
 -4 -22 2 37.32 7.91
 -4 -26 0 5.61 7.9
 -5 13 12 1.34 8.1
 -5 -37 -6 0.01 9.41
 -5 -40 -9 0.89 9.15
 -6 17 13 21.96 9.53
 -6 8 12 -4.31 10.21
 -6 2 11 45.38 9.95
 -6 -3 10 20.58 10
 -6 -24 3 33.51 10.51
 -6 -33 -2 13.45 8.93
 -7 14 13 11.51 9.91
 3 22 -11 1.38 7.64
 3 41 -11 15.58 10.28
 3 13 -13 0.33 7.31
 3 10 -14 72.49 9.86
 3 8 -15 26.29 7.36
 3 6 -16 2.69 6.73
 3 2 -19 2.94 7.74
 3 0 -22 31.88 8.91
 2 28 -4 194.87 14.32
 2 29 -4 47.94 7.38
 2 30 -4 15.25 7.16
 2 31 -4 105.73 10.12
 2 32 -4 10.77 6.94
 2 33 -4 66.8 8.59
 2 34 -4 29.65 7.08
 2 35 -4 29.74 7.73
 2 46 -5 12.58 9.37
 2 12 -6 480.13 29.13
 2 51 -6 -4.11 9.67
 2 55 -7 3.07 9.85
 2 -6 -13 0.81 5.66
 1 -13 -10 12.63 3.6
 1 -18 -14 3.82 3.48
 -2 -6 4 38.14 5.51
 -2 -25 -4 10.23 6.23
 -2 -36 -14 13.25 5.98
 -2 -38 -18 4.14 4.97
 -3 17 10 49.85 6.36
 -3 -2 7 158.78 12.07
 -3 -6 6 0 6.46
 -3 -38 -12 41.28 8.01
 -4 -4 8 18.86 7.8
 -4 -17 4 7.01 6.99
 -4 -24 1 22.25 8.34
 -4 -31 -3 3.49 7.59
 -4 -35 -6 36.16 8.9
 -4 -39 -10 -4.39 7.9
 -5 6 11 -0.09 7.57
 -5 -8 8 28.4 8.35
 -5 -20 4 -1.53 7.92
 -5 -30 -1 5.49 8.93
 -5 -33 -3 49.17 10.35
 -5 -38 -7 26.43 9.16
 -5 -39 -8 0.1 8.65
 -6 -26 2 27.73 11.26
 -7 7 12 -1.1 9.87
 -7 1 11 4.78 9.07
 3 21 -11 63.45 9.15
 3 42 -11 -1.52 9.7
 3 43 -11 9.91 10.81
 3 16 -12 6.88 7.5
 3 47 -12 9.2 10.62
 3 3 -18 32.81 8.03
 3 1 -20 17.65 8.74
 3 -1 -24 -5.48 8.31
 3 -1 -25 0.18 8.13
 3 1 -30 0.27 11.29
 2 27 -4 31.53 7.21
 2 36 -4 42.06 8.07
 2 37 -4 -3.91 7.39
 2 17 -5 32.18 6.83
 2 -10 -33 5.65 10.15
 1 43 0 59.22 7.66
 1 -17 -13 181.14 11.43
 1 -19 -15 117.79 8.19
 0 31 4 321.98 19.52
 0 32 4 0.82 4.21
 0 -9 -3 572.83 33.1
 -1 4 4 459.97 27
 -2 -28 -6 36.92 5.8
 -3 3 8 32.41 7.21
 -3 -20 1 17.83 7.13
 -3 -32 -6 9.88 7.16
 -4 1 9 0.43 7.02
 -4 -11 6 15.51 7.43
 -4 -14 5 162.45 12.93
 -4 -36 -7 1.73 8.61
 -4 -37 -8 -7.2 8.21
 -4 -38 -9 16.23 8.18
 -4 -43 -17 -0.88 8.5
 -5 14 12 20.55 8.57
 -5 -22 3 0.05 7.78
 -5 -42 -12 1.33 9.39
 -5 -44 -16 -4.32 10.12
 -6 18 13 0 8.92
 -6 9 12 18.3 9.46
 -6 -10 8 17.83 9.9
 -6 -19 5 29.55 10.66
 -6 -31 -1 22.35 9.34
 -6 -34 -3 4.84 9.07
 -7 15 13 -2.13 9.69
 -6 19 13 42.14 10.61
 -7 16 13 8.31 9.91
 -7 8 12 4.6 9.98
 -4 14 11 147.31 11.77
 -5 7 11 73.18 9.43
 -6 3 11 11.49 10.47
 -7 2 11 10.4 9.92
 -5 1 10 7.23 8.1
 -6 -2 10 43.55 11.46
 -3 9 9 11.17 6.04
 -2 15 8 48 5.46
 -5 -11 7 1.75 7.93
 -6 -13 7 2.97 9.93
 -5 -14 6 91.07 10.39
 -6 -16 6 -3.08 10.01
 -2 -2 5 745.37 43.86
 -5 -17 5 50.02 9.17
 0 30 4 20.8 4.6
 0 33 4 133.58 9.21
 0 34 4 0.29 3.97
 -6 -21 4 20.24 10.18
 -3 -15 3 55.31 8
 -1 -4 2 449.6 26.7
 -2 -12 2 25.81 5.41
 -5 -24 2 19.91 8.35
 -5 -26 1 74.02 10.3
 1 44 0 0 6.95
 -3 -22 0 107.73 10.49
 1 51 -1 2.75 8.39
 -3 -24 -1 31.61 6.54
 -4 -29 -2 24.84 8.03
 1 0 -4 1898.36 109.85
 -5 -34 -4 -3.5 8.9
 2 47 -5 5.47 9.56
 2 52 -6 8.08 10.04
 2 56 -7 -0.53 10.15
 3 29 -10 18.03 8.3
 3 30 -10 8.45 7.89
 3 31 -10 51.05 9.03
 3 32 -10 7.03 8
 3 33 -10 22.81 8.27
 3 20 -11 10.65 7.82
 3 44 -11 0.41 10.66
 3 48 -12 -1.09 9.89
 3 12 -13 96.12 9.9
 -4 -41 -13 6.31 8.36
 -5 -43 -14 0.7 10.23
 3 7 -15 4.37 6.97
 2 -10 -16 2.61 5.22
 3 4 -17 41.41 8.12
 -3 -41 -18 6.85 6.99
 2 -13 -20 0.23 5.79
 3 0 -21 44.52 9.37
 3 -1 -23 0.1 8.66
 2 -14 -23 3.96 6.54
 1 -23 -24 0.09 5.15
 2 -14 -25 5.25 6.68
 3 -1 -26 -6.95 8.54
 2 -14 -26 6.34 7.13
 3 -1 -27 -1.93 9.38
 3 0 -29 15.76 11.06
 2 -13 -29 1.29 8.16
 1 -22 -29 1.94 6.49
 2 -11 -32 -0.88 9.75
 -6 20 13 6.05 9.65
 -5 15 12 8.13 8.37
 -6 10 12 6.86 9.1
 -3 18 10 34.09 5.62
 -4 7 10 52.84 7.95
 -2 8 7 181.5 11.97
 -4 -7 7 153.06 12.48
 -3 -9 5 411.98 25.79
 0 29 4 221.59 13.96
 0 35 4 37.02 5.1
 -3 -12 4 38.21 7.78
 -2 -9 3 1328.85 77.47
 -4 -19 3 25.29 7.67
 -2 -17 0 260.33 16.7
 -6 -29 0 0.84 9.6
 -1 -15 -2 374.66 22.32
 -5 -31 -2 18.19 10.05
 2 39 -4 2.39 7.34
 -3 -29 -4 47.22 7.25
 -4 -32 -4 -3.62 7.86
 -6 -35 -4 1.98 9.94
 2 16 -5 514.29 31.23
 2 48 -5 31.4 10.19
 2 11 -6 6.49 5.75
 2 53 -6 -4.05 9.87
 -1 -24 -7 28.82 4.81
 -3 -33 -7 12.33 6.89
 2 4 -8 55.6 6.44
 3 27 -10 5.03 7.82
 3 28 -10 21.42 8.24
 3 36 -10 19.52 8.47
 3 37 -10 2.32 8.94
 2 -1 -10 44.53 6.84
 3 19 -11 137.25 11.93
 3 45 -11 16 10.69
 2 -3 -11 101 8.59
 -3 -37 -11 3.24 7.12
 -5 -41 -11 -2.81 9.59
 3 15 -12 133.02 11.63
 3 49 -12 0.14 9.66
 2 -9 -15 111.04 8.93
 -4 -42 -15 3.82 8.89
 -2 -37 -16 -5.68 5.61
 2 -11 -17 19.58 5.47
 3 -1 -22 4.39 8.34
 1 -23 -23 1.2 5.19
 1 -23 -25 0 5.33
 2 -14 -27 22.33 8.13
 2 -12 -31 -1.39 9.1
 -7 9 12 -5.73 9.97
 -4 15 11 2.86 6.55
 -6 4 11 12.99 9.7
 -7 3 11 9.46 10.61
 -6 -1 10 21.54 10.05
 -4 -3 8 236.84 16.48
 -5 -7 8 43.94 8.63
 -6 -9 8 22.1 11.07
 0 28 4 36.09 4.81
 0 36 4 32.4 5.1
 -5 -19 4 87.92 10.24
 -6 -23 3 3.14 9.93
 -6 -25 2 -2.83 9.56
 -6 -27 1 2.13 9.19
 1 45 0 56.14 7.95
 -1 -10 0 0.22 4.07
 1 52 -1 0 7.7
 -6 -32 -2 2.01 9.33
 2 40 -4 28.03 7.66
 -1 -19 -4 0.79 3.55
 1 -3 -5 2686.41 155.19
 -5 -35 -5 3.1 9.12
 -6 -36 -5 12.39 9.8
 2 7 -7 539.96 32.46
 2 57 -7 5.02 10.36
 -3 -34 -8 3.01 6.92
 -3 -35 -9 35.16 7.96
 3 25 -10 12.1 8.07
 3 26 -10 56.01 8.86
 3 38 -10 29.58 9.76
 3 39 -10 -2.8 9.88
 -3 -36 -10 1.88 7.65
 3 46 -11 4.68 10.81
 3 50 -12 -8.43 9.59
 3 11 -13 -2.04 7.25
 2 -8 -14 60.91 6.84
 -3 -39 -14 0.14 6.87
 1 -20 -16 4.42 3.77
 -5 -44 -17 0 10.59
 3 2 -18 37.77 8.14
 2 -12 -18 47 6.61
 -4 -43 -18 1.36 8.99
 3 1 -19 5.86 7.79
 3 0 -20 9.1 8.46
 2 -14 -22 16.27 6.53
 3 -2 -25 1.04 8.23
 1 -23 -26 10.81 5.93
 3 0 -30 8.38 11.26
 -5 16 12 10.97 8.38
 -6 11 12 9.51 9.29
 -5 8 11 1.35 7.54
 -5 2 10 10.64 8.36
 -4 2 9 88.22 8.97
 -3 -1 7 4.49 6.54
 -3 -5 6 275.41 18.23
 -6 -18 5 0.29 10.08
 0 37 4 10.13 4.72
 -4 -16 4 121.5 10.96
 -4 -21 2 132.35 11.68
 -4 -23 1 81.23 10.1
 -4 -25 0 2.82 8
 1 12 -1 902.78 52.69
 -2 -19 -1 4.34 5.67
 -5 -29 -1 10.36 9.65
 1 7 -2 64.45 6.15
 -2 -21 -2 4.48 6.27
 -1 -17 -3 61.91 5.32
 2 23 -4 95.58 9.53
 2 41 -4 7.93 7.51
 2 49 -5 -3.48 9.97
 -4 -33 -5 25.26 9.38
 2 54 -6 9.12 9.84
 -5 -36 -6 10.28 8.96
 -2 -29 -7 32.93 5.91
 2 1 -9 58.06 6.87
 3 24 -10 36.72 8.48
 3 40 -10 16.05 10.29
 3 18 -11 4.24 7.46
 1 -16 -12 183.29 11.63
 -4 -40 -12 4.28 8.3
 -2 -35 -13 30.1 6.39
 3 8 -14 73.32 9.4
 3 6 -15 -7.17 7.84
 -3 -40 -16 1.98 6.94
 3 3 -17 0.77 7.55
 3 -1 -21 0 8.8
 1 -23 -22 9.68 5.12
 3 -2 -24 33.36 8.87
 3 -2 -26 0.8 8.66
 3 -2 -27 4.06 9.51
 2 -14 -28 13.04 7.85
 3 -1 -29 -1.46 10.41
 2 -13 -30 -1.5 8.26
 -7 10 12 15.55 9.47
 -6 5 11 16.5 10.71
 -3 19 10 39.49 5.83
 -4 8 10 32.2 7.4
 -3 10 9 252.85 16.85
 -3 4 8 119.72 10.34
 -5 -10 7 99.98 10.81
 -6 -12 7 27.34 10.3
 -2 3 6 35.58 5.13
 -4 -10 6 82.85 9.37
 -6 -15 6 34.6 10.65
 -4 -13 5 11.46 7.46
 -5 -16 5 25.93 8.15
 0 27 4 68.95 5.83
 0 38 4 1.63 4.73
 -1 0 3 9999 576.52
 -5 -21 3 32.83 8.67
 -3 -17 2 76.81 9.08
 -1 -7 1 863.28 50.34
 1 46 0 -2.48 7.03
 -6 -30 -1 0.26 9.17
 1 3 -3 1631.01 94.49
 -3 -27 -3 23.83 6.81
 -4 -30 -3 8.75 7.68
 -5 -32 -3 2.86 8.89
 -6 -33 -3 3.87 9.38
 2 22 -4 108.84 9.82
 2 42 -4 6.74 7.69
 2 15 -5 17.2 6.14
 -3 -30 -5 34.34 7.44
 -5 -37 -7 2.95 9.63
 -5 -38 -8 5.78 9.48
 -5 -39 -9 -3.08 9.48
 3 23 -10 37.97 8.48
 3 41 -10 4.83 11.07
 3 42 -10 3.95 9.96
 3 17 -11 274.29 18.81
 3 47 -11 7.88 10.94
 -5 -42 -13 2.72 9.91
 -5 -43 -15 0.88 10.53
 1 -22 -19 13.25 4.67
 -2 -38 -19 3.05 5.13
 -3 -41 -19 -0.5 7.14
 2 -14 -21 64.16 8.11
 3 -2 -23 23.5 8.79
 1 -23 -27 3.54 6.04
 2 -12 -32 8 9.75
 -5 17 12 22.18 8.61
 -6 12 12 5.34 10.43
 -4 16 11 61.14 8.44
 -7 4 11 14.04 9.94
 -6 0 10 49.49 10.84
 -7 -1 10 4.35 9.94
 -5 -2 9 34.24 8.37
 -2 16 8 2.77 4.43
 -5 -6 8 1.29 8.62
 -5 -13 6 -1.18 8.09
 -6 -20 4 6.77 10.16
 0 15 3 271.26 15.96
 -5 -23 2 12.85 8.39
 -5 -25 1 -3.12 8.3
 2 43 -4 11.52 8.12
 2 50 -5 28.48 10.25
 -2 -26 -5 3.57 5.9
 2 10 -6 1003.41 58.98
 2 55 -6 -5.94 10.03
 -4 -34 -6 3.03 9.2
 3 22 -10 48.03 8.93
 3 43 -10 -1.06 9.78
 3 48 -11 7.04 9.78
 -4 -39 -11 -0.47 8.49
 3 13 -12 48.42 8.58
 3 10 -13 68.36 9.28
 2 -7 -13 5.26 5.69
 -4 -41 -14 -0.01 8.1
 -1 -32 -15 -1.64 3.75
 -4 -42 -16 -0.88 8.64
 3 1 -18 1.97 7.33
 3 0 -19 6.41 7.56
 2 -13 -19 1.24 5.34
 -1 -34 -19 8.08 2.94
 -4 -43 -19 3.83 8.98
 3 -2 -22 29.28 9.52
 2 -14 -29 6.2 8.46
 3 -1 -30 6.78 10.34
 1 -22 -30 2.38 5.35
 -5 18 12 2.16 7.68
 -7 11 12 2.43 10.11
 -5 9 11 45.77 8.71
 -5 3 10 54.29 8.98
 -6 -4 9 16.22 9.99
 -6 -8 8 0 9.68
 -4 -6 7 4.06 7.23
 -3 -8 5 0.08 6.9
 0 26 4 52.54 5.13
 0 39 4 0.02 4.87
 -2 -5 4 399.9 24.22
 -4 -18 3 13.23 7.16
 -6 -22 3 16.06 10.52
 -6 -24 2 16.25 10.11
 -2 -14 1 688.72 40.76
 -3 -19 1 29.59 8.42
 -6 -26 1 25.75 10.33
 1 47 0 23.04 7.77
 2 21 -4 82.51 8.74
 2 44 -4 0 8.34
 -5 -33 -4 34.77 10.19
 -6 -34 -4 3.31 9.11
 2 51 -5 -0.54 9.83
 2 6 -7 47.45 6.34
 1 -8 -7 53.59 4.46
 -4 -35 -7 21.69 9.3
 2 3 -8 639.39 38.06
 1 -10 -8 265.63 15.92
 -2 -30 -8 36.35 6.17
 3 21 -10 17.64 7.89
 3 44 -10 -2.69 10
 -4 -38 -10 29.09 8.82
 3 49 -11 -0.81 9.82
 -2 -34 -12 4.04 5.8
 -5 -41 -12 -0.41 9.69
 3 7 -14 41.22 7.91
 3 5 -15 -2.95 7.49
 3 2 -17 83.21 9
 3 -1 -20 18 8.46
 3 -3 -24 0 8.51
 3 -3 -25 0 8.73
 2 -15 -25 2.59 6.77
 3 -3 -26 2.85 9.17
 2 -15 -26 -2.37 7.56
 3 -3 -27 1.63 8.88
 3 -2 -29 4.6 10.62
 2 -13 -31 0.21 8.58
 -6 13 12 -1.08 10.14
 -4 17 11 -0.1 6.33
 -6 6 11 -2.4 9.41
 -7 5 11 7.79 9.67
 -3 20 10 25.85 5.35
 -4 9 10 27.15 6.98
 -7 0 10 7.61 10.09
 -4 3 9 46.72 7.52
 -6 -11 7 7 10
 -6 -14 6 0.16 9.82
 -6 -17 5 37.67 10.82
 -5 -18 4 4.6 8.15
 -3 -14 3 112.84 10.47
 -4 -28 -2 54.78 8.26
 -5 -30 -2 3.36 9.09
 -6 -31 -2 20.52 9.64
 2 45 -4 12.35 9.05
 2 14 -5 1299.58 76.05
 -6 -35 -5 -1.97 10.32
 2 56 -6 0.59 10.08
 -3 -31 -6 -1.3 6.5
 -4 -36 -8 7.98 8.7
 3 30 -9 5.88 8.02
 3 31 -9 0.2 7.95
 3 35 -9 -3.05 8.23
 -2 -31 -9 -1.91 5.29
 -4 -37 -9 -3.96 8.24
 3 20 -10 25.58 8.07
 3 45 -10 7.62 10.01
 2 -2 -10 16.67 5.93
 3 50 -11 4.41 9.54
 2 -4 -11 54.27 6.9
 3 12 -12 6.44 7.25
 3 9 -13 60.78 8.42
 1 -21 -17 0 3.8
 4 26 -20 10.69 11.24
 4 27 -20 0 8.94
 -3 -41 -20 -2.42 7.43
 4 23 -21 1.81 10.01
 4 24 -21 5.42 10.12
 3 -2 -21 34.67 10
 4 21 -22 0.64 9.47
 3 -3 -23 -2.21 8.76
 2 -15 -23 7.72 6.57
 2 -15 -27 3.65 7.77
 3 -3 -28 8.62 9.6
 1 -23 -28 0.75 6.38
 3 -2 -30 3.47 10.23
 -5 19 12 33.68 9.12
 -7 12 12 15.89 10.55
 -5 10 11 0.71 7.54
 -6 1 10 8.72 9.78
 -3 11 9 10.14 6.42
 -2 9 7 732.48 43.01
 -3 0 7 148.67 11.53
 -5 -9 7 1.64 8.18
 -4 -9 6 97.99 10.14
 -2 -1 5 5.53 5.04
 -5 -15 5 37.81 8.83
 0 40 4 -0.77 5.03
 -3 -11 4 237.66 16.29
 -4 -15 4 2.62 7.17
 -4 -20 2 4.32 7.31
 1 48 0 -5.97 7.77
 -3 -21 0 103.35 10.68
 -3 -23 -1 116.63 10.57
 2 20 -4 20.84 6.88
 2 46 -4 -1.1 9.55
 -4 -31 -4 26.01 8.17
 2 52 -5 18.45 10.2
 -5 -34 -5 -0.66 9.27
 -6 -36 -6 12.43 10.85
 3 28 -9 53.22 9.14
 3 29 -9 0.93 7.86
 3 36 -9 55.19 10.31
 3 37 -9 1.61 8.82
 3 38 -9 60.71 10.32
 3 46 -10 0 9.71
 -2 -32 -10 0.89 5.16
 3 15 -11 53.86 8.37
 3 51 -11 -1.03 11.01
 -2 -33 -11 31.97 5.94
 -5 -40 -11 10.61 10.05
 -5 -42 -14 0 9.66
 2 -10 -15 30.14 5.73
 2 -11 -16 32.54 6.02
 -5 -43 -16 0.5 10.51
 2 -12 -17 12.1 5.28
 -3 -40 -17 -2.13 7.2
 4 25 -20 0.75 10.17
 2 -14 -20 89.9 8.66
 4 22 -21 8.57 10.24
 2 -14 -30 -1.52 8.4
 -6 14 12 11.58 10.33
 -7 13 12 1.96 10.18
 -4 18 11 7 6.53
 -6 7 11 17.62 10.61
 -7 6 11 0 9.46
 -5 4 10 -2.41 7.99
 -5 -1 9 12.6 8.64
 -6 -3 9 14.9 10.98
 -3 5 8 13.6 6.48
 -5 -5 8 60.74 9.39
 -6 -7 8 23.25 10.14
 -3 -4 6 -2.66 6.74
 -5 -12 6 82.21 10.3
 -4 -12 5 153.09 12.47
 -6 -19 4 21.67 10.79
 -2 -8 3 134.32 9.82
 -5 -20 3 7.47 8.08
 -2 -11 2 121.58 9.19
 1 31 1 396.2 24.56
 1 32 1 2.89 5.71
 1 33 1 256.99 16.69
 1 34 1 9.49 5.66
 1 35 1 15.37 6.03
 -4 -22 1 24 8.47
 1 11 -1 366.45 21.97
 -5 -28 -1 21.06 9.46
 -6 -29 -1 11.76 9.67
 -6 -32 -3 0.33 10.15
 -2 -24 -4 236.38 15.64
 -3 -28 -4 64.92 8.42
 2 9 -6 35.76 6.12
 -1 -25 -8 8.64 4.32
 3 26 -9 152.02 12.78
 3 27 -9 1.91 7.92
 3 39 -9 -4.41 9.62
 3 40 -9 10.15 10.22
 2 0 -9 -0.28 5.38
 3 19 -10 45.17 8.4
 3 47 -10 2.32 9.94
 1 -15 -11 73.83 5.89
 3 11 -12 31.06 7.35
 -3 -37 -12 3.06 7.61
 -4 -40 -13 4.05 8.57
 3 6 -14 5.36 6.73
 -3 -39 -15 -2.77 7.13
 3 1 -17 3.69 7.56
 -2 -37 -17 3.74 5.64
 -4 -42 -17 -4.06 8.98
 3 0 -18 48.63 8.27
 4 27 -19 7.19 9.78
 4 28 -19 5.22 10.31
 4 29 -19 -0.19 10.33
 3 -1 -19 2.95 7.46
 4 23 -20 8.11 10.12
 4 24 -20 18.54 10.45
 3 -2 -20 2.12 8.29
 4 21 -21 20.02 10.39
 3 -3 -22 8.6 8.39
 2 -15 -22 20.87 6.77
 4 18 -23 4.76 10.01
 3 -4 -25 1.91 8.21
 3 -4 -26 -12.52 8.87
 2 -15 -28 -2 7.64
 3 -3 -29 -9.06 10.57
 2 -13 -32 -5.57 10.43
 -5 20 12 -1.74 8.5
 -6 15 12 4.52 10.12
 -3 21 10 15.93 5.22
 -7 1 10 6.85 10.04
 -2 17 8 184.98 11.96
 -4 -5 7 163.48 12.82
 -6 -16 5 9.86 10.5
 0 25 4 33.87 4.4
 0 41 4 37.21 5.78
 -6 -21 3 -0.17 9.95
 -5 -22 2 16.59 8.26
 1 30 1 21.58 6.24
 1 36 1 2.16 5.6
 1 37 1 5.85 5.74
 -5 -24 1 68.53 10.8
 1 49 0 6.23 8.42
 -2 -16 0 439.58 26.58
 -4 -24 0 1.02 8.3
 -5 -26 0 85.71 10.73
 -5 -31 -3 47.54 10.3
 2 19 -4 96.23 9.14
 2 47 -4 12.89 9.78
 2 13 -5 25.39 6.29
 2 53 -5 -0.2 10.42
 -4 -32 -5 -0.2 8.22
 1 -6 -6 107.34 7.29
 -1 -22 -6 30.19 4.9
 -2 -27 -6 10.96 5.19
 -5 -35 -6 0 9.01
 -3 -32 -7 3.98 6.53
 3 25 -9 1.58 7.93
 3 41 -9 0 9.71
 3 18 -10 22.9 7.7
 3 48 -10 0.79 9.96
 -5 -39 -10 -7.17 10.12
 3 14 -11 25.13 7.8
 3 52 -11 0.42 9.05
 3 8 -13 12.98 7.09
 2 -9 -14 94.16 8.2
 3 4 -15 34.74 8.25
 -4 -41 -15 4.61 8.87
 2 -13 -18 -1.92 5.1
 4 25 -19 4.75 10.49
 4 26 -19 14.27 10.4
 4 22 -20 9.2 10.13
 -2 -38 -20 2.49 5.29
 4 20 -21 5.17 10.19
 -3 -41 -21 1.2 7.2
 4 18 -22 1.83 10.64
 4 17 -23 8.87 10.37
 3 -4 -24 8.88 8.73
 1 -23 -29 -0.73 6.85
 3 -2 -31 -0.41 11.89
 -5 21 12 26.73 9.92
 -7 14 12 8.88 10.5
 -4 19 11 2.1 6.39
 -5 11 11 16.71 7.81
 -7 7 11 -0.18 9.66
 -4 10 10 103.75 9.68
 -6 2 10 37.53 11.44
 -7 -3 9 13.14 10.03
 -6 -10 7 13.33 9.91
 -2 4 6 118.7 8.47
 -6 -13 6 4.25 9.73
 -3 -16 2 161.52 12.53
 -6 -23 2 8.73 9.99
 1 29 1 384.42 23.93
 1 38 1 -1.25 6.22
 -6 -25 1 0 9.89
 -1 -12 -1 49.9 4.88
 2 30 -3 19.95 7.12
 2 31 -3 249.83 16.96
 2 32 -3 1.95 7.15
 2 33 -3 210.87 15.14
 2 34 -3 6.45 7.29
 2 35 -3 59.55 8.58
 2 36 -3 22.78 7.67
 -4 -29 -3 4.76 7.16
 2 48 -4 11.75 10.03
 -6 -33 -4 -8.22 10.44
 2 5 -7 402.49 24.6
 -5 -36 -7 13.83 8.9
 -3 -33 -8 36.06 7.91
 -5 -37 -8 -4.62 9.88
 3 24 -9 162.31 13.22
 3 42 -9 17.53 10.14
 3 43 -9 4.97 11.5
 -5 -38 -9 5.32 9.34
 3 49 -10 -0.92 10.78
 -3 -36 -11 25.03 8.18
 -5 -41 -13 0 9.72
 3 2 -16 120.71 11.14
 -5 -43 -17 1.34 10.85
 4 28 -18 9.56 10.42
 4 29 -18 -5.39 10.28
 4 30 -18 2.07 10.57
 4 31 -18 0.52 10.47
 4 24 -19 21.8 10.64
 4 21 -20 8.01 10.24
 4 19 -21 23.01 10.58
 3 -3 -21 20.94 8.62
 3 -4 -23 9.2 8.63
 0 -30 -24 -0.43 3.7
 0 -30 -25 0.04 3.97
 3 -4 -28 8.4 10.05
 2 -15 -29 -5.14 8.09
 3 -3 -30 3.45 11.12
 2 -14 -31 0 8.88
 -6 16 12 3.81 10.35
 -7 15 12 4.96 10.31
 -6 8 11 3.01 10.85
 -3 22 10 50.47 6.23
 -5 5 10 73.23 10.01
 -7 2 10 9.25 10.23
 -3 12 9 484.59 29.57
 -5 0 9 57.26 9.12
 -6 -2 9 45.91 11.36
 -6 -6 8 9.09 9.83
 -5 -8 7 38.23 8.69
 -3 -7 5 591.02 35.78
 0 42 4 0.74 5.14
 -5 -17 4 78.71 10.85
 -4 -17 3 21.21 7.4
 1 28 1 11.04 6.29
 1 39 1 5.76 6.05
 1 50 0 2.35 8.8
 -2 -18 -1 73.83 7.42
 1 6 -2 134.76 9.47
 -6 -30 -2 -1.99 9.62
 2 28 -3 31.9 7.98
 2 29 -3 114.06 10.4
 2 37 -3 8.35 7.24
 2 38 -3 12.62 7.72
 -2 -22 -3 141.37 10.87
 -3 -26 -3 25.03 6.95
 2 18 -4 49.6 7.17
 -5 -32 -4 -0.2 9.91
 2 54 -5 -0.33 9.88
 -4 -33 -6 55.98 9.53
 2 2 -8 204.35 13.49
 3 23 -9 0.37 7.55
 3 44 -9 0 10.16
 -3 -34 -9 2.1 7.58
 3 17 -10 46.45 8.47
 -3 -35 -10 48.56 9.29
 3 13 -11 5.83 7.09
 3 10 -12 -6.55 7.32
 3 5 -14 20.91 7.84
 -5 -42 -15 0 10
 4 26 -18 18.91 10.41
 4 27 -18 -7.18 10.68
 -4 -42 -18 2.56 9.35
 4 22 -19 9.8 10.2
 4 23 -19 3.45 10.03
 4 20 -20 8.15 9.96
 2 -15 -21 1.46 6.24
 4 17 -22 14.38 11.12
 3 -4 -22 7.92 8.13
 4 16 -23 0.27 10.86
 4 15 -24 3.9 10.24
 3 -4 -29 -1.63 10.33
 -5 22 12 7.53 8.81
 -5 12 11 15.06 7.74
 -7 8 11 -0.83 9.69
 -6 3 10 9.46 11.02
 -3 6 8 24.07 6.92
 -5 -4 8 25.32 8.3
 -3 1 7 0 7.03
 -4 -8 6 19.63 7.7
 -5 -11 6 0 7.83
 -5 -14 5 68.44 9.67
 -1 5 4 1447.09 83.74
 -6 -18 4 4.49 10.23
 -3 -13 3 35.97 7.36
 1 27 1 109.9 9.05
 1 40 1 -1.01 5.93
 -3 -18 1 24.01 7.94
 -2 -20 -2 53.43 7.42
 -5 -29 -2 14.42 10.46
 2 27 -3 73.41 9.3
 2 39 -3 4.47 7.1
 2 40 -3 1.02 6.64
 2 49 -4 -3.34 10.12
 -3 -29 -5 25.02 7.57
 -6 -34 -5 0.64 10.52
 2 8 -6 958.07 56.32
 3 22 -9 158.36 12.99
 3 45 -9 1 10.25
 3 50 -10 5.92 11.41
 -4 -38 -11 17.05 8.73
 3 7 -13 200.47 14.63
 2 -8 -13 29.27 6.07
 4 32 -17 5.46 10.7
 4 33 -17 11.98 10.66
 4 34 -17 -4.74 10.73
 3 0 -17 79.1 9.26
 4 25 -18 -0.64 10.39
 -3 -40 -18 1.72 7.56
 -5 -43 -18 -0.91 10.07
 4 21 -19 -7.38 9.96
 3 -2 -19 -3.17 7.3
 2 -14 -19 58.24 7.48
 4 19 -20 20.63 10.35
 3 -3 -20 62.85 9.59
 1 -23 -20 19.23 5.12
 4 16 -22 0.61 9.9
 4 15 -23 5.65 9.97
 0 -30 -23 0.12 3.3
 4 14 -24 7.06 11.38
 3 -5 -25 14.11 8.9
 2 -16 -25 5.02 6.87
 1 -24 -25 11.71 5.88
 3 -5 -26 17.94 9.48
 2 -16 -26 14.47 7.33
 0 -30 -26 0.25 4.35
 3 -3 -31 -5.97 12
 -5 23 12 13.72 9.62
 -6 17 12 13.55 10.3
 -7 16 12 4.78 10.36
 -4 20 11 3.17 6.17
 -6 9 11 10.8 10.76
 -4 11 10 7.43 6.57
 -4 5 9 157.74 12.32
 -7 -2 9 -0.72 11.42
 -2 10 7 703.91 41.38
 -6 -9 7 25.91 10.41
 -3 -3 6 147.84 12.08
 -4 -11 5 -0.28 7.63
 -6 -15 5 22.92 10.71
 0 24 4 0.36 3.51
 0 43 4 63.08 6.9
 -2 -4 4 190.7 12.59
 -3 -10 4 19.11 7.38
 -4 -14 4 262.99 18.22
 -5 -19 3 100.08 10.84
 -6 -20 3 -2.04 10.24
 -4 -19 2 144.18 12.27
 1 26 1 2.93 5.44
 1 41 1 26.02 7
 -6 -28 -1 4.51 9.8
 -3 -24 -2 1.14 6.63
 -4 -27 -2 0.59 8.03
 2 26 -3 110.44 10.88
 2 41 -3 29.19 8.28
 -6 -31 -3 5.38 10.72
 2 50 -4 10.09 10.37
 1 -1 -4 34.8 4.67
 2 12 -5 1090.7 64
 2 55 -5 2.9 9.9
 -5 -33 -5 22.04 10.06
 -6 -35 -6 -0.75 10.76
 -4 -34 -7 1.48 9.36
 -6 -36 -7 4.09 10.88
 3 21 -9 6.19 7.33
 3 46 -9 3.63 9.74
 3 16 -10 125.88 11.41
 3 51 -10 1.49 10.26
 2 -3 -10 243.73 16.06
 -4 -37 -10 -0.12 8.31
 3 12 -11 42.39 8.24
 3 9 -12 250.83 17.5
 -5 -40 -12 -8.2 10.23
 -1 -31 -14 62.86 5.4
 -2 -35 -14 13.07 6.47
 -3 -38 -14 17.37 7.93
 -4 -40 -14 -4.3 9.42
 4 28 -17 10.39 10.4
 4 29 -17 15.67 10.95
 4 30 -17 11.25 10.75
 4 31 -17 21.72 9.81
 4 23 -18 -0.65 10.23
 4 24 -18 37.31 11.08
 1 -22 -18 57.45 5.64
 4 20 -19 6.65 9.93
 4 18 -20 -2.68 9.81
 4 15 -22 1.47 9.9
 4 14 -23 5.57 10.92
 3 -5 -24 11.91 8.47
 1 -24 -24 31.33 6.08
 1 -24 -26 6.07 6.03
 2 -16 -27 9.24 7.55
 3 -5 -28 8.19 9.93
 3 -4 -30 1.87 10.47
 2 -15 -30 0.97 8.19
 -6 18 12 0 9.7
 -7 17 12 7.54 10.43
 -5 13 11 0.71 7.42
 -7 9 11 3.78 9.65
 -3 23 10 28.75 5.56
 -5 6 10 2.56 8.26
 -7 3 10 15.85 11.36
 -5 1 9 11.44 7.99
 -6 -1 9 17.55 11.34
 -4 -4 7 0.13 7.33
 -6 -12 6 0 9.96
 -2 0 5 936.63 54.86
 -1 -3 2 280.17 17.16
 -5 -21 2 35.15 8.82
 -6 -22 2 14.01 10.67
 1 42 1 1.98 6.19
 -2 -13 1 3.25 4.89
 -4 -21 1 223.26 16.46
 -6 -24 1 12.55 11.7
 1 16 0 576.44 34.05
 -3 -20 0 11.5 7.45
 -5 -25 0 0.29 9.45
 -6 -26 0 13.67 10.17
 -3 -22 -1 21.54 7.54
 -4 -25 -1 5.01 6.89
 2 42 -3 5.72 8.58
 2 17 -4 438.53 26.93
 -4 -30 -4 34.52 8.14
 -2 -28 -7 84.92 8.06
 3 30 -8 20.61 8.14
 3 34 -8 25.17 8.16
 3 35 -8 4.02 8.23
 3 36 -8 69.1 9.86
 3 37 -8 2.49 8.63
 -4 -35 -8 12.19 9.19
 3 47 -9 -3.14 10.34
 2 -1 -9 93.09 8.32
 -1 -26 -9 89.08 6.82
 -4 -36 -9 6.24 8.73
 3 52 -10 10.23 10.84
 2 -5 -11 234.92 15.44
 3 1 -16 -2.95 7.36
 -3 -39 -16 2.34 7.16
 -4 -41 -16 -1.21 9.26
 4 26 -17 6.37 10.33
 4 27 -17 5.25 10.21
 4 22 -18 4.14 10.16
 4 19 -19 2.74 9.98
 -4 -42 -19 3.64 9.82
 4 17 -20 16.82 10.28
 3 -4 -21 9.24 8.5
 -2 -38 -21 1.05 5.4
 3 -5 -23 12.84 8.94
 2 -16 -23 0.7 6.59
 1 -24 -23 21.67 5.67
 4 13 -24 14.68 10.08
 1 -24 -27 -0.5 6.28
 2 -16 -28 2.92 8.37
 2 -14 -32 0 9.5
 -5 24 12 6.53 9.64
 -4 21 11 -2.52 6.3
 -6 10 11 23.91 10.18
 -6 4 10 14.99 10.07
 -3 13 9 50.28 7.51
 -7 -1 9 2.91 10.61
 -2 18 8 6.64 4.5
 -5 -7 7 -2.26 7.84
 -1 18 6 0.31 1.85
 0 44 4 0.29 5.53
 -5 -16 4 7.48 8.1
 1 25 1 6.35 5.48
 -5 -23 1 0 8.45
 -4 -23 0 59.98 8.55
 1 10 -1 454.16 27.01
 2 43 -3 34.48 9.41
 1 2 -3 1205.69 70.01
 -5 -30 -3 0.48 10.26
 2 51 -4 4.15 11.19
 -6 -32 -4 4.42 10.81
 -2 -25 -5 29.61 6.16
 -3 -30 -6 1.93 7.03
 -5 -34 -6 10.93 10.45
 3 28 -8 92.74 10.43
 3 29 -8 -7.88 8.31
 3 38 -8 57.42 11.08
 3 39 -8 -0.4 9.12
 3 20 -9 15.52 7.67
 3 48 -9 5.55 11.04
 3 15 -10 0 7.11
 3 6 -13 -4.28 7.05
 3 4 -14 57.63 8.21
 -5 -41 -14 -2.11 10.76
 2 -12 -16 4.8 5.49
 -5 -42 -16 -2.23 10.64
 4 25 -17 5.41 10.5
 4 21 -18 1.7 10.33
 2 -15 -20 0 6.07
 4 15 -21 14.54 9.89
 4 14 -22 5.01 10.65
 4 13 -23 6.91 9.83
 4 12 -24 0 11.03
 4 12 -25 3.35 10.52
 3 -5 -29 -1.94 10.38
 3 -4 -31 0.01 11.47
 -5 25 12 -4.92 9.5
 -6 19 12 19.26 10.87
 -7 18 12 -7.3 10.67
 -7 10 11 8.86 9.97
 -3 24 10 39.48 5.83
 -4 12 10 148.16 12.04
 -7 4 10 2.96 10.45
 -5 -10 6 79.31 10.07
 -5 -13 5 -3.02 8.67
 -6 -17 4 15.78 10.55
 -4 -16 3 55.14 8.45
 1 43 1 33.9 7.58
 -1 -14 -2 474.42 28.04
 -6 -29 -2 0 9.89
 2 44 -3 -3.13 8.74
 2 16 -4 167.51 12.41
 -3 -27 -4 18.26 6.7
 -4 -31 -5 30.24 8.22
 2 4 -7 142.94 10.42
 -5 -35 -7 4.73 10.18
 3 27 -8 -0.23 7.98
 3 40 -8 41.46 11.51
 3 41 -8 1.98 9.34
 -5 -36 -8 11.83 9.16
 3 19 -9 24.89 7.85
 3 49 -9 0.39 11.21
 -5 -37 -9 2.77 9.35
 3 53 -10 0.87 11.74
 -5 -38 -10 3.31 10.33
 3 11 -11 73.19 9
 3 8 -12 8.45 7.97
 2 -7 -12 107.34 9
 -3 -37 -13 -3.29 7.54
 -4 -39 -13 1.38 8.88
 2 -11 -15 39.51 5.82
 4 29 -16 8.77 10.66
 4 30 -16 0.29 10.56
 4 31 -16 15.66 10.88
 4 32 -16 3.32 10.71
 4 33 -16 28.06 11.25
 4 34 -16 4.79 10.94
 4 35 -16 11.62 10.91
 4 36 -16 3.1 10.56
 4 23 -17 5.63 11.53
 4 24 -17 27.73 10.91
 3 -1 -17 -0.63 7.06
 2 -13 -17 0 5.32
 4 20 -18 0.57 10.01
 3 -2 -18 27.47 7.56
 -2 -37 -18 3.93 5.59
 4 18 -19 -2.72 10.87
 3 -3 -19 45.78 8.94
 4 14 -21 0.72 10.49
 4 13 -22 5.12 9.89
 3 -5 -22 7.11 8.9
 2 -16 -22 0 6.55
 4 12 -23 -1.37 11
 3 -6 -25 4.77 8.6
 3 -6 -26 4.93 8.62
 3 -6 -27 5.04 9.67
 0 -30 -27 0.64 4.75
 2 -16 -29 3.15 8.65
 3 -5 -30 1.37 10.99
 2 -15 -31 -5.89 9.25
 -6 20 12 -0.82 9.53
 -4 22 11 61.07 7.92
 -5 14 11 4.54 7.79
 -6 11 11 -3.35 10.63
 -5 7 10 70.07 9.88
 -4 6 9 12.85 6.72
 -6 0 9 51.5 10.92
 -3 7 8 0 6.98
 -6 -8 7 20.17 10.09
 -4 -7 6 106.36 10.67
 -3 -6 5 -0.96 6.82
 -6 -14 5 25.5 10.83
 0 45 4 44.24 6.79
 -2 -7 3 970.14 56.85
 -2 -10 2 88.96 7.62
 -3 -15 2 31.6 7.7
 1 24 1 3.42 5.15
 1 44 1 3.71 6.99
 -1 -9 0 1617.53 93.71
 -5 -28 -2 2.05 9.33
 2 45 -3 42.34 9.38
 -4 -28 -3 57.24 9.04
 2 52 -4 15.66 10.15
 -5 -31 -4 55.92 11.51
 2 11 -5 13.26 5.61
 1 -4 -5 22.13 3.67
 -6 -33 -5 11.83 10.13
 2 7 -6 2.2 5.35
 3 26 -8 156.98 13.24
 3 42 -8 14.47 10.66
 3 43 -8 -0.8 11.55
 2 1 -8 164.49 11.46
 -2 -29 -8 31.85 6.1
 3 14 -10 178.8 13.89
 -2 -34 -13 2.31 6.5
 2 -10 -14 146.07 10.48
 1 -19 -14 240.2 14.72
 4 27 -16 9.02 10.82
 4 28 -16 14.08 10.67
 -2 -36 -16 32.9 6.63
 4 22 -17 17.47 10.75
 4 19 -18 0.87 10.4
 2 -14 -18 40.09 6.32
 4 17 -19 0.73 10.04
 -3 -40 -19 5.62 7.94
 3 -4 -20 4.96 8.28
 4 11 -24 0.72 10.13
 3 -6 -24 -2.62 8.27
 4 11 -25 6.66 11.17
 3 -6 -28 -1.83 9.81
 1 -24 -28 2.24 6.59
 -4 23 11 -1.25 6.4
 -7 11 11 1.07 9.86
 -6 5 10 -0.76 10.93
 -7 5 10 22.28 10.28
 -5 2 9 30.02 8.83
 -7 0 9 5.65 10.61
 -7 -4 8 14.74 11.02
 -4 -3 7 93.24 9.95
 -6 -11 6 17.13 10.07
 -4 -10 5 111.22 10.83
 0 23 4 322.41 19.17
 -4 -13 4 11.77 7.81
 -1 1 3 6.16 3.98
 -5 -18 3 -2.47 9.34
 -6 -19 3 2.82 10.44
 -1 -6 1 165.4 10.97
 2 46 -3 -3.41 9.18
 -6 -30 -3 6.76 10.95
 2 53 -4 0 9.92
 -6 -34 -6 2.53 10.61
 -3 -31 -7 19.8 6.93
 3 25 -8 -0.63 7.72
 3 44 -8 5.3 10.63
 3 18 -9 22.33 7.63
 3 50 -9 12.83 11.68
 1 -14 -10 536.56 31.48
 -1 -27 -10 21 4.13
 -1 -30 -13 9.12 3.76
 -5 -40 -13 -1.38 11.15
 1 -20 -15 2.36 3.56
 -4 -40 -15 0 9.12
 4 26 -16 9.65 10.84
 3 0 -16 98.86 10.17
 4 21 -17 3.76 10.4
 -4 -41 -17 -2.43 9.4
 -5 -42 -17 -1.89 11.12
 4 18 -18 -3.31 11.53
 4 16 -19 0 10.38
 4 13 -21 -0.17 9.63
 3 -5 -21 26.81 9.54
 4 12 -22 -1.02 9.42
 1 -24 -22 3.5 4.97
 -2 -38 -22 4.59 5.83
 4 11 -23 7.04 9.94
 3 -6 -23 -0.57 8.62
 4 10 -25 11.53 11.56
 3 -6 -29 -2.39 11.2
 3 -5 -31 -1.17 12.86
 -6 21 12 8.85 10.41
 -5 15 11 5.65 8.39
 -6 12 11 34.59 11.17
 -3 25 10 8.09 4.97
 -4 13 10 -2.51 7.06
 -5 8 10 -0.62 7.97
 -3 14 9 645.8 38.66
 -5 -6 7 0.75 7.7
 -3 -2 6 73.45 8.37
 -3 -9 4 404.66 25.36
 -3 -12 3 192 14.03
 -4 -18 2 7.94 7.23
 -5 -20 2 5.12 8.52
 -6 -21 2 6.92 10.69
 1 45 1 61.54 8.48
 -6 -23 1 10.04 10.87
 1 15 0 171.07 11.24
 -2 -15 0 150.35 10.63
 -6 -25 0 -2.78 10.19
 2 22 -3 -3.52 6.82
 -1 -16 -3 305 18.42
 -1 -18 -4 0.45 3.82
 -4 -32 -6 4.27 8.36
 -6 -35 -7 11.38 10.49
 3 24 -8 134.22 11.94
 3 45 -8 -7.49 10.39
 3 51 -9 5.9 10.74
 3 10 -11 48 8.41
 -3 -36 -12 20.81 8.06
 3 5 -13 195.9 14.54
 1 -18 -13 1.5 3.22
 3 3 -14 6.94 7.54
 4 33 -15 32 11.4
 4 34 -15 1.51 10.68
 4 35 -15 11.29 10.73
 4 36 -15 1.11 10.73
 -5 -41 -15 6 11.4
 4 24 -16 9.75 10.57
 4 25 -16 -0.93 10.61
 4 20 -17 6.06 10.39
 2 -16 -21 35.71 6.92
 4 10 -24 13.25 10.18
 2 -17 -25 9.86 6.9
 2 -17 -26 2.75 7.1
 2 -16 -30 3.91 8.85
 -6 22 12 8.99 10.43
 -4 24 11 79.49 8.91
 -7 12 11 6.57 10.57
 -6 6 10 2.12 9.44
 -7 6 10 -2.06 11.29
 -6 1 9 5.79 10.17
 -7 1 9 1.91 10.66
 -2 11 7 23.05 4.54
 -6 -7 7 51.47 10.67
 -5 -9 6 17.98 8.59
 -5 -15 4 22.29 8.89
 -6 -16 4 23.05 11.12
 1 23 1 248.44 15.8
 1 46 1 5.08 7.22
 -3 -17 1 26.52 7.49
 -4 -20 1 2.7 7.95
 -5 -22 1 32.63 9.01
 -5 -24 0 73.83 10.28
 2 47 -3 4.54 9.51
 2 15 -4 228.47 15.18
 2 54 -4 4.53 10.04
 -4 -29 -4 16.02 7.98
 -5 -32 -5 -0.42 9.5
 -1 -23 -7 65.88 6.16
 -4 -33 -7 66.25 10.24
 3 23 -8 4.9 6.76
 3 46 -8 3.33 10.27
 -3 -32 -8 4.39 6.73
 3 17 -9 10.04 7.38
 3 52 -9 16.29 11.85
 -2 -30 -9 23.78 5.76
 3 13 -10 31.3 8.07
 -1 -28 -11 154.83 10.23
 -3 -35 -11 23.18 8.32
 3 7 -12 399.88 25.63
 -1 -29 -12 10.75 3.95
 -2 -33 -12 50.44 6.96
 -5 -39 -12 -0.33 10.07
 2 -9 -13 7.48 5.17
 4 29 -15 22.44 11.23
 4 30 -15 4.68 11.29
 4 31 -15 25.55 11.6
 4 32 -15 -2.51 11.07
 4 37 -15 -0.41 10.79
 4 38 -15 -8.84 10.99
 -3 -38 -15 4.3 7.73
 4 23 -16 13.92 10.82
 -3 -39 -17 0.88 7.57
 4 17 -18 7.14 10.43
 3 -3 -18 29.8 8.23
 4 15 -19 -1.84 10.3
 3 -4 -19 -1.92 8.03
 2 -15 -19 4.29 5.73
 4 13 -20 -2.63 10.3
 4 12 -21 9.97 9.84
 4 11 -22 7.07 10.78
 3 -6 -22 -0.48 8.23
 0 -30 -22 0 2.97
 4 10 -23 -5.4 9.76
 2 -17 -24 23.9 7.25
 4 9 -25 8.6 11.45
 4 9 -26 -6.64 10.75
 1 -24 -29 0.57 6.9
 3 -6 -30 8.14 10.95
 -5 16 11 2.57 8.54
 -6 13 11 -0.21 10.49
 -3 26 10 53 6.12
 -4 7 9 232.43 16.34
 -5 3 9 66.83 9.31
 -2 19 8 182.15 11.83
 -4 2 8 25.52 7.51
 -7 -3 8 17.34 11.05
 -6 -10 6 0.72 10.09
 -5 -12 5 63.01 10.1
 -6 -13 5 -1.44 10.61
 -3 -19 0 143.17 12.47
 -4 -22 0 4.95 7.41
 -4 -24 -1 36.47 8.99
 -3 -23 -2 130.63 11.12
 -6 -28 -2 0.68 10.21
 2 21 -3 350.28 22.27
 2 48 -3 2.45 10.73
 -5 -29 -3 24.85 11.06
 -6 -31 -4 5.54 10.7
 2 10 -5 837.02 49.4
 -3 -28 -5 65.66 8.7
 -2 -26 -6 62.39 7.26
 -5 -33 -6 17.37 10.01
 3 22 -8 137.29 11.87
 3 47 -8 -5.11 10.43
 -4 -34 -8 -1.3 9.7
 2 -2 -9 6.81 5.43
 -3 -33 -9 52.96 8.47
 2 -4 -10 0.27 5.27
 -2 -31 -10 5.97 5.52
 -3 -34 -10 7.53 8.86
 -4 -36 -10 14.49 9.81
 -2 -32 -11 0.52 5.45
 -4 -37 -11 -3.03 9.35
 4 27 -15 2.28 10.38
 4 28 -15 -1.85 10.61
 4 22 -16 2.58 10.41
 1 -21 -16 23.34 4.19
 4 19 -17 15.8 10.57
 3 -2 -17 77.66 9.21
 4 16 -18 17.27 10.72
 -5 -42 -18 0 11.81
 1 -23 -19 16.46 4.58
 3 -5 -20 74.65 10.32
 -1 -34 -20 0.74 3.34
 -3 -40 -20 3.6 7.95
 -2 -38 -23 3.18 5.93
 4 9 -24 2.49 10.02
 3 -7 -24 12.78 8.71
 3 -7 -25 13.97 9.39
 3 -7 -27 10.28 10.08
 3 -7 -28 13.44 9.74
 2 -17 -28 3.48 7.63
 3 -5 -32 3.03 12.53
 -4 25 11 2.59 6.58
 -7 13 11 -2.42 11.02
 -4 14 10 91.07 9.53
 -5 9 10 45.65 8.96
 -3 8 8 52.3 7.39
 -4 -6 6 2.53 7.58
 -1 11 5 144.85 8.9
 -2 1 5 5.93 4.98
 -2 -3 4 306.98 18.99
 -4 -15 3 6.01 7.43
 -5 -17 3 88.79 10.61
 -6 -18 3 5.98 10.62
 1 47 1 28.37 8.54
 -2 -17 -1 4.88 5.57
 -3 -21 -1 158.72 12.71
 1 5 -2 2204.43 127.52
 -2 -21 -3 172.58 12.52
 2 55 -4 0 9.65
 -6 -32 -5 0.63 10.79
 2 6 -6 42.55 6.34
 3 33 -7 24.61 8.72
 3 34 -7 4.15 8.34
 3 35 -7 12.72 8.42
 3 36 -7 28.6 8.97
 3 37 -7 6.14 9.43
 2 3 -7 222.42 14.54
 -5 -34 -7 5.02 9.22
 3 21 -8 23.63 7.73
 3 48 -8 13.36 10.61
 3 16 -9 128.12 11.73
 3 53 -9 5.08 11.7
 -4 -35 -9 0.55 9.11
 3 12 -10 62.66 9.17
 3 9 -11 206.24 15.1
 3 4 -13 9.35 6.85
 3 2 -14 136.46 11.65
 -4 -39 -14 -2.41 9.23
 -5 -40 -14 11.67 10.54
 4 26 -15 -9.43 10.94
 4 21 -16 27.33 10.77
 3 -1 -16 -3.17 7.15
 4 18 -17 6.98 10.53
 -4 -41 -18 -2.54 9.74
 4 12 -20 17.35 10.11
 4 11 -21 0.07 10.61
 4 10 -22 -1.07 10.63
 4 9 -23 12.2 10.08
 4 8 -25 -6.12 11.28
 4 8 -26 -4.06 10.61
 3 -7 -29 0.01 11.14
 3 -6 -31 0.31 11.6
 2 -16 -31 0.07 9.38
 -5 17 11 41.49 8.75
 -6 14 11 14.39 10.91
 -7 14 11 6.78 11.15
 -3 27 10 3.4 4.93
 -6 7 10 4.52 10.97
 -7 7 10 16.25 11.62
 -3 15 9 35.6 6.6
 -6 2 9 30.45 10.17
 -7 2 9 7.92 10.9
 -4 -2 7 1.27 7.57
 -5 -5 7 9.54 8.67
 -3 -5 5 704.6 42.16
 -4 -9 5 18.6 8.05
 -4 -12 4 209 15.42
 -6 -20 2 -2.17 10.68
 1 22 1 17.72 4.98
 -6 -22 1 7.33 11.89
 -6 -24 0 2.62 10.59
 -2 -19 -2 3.25 5.78
 -5 -27 -2 8 9.31
 2 20 -3 11.54 6.76
 2 49 -3 4.46 9.92
 2 14 -4 593.77 35.64
 -5 -30 -4 0.11 10.45
 3 32 -7 4.5 8.97
 3 38 -7 24.89 9.24
 3 39 -7 -1.98 9.2
 3 40 -7 23.12 10.78
 3 49 -8 0.06 11.21
 -5 -35 -8 9.9 10.51
 3 54 -9 7.37 11.02
 -5 -36 -9 4.48 10.47
 -5 -37 -10 7.22 9.82
 3 6 -12 18.5 7.13
 1 -17 -12 386.19 23
 4 25 -15 0 10.51
 4 20 -16 -1.71 10.71
 -4 -40 -16 6.12 9.72
 -5 -41 -16 3.97 11.03
 4 17 -17 14.73 10.43
 4 15 -18 1.04 10.32
 3 -6 -21 5.93 8.95
 3 -7 -23 3.62 8.64
 4 8 -24 2.26 10.12
 2 -17 -29 4.82 8.71
 -4 26 11 70.31 8.61
 -4 8 9 -4.87 7.03
 -5 4 9 17.1 7.82
 -6 -2 8 19.92 10.23
 -7 -2 8 8.22 10.64
 -6 -6 7 22.88 10.28
 -5 -8 6 40.29 9.11
 -5 -14 4 18.26 8.33
 -6 -15 4 9.58 10.91
 -3 -14 2 483.81 30.11
 -5 -19 2 63.7 9.95
 1 48 1 1.73 8.78
 -2 -12 1 572.67 34.18
 1 9 -1 1698.9 98.43
 -5 -25 -1 5.25 9.65
 2 32 -2 -0.59 6.74
 2 33 -2 242 16.78
 2 34 -2 -2.04 7.13
 2 35 -2 100.38 10.26
 2 36 -2 0 7.38
 2 37 -2 17.53 7.62
 2 38 -2 2.9 7.17
 2 50 -3 2.61 11.01
 -4 -27 -3 0.53 7.89
 -6 -29 -3 4.34 11.22
 -4 -30 -5 6.82 7.85
 -3 -29 -6 0.38 6.86
 -6 -33 -6 4.59 11.09
 3 28 -7 62.25 10.13
 3 41 -7 -1.76 9.79
 3 20 -8 3.65 7.39
 3 50 -8 17.22 11.66
 2 0 -8 111.89 8.76
 3 15 -9 35.22 8.61
 4 30 -14 3.13 10.81
 4 31 -14 27.92 11.53
 4 32 -14 -4.83 11.57
 4 33 -14 33.88 11.47
 4 34 -14 -8.17 11.09
 4 35 -14 12.55 11.29
 4 36 -14 0.5 11.13
 4 37 -14 11.21 11.3
 4 38 -14 12.23 11.05
 4 39 -14 1.34 10.88
 4 23 -15 8.79 10.61
 4 24 -15 -6.79 10.71
 3 0 -15 303.17 20.25
 2 -13 -16 -0.83 5.27
 -2 -37 -19 5.91 5.79
 4 11 -20 0.54 10
 2 -16 -20 41.81 7.06
 4 10 -21 -4.68 10.87
 -3 -40 -21 -2.12 8.21
 4 9 -22 0.43 10.74
 4 8 -23 0 10.57
 4 7 -25 2.52 11.27
 4 7 -26 -3.6 10.54
 3 -7 -30 0.79 10.8
 -4 27 11 4.26 6.67
 -5 18 11 -2.56 8.01
 -6 15 11 0.09 10.76
 -7 15 11 -0.16 10.05
 -3 28 10 24.11 5.2
 -4 15 10 22.95 7.37
 -5 10 10 0.85 7.78
 -6 8 10 6.38 9.59
 -7 8 10 -5.43 11.71
 -7 3 9 13.88 10.99
 -3 -1 6 5.13 6.38
 -6 -9 6 59.03 11.2
 -5 -11 5 9.52 8.46
 -6 -12 5 32.17 10.45
 0 22 4 -0.66 3.02
 -2 -6 3 23.75 5.28
 -4 -17 2 150.69 12.59
 -5 -21 1 14.43 8.65
 1 14 0 248.69 15.41
 -5 -23 0 -1.51 8.61
 2 30 -2 5.22 6.8
 2 31 -2 255.87 17.37
 2 39 -2 -3.78 7.96
 2 40 -2 -2.03 7.27
 -3 -26 -4 54.55 8.31
 2 9 -5 1.31 5.43
 3 27 -7 3.49 7.97
 3 42 -7 13.79 11.31
 3 43 -7 8.61 10.03
 1 -9 -7 383.42 22.62
 -6 -34 -7 -0.2 11.52
 -6 -35 -8 5.03 11.59
 3 55 -9 -1.39 12.15
 3 11 -10 -3.09 8.08
 3 8 -11 8.7 7.62
 2 -8 -12 62.69 7.58
 -4 -38 -13 4.28 8.84
 -5 -39 -13 5.49 10.55
 4 28 -14 11.05 11
 4 29 -14 19.54 11.35
 4 22 -15 -6.1 10.45
 2 -12 -15 41.5 6.27
 4 19 -16 37.9 11.01
 -1 -32 -16 -0.19 4.43
 4 16 -17 19.74 10.18
 3 -3 -17 6.57 7.8
 2 -14 -17 10.9 5.5
 4 14 -18 62.33 12.6
 3 -4 -18 22.37 7.04
 -3 -39 -18 -2.34 7.91
 3 -5 -19 76.49 9.51
 -4 -41 -19 -7.78 10.26
 3 -7 -22 3.81 8.5
 2 -17 -22 21 7.06
 4 7 -24 -1.69 11.03
 3 -8 -25 -5.48 8.58
 3 -8 -27 -3.71 8.95
 3 -6 -32 -10.93 13.83
 -4 28 11 25.66 7.61
 -3 16 9 118.7 9.64
 -6 3 9 -2.14 10.09
 -3 9 8 8.14 6.57
 -5 0 8 194.99 15.12
 -7 -1 8 17.62 12.31
 -5 -4 7 30.12 8.88
 -4 -5 6 70.71 10.28
 -3 -8 4 56.94 8.25
 -3 -11 3 86.09 9.31
 -6 -17 3 5.2 10.55
 -2 -9 2 558.4 33.3
 1 21 1 593.19 35.12
 1 49 1 8.16 9.17
 -4 -19 1 267.45 18.49
 2 29 -2 153.78 12.25
 2 41 -2 28.9 8.72
 -6 -27 -2 3.05 10.21
 2 19 -3 441.09 27.21
 2 51 -3 -4.25 10.25
 -5 -28 -3 3.75 10.87
 -6 -30 -4 8.4 10.03
 -5 -31 -5 30.81 10.69
 -4 -31 -6 64.11 10.82
 3 26 -7 63.43 9.27
 3 44 -7 -6.13 10.54
 -2 -27 -7 24.8 6.06
 3 19 -8 5.18 7.71
 3 51 -8 -2.46 11.65
 0 -20 -9 23.97 2.27
 3 3 -13 151.43 11.95
 4 27 -14 3.88 11.01
 -5 -40 -15 5.44 11.52
 4 18 -16 -0.49 9.9
 3 -2 -16 126.4 11.31
 -3 -38 -16 -5.58 7.96
 1 -22 -17 39.95 4.71
 -2 -36 -17 9.82 6.34
 -5 -41 -17 -2.31 11.89
 4 13 -18 4.61 10.58
 4 10 -20 17.93 10.16
 4 9 -21 14.2 11.06
 4 8 -22 1.67 10.09
 4 7 -23 18.39 10.96
 3 -8 -24 1.08 8.3
 1 -25 -25 -2.91 5.75
 4 6 -26 1.39 11.7
 1 -25 -26 -2.55 6.12
 4 6 -27 1.33 12.16
 3 -8 -28 1.62 10.23
 2 -17 -30 3.94 8.88
 3 -7 -31 9.87 11.79
 -5 19 11 92.28 10.94
 -6 16 11 6.04 10.9
 -7 16 11 1.76 11.04
 -3 29 10 35.39 5.55
 -7 9 10 11.36 10.36
 -5 5 9 87.73 10.11
 -2 20 8 37.15 5.13
 -6 -1 8 9.45 9.93
 -2 12 7 161.67 10.74
 -4 -1 7 12.11 7.5
 -6 -5 7 71.2 11.38
 -4 -14 3 167.1 13.27
 -5 -16 3 -2.92 8.45
 -6 -19 2 8.06 10.8
 -3 -16 1 156.67 12.32
 -4 -21 0 160.41 12.98
 -1 -11 -1 690.88 40.44
 -4 -23 -1 29.03 7.92
 2 28 -2 -0.34 7.11
 2 42 -2 0.92 8.23
 2 52 -3 8.86 10
 2 13 -4 42.97 6.67
 -4 -28 -4 40.66 8.65
 -2 -24 -5 7.1 6.31
 3 25 -7 7.94 6.89
 3 45 -7 6.35 10.69
 -3 -30 -7 -2.8 6.9
 3 52 -8 3.05 10.63
 1 -11 -8 146.07 9.24
 3 14 -9 653.37 39.95
 3 5 -12 368.69 23.98
 -4 -37 -12 1.58 9.03
 -5 -38 -12 2.31 10.6
 -3 -36 -13 33.17 8.67
 4 25 -14 8.52 10.42
 4 26 -14 -0.77 10.57
 2 -11 -14 39.42 5.88
 4 21 -15 20.08 10.44
 4 17 -16 28.69 11.19
 4 15 -17 9.77 11.24
 2 -15 -18 9.75 5.51
 4 11 -19 -15.39 8.64
 -4 -41 -20 9.79 11.09
 3 -7 -21 28.2 9.21
 4 6 -25 5.02 11.21
 2 -18 -25 0.47 6.9
 2 -18 -26 2.58 7.14
 3 -8 -29 0 10.64
 -4 29 11 -2.52 6.76
 -7 17 11 -1.17 11.12
 -3 30 10 5.41 4.78
 -4 16 10 38.54 7.83
 -5 11 10 18.82 8.35
 -6 9 10 4.92 11.08
 -4 9 9 190.73 14.12
 -7 4 9 8.05 11.35
 -6 -8 6 7.83 10.13
 -4 -8 5 34.9 8.54
 -1 6 4 1058.11 61.32
 -6 -14 4 40.54 11.31
 -6 -21 1 13.83 11.09
 -6 -23 0 13.24 11.1
 2 27 -2 23.96 8.12
 2 43 -2 20.89 8.32
 1 1 -3 8.92 5.08
 -6 -31 -5 9.17 10.87
 2 5 -6 2.19 5.14
 1 -7 -6 1833.95 106.04
 -5 -32 -6 -2.18 10.08
 3 24 -7 64.12 9.03
 3 46 -7 0.45 11.53
 2 2 -7 410.07 24.92
 -4 -32 -7 -5.6 9.97
 3 18 -8 60.5 9.34
 3 53 -8 0.63 11.45
 3 10 -10 83.26 9.9
 3 7 -11 369.73 23.96
 4 34 -13 7.76 11.44
 4 35 -13 11.15 11.48
 4 36 -13 23.63 11.53
 4 37 -13 0.1 11.39
 4 24 -14 6.08 10.33
 4 20 -15 -6.26 9.82
 3 -1 -15 -5.29 7.5
 -4 -39 -15 7.9 9.26
 4 14 -17 40.93 10.73
 -4 -40 -17 -2.48 10.97
 4 12 -18 51.45 11.39
 4 9 -20 23.48 10.31
 4 8 -21 -1.53 9.77
 2 -17 -21 2.55 6.25
 4 7 -22 18.22 9.95
 3 -8 -23 3.81 8.7
 4 6 -24 2.05 11.25
 1 -25 -24 1.36 5.44
 2 -18 -27 1.64 7.44
 1 -25 -27 -1.71 6.28
 3 -8 -30 -7.75 11.09
 3 -7 -32 6.58 13.77
 -5 20 11 -2.45 9.02
 -6 17 11 0 10.58
 -7 10 10 3.46 10.54
 -6 4 9 15.64 10.16
 -4 4 8 18.73 8.21
 -7 0 8 2.41 11.01
 -5 -7 6 32.37 9.06
 -5 -10 5 58.44 9.9
 -6 -11 5 15.18 10.12
 -4 -11 4 -1.45 7.77
 -5 -13 4 -1.7 8.62
 -5 -18 2 0.41 8.69
 -2 -14 0 915.62 53.83
 -3 -18 0 14.11 7.36
 2 44 -2 -1.7 8.21
 -3 -22 -2 1.06 7.45
 2 18 -3 29.69 7.3
 2 53 -3 2.84 11.12
 -6 -28 -3 1.17 11.34
 1 -2 -4 1495.13 86.58
 -5 -29 -4 49.27 11.9
 -1 -21 -6 99.46 7.55
 -6 -32 -6 0.16 11.19
 3 47 -7 5.26 11.49
 -5 -33 -7 -4.6 9.84
 -1 -24 -8 7.99 4.48
 -3 -31 -8 64.19 8.83
 -4 -33 -8 51.91 10.7
 3 13 -9 41.1 9.09
 2 -3 -9 380.02 23.39
 2 -5 -10 395.18 24.3
 -5 -36 -10 -0.72 9.7
 -4 -36 -11 13.65 9.35
 -5 -37 -11 0 9.89
 4 30 -13 7.66 11.43
 4 31 -13 6.47 11.29
 4 32 -13 -3.58 11.38
 4 33 -13 10.75 11.45
 4 41 -13 4.43 11.12
 4 23 -14 23.32 10.42
 -2 -34 -14 9.23 6.72
 4 19 -15 75.69 11.52
 4 16 -16 10.34 9.56
 -1 -33 -18 -0.25 3.92
 -5 -41 -18 -0.75 12
 4 10 -19 30.5 10.23
 2 -16 -19 12.61 5.76
 4 6 -23 2.7 10.87
 2 -18 -24 -2.39 6.79
 4 5 -25 0.02 11.19
 4 5 -26 -5.05 11.48
 3 -9 -26 2.51 9.41
 4 5 -27 8.18 12.14
 2 -18 -28 0.41 7.77
 2 -17 -31 3.23 9.29
 -7 18 11 -4.18 10.94
 -3 31 10 44.34 5.86
 -4 17 10 12.16 7.05
 -5 12 10 2.81 7.85
 -6 10 10 31.25 10.85
 -3 17 9 8.39 5.54
 -5 6 9 5.83 8.43
 -7 5 9 12.62 11.27
 -5 1 8 8.49 8.01
 -6 0 8 16.3 11.15
 -5 -3 7 14.06 8.86
 -6 -4 7 2.78 10.06
 -2 2 5 832.2 48.85
 -3 -4 5 4.53 6.79
 -2 -2 4 226.98 14.55
 -6 -16 3 27.19 11.14
 -1 -2 2 47.65 5.53
 -4 -16 2 42.31 8.51
 1 20 1 15.4 4.73
 -5 -20 1 0.68 8.24
 -5 -22 0 36.68 9.95
 -3 -20 -1 -6.39 7.1
 -5 -24 -1 53.26 9.93
 2 26 -2 1.13 8.06
 2 45 -2 38.02 9.31
 -4 -26 -3 163.32 13.78
 2 8 -5 670.49 39.87
 -3 -27 -5 15.75 6.98
 3 23 -7 19.64 8.01
 3 48 -7 9.2 11.49
 -6 -33 -7 12.59 11.72
 3 17 -8 -4.89 8.14
 3 54 -8 6.55 12
 -2 -28 -8 128.43 10.1
 -5 -34 -8 5.66 9.57
 -4 -34 -9 1.76 9.55
 -5 -35 -9 0.93 10.82
 -4 -35 -10 6.05 9.22
 -3 -35 -12 2.3 7.88
 4 28 -13 14.04 11.23
 4 29 -13 17.5 10.96
 4 42 -13 4.95 11.25
 3 2 -13 24.91 7.85
 2 -10 -13 189.73 12.93
 4 22 -14 -8.71 10.05
 -5 -39 -14 5.17 10.76
 -5 -40 -16 11.96 12.11
 4 13 -17 2.25 10.15
 3 -4 -17 48 8.43
 3 -5 -18 53.74 8.12
 3 -6 -19 1.54 7.67
 -3 -39 -19 2.36 8.39
 -2 -37 -20 1.87 6.16
 4 7 -21 33.21 11.4
 3 -8 -22 2.9 8.51
 4 5 -24 3.28 10.13
 3 -9 -25 21.14 8.78
 3 -9 -27 11.58 9.97
 3 -9 -28 -0.05 9.29
 1 -25 -28 -0.79 6.6
 2 -18 -29 -0.7 8.19
 3 -8 -31 -2.21 11.5
 -5 21 11 47.36 9.77
 -6 18 11 -0.86 11.85
 -7 19 11 8.45 11.34
 -3 32 10 4.45 4.73
 -7 11 10 10.15 10.62
 -4 10 9 9.21 6.9
 -3 10 8 334.97 21.44
 -3 0 6 231.34 15.96
 -4 -4 6 50.12 8.72
 -3 -13 2 11.04 7.47
 2 25 -2 6.95 6.95
 2 46 -2 -2.69 9.66
 -6 -26 -2 4.01 11.61
 2 54 -3 -0.05 9.95
 2 12 -4 1330.8 77.76
 -6 -29 -4 -0.55 10.16
 -4 -29 -5 23.48 8.52
 3 35 -6 29.32 9.24
 3 36 -6 10.52 8.94
 3 22 -7 54.41 9
 3 49 -7 5.31 11.68
 3 55 -8 3.03 12.11
 2 -1 -8 159.11 11.24
 -6 -34 -8 3.56 11.4
 -3 -32 -9 -0.73 7.44
 3 9 -10 87.68 9.93
 -3 -33 -10 71.21 9.92
 1 -16 -11 79.54 6.18
 -3 -34 -11 12.48 8.9
 3 4 -12 8.68 7.76
 4 27 -13 0.29 10.37
 -4 -38 -14 2.53 9.52
 4 18 -15 1.15 9.53
 -3 -37 -15 -1.57 8.08
 4 15 -16 2.37 9.71
 3 -3 -16 0.66 7.69
 -4 -40 -18 9.72 10.04
 4 9 -19 9.84 11.1
 4 8 -20 2.69 10.82
 3 -7 -20 59.06 9.68
 1 -24 -20 4.13 4.62
 4 6 -22 0 10.94
 4 5 -23 15.45 11.07
 1 -25 -23 1.64 5.29
 3 -9 -24 2.34 8.28
 4 4 -26 13.85 12.03
 4 4 -27 0.19 12.32
 3 -9 -29 -4.09 10.24
 -3 33 10 21.02 5.07
 -6 11 10 4.2 11.32
 -6 5 9 5.99 11.41
 -2 21 8 200.22 12.84
 -7 1 8 -5.83 11.09
 -6 -7 6 63.87 11.49
 -3 -7 4 688.55 41.3
 -6 -13 4 -5.41 10.67
 -3 -10 3 382.89 24.2
 -5 -15 3 18.61 8.58
 1 34 2 7.05 5.45
 1 35 2 44.58 6.4
 1 36 2 51.56 6.9
 1 37 2 15.24 6.24
 -6 -18 2 9.55 10.95
 -4 -18 1 11.19 7.52
 -6 -20 1 -1 12.4
 1 13 0 -3.08 4.48
 -2 -16 -1 457.69 27.75
 -6 -24 -1 -2.06 10.47
 2 47 -2 13.5 10.54
 -4 -24 -2 92.61 10.17
 2 17 -3 566.45 34.2
 -5 -27 -3 10.19 9.57
 0 -11 -4 204.24 11.93
 -5 -30 -5 -0.36 10.31
 3 32 -6 -4.8 8.18
 3 33 -6 76.63 10.23
 3 34 -6 1.59 8.89
 3 37 -6 1.14 9.36
 3 38 -6 14.76 9.75
 3 39 -6 3.61 8.74
 3 40 -6 15.92 10.25
 3 50 -7 12.03 10.33
 3 16 -8 119.34 11.84
 3 12 -9 469.12 29.64
 3 6 -11 1.48 7.49
 4 26 -13 14.45 10.52
 -2 -33 -13 43.14 7.43
 -5 -38 -13 4.94 11.1
 4 21 -14 58.04 10.75
 4 17 -15 58.57 10.61
 4 12 -17 62.78 11.02
 -3 -38 -17 2.71 8.08
 4 4 -25 4.95 11.54
 -5 22 11 5.49 9.22
 -6 19 11 0.09 10.48
 -7 20 11 -0.61 11.18
 -4 18 10 0.11 6.69
 -5 13 10 5.16 7.91
 -7 12 10 0 10.3
 -5 7 9 105.13 11.45
 -7 6 9 -0.98 12.08
 -4 5 8 485.23 30.32
 -5 2 8 109.6 11.43
 -3 5 7 107.79 9.9
 -5 -6 6 3.91 8.71
 -7 -6 6 2.66 11.27
 -4 -7 5 62.33 9.29
 -6 -10 5 25.27 10.72
 0 21 4 930.76 53.99
 -5 -12 4 13.17 8.26
 -4 -13 3 1.29 7.62
 1 33 2 86.84 8.15
 1 38 2 26.64 6.73
 1 39 2 0.32 6.8
 -2 -11 1 755.94 44.62
 -1 -8 0 5.29 4.22
 -4 -20 0 -1.25 8.39
 -6 -22 0 4.7 12.25
 1 8 -1 679.33 39.83
 -4 -22 -1 27.07 8.94
 2 24 -2 11.15 7.59
 2 48 -2 0 10.46
 -2 -18 -2 34.74 6.23
 -2 -20 -3 54.11 7.37
 -3 -25 -4 13.65 7.01
 -6 -30 -5 3.72 10.37
 3 31 -6 115.81 12.04
 3 41 -6 7.29 11
 3 42 -6 6.08 10.82
 -2 -25 -6 50.02 6.84
 -3 -28 -6 51.66 7.91
 -4 -30 -6 6.83 8.47
 3 21 -7 74 9.41
 3 51 -7 -0.25 10.61
 3 56 -8 -8.19 12.54
 -2 -29 -9 -1.27 5.65
 4 25 -13 -4.36 9.83
 4 20 -14 2.17 9.55
 3 -2 -15 154.71 12.89
 4 14 -16 17.73 9.4
 -4 -39 -16 1.9 9.82
 1 -23 -18 19.86 4.45
 4 7 -20 27.56 10.22
 2 -17 -20 3.34 5.91
 4 6 -21 -1.31 9.84
 3 -8 -21 17.9 8.02
 4 5 -22 16.91 10.61
 3 -9 -23 1.9 8.69
 4 4 -24 5.41 10.7
 3 -9 -30 0.76 11.61
 2 -18 -30 4.09 8.68
 3 -8 -32 4.74 13.64
 -6 20 11 -8.61 10.42
 -3 18 9 22.13 5.83
 -6 6 9 7.5 10.42
 -6 1 8 -0.11 11.13
 -7 2 8 4.91 12.38
 -2 13 7 31.95 5.05
 -5 -2 7 125.88 12.29
 -5 -9 5 65.13 10.25
 -4 -10 4 138.18 12.42
 -1 2 3 1442.95 83.57
 -2 -5 3 908.46 53.29
 -6 -15 3 -4.94 10.88
 1 32 2 12.45 5.51
 1 40 2 0 6.25
 1 41 2 11.86 6.45
 -5 -17 2 52.9 9.7
 1 19 1 977.15 57.08
 -1 -5 1 300.77 18.34
 -3 -15 1 1.43 7.42
 1 4 -2 354.97 21.45
 -1 -13 -2 22.88 4.08
 -6 -27 -3 2.33 11.5
 -4 -27 -4 8.99 8.38
 3 43 -6 8.12 10.44
 2 4 -6 109.04 8.83
 -5 -31 -6 14.97 10.57
 3 20 -7 22.93 8.44
 3 52 -7 10.76 11.8
 3 15 -8 -8.11 8.52
 3 57 -8 -3.28 12.88
 4 32 -12 1.51 11
 4 33 -12 13.58 11.35
 4 34 -12 21.72 11.88
 4 35 -12 9.55 11.68
 4 36 -12 24.75 11.87
 4 39 -12 -5.24 11.24
 4 40 -12 8.53 11.75
 4 41 -12 -0.24 12.33
 2 -9 -12 123.14 9.82
 -2 -32 -12 0.69 5.8
 4 24 -13 22.38 10.15
 4 19 -14 78.21 11.2
 4 16 -15 4.23 9.18
 -5 -39 -15 -1.76 11.4
 2 -14 -16 3.23 5.07
 4 11 -17 8.91 9.96
 -5 -40 -17 0.55 12.6
 4 8 -19 -5.74 11.33
 -3 -39 -20 -1.81 8.66
 2 -18 -22 6.17 6.57
 4 4 -23 8.82 11.01
 4 3 -25 -3.34 11.3
 4 3 -26 -4.69 11.74
 3 -10 -26 -0.1 9.32
 4 3 -27 5.93 12.42
 3 -10 -27 6.81 9.39
 4 3 -28 3.02 11.76
 -5 23 11 3.15 10.12
 -5 14 10 -5.94 7.58
 -6 12 10 38.54 11.59
 -7 13 10 0.64 11.11
 -4 11 9 26.51 7.51
 -7 7 9 15.13 11
 -7 -2 7 9.41 11.72
 1 31 2 121.75 9.89
 1 42 2 3.03 6.42
 -2 -8 2 1.35 5.1
 -5 -19 1 32.9 8.93
 -5 -23 -1 6.99 9.01
 2 49 -2 3.12 9.97
 2 16 -3 203.02 13.92
 2 11 -4 230.94 15.25
 -5 -28 -4 -0.4 10.99
 1 -5 -5 1827.72 105.69
 3 44 -6 -2.15 11.39
 3 45 -6 10.05 11.79
 -6 -31 -6 9.1 11.61
 2 1 -7 26.75 5.42
 -4 -31 -7 78.32 10.76
 -5 -32 -7 -3.05 10.35
 3 11 -9 22.28 8.99
 3 8 -10 12.59 9.37
 -2 -30 -10 17.58 6.02
 -2 -31 -11 45.93 6.61
 4 30 -12 12.09 11.3
 4 31 -12 -0.43 11.41
 4 42 -12 4.95 11.17
 4 43 -12 -0.64 11.48
 3 3 -12 136.57 12.03
 4 23 -13 5.32 9.87
 3 1 -13 19.03 7.36
 2 -13 -15 -0.33 5.08
 -1 -31 -15 44.81 5.22
 4 13 -16 -0.43 10.26
 3 -5 -17 26.02 7.93
 2 -15 -17 20.07 5.54
 3 -6 -18 -4.74 7.64
 -2 -36 -18 1.05 6.36
 3 -7 -19 85.47 9.86
 -4 -40 -19 2.52 10.89
 -1 -34 -21 -0.17 3.66
 3 -9 -22 1.33 8.11
 4 3 -24 6.52 10.95
 3 -10 -28 6.67 10.32
 3 -9 -31 9.09 11.96
 -5 24 11 10.47 9.47
 -6 21 11 6.63 11.02
 -4 19 10 12.25 6.94
 -3 11 8 12.02 7.08
 -3 1 6 9.25 6.72
 -4 -3 6 7.43 8.28
 -6 -6 6 28.34 10.45
 -7 -5 6 12.58 11.71
 -3 -3 5 301.3 19.51
 -6 -9 5 55.31 11.53
 -6 -12 4 49.11 11.61
 1 30 2 69.16 7.69
 1 43 2 36.01 7.35
 0 8 2 3.13 1.97
 -4 -15 2 52.71 8.81
 -6 -17 2 16.39 11.06
 -5 -21 0 -1.34 8.66
 2 50 -2 -0.58 11.2
 -6 -28 -4 17.52 10.41
 2 7 -5 67.16 7.08
 3 27 -6 14.89 7.7
 3 46 -6 -3.53 10.66
 3 19 -7 157.14 13.4
 3 53 -7 5.39 11.78
 -6 -32 -7 1.6 11.67
 -5 -33 -8 0.63 10.13
 -6 -33 -8 9.94 12.2
 -1 -25 -9 7.9 4.05
 -5 -34 -9 2.04 9.85
 -5 -35 -10 9.69 10.18
 3 5 -11 301.9 20.2
 -5 -36 -11 -0.57 10.19
 4 28 -12 42.81 11.39
 4 29 -12 5.34 10.83
 4 44 -12 4.82 11.48
 -4 -36 -12 8.71 9.4
 4 22 -13 10.46 9.45
 4 18 -14 4.13 8.95
 2 -12 -14 165.06 11.73
 4 15 -15 14.18 9
 3 -4 -16 76.54 9.57
 4 7 -19 12.62 9.8
 4 6 -20 5.32 11.04
 3 -8 -20 3.24 8.69
 4 5 -21 22.23 11.16
 -2 -37 -21 -0.6 6.43
 4 4 -22 9.65 9.6
 1 -25 -22 0 5.17
 3 -10 -24 8.14 8.95
 2 -19 -25 12.5 7.18
 2 -19 -26 1.66 7.19
 4 2 -27 0.92 12.17
 2 -19 -27 0.88 7.47
 3 -10 -29 0.83 10.66
 -6 22 11 4.61 10.56
 -6 13 10 -0.02 10.97
 -7 14 10 -0.59 11.55
 -5 8 9 -0.58 8.45
 -6 7 9 14.73 10.49
 -7 8 9 -2.2 11.31
 -4 6 8 20.63 8.05
 -5 3 8 30.75 8.43
 -6 2 8 22.19 11.38
 -7 3 8 4.48 10.98
 -7 -1 7 0 12.62
 -5 -5 6 24.69 8.93
 -5 -14 3 -1.96 8.5
 1 29 2 174.37 12.54
 -6 -19 1 43.53 11.75
 -3 -17 0 126.67 11.43
 -6 -21 0 27.57 11.64
 -6 -23 -1 5.75 11.41
 -1 -15 -3 340.92 20.47
 -1 -17 -4 20.41 4.3
 3 26 -6 48.19 9.48
 3 47 -6 11.34 10.9
 3 54 -7 1.89 11.16
 -3 -29 -7 29.44 7.68
 3 14 -8 406.44 26.21
 -4 -32 -8 -1.12 9.9
 2 -4 -9 6.2 5.46
 -6 -34 -9 -0.81 11.69
 -4 -35 -11 8.75 9.46
 4 27 -12 0.69 9.85
 4 21 -13 28.95 9.7
 4 17 -14 67.18 10.56
 -5 -38 -14 3.82 11.28
 -4 -38 -15 7.01 9.9
 4 12 -16 32.55 9.56
 4 10 -17 25.7 10.66
 -4 -39 -17 -4.17 10.15
 4 8 -18 7.89 10.93
 2 -16 -18 6.04 5.37
 -5 -40 -18 -4.59 13.07
 4 3 -23 3.04 10.77
 4 2 -25 14.94 11.58
 4 2 -26 16.32 11.8
 2 -19 -28 2.4 8.08
 3 -10 -30 4.03 12
 3 -9 -32 0 13.86
 -5 25 11 1.08 10.06
 -4 20 10 7.25 7.27
 -5 15 10 9.2 9.1
 -7 15 10 9.32 11.63
 -3 19 9 18.64 5.63
 -4 12 9 37.91 7.47
 -2 22 8 8.91 4.36
 -1 19 6 928.87 53.68
 -5 -8 5 30.99 9.65
 -5 -11 4 37.38 9.57
 -6 -14 3 53.94 11.74
 1 44 2 -0.79 6.83
 -3 -12 2 551.54 33.7
 -4 -17 1 213.24 16.29
 -3 -19 -1 275.76 19.11
 2 51 -2 -1.49 10.34
 -3 -21 -2 339.73 22.31
 -5 -26 -3 14.66 9.73
 -3 -26 -5 153.85 12.21
 -4 -28 -5 32.13 8.96
 -5 -29 -5 17.87 10.2
 -6 -29 -5 -3.74 11.66
 3 25 -6 7.33 7.74
 3 48 -6 2.8 10.54
 0 -15 -6 128.54 7.66
 3 10 -9 263.26 18.53
 -4 -33 -9 5.38 9.97
 3 7 -10 200.8 15.41
 2 -6 -10 0.67 5.57
 -4 -34 -10 8.62 9.85
 4 26 -12 73.82 11.83
 -3 -35 -13 -1.7 8.28
 4 14 -15 5.7 9.73
 3 -3 -15 7.28 7.96
 -3 -37 -16 6.92 8.43
 -5 -39 -16 -2.14 11.73
 -3 -38 -18 3.99 8.73
 4 5 -20 23.93 11.57
 -4 -40 -20 0.64 11.29
 4 4 -21 13.73 10.98
 3 -9 -21 6.87 8.46
 2 -18 -21 11.78 6.65
 -3 -39 -21 -1.7 9
 3 -10 -23 10.33 8.5
 4 2 -24 7.96 10.97
 2 -19 -24 23.25 7.36
 2 -19 -29 1.5 8.35
 -5 26 11 9.6 9.52
 -6 23 11 -3.14 11.12
 -6 14 10 27.08 10.88
 -7 9 9 8.78 11.93
 -3 6 7 17.32 6.75
 -6 -5 6 72.32 11.41
 -7 -4 6 12.28 11.78
 -2 3 5 4.63 4.78
 -4 -6 5 0 8.2
 -2 -1 4 25.24 5.07
 -3 -6 4 17.94 7.26
 -4 -9 4 -3.84 8.07
 -3 -9 3 183.72 13.72
 -4 -12 3 108.8 11.18
 1 28 2 61.86 7.51
 1 45 2 46.27 8.39
 -5 -16 2 14.41 8.59
 -2 -13 0 -2.89 5.2
 2 35 -1 104.84 10.28
 2 36 -1 28.13 7.52
 2 37 -1 27.4 7.64
 2 38 -1 33.44 7.86
 2 52 -2 0.37 10.71
 -4 -23 -2 10.56 7.8
 2 15 -3 310.85 19.87
 -6 -26 -3 11.73 11.88
 -2 -23 -5 130.93 11.1
 3 24 -6 88.75 9.77
 3 49 -6 11.57 10.87
 3 18 -7 4.8 8.28
 3 55 -7 12.07 12.87
 -2 -26 -7 94.63 8.58
 2 -2 -8 191.86 12.93
 -3 -30 -8 -0.41 6.95
 4 35 -11 0 10.36
 4 38 -11 31.2 12.2
 4 25 -12 -2.57 9.78
 3 2 -12 1.61 6.45
 4 20 -13 -5.74 9.19
 3 0 -13 51.78 8.14
 2 -11 -13 5.65 5.25
 4 16 -14 4.07 8.81
 4 11 -16 -2.26 8.89
 4 6 -19 2.15 10.06
 4 3 -22 -9.35 10.68
 4 1 -27 -1.31 12.52
 3 -10 -31 7.8 12.61
 -5 27 11 8.34 9.69
 -6 24 11 13.48 11.27
 -5 16 10 -3.08 8.07
 -7 16 10 -1.56 11.37
 -5 9 9 45.36 9.39
 -6 8 9 13.85 11.67
 -3 12 8 420.86 26.21
 -5 4 8 33.42 9.04
 -6 3 8 8.36 10.86
 -7 4 8 -1.12 12.3
 -1 37 7 2.71 2.69
 -7 0 7 13.53 11.97
 -1 12 5 394.36 23.07
 -6 -8 5 12.13 10.28
 -7 -7 5 2.31 11.63
 -6 -11 4 5.98 10.48
 1 46 2 0 7.89
 -6 -16 2 11.19 11.24
 -5 -18 1 0.65 8.52
 1 12 0 165.01 10.9
 -4 -19 0 223.94 16.47
 2 33 -1 147.2 12.15
 2 34 -1 10.18 7.23
 2 39 -1 4.08 7.07
 2 40 -1 12.97 8.44
 -4 -21 -1 135.62 12.18
 2 10 -4 909.2 53.53
 3 50 -6 10.63 10.79
 -5 -30 -6 8.75 9.75
 -6 -30 -6 4.44 10.52
 3 56 -7 -3.24 11.78
 -1 -22 -7 3.49 4.72
 3 13 -8 8.08 8.42
 4 32 -11 2.79 11.16
 4 33 -11 10.97 11.12
 4 34 -11 4.25 11.43
 4 39 -11 -4.29 11.7
 4 40 -11 18.48 11.71
 4 41 -11 -2.81 11.59
 4 42 -11 10.88 12.81
 3 4 -11 50.11 8.65
 4 24 -12 57.12 10.78
 -3 -34 -12 6.79 8.65
 4 19 -13 54.05 10.3
 -5 -37 -13 -6.74 12.62
 -4 -37 -14 -0.24 10.24
 4 13 -15 -0.81 8.75
 -2 -34 -15 6.42 6.73
 4 7 -18 -3.32 9.9
 3 -7 -18 57.2 8.7
 2 -17 -19 5.52 5.92
 -5 -40 -19 11.23 13.48
 -3 -39 -22 0 8.54
 4 2 -23 13.59 10.62
 2 -19 -23 40.68 7.94
 4 1 -25 9.3 11.57
 4 1 -26 5.74 11.36
 3 -11 -26 1.24 9.6
 3 -11 -27 4.06 9.03
 3 -11 -28 0 10.07
 -4 21 10 7.2 6.88
 -6 15 10 -0.88 11.6
 -7 10 9 3.48 12.11
 -4 7 8 321.04 21.22
 -1 36 7 9.38 2.64
 -1 38 7 17.36 2.98
 -2 14 7 336.82 20.49
 -2 8 6 873.98 51.18
 -4 -2 6 50.08 8.97
 -5 -4 6 17.46 9.01
 -5 -13 3 5.01 8.86
 1 27 2 108.35 9.27
 -6 -18 1 -0.84 11.68
 -5 -20 0 6.51 8.66
 2 32 -1 2.96 7.01
 2 41 -1 30.93 8.13
 2 42 -1 0 8.48
 -5 -22 -1 38.75 9.49
 -6 -22 -1 -5.84 11.32
 -4 -26 -4 123.79 12.1
 -5 -27 -4 10.19 11.21
 -6 -27 -4 0 11.84
 3 23 -6 122.57 11.67
 3 51 -6 -2.61 11.76
 2 3 -6 31.61 5.8
 -4 -29 -6 42.56 9.51
 3 17 -7 137.39 12.58
 -6 -31 -7 0.32 11.98
 -3 -31 -9 61.51 9.16
 -1 -26 -10 71.48 6.12
 -3 -32 -10 -2.96 7.97
 4 30 -11 -1.84 10.58
 4 31 -11 4 11.03
 4 43 -11 9.09 11.69
 4 44 -11 -2.95 11.89
 -3 -33 -11 46.18 9.9
 4 23 -12 14.8 9.5
 4 15 -14 12.12 8.62
 3 -2 -14 147.3 12.15
 -1 -30 -14 5.31 4.07
 4 10 -16 7.91 9.02
 3 -6 -17 6.55 6.75
 -4 -39 -18 7.73 10.74
 3 -8 -19 -1.35 7.67
 4 4 -20 11.01 10.92
 4 3 -21 27.27 11.05
 3 -10 -22 32.11 9.38
 -2 -37 -22 0.96 6.6
 4 1 -24 -0.3 10.38
 3 -11 -29 -2.32 10.68
 2 -19 -30 5.26 9.1
 3 -10 -32 0.04 13.06
 -7 17 10 11.89 11.99
 -3 20 9 16.73 5.92
 -4 13 9 0 6.81
 -6 9 9 -0.17 10.3
 -6 4 8 18.4 11.69
 -7 5 8 21.5 11.74
 -1 39 7 3.99 2.95
 -3 2 6 66.88 8.08
 -3 -2 5 10.13 6.7
 -5 -7 5 125.09 12.55
 -6 -13 3 2.15 10.87
 1 47 2 17.62 8.43
 -4 -14 2 106.35 10.99
 -3 -14 1 413.44 26.07
 -6 -20 0 1.65 11.28
 2 30 -1 2.71 6.62
 2 31 -1 162.1 12.61
 2 43 -1 23.69 9.08
 -2 -15 -1 39.83 6.45
 2 20 -2 1.22 6.21
 -3 -24 -4 65.79 8.73
 3 33 -5 87.91 11.12
 3 34 -5 3.28 8.12
 3 35 -5 20.57 9.14
 3 36 -5 -3.12 9.12
 3 37 -5 -0.14 9.19
 3 38 -5 -5.03 9.57
 3 39 -5 12.58 9.58
 3 40 -5 0.74 9.08
 3 41 -5 24.47 10.65
 2 6 -5 0 5.22
 3 22 -6 54.39 9.13
 3 52 -6 -0.75 11.96
 3 57 -7 8.46 13.17
 -5 -31 -7 4.05 10.69
 -6 -32 -8 1.63 11.09
 3 9 -9 10.38 8.49
 -6 -33 -9 5.97 12.42
 3 6 -10 2.04 8.44
 4 28 -11 29.42 10.81
 4 29 -11 0.02 10.17
 4 45 -11 4.95 11.67
 -5 -35 -11 13.16 10.7
 4 22 -12 28.35 9.91
 4 18 -13 4.29 9.03
 1 -20 -14 -1 3.33
 4 12 -15 -0.64 8.72
 1 -21 -15 97.5 7.09
 -5 -38 -15 10.32 13.08
 3 -5 -16 4.81 6.87
 -4 -38 -16 0 10.58
 -5 -39 -17 -5.63 12.73
 4 5 -19 -3.58 10.56
 3 -9 -20 48.22 9.35
 4 2 -22 0 10.34
 3 -11 -24 5.43 8.94
 4 0 -27 9.27 12.07
 4 0 -28 -2.98 12.65
 3 -11 -30 -1.09 11.25
 -4 22 10 37.03 7.38
 -5 17 10 60.43 10.29
 -6 16 10 8.12 11.53
 -5 10 9 7.38 8.73
 -6 0 7 6.11 10.07
 -7 1 7 -0.06 11.43
 -6 -4 6 8 9.79
 0 20 4 33.65 3.52
 -5 -10 4 2.93 8.35
 1 26 2 235.88 15.42
 1 48 2 2.41 8.63
 -2 -10 1 169.24 11.73
 2 44 -1 -0.56 8.21
 2 45 -1 42.33 9.5
 2 14 -3 250.13 16.54
 3 31 -5 176.23 15
 3 32 -5 0 8.11
 3 42 -5 13.1 10.87
 3 43 -5 39.04 11.89
 -3 -27 -6 2.42 6.96
 3 16 -7 68.3 10.36
 2 0 -7 134.46 10.04
 -4 -30 -7 1.86 9.97
 3 12 -8 426.73 27.37
 -2 -27 -8 6.43 5.76
 -5 -32 -8 -4.27 10.51
 -5 -33 -9 5.69 11.11
 1 -15 -10 0.38 3.34
 -5 -34 -10 -3.5 11.32
 4 27 -11 3.74 9.78
 4 46 -11 0 12.79
 4 21 -12 11.4 9.32
 4 17 -13 60.14 10.28
 -4 -36 -13 -1.46 9.8
 4 14 -14 1.46 8.48
 3 -4 -15 45.53 7.96
 -3 -36 -15 6.9 8.72
 4 6 -18 -1.45 9.91
 1 -24 -19 23.92 4.9
 -2 -36 -19 0.82 6.67
 -3 -38 -19 7.7 8.18
 1 -25 -21 -2.29 5.03
 4 1 -23 8.69 12.02
 4 0 -25 17.75 11.32
 1 -26 -25 18.1 6.26
 4 0 -26 7.56 11.53
 1 -26 -26 10.42 6.07
 1 -26 -27 1.09 6.61
 4 0 -29 0.4 13.97
 -7 18 10 -3.81 11.8
 -7 11 9 3.97 12.53
 -2 23 8 154.04 10.27
 -5 5 8 65.28 10.12
 -7 6 8 3.49 12.44
 -1 40 7 15.87 3.26
 -3 7 7 72.17 8.92
 0 36 5 16.59 4.62
 0 37 5 20.51 4.96
 0 38 5 5.77 4.95
 -4 -5 5 27.07 9.03
 -6 -7 5 59.16 11.3
 -7 -6 5 2.08 11.78
 -6 -10 4 37.13 11.26
 -2 -4 3 6.47 5.09
 -4 -11 3 29.25 8.64
 -5 -15 2 7.25 8.81
 -6 -15 2 0.03 11.46
 -4 -16 1 41.69 9.32
 -3 -16 0 119.59 11.13
 2 29 -1 124.23 10.95
 2 46 -1 3.8 9.07
 1 7 -1 899.02 52.43
 -1 -10 -1 122.69 8.44
 -2 -17 -2 -1.36 5.54
 1 0 -3 8160.85 470.58
 -2 -19 -3 280.44 18.25
 -5 -25 -3 3.96 10.63
 -6 -25 -3 -1.65 11.65
 3 30 -5 7.68 8.11
 3 44 -5 0 10.52
 0 -13 -5 12.18 1.66
 -5 -28 -5 10.28 10.01
 -6 -28 -5 13.05 12.3
 3 21 -6 156.68 13.26
 3 53 -6 -1.91 11.82
 4 26 -11 68.78 11.16
 -1 -27 -11 3.06 4.29
 3 1 -12 7.94 7.77
 2 -10 -12 140.33 11.1
 -4 -35 -12 6.11 9.97
 1 -19 -13 195.47 12.17
 -1 -29 -13 26.88 4.54
 -2 -33 -14 29.74 7.5
 -5 -37 -14 8.06 12.97
 4 11 -15 3.92 8.93
 4 9 -16 16.94 9.19
 -2 -35 -17 4.73 6.76
 4 3 -20 18.6 11.11
 2 -18 -20 10.34 6.25
 4 2 -21 4.91 10.62
 3 -10 -21 19.68 8.66
 3 -11 -23 9.5 8.93
 -2 -37 -23 -4.12 7.07
 3 -11 -31 0.01 12.72
 -5 18 10 -4.67 9.34
 -6 17 10 -5.08 11.43
 -7 19 10 12.11 12.09
 -3 21 9 2.68 5.38
 -4 14 9 41.87 8.35
 -5 11 9 5.21 8.41
 -6 10 9 22.09 11.99
 -3 13 8 8.52 6.97
 -4 8 8 12.36 7.49
 -6 5 8 27.16 11.52
 -4 3 7 90.73 9.08
 -5 -3 6 16.95 8.89
 0 35 5 52.18 5.6
 0 39 5 -1.9 5.03
 0 40 5 24.98 5.44
 -1 7 4 146.8 9.22
 -3 -5 4 765.59 45.67
 -4 -8 4 24.78 8.91
 -2 -7 2 1552.29 90.32
 -3 -11 2 11.28 7.45
 -5 -17 1 31.55 10.42
 2 28 -1 22.05 8.13
 2 19 -2 429.72 26.5
 -5 -23 -2 5.63 10.19
 -3 -22 -3 37.95 8.18
 3 29 -5 104.07 10.88
 3 45 -5 28.2 12.31
 3 46 -5 1.99 11.73
 -4 -27 -5 7.23 8.43
 3 54 -6 11.14 12.24
 -2 -24 -6 76.12 8.49
 -6 -29 -6 5.37 11.72
 -4 -31 -8 50.21 10.81
 3 8 -9 37.07 9
 4 25 -11 1.65 9.14
 3 3 -11 119.9 11.74
 -4 -34 -11 21.6 11.05
 4 20 -12 -2.13 8.99
 -1 -28 -12 74.11 6.42
 4 16 -13 16.8 9.18
 4 13 -14 -2.79 8.78
 2 -14 -15 32.35 6.08
 2 -15 -16 16.98 5.52
 1 -22 -16 57.64 5.3
 -3 -37 -17 4.01 8.81
 -5 -39 -18 3.39 13.58
 4 4 -19 21.25 11.04
 -4 -39 -19 -0.12 11.1
 4 1 -22 -3.43 10.8
 4 0 -24 18.78 10.97
 3 -12 -26 5.07 9.19
 2 -20 -26 -1.89 7.51
 3 -12 -27 7.34 9.92
 2 -20 -27 3.83 7.94
 3 -12 -28 8.56 9.9
 1 -26 -28 -0.86 6.75
 -4 23 10 -3.59 6.91
 -7 12 9 -1.78 12.28
 -7 2 7 0.88 12.09
 -4 -1 6 -2.5 9.07
 -6 -3 6 23.35 10.81
 0 34 5 17.78 4.56
 0 41 5 21.2 5.53
 -3 -8 3 155.91 12.14
 -5 -12 3 -0.63 8.64
 1 25 2 6.81 5.3
 -6 -17 1 36.99 12.23
 -4 -18 0 1.85 7.54
 -5 -19 0 -0.1 8.68
 -6 -19 0 49.3 12.57
 2 27 -1 34.4 8.44
 2 47 -1 29.07 10.3
 -3 -18 -1 -3.34 8.6
 -4 -20 -1 15.16 7.97
 -5 -21 -1 4.92 8.72
 -6 -21 -1 26.2 12.18
 0 -6 -2 468.22 27.05
 -3 -20 -2 7.1 8.24
 -4 -22 -2 82.54 10.41
 2 9 -4 522.41 31.47
 1 -3 -4 2790.84 161.18
 -6 -26 -4 47.85 12.73
 3 47 -5 8.52 11.76
 3 20 -6 8.96 8.69
 -5 -29 -6 -1.7 11.15
 3 15 -7 59.49 9.69
 -3 -28 -7 21.7 7.51
 3 11 -8 13.03 8.55
 -2 -28 -9 108.54 9.38
 -4 -32 -9 -2.79 9.61
 4 33 -10 15.92 12.76
 4 37 -10 0 12.05
 4 38 -10 10.95 12.32
 4 39 -10 -1.35 11.74
 4 40 -10 12.59 11.9
 4 41 -10 -0.49 12.06
 3 5 -10 225.07 16.37
 -4 -33 -10 2.67 9.97
 4 24 -11 94.71 11.86
 4 19 -12 18.12 9.3
 3 -3 -14 17.01 7.25
 -4 -37 -15 0 10.25
 -5 -38 -16 9.05 12.95
 3 -7 -17 41.91 7.92
 2 -16 -17 3.01 5.22
 4 5 -18 -0.17 10.42
 3 -8 -18 -0.18 7.23
 -1 -33 -19 0.39 4.28
 4 0 -23 9.22 10.83
 1 -26 -24 24.35 5.9
 3 -12 -25 4.12 9.1
 2 -20 -25 2.91 7.1
 4 -1 -26 -1.67 12.72
 4 -1 -28 0 12.45
 2 -20 -28 -1.8 8.09
 4 -1 -29 -5.62 14.28
 3 -12 -29 6.84 10.1
 3 -11 -32 -0.97 13.45
 -5 19 10 74.18 10.91
 -6 18 10 -0.92 12.54
 -7 20 10 1.04 11.89
 -6 11 9 0 10.63
 -5 6 8 -3.35 8.35
 -7 7 8 15.2 11.7
 -1 41 7 14.03 3.08
 -6 1 7 1.47 10.96
 0 33 5 57.66 5.74
 0 42 5 14.91 5.48
 -2 4 5 621.3 36.74
 -5 -6 5 11.96 9.24
 -6 -6 5 26.37 10.64
 -7 -5 5 21.18 12.2
 -5 -9 4 123.56 12.6
 -6 -12 3 65.16 12.3
 -1 -1 2 43.5 5.2
 2 48 -1 4.5 10.67
 1 3 -2 255.41 15.9
 2 13 -3 125.47 9.85
 -5 -26 -4 1.8 9.84
 3 48 -5 0 11.68
 -3 -25 -5 16.44 7.09
 3 55 -6 0 12.5
 -6 -30 -7 -0.81 11.82
 2 -5 -9 817.37 48.14
 4 31 -10 17.13 10.93
 4 32 -10 -6.41 10.87
 4 42 -10 -0.5 13.02
 4 43 -10 -3.01 11.58
 4 44 -10 -2.24 13.03
 2 -7 -10 394.25 24.15
 4 23 -11 -1.96 9.29
 4 15 -13 4.45 8.59
 -2 -32 -13 4.97 6.63
 -5 -36 -13 1.15 11.51
 2 -13 -14 9.84 5.08
 -3 -35 -14 -0.61 8.28
 4 10 -15 0.51 8.98
 4 8 -16 2.45 9.88
 3 -6 -16 5.18 7.31
 4 6 -17 6.14 10.03
 -4 -38 -17 10.89 10.6
 2 -17 -18 23.68 6.03
 3 -9 -19 32.74 7.95
 -3 -38 -20 9.87 8.46
 3 -11 -22 0 8.44
 -2 -37 -24 0 6.65
 4 -1 -25 2.69 11.5
 2 -20 -29 -1.15 8.61
 -4 24 10 50.35 8.64
 -7 21 10 13.33 12.16
 -4 15 9 59.46 8.81
 -5 12 9 27.73 8.87
 -7 13 9 -2.03 12.26
 -6 6 8 6.48 10.86
 -2 15 7 52.48 5.77
 -7 3 7 10.78 12.8
 -3 -1 5 29.28 6.9
 -2 0 4 418.89 25.23
 -6 -9 4 23.84 11.14
 -4 -13 2 11.77 8.16
 1 11 0 434.05 25.84
 2 26 -1 65.53 8.58
 2 49 -1 9.86 10.88
 2 18 -2 2.79 5.96
 -4 -25 -4 2.52 8.69
 3 49 -5 -0.5 11.78
 2 5 -5 237.42 15.38
 3 19 -6 174.81 14.43
 3 56 -6 9.64 12.74
 2 2 -6 1429.57 83.3
 -4 -28 -6 -2.72 8.35
 -5 -30 -7 13.99 10.78
 2 -3 -8 625.95 37.2
 -6 -31 -8 8.22 12.37
 -6 -32 -9 2.74 12.45
 4 30 -10 19.22 11.08
 4 45 -10 8.68 11.59
 -2 -29 -10 26.48 6.38
 -6 -33 -10 0 11.92
 4 18 -12 4.33 8.87
 -5 -35 -12 7.38 11.94
 4 12 -14 29.7 9.58
 4 3 -19 -0.84 9.57
 -5 -39 -19 10.49 13.71
 4 2 -20 14.4 10.86
 3 -10 -20 3.13 8.51
 -4 -39 -20 5.43 11.74
 4 1 -21 5.75 10.54
 -1 -34 -22 -1.55 4.17
 4 -1 -24 1.3 11.8
 3 -12 -24 5.29 8.05
 2 -20 -24 0.64 7.18
 3 -12 -30 12.9 11.65
 -5 20 10 -4.65 8.75
 -6 19 10 -2.11 12.26
 -7 22 10 -3.36 10.27
 -3 22 9 131.99 10.29
 -4 9 8 128.11 11.4
 -7 8 8 2.96 11.78
 -3 8 7 45.76 7.37
 -4 4 7 0.59 7.6
 -5 2 7 128.99 12.28
 -2 9 6 41.62 5.2
 -5 -2 6 80.73 10.36
 -6 -2 6 -4.56 10.35
 0 32 5 8.24 4.21
 0 43 5 39.46 6.43
 -4 -4 5 97.78 10.94
 -5 -14 2 60.99 10.23
 -6 -14 2 47.21 11.92
 -3 -13 1 8.6 7.61
 -2 -12 0 377.08 23.09
 2 50 -1 16.57 11.47
 -6 -24 -3 14.07 12.35
 3 50 -5 -0.67 11.92
 -6 -27 -5 -1.11 10.94
 3 14 -7 366.17 24.14
 1 -10 -7 30.8 3.61
 -3 -29 -8 55.66 9.16
 -5 -31 -8 2.21 10.9
 3 7 -9 8.98 8.42
 4 28 -10 31.46 10.34
 4 29 -10 11.81 10.21
 4 46 -10 -3.06 12.82
 4 47 -10 0.13 12.16
 4 22 -11 64.74 10.62
 3 2 -11 103.61 11.04
 -2 -30 -11 2.8 5.9
 -5 -34 -11 -3.78 10.46
 3 0 -12 4.25 7.23
 -2 -31 -12 70.42 7.83
 4 14 -13 32.33 9.42
 -3 -34 -13 29.57 9.26
 4 9 -15 57.51 10.12
 3 -5 -15 -1.84 7.63
 -5 -37 -15 0.97 12
 -5 -38 -17 2.52 13.31
 4 4 -18 15.52 9.6
 2 -19 -21 14.72 6.66
 4 0 -22 3.28 10.23
 4 -2 -26 11.73 11.57
 4 -2 -28 -6.05 13.74
 4 -2 -29 7.96 12.94
 2 -20 -30 5.2 8.67
 3 -12 -31 0 12.06
 -4 25 10 0 7.39
 -6 12 9 63.93 13.06
 -7 14 9 -7.29 12.44
 -2 24 8 10.28 4.26
 -3 14 8 446.57 27.53
 -5 7 8 51.21 10.2
 -6 2 7 6.38 10.26
 0 44 5 3.13 5.63
 -7 -4 5 8.99 12.4
 -4 -7 4 0.12 8.4
 -7 -7 4 11.99 11.82
 -4 -10 3 122.17 11.91
 1 24 2 121.6 9.34
 -6 -16 1 10.23 11.29
 2 25 -1 8.7 7.66
 -6 -22 -2 -9.17 11.62
 3 25 -5 10.47 8.39
 3 51 -5 -5.32 12.08
 -5 -27 -5 6.72 10.08
 1 -8 -6 247.55 14.88
 3 10 -8 318.5 21.2
 -1 -23 -8 59.86 6.25
 -3 -30 -9 -2.33 7.69
 -5 -32 -9 5.07 10.53
 4 27 -10 13.68 9.79
 4 48 -10 1.34 11.8
 -5 -33 -10 14.88 11.7
 4 21 -11 -0.28 9.14
 2 -9 -11 158.71 11.48
 4 17 -12 31.56 9.56
 1 -18 -12 35.54 4.41
 2 -12 -13 410.5 25.09
 4 11 -14 30.9 9.31
 -3 -36 -16 -4.37 9.05
 4 5 -17 25.57 10.44
 -2 -36 -20 2.01 6.8
 3 -11 -21 -1.14 8.35
 -4 -39 -21 -6.78 12.52
 4 -1 -23 13.2 11
 3 -12 -23 21.19 9.29
 4 -2 -25 20.21 11.53
 -6 20 10 -0.87 11.87
 -5 13 9 2.31 8.38
 -6 7 8 28.97 10.73
 -7 4 7 6.57 12.06
 -7 0 6 33.1 13.04
 -5 -5 5 166.43 14.36
 -6 -5 5 69.02 11.75
 -5 -8 4 2.36 9.49
 -6 -8 4 10.72 10.72
 -1 3 3 1988.59 114.96
 -5 -11 3 58.4 10.41
 -6 -11 3 5.52 10.99
 -4 -15 1 30.64 9.26
 -5 -16 1 57.33 10.24
 -1 -7 0 2506.26 144.89
 -6 -18 0 2.28 12.01
 2 51 -1 -2.02 11.26
 -6 -20 -1 9.12 12.02
 -5 -22 -2 22.13 9.47
 2 8 -4 142.53 10.67
 -6 -25 -4 -7.97 12.41
 3 24 -5 5.5 7.8
 3 52 -5 6.03 11.85
 3 18 -6 12.25 8.81
 -6 -28 -6 9.77 12.32
 2 -1 -7 27.46 5.8
 -2 -25 -7 2.16 5.55
 -4 -29 -7 66.37 10.5
 4 26 -10 56.36 10.46
 3 4 -10 79.67 10.15
 -3 -31 -10 44.67 8.59
 -3 -32 -11 3.35 8.56
 -3 -33 -12 10.78 9.44
 -4 -35 -13 7.66 10.66
 -4 -37 -16 6.55 10.62
 1 -23 -17 0 3.72
 -4 -38 -18 11.47 11
 4 2 -19 54.88 11.42
 2 -18 -19 5.68 6.06
 4 1 -20 7.67 10.87
 4 0 -21 17.75 11.24
 -3 -38 -21 6.79 9.82
 2 -20 -23 -0.33 6.89
 1 -26 -23 19.54 5.7
 3 -13 -26 4.1 9.13
 3 -13 -27 0 9.64
 3 -13 -28 2.94 10.26
 -4 26 10 57.32 8.38
 -5 21 10 57.21 10.05
 -6 21 10 0.07 11.37
 -3 23 9 3.57 5.57
 -4 16 9 4.64 7.53
 -6 13 9 -1 10.66
 -7 15 9 0.16 12.35
 -7 9 8 8.38 12.87
 -1 33 7 43.75 3.17
 0 31 5 121.38 8.55
 -3 -4 4 1.87 6.68
 -3 -10 2 524.48 32.24
 -1 -4 1 914.41 53.29
 -3 -15 0 67.35 8.91
 -4 -17 0 213.2 15.88
 -5 -18 0 8.8 9.47
 2 24 -1 59.65 7.84
 -5 -20 -1 4.55 9.19
 2 17 -2 554.14 33.39
 -1 -12 -2 348.77 20.88
 -4 -21 -2 60.54 10.03
 2 12 -3 54.16 6.78
 -4 -26 -5 54.28 9.53
 -3 -26 -6 215.67 15.75
 -5 -28 -6 27.48 11.76
 3 13 -7 2.41 8.17
 -6 -29 -7 8.01 11.25
 1 -12 -8 169.69 10.53
 -4 -30 -8 11.68 9.66
 4 25 -10 0 9.17
 4 20 -11 4.37 9.13
 4 16 -12 25.56 9.52
 4 13 -13 -1.59 8.87
 3 -4 -14 55.87 8.21
 -5 -36 -14 6.49 12.43
 4 8 -15 -5.07 8.83
 3 -8 -17 5.96 7.27
 4 3 -18 -2.44 10.58
 3 -9 -18 40.33 8.02
 4 -1 -22 6.48 10.42
 4 -2 -24 13.22 10.99
 3 -13 -25 -7.64 9.23
 4 -3 -28 4.51 12.35
 3 -13 -29 -1.3 10.87
 -7 16 9 3.83 12.67
 -4 10 8 1.53 7.35
 -5 3 7 22.41 8.86
 -6 3 7 21.45 10.57
 -5 -1 6 -0.97 8.8
 -7 -3 5 3.7 12.1
 -7 -6 4 25.21 12.64
 -2 -3 3 691.74 40.87
 -3 -7 3 321.86 20.74
 1 23 2 74.44 7.27
 -6 -13 2 10.48 11.35
 -2 -9 1 569.47 33.97
 -2 -14 -1 1258.43 73.51
 -4 -19 -1 160.53 13.26
 -3 -21 -3 199.07 14.59
 3 34 -4 1.05 9.04
 3 35 -4 32.64 8.93
 3 36 -4 17.73 9.44
 3 37 -4 8.79 9.17
 3 38 -4 4.45 9.59
 3 39 -4 -1.91 9.8
 3 40 -4 18.44 10.18
 3 41 -4 29.48 10.03
 3 42 -4 9.87 10.97
 -5 -25 -4 -0.13 10.04
 3 23 -5 73.46 9.56
 3 53 -5 14.01 12.39
 3 17 -6 204 15.82
 3 9 -8 7.28 8.78
 -6 -30 -8 3.45 11.28
 4 35 -9 5.71 11.39
 4 36 -9 5.45 11.53
 4 37 -9 -0.08 11.71
 4 38 -9 -0.16 12.19
 4 39 -9 5.2 12.1
 4 40 -9 6.74 12.14
 4 41 -9 11.82 11.89
 4 42 -9 7.21 12.03
 -4 -31 -9 0.92 9.72
 -4 -34 -12 5.1 9.7
 4 10 -14 14.54 9.21
 3 -7 -16 -0.17 7.38
 -5 -37 -16 3.29 12.27
 -2 -35 -18 8.78 6.98
 -5 -38 -18 5.67 13.97
 3 -10 -19 1.54 7.8
 3 -12 -22 32.45 9.66
 4 -3 -26 -7.13 12.37
 0 -31 -26 2.29 3.35
 4 -3 -27 18.13 12.25
 4 -3 -29 8.53 14.05
 3 -13 -30 -4.91 11.61
 -4 27 10 9.23 7.32
 -5 22 10 -2.07 9.39
 -6 22 10 6.82 12.48
 -5 14 9 33.08 9.1
 -6 14 9 41.81 12.53
 -3 15 8 0 6.99
 -5 8 8 23.06 9.1
 -6 8 8 4.8 10.63
 -7 10 8 7.77 11.89
 -4 5 7 165.66 13.72
 -7 5 7 15.11 12.89
 -7 1 6 2.12 11.89
 -3 0 5 0.3 6.36
 -4 -3 5 4.06 8.83
 -4 -12 2 89.93 10.46
 -5 -13 2 4.76 9.12
 -6 -15 1 13.46 11.52
 2 23 -1 96.64 9.6
 -3 -17 -1 281.58 19.39
 -3 -19 -2 540.45 33.34
 3 32 -4 -6.06 9.11
 3 33 -4 86.63 10.57
 3 43 -4 19.72 11.62
 3 44 -4 25.12 11.76
 -2 -20 -4 71.11 8.12
 3 54 -5 -3.81 13.52
 -1 -18 -5 132.4 9.1
 -6 -26 -5 29.44 11.46
 -5 -29 -7 3.4 11.02
 4 32 -9 -12.08 10.85
 4 43 -9 16.5 13.52
 4 44 -9 3.16 11.7
 3 6 -9 27.56 9.42
 -6 -31 -9 7.26 12.41
 4 24 -10 53.64 10.39
 -4 -32 -10 0 10.51
 -6 -32 -10 1.84 12.34
 4 19 -11 3.83 9.4
 3 1 -11 24.92 8.94
 -4 -33 -11 16.12 10.56
 4 15 -12 -1.42 9.28
 3 -1 -12 17.81 7.59
 4 12 -13 62.93 10.13
 4 4 -17 15.56 10.22
 5 22 -19 -0.49 11.91
 5 19 -20 -1.53 12.08
 3 -11 -20 9.07 8.68
 -3 -38 -22 0 9.99
 4 -2 -23 -4.99 10.65
 4 -3 -25 9.19 12.37
 4 -3 -30 3.08 15.12
 -4 17 9 77.47 9.39
 -7 17 9 25.88 12.55
 -3 9 7 83.79 8.71
 -4 1 6 -0.6 7.22
 0 30 5 8.37 4.28
 -5 -4 5 4.07 8.77
 -6 -4 5 9.97 10.44
 -4 -6 4 7.03 8.82
 -6 -7 4 41.12 11.24
 -4 -9 3 11.16 9.09
 -5 -10 3 0 9.28
 -6 -10 3 38.14 11.55
 -2 -6 2 -3.39 5.17
 -6 -17 0 33.4 12.37
 -6 -19 -1 41.15 12.1
 -2 -16 -2 425.16 25.99
 -6 -21 -2 35.67 12.61
 -2 -18 -3 16.39 5.96
 3 31 -4 95.33 10.79
 3 45 -4 30.45 12.41
 3 46 -4 -9.26 12.08
 3 22 -5 2.54 8.45
 3 55 -5 17.18 12.59
 2 4 -5 617.9 36.77
 3 12 -7 342.98 22.48
 -3 -27 -7 1.29 7.58
 4 30 -9 -4.43 10.07
 4 31 -9 60.16 11.59
 4 45 -9 19.89 13.41
 4 46 -9 2.07 11.76
 4 23 -10 -1.92 9.27
 4 18 -11 8.31 8.94
 2 -11 -12 75.73 7.97
 -5 -34 -12 3.87 11.56
 4 9 -14 82.21 11.78
 4 7 -15 142.28 13.22
 3 -6 -15 -3.75 7.52
 -4 -36 -15 -4.56 10.56
 -1 -31 -16 49.84 6.17
 5 24 -18 3.75 12.18
 5 21 -19 1.99 12.37
 4 1 -19 -6.47 11.1
 -4 -38 -19 -2.77 12.02
 4 0 -20 23.6 11.27
 2 -19 -20 -0.4 6.42
 4 -1 -21 -2.97 11.35
 4 -3 -24 5.23 10.64
 2 -21 -26 1.25 7.39
 2 -21 -27 -3.39 7.85
 0 -31 -27 -0.58 3.61
 2 -21 -28 2.39 8.22
 3 -13 -31 -0.73 12.87
 -4 28 10 26.49 7.66
 -5 23 10 16.47 10.59
 -6 23 10 -1.23 11.63
 -3 24 9 159.17 11.6
 -2 25 8 0.45 3.94
 -6 9 8 15.21 11.75
 -7 11 8 3.22 11.83
 -2 16 7 59.14 6.18
 -5 4 7 32.47 9.18
 -6 4 7 11.49 10.75
 -7 6 7 0 11.92
 -2 5 5 221.37 14.2
 -7 -2 5 22.96 12.42
 0 19 4 1359.79 78.63
 -5 -7 4 172.76 14.73
 -7 -8 3 13.7 9.82
 -5 -15 1 0.03 9.27
 2 37 0 2.9 7.96
 2 38 0 70.66 9.71
 2 39 0 -2.92 8.16
 2 40 0 43.79 8.9
 1 6 -1 155.28 10.65
 2 16 -2 5.81 5.81
 -1 -14 -3 1615.26 93.62
 3 30 -4 1.25 8.33
 3 47 -4 14.67 12.21
 -4 -24 -4 74.71 10.56
 -3 -24 -5 92.3 9.64
 -5 -26 -5 6.75 10.45
 3 16 -6 40.54 9.4
 2 1 -6 11.74 5.12
 -4 -27 -6 7.7 8.09
 -6 -27 -6 -2.13 11.19
 -2 -26 -8 274.46 17.82
 -5 -30 -8 3.25 10.33
 4 29 -9 49.16 10.79
 4 47 -9 14.45 12.21
 4 48 -9 10.84 13.37
 2 -6 -9 7.94 5.35
 -5 -31 -9 17.93 11.12
 4 22 -10 51.63 10.03
 3 3 -10 93.76 11.13
 -5 -33 -11 33.48 12.33
 4 14 -12 109.33 12.17
 -2 -33 -15 1.02 7.46
 -5 -36 -15 -3.4 13.68
 2 -16 -16 2.63 5.32
 5 26 -17 0.08 12.42
 -4 -37 -17 -0.87 10.68
 5 23 -18 3.13 12.33
 4 2 -18 57.11 11.83
 5 20 -19 2.48 12.02
 -3 -37 -19 -1.26 9.51
 -5 -38 -19 -1.11 13.92
 5 16 -21 4.44 12.08
 -2 -36 -21 9.07 7.32
 4 -2 -22 -2.71 11.47
 2 -21 -25 16.01 7.57
 4 -4 -27 0.91 12.88
 4 -4 -28 3.72 13.14
 2 -21 -29 -0.16 8.83
 -5 24 10 -0.15 9.95
 -6 24 10 9.57 11.72
 -5 15 9 5.32 8.54
 -6 15 9 -4.84 11.92
 -7 18 9 4.72 11.4
 -4 11 8 23.4 7.89
 -5 9 8 9.99 9.11
 -2 10 6 1095.58 63.92
 -5 0 6 126.46 12.02
 -7 2 6 30.74 13.09
 -2 1 4 22.55 4.93
 -7 -5 4 28.71 12.45
 1 22 2 94.49 7.85
 -6 -12 2 60.05 12.47
 -3 -12 1 382.18 24.32
 -4 -14 1 27.71 8.44
 2 35 0 27.52 8.39
 2 36 0 52.66 8.42
 2 41 0 4.29 7.95
 2 42 0 32.13 8.47
 2 43 0 13.06 8.33
 -5 -17 0 -0.28 8.69
 -5 -19 -1 24.81 9.31
 -5 -21 -2 15.35 10.26
 2 11 -3 576.92 34.57
 3 29 -4 103.65 10.86
 3 48 -4 -0.25 12.05
 2 7 -4 494.77 29.83
 -1 -16 -4 439.06 26.07
 -6 -24 -4 29.02 13.08
 3 21 -5 296.26 20.48
 1 -6 -5 82.44 6.05
 -6 -28 -7 2.24 12.25
 3 8 -8 59.79 9.79
 2 -4 -8 58.54 6.94
 4 28 -9 22.75 10.06
 4 49 -9 -3.21 12.24
 -5 -32 -10 -0.59 10.71
 4 17 -11 3.48 8.74
 4 11 -13 8.06 8.48
 2 -15 -15 38.4 5.91
 5 25 -17 -1.7 12.45
 4 3 -17 25.03 9.37
 2 -17 -17 67.83 7.27
 -5 -37 -17 -0.36 12.94
 5 22 -18 -1.31 12.21
 5 19 -19 10.87 12.13
 3 -12 -21 31.33 9.19
 5 14 -22 13 11.98
 4 -3 -23 0 10.42
 3 -13 -23 4.15 8.59
 -1 -34 -23 -4.29 4.63
 0 -31 -25 -0.27 0.65
 3 -14 -27 4.99 10.2
 3 -14 -28 1.86 10.64
 4 -4 -29 -5.79 13.25
 4 -4 -30 0 14.89
 -4 29 10 8.11 7.51
 -4 18 9 8.02 7.28
 -7 12 8 -1.44 11.54
 -4 6 7 -1.36 7.42
 -6 -3 5 12.24 10.51
 -3 -3 4 177.95 13.3
 1 39 3 8.02 6.33
 -5 -12 2 88.77 10.93
 1 15 1 356.82 21.45
 2 33 0 90.28 9.72
 2 34 0 35.39 7.83
 2 44 0 -3.2 8.81
 1 10 0 0.94 4.41
 -4 -16 0 -3.16 8.01
 -4 -22 -3 87.48 11.07
 3 28 -4 9.91 7.81
 3 49 -4 0 12.98
 -2 -23 -6 103.84 9.9
 -4 -28 -7 11.06 9.62
 -3 -28 -8 15.74 7.63
 4 27 -9 19.64 9.77
 4 50 -9 9.69 12.53
 3 5 -9 0.3 7.89
 -1 -24 -9 79.8 6.91
 4 21 -10 5.18 9.44
 4 8 -14 0 9.42
 3 -5 -14 20.5 7.54
 -3 -34 -14 11.67 9.45
 4 6 -15 2.31 8.89
 5 29 -16 16.14 12.63
 5 24 -17 -1.41 12.53
 5 21 -18 9 12.07
 4 -1 -20 5.23 10.37
 -4 -38 -20 4.52 11.97
 -5 -38 -20 -0.4 16.8
 5 15 -21 -3.17 12.63
 1 -26 -22 2.8 4.93
 4 -4 -25 8.61 11.8
 3 -14 -26 -2.4 9.81
 3 -14 -29 15 10.86
 -4 30 10 15.72 8.45
 -5 25 10 5.99 10.02
 -6 25 10 5.95 12.08
 -3 25 9 2.92 5.42
 -5 16 9 25.42 9.01
 -6 16 9 12.71 12.14
 -7 19 9 26.67 12.96
 -3 16 8 150.6 11.46
 -6 10 8 30.01 10.97
 -6 5 7 66.99 11.93
 -7 7 7 5.7 13.53
 0 29 5 116.74 8.28
 -4 -2 5 273.46 19.25
 -5 -3 5 102.09 11.89
 -6 -6 4 15.67 10.66
 1 36 3 65.58 7.66
 1 37 3 6.65 6.16
 1 38 3 110.6 9.75
 1 40 3 40.45 7.69
 1 41 3 12.32 6.63
 1 42 3 12.16 7.46
 -6 -9 3 6.2 10.82
 -3 -9 2 45.43 8.1
 -4 -11 2 41.58 9.28
 -6 -14 1 29.4 11.65
 2 32 0 2.49 7.44
 2 45 0 9.2 9.74
 -4 -18 -1 -2.18 8.24
 -4 -20 -2 24.8 8.37
 3 50 -4 7.16 13.04
 -5 -24 -4 0.51 10.02
 3 20 -5 7.96 8.74
 -4 -25 -5 -0.95 8.82
 -6 -25 -5 -3.73 11.28
 3 15 -6 98.18 11.06
 -5 -27 -6 3.46 11.66
 3 11 -7 21.47 8.52
 -6 -29 -8 21.31 13.37
 4 26 -9 43.77 10.16
 -6 -30 -9 2.77 12.96
 -6 -31 -10 8.78 12.97
 4 16 -11 42.5 9.46
 4 13 -12 4.44 9.25
 4 10 -13 33.79 10.33
 2 -14 -14 187.29 12.78
 -5 -35 -14 -4.57 12.26
 5 28 -16 8.37 12.75
 4 4 -16 8.35 8.8
 5 23 -17 10.37 11.94
 3 -9 -17 28.05 7.29
 5 20 -18 14.58 12.43
 4 1 -18 -0.49 10.55
 3 -10 -18 11.05 7.05
 2 -18 -18 3.88 5.5
 1 -24 -18 55.37 5.56
 5 18 -19 7.66 12.23
 4 0 -19 36.72 11.53
 4 -2 -21 14.46 11.31
 5 13 -22 -1.26 12.46
 4 -4 -24 11.21 10.91
 2 -21 -24 14.97 7.4
 3 -14 -25 5.59 9.47
 3 -14 -30 9.47 11.29
 -7 20 9 -3.95 12.44
 -5 10 8 68.2 9.79
 -7 13 8 -4.96 13.01
 -3 10 7 241.62 16.64
 -5 5 7 14.21 8.71
 -7 3 6 -0.24 13.84
 -1 13 5 65.7 4.71
 -5 -6 4 3.45 9.07
 -7 -4 4 27.06 12.92
 1 35 3 32.21 6.46
 1 43 3 9.81 7.1
 -3 -6 3 27.39 7.16
 -5 -9 3 143.69 13.25
 -7 -7 3 20.79 12.51
 2 31 0 111.78 10.72
 2 46 0 7.68 10.21
 -2 -11 0 487.36 29.34
 -3 -14 0 219.23 15.74
 -6 -16 0 4.91 12.06
 -6 -18 -1 0.79 12.15
 2 15 -2 62.44 7.25
 -6 -20 -2 4.65 12.96
 3 51 -4 -11.21 12.53
 2 -2 -7 432.91 26.23
 4 37 -8 4.26 12.11
 4 38 -8 0 12.29
 4 39 -8 -3.72 12.22
 4 40 -8 -1.23 12.38
 4 41 -8 11.12 13.42
 -4 -29 -8 42.5 11.19
 4 25 -9 -2.66 9.29
 1 -14 -9 440.61 25.92
 -2 -27 -9 6.51 6.39
 -3 -29 -9 47.76 8.54
 4 20 -10 2.46 9.12
 3 0 -11 121.58 11.67
 1 -17 -11 254.58 15.44
 3 -2 -12 1.22 7.7
 -3 -33 -13 0.16 8.99
 -4 -34 -13 3.38 10.55
 -2 -32 -14 0.86 7.4
 5 26 -16 0 12.69
 5 27 -16 9.89 12.21
 3 -8 -16 6.92 7.02
 -4 -36 -16 9.12 11.57
 -4 -37 -18 -5.52 12.12
 -5 -37 -18 0.58 13.27
 5 17 -19 4.08 12.18
 3 -11 -19 5.89 8.6
 -3 -37 -20 -0.51 9.54
 5 14 -21 9.84 13.55
 2 -20 -21 0 6.62
 4 -3 -22 -1.39 11.44
 3 -13 -22 0 8.5
 4 -5 -27 4.19 12.97
 4 -5 -28 12.29 13.46
 4 -5 -29 -2.88 14.11
 -4 31 10 17.85 7.89
 -5 26 10 0.87 10.22
 -4 19 9 90.18 9.74
 -6 17 9 5.97 12.2
 -4 12 8 11.28 7.25
 -7 8 7 13.09 12.04
 -3 1 5 27.15 7.72
 -4 -5 4 -2.35 8.98
 1 34 3 43.88 6.95
 1 44 3 -1.05 7.12
 -4 -8 3 42.46 9.46
 -6 -11 2 2.7 11.2
 -5 -14 1 134.14 13.3
 2 30 0 19.92 7.01
 1 -1 -3 10.9 4.78
 -3 -20 -3 5.96 8.21
 3 52 -4 3.61 12.09
 3 19 -5 455.66 29.13
 -3 -25 -6 3.07 7.63
 -6 -26 -6 22.99 11.53
 -1 -21 -7 253.95 15.85
 -5 -28 -7 48.9 12.31
 4 34 -8 -4.16 11.41
 4 35 -8 7.45 11.61
 4 36 -8 -0.04 12.49
 4 42 -8 -4.38 12.87
 4 43 -8 21.41 12.19
 4 44 -8 20.05 12.55
 -4 -30 -9 14.64 10.76
 4 19 -10 7.8 9.81
 3 2 -10 244.54 17.69
 -3 -30 -10 0.3 7.57
 2 -10 -11 118.97 9.87
 4 12 -12 147.45 13.83
 -3 -32 -12 3.96 9.22
 -4 -33 -12 26.25 10.63
 3 -4 -13 10.53 7.04
 -5 -34 -13 8.05 12.42
 5 31 -15 8.27 12.91
 5 25 -16 -6.88 12.31
 -5 -36 -16 7.65 12.53
 5 22 -17 2.96 12.38
 4 2 -17 44.23 10.47
 -2 -34 -17 16.47 7.67
 5 19 -18 6.08 12.27
 -2 -35 -19 10.25 7.31
 5 15 -20 9.78 12.36
 3 -12 -20 13.45 8.88
 -1 -33 -20 9.25 4.9
 -4 -38 -21 3.13 12.72
 5 12 -22 7.92 12.76
 -2 -36 -22 8.51 7.73
 5 11 -23 -5.84 12.84
 4 -5 -30 -2.91 14.79
 3 -14 -31 -0.84 13.03
 -5 27 10 8.75 10.79
 -3 26 9 152.18 11.18
 -5 17 9 32.85 9.54
 -7 21 9 13.94 12.76
 -2 26 8 101.76 7.42
 -6 11 8 -3.84 12.32
 -7 14 8 6.89 13.17
 -4 7 7 169.2 13.06
 -6 6 7 6.96 10.75
 -7 4 6 3.31 12.14
 -6 -2 5 12.21 10.74
 1 33 3 152.02 11.27
 1 45 3 -2.04 7.42
 -6 -8 3 22.14 10.94
 1 21 2 423.67 25.56
 2 48 0 7.66 10.88
 -5 -16 0 61.37 10.3
 -3 -16 -1 20.58 8.57
 -5 -18 -1 16.15 10.47
 -3 -18 -2 -0.85 8.53
 -5 -20 -2 -2.89 9.26
 2 10 -3 55.67 6.84
 3 53 -4 13.71 12.13
 -6 -23 -4 -0.91 12.49
 -5 -25 -5 2.66 10.43
 3 14 -6 175.24 14.18
 4 45 -8 3.83 12.12
 4 46 -8 2.02 12.07
 3 7 -8 -2.46 8.35
 -5 -29 -8 1.41 11.26
 4 24 -9 24.27 9.78
 -2 -28 -10 99.27 9.11
 -4 -31 -10 2.81 10.71
 4 15 -11 11.98 9.18
 -3 -31 -11 36.92 9.04
 -4 -32 -11 4.27 10.24
 -5 -33 -12 2.95 12.3
 4 9 -13 44.27 9.48
 2 -13 -13 5.98 5.24
 -2 -31 -13 57.37 8.09
 4 7 -14 83.69 11.7
 5 29 -15 3.83 12.88
 5 30 -15 -1.09 12.72
 3 -7 -15 9.95 7.53
 5 24 -16 11.07 12.26
 5 21 -17 6.58 11.83
 5 18 -18 0 12.25
 5 14 -20 16.79 13.35
 4 -2 -20 32.18 10.88
 5 13 -21 -3.11 13.37
 4 -4 -23 -2.18 10.39
 2 -21 -23 24.91 7.46
 4 -5 -25 9.95 12.24
 1 -27 -26 0 5.92
 1 -27 -27 0.91 6.4
 -6 18 9 1.73 12.18
 -7 22 9 2.93 12.79
 -5 11 8 3.46 8.11
 -2 17 7 106.46 8.18
 -5 6 7 -0.45 9.08
 -7 9 7 5.17 13.35
 -6 2 6 -3 10.47
 -5 -2 5 68.17 10.38
 -6 -5 4 39.51 11.43
 -7 -3 4 24.08 13.19
 1 32 3 6.79 6.02
 1 46 3 -3.75 7.96
 -2 -2 3 85.63 7.76
 -7 -6 3 48.9 13.41
 -5 -11 2 47.89 10.19
 -4 -13 1 7.06 8.35
 -6 -13 1 6.41 11.57
 2 29 0 63.21 9.19
 2 49 0 5.21 11.03
 -1 -9 -1 3924.69 226.6
 1 2 -2 39.04 5.48
 -6 -21 -3 16.41 12.12
 2 3 -5 8.67 5.31
 -4 -26 -6 8.63 8.52
 3 10 -7 239.58 17.33
 -6 -27 -7 -0.56 11.38
 4 47 -8 -2.82 12.11
 4 48 -8 -2.4 13.56
 4 23 -9 17.06 9.43
 3 4 -9 166.39 13.22
 -5 -30 -9 -2.91 10.94
 4 18 -10 0.53 9.38
 -5 -31 -10 19.72 11.18
 -2 -29 -11 38.79 7.11
 -5 -32 -11 12.26 12.33
 -2 -30 -12 2.53 6.52
 5 28 -15 6.31 12.49
 -1 -30 -15 1.08 4.66
 4 3 -16 41.25 10.39
 5 20 -17 1.3 12.52
 4 0 -18 67.26 12.19
 -1 -32 -18 1.68 5.38
 -3 -36 -18 4.79 9.52
 4 -1 -19 -7.65 10.37
 2 -19 -19 8.36 6.09
 -5 -37 -19 5.56 14.45
 5 12 -21 20.9 13.6
 4 -3 -21 29.81 12.29
 5 11 -22 0.94 12.64
 5 10 -23 0 12.33
 3 -14 -23 22.76 9.12
 1 -27 -28 -0.58 6.9
 -5 28 10 2.02 10.02
 -4 20 9 -6.72 7.17
 -5 18 9 2.32 8.71
 -3 17 8 -2.56 6.21
 -4 13 8 2.18 7.3
 -6 12 8 26.71 12.45
 -7 15 8 2.52 12.76
 -1 20 6 6.75 1.89
 0 28 5 63.42 5.89
 -1 8 4 100.54 6.73
 1 47 3 2.82 8.38
 -2 -8 1 -0.38 5.13
 -3 -11 1 3.32 7.72
 2 50 0 16.18 11.49
 -6 -15 0 8.16 12.02
 -2 -13 -1 2.45 5.17
 -6 -19 -2 33.5 12.58
 3 38 -3 44.21 10.23
 3 39 -3 -4.41 9.47
 3 40 -3 33.98 10.41
 3 24 -4 -4.05 8.06
 3 54 -4 -4.21 12.9
 2 6 -4 32.47 5.92
 3 18 -5 4.53 8.8
 -6 -24 -5 41.91 12.2
 2 0 -6 1846.04 107.28
 -2 -24 -7 147.16 11.35
 4 29 -8 45.09 11.41
 4 30 -8 3.26 9.68
 4 49 -8 2.13 12.39
 -6 -28 -8 -4.96 11.47
 -1 -25 -10 3.98 4.18
 4 14 -11 146.44 13.56
 4 11 -12 -7.88 9.18
 3 -6 -14 1.84 7.42
 5 27 -15 5.19 12.62
 -4 -35 -15 5.56 11.01
 -5 -35 -15 -3.41 13.15
 5 23 -16 18.61 12.91
 4 1 -17 -0.69 10
 5 17 -18 3.79 12.43
 -4 -37 -19 -3.2 11.9
 5 13 -20 -1.34 13.3
 3 -13 -21 -5.13 8.45
 -3 -37 -21 3.06 10.23
 4 -4 -22 5.3 11.05
 4 -5 -24 5.42 10.55
 1 -27 -25 -0.55 5.76
 4 -6 -27 -0.6 12.46
 3 -15 -27 3.05 9.68
 4 -6 -28 -5.83 13.28
 3 -15 -28 -0.05 9.98
 4 -6 -29 -6.5 14.3
 3 -15 -29 -3.77 10.33
 -5 29 10 9.8 9.8
 -3 27 9 2.25 5.58
 -6 19 9 4.12 11.89
 -7 23 9 8.12 12.86
 -3 11 7 25.51 7.5
 -6 7 7 50.09 11.76
 -2 11 6 4.76 4.84
 -7 5 6 5.45 12.54
 -6 -1 5 2.03 10.32
 -7 1 5 0 11.89
 -3 -2 4 59.74 7.8
 -5 -5 4 164.11 14.2
 1 31 3 119.03 9.64
 -5 -8 3 2.94 9.42
 -1 0 2 1443.26 83.62
 -2 -5 2 1666.65 96.9
 -4 -10 2 57.46 10.14
 -6 -10 2 43.15 12.02
 2 28 0 60.14 8.54
 -4 -15 0 92.49 10.48
 -6 -17 -1 32.86 12.38
 2 14 -2 67.8 8.14
 3 35 -3 12.37 9.14
 3 36 -3 44.38 9.21
 3 37 -3 1.34 9.37
 3 41 -3 23.45 10.96
 3 42 -3 15.71 10.47
 3 43 -3 16.44 11.47
 3 44 -3 3.14 10.96
 -4 -21 -3 16.86 8.95
 -5 -23 -4 20.18 9.82
 -3 -23 -5 15.12 7.28
 3 13 -6 9.28 8.46
 -5 -26 -6 19.5 11.66
 -3 -26 -7 97.93 10.58
 4 28 -8 3.27 9.54
 4 50 -8 10.19 12.79
 4 22 -9 3.55 9.42
 -6 -29 -9 13.17 13.31
 4 17 -10 23.19 9.83
 -6 -30 -10 -3.48 13.16
 3 -1 -11 31.83 8.89
 4 8 -13 28.16 10.05
 5 32 -14 -3.3 12.98
 5 33 -14 -4.09 13.27
 4 6 -14 -1.47 8.93
 5 26 -15 14.91 12.55
 5 22 -16 3.07 12.45
 5 19 -17 25.34 12.81
 -4 -36 -17 12.24 11.97
 -5 -36 -17 0.42 14.53
 5 10 -22 6.12 12.63
 5 9 -23 3.8 13.87
 -2 -36 -23 10.63 8.32
 -1 -34 -24 0 4.49
 4 -6 -26 9.87 11.24
 3 -15 -26 0 9.25
 4 -6 -30 9.64 15.07
 3 -15 -30 1.26 11.89
 -5 12 8 88.18 11.03
 -7 16 8 2.9 12.87
 -4 8 7 -3.68 8.08
 -7 10 7 10.69 12.46
 -6 3 6 22.02 10.78
 -2 2 4 229.18 14.61
 -4 -4 4 136.78 12.85
 -6 -4 4 20.95 10.91
 -7 -2 4 36.4 13.26
 -4 -7 3 26.56 9.39
 -6 -7 3 1.33 10.63
 -7 -5 3 45.25 13.48
 1 14 1 9.29 3.98
 -5 -13 1 -1.3 9.38
 2 27 0 14.87 8.19
 -4 -17 -1 182.35 14.76
 -2 -15 -2 0.14 5.58
 -4 -19 -2 61.21 10.02
 3 33 -3 36.74 9.85
 3 34 -3 14.76 8.3
 3 45 -3 12.42 12.85
 3 23 -4 99.77 10.74
 -2 -19 -4 740.27 44.07
 -6 -25 -6 -0.08 12.6
 -4 -27 -7 18.69 8.89
 4 51 -8 5.77 12.86
 3 6 -8 31.8 8.6
 4 21 -9 47.6 10.25
 3 1 -10 17.54 8.37
 0 -21 -10 258.57 15.16
 5 31 -14 5.02 12.95
 -4 -34 -14 3.18 11.02
 5 25 -15 1.91 12.6
 5 21 -16 14.68 12.9
 4 2 -16 13.08 9.2
 5 18 -17 -1.82 12.48
 3 -10 -17 37.06 7.46
 5 16 -18 -1.24 12.2
 3 -11 -18 12.5 7.14
 5 12 -20 20.42 13.56
 -5 -37 -20 1.2 16.01
 5 11 -21 -1.28 13.27
 4 -5 -23 15.09 11.31
 5 8 -24 0 12.88
 4 -6 -25 0.37 11.43
 3 -15 -25 6.75 9.24
 2 -22 -26 6.27 7.83
 2 -22 -27 3.64 8.13
 2 -22 -28 2.54 8.58
 4 -6 -31 1.51 15.5
 -4 21 9 56.51 8.36
 -5 19 9 53.21 10.37
 -6 20 9 1.74 12.31
 -6 13 8 1.8 12.43
 -5 7 7 1.42 8.16
 -3 2 5 18.34 6.83
 1 30 3 92.36 8.66
 -3 -5 3 505.24 30.99
 1 20 2 -2.34 4.63
 -3 -8 2 131.62 11.13
 -6 -12 1 36.8 12.12
 -5 -15 0 0 9.1
 2 19 -1 241.33 16.1
 3 32 -3 -1.57 8.28
 3 46 -3 12.05 11.84
 3 47 -3 15.88 12.4
 -2 -17 -3 249.84 16.61
 -5 -21 -3 45.97 11.13
 1 -4 -4 490.5 28.82
 3 17 -5 344.9 22.88
 -4 -24 -5 28.99 9.08
 3 9 -7 65.43 9.79
 -5 -27 -7 0.73 11.79
 4 27 -8 21.91 10.72
 2 -5 -8 955.93 56.12
 2 -7 -9 738.42 43.64
 4 13 -11 4.58 9.59
 4 10 -12 115.98 12.35
 2 -12 -12 289.25 18.4
 5 29 -14 1.03 12.83
 5 30 -14 -3.63 12.83
 5 24 -15 26.33 13.12
 3 -9 -16 2.71 6.77
 -2 -33 -16 -3.97 7.29
 5 15 -18 13.62 13.51
 4 -1 -18 1.85 10.35
 4 -2 -19 51.16 12
 3 -12 -19 0.8 8.43
 4 -3 -20 20.32 10.58
 2 -20 -20 -4.39 6.31
 -4 -37 -20 -1.58 13.41
 4 -4 -21 0.77 10.34
 5 9 -22 6.29 13.49
 3 -14 -22 30.18 9.58
 -3 -37 -22 0 10.76
 2 -22 -29 8.16 8.89
 3 -15 -31 -1.52 12.38
 -3 28 9 46.63 6.68
 -2 27 8 30.58 4.38
 -3 18 8 61.82 7.89
 -4 14 8 1.41 8.04
 -7 17 8 11.74 13.07
 -6 8 7 2.57 11.98
 -7 11 7 3.04 11.97
 -7 6 6 2.25 13.15
 -5 -1 5 21.47 9.56
 -7 2 5 23.05 13.35
 -5 -10 2 43.3 10.04
 -3 -13 0 28.48 8.06
 -5 -17 -1 7.17 9.42
 -5 -19 -2 38.44 10.75
 3 31 -3 53.75 9.48
 3 48 -3 4.67 12.92
 2 9 -3 1338.13 78.14
 -6 -20 -3 0.72 12.28
 3 22 -4 4.14 8.16
 -5 -24 -5 2.58 10.67
 4 39 -7 6.72 13.06
 4 40 -7 -3.35 13.61
 4 41 -7 10.35 13.77
 -6 -26 -7 -0.67 11.48
 4 26 -8 0 9.56
 -3 -27 -8 11.2 7.69
 -4 -28 -8 20.25 9.48
 -5 -28 -8 26.39 11.77
 4 20 -9 3.09 9.36
 3 3 -9 3.17 7.82
 4 16 -10 30.78 9.87
 -1 -26 -11 198.99 12.92
 3 -5 -13 196.93 14.39
 -4 -33 -13 21.47 10.93
 -5 -33 -13 -2.46 12.51
 5 28 -14 11 12.69
 4 5 -14 55.01 10.59
 -1 -29 -14 50.91 5.71
 5 23 -15 4.77 12.34
 3 -8 -15 15.57 7.48
 5 20 -16 7.08 12.67
 -5 -35 -16 5.6 12.94
 5 17 -17 26.86 12.87
 4 0 -17 64.17 10.96
 -3 -35 -17 9.95 9.71
 -5 -36 -18 3.23 13.84
 5 13 -19 7.08 12.23
 -3 -36 -19 10.1 9.93
 -2 -35 -20 6.4 7.79
 5 10 -21 25.67 12.55
 5 8 -23 8.85 13.93
 5 7 -24 14.08 13.98
 4 -6 -24 3.5 11.22
 3 -15 -24 0.15 8.63
 -2 -36 -24 2.79 8.4
 2 -22 -25 8 7.39
 -5 20 9 7.5 9.34
 -6 21 9 5.28 12.04
 -5 13 8 -0.65 8.65
 -6 14 8 35.77 12.61
 -6 4 6 8.39 10.53
 -4 0 5 407.79 26.01
 -6 0 5 39.31 10.67
 -5 -4 4 2.26 8.7
 -7 -1 4 9.71 13.09
 1 29 3 31.54 6.63
 -5 -7 3 159.39 14.2
 -6 -9 2 12.67 11.19
 -7 -7 2 39.85 13.28
 -4 -12 1 26.63 8.64
 2 26 0 207.28 15.12
 1 9 0 1844.8 106.84
 -1 -6 0 66.28 6.32
 -6 -14 0 23.16 11.79
 1 5 -1 296.89 18.22
 -6 -16 -1 -5.6 11.94
 -6 -18 -2 7.6 12.42
 3 30 -3 8.7 8.31
 3 49 -3 7.16 11.86
 3 16 -5 1.38 9.53
 -6 -23 -5 2.67 11.74
 3 12 -6 97.71 10.7
 4 35 -7 8.93 11.4
 4 36 -7 -4.39 11.33
 4 37 -7 10.45 11.87
 4 38 -7 7.98 13.51
 4 42 -7 0.12 13.55
 4 43 -7 9.83 12.25
 4 44 -7 -9.3 12.12
 2 -3 -7 237.96 15.34
 4 25 -8 1.05 9.51
 -2 -25 -8 7.44 5.86
 -6 -27 -8 10.05 12.84
 -4 -29 -9 14.13 10.96
 -5 -29 -9 0.06 11.37
 4 12 -11 177.77 15.16
 -4 -32 -12 4.09 11.19
 -5 -32 -12 4.91 12.65
 5 35 -13 -7.56 13.43
 4 7 -13 63.75 10.49
 5 27 -14 6.68 12.84
 -3 -33 -14 11.8 9.22
 5 19 -16 13.46 12.4
 2 -17 -16 110.92 9.08
 -4 -35 -16 -4.74 11.91
 5 14 -18 4.76 13.29
 5 11 -20 -1.64 13.16
 3 -13 -20 3.45 8.66
 1 -26 -21 -2.79 4.93
 4 -5 -22 3 9.85
 1 -27 -24 0 5.32
 4 -7 -27 4.42 12.1
 4 -7 -28 10.4 14.12
 4 -7 -29 3.01 14.18
 4 -7 -30 -2.23 15.09
 -4 22 9 2.49 7.5
 -7 18 8 -7.72 11.71
 -5 8 7 32.06 9.68
 -6 9 7 33.13 12.46
 -7 12 7 15.76 13.51
 -7 7 6 -5.27 12.35
 0 27 5 68.95 5.96
 -7 3 5 1.96 14.29
 -6 -3 4 40.85 11.27
 -1 4 3 597.57 34.97
 -6 -6 3 5.49 10.68
 -7 -4 3 18.53 12.84
 -1 -3 1 389.74 23.27
 -2 -10 0 712.29 42.21
 2 18 -1 30.83 7.29
 -3 -15 -1 96.43 9.92
 2 13 -2 25.67 6.64
 3 29 -3 58.22 9.73
 3 50 -3 22.11 12.43
 -3 -19 -3 229.12 16.45
 3 21 -4 267.57 19.12
 -2 -22 -6 5.36 6.64
 -3 -24 -6 190.24 14.55
 -4 -25 -6 4.64 8.85
 4 33 -7 47.04 11.35
 4 34 -7 0 10.72
 4 45 -7 18.86 13.29
 4 46 -7 -0.51 11.95
 4 24 -8 0.62 9.66
 4 19 -9 89.03 11.54
 -3 -28 -9 -1.51 7.53
 -6 -28 -9 3.88 13.07
 4 15 -10 8.64 9.51
 -4 -30 -10 12.32 11.13
 -5 -30 -10 4.41 11.1
 -4 -31 -11 -2.35 10.29
 -5 -31 -11 25.41 11.77
 -6 -30 -11 -1.43 13.44
 4 9 -12 5.85 8.44
 -1 -27 -12 3 4.7
 5 33 -13 11.68 13.43
 5 34 -13 -4.79 13.23
 -1 -28 -13 44.65 5.57
 5 26 -14 22.49 13.13
 5 22 -15 -1.78 12.56
 2 -16 -15 25.82 5.86
 4 1 -16 11.59 9.41
 5 16 -17 -3.43 12.51
 2 -18 -17 -1.29 5.34
 -2 -34 -18 4.13 7.55
 -4 -36 -18 1.06 11.47
 5 12 -19 11.48 11.92
 1 -25 -19 0 3.91
 5 9 -21 3.67 11.91
 -4 -37 -21 -0.43 13.34
 5 8 -22 1.31 12.14
 5 7 -23 6.99 12.51
 4 -6 -23 -6.83 11.11
 -3 -37 -23 8.57 11.23
 -1 -34 -25 -2.86 4.38
 4 -7 -26 0.29 12.04
 4 -7 -31 -3.33 17.45
 -3 29 9 0 5.27
 -6 22 9 9.17 12.36
 -2 18 7 8.81 4.87
 -3 12 7 359.06 22.75
 -4 9 7 127.49 11.59
 -3 7 6 271.98 18.1
 -4 -3 4 0.56 8.8
 -4 -9 2 102.82 11.53
 -5 -12 1 189.8 15.81
 2 25 0 2.18 7.28
 -4 -14 0 -4.69 7.93
 -1 -11 -2 742.46 43.4
 -3 -17 -2 260.98 18.37
 3 51 -3 18.7 12.62
 -4 -20 -3 25.62 8.9
 2 5 -4 417.04 25.41
 2 2 -5 760.46 44.87
 -5 -25 -6 0 11.74
 4 32 -7 -1.93 9.85
 4 47 -7 8.34 13.62
 4 48 -7 8.04 12.53
 3 8 -7 43.29 8.87
 3 5 -8 19.17 8.08
 -3 -29 -10 25.14 8.57
 -6 -29 -10 2.2 13.64
 3 -2 -11 101.31 10.93
 5 31 -13 6.65 12.58
 5 32 -13 6.87 12.81
 -3 -32 -13 -0.19 9.28
 5 25 -14 0.23 12.97
 3 -7 -14 32.76 7.68
 2 -15 -14 6.72 5.26
 5 21 -15 3.49 12.57
 -5 -34 -15 2.51 12.8
 5 18 -16 4.24 12.31
 4 -3 -19 7.46 11.64
 -5 -36 -19 2.03 14.37
 5 10 -20 8.95 11.97
 4 -4 -20 10.44 11.48
 3 -14 -21 28.48 9.51
 5 6 -24 9.14 14.11
 2 -22 -24 0.55 7.14
 3 -16 -27 -2.23 9.87
 3 -16 -28 1.21 10.05
 3 -16 -29 2.61 10.83
 -4 23 9 22.41 8.13
 -5 21 9 29.9 9.36
 -6 23 9 -2.99 12.02
 -4 15 8 116.82 11.27
 -5 14 8 63.13 10.18
 -6 15 8 8.66 12.13
 -7 19 8 16.28 13.03
 -5 4 6 10.66 8.87
 -6 5 6 72.4 12.4
 -5 0 5 165.72 14.28
 -3 -1 4 24.56 7.2
 1 28 3 306.9 19.37
 -2 -1 3 63.28 6.45
 -4 -6 3 8.48 9.11
 -3 -10 1 504.29 31.03
 -6 -11 1 5.38 11.5
 -5 -14 0 164.22 14.79
 -4 -16 -1 8.37 8.19
 -4 -18 -2 29.25 8.35
 3 28 -3 53.07 9.89
 3 52 -3 -0.38 12.14
 -5 -20 -3 -2.74 9.49
 -6 -24 -6 15.2 13.23
 4 49 -7 4.04 12.42
 4 23 -8 47.35 10.46
 -1 -22 -8 0 4.93
 4 18 -9 2.52 9.69
 3 0 -10 251.97 17.82
 4 11 -11 -0.26 9.14
 -3 -30 -11 11.22 8.5
 -3 -31 -12 5.16 9.2
 5 30 -13 -0.97 13.36
 4 6 -13 2.95 8.7
 5 24 -14 33.92 13.23
 4 4 -14 0 8.6
 5 20 -15 0 12.55
 -2 -32 -15 -5.63 7.99
 5 17 -16 24.41 13.66
 5 15 -17 17.1 12.68
 -5 -35 -17 1.84 13.7
 4 -2 -18 50.76 11.38
 5 11 -19 0 11.73
 4 -5 -21 26.59 11.55
 5 7 -22 1.37 13.1
 5 5 -25 3.05 14.58
 3 -16 -26 -2.32 9.47
 3 -16 -30 -5.28 11.86
 -3 19 8 5.78 5.98
 -7 20 8 -0.51 13.18
 -6 10 7 0.65 11.06
 -7 13 7 -3.6 13.23
 -2 12 6 513.35 30.52
 -7 8 6 4.05 13.53
 -3 3 5 313.06 20.28
 -7 4 5 16.1 12.52
 0 18 4 18.46 2.62
 -5 -3 4 38.17 10.18
 -7 -3 3 13.29 13.01
 1 19 2 539.11 32.01
 -5 -9 2 95.7 11.91
 -6 -8 2 25.74 11.47
 -7 -6 2 36.66 13.3
 2 24 0 164.23 12.88
 -6 -13 0 6.86 11.65
 -5 -16 -1 56.45 10.51
 -5 -18 -2 0.61 9
 3 27 -3 9.08 7.77
 3 53 -3 5.5 13.5
 -6 -19 -3 11.91 12.69
 3 20 -4 1.72 8.89
 3 15 -5 159.21 13.37
 3 11 -6 81.02 10.15
 2 -1 -6 11.99 5.65
 4 50 -7 8.4 14.04
 4 51 -7 0.35 14.14
 -4 -26 -7 5.9 9.56
 -5 -26 -7 52.24 12.23
 -6 -25 -7 5.14 13.13
 3 2 -9 423.12 26.8
 -2 -26 -9 219.21 15.01
 4 14 -10 91.98 11.54
 2 -11 -11 34.31 6.21
 4 8 -12 44.65 9.55
 5 28 -13 15.16 13.26
 5 29 -13 2.4 12.68
 5 23 -14 -4.29 12.9
 1 -21 -14 105.82 6.82
 4 2 -15 3.2 8.96
 -3 -34 -16 2.32 8.69
 4 -1 -17 15.84 10.14
 3 -11 -17 14.77 7.34
 3 -12 -18 27.71 7.74
 2 -19 -18 34.98 6.33
 -4 -36 -19 -1.07 12.12
 5 9 -20 7.61 11.99
 -3 -36 -20 9.66 10.58
 5 8 -21 9.73 13.44
 2 -21 -21 9.41 6.84
 4 -6 -22 0.65 10.49
 -4 -37 -22 0 14.11
 5 6 -23 0 13.99
 5 5 -24 18.81 14.57
 4 -7 -24 6.47 10.94
 3 -16 -25 0 7.96
 4 -8 -27 -0.75 13.4
 4 -8 -28 2.84 12.93
 4 -8 -29 -3.28 13.59
 -3 30 9 4.49 5.42
 -5 22 9 14.73 9.81
 -6 24 9 35.68 13.7
 -2 28 8 72.16 5.86
 -6 16 8 23.58 12.52
 -5 9 7 4.55 9.16
 -4 5 6 69.51 10.12
 -4 1 5 6.48 9.02
 -6 -2 4 19.36 10.91
 -3 -4 3 99.64 9.5
 -5 -6 3 8.51 9.48
 -6 -5 3 14.58 11.11
 -3 -7 2 163.56 12.61
 2 39 1 3.54 8.06
 2 40 1 36.62 8.67
 2 41 1 1.11 8.19
 -2 -7 1 616.8 36.67
 -6 -15 -1 16.67 12.51
 -6 -17 -2 44.37 13.22
 -1 -17 -5 33.56 4.62
 -4 -23 -5 20.72 8.95
 -5 -23 -5 9.94 10.65
 -6 -22 -5 6.52 11.99
 4 29 -7 36.37 10.72
 4 52 -7 0 14.27
 -3 -25 -7 -1.52 7.85
 4 22 -8 5.27 9.47
 4 17 -9 77.29 10.69
 1 -16 -10 203.94 12.54
 5 36 -12 -4.17 13.13
 5 27 -13 1.86 13.37
 3 -6 -13 5.81 6.74
 5 19 -15 11.38 12.54
 5 16 -16 18.2 12.57
 4 0 -16 22.21 9.52
 3 -10 -16 55.21 8.27
 5 14 -17 -4.39 12.54
 -1 -31 -17 1.01 3.61
 -4 -35 -17 0.01 11.98
 -3 -35 -18 4.41 9.94
 5 10 -19 -3.58 12.24
 -5 -36 -20 0.49 16.35
 -2 -35 -21 0.61 7.28
 4 -8 -26 1.96 11.95
 4 -8 -30 -2.83 14.58
 -4 24 9 18.6 7.86
 -4 16 8 2.84 7.76
 -5 15 8 -6.01 9.45
 -7 21 8 14.98 13.21
 -4 10 7 10.47 7.7
 -7 14 7 5.93 13.36
 -6 6 6 0.01 10.62
 -7 9 6 -0.01 12.4
 1 27 3 6.59 6.52
 -2 -4 2 7.25 5.04
 2 37 1 -1.08 7.54
 2 38 1 117.13 11.51
 2 42 1 21.82 9.06
 2 43 1 -2.66 8.32
 2 44 1 -3.17 9.07
 1 13 1 24.38 4.58
 -4 -11 1 15.93 8.73
 -3 -12 0 225.48 16.46
 2 17 -1 235.72 15.95
 -2 -12 -1 979.1 57.45
 2 12 -2 23.58 5.88
 3 26 -3 128.01 11.72
 2 8 -3 109.27 8.94
 -1 -13 -3 12.12 3.82
 3 19 -4 386.6 25.44
 4 28 -7 -5.25 9.56
 4 53 -7 -10.83 13.52
 3 7 -7 69.43 9.3
 4 21 -8 139.47 13.88
 -4 -27 -8 14.63 9.22
 -5 -27 -8 0 11.74
 -6 -26 -8 6.53 12.86
 4 13 -10 -1.65 9.45
 4 10 -11 94.29 11.32
 5 34 -12 0 12.69
 5 35 -12 -3.03 13.52
 5 26 -13 18.06 13.28
 2 -14 -13 311.51 19.43
 -5 -32 -13 2.55 13.18
 5 22 -14 3.37 13.03
 -2 -31 -14 18.23 7.96
 -4 -33 -14 19.51 11.6
 -5 -34 -16 11 13.84
 3 -13 -19 3.12 8.45
 5 7 -21 0 12.21
 5 6 -22 1.97 12.1
 3 -15 -22 -2.65 8.71
 5 5 -23 15.96 14.18
 4 -7 -23 11.87 10.95
 2 -22 -23 4.49 7.05
 5 4 -25 8.6 14.49
 4 -8 -31 8.22 15.93
 -3 31 9 3.41 5.66
 -5 23 9 -1.17 9.97
 -6 25 9 0 11.59
 -6 17 8 9.9 12.55
 -3 13 7 -1.04 7.38
 -6 11 7 3.28 11.1
 -5 5 6 33.94 9.21
 -5 1 5 18.33 9.73
 -7 5 5 0 12.48
 -2 3 4 308.12 19.06
 -7 -2 3 8.03 12.96
 -7 -5 2 40.53 13.82
 2 35 1 2.68 7.73
 2 36 1 80.36 9.91
 2 45 1 3.64 9.59
 -5 -11 1 6.91 9.37
 -6 -10 1 47.83 12.18
 2 23 0 12.99 7.56
 3 14 -5 8.92 8.52
 1 -9 -6 663.06 38.63
 4 27 -7 1.01 9.28
 1 -11 -7 206.47 12.55
 3 4 -8 100.91 10.56
 0 -18 -8 4.49 1.58
 -5 -28 -9 14.17 11.78
 -6 -27 -9 7.22 13.14
 -2 -27 -10 7.61 6.54
 -5 -29 -10 23.18 11.81
 -6 -28 -10 12.22 13.82
 -5 -30 -11 0 11.43
 -6 -29 -11 11.54 13.95
 5 32 -12 3.73 12.96
 5 33 -12 5.31 13.73
 -5 -31 -12 5.89 12.88
 4 5 -13 75.13 10.66
 5 21 -14 6.68 12.39
 5 18 -15 4.95 12.49
 3 -9 -15 4.8 7.2
 5 15 -16 11.28 12.5
 5 13 -17 1.65 12.44
 4 -3 -18 -4.87 11.18
 -5 -35 -18 3.62 15.46
 4 -4 -19 17.07 10.69
 2 -20 -19 -0.94 6.13
 5 8 -20 13.45 13.37
 4 -5 -20 24.18 11.69
 3 -14 -20 18.08 8.67
 -5 -36 -21 0 17.31
 5 4 -24 0.95 13.78
 3 -16 -24 8.49 8.57
 -4 25 9 -0.7 7.36
 -6 26 9 22.95 13.33
 -3 20 8 7.03 5.73
 -7 22 8 2.95 13.07
 -5 10 7 100.28 11.5
 -7 15 7 0 13.31
 -3 8 6 2.32 6.83
 0 26 5 139.57 9.17
 -6 -1 4 29.61 11.17
 -4 -8 2 24.26 9.46
 -6 -7 2 -1.55 11.12
 2 34 1 47.3 8.71
 2 46 1 2.16 10.98
 2 47 1 7.45 11.33
 -4 -13 0 21.25 8.48
 -5 -13 0 5.29 10.71
 -6 -12 0 15.84 11.84
 3 38 -2 57.73 10.49
 3 39 -2 -0.39 9.67
 3 40 -2 30.01 10.28
 3 41 -2 1.17 10.1
 3 42 -2 11.96 11.15
 3 43 -2 2.93 11.01
 -1 -15 -4 194.19 12.3
 -3 -20 -4 50.45 8.97
 4 38 -6 -2.44 13.3
 4 39 -6 9.48 12.12
 4 40 -6 20.71 12.58
 4 41 -6 1.82 12.5
 4 42 -6 18.46 13.78
 4 43 -6 9.21 13.89
 3 10 -6 38.49 8.87
 -4 -24 -6 12.47 9.22
 -5 -24 -6 24.33 12.12
 -6 -23 -6 13.98 13.13
 4 26 -7 12.99 9.83
 -2 -23 -7 49.95 7.61
 4 20 -8 0 9.35
 -3 -26 -8 38.98 8.59
 4 16 -9 8.18 8.89
 -4 -28 -9 32.53 11.8
 -2 -28 -11 35.39 7.01
 5 31 -12 8.68 13.51
 4 7 -12 18.95 9.98
 5 25 -13 -3.85 13.06
 1 -20 -13 -6.15 1.81
 -2 -30 -13 4.64 6.91
 -4 -32 -13 -5.91 11.78
 5 17 -15 4.11 13.8
 4 1 -15 -6.78 8.89
 1 -23 -16 -4.13 1.96
 4 -2 -17 49.21 11.06
 5 9 -19 5.87 11.96
 -4 -36 -20 7.13 12.93
 4 -6 -21 -2.04 10.57
 -3 -36 -21 -0.02 10.97
 -5 24 9 21.07 10.21
 -6 27 9 -4.21 11.66
 -5 16 8 36.59 9.31
 -6 18 8 2.02 12.68
 -7 23 8 10.48 13.27
 -2 19 7 176.47 11.78
 -4 6 6 6.84 7.84
 -6 7 6 61.93 11.9
 -7 10 6 15.89 14.25
 -3 0 4 148.36 11.75
 -5 -2 4 2.38 9.03
 -4 -5 3 44.44 10.17
 -5 -5 3 181.47 15.36
 -6 -4 3 15.01 10.85
 -5 -8 2 14.34 9.97
 2 33 1 12.29 7.54
 2 48 1 14.56 10.73
 -7 -7 1 33.47 11.91
 -3 -14 -1 15.52 7.89
 -4 -15 -1 53.89 9.96
 -5 -15 -1 3.98 10.67
 -6 -14 -1 0 11.97
 3 36 -2 72.36 10.84
 3 37 -2 2.89 9.04
 3 44 -2 -3.65 11.35
 3 45 -2 8.08 12.03
 -2 -14 -2 1018.05 59.8
 -6 -16 -2 0.66 12.35
 -4 -19 -3 -1.2 8.04
 -5 -19 -3 82.26 11.67
 -6 -18 -3 -2.2 12.14
 3 18 -4 5.63 8.48
 -2 -18 -4 5.77 5.99
 4 36 -6 15.24 11.84
 4 37 -6 10.41 12.17
 4 44 -6 -3.91 13.65
 4 45 -6 2.22 12.5
 4 46 -6 1.38 13.48
 4 25 -7 -4.32 9.69
 2 -6 -8 33.5 5.76
 2 -8 -9 1.7 5.75
 4 12 -10 124.54 12.59
 3 -1 -10 18.96 8.83
 -4 -29 -10 -4.44 11.19
 4 9 -11 2.98 8.57
 3 -3 -11 124.56 11.46
 -4 -30 -11 5.43 10.67
 5 29 -12 28.76 13.55
 5 30 -12 1.42 13.34
 -2 -29 -12 67.8 8.19
 -4 -31 -12 17.52 10.97
 5 24 -13 32.01 13.39
 5 20 -14 8.44 12.58
 3 -8 -14 63.2 8.69
 -5 -33 -15 -8.96 13.17
 5 14 -16 12.85 12.5
 -4 -34 -16 14.58 12.09
 5 12 -17 14.95 12.41
 5 10 -18 0 12.26
 -2 -34 -19 -0.07 8.05
 5 7 -20 2.68 13.14
 5 6 -21 6.09 11.9
 5 5 -22 3.91 13.41
 4 -7 -22 18.56 11.17
 5 4 -23 5.41 14.02
 4 -8 -24 -4.28 11.27
 5 3 -25 4.03 14.6
 4 -9 -27 0.2 12.02
 3 -17 -27 8.33 10.07
 2 -23 -27 0.82 8.29
 4 -9 -28 -2.05 12.82
 3 -17 -28 -2.9 10.4
 2 -23 -28 6.9 8.78
 4 -9 -29 13.94 13.97
 3 -17 -29 9.5 10.98
 2 -23 -29 -1.05 8.84
 4 -9 -30 3.06 15.71
 -3 32 9 2.54 5.56
 -2 29 8 91.54 6.9
 -4 17 8 175.46 13.98
 -4 11 7 28.55 8.15
 -6 12 7 22.42 12.27
 -7 16 7 3.25 13.56
 -4 2 5 270.92 19.12
 -7 6 5 -0.48 12.69
 1 26 3 370.1 22.9
 -7 -1 3 0.17 13.06
 -7 -4 2 13.68 13.1
 2 32 1 -2.22 6.67
 -3 -9 1 2.75 7.55
 2 22 0 134.43 11.19
 2 16 -1 105.5 9.17
 3 35 -2 1.02 8.95
 3 46 -2 -1.1 12.14
 3 47 -2 1.32 12.54
 -3 -16 -2 6.78 7.58
 -4 -17 -2 34.43 9
 -5 -17 -2 32.41 11.09
 -2 -16 -3 170.59 12.14
 -3 -18 -3 22.9 9.2
 2 4 -4 204.07 13.53
 2 1 -5 5.82 5.54
 -6 -21 -5 3.13 11.68
 4 34 -6 18.08 10.55
 4 35 -6 5.51 11.91
 4 47 -6 13.96 12.58
 4 48 -6 7.37 13.94
 -3 -23 -6 0 7.38
 2 -4 -7 143.44 10.26
 -5 -25 -7 2.76 11.18
 -6 -24 -7 4.7 13.26
 4 19 -8 199.6 16.37
 4 15 -9 50.07 9.86
 3 1 -9 0 8.06
 5 28 -12 15.69 13.35
 5 23 -13 -6.87 13.08
 5 19 -14 -4.13 12.82
 -3 -32 -14 -0.16 10.25
 5 16 -15 9.47 12.84
 4 -1 -16 8.16 9.26
 -5 -34 -17 -1.9 13.93
 -4 -35 -18 8.64 12.27
 5 8 -19 -0.55 13.22
 -1 -32 -19 4.08 5.42
 -5 -35 -19 -5.42 15.81
 3 -15 -21 2.54 8.3
 5 3 -24 7.48 13.75
 5 2 -26 8.34 15.62
 4 -9 -26 1.58 11.43
 2 -23 -26 2.23 7.64
 3 -17 -30 -1.75 11.58
 4 -9 -31 3.18 16.78
 -4 26 9 53.28 8.78
 -5 25 9 -3.05 10.14
 -6 19 8 13.32 12.39
 -7 24 8 -3.98 13.16
 -5 11 7 2.47 9.39
 -5 6 6 2.44 9.65
 -7 11 6 -4.18 12.67
 -3 4 5 2.26 7.64
 1 18 2 18.32 4.52
 -6 -9 1 19.34 11.47
 3 33 -2 19.13 9.13
 3 48 -2 13.51 13.59
 1 1 -2 38.54 5.28
 3 13 -5 21.44 8.98
 -5 -22 -5 8.74 10.28
 4 32 -6 -0.3 10.88
 4 33 -6 24.02 10.65
 4 49 -6 3.98 12.47
 4 24 -7 25.56 10.2
 3 6 -7 18.87 7.8
 -6 -25 -8 0 12
 -1 -23 -9 102.45 8.27
 -3 -27 -9 7.45 7.61
 5 38 -11 -2.42 13.07
 5 39 -11 -0.89 12.62
 5 27 -12 14.48 13.64
 4 6 -12 0.01 8.8
 2 -13 -12 6.23 6.11
 5 22 -13 10.57 13.27
 4 4 -13 7.45 9.89
 -5 -32 -14 0 13.44
 5 13 -16 2.56 13.61
 -3 -34 -17 0.33 9.64
 4 -5 -19 4.75 10.49
 -3 -35 -19 2.53 10.44
 -4 -36 -21 -7.25 13.67
 -2 -35 -22 1.99 8.64
 -3 -36 -22 -4.93 11.21
 4 -8 -23 -1.33 10.44
 3 -17 -26 3.04 9.43
 -3 33 9 5.81 5.5
 -3 21 8 22.44 6.13
 -5 17 8 25.82 8.72
 -7 25 8 1.03 14.69
 -3 14 7 390.79 24.61
 -6 13 7 0.95 12.28
 -7 17 7 12.14 13.68
 -6 8 6 -4.99 10.92
 -1 14 5 910.45 52.74
 -7 7 5 6.14 13.06
 -6 0 4 83.09 12.58
 -7 3 4 -1.45 12.93
 -3 -3 3 237.54 16.21
 -3 -6 2 9.5 7.32
 -6 -6 2 1.8 11.1
 2 31 1 45.14 8.02
 -4 -10 1 6.19 9.05
 -5 -10 1 99.03 12.31
 1 8 0 15.42 5.07
 -2 -9 0 378.71 23.18
 3 32 -2 -3.48 8.88
 3 49 -2 3.44 11.84
 2 11 -2 124.69 9.73
 1 -2 -3 1491.93 86.43
 3 17 -4 445.75 28.4
 -6 -19 -4 -11.13 12.84
 1 -7 -5 442.65 26.02
 -4 -22 -5 7.73 8.33
 4 31 -6 21.88 10.15
 4 50 -6 2.88 13.92
 3 9 -6 282.62 19.49
 -4 -25 -7 2.29 8.77
 -5 -26 -8 45.91 12.84
 -6 -26 -9 17.34 12.42
 4 11 -10 3.81 8.8
 -3 -28 -10 15.11 8.42
 5 34 -11 -14.62 13.79
 5 35 -11 9.36 13.48
 5 26 -12 20.15 13.16
 -3 -31 -13 5.11 10.33
 5 18 -14 -3.18 12.48
 5 15 -15 3.44 12.47
 4 0 -15 1.31 8.23
 3 -12 -17 48.14 8.2
 5 9 -18 22.58 12.16
 4 -4 -18 18.87 10.59
 3 -13 -18 1.36 7.52
 5 6 -20 5.15 11.61
 4 -6 -20 17.14 10.59
 2 -21 -20 2.24 6.42
 -5 -35 -20 -8.25 16.77
 5 5 -21 5.54 12.78
 5 4 -22 5.61 13.02
 2 -22 -22 3.57 6.87
 5 3 -23 9.69 13.85
 5 2 -25 0.52 14.77
 4 -9 -25 2.64 10.62
 3 -17 -25 8.84 9.09
 2 -23 -25 -0.48 7.62
 -4 27 9 10.03 7.54
 -5 26 9 24.02 10.58
 -4 18 8 -0.46 7.98
 -2 13 6 104.36 7.98
 -7 12 6 15.2 13.08
 -6 4 5 15.5 11.2
 -5 -1 4 3.95 8.74
 -2 0 3 61.67 6.41
 -6 -3 3 20.05 11.32
 -7 0 3 16.91 13.46
 -5 -7 2 97.29 12.21
 -7 -6 1 27.41 13.74
 -6 -11 0 5.78 11.46
 -1 -8 -1 127.29 8.9
 3 31 -2 22.56 9.24
 3 50 -2 13.82 12.36
 3 51 -2 6.24 12.13
 2 7 -3 941.9 55.35
 -6 -17 -3 22.4 13.02
 -5 -20 -4 0.05 9.5
 4 51 -6 8.84 14.16
 4 52 -6 -2.34 14.71
 -6 -22 -6 17.48 12.61
 4 23 -7 32.9 10.36
 -1 -20 -7 -2.36 4.78
 4 18 -8 -2.43 9.55
 3 3 -8 30.55 8.93
 -2 -24 -8 263.66 17.48
 4 14 -9 53.39 10.28
 -5 -27 -9 6.85 11.87
 -6 -27 -10 -9.49 13.76
 5 32 -11 1.41 12.97
 5 33 -11 3.79 13.5
 4 8 -11 26.62 9.38
 -3 -29 -11 35.84 9.44
 -6 -28 -11 15.81 14.48
 -3 -30 -12 11.45 10.15
 5 21 -13 8.92 13.08
 3 -7 -13 178.59 13.41
 -5 -31 -13 5.03 11.67
 3 -11 -16 7.35 7.31
 -5 -33 -16 2.35 14.03
 4 -3 -17 20.68 10.28
 5 7 -19 18.45 12.26
 4 -7 -21 24.07 11.65
 -4 -36 -22 8.5 14.69
 5 2 -24 0.27 14.43
 5 1 -26 2.42 14.82
 -3 34 9 36.09 6.44
 -5 18 8 2.37 8.32
 -6 20 8 -1.55 12.39
 -4 12 7 40.73 8.55
 -7 18 7 -0.18 13.31
 -3 9 6 256.47 17.57
 -4 7 6 103.14 11.16
 -5 7 6 32.4 9.3
 1 25 3 6.05 5.96
 -4 -4 3 120.54 12.41
 -5 -4 3 2.04 9.44
 -4 -7 2 140.89 12.94
 -7 -3 2 8.29 13.12
 2 30 1 22.3 7
 2 21 0 135.04 11.27
 -3 -11 0 82.38 9.51
 -4 -12 0 4.15 8.62
 -5 -12 0 190.24 15.8
 -6 -13 -1 -11.68 12.12
 3 52 -2 11.86 12.32
 -6 -15 -2 25.5 12.9
 3 22 -3 80.79 10.39
 -5 -18 -3 -2.54 10.72
 -4 -20 -4 8.88 9.12
 4 53 -6 -6.46 14.66
 2 -2 -6 1348.6 78.62
 -2 -21 -6 78.82 8.85
 -5 -23 -6 5.05 10.97
 4 22 -7 8.51 9.19
 -4 -26 -8 18.08 10.58
 -5 -28 -10 0.07 11.93
 5 31 -11 16.51 13.37
 -5 -29 -11 4.64 12.75
 5 25 -12 -0.02 12.92
 -5 -30 -12 3.47 11.59
 5 17 -14 1.94 12.8
 -4 -32 -14 1.53 10.63
 3 -10 -15 137.08 11.81
 5 12 -16 5.68 12.52
 4 -2 -16 20.74 9.68
 2 -18 -16 -3.98 5.45
 -1 -30 -16 3.18 5.66
 -2 -32 -16 0.48 8.17
 1 -24 -17 69.57 5.8
 -4 -34 -17 -0.28 13.08
 5 8 -18 12.35 13.54
 -5 -34 -18 4.67 14.6
 3 -14 -19 7.83 8.25
 -4 -35 -19 -9.52 12.52
 4 -8 -22 0.91 10.6
 3 -16 -22 11.79 8.51
 -3 -36 -23 0 11.58
 4 -9 -24 0.13 11.3
 4 -10 -27 3.11 12.9
 4 -10 -28 7.56 12.7
 4 -10 -29 6.73 13.92
 4 -10 -30 7.44 15.83
 -5 27 9 8.35 10.72
 -5 12 7 142.32 13.68
 -6 14 7 22.31 12.94
 -7 19 7 7.79 13.72
 -6 9 6 44.24 11.84
 -7 13 6 0.99 14.28
 -4 3 5 4.91 9.53
 -7 8 5 -0.28 13.25
 -6 1 4 2.83 10.65
 -7 4 4 14.02 13.64
 -1 1 2 39.45 4.86
 2 29 1 19.62 7.31
 -6 -8 1 18.84 11.62
 2 15 -1 151.35 11.12
 1 4 -1 1126.28 65.49
 -5 -14 -1 158.12 14.66
 3 30 -2 25.82 9.49
 -5 -16 -2 23.83 9.73
 3 12 -5 6.72 8.02
 4 54 -6 -1.2 15
 -3 -24 -7 139.51 12.06
 -6 -23 -7 17.88 12.27
 4 17 -8 173.85 15.21
 4 10 -10 111.38 12.07
 3 -2 -10 225.95 16.35
 5 30 -11 -1.05 13.3
 3 -4 -11 50.91 9.06
 5 24 -12 0.86 13.12
 4 5 -12 29.62 9.52
 1 -19 -12 266.09 16.02
 5 20 -13 6.27 12.78
 4 3 -13 33.98 10.1
 5 14 -15 34.12 14.04
 2 -17 -15 95.65 8.28
 5 5 -20 8.5 11.81
 5 4 -21 0 12.58
 -5 -35 -21 0 16.91
 5 3 -22 0 13.38
 5 2 -23 5.07 13.96
 -2 -35 -23 5.46 8.89
 3 -17 -24 9.13 8.76
 5 1 -25 4.47 14.72
 4 -10 -26 5.71 12.43
 4 -10 -31 0 16.88
 -3 35 9 5.22 5.61
 -4 28 9 16.83 7.62
 -5 28 9 -2.64 11.72
 -2 30 8 27.85 4.38
 -3 22 8 142.63 10.96
 -6 21 8 9.04 12.55
 -6 5 5 60.79 11.97
 -2 4 4 207.53 13.5
 -3 1 4 22.21 6.66
 -6 -2 3 55.72 11.87
 -7 1 3 14.46 13.7
 -2 -3 2 421.06 25.51
 -6 -5 2 6.57 11.21
 1 12 1 49.43 5.5
 -2 -6 1 64.64 6.86
 -7 -5 1 43.88 14.19
 -4 -14 -1 107.07 11.14
 3 29 -2 0.8 7.95
 -4 -16 -2 151.5 13.51
 3 21 -3 158.17 14.46
 -4 -18 -3 35.11 8.97
 3 16 -4 13.23 9.22
 4 55 -6 -3.08 15.44
 -4 -23 -6 35.89 9.78
 4 21 -7 168.66 15.18
 3 5 -7 96.41 10.17
 -5 -24 -7 42.66 13.09
 -6 -24 -8 6.76 13.13
 4 13 -9 8.19 9.35
 3 0 -9 397.38 25.34
 -4 -27 -9 -0.56 9.68
 5 29 -11 22.83 13.74
 4 7 -11 0.79 8.98
 5 23 -12 3.25 12.79
 5 19 -13 20.16 13.07
 -4 -31 -13 30.61 11.57
 5 16 -14 16.24 12.6
 2 -16 -14 93.34 8.07
 5 11 -16 10.23 12.74
 2 -19 -17 68.37 7.33
 5 6 -19 -3.6 11.93
 4 -6 -19 8.53 10.56
 3 -15 -20 9.28 8.72
 -2 -34 -20 9.39 8.48
 -3 -35 -20 8.33 10.91
 -1 -33 -22 8.73 5.78
 4 -9 -23 18.15 11.08
 2 -23 -24 7.93 7.31
 -4 19 8 183.15 14.38
 -5 19 8 24.04 9.94
 -6 22 8 3.12 12.23
 -2 20 7 34.49 5.62
 -3 15 7 55.73 8.03
 -6 15 7 11.04 12.91
 -7 20 7 9.62 13.63
 0 25 5 30.4 4.05
 -7 9 5 -16.59 14.65
 -5 0 4 20.97 9.5
 -7 -2 2 3.47 13.43
 2 28 1 129.72 11.42
 -5 -9 1 19.78 9.94
 -6 -10 0 12.02 11.68
 -2 -11 -1 13.66 5.93
 -3 -13 -1 5.83 7.67
 3 28 -2 126.19 12.32
 -3 -19 -4 527.53 32.78
 -6 -18 -4 4.81 12.55
 4 27 -6 1.71 9.69
 3 8 -6 2.14 8.57
 4 16 -8 -1.86 9.36
 -2 -25 -9 6.04 6.06
 -6 -25 -9 2.07 13.65
 5 38 -10 1.21 13.55
 5 39 -10 0.36 13.61
 5 40 -10 -3.41 13.56
 -4 -28 -10 53.55 11.42
 5 28 -11 -3.6 13.72
 2 -12 -11 179.86 12.47
 -4 -29 -11 15.22 11.56
 3 -6 -12 14.5 7.66
 -4 -30 -12 -2.38 11.42
 3 -9 -14 56.08 8.12
 5 13 -15 2.35 13.28
 4 -1 -15 -3.63 8.74
 5 7 -18 34.75 13
 4 -5 -18 0.9 10.24
 -2 -33 -18 17.69 8.59
 -3 -34 -18 2.52 11.13
 -5 -34 -19 6.91 15.24
 4 -7 -20 29.98 11.58
 -4 -35 -20 2.51 12.97
 5 1 -24 -3.04 13.92
 4 -10 -25 0.46 10.86
 5 0 -26 -4.61 14.97
 1 -28 -27 0.88 6.34
 3 -18 -28 7.05 10.23
 1 -28 -28 1.48 6.42
 3 -18 -29 6.85 10.92
 -4 29 9 36.11 9.08
 -5 29 9 12.26 11.14
 -4 13 7 -3.6 7.52
 -5 13 7 0 9.28
 -4 8 6 19.81 7.85
 -5 8 6 36.63 9.64
 -6 10 6 -4.32 11.23
 -7 14 6 34.28 14.33
 1 41 4 9.7 6.65
 1 42 4 8.8 7.02
 -4 0 4 533.85 33.42
 -7 5 4 9.98 13.57
 1 24 3 362.91 22.39
 -5 -3 3 29.58 9.76
 1 17 2 512.09 30.38
 -5 -6 2 16.55 10.04
 -3 -8 1 69.05 8.69
 -4 -9 1 88.81 11.34
 -6 -12 -1 -4.43 11.84
 2 10 -2 92.38 8.25
 -3 -15 -2 84.9 10.07
 -6 -14 -2 7.59 12.7
 -3 -17 -3 283.48 19.3
 -6 -16 -3 12.71 12.7
 2 3 -4 281.36 17.71
 4 38 -5 45.37 12.43
 4 39 -5 -3.38 12.31
 4 40 -5 29.97 13.31
 4 41 -5 5.06 13.79
 4 42 -5 19.49 14.28
 4 43 -5 6.05 12.36
 4 44 -5 -8.68 12.5
 4 45 -5 0 13.89
 -2 -19 -5 435.23 26.93
 4 26 -6 56.84 10.74
 -6 -21 -6 -0.82 12.27
 4 20 -7 10.4 9.82
 3 2 -8 313.95 20.83
 -3 -25 -8 0 7.73
 -5 -25 -8 6.12 12.51
 5 37 -10 5.67 13.7
 -1 -24 -10 107.6 8.26
 -6 -26 -10 6.04 12.95
 5 27 -11 4.33 13.55
 -6 -27 -11 -1.17 14.01
 5 22 -12 -0.01 13.04
 5 18 -13 9.94 12.74
 5 15 -14 1.47 12.85
 -5 -31 -14 7.44 13.97
 -2 -31 -15 3.22 8.07
 -3 -32 -15 0 8.9
 -4 -33 -16 9.73 11.77
 4 -4 -17 20.33 9.86
 -5 -33 -17 5.16 15.56
 2 -20 -18 0 5.67
 5 4 -20 17.81 12.03
 5 3 -21 4.81 12.68
 4 -8 -21 3.33 10.76
 5 2 -22 20.87 12.46
 1 -27 -22 1.3 4.86
 3 -17 -23 -5.9 8.58
 -2 -35 -24 3.85 9.53
 5 0 -25 -9.72 15.04
 3 -18 -27 1.98 9.97
 3 -18 -30 3.06 11.16
 -5 20 8 12.11 8.85
 -6 23 8 7.64 12.72
 -7 21 7 9.92 12.79
 -6 6 5 2.09 11.01
 1 38 4 118.13 10.16
 1 39 4 1.56 6.56
 1 40 4 37.82 7.39
 1 43 4 2.06 7.18
 1 44 4 2.97 7.41
 -3 -2 3 317.83 20.58
 -4 -6 2 -7.71 9.8
 -6 -7 1 28.68 12.05
 -5 -11 0 -4.87 9.79
 3 27 -2 3.26 7.65
 3 20 -3 6.94 9.3
 3 15 -4 219.56 16.45
 -5 -19 -4 79.91 11.59
 4 35 -5 6.57 11.92
 4 36 -5 36.87 11.92
 4 37 -5 3.36 13.29
 4 46 -5 0 13.93
 4 47 -5 3.99 12.9
 3 11 -5 119.36 11.28
 -3 -22 -6 181.26 13.89
 -4 -24 -7 0 8.99
 4 12 -9 43.66 9.7
 -5 -26 -9 30.09 12.61
 5 33 -10 3.42 13.84
 4 9 -10 37.01 9.69
 5 26 -11 6.14 13.48
 5 21 -12 37.06 13.33
 4 4 -12 21.37 8.99
 4 2 -13 49.2 9.8
 -5 -30 -13 0 12.1
 5 12 -15 42.58 12.86
 5 10 -16 14.43 13.01
 4 -3 -16 62.88 10.53
 5 8 -17 3.67 12.09
 -4 -34 -18 13.15 12.37
 5 5 -19 12.09 12.08
 3 -16 -21 6.32 8.73
 5 1 -23 4.19 13.75
 3 -18 -26 1.38 9.39
 1 -28 -26 -0.74 5.78
 5 -1 -27 -3.29 17.08
 4 -11 -28 4.02 13.81
 4 -11 -29 -5.06 14.82
 -4 30 9 6.21 8.22
 -5 30 9 0 11.35
 -4 20 8 -1.02 7.53
 -6 16 7 1.12 12.82
 -3 10 6 45.73 7.94
 -7 15 6 0.5 12.88
 -7 10 5 25.89 13.58
 1 37 4 6.84 6.57
 1 45 4 4.07 7.84
 1 46 4 0.2 8.03
 -7 6 4 -9.93 14.7
 -4 -3 3 21.62 9.08
 -6 -1 3 61.11 12.86
 -3 -5 2 112.56 10.34
 -6 -4 2 40.2 11.89
 -7 -1 2 3.52 13.73
 2 27 1 0 7.69
 -7 -4 1 14.83 14.03
 -1 -5 0 4708.73 271.77
 2 14 -1 727.42 43.18
 -5 -13 -1 3.58 9.87
 -2 -13 -2 59.95 7.08
 -5 -15 -2 8.71 9.58
 2 6 -3 25.95 5.99
 -5 -17 -3 74.16 11.36
 4 34 -5 13.5 10.53
 4 48 -5 18.44 14.56
 4 49 -5 -4.23 12.78
 2 0 -5 932.49 54.71
 4 25 -6 9.36 9.76
 -5 -22 -6 13.67 11.13
 -6 -22 -7 3.9 12.31
 4 15 -8 109.35 12.18
 2 -7 -8 446.92 27.03
 5 32 -10 6.09 13.52
 -2 -26 -10 126.3 10.55
 -5 -27 -10 14 12.42
 5 25 -11 5.31 13.17
 4 6 -11 0.72 8.63
 -5 -29 -12 29.17 12.13
 5 17 -13 11.76 12.88
 3 -8 -13 15.69 7.25
 2 -15 -13 1.78 4.87
 5 14 -14 53.82 13.11
 4 0 -14 13.73 9.35
 -1 -29 -15 41.12 5.95
 -4 -32 -15 0 11.68
 3 -13 -17 2.65 7.02
 5 6 -18 11.29 12.21
 -5 -34 -20 9.35 17.13
 -3 -35 -21 11.58 11.46
 -4 -35 -21 4.26 14.01
 4 -9 -22 19.15 10.9
 2 -23 -23 2.75 7.18
 5 0 -24 1.01 13.81
 4 -11 -27 4.83 12.59
 4 -11 -30 -9.19 15.06
 4 -11 -31 6.42 16.65
 -3 23 8 10.1 6.05
 -6 24 8 10.12 13.92
 -5 14 7 89.93 11.54
 -7 22 7 1.53 13.8
 -5 9 6 11.97 10.1
 -6 11 6 14.94 11.23
 1 36 4 164.7 12.31
 -5 1 4 7.04 10.11
 -1 5 3 426.86 25.18
 -1 -2 1 219.5 13.72
 -5 -8 1 14.15 9.52
 -4 -11 0 53.16 10.78
 -6 -9 0 22.34 12.1
 3 26 -2 308.72 20.81
 1 -5 -4 1326.13 76.82
 -2 -17 -4 438.4 26.99
 -4 -19 -4 35.2 9.64
 4 33 -5 16.65 10.71
 4 50 -5 12.77 14.66
 4 51 -5 -1.46 14.97
 4 24 -6 100.08 12.33
 3 7 -6 256.8 17.83
 4 19 -7 203.58 16.61
 2 -5 -7 407.36 24.67
 -2 -22 -7 224.22 15.56
 -4 -25 -8 0 8.85
 -3 -26 -9 5.57 7.95
 5 31 -10 19.43 14.1
 -5 -28 -11 -9.03 11.63
 5 20 -12 -2.64 12.85
 -2 -30 -14 12.56 8.08
 -3 -31 -14 11.12 9.04
 4 -2 -15 3.55 8.72
 3 -12 -16 113.8 10.45
 -5 -32 -16 6.97 14.3
 3 -14 -18 14.97 7.8
 -5 -33 -18 2.41 14.9
 5 3 -20 2.88 12.62
 5 2 -21 13.92 12.23
 5 1 -22 7.35 13.31
 3 -18 -25 -1.77 8.9
 4 -11 -26 -12.29 11.88
 -4 31 9 61.78 9.87
 -2 31 8 142.38 9.57
 -5 21 8 10.54 9.84
 -3 16 7 71.26 9.21
 -4 14 7 31.32 8.19
 -6 17 7 25.78 12.33
 -7 23 7 8.03 14.1
 -2 14 6 508.19 30.29
 -7 16 6 17.62 13.49
 -6 7 5 72.76 13.69
 -7 11 5 -5.75 13.66
 2 26 1 296.26 19.82
 -3 -10 0 318.31 20.94
 3 39 -1 3.31 9.35
 3 40 -1 39.01 11.21
 3 41 -1 -4.62 10.16
 3 42 -1 25.07 11.26
 3 43 -1 9.94 12.34
 3 44 -1 -3.03 12.79
 3 45 -1 4.3 11.91
 -4 -13 -1 0 8.16
 -6 -11 -1 3.56 12.21
 -1 -10 -2 528.1 31.14
 3 19 -3 215.92 16.56
 -2 -15 -3 112.37 9.28
 -6 -17 -4 0 12.8
 4 32 -5 -0.01 9.99
 4 52 -5 11.41 14.71
 3 4 -7 159.31 13.06
 -5 -23 -7 5.29 12.98
 -6 -23 -8 10.18 13.65
 4 11 -9 17.52 9.19
 3 -1 -9 6.58 8.56
 2 -9 -9 596.87 35.58
 5 30 -10 2.15 13.69
 4 8 -10 35.79 9.3
 3 -3 -10 93.05 10.21
 -3 -27 -10 18.99 8.43
 5 24 -11 16.19 13.25
 -1 -25 -11 9.1 4.68
 -2 -27 -11 3.34 6.99
 5 16 -13 5.01 12.58
 -2 -29 -13 54.29 8.15
 5 11 -15 12.57 12.84
 3 -11 -15 0 7.1
 5 7 -17 48.79 13.35
 -3 -33 -17 10.74 10.45
 4 -6 -18 7.71 11.35
 5 4 -19 -2.74 11.92
 4 -7 -19 10.94 11.4
 3 -15 -19 16.89 8.55
 2 -21 -19 3.74 6.27
 -3 -34 -19 6.07 10.79
 4 -8 -20 -1.34 10.94
 -5 -34 -21 -1.28 17.12
 3 -17 -22 4.73 8.35
 5 0 -23 5.54 14.11
 4 -10 -23 1.95 10.26
 5 -1 -25 5.47 14.74
 2 -24 -27 12.61 8.65
 2 -24 -28 14.43 9.13
 2 -24 -29 -1.36 8.2
 -4 32 9 1.12 8.69
 -4 21 8 121.69 11.39
 -6 25 8 -1.46 13.96
 -1 21 6 502.81 29.21
 -4 9 6 95.96 10.98
 -5 5 5 170.94 15.24
 1 35 4 -1.18 6.21
 -3 2 4 68.96 8.31
 -4 1 4 -7.72 9.17
 -7 7 4 7.29 13.33
 1 23 3 42.93 6.2
 -2 1 3 63.57 6.8
 -5 -2 3 13.95 9.56
 -5 -5 2 95.31 11.94
 -7 0 2 7.16 13.84
 -6 -6 1 10.98 11.55
 -7 -3 1 20.31 13.46
 -2 -8 0 115.08 8.98
 3 37 -1 0.02 9.38
 3 38 -1 75.34 11.13
 3 46 -1 3.2 13.17
 3 47 -1 6.91 12.18
 3 25 -2 1.43 7.82
 -4 -15 -2 3.19 8.24
 -6 -13 -2 -1.04 12.82
 -4 -17 -3 2.63 9.24
 -6 -15 -3 6.84 13.19
 3 14 -4 7.51 8.78
 4 31 -5 17.65 11.07
 4 53 -5 -0.48 15.29
 3 10 -5 21.62 8.14
 4 23 -6 48.96 10.12
 -4 -22 -6 -1.6 8.26
 -6 -20 -6 3.85 12.39
 4 18 -7 0 9.43
 4 14 -8 2.42 8.98
 -4 -26 -9 39.98 10.63
 -6 -24 -9 2.26 13.38
 5 29 -10 12.2 13.67
 -6 -25 -10 6.28 14.1
 5 23 -11 9.87 13.28
 0 -22 -11 -0.2 2.28
 -3 -28 -11 24.13 8.87
 5 19 -12 33.08 13.12
 -2 -28 -12 5.76 6.66
 -3 -29 -12 7.86 9.42
 -3 -30 -13 18.13 10.23
 5 13 -14 6.42 12.63
 -4 -31 -14 26.82 12.76
 4 -5 -17 44.35 10.36
 -4 -33 -17 10.59 12.27
 5 5 -18 47.6 12.92
 -4 -34 -19 9.06 13.31
 4 -9 -21 15.45 10.84
 -2 -34 -21 3.7 8.76
 -3 -35 -22 1.89 12.1
 -4 -35 -22 -1.47 14.63
 5 -1 -24 0.64 13.71
 4 -11 -25 -4.11 11.84
 1 -28 -25 0.97 5.55
 5 -2 -27 6.89 15.74
 -5 22 8 35.06 10.14
 -6 26 8 17.55 12.78
 -5 15 7 3.7 9.15
 -6 18 7 -1.06 13.11
 -7 24 7 3.79 13.88
 -6 12 6 -1.58 12.53
 -7 17 6 -7.48 13.02
 1 34 4 26.38 6.44
 -6 0 3 194.9 17.36
 -6 -3 2 20.8 11.57
 -4 -8 1 -0.18 9.22
 -5 -10 0 131.57 13.56
 3 35 -1 1.27 9.15
 3 48 -1 2.69 14.02
 -5 -18 -4 -2.72 10.82
 4 30 -5 3.45 9.93
 4 54 -5 -4.26 14.33
 -3 -23 -7 45.48 9.11
 3 1 -8 7.92 8.57
 -1 -21 -8 269.5 16.97
 -5 -24 -8 41.85 13.41
 5 38 -9 0 13.77
 5 39 -9 5.81 12.99
 5 40 -9 17.01 13.96
 5 41 -9 7.88 14.08
 5 42 -9 3.03 13.77
 1 -15 -9 -0.21 3.24
 5 28 -10 -0.09 13.4
 -4 -27 -10 4.45 10.56
 4 5 -11 0 7.68
 -6 -26 -11 12.49 14.51
 5 15 -13 -3.22 12.05
 -4 -30 -13 5.67 11.17
 -1 -28 -14 12.55 5.05
 5 10 -15 29.37 12.9
 4 -4 -16 4.82 9.11
 -5 -33 -19 6.36 16.6
 3 -16 -20 5.4 8.9
 -1 -32 -20 0.89 6
 -4 -35 -23 -0.7 15.36
 3 -18 -24 5.89 8.96
 2 -24 -26 4.56 8.1
 -4 33 9 35.54 9.13
 -3 24 8 137.22 10.56
 -2 21 7 74.34 7.02
 -7 25 7 8.95 14.26
 -5 10 6 84.86 10.91
 -6 8 5 -2.3 12.48
 -7 12 5 35.26 14.06
 2 40 2 50.61 9.39
 2 41 2 0.2 8.06
 2 42 2 18.65 8.92
 2 43 2 3.47 8.65
 2 44 2 -2.52 9.86
 -4 -5 2 179.58 15.18
 2 25 1 7.53 8.55
 1 7 0 2544.51 147.11
 -6 -8 0 14.75 11.7
 -7 -5 0 20.4 13.24
 3 34 -1 50.22 9.96
 3 49 -1 -0.99 12.4
 3 50 -1 7.68 12.57
 -3 -12 -1 91.2 9.75
 -5 -12 -1 197.1 16.43
 2 9 -2 550.93 33.04
 3 18 -3 30.25 9.37
 4 29 -5 0.21 9.56
 4 22 -6 56.08 10.65
 2 -3 -6 32.14 6.03
 4 17 -7 132.51 13.23
 -6 -21 -7 26.37 12.87
 5 35 -9 5.69 13.94
 5 36 -9 0.71 13.9
 5 37 -9 3.55 14.51
 4 10 -9 11.15 9.28
 5 27 -10 15.14 13.15
 2 -11 -10 142.81 10.77
 5 22 -11 9.7 11.5
 -4 -28 -11 34.39 12.58
 5 18 -12 0.84 12.46
 3 -7 -12 400.33 25.28
 2 -14 -12 515.7 31.06
 -1 -26 -12 127.55 9.48
 -4 -29 -12 17.93 11.95
 -1 -27 -13 23.69 5.25
 5 12 -14 69.45 13.58
 3 -10 -14 80 9
 -5 -30 -14 4.26 13.92
 5 6 -17 -3.85 12.43
 -5 -32 -17 9.96 15.18
 1 -25 -18 2.38 3.86
 5 3 -19 8.06 13.01
 -2 -33 -19 39.76 9.34
 5 2 -20 33 12.96
 5 1 -21 4.16 13.17
 5 0 -22 12.56 13.33
 4 -10 -22 -6.3 10.55
 -1 -33 -23 1.31 6.29
 5 -2 -25 11.15 15.1
 4 -12 -27 1.61 11.98
 4 -12 -28 -1.17 13.75
 4 -12 -29 0.6 14.16
 4 -12 -30 6.75 16.18
 -4 22 8 3.35 7.83
 -6 27 8 2.47 13.27
 -4 15 7 63.26 8.67
 0 41 6 2.47 5.13
 0 42 6 16.73 5.47
 0 43 6 15.39 5.78
 -3 11 6 87.31 9.03
 -6 13 6 1.97 12.45
 -7 18 6 -1.98 12.5
 -5 6 5 9.88 9.75
 1 33 4 4.01 5.84
 0 17 4 1813.6 104.73
 -2 5 4 437.52 26.3
 -5 2 4 9.84 9.52
 -7 8 4 -5.64 13.85
 -3 -1 3 59.11 8.09
 2 38 2 59.26 9.1
 2 39 2 0.39 7.76
 2 45 2 8.6 10.39
 2 46 2 0.12 11.05
 -7 1 2 -2.57 14.14
 -3 -7 1 64.51 8.6
 -5 -7 1 51.15 10.41
 -7 -2 1 13.96 14.21
 3 33 -1 1.21 9.01
 3 51 -1 -2.81 13.24
 2 13 -1 6.44 6.35
 -5 -14 -2 93.4 11.8
 -5 -16 -3 3.12 10.58
 -3 -18 -4 6.52 8.56
 -6 -16 -4 9.5 14.51
 -1 -16 -5 501.32 29.66
 -5 -21 -6 31.45 12.16
 -4 -23 -7 29.83 9.72
 4 13 -8 2.41 8.93
 -2 -23 -8 2.95 6.35
 -5 -25 -9 -0.79 12.37
 5 26 -10 -3.11 13.22
 4 7 -10 65.68 9.66
 5 21 -11 49.13 13.39
 -5 -29 -13 -3.07 13.41
 -3 -32 -16 0 9.02
 5 4 -18 -0.79 13.57
 -4 -34 -20 2.08 14.37
 5 -1 -23 6.52 14.15
 -3 -35 -23 8.9 12.72
 5 -3 -27 2.8 15.49
 3 -19 -28 0.15 10.51
 3 -19 -29 -3.7 11.08
 4 -12 -31 0 18.27
 -2 32 8 -0.09 3.72
 -5 23 8 0 10.06
 -6 28 8 4.34 12.78
 -3 17 7 119.49 10.69
 -5 16 7 23.04 9.44
 -6 19 7 23.82 13.56
 -7 26 7 8.58 14.34
 0 40 6 45.62 6.06
 -4 10 6 104.23 10.52
 -7 13 5 4.56 13.43
 -5 -1 3 3.84 9.54
 -6 1 3 4.37 11.27
 2 37 2 2.01 7.84
 2 47 2 -4.79 11.47
 2 48 2 14.69 11.43
 -2 -2 2 0.72 5.1
 -3 -4 2 239.14 16.55
 -5 -4 2 39.53 10.2
 1 11 1 742.17 43.46
 -2 -5 1 679.33 40.23
 -6 -5 1 42.33 12.19
 -4 -10 0 8.28 8.79
 3 32 -1 -5.63 8.92
 -6 -10 -1 11.99 12.4
 -3 -14 -2 -2.75 8.78
 -6 -12 -2 14.24 12.39
 -1 -12 -3 1703.6 98.69
 -3 -16 -3 2.6 8.19
 -6 -14 -3 39.09 13.11
 3 13 -4 -1.97 8.4
 2 2 -4 227.49 14.77
 4 21 -6 100.99 12.2
 3 6 -6 0 7.78
 -6 -22 -8 -5.33 13.81
 5 32 -9 12.13 13.99
 5 25 -10 9.61 13.05
 -5 -26 -10 12.32 12.22
 1 -18 -11 80.08 6.13
 -5 -27 -11 -1.7 12.91
 5 17 -12 15.14 12.2
 -5 -28 -12 2.87 13.35
 5 14 -13 34.64 12.51
 5 9 -15 13.49 12.76
 4 -7 -18 9.36 10.32
 -4 -33 -18 -3 12.69
 4 -8 -19 1.29 11.23
 -3 -34 -20 1.32 11.32
 -5 -33 -20 3.35 16.48
 2 -23 -22 6.54 6.82
 3 -18 -23 10.08 8.89
 5 -2 -24 2.33 15.23
 2 -24 -25 4.23 7.46
 5 -3 -26 -6.61 15.43
 4 -12 -26 13.96 12.08
 3 -19 -30 -1.16 9.1
 0 39 6 -1.5 4.86
 -5 11 6 -1.63 9.53
 -7 19 6 -1.23 12.56
 0 24 5 123.88 8.15
 -6 9 5 56.45 13.64
 -4 2 4 388.19 25.5
 -7 9 4 3.04 13.67
 -7 5 3 34.12 14.41
 2 36 2 83.3 9.79
 -6 -2 2 62.74 12.63
 2 24 1 207.77 15.11
 3 17 -3 119.1 11.56
 2 5 -3 946.58 55.59
 4 39 -4 -5.8 13.35
 4 40 -4 31.03 13.08
 4 41 -4 -0.88 12.81
 4 42 -4 10.96 13.07
 4 43 -4 5.24 12.67
 4 44 -4 -2.92 12.83
 4 45 -4 6.53 13.79
 4 46 -4 -7.71 13.94
 -1 -14 -4 1692.09 98.07
 -4 -18 -4 27.46 9.92
 3 9 -5 426.79 27.12
 -6 -19 -6 26.65 12.98
 4 16 -7 15.47 9.65
 3 3 -7 45.65 9.09
 -5 -22 -7 16.99 12.89
 -3 -24 -8 53.39 8.89
 5 31 -9 10.49 14.06
 -6 -23 -9 9.22 12.61
 5 20 -11 -3.66 12.67
 4 4 -11 42.5 9.54
 4 2 -12 112.1 12.36
 3 -9 -13 52.21 8.12
 5 11 -14 -2.26 12.27
 -5 -31 -16 6.08 13.88
 5 5 -17 27.36 12.26
 4 -6 -17 4.86 10.31
 -3 -33 -18 3.6 10.93
 -5 -32 -18 3.07 15.58
 5 1 -20 0.82 12.72
 4 -9 -20 14.49 10.63
 2 -22 -20 23.06 6.87
 5 0 -21 7.86 13.14
 3 -17 -21 6.61 8.69
 -2 -34 -22 9.77 9.5
 4 -11 -23 -1.97 11.26
 -3 -35 -24 -0.65 13.45
 4 -12 -25 8.52 11.21
 3 -19 -26 8.45 9.65
 -3 25 8 0 5.88
 -4 23 8 37.93 8.31
 -5 24 8 59.89 11.48
 -6 29 8 4.27 11.97
 -6 20 7 -2.22 13.12
 0 38 6 71.98 6.78
 -6 14 6 -1.84 11.75
 -7 14 5 17.86 13.73
 1 32 4 -0.01 5.5
 -3 3 4 153.91 12.15
 -6 5 4 42.95 11.81
 1 22 3 381.92 23.18
 2 35 2 12.5 7.67
 -7 2 2 0.38 13.78
 -7 -1 1 -2.06 13.83
 -5 -9 0 0.56 9.64
 -6 -7 0 41.9 12.37
 -7 -4 0 8.46 14.25
 3 31 -1 9.67 8.98
 -2 -10 -1 821.9 48.44
 -4 -12 -1 165.39 14.02
 -4 -16 -3 98.54 11.53
 4 37 -4 5.87 11.37
 4 38 -4 69.83 14.79
 4 47 -4 5.35 13.95
 4 48 -4 11 14.01
 4 26 -5 99.34 11.59
 4 20 -6 12.1 9.72
 -3 -21 -6 -4.7 7.14
 4 12 -8 10.63 9.26
 -4 -24 -8 16.27 10.49
 5 30 -9 -5.08 13.59
 4 9 -9 167.86 13.8
 3 -2 -9 396.37 25.2
 5 24 -10 -5.87 13.34
 3 -4 -10 78.45 9.89
 -6 -24 -10 4.03 13.89
 -6 -25 -11 6.83 13.4
 5 16 -12 5.44 11.78
 -6 -26 -12 14.03 12.58
 5 13 -13 0.27 11.6
 4 -2 -14 3.92 9.49
 -3 -31 -15 21.94 10.85
 -4 -31 -15 10.57 11.67
 -2 -31 -16 -2.33 8.66
 3 -14 -17 44.62 7.87
 5 2 -19 5.14 12.6
 4 -10 -21 5.19 10.22
 -4 -34 -21 -1.78 15.29
 -5 -33 -21 2.77 18.41
 5 -1 -22 -0.48 12.9
 5 -3 -25 8.15 16.16
 -4 16 7 20.57 7.81
 -5 17 7 2 9.25
 -2 15 6 7.95 4.73
 -7 20 6 -1.82 14.36
 -5 7 5 120.68 12.62
 -5 3 4 52.95 10.57
 -4 -1 3 0 8.85
 2 34 2 22.91 7.68
 -4 -7 1 299.99 21.11
 -3 -9 0 85.62 9.52
 3 30 -1 24.96 8.33
 -5 -11 -1 -1.21 10.14
 1 0 -2 1545.3 89.5
 -4 -14 -2 353.26 23.9
 4 35 -4 11.64 10.86
 4 36 -4 37.58 13
 4 49 -4 4.91 14.44
 4 50 -4 7.66 14.61
 -5 -17 -4 68.47 11.32
 2 -1 -5 3.22 5.47
 -6 -17 -5 -3.5 12.96
 -4 -21 -6 52.63 10.43
 -6 -20 -7 0 13.05
 -5 -23 -8 -3.48 12.91
 5 29 -9 18.4 13.39
 -3 -25 -9 7.24 8.28
 5 23 -10 12.17 13.01
 4 6 -10 3.92 8.67
 5 19 -11 76.96 13.46
 5 10 -14 30.76 12.34
 5 8 -15 8.99 11.8
 2 -18 -15 2.61 5.53
 -5 -30 -15 -7.57 14.49
 5 6 -16 2.24 11.93
 4 -5 -16 64.09 9.83
 3 -13 -16 5.29 7.03
 2 -19 -16 147.66 10.92
 5 3 -18 28.79 13.15
 3 -15 -18 11.59 7.46
 5 -2 -23 6.32 13.56
 3 -19 -25 13.06 9.1
 5 -4 -27 -2.84 17.15
 5 -4 -28 11.42 16.71
 -5 25 8 0 10.39
 -6 21 7 14.61 13.62
 0 37 6 1.81 4.42
 -3 12 6 79.61 8.76
 -4 11 6 23.37 8.15
 -6 15 6 29.27 13.6
 -7 21 6 -1.4 14.51
 -6 10 5 17.39 12.77
 -7 15 5 -1.46 14.9
 1 31 4 19.7 5.99
 -7 10 4 19.57 14.27
 -6 2 3 77.54 12.67
 -7 6 3 -0.36 13.82
 2 33 2 5.17 7.42
 -4 -4 2 44.76 10.35
 -6 -1 2 19.4 11.69
 2 23 1 0.38 7.14
 -5 -6 1 2.92 10.06
 -6 -4 1 27.04 11.95
 2 17 0 264.2 17.5
 -6 -9 -1 40.03 12.43
 -5 -13 -2 2.87 9.96
 -5 -15 -3 33.47 9.82
 4 34 -4 9.2 10.52
 4 51 -4 -1.34 13.24
 3 12 -4 39.23 9.09
 -6 -15 -4 0 12.99
 4 25 -5 16.17 10.01
 -2 -18 -5 0 6.6
 4 15 -7 65.6 10.35
 5 39 -8 4.82 13.93
 5 40 -8 14.1 13.71
 5 41 -8 2.92 13.73
 5 42 -8 0.98 13.96
 5 43 -8 -3.87 13.62
 5 44 -8 0 13.5
 3 0 -8 470.88 29.55
 5 28 -9 -1.55 13.5
 -2 -24 -9 245.57 16.63
 -4 -25 -9 -2.87 10.51
 2 -13 -11 0.23 5.74
 5 15 -12 7.3 11.73
 -4 -30 -14 1.01 11.08
 3 -12 -15 172.01 13.49
 5 4 -17 0.2 13.22
 2 -20 -17 -1.12 5.45
 -4 -32 -17 0.54 13.12
 3 -16 -19 0 8.11
 -4 -33 -19 6.74 13.38
 -3 -34 -21 -6.21 12.23
 4 -11 -22 5.09 10.35
 5 -3 -24 27.42 15.89
 4 -12 -24 1.51 12.03
 2 -24 -24 1.25 7.31
 1 -28 -24 13.83 5.22
 5 -4 -26 -6.52 15.04
 4 -13 -27 4.39 12.19
 4 -13 -28 -0.62 13.02
 4 -13 -29 -6.51 14.51
 4 -13 -30 0 16.08
 -2 33 8 117.36 8.24
 -3 26 8 166.77 12.38
 -4 24 8 -0.61 7.47
 -3 18 7 3.17 6.58
 -5 12 6 88.63 11.8
 -2 10 5 887.97 52
 -6 6 4 -0.67 11.53
 -5 0 3 16.64 9.71
 -5 -3 2 25.72 9.61
 -7 3 2 16.38 13.58
 -7 -3 0 35.16 14.77
 3 29 -1 10.93 8.9
 2 12 -1 572.28 34.3
 1 3 -1 383.48 22.96
 2 8 -2 1.9 5.37
 -2 -12 -2 751.64 44.48
 -6 -11 -2 18.56 12.94
 3 16 -3 171.14 14.14
 -6 -13 -3 1.27 12.88
 4 33 -4 3 10.37
 4 52 -4 7.89 14.79
 4 24 -5 146.92 14.84
 -3 -19 -5 129.04 12.14
 4 19 -6 121.7 12.51
 3 5 -6 246.03 17.28
 -5 -20 -6 -2.84 12.04
 5 36 -8 20.9 15.28
 5 37 -8 6.06 13.75
 5 38 -8 24.43 14.38
 -6 -21 -8 35.01 12.85
 5 27 -9 2.01 13.16
 4 8 -9 -1.76 8.61
 -5 -24 -9 17.34 11.92
 5 22 -10 0.43 12.59
 -3 -26 -10 24.07 8.41
 -4 -26 -10 69.78 12.98
 5 18 -11 -1.75 12.25
 4 1 -12 1.59 8.67
 5 12 -13 66.69 13.81
 -4 -29 -13 29.5 12.05
 2 -17 -14 55.05 6.58
 -5 -29 -14 -4.28 13.01
 4 -4 -15 2.12 8.91
 -1 -30 -17 6.83 6.5
 -5 -31 -17 -0.96 14.91
 5 1 -19 6.8 12.85
 -5 -32 -19 3.7 17.5
 5 0 -20 11.68 13.39
 5 -1 -21 1.52 13.36
 5 -2 -22 5.75 13.65
 -4 -34 -22 0.26 14.97
 -2 -34 -23 -2.81 9.97
 -1 -33 -24 6.82 6.84
 -5 26 8 49.88 11.89
 -2 22 7 34.65 5.79
 -4 17 7 138.87 12.4
 -5 18 7 -0.12 9.1
 -6 22 7 1.8 13.22
 -7 22 6 11.48 14.52
 -4 3 4 -2.26 9.72
 -7 11 4 -1.43 14.99
 -3 0 3 491.7 30.16
 2 32 2 5.89 7.17
 -3 -6 1 39.76 7.71
 -7 0 1 3.46 14.19
 -4 -9 0 239.13 17.83
 -6 -6 0 8.52 11.88
 3 28 -1 148.1 13.33
 -1 -7 -1 4057.55 234.26
 -3 -11 -1 34.74 8.13
 3 21 -2 7.98 7.85
 4 32 -4 -3.4 9.93
 4 53 -4 6.26 14.81
 -2 -16 -4 67.18 8.05
 3 8 -5 -2.51 8.09
 -4 -19 -5 69.67 9.73
 2 -6 -7 41.47 6.04
 -3 -22 -7 197.43 14.68
 5 35 -8 2.27 13.83
 2 -8 -8 26.46 5.56
 -1 -22 -9 10.79 5.52
 -6 -22 -9 11.45 13.11
 -5 -25 -10 -2.54 12.54
 4 3 -11 3.38 9.64
 -3 -27 -11 9.04 8.74
 -4 -27 -11 -4.09 11.88
 -5 -26 -11 10.21 12.05
 5 14 -12 18.45 11.83
 3 -8 -12 3.37 6.81
 -4 -28 -12 9.19 12.08
 -5 -27 -12 3.48 12.38
 -3 -29 -13 8.72 10.92
 -5 -28 -13 5.09 12.73
 5 9 -14 -1.72 11.88
 3 -11 -14 33.44 7.76
 -2 -30 -15 4.55 8.35
 5 5 -16 56.3 14.27
 -3 -32 -17 3.01 9.89
 5 2 -18 2.49 12.83
 4 -8 -18 -1.14 10.78
 -2 -32 -18 1.69 8.78
 4 -9 -19 10.39 11.35
 -2 -33 -20 18.11 9.43
 5 -3 -23 -4.79 13.42
 3 -19 -24 7.07 8.79
 4 -13 -26 -1.64 12.34
 0 36 6 86.96 7.22
 -6 16 6 4.83 12.17
 -4 7 5 59.11 9.39
 -5 8 5 42.86 9.95
 -6 11 5 7.21 11.58
 -7 16 5 4.15 14.5
 1 30 4 40.26 6.76
 -2 2 3 89.56 7.82
 -6 3 3 8.61 10.7
 -7 7 3 22.5 14.42
 -3 -3 2 20.8 7.21
 -5 -8 0 37.1 10.2
 1 -3 -3 1859.66 107.56
 -2 -14 -3 217.38 14.45
 4 31 -4 5.77 9.68
 -3 -17 -4 293.41 20.26
 4 23 -5 29.42 9.8
 -5 -18 -5 -1.49 9.93
 4 18 -6 12.42 9.48
 4 14 -7 26.52 9.18
 3 2 -7 151.57 13.06
 -2 -21 -7 108.05 10.28
 -4 -22 -7 -3.76 9.43
 -5 -21 -7 -1.43 12.57
 5 34 -8 11.04 14.43
 5 26 -9 18.18 13.7
 5 21 -10 32.71 12.33
 4 5 -10 79.59 10.51
 -2 -25 -10 3.39 6.4
 -6 -23 -10 7.72 12.89
 5 17 -11 61.08 12.74
 -6 -24 -11 10.53 14.94
 -3 -28 -12 36.05 9.57
 -6 -25 -12 2.58 15.31
 5 11 -13 2.32 11.8
 4 -3 -14 37.97 9.89
 4 -7 -17 39.5 11.05
 2 -21 -18 33.23 6.44
 -3 -33 -19 7.82 11.44
 4 -10 -20 5.26 10.53
 3 -17 -20 41.09 8.82
 -5 -32 -20 -6.63 18.2
 4 -12 -23 1.66 10.42
 -4 -34 -23 4.73 16.05
 5 -5 -27 1.35 16.58
 5 -5 -28 10.3 17.03
 -4 25 8 -3.39 7.94
 -5 27 8 -2.61 11.06
 -5 19 7 -2.44 9.17
 -6 23 7 10.89 13.94
 -5 13 6 -1.31 9
 -7 23 6 -6 14.53
 -6 7 4 26.83 11.61
 1 21 3 164.7 11.25
 2 31 2 33.49 7.79
 -6 0 2 98.74 13.68
 2 22 1 159.08 12.6
 -6 -3 1 38.43 11.88
 -2 -7 0 488.76 29.38
 -7 -2 0 18 14.45
 3 27 -1 0 8.47
 -4 -11 -1 113.9 11.87
 -6 -8 -1 14.52 11.93
 -3 -13 -2 15.13 7.87
 -3 -15 -3 248.04 17.82
 4 30 -4 -0.02 9.28
 3 11 -4 247.88 17.49
 -4 -17 -4 41.68 9.15
 -6 -16 -5 26.11 15.07
 -1 -19 -7 252.13 15.77
 -6 -19 -7 30.15 13.37
 5 25 -9 0 12.85
 5 20 -10 5.58 11.97
 2 -16 -13 97.91 8.08
 -2 -29 -14 33.22 8.26
 4 -6 -16 1.03 9.72
 5 3 -17 27.7 12.36
 -5 -31 -18 2.74 15.87
 -4 -33 -20 4.46 14.81
 4 -11 -21 4.54 11.22
 -3 -34 -22 0.14 12.18
 5 -4 -24 14.92 15.33
 4 -13 -25 -4.2 11.48
 5 -5 -26 2.78 15.08
 3 -20 -28 -1.46 9.49
 3 -20 -29 -0.28 11.47
 -3 27 8 2.48 5.95
 -4 12 6 118.64 11.29
 -6 17 6 52.53 14.35
 -7 24 6 10.4 14.36
 -1 15 5 289.21 17.06
 -3 8 5 0.3 6.45
 -7 17 5 -0.73 15.11
 -2 6 4 39.03 5.49
 -3 4 4 1.8 6.67
 -7 12 4 24.56 13.9
 -4 0 3 430.27 27.95
 -5 1 3 0.41 9.49
 -7 8 3 -3.81 13.88
 -1 2 2 58.62 5.82
 -4 -6 1 8.78 9.65
 -5 -5 1 112.19 12.65
 -7 1 1 11.4 14.02
 2 16 0 430.2 26.47
 -5 -10 -1 148.08 15.34
 3 20 -2 30.88 10.04
 -4 -13 -2 -4.58 8.57
 -5 -12 -2 122.08 13.41
 -6 -10 -2 11.27 12.79
 3 15 -3 59.38 9.71
 -4 -15 -3 -1.23 8.68
 -5 -14 -3 7.41 10.32
 -6 -12 -3 19.27 13.24
 4 29 -4 2.37 9.34
 -5 -16 -4 1.21 9.87
 -6 -14 -4 55.66 14.29
 4 22 -5 84.7 11.66
 2 -4 -6 126.14 9.53
 4 10 -8 -2.08 8.71
 -4 -23 -8 15.21 9.91
 4 7 -9 240.94 17.93
 3 -3 -9 1.32 8.32
 3 -5 -10 226.12 16.5
 5 16 -11 0.66 11.32
 -2 -26 -11 29.54 7.26
 5 13 -12 -10.96 11.62
 5 8 -14 9.89 11.74
 -4 -32 -18 15.18 12.88
 5 0 -19 20.02 11.76
 5 -1 -20 2.05 12.54
 5 -2 -21 23.57 13.3
 1 -27 -21 0.45 4.31
 -1 -32 -21 0.53 6.25
 5 -3 -22 -0.92 12.99
 -2 -34 -24 3.49 10.42
 3 -20 -27 8.33 10.18
 -2 34 8 5.38 4.11
 -5 28 8 22.11 11.63
 -3 19 7 141.17 11.05
 -4 18 7 4.06 8.3
 -6 24 7 8.35 13.87
 0 35 6 12.08 4.5
 -3 13 6 7.48 7.21
 -5 9 5 54.37 11.42
 -6 12 5 34.46 12.24
 2 30 2 29.89 7.59
 -2 -1 2 89.86 7.72
 -4 -3 2 219.63 16.47
 -5 -2 2 12.13 9.64
 3 39 0 0.83 9.08
 3 40 0 40.89 11.17
 3 41 0 18.17 10.47
 3 42 0 12.38 11
 3 43 0 25.72 11.57
 3 44 0 -0.74 11.61
 3 45 0 16.08 13.16
 3 46 0 11.75 13.51
 3 47 0 -0.12 12.64
 -6 -5 0 56.8 12.87
 3 26 -1 377.9 24.91
 2 4 -3 8.33 5.26
 2 1 -4 25.61 5.46
 4 17 -6 96.21 11.83
 1 -10 -6 122.13 7.85
 5 30 -8 8.95 14.13
 3 -1 -8 8.12 8.41
 -3 -23 -8 91.26 10.61
 -5 -22 -8 27.65 13.21
 -6 -20 -8 3.46 12.93
 5 24 -9 26.14 13.31
 5 19 -10 61.06 13.08
 4 2 -11 151.79 13.47
 4 0 -12 194.72 15.48
 -2 -27 -12 27.75 7.24
 5 10 -13 41.43 11.95
 3 -10 -13 60.1 7.99
 -2 -28 -13 3.69 6.92
 4 -5 -15 95.39 12.2
 -4 -30 -15 2.13 11.86
 -5 -29 -15 -1.49 13.08
 5 4 -16 13.2 12.49
 -3 -31 -16 64.4 11.8
 5 1 -18 8.76 12.1
 3 -18 -21 2.18 8.5
 -5 -32 -21 -4.92 18.82
 4 -12 -22 -5.86 10.68
 3 -19 -23 -0.66 8.49
 2 -24 -23 3.02 7
 4 -13 -24 1.81 11.68
 -1 -33 -25 -2.28 7.62
 3 -20 -26 -8.61 9.86
 4 -14 -28 -1.11 14.33
 2 -25 -28 -1.63 9.04
 4 -14 -29 -5.2 14.3
 4 -14 -30 3.57 15.17
 -4 26 8 2.68 7.81
 -5 20 7 6.09 10.33
 -6 25 7 -4.83 13.32
 -5 14 6 96.7 11.95
 -7 25 6 2.01 13.43
 -4 8 5 41.81 9.41
 -7 18 5 3.78 14.64
 1 29 4 6.54 6.6
 -6 8 4 -0.36 11.3
 -7 13 4 5.1 13.61
 -2 -4 1 187.55 12.59
 3 38 0 63.44 11.33
 3 48 0 0 13.94
 -3 -8 0 148.33 12.11
 -7 -1 0 21.2 14.71
 2 11 -1 782.07 46.24
 4 28 -4 56.6 11.9
 3 7 -5 594.16 36.33
 3 4 -6 2.4 7.95
 5 29 -8 -2.94 13.64
 5 23 -9 16.17 12.46
 -4 -24 -9 66.83 10.98
 -5 -23 -9 2.3 12.78
 -6 -21 -9 27.13 14.87
 4 4 -10 74.16 10.47
 5 15 -11 20.96 11.6
 4 -2 -13 48.65 10.15
 -5 -28 -14 13.31 12.64
 5 2 -17 1.56 13.44
 -1 -31 -19 -2.83 6.3
 -4 -33 -21 17.8 15.57
 5 -4 -23 -2.81 13.34
 -3 -34 -23 -2.24 13.35
 -2 -34 -25 2.62 11.19
 4 -14 -27 8.84 12.17
 2 -25 -27 -0.01 8.37
 5 -6 -28 1.54 17.71
 -5 29 8 -0.83 11.72
 -2 16 6 110.25 8.37
 -6 18 6 1.52 13.17
 -7 26 6 13.47 14.93
 -4 4 4 132.01 13.44
 -7 9 3 18.5 14.48
 2 29 2 6.76 7.31
 -6 1 2 9.01 11.42
 2 21 1 26.25 7.88
 1 10 1 117.22 8.53
 -6 -2 1 48.15 12.17
 -7 2 1 9.05 13.99
 3 36 0 51.88 10.28
 3 37 0 -4.12 8.98
 3 49 0 3.58 12.25
 3 50 0 2.48 13.67
 -4 -8 0 36.22 10.13
 -5 -7 0 21.2 10.27
 3 25 -1 2.35 8.66
 -6 -7 -1 75.3 13.75
 3 19 -2 21.41 9.23
 2 7 -2 1616.55 94.09
 4 39 -3 12.85 13.26
 4 40 -3 32.64 12.81
 4 41 -3 -0.68 12.23
 4 42 -3 17.5 13.97
 4 43 -3 5.8 14
 4 44 -3 -4.04 14.2
 4 45 -3 3.53 13.88
 4 46 -3 10.85 12.89
 4 47 -3 0 14.11
 4 21 -5 18.85 9.8
 -6 -15 -5 0.2 13.37
 5 39 -7 0.16 13.8
 5 40 -7 14.3 13.96
 5 41 -7 0 13.84
 5 42 -7 7.63 14.04
 5 43 -7 0 13.97
 5 44 -7 -4.33 14.22
 5 45 -7 12.38 14.45
 5 28 -8 19.97 13.4
 -2 -22 -8 207.42 14.56
 5 18 -10 0.11 11.3
 2 -12 -10 29.86 6.28
 -5 -24 -10 1.67 12.82
 -6 -22 -10 13.28 14.7
 5 12 -12 32.36 12.53
 0 -23 -12 55.16 4.12
 -5 -27 -13 1.51 12.27
 5 7 -14 7.8 11.68
 -4 -29 -14 10.76 11.57
 3 -14 -16 104.68 10.43
 3 -15 -17 5.32 7.42
 -2 -31 -17 0.76 8.42
 -5 -30 -17 6.76 15.6
 4 -9 -18 1.62 10.83
 -3 -32 -18 1.89 10.96
 4 -10 -19 24.5 11.31
 2 -22 -19 8.33 6.08
 -5 -31 -19 16.52 17.02
 -3 -33 -20 4.29 11.73
 -2 -33 -21 13.29 9.75
 5 -5 -24 5.04 13.6
 4 -14 -26 -0.15 11.66
 5 -6 -27 0.93 15.44
 -3 28 8 94.79 9.05
 -4 27 8 20.06 7.92
 -2 23 7 84.61 7.34
 -4 19 7 210.36 15.56
 -6 26 7 1.13 13.66
 -4 13 6 7.18 7.9
 -6 13 5 1.33 11.5
 -7 19 5 12.21 14.6
 -7 14 4 24.17 15.64
 -3 1 3 57.96 7.99
 -5 2 3 12.77 9.51
 3 35 0 5.81 9.38
 1 6 0 45.24 5.86
 -1 -4 0 14.33 5.03
 -2 -9 -1 167.38 11.84
 -6 -9 -2 28.93 12.61
 4 37 -3 -7.66 12.9
 4 38 -3 51.98 13.11
 4 48 -3 0.75 14.1
 4 49 -3 -2.98 14.37
 3 14 -3 109.41 11.4
 3 10 -4 7.45 8.44
 -6 -13 -4 12 13.45
 2 -2 -5 827.16 48.66
 1 -8 -5 6.1 3.09
 -4 -18 -5 -1.7 8.56
 -5 -17 -5 60.86 11.34
 4 16 -6 115.75 12.36
 5 37 -7 -5.49 14.24
 5 38 -7 31.38 14.66
 4 12 -7 41.13 9.72
 3 1 -7 7.99 7.87
 1 -12 -7 9.53 2.96
 -5 -20 -7 1.7 12.15
 -6 -18 -7 6.69 13.09
 5 27 -8 12.95 15.03
 4 9 -8 138.71 13.1
 5 22 -9 18.71 12.46
 4 6 -9 9.83 8.86
 -3 -24 -9 5.57 8.17
 -1 -23 -10 14.92 5.12
 -4 -25 -10 -1.67 11.78
 -5 -25 -11 -3.63 12.6
 -6 -23 -11 -10.7 14.49
 2 -15 -12 69.55 7.09
 -5 -26 -12 6.84 12.8
 -6 -24 -12 15.77 15.45
 5 9 -13 0 11.03
 -4 -28 -13 3.33 11.89
 4 -4 -14 5.35 9.01
 3 -13 -15 12.6 7
 0 -26 -15 62.81 4.69
 -3 -30 -15 2.38 10.87
 5 3 -16 40.55 14.02
 -1 -29 -16 64.37 7.78
 4 -8 -17 5.35 9.97
 -4 -31 -17 0 13.35
 3 -16 -18 10.23 8.01
 5 -1 -19 0 12.86
 1 -26 -19 21.36 4.22
 -4 -32 -19 0.65 13.79
 5 -2 -20 28.02 13.47
 4 -11 -20 4.22 10.22
 5 -3 -21 0 13
 -3 -34 -24 -1.4 13.92
 3 -20 -25 -1.62 9.17
 5 -6 -26 1.02 15.84
 2 -25 -26 -1.76 8.1
 -1 -33 -26 0 7.93
 -5 30 8 4.28 12.55
 -5 21 7 -0.62 9.21
 0 34 6 17.05 4.46
 -5 15 6 28.09 10.05
 -6 19 6 57.72 14.55
 -7 27 6 0.4 15.43
 -5 10 5 54.87 10.01
 -6 9 4 30.77 11.85
 -4 1 3 -1.59 9.36
 -7 10 3 -4.87 15.66
 -5 -1 2 2.77 9.01
 -1 -1 1 16.74 4.32
 -3 -5 1 25.14 7.36
 -4 -5 1 552.74 34.79
 -5 -4 1 22.89 9.04
 3 34 0 13.37 9.15
 2 15 0 140.99 10.6
 -6 -4 0 20.3 11.84
 -4 -10 -1 104.76 11.84
 -5 -9 -1 31.12 10.57
 4 36 -3 22.54 11.67
 4 50 -3 7.52 14.33
 4 51 -3 0.74 14.61
 -6 -11 -3 4.71 13.01
 -5 -15 -4 46.63 10.94
 4 20 -5 3.37 9.12
 -3 -18 -5 40.84 8.87
 5 35 -7 4.52 13.92
 5 36 -7 23.5 13.72
 -4 -21 -7 90.08 10.97
 5 14 -11 16.45 11.24
 -4 -26 -11 71.43 12.49
 5 11 -12 9.13 11.07
 3 -9 -12 253.54 17.22
 -4 -27 -12 3.26 12.23
 4 -7 -16 50.52 10.55
 6 16 -17 4.56 14.26
 5 0 -18 4.85 12.91
 3 -17 -19 43.05 8.57
 -2 -32 -19 0.23 8.75
 -5 -31 -20 19.31 18.6
 5 -4 -22 2.56 13.07
 -4 -33 -22 15.49 16.65
 5 -6 -25 -5.35 14.76
 4 -14 -25 9.8 11.41
 -2 35 8 50.87 5.34
 -5 31 8 8.35 12.08
 -3 20 7 26.61 6.78
 -6 27 7 1.36 14.47
 -7 28 6 1.7 14.74
 0 23 5 119.1 7.82
 -2 11 5 16.21 5.13
 -3 9 5 436.43 27.19
 -7 20 5 -0.04 14.75
 1 28 4 277.81 17.88
 1 20 3 61.89 6.16
 -1 6 3 15.75 3.73
 2 28 2 76.73 8.73
 -3 -2 2 786.37 46.91
 -6 2 2 71.18 12.71
 -6 -1 1 22.01 11.37
 -7 3 1 11.92 14.19
 3 33 0 17.91 9.14
 -7 0 0 21.56 14.41
 3 24 -1 215.25 15.94
 -3 -10 -1 66.74 9.65
 3 18 -2 -3.56 8.88
 -5 -11 -2 13.1 10.06
 4 35 -3 7.21 12.07
 4 52 -3 12.86 15.2
 -5 -13 -3 -1.53 9.41
 -4 -16 -4 95.96 10.81
 -6 -16 -6 16.23 13.37
 5 34 -7 7.98 14.22
 5 26 -8 56.38 14.35
 -6 -19 -8 45.82 13.69
 5 21 -9 36.31 12.51
 5 17 -10 55.1 12.29
 -3 -25 -10 -2.87 8.09
 4 1 -11 -0.88 8.53
 3 -12 -14 83.86 9.05
 6 18 -16 3.63 14.75
 5 1 -17 6.53 13.35
 -5 -30 -18 13.77 16.12
 4 -12 -21 5.11 10.05
 5 -5 -23 -6.33 14.84
 5 -7 -28 -6.94 17.85
 5 -7 -29 -8.38 19.52
 -3 29 8 1.16 6.29
 -4 28 8 0.79 7.86
 -5 22 7 29.67 9.91
 -6 28 7 1.85 13.1
 -3 14 6 179.92 13.36
 -6 20 6 0.04 13.31
 -4 9 5 15.33 8.06
 -6 14 5 11.82 13.77
 -7 21 5 10.56 14.89
 -3 5 4 782.91 46.61
 -7 15 4 2.24 13.87
 2 20 1 50.49 7.87
 -6 -6 -1 16.06 12.06
 -1 -9 -2 968.38 56.37
 -3 -12 -2 19.05 8.84
 -4 -12 -2 149.48 13.33
 4 33 -3 16.78 11.43
 4 34 -3 11.12 11.7
 -4 -14 -3 288.86 20.12
 -3 -16 -4 69.15 10.34
 4 19 -5 22.73 9.34
 3 6 -5 1.19 7.57
 -2 -17 -5 309.42 19.88
 -1 -17 -6 136.09 9.43
 5 33 -7 7.33 13.68
 -3 -21 -7 64.16 8.94
 5 25 -8 4.81 12.38
 4 8 -8 5.63 8.9
 -5 -21 -8 6.57 13.09
 -6 -20 -9 -2.07 14.51
 4 3 -10 43.14 9.52
 5 13 -11 -2.96 10.55
 -3 -26 -11 25.7 9.23
 5 8 -13 -1.14 10.74
 4 -3 -13 27.61 9.73
 -3 -28 -13 46.54 11.31
 5 6 -14 7.39 12.71
 6 20 -15 10.96 14.79
 5 4 -15 9.5 11.94
 4 -6 -15 4.03 8.99
 -5 -28 -15 16.24 13.68
 6 17 -16 2.27 14.55
 -4 -30 -16 5.44 12.18
 6 15 -17 -7.29 14.41
 6 13 -18 -1.43 15.97
 6 11 -19 2.77 14.67
 -3 -33 -21 -0.56 12.24
 -4 -33 -23 17.72 17.52
 3 -20 -24 5.9 8.9
 5 -7 -27 -8.8 16.15
 4 -15 -29 7.49 14.77
 4 -15 -30 6.14 15.24
 -5 32 8 0.09 12.86
 -4 20 7 12.47 7.78
 -4 14 6 114.83 11.77
 -5 16 6 42.89 10.12
 -4 5 4 2.51 8.49
 -6 10 4 30.8 12.86
 -2 3 3 655.26 38.69
 -5 3 3 18.3 9.31
 -7 11 3 -10.23 14.27
 2 27 2 11.58 8.07
 -7 7 2 52.28 15.31
 3 32 0 -1.67 9.01
 -5 -6 0 7.5 10.05
 3 23 -1 3.66 9.12
 -2 -11 -2 5.35 5.24
 3 13 -3 40.06 8.98
 -3 -14 -3 46.42 8.84
 4 24 -4 101.35 13
 -6 -14 -5 44.84 14.52
 3 3 -6 127.26 11.5
 5 32 -7 4.04 15.25
 4 11 -7 27.12 9.13
 -4 -22 -8 14.87 9.73
 5 20 -9 0.97 11.44
 3 -4 -9 180.39 14.11
 -2 -23 -9 12.26 6.7
 -5 -22 -9 8.79 13.08
 5 16 -10 6.56 10.94
 3 -6 -10 0.32 7.95
 1 -17 -10 2.57 3.26
 -6 -21 -10 11.27 14.4
 5 10 -12 27.58 11.37
 -3 -27 -12 7.68 9.26
 5 2 -16 13.26 12.28
 -2 -30 -16 12.18 9.15
 -4 -31 -18 -2.18 13.28
 5 -2 -19 13.31 12.83
 5 -3 -20 11.67 13.13
 3 -18 -20 4.6 8.39
 -4 -32 -20 0.69 13.93
 5 -4 -21 2.25 14.06
 -5 -31 -21 -2.71 17.78
 4 -13 -22 -3.88 10.15
 2 -24 -22 4.37 6.66
 -2 -33 -22 0.94 9.82
 5 -6 -24 -6.41 13.64
 4 -14 -24 6.47 11.49
 2 -25 -25 -1.47 7.72
 5 -7 -26 12.74 16.2
 4 -15 -27 7.17 12.39
 4 -15 -28 6.48 13.13
 -4 29 8 53.53 9.61
 -6 29 7 6.46 14.79
 -5 11 5 7.31 10.11
 -6 15 5 36.2 13.52
 -7 22 5 8.86 14.94
 -7 16 4 8.82 13.83
 -5 0 2 13.58 9.24
 -5 -3 1 32.47 10.12
 -7 4 1 2.09 14.37
 3 31 0 28.7 9.36
 -4 -7 0 295.8 20.86
 -6 -3 0 26.91 12.41
 -7 1 0 0.85 13.94
 2 10 -1 146.8 10.65
 -6 -8 -2 5.14 12.62
 4 32 -3 -2.45 11.12
 -6 -10 -3 21.02 12.94
 3 9 -4 393.57 25.19
 -2 -15 -4 187.81 13.13
 -6 -12 -4 56.31 14.25
 -5 -16 -5 -1.64 10.94
 -6 -17 -7 29.25 12.86
 5 24 -8 81.9 14.14
 3 -2 -8 316 21.08
 4 5 -9 168.41 14.37
 -1 -24 -11 153.96 10.67
 -6 -22 -11 2.65 13.12
 -6 -23 -12 -3.22 15.07
 6 22 -14 4.6 14.59
 4 -5 -14 65.89 10.17
 -5 -27 -14 -5.07 14.48
 6 19 -15 9.38 14.5
 -1 -28 -15 3.93 5.38
 -4 -29 -15 3.74 12.36
 6 16 -16 21.34 14.83
 6 14 -17 22.97 13.45
 -5 -29 -17 4.7 15.72
 6 12 -18 5.02 14.37
 5 -1 -18 5.34 13
 4 -10 -18 34.55 11.08
 -3 -32 -19 3.31 11.76
 5 -5 -22 0.34 14.11
 -1 -32 -22 0.73 6.83
 1 -28 -23 9.59 4.67
 3 -21 -28 5.62 10.8
 3 -21 -29 0 9.65
 -2 36 8 9.44 4.12
 -5 23 7 -14.38 10.68
 -6 30 7 -9.28 13.17
 0 33 6 60.83 5.6
 -6 21 6 33.77 14.21
 1 27 4 4.12 5.99
 -2 7 4 519.65 30.93
 -5 7 4 158.83 14.81
 2 43 3 15.02 9.4
 2 44 3 1.57 9.68
 2 45 3 17.31 10.37
 -7 12 3 0 14.89
 -6 3 2 12.38 11.65
 -7 8 2 0.09 14.33
 -6 0 1 56.56 12.32
 -2 -6 0 81.41 7.46
 -3 -7 0 179.56 13.41
 -5 -8 -1 24.68 10.21
 3 17 -2 92.59 10.77
 4 31 -3 13.14 10.79
 2 3 -3 750.49 44.3
 0 -8 -3 303.65 17.65
 -2 -13 -3 12.69 6
 4 18 -5 20.2 9.5
 4 14 -6 96.65 11.48
 2 -7 -7 599.69 35.6
 -5 -19 -7 -3.52 10.6
 2 -9 -8 362.2 22.17
 -1 -20 -8 3.27 4.93
 5 19 -9 48.15 12.21
 -4 -23 -9 5.88 10.83
 5 15 -10 19.56 10.94
 -5 -23 -10 24.97 13.32
 5 12 -11 20.69 11.12
 3 -8 -11 -4.7 7.8
 -5 -24 -11 -11.52 13.03
 -5 -25 -12 -2.42 12.99
 5 7 -13 2.27 10.99
 3 -11 -13 6.49 7.05
 0 -24 -13 56.97 4.35
 -5 -26 -13 18.72 13.28
 0 -25 -14 2.01 2.6
 5 0 -17 4.33 12.17
 4 -9 -17 24.56 10.4
 6 10 -19 9.62 16.01
 4 -11 -19 3.64 10.64
 -5 -30 -19 2.48 16.86
 2 -23 -20 1.57 6.41
 -3 -33 -22 8.45 13.1
 5 -6 -23 0.51 13.38
 5 -7 -25 10.9 15.38
 4 -15 -26 -4.99 12.36
 3 -21 -27 0.93 10.52
 5 -8 -29 -9.72 19.31
 -3 30 8 24.61 6.63
 -4 30 8 -2.49 8.3
 -3 21 7 78.32 8.44
 -4 21 7 149.66 13.2
 -5 17 6 10.89 9.57
 -7 23 5 0 13.73
 -6 11 4 0 12.03
 -7 17 4 8.16 13.87
 2 40 3 25.25 9.03
 2 41 3 8.19 8.82
 2 42 3 9.98 8.76
 2 46 3 4.92 11.01
 2 47 3 12.68 11.2
 -3 2 3 319.82 20.61
 -4 2 3 319.8 22.09
 -6 7 3 -2.59 12.31
 2 26 2 282.74 19.27
 -4 -4 1 9.04 9.7
 3 30 0 23.63 9.08
 2 14 0 907.06 53.46
 -6 -5 -1 56.17 12.93
 -7 -1 -1 1.56 12.95
 -5 -10 -2 97.48 12.65
 4 30 -3 13.17 9.51
 -5 -12 -3 24.07 10.34
 4 23 -4 6.92 9.97
 2 0 -4 436.41 26.31
 -5 -14 -4 -2.38 9.81
 -4 -17 -5 64.77 10.06
 5 41 -6 5.03 13.82
 5 42 -6 5.54 14.25
 5 43 -6 5.43 13.77
 5 44 -6 -0.42 13.81
 5 45 -6 1.13 14.33
 5 46 -6 -2.54 15.23
 5 47 -6 -2.12 15.92
 -6 -15 -6 20.3 13.49
 5 29 -7 -6.29 13.21
 4 10 -7 6.08 8.84
 3 0 -7 139.44 11.76
 -2 -20 -7 11.12 8.15
 5 23 -8 3.66 11.83
 4 7 -8 330.32 22.51
 -3 -22 -8 4.09 7.95
 -6 -18 -8 -3.18 13.36
 4 2 -10 208.11 16.62
 4 0 -11 237.33 17.54
 2 -14 -11 177.83 12.43
 5 9 -12 20.7 11.06
 6 21 -14 17.22 14.9
 1 -22 -14 15.92 3.35
 -4 -28 -14 0.54 11.28
 6 18 -15 -3.85 16.36
 5 3 -15 7.72 13.28
 2 -19 -15 115.13 9.22
 1 -23 -15 38.46 4.05
 -2 -29 -15 0 8.95
 6 15 -16 1.27 14.68
 4 -8 -16 3.69 9.71
 2 -20 -16 1.82 5.3
 -3 -30 -16 -1.41 10.5
 6 11 -18 -5.34 14.45
 6 8 -20 12.1 15.19
 4 -12 -20 32.77 10.96
 -4 -32 -21 -2.65 15.49
 3 -20 -23 -0.23 8.64
 5 -8 -28 -8.65 18.13
 -2 24 7 50.59 6.18
 -5 24 7 67.59 12.3
 -2 17 6 11.52 4.91
 -3 15 6 112.2 10.25
 -4 15 6 53.15 9.44
 -6 22 6 3.52 13.71
 -3 10 5 15.66 7.49
 -4 10 5 106.23 11.24
 -5 12 5 55.49 10.19
 -6 16 5 -0.71 12.48
 2 39 3 3.51 7.81
 -5 4 3 0.04 10.06
 -2 0 2 51.12 6.21
 2 19 1 6 6.29
 -7 5 1 44.37 14.31
 -5 -5 0 23.57 10.09
 -7 2 0 7.82 14.2
 -4 -9 -1 118.68 12.29
 2 6 -2 -1.17 5.41
 4 29 -3 12.1 10.67
 3 12 -3 185.56 14.39
 -1 -11 -3 1.33 3.83
 1 -6 -4 1131.11 65.57
 -1 -15 -5 3.41 4.39
 5 38 -6 14.5 14.43
 5 39 -6 0 14.19
 5 40 -6 6.31 15.43
 2 -5 -6 1.71 5.48
 5 28 -7 19.5 13.28
 -4 -20 -7 -1.73 9.4
 5 22 -8 22.89 12.25
 5 18 -9 8.13 11.32
 -6 -19 -9 18.81 14.67
 -2 -24 -10 179.88 13.2
 -4 -24 -10 87.73 12.35
 -4 -25 -11 0 11.12
 -1 -25 -12 -1.57 5.2
 6 24 -13 10.02 14.86
 -4 -27 -13 15.21 12.12
 6 20 -14 -6.09 14.79
 -1 -27 -14 14.9 5.32
 6 17 -15 9.85 14.8
 5 1 -16 10.36 12
 -5 -28 -16 14.98 15.16
 6 9 -19 7.5 14.42
 5 -3 -19 15.29 12.96
 5 -4 -20 13.9 12.97
 -2 -32 -20 -3.49 9.47
 -5 -30 -20 10.41 18.05
 3 -19 -21 24.83 8.93
 4 -15 -25 -6 12.18
 3 -21 -26 2.37 9.89
 5 -8 -27 2.72 16.8
 -7 24 5 18.42 15.09
 -5 8 4 2.35 10.58
 -7 18 4 3.28 13.34
 2 38 3 29.07 8.65
 -7 13 3 -2.66 14.12
 -3 -1 2 3.51 7.03
 -6 4 2 32 11.95
 -7 9 2 22.64 14.75
 -2 -3 1 279.95 17.65
 -3 -4 1 200.95 14.44
 3 29 0 48.79 9.55
 -6 -2 0 13.03 11.9
 3 16 -2 159.84 14.2
 -4 -11 -2 19.5 8.73
 -6 -7 -2 64.35 13.74
 -4 -13 -3 -0.64 8.85
 -6 -9 -3 11.72 14.19
 4 22 -4 94.91 11.93
 -1 -13 -4 57.05 5.31
 -4 -15 -4 42.52 9.39
 -6 -11 -4 6.79 13.53
 4 17 -5 25 9.74
 3 5 -5 690.51 41.68
 -6 -13 -5 0.33 13.48
 5 36 -6 6.24 14.14
 5 37 -6 -2.56 13.42
 4 13 -6 0.89 8.85
 5 27 -7 -1.34 12.97
 -5 -20 -8 17.46 13.1
 4 4 -9 45.28 9.5
 0 -19 -9 176.11 10.64
 5 14 -10 5.68 10.69
 5 11 -11 18.66 10.93
 -4 -26 -12 23.63 12.02
 6 23 -13 -1.34 15.01
 4 -4 -13 3.57 8.98
 -1 -26 -13 54.86 6.49
 2 -18 -14 3.65 5.23
 4 -7 -15 139.51 13.86
 6 14 -16 8.02 15.71
 3 -15 -16 -4.17 6.87
 3 -16 -17 25.36 7.32
 2 -21 -17 40.01 6.15
 5 -2 -18 0.53 12.7
 -5 -29 -18 -2.61 16.43
 -4 -31 -19 0 13.56
 5 -5 -21 1.49 12.38
 4 -13 -21 12.12 10.43
 -4 -32 -22 4.39 15.37
 -2 -33 -23 0 10.38
 -3 -33 -23 3.58 13.7
 2 -25 -24 0.4 7.17
 5 -8 -26 -5.81 15.44
 -2 37 8 6.7 3.91
 -3 31 8 4.74 6.31
 -4 31 8 85.74 10.7
 -5 25 7 -0.87 10.1
 -5 18 6 10.54 9.32
 -6 23 6 4.61 14.05
 1 43 5 3.02 7.3
 1 44 5 4.96 7.6
 -6 17 5 43.25 14.58
 -7 25 5 -3.21 15.04
 -3 6 4 14.69 7.23
 -6 12 4 51.97 12.72
 2 37 3 -0.49 8.25
 1 19 3 140.66 9.73
 2 25 2 4.09 7.54
 -5 1 2 -3.16 9.06
 -5 -2 1 29.19 10.28
 -6 1 1 2.9 11.66
 3 28 0 158.2 13.85
 -3 -9 -1 127.82 11.19
 -7 0 -1 52 14.77
 4 42 -2 -2.34 14.2
 4 43 -2 6.93 14.07
 4 44 -2 5.58 14.02
 4 45 -2 28.14 14.49
 4 46 -2 12.36 13.8
 4 28 -3 41.06 10.4
 3 8 -4 38.6 8.61
 -3 -17 -5 66.5 10.23
 5 35 -6 3.62 13.7
 3 2 -6 69.93 9.11
 5 21 -8 8.84 11.39
 5 17 -9 35.28 11.55
 -3 -23 -9 37.69 9.21
 -5 -21 -9 27.74 13.83
 -6 -20 -10 0.76 14.55
 -2 -25 -11 -0.82 6.86
 -6 -21 -11 1.21 14.34
 5 8 -12 5.52 10.83
 3 -10 -12 2.65 6.43
 -6 -22 -12 13.27 15.52
 5 6 -13 -4.95 12.15
 6 19 -14 28.54 15.38
 -2 -28 -14 13.87 7.74
 6 16 -15 3.9 14.94
 5 2 -15 17.77 13.38
 3 -14 -15 118.59 11.08
 -3 -29 -15 21.96 11.1
 -5 -27 -15 -10.11 15.44
 5 -1 -17 -2.14 13.07
 6 10 -18 17.03 15.91
 3 -17 -18 31.4 8.15
 -3 -31 -18 9.29 11.16
 6 7 -20 10.99 16.76
 -1 -31 -20 6.71 6.92
 -3 -32 -20 0.4 12.24
 5 -6 -22 2.48 12.33
 3 -21 -25 0.93 9.3
 4 -16 -29 3.57 14.01
 4 -16 -30 3.61 14.94
 -4 22 7 10.65 8.3
 0 32 6 1.27 3.74
 1 41 5 -2.55 7
 1 42 5 14.26 7.08
 -2 12 5 1083.12 63.21
 1 26 4 540.5 32.43
 -7 19 4 1.97 13.65
 2 36 3 80.03 9.7
 -6 8 3 6.58 11.71
 -7 14 3 2.18 14.22
 -4 -6 0 1.44 9.68
 -7 3 0 3.77 15.03
 1 2 -1 211.44 13.35
 -5 -7 -1 19.86 10.43
 4 39 -2 0 13.3
 4 40 -2 10.71 12.46
 4 41 -2 13.6 13.88
 4 47 -2 1.55 14.26
 4 48 -2 8.19 14.43
 4 49 -2 6.42 14.58
 1 -1 -2 35.05 4.8
 4 21 -4 -4.42 9.78
 -5 -15 -5 23.61 10.62
 5 34 -6 -8.36 14.4
 5 26 -7 47.68 13.41
 4 9 -7 119.25 12.34
 -4 -21 -8 44.27 10.43
 6 26 -12 19.22 15.51
 -2 -26 -12 3.02 6.93
 6 22 -13 -0.02 14.95
 1 -21 -13 127.28 8.2
 -2 -27 -13 19.56 7.71
 4 -6 -14 -0.94 8.49
 -5 -26 -14 30.99 13.58
 -4 -29 -16 8.78 12.25
 6 8 -19 0.47 15.83
 -5 -30 -21 4.74 17.84
 4 -14 -22 -0.05 10.37
 5 -7 -23 7.47 14.9
 -4 -32 -23 -1.6 16.74
 4 -15 -24 -0.62 11.02
 -3 -33 -24 22.11 14.93
 5 -8 -25 0 15.55
 4 -16 -28 -3.62 13.24
 5 -9 -29 -4.11 18.88
 -4 32 8 5.31 9.43
 -3 22 7 50.08 7.33
 -1 22 6 20.32 2.77
 -4 16 6 101.9 11.06
 -6 24 6 -2.06 14.13
 1 40 5 51.16 7.51
 -4 11 5 -7.16 8.36
 -5 13 5 15.3 10.25
 -7 26 5 15.43 15.36
 2 35 3 22.79 8.31
 -4 3 3 39.76 9.26
 -7 10 2 -6.22 14.45
 3 43 1 30 11.68
 3 44 1 0 12.65
 3 45 1 34.21 13.78
 3 46 1 9.38 12.35
 2 9 -1 614.81 36.66
 -2 -8 -1 28.21 5.63
 -6 -4 -1 3.92 12.08
 4 37 -2 7.12 12.92
 4 38 -2 25.41 12.24
 4 50 -2 1.32 14.71
 4 51 -2 1.86 14.48
 -3 -11 -2 31.6 8.26
 -5 -9 -2 66.12 11.26
 4 27 -3 0.37 10.77
 -3 -15 -4 88.92 10.35
 -5 -13 -4 0.17 9.82
 2 -3 -5 9.89 5.22
 5 32 -6 1.36 15.11
 5 33 -6 5.66 15.25
 4 12 -6 119.28 12.41
 -6 -14 -6 28.41 14.22
 5 25 -7 -11.53 12.17
 -3 -20 -7 94.68 10.72
 -5 -18 -7 2.52 11.11
 5 20 -8 9.66 11.35
 4 6 -8 13.81 9.25
 3 -3 -8 29.95 7.91
 -6 -17 -8 44.49 14.13
 5 16 -9 25.26 11.05
 3 -5 -9 3.59 7.98
 5 13 -10 6.03 10.68
 4 1 -10 0.81 9.17
 -3 -24 -10 12.38 8.65
 -5 -22 -10 1.64 12.85
 5 10 -11 5.76 10.55
 4 -1 -11 2.75 8.42
 -5 -23 -11 16.12 13.02
 6 25 -12 4.43 14.85
 6 21 -13 24.55 14.95
 2 -17 -13 -0.22 4.84
 -5 -25 -13 -2.4 13
 6 18 -14 -8.58 14.68
 3 -13 -14 6.4 7.16
 -3 -28 -14 37.32 11.17
 6 15 -15 10.6 14.02
 6 13 -16 -2.18 14.63
 5 0 -16 20.32 11.93
 6 11 -17 0 15.48
 4 -10 -17 23.02 10.77
 6 9 -18 10.7 14.4
 4 -11 -18 -2.53 10.42
 3 -18 -19 1.36 8.09
 -5 -29 -19 10.82 16.88
 6 6 -20 11.66 16.82
 -4 -31 -20 -0.05 14.22
 6 5 -21 16.33 15.24
 -2 -33 -24 2.03 11.18
 5 -9 -27 -0.93 17.79
 4 -16 -27 -3.17 12.58
 5 -9 -28 -9.29 19.28
 -3 32 8 -2.77 6.27
 -5 26 7 61.82 11.59
 -5 19 6 17.88 9.51
 1 39 5 0 6.78
 -6 18 5 3.69 13.8
 -7 27 5 8.54 15.3
 -5 9 4 125.06 12.67
 -6 13 4 3.04 11.91
 -7 20 4 10.99 13.65
 -5 5 3 178.16 16.24
 -4 0 2 256.16 18.87
 -6 5 2 4.59 11.21
 3 40 1 30.24 10.83
 3 41 1 33.34 11.19
 3 42 1 11.21 10.76
 3 47 1 17.29 14.09
 3 48 1 -1.73 13.79
 -4 -3 1 344.51 23.44
 -6 2 1 34.69 11.95
 3 27 0 10.84 8.4
 2 13 0 -0.56 5.43
 -5 -4 0 27.53 9.73
 -6 -1 0 0.56 11.51
 4 36 -2 10.74 11.88
 3 15 -2 30.3 9.27
 -6 -6 -2 19.79 12.6
 4 26 -3 92.16 11.91
 3 11 -3 91.52 10.26
 -3 -13 -3 19.3 8.82
 -5 -11 -3 11.34 10.91
 4 20 -4 31.03 10.81
 -6 -12 -5 55.48 14.04
 5 31 -6 2.57 14.92
 -2 -21 -8 51.89 7.92
 -4 -22 -9 45.03 10.18
 -6 -18 -9 -9.46 14.49
 -3 -25 -11 -0.29 8.3
 -5 -24 -12 5.03 13.07
 5 5 -13 26.33 10.98
 -3 -27 -13 0.39 10.45
 -4 -28 -15 9.08 12.49
 4 -9 -16 32.18 9.04
 1 -24 -16 61.02 4.93
 5 -3 -18 19.7 13.05
 2 -22 -18 7.98 5.88
 -4 -30 -18 8.74 13.97
 6 7 -19 0.19 15.9
 5 -4 -19 2.99 12.57
 4 -12 -19 50.44 12.04
 5 -5 -20 15.03 12.38
 5 -6 -21 6.36 13.51
 3 -20 -22 0.02 8.66
 -1 -32 -23 -6.65 7.83
 -4 -32 -24 0 17.81
 4 -16 -26 6.91 11.93
 -2 38 8 17.81 4.2
 -4 33 8 45.36 10.66
 -4 23 7 52.01 9.04
 -3 16 6 55.43 8.4
 -6 25 6 -7.37 13.98
 1 38 5 64.68 8.11
 -3 11 5 123.24 10.66
 -7 28 5 7.45 15.47
 2 34 3 19.39 7.62
 -2 4 3 12.67 5.22
 -3 3 3 224.33 15.44
 -6 9 3 11.88 11.76
 -7 15 3 16.64 15.64
 2 24 2 337.99 22.1
 -5 2 2 17.6 9.62
 -7 11 2 2.16 14.67
 3 38 1 13.41 9.27
 3 39 1 0.05 8.51
 3 49 1 3.11 13.32
 -5 -1 1 1.17 10.06
 -3 -6 0 71.56 8.83
 -7 4 0 9.7 14.59
 -4 -8 -1 57.04 10.21
 -7 1 -1 -0.17 14.37
 4 35 -2 31.91 11.01
 -6 -8 -3 8.73 13.35
 -6 -10 -4 27.47 13.59
 -4 -16 -5 17.32 8.82
 5 24 -7 66.21 13.16
 3 -1 -7 2.99 7.46
 5 19 -8 21.11 11.19
 -5 -19 -8 7.55 13.19
 4 3 -9 56.82 9.46
 5 12 -10 1.62 10.65
 6 24 -12 13.16 14.75
 5 7 -12 46.59 11.37
 -3 -26 -12 46.33 9.93
 6 20 -13 1.28 14.55
 6 17 -14 19.82 14.67
 5 1 -15 2.68 12.98
 6 12 -16 19.63 14.32
 -5 -27 -16 -5.23 14.35
 6 10 -17 14.35 13.98
 5 -2 -17 3.77 12.91
 -2 -30 -17 5.15 9.18
 -3 -30 -17 0 10.36
 4 -13 -20 -1.88 10.88
 2 -24 -21 41.73 7.38
 -3 -32 -21 -5.11 12.75
 5 -7 -22 7.3 13.51
 4 -15 -23 0.93 10.83
 3 -21 -24 1.6 9
 5 -9 -26 2.22 15.12
 1 -29 -27 0.88 5.48
 -4 34 8 5.59 9.48
 -2 25 7 4.13 4.68
 -5 27 7 0.44 11.36
 -6 26 6 -3.2 13.92
 -5 14 5 64.55 10.42
 -6 19 5 35.72 14.38
 -7 21 4 -4.03 14.01
 0 11 3 117.3 7.12
 3 37 1 13.4 9.32
 3 26 0 239.51 17.15
 -1 -6 -1 83.92 7.3
 -6 -3 -1 47.77 12.95
 4 34 -2 0.09 10.35
 2 2 -3 101.09 8.31
 4 15 -5 11.84 9.59
 3 4 -5 7.04 7.54
 -5 -16 -6 28.37 10.87
 4 8 -7 -1.33 8.85
 -4 -19 -7 127.92 13.11
 5 15 -9 16.38 10.9
 2 -13 -10 2.42 5.76
 -4 -23 -10 -0.38 11.24
 -6 -19 -10 12.55 14.79
 6 28 -11 13.13 15.17
 5 9 -11 57.88 11.69
 3 -9 -11 215.58 15.53
 -6 -20 -11 6.23 15.24
 6 23 -12 14.99 14.64
 4 -5 -13 73.46 10.81
 3 -12 -13 100.29 9.96
 -4 -27 -14 12.55 12.11
 6 14 -15 14.03 14.71
 4 -8 -15 -1.02 9.11
 6 8 -18 -8.18 14.38
 6 5 -20 10.86 16.29
 3 -19 -20 50.99 9.26
 -5 -29 -20 4.85 18.18
 6 4 -21 1.64 16.52
 -2 -32 -21 4.11 9.71
 -4 -31 -21 3.12 15.03
 4 -16 -25 0.78 11.4
 -2 -33 -25 -3.29 12.11
 2 -26 -28 10.76 9.19
 -3 33 8 13.24 6.25
 -3 23 7 21.78 6.63
 -2 18 6 44.54 5.98
 -4 17 6 96.62 10.9
 -5 20 6 -4.63 9.56
 1 37 5 0.57 6.33
 -7 29 5 0 16.02
 1 25 4 6.75 5.46
 -6 14 4 53 13.08
 2 33 3 58.04 9.13
 -7 16 3 3.65 13.97
 1 13 2 14.81 4.21
 3 36 1 29.46 10.16
 -3 -3 1 0 6.83
 -7 8 1 8.99 14.08
 1 5 0 5691.86 328.43
 -5 -6 -1 4.27 9.4
 4 33 -2 57.86 11.05
 2 5 -2 1568.1 91.27
 -2 -10 -2 656.59 38.98
 -4 -10 -2 91.83 11.84
 -4 -12 -3 234.7 17.37
 4 19 -4 -1.83 9.21
 3 7 -4 639.92 38.83
 -4 -14 -4 238.2 17.91
 5 41 -5 10.71 14.06
 5 42 -5 -2.54 13.93
 5 43 -5 9.45 14.37
 5 44 -5 -1.05 14.35
 5 45 -5 12.09 14.48
 5 46 -5 11.67 14.98
 5 47 -5 -5.12 14.92
 5 48 -5 0.71 16.55
 -2 -16 -5 16.95 6.75
 4 11 -6 17.4 9.17
 -6 -13 -6 -0.16 13.92
 5 23 -7 3.92 11.35
 4 5 -8 480.15 30.53
 -3 -21 -8 132.31 12.43
 -1 -21 -9 189.08 12.72
 -5 -20 -9 14.54 12.85
 6 27 -11 -6.26 14.95
 -4 -24 -11 58.61 13.29
 -4 -25 -12 0.52 11.48
 -6 -21 -12 6.88 15.3
 6 19 -13 36.82 15.3
 -4 -26 -13 -4.43 12.31
 6 16 -14 1.29 14.03
 -5 -26 -15 18.39 14
 5 -1 -16 9.6 13.23
 -5 -28 -18 8.23 16.76
 6 6 -19 6.74 14.5
 -2 -31 -19 49.04 10.41
 -3 -31 -19 2.35 12.29
 4 -14 -21 9.9 10.2
 5 -8 -23 5.95 13.96
 2 -25 -23 -0.62 6.7
 5 -9 -25 12.26 15.3
 2 -26 -27 5.21 8.34
 3 -22 -28 -0.49 10.91
 5 -10 -29 19.69 18.74
 3 -22 -29 0 9.66
 5 -10 -30 -10.37 19.9
 -4 24 7 17.35 8.02
 -5 28 7 37.17 12.59
 -6 27 6 0.51 14.95
 -4 12 5 140.36 12.52
 -6 20 5 0.72 14.26
 -5 10 4 6.02 9.51
 -7 22 4 4.93 14.95
 -4 4 3 117.22 12.3
 -6 10 3 38.89 12.41
 -1 3 2 212.76 13.29
 -3 0 2 860.22 51.12
 -7 12 2 -9.52 14.56
 3 35 1 22.16 9.31
 -6 3 1 23.43 11.84
 3 25 0 4.62 8.55
 -2 -5 0 484.46 29.09
 -4 -5 0 377.01 25.21
 -6 0 0 28.48 12.06
 -7 5 0 19.79 14.44
 3 19 -1 27.66 9.02
 -7 2 -1 33.89 15.39
 4 32 -2 0 9.64
 -5 -8 -2 17.69 10.22
 -6 -5 -2 58.31 13.71
 5 38 -5 13.21 15.16
 5 39 -5 -2.98 14.02
 5 40 -5 10.28 15.27
 -5 -14 -5 21.06 11.28
 3 1 -6 7.01 7.05
 5 22 -7 22.68 11.62
 5 18 -8 1.78 10.61
 -6 -16 -8 8.48 14.8
 5 14 -9 40.13 11.15
 -2 -22 -9 113.67 9.84
 5 11 -10 24.67 10.64
 6 26 -11 22.31 15.26
 6 22 -12 8.3 14.79
 5 6 -12 4.42 10.53
 2 -16 -12 405.46 24.66
 5 4 -13 32 11.35
 5 2 -14 46.89 12.14
 6 13 -15 -0.23 14.61
 6 9 -17 -6.13 14.03
 -1 -29 -17 24.42 7.08
 5 -5 -19 12 12.17
 -4 -30 -19 -1.46 13.21
 5 -6 -20 -4.04 12.22
 -3 -32 -22 0 13.5
 3 -22 -27 -3.2 10.4
 5 -10 -28 1.16 18.68
 4 -17 -29 -2.48 14.96
 -3 34 8 29.26 6.84
 0 31 6 50.73 5.11
 1 36 5 155.98 11.81
 0 22 5 132.36 8.48
 -5 15 5 28.58 9.46
 -6 15 4 11.59 14.26
 2 32 3 -0.17 7.75
 1 18 3 82.03 6.73
 -7 17 3 8.71 13.87
 2 23 2 12.56 7.5
 -5 3 2 18.11 9.87
 3 34 1 10.75 8.9
 -5 -3 0 2.84 9.4
 -3 -8 -1 160.32 12.79
 4 31 -2 31.99 10.99
 3 14 -2 464.79 29.3
 3 10 -3 375.03 24.09
 -2 -12 -3 738.77 43.78
 -5 -10 -3 14.65 10.43
 -6 -7 -3 48.42 13.55
 2 -1 -4 34.08 5.45
 -2 -14 -4 294.84 18.73
 -5 -12 -4 0.58 10.79
 -6 -9 -4 -1.41 13.28
 5 37 -5 -4.26 13.85
 4 14 -5 165.12 14.41
 -6 -11 -5 3.97 13.11
 -4 -20 -8 3.11 9.42
 -6 -17 -9 41.18 15.5
 4 0 -10 269.04 19.47
 -5 -21 -10 48.44 14.25
 5 8 -11 0 10.58
 4 -2 -11 159.25 14.12
 6 21 -12 7.67 14.94
 6 18 -13 3.72 14.71
 6 15 -14 1.48 14.3
 4 -7 -14 81.21 10.48
 -5 -25 -14 -9.84 13.31
 5 0 -15 54.67 14.09
 -2 -29 -16 2.34 8.81
 -3 -29 -16 30.99 12.03
 6 7 -18 13.39 15.74
 5 -4 -18 -6.75 12.79
 2 -23 -19 3.57 6.32
 6 4 -20 8.02 16.35
 6 3 -21 -0.56 15.01
 5 -7 -21 -1.55 13.53
 6 2 -22 17.27 15.65
 -4 -31 -22 3.94 17.1
 5 -9 -24 3.47 14.83
 4 -16 -24 3.04 11.65
 5 -10 -27 -0.09 17.99
 4 -17 -28 -9.3 13.57
 -5 29 7 -1.21 12.07
 -3 17 6 195.74 14.19
 -5 21 6 11.76 9.68
 -6 28 6 1.01 13.44
 -7 23 4 8.63 15.61
 -2 1 2 77.37 7.11
 -4 1 2 68.59 11.11
 -7 13 2 -11.33 14.51
 -5 0 1 98.06 12.3
 -7 9 1 26.99 15.33
 -6 -2 -1 1.04 11.87
 1 -4 -3 571.67 33.51
 5 35 -5 6.43 14.05
 5 36 -5 18.36 15.9
 -3 -16 -5 85.77 10.17
 5 27 -6 8.46 13.57
 -4 -17 -6 72.4 10.9
 5 21 -7 -9.03 11.08
 4 7 -7 166.87 14.93
 -2 -19 -7 95.35 10.05
 -6 -14 -7 0 13.12
 5 17 -8 9.92 10.91
 4 2 -9 103.77 11.26
 -3 -22 -9 -3.62 8.54
 6 30 -10 0 15.17
 6 25 -11 12.67 15.02
 -5 -22 -11 -2.91 12.61
 4 -4 -12 21.73 8.97
 3 -11 -12 24.51 7.24
 -5 -23 -12 2.33 13.34
 -5 -24 -13 13.77 12.75
 6 12 -15 18.51 14.59
 3 -16 -16 38.64 7.85
 -4 -28 -16 14.76 12.55
 6 8 -17 18 15.45
 5 -3 -17 29.59 13.38
 4 -11 -17 9.22 10.46
 4 -12 -18 55.85 11.41
 6 5 -19 14.75 14.28
 -5 -28 -19 2.48 16.2
 5 -8 -22 2.61 13.61
 3 -21 -23 1.9 8.72
 5 -10 -26 6.73 15.13
 3 -22 -26 6.4 9.97
 2 -26 -26 8.17 7.95
 4 -17 -27 3.84 12.95
 -4 25 7 5.24 7.93
 -5 30 7 8.48 13.18
 -4 18 6 6.29 8.29
 -6 29 6 11.15 13.66
 1 35 5 15 5.98
 -1 16 5 87.93 5.84
 -3 12 5 3.81 7.1
 -6 21 5 27.73 14.42
 -5 11 4 41.02 11.07
 -7 24 4 20.48 15.5
 2 31 3 111.15 10.28
 -6 11 3 4.47 11.97
 -7 18 3 0 14
 3 33 1 69.2 10.59
 -2 -2 1 159.22 11.14
 3 24 0 133.58 12.19
 2 12 0 381.04 23.5
 -7 6 0 -6.5 14.43
 3 18 -1 15.28 9.63
 2 8 -1 1.34 5.44
 -4 -7 -1 168.4 14.64
 -5 -5 -1 15.31 9.75
 -7 3 -1 -9.77 14.51
 4 30 -2 0.28 9.5
 -3 -10 -2 -1.09 7.84
 5 34 -5 2.66 13.79
 5 26 -6 42.38 13.39
 4 10 -6 90.79 11.19
 -5 -15 -6 4.43 10.42
 2 -8 -7 175.03 11.97
 3 -4 -8 116.39 11.12
 -5 -18 -8 8.2 12.86
 5 13 -9 -1.34 10.61
 3 -6 -9 34.18 8.76
 6 29 -10 7.27 15.28
 5 10 -10 -1.67 10.63
 -6 -18 -10 5.41 14.57
 6 24 -11 18.41 15.37
 -6 -19 -11 9.12 14.84
 6 20 -12 -0.34 14.65
 6 17 -13 2.42 14.67
 6 14 -14 0.38 14.46
 3 -15 -15 15.93 7
 -3 -28 -15 9.16 10.84
 5 -2 -16 9.48 13.02
 4 -10 -16 19.4 9.32
 3 -17 -17 30.57 7.42
 6 6 -18 12.29 15.83
 4 -13 -19 4.44 11.06
 -3 -31 -20 0 11.85
 -2 -32 -22 -0.33 10.78
 -3 -32 -23 0 13.94
 -4 -31 -23 9.77 17.09
 -1 -32 -24 2.91 7.98
 1 -29 -26 2.85 4.91
 -3 35 8 0 6.3
 -3 24 7 67.16 8.01
 -5 22 6 30.35 10.12
 -2 13 5 18.49 5.01
 -4 13 5 19.18 8.03
 -5 16 5 18.23 10.15
 -6 16 4 28.87 12.59
 -3 4 3 111.86 9.94
 3 32 1 -4.02 8.86
 -6 4 1 25.88 12.06
 -7 10 1 2.45 15.86
 -6 1 0 5.04 11.76
 4 29 -2 28.01 11.01
 -6 -4 -2 10.25 12.11
 -3 -12 -3 14.73 7.94
 3 6 -4 10.93 7.95
 -3 -14 -4 297.8 20.37
 5 33 -5 16.87 13.82
 -4 -15 -5 26.11 8.66
 2 -6 -6 44.7 5.95
 0 -14 -6 1406.74 81.21
 -6 -12 -6 37.1 14
 5 20 -7 1.46 11
 3 -2 -7 157.87 12.84
 -3 -19 -7 122.32 11.23
 5 16 -8 37.68 11.14
 4 4 -8 18.46 9.19
 2 -10 -8 311.8 19.44
 -4 -21 -9 19.52 9.59
 -2 -23 -10 46.98 7.3
 -3 -23 -10 57.31 9.77
 5 5 -12 43.6 11.14
 1 -20 -12 7.52 3.07
 -6 -20 -12 10.52 15.04
 4 -6 -13 1.04 8.72
 5 1 -14 -0.98 11.24
 -2 -28 -15 22.08 9.01
 -4 -27 -15 3.17 12.6
 -5 -26 -16 0.02 15.67
 3 -18 -18 -4.88 7.37
 -3 -30 -18 3.72 11.87
 -4 -29 -18 0.99 13.15
 6 3 -20 9.57 16.25
 4 -14 -20 15.46 10.48
 -4 -30 -20 4.3 14.31
 6 2 -21 2.33 16.25
 -1 -31 -21 13.28 7.29
 6 1 -22 1.68 16.87
 -4 -31 -24 25.17 18.45
 5 -10 -25 2.92 14.62
 4 -17 -26 -1.83 11.63
 5 -11 -29 0.01 19.51
 5 -11 -30 0.05 21.28
 -5 31 7 -0.28 12.26
 -6 30 6 7.48 13.43
 1 34 5 56.12 7.04
 -6 22 5 -2.77 14
 1 24 4 382.28 23.33
 -7 25 4 2.02 15.55
 2 30 3 55 8.27
 -4 5 3 41.61 9.85
 -7 19 3 22.45 14.18
 2 22 2 145.2 12.18
 -7 14 2 9.51 15.71
 -1 -3 0 294.33 17.9
 -3 -5 0 401.49 25.24
 3 13 -2 16.18 8.27
 -4 -9 -2 -4.22 8.93
 -5 -7 -2 85.2 11.77
 4 22 -3 51.88 10.53
 -6 -6 -3 32.57 13.14
 4 17 -4 -0.73 8.93
 -4 -13 -4 0.53 8.65
 5 32 -5 9.49 13.3
 4 13 -5 12.72 9.09
 3 3 -5 297.95 19.69
 -5 -13 -5 -1.81 10.03
 -6 -10 -5 19.7 13.64
 5 25 -6 1.33 11.78
 -5 -19 -9 30.89 13.72
 6 28 -10 11.33 14.81
 6 23 -11 -4.41 15.11
 5 7 -11 69.64 11.96
 6 19 -12 9.4 14.51
 6 16 -13 -3.68 14.75
 3 -14 -14 70.11 8.48
 -3 -27 -14 2.81 10.76
 6 11 -15 8.76 14.34
 4 -9 -15 81.86 11.18
 6 7 -17 7.59 13.91
 0 -28 -18 5.59 3.63
 -5 -27 -18 0.91 15.52
 6 4 -19 5.86 15.74
 5 -6 -19 5.17 12.55
 -1 -30 -19 3.78 7.25
 5 -7 -20 5.4 11.89
 -5 -28 -20 -0.17 17.26
 6 0 -23 2.66 16.2
 4 -16 -23 8.8 10.52
 -3 -32 -24 -1.11 14.98
 3 -22 -25 0.45 9.4
 5 -11 -28 0.38 16.83
 -3 36 8 64.55 7.98
 -2 26 7 296.14 18.23
 -4 26 7 6.87 7.91
 -6 31 6 25.38 15.11
 -4 9 4 -0.25 8.16
 -7 26 4 9.52 15.53
 -6 12 3 87.79 14.28
 -5 4 2 28.44 10.39
 3 31 1 53.78 9.98
 -1 0 1 50.82 5.23
 -5 1 1 -0.51 9.8
 3 23 0 27.26 9.29
 -4 -4 0 19.56 10.08
 -5 -2 0 73.68 11.55
 4 41 -1 37.53 14.27
 4 42 -1 -4.81 14.26
 4 43 -1 15.69 14.4
 4 44 -1 5.4 14.17
 4 45 -1 16.87 13.9
 4 46 -1 -5.7 14.03
 4 47 -1 -6.52 14.4
 4 48 -1 12.97 15.31
 4 49 -1 -2.99 14.16
 -6 -1 -1 0.97 11.71
 -7 4 -1 17.12 14.33
 4 28 -2 15.63 9.49
 3 9 -3 171.66 13.55
 -4 -11 -3 13.7 9.09
 -5 -9 -3 112.48 13.2
 -5 -11 -4 17.67 10.21
 -6 -8 -4 15.8 13.32
 5 31 -5 20.18 13.54
 5 24 -6 51.52 12.62
 5 12 -9 17.37 10.73
 -6 -16 -9 5.54 13.57
 6 27 -10 5.91 14.83
 4 -1 -10 2.32 8.23
 -1 -22 -10 112.74 8.72
 -4 -22 -10 60.5 11.43
 6 22 -11 0.55 14.45
 2 -15 -11 73.12 7.69
 -2 -24 -11 45.7 8.25
 -3 -24 -11 25.26 8.87
 -3 -26 -13 56.49 10.59
 6 13 -14 -1.91 15.53
 -4 -26 -14 0.63 12.46
 5 -1 -15 5.37 12.41
 -5 -25 -15 -0.28 13.95
 -1 -28 -16 7.98 6.3
 6 5 -18 13.77 15.65
 5 -5 -18 40.93 13.17
 3 -19 -19 71.42 9.71
 -2 -31 -20 29.49 10.15
 5 -8 -21 15.48 13.32
 4 -15 -21 0.01 9.31
 5 -10 -24 -1.65 14.47
 4 -17 -25 6.41 11.63
 2 -26 -25 6.59 7.51
 5 -11 -27 -1.43 15.71
 -5 32 7 5.95 12.29
 -4 19 6 134.5 11.97
 -5 23 6 -0.51 10.67
 -5 17 5 51.62 10.84
 -6 23 5 3.61 14.43
 -5 12 4 14.79 9.27
 -6 17 4 11.33 14.12
 -7 20 3 1.54 14.11
 -3 1 2 7.82 7.04
 -4 2 2 165.76 14.42
 -7 15 2 22.31 14.76
 -3 -2 1 882.55 52.43
 -6 5 1 38.88 12.36
 -7 11 1 10.41 14.63
 -6 2 0 15.6 12.27
 4 39 -1 8.44 11.71
 4 40 -1 3.51 13.17
 4 50 -1 -0.29 14.72
 3 17 -1 23.17 8.45
 -2 -7 -1 280.45 17.69
 -1 -8 -2 610.88 35.9
 4 21 -3 36.44 10.29
 5 30 -5 3.82 13.01
 2 -4 -5 667.59 39.5
 4 9 -6 101.46 11.67
 3 0 -6 210.12 15.19
 -1 -16 -6 316.89 19.24
 5 19 -7 5.45 10.67
 4 6 -7 0 8.74
 -6 -13 -7 -2.71 13.72
 5 15 -8 -2.05 10.98
 4 1 -9 -4.32 8.42
 6 26 -10 17.39 14.95
 5 9 -10 57.75 11.22
 -5 -20 -10 0.62 13.34
 3 -10 -11 43.27 8.02
 -4 -23 -11 4.97 10.81
 6 18 -12 -1.81 14.34
 -3 -25 -12 0.2 9.77
 -4 -24 -12 37.88 13.35
 6 15 -13 7.01 14.13
 -4 -25 -13 4.66 12.69
 4 -8 -14 -0.03 9.41
 -2 -27 -14 3.86 7.44
 -5 -24 -14 35.97 15.14
 6 10 -15 9.44 14.2
 6 8 -16 6.97 15.55
 5 -4 -17 -6.6 12.58
 1 -25 -17 3.21 3.12
 -4 -28 -17 25.63 14.31
 -4 -30 -21 -0.67 15.11
 5 -9 -22 -2.41 12.63
 3 -21 -22 -1 8.59
 -2 -32 -23 6.65 11.14
 -1 -32 -25 -0.28 8.65
 -3 -32 -25 11.13 15.43
 5 -11 -26 -2.59 16.63
 -3 25 7 12.96 6.37
 -5 33 7 -2.28 13.26
 -2 19 6 129.3 9.41
 -3 18 6 11.87 8.1
 1 33 5 21.5 5.95
 -4 14 5 172.68 13.95
 -7 27 4 4.69 15.6
 2 29 3 176.08 13.46
 -1 7 3 361.32 21.4
 -2 5 3 1045.26 61.05
 3 30 1 10.38 8.99
 4 37 -1 -0.27 12.22
 4 38 -1 13.8 13.16
 -5 -4 -1 26.19 10.41
 4 27 -2 21.3 10.13
 2 4 -2 5.8 5.36
 -6 -3 -2 45.95 12.94
 5 43 -4 16.07 15.98
 5 44 -4 1.76 15.65
 5 45 -4 9.56 14.88
 5 46 -4 1.96 15.67
 5 47 -4 18.77 16.59
 4 16 -4 156.62 13.8
 4 12 -5 148.27 13.46
 5 23 -6 0.08 11.05
 -2 -17 -6 203.61 14.61
 -3 -17 -6 37.84 9.07
 -6 -11 -6 9.22 14.6
 -3 -20 -8 18.62 7.9
 6 31 -9 -0.43 15.01
 -6 -17 -10 22.03 15.27
 6 21 -11 8.54 14.57
 5 6 -11 8.76 10.75
 -5 -21 -11 46.81 13.7
 -6 -18 -11 0.96 14.91
 5 4 -12 15.17 11.41
 4 -5 -12 31.83 9.38
 -2 -25 -12 0.33 7.01
 -5 -22 -12 13.43 13.49
 3 -13 -13 13.19 7.01
 -2 -26 -13 10.59 7.61
 -5 -23 -13 6.2 13.32
 6 12 -14 4.9 14.6
 5 0 -14 70.33 13.87
 5 -3 -16 29.62 12.58
 6 6 -17 -4.43 13.77
 -3 -29 -17 16.51 11.23
 -5 -26 -17 4.62 15.57
 6 3 -19 -0.18 15.69
 -4 -29 -19 6.35 13.47
 6 2 -20 -7.82 15.88
 1 -27 -20 0.23 3.64
 6 1 -21 -0.01 16.47
 -3 -31 -21 4.98 12.72
 6 0 -22 17.11 17.39
 2 -25 -22 0.8 6.73
 6 -1 -23 0 17.3
 4 -18 -29 4.62 15.15
 -4 27 7 6.29 8.56
 0 30 6 12.5 3.93
 -5 24 6 53.57 10.87
 -3 13 5 11.36 7.2
 -6 24 5 16.53 14.29
 -6 18 4 4.04 12.81
 -7 28 4 4.74 15.68
 -6 13 3 0.94 13.32
 -7 21 3 12.13 14.59
 2 21 2 8.71 6.79
 -6 9 2 -3.24 12
 -7 16 2 0 14.59
 1 8 1 103.7 7.85
 3 22 0 125.66 12.14
 4 36 -1 10.28 12.36
 -3 -7 -1 417.75 26.21
 -4 -6 -1 8.99 9.78
 -7 5 -1 -1.41 14.63
 2 1 -3 70.91 6.89
 -6 -5 -3 45.95 13.58
 5 40 -4 6.77 13.72
 5 41 -4 5.74 13.81
 5 42 -4 11.9 15.8
 5 48 -4 -10.67 17.09
 5 49 -4 -8.06 15.72
 5 29 -5 36.62 14.74
 -6 -9 -5 12.05 15.25
 -4 -16 -6 -0.6 9.18
 -5 -14 -6 60.48 11.65
 5 18 -7 6.52 10.73
 4 3 -8 257.11 18.49
 -2 -20 -8 1.27 7.67
 -4 -19 -8 68.59 11.33
 -5 -17 -8 -2.14 11.34
 6 30 -9 3.79 15.44
 5 11 -9 6.52 10.43
 1 -16 -9 297.38 17.69
 6 25 -10 7.27 14.86
 6 17 -12 8.6 14.45
 -6 -19 -12 -7.88 14.84
 6 14 -13 -2.97 14.27
 2 -20 -15 7.02 5.39
 4 -12 -17 62.85 11.63
 4 -13 -18 -4.14 10.99
 -3 -30 -19 -1.54 12.06
 -5 -27 -19 -12.98 17.43
 3 -20 -20 -0.9 8.22
 0 -30 -22 0.04 4.09
 -4 -30 -22 0 15.55
 4 -17 -24 0.69 11.33
 3 -22 -24 7.71 8.78
 5 -11 -25 2.04 14.71
 4 -18 -28 1.33 13.45
 -4 20 6 26.49 8.87
 -5 18 5 10.6 9.87
 -5 13 4 -1.28 10.19
 1 17 3 64.24 6.28
 -4 6 3 8.65 8.68
 -5 5 2 95.58 12.18
 3 29 1 38.71 9.22
 -6 6 1 0 12
 -7 12 1 6.63 16.37
 2 11 0 498.15 30.07
 -5 -1 0 0 9.54
 4 35 -1 39.05 11.06
 -6 0 -1 -5.54 11.96
 4 26 -2 53.62 11.17
 3 12 -2 551.51 34.07
 -5 -6 -2 -2.95 10.15
 4 20 -3 0 8.98
 5 38 -4 -0.98 13.42
 5 39 -4 -3.93 15.4
 3 5 -4 744.78 44.72
 -6 -7 -4 18.97 13.27
 -5 -12 -5 24.33 11.36
 5 22 -6 30.85 11.65
 5 14 -8 57.15 11.73
 6 24 -10 26.11 15.17
 5 8 -10 -2.19 10.4
 6 20 -11 -0.7 14.57
 4 -7 -13 58.59 9.95
 6 11 -14 10.1 15.67
 2 -19 -14 80.47 7.37
 5 -2 -15 23.07 12.83
 6 7 -16 -5.8 13.98
 4 -11 -16 3.71 8.71
 2 -21 -16 94.89 8.24
 -4 -27 -16 0 12.23
 -5 -25 -16 1.64 13.95
 6 4 -18 5.08 15.21
 5 -6 -18 6.79 12.12
 5 -7 -19 12.28 12.9
 4 -14 -19 28.43 11.01
 5 -8 -20 6.09 12.19
 -2 -32 -24 5.73 11.76
 -1 -32 -26 0.98 9.34
 4 -18 -27 4.11 12.74
 5 -12 -28 -8.54 18.51
 5 -12 -29 3.13 19.34
 5 -12 -30 0 19.86
 1 32 5 0.96 5.75
 -6 25 5 -4.91 14.7
 1 23 4 3.22 5.4
 -4 10 4 146.58 13.06
 -7 29 4 2.07 15.69
 2 28 3 255.82 17.57
 -3 5 3 491.87 30.13
 -5 9 3 134.23 13.4
 -6 14 3 52.25 14.6
 -7 22 3 9.43 14.13
 1 12 2 361.21 21.65
 -7 17 2 22.03 14.83
 -5 2 1 22.17 10.12
 -6 3 0 35.24 12.22
 4 34 -1 -0.06 9.82
 3 16 -1 162.3 13.62
 2 7 -1 573.95 34.25
 -2 -9 -2 0.04 5.33
 -4 -8 -2 53.14 9.68
 -5 -8 -3 0.52 10.07
 5 36 -4 8.34 15.66
 5 37 -4 -3.29 13.96
 4 15 -4 -4.01 9.01
 -5 -10 -4 3.38 10.27
 3 2 -5 17.42 7.32
 -2 -15 -5 130.91 10.45
 -3 -15 -5 60.86 9.37
 -4 -14 -5 122.52 12.32
 4 8 -6 9.16 9.24
 5 17 -7 9.76 10.6
 4 5 -7 176.96 15.38
 -6 -12 -7 8.83 13.95
 3 -5 -8 18.67 8.06
 -1 -19 -8 581.58 34.51
 6 29 -9 0 14.49
 -4 -20 -9 10.7 9.58
 -5 -18 -9 -11.91 11.96
 -6 -15 -9 -0.16 13.09
 -1 -23 -11 1.81 4.99
 6 16 -12 3.75 14.17
 5 3 -12 24.23 11.39
 -1 -27 -15 27.86 6.27
 -3 -28 -16 1.68 11.92
 6 5 -17 9.67 13.94
 5 -5 -17 31.34 13.37
 -2 -29 -17 0.92 9.56
 6 1 -20 8.65 15.95
 -5 -27 -20 -16.88 17.15
 6 0 -21 -0.08 14.69
 5 -9 -21 0 12.94
 6 -1 -22 4.58 16.49
 1 -28 -22 4.08 3.77
 -3 -31 -22 8.45 14.05
 -4 -30 -23 0.01 16.71
 5 -12 -27 13.31 16.95
 3 -23 -28 -1.24 10.94
 -3 26 7 82.62 8.94
 -4 28 7 8.19 8.13
 -5 25 6 -1.3 11.15
 2 44 4 1.83 9.76
 2 45 4 26.99 10.43
 -6 19 4 17.63 14.41
 -7 30 4 -2.89 16.16
 3 43 2 49.45 13.19
 3 44 2 -7.08 12.62
 3 45 2 50.72 13.47
 3 46 2 -4.18 12.54
 3 47 2 28.22 13.69
 -6 10 2 45.8 12.54
 3 28 1 81.07 10.61
 -7 13 1 0.22 14.62
 3 21 0 109.15 11.37
 -2 -4 0 226.67 14.75
 -4 -3 0 286.25 20.44
 4 33 -1 94.34 13.37
 -7 6 -1 7.79 14.23
 4 25 -2 0.33 9.45
 -3 -9 -2 298.95 20.25
 -6 -2 -2 8.71 12.33
 3 8 -3 171.74 13.58
 -1 -10 -3 2569.51 148.58
 -4 -10 -3 325.93 22.23
 5 35 -4 9.63 14.26
 2 -2 -4 229.95 14.75
 -3 -13 -4 1.79 8.91
 -4 -12 -4 143.92 12.96
 4 11 -5 0.52 9.25
 -1 -14 -5 357.9 21.53
 5 21 -6 3.8 10.96
 3 -3 -7 62.79 8.63
 -5 -15 -7 3.97 10.28
 6 28 -9 8.09 15.06
 5 10 -9 11.58 10.52
 4 0 -9 126.25 11.81
 3 -7 -9 2.84 7.89
 -3 -21 -9 163.91 13.46
 6 23 -10 -1.48 14.81
 4 -2 -10 201.03 15.94
 -6 -16 -10 4.34 14.9
 6 19 -11 4.82 14.8
 5 5 -11 85.03 11.97
 3 -12 -12 7.42 6.82
 6 13 -13 4.07 14.07
 4 -10 -15 -0.51 8.75
 -4 -26 -15 15.58 12.86
 -5 -24 -15 15.35 15.09
 2 -22 -17 3.47 5.33
 -5 -26 -18 -4.11 16.69
 6 2 -19 10.33 15.57
 4 -15 -20 5.54 10.2
 -4 -29 -20 9.19 15.37
 -2 -31 -21 6.35 10.2
 6 -2 -23 9.47 17.44
 5 -11 -24 6.55 13.39
 4 -18 -26 0.69 11.95
 3 -23 -27 -4.13 10.14
 -2 27 7 62.44 6.04
 -3 19 6 171.14 13.09
 -2 14 5 1287.93 75
 -4 15 5 17.01 7.88
 -5 19 5 52.89 10.56
 -6 26 5 13.69 14.59
 2 42 4 0 9.26
 2 43 4 30.87 9.96
 -7 31 4 -2.22 15.85
 -7 23 3 6.48 15.92
 3 42 2 1.81 11.71
 -2 2 2 0.66 4.78
 -4 3 2 262.36 19.15
 -7 18 2 -3.98 15.68
 2 15 1 37.55 6.64
 -3 -4 0 452.96 28.13
 -5 -3 -1 5.92 10.17
 -2 -11 -3 73.73 7.32
 -3 -11 -3 75.48 9.76
 -6 -4 -3 26.1 13.01
 5 34 -4 -10.59 13.87
 -2 -13 -4 0.59 5.82
 5 26 -5 36.35 12.68
 -6 -10 -6 26.75 13.8
 5 13 -8 2.67 10.75
 6 27 -9 -5.28 15.05
 6 22 -10 0 14.54
 5 7 -10 79.63 12.9
 -4 -21 -10 0.17 10.57
 -5 -19 -10 59.77 14.5
 -6 -17 -11 6.13 15.4
 6 15 -12 16.23 14.7
 -1 -24 -12 312.66 19.56
 2 -18 -13 14.56 5.05
 6 10 -14 0.81 14.03
 5 -1 -14 9.15 11.86
 -1 -26 -14 19.08 5.9
 -5 -23 -14 -1.17 13.24
 6 6 -16 14.95 14.04
 5 -4 -16 9.47 13.04
 6 3 -18 16.12 14.37
 5 -10 -22 10.19 13.69
 -1 -31 -22 18.46 7.92
 4 -17 -23 4.98 11.45
 2 -26 -24 0 6.81
 -4 -30 -24 -4.45 17.37
 -2 -32 -25 -3.98 12.3
 5 -12 -26 1.61 14.66
 0 -31 -27 0 4.86
 -4 29 7 43.98 9.53
 -4 21 6 103.15 11.23
 -5 26 6 63.11 12.49
 2 40 4 17.34 8.33
 2 41 4 25.95 9.03
 -5 14 4 25.9 9.52
 -6 20 4 -5.89 13.23
 2 27 3 36.17 7.84
 -6 15 3 0 13.02
 -7 24 3 9.38 15.93
 3 39 2 12.23 10.18
 3 40 2 1.69 10.08
 2 20 2 44.35 7.89
 -3 2 2 835.42 49.67
 -5 6 2 5.74 9.76
 3 27 1 9.98 8.54
 -2 -1 1 66.42 6.91
 -7 14 1 -4.25 16.23
 -6 4 0 1.69 11.94
 -7 10 0 25.16 15.11
 4 32 -1 -3.71 11.02
 1 1 -1 23.04 4.49
 -6 1 -1 2.76 11.69
 5 33 -4 45.23 13.95
 0 -10 -4 23 2.2
 -1 -12 -4 3172.51 183.34
 -6 -6 -4 5.64 13.41
 -6 -8 -5 6.8 13.29
 5 20 -6 -0.84 11.09
 -5 -13 -6 2.8 11.15
 5 16 -7 32.18 10.86
 4 2 -8 39.63 9.37
 6 26 -9 18.77 15.19
 -2 -21 -9 -3.45 6.51
 -3 -22 -10 8.95 8.4
 6 18 -11 3.2 13.84
 -4 -22 -11 45.77 12.97
 -5 -20 -11 -3.76 13.4
 4 -6 -12 -1.07 8.8
 -5 -21 -12 40.45 13.73
 -6 -18 -12 -6.92 15.38
 6 12 -13 -1.45 14.34
 -1 -25 -13 -2.04 5.28
 -4 -24 -13 -2.05 11.85
 -5 -22 -13 17.4 13.6
 4 -9 -14 91.48 11.25
 -4 -25 -14 -6.17 11.21
 3 -16 -15 40.6 7.45
 -3 -27 -15 8.91 11.33
 3 -17 -16 8.65 7.08
 6 4 -17 6.57 15.13
 3 -18 -17 -0.62 7
 -2 -30 -19 0.24 9.73
 -3 -30 -20 1.17 12.05
 4 -16 -21 1.11 10.83
 3 -22 -23 13.88 8.85
 -3 -31 -23 3.98 13.86
 4 -18 -25 -1.87 11.42
 3 -23 -26 0.38 9.78
 1 31 5 14.6 5.58
 -3 14 5 5.12 7.1
 -6 27 5 9.77 14.19
 2 39 4 2.11 7.77
 -4 11 4 -2.1 8.94
 -5 10 3 5.28 9.49
 3 38 2 5.8 9.62
 -6 11 2 -6.92 12.17
 -3 -1 1 0.75 7.02
 -5 3 1 38.13 9.9
 -5 0 0 165.11 15.21
 4 31 -1 86.98 12.07
 -4 -5 -1 256.03 19.02
 -7 7 -1 -0.41 13.98
 3 11 -2 2.46 7.78
 -5 -5 -2 109.29 13.03
 4 18 -3 12.95 10.12
 5 32 -4 -0.34 13.69
 4 14 -4 253.44 18.66
 5 25 -5 0 11.74
 1 -9 -5 687.25 40
 4 7 -6 104.3 11.97
 3 -1 -6 4.97 8.08
 1 -11 -6 217.28 13.11
 6 21 -10 -2.03 14.37
 2 -14 -10 66.87 7.16
 -4 -23 -12 12.59 11.53
 -3 -26 -14 35.05 11.95
 5 -3 -15 4.94 12.88
 -2 -28 -16 40.97 10
 -4 -27 -17 1.31 12.2
 -5 -25 -17 3.63 14.88
 3 -19 -18 53.23 8.91
 -1 -29 -18 2.25 7.43
 6 1 -19 -4.74 15.38
 5 -8 -19 7.49 11.64
 -5 -26 -19 0 16.88
 6 0 -20 8.87 15.42
 0 -29 -20 3.71 4.24
 6 -1 -21 -6.47 15.79
 -4 -29 -21 1.32 15.82
 6 -2 -22 10.02 16.54
 5 -12 -25 -4.1 14.12
 -3 27 7 6.57 6.69
 -5 27 6 2.72 11.58
 -5 20 5 1.01 9.93
 -6 28 5 1.84 14.23
 2 38 4 6.86 7.86
 -6 21 4 19.74 14.5
 -7 25 3 6.52 14.6
 3 37 2 1.53 9.78
 -7 19 2 19.37 15.57
 -7 11 0 8.77 14.81
 4 30 -1 7.62 10.71
 3 15 -1 -3.24 9.33
 -6 -1 -2 -14.68 12.51
 -5 -7 -3 218.18 17.9
 5 31 -4 62.39 14.54
 -5 -9 -4 66.66 11.12
 5 24 -5 24.4 11.77
 4 10 -5 115.02 12.39
 0 -12 -5 270.81 15.81
 -5 -11 -5 32.05 10.61
 -4 -15 -6 35.83 10.23
 4 4 -7 2.19 8.86
 -6 -11 -7 1.27 13.97
 5 12 -8 89.18 12.67
 -4 -18 -8 8.92 9.91
 6 25 -9 4.67 14.55
 5 9 -9 40.01 11.11
 -6 -14 -9 1.09 13.51
 6 17 -11 4.82 14.36
 5 4 -11 -1.82 10.37
 -3 -23 -11 26.3 9.74
 6 14 -12 8.11 14.21
 5 2 -12 22.8 11.15
 -3 -24 -12 52.38 9.78
 5 0 -13 64.97 11.51
 6 9 -14 6.03 14.43
 3 -15 -14 60.5 7.97
 6 5 -16 2.24 14.85
 5 -6 -17 -5.35 12.54
 6 2 -18 22.58 15.35
 5 -7 -18 38.36 13.07
 -4 -28 -19 8.69 13.97
 5 -9 -20 8.69 12.79
 6 -3 -23 -1.01 19.06
 -3 -31 -24 10.32 15.04
 1 -29 -25 -0.79 1.51
 5 -13 -28 6.1 17.86
 5 -13 -29 14.35 18.55
 -4 30 7 -1.13 8.41
 -2 20 6 4.46 5.2
 -4 22 6 63.94 9.81
 -4 16 5 147.95 12.86
 -5 15 4 27.57 10.38
 2 26 3 145.09 12.02
 -6 16 3 21.06 13
 3 36 2 -0.74 9.41
 3 26 1 74.6 9.83
 -7 15 1 11.66 14.77
 2 10 0 745.29 44.09
 1 4 0 7.04 4.94
 -3 -6 -1 3.8 7.3
 -6 2 -1 1.47 11.93
 -7 8 -1 0 12.71
 -4 -7 -2 42.82 10.57
 3 7 -3 325.46 21.23
 -6 -3 -3 24.99 13.21
 3 4 -4 3.81 7.44
 5 19 -6 17.7 10.94
 2 -7 -6 2.68 5.19
 -3 -16 -6 153.3 13.18
 -6 -9 -6 16.05 14.08
 5 15 -7 -2.74 10.88
 2 -9 -7 685.35 40.45
 6 30 -8 -4.3 14.89
 6 24 -9 13.22 14.78
 -5 -17 -9 25.5 12.32
 6 20 -10 13.2 14.36
 5 6 -10 -0.26 10.4
 -2 -22 -10 93.96 9.35
 -6 -15 -10 2.89 13.8
 3 -11 -11 65.78 8.12
 6 11 -13 0.74 13.77
 4 -8 -13 31.87 9.82
 5 -2 -14 70.21 13.25
 4 -12 -16 41.65 10.66
 -5 -24 -16 9.67 14.05
 4 -13 -17 4.97 10.11
 4 -14 -18 44.64 11.16
 2 -23 -18 22.44 6.02
 -1 -30 -20 4.38 7.43
 5 -10 -21 21.63 13.16
 -2 -31 -22 1.69 10.74
 -4 -29 -22 13.35 16.1
 4 -18 -24 1.82 10.88
 -3 -31 -25 7.36 16.37
 5 -13 -27 -1.05 16.79
 4 -19 -28 4.18 13.85
 4 -19 -29 6.8 13.29
 -3 20 6 7.61 6.84
 -5 28 6 20.4 11.45
 -6 29 5 9.78 14.42
 2 37 4 18.04 7.94
 1 22 4 107.14 8.38
 -6 22 4 13.19 14.81
 -3 6 3 26.63 6.78
 -7 26 3 1.98 16.07
 3 35 2 19.52 9.06
 -4 4 2 48.46 9.97
 -6 12 2 75.95 13.97
 -7 20 2 -5.25 15.58
 -4 -2 0 49.77 10.59
 -6 5 0 56.24 12.81
 4 29 -1 31 10.06
 -5 -2 -1 119.16 13.16
 2 3 -2 403.7 24.55
 1 -2 -2 55.25 5.75
 5 43 -3 1.35 15.65
 5 44 -3 -4.85 15.19
 5 45 -3 20.67 14.6
 5 46 -3 -0.92 14.48
 5 47 -3 -2.98 16.04
 5 48 -3 3.54 16.76
 5 30 -4 1.94 14.51
 4 13 -4 10.19 9.33
 -6 -5 -4 25.55 13.69
 5 23 -5 8.19 11.33
 3 1 -5 28.81 7.46
 -4 -13 -5 1.85 9.3
 -6 -7 -5 3.72 13.31
 -5 -14 -7 108.25 13.64
 6 29 -8 11.4 14.72
 -3 -19 -8 167.58 13.52
 -6 -12 -8 0 13.63
 4 -1 -9 -2.96 8.12
 -4 -19 -9 35.35 10.2
 4 -3 -10 46.85 9.87
 6 16 -11 17.56 14.59
 1 -19 -11 142.24 9.01
 -6 -16 -11 11.53 13.54
 6 13 -12 8.56 14.3
 2 -17 -12 92.26 7.7
 -2 -27 -15 -1.13 8.46
 -5 -23 -15 -0.31 13.8
 5 -5 -16 54.56 13.66
 -4 -26 -16 24.27 12.77
 6 3 -17 4.6 14.87
 -3 -28 -17 0.58 11.66
 4 -15 -19 1.7 9.74
 3 -20 -19 3.32 7.69
 6 -1 -20 2.09 15.37
 -5 -26 -20 1.72 18
 6 -2 -21 -0.59 15.83
 -3 -30 -21 -4.73 13.13
 5 -11 -22 -2.34 13.43
 5 -12 -24 0.08 14.47
 3 -23 -25 2.96 9.22
 4 -19 -27 5.53 12.63
 -4 31 7 66.73 10.38
 0 29 6 1.92 3.79
 1 30 5 81.76 7.85
 -5 21 5 27.19 10.25
 -6 30 5 -11.84 13.75
 2 36 4 25.43 8.31
 -3 10 4 20.16 7.39
 -2 6 3 32.05 5.33
 -5 11 3 38.21 10.89
 -6 17 3 -3.94 14.54
 -7 27 3 6.64 14.35
 2 19 2 0.21 6.73
 -7 21 2 18.27 15.99
 3 25 1 0.58 8.11
 2 14 1 1300.57 76.01
 -5 4 1 15.87 10.1
 -7 16 1 1.39 14.42
 4 42 0 2.24 13.6
 4 43 0 18.51 14.4
 4 44 0 2.34 13.87
 4 45 0 24.04 14.15
 4 46 0 3.84 13.88
 4 47 0 8.76 13.68
 4 48 0 -2.83 13.88
 4 49 0 11.87 15.23
 -5 1 0 2.33 10.05
 -7 12 0 8.15 14.79
 -1 -5 -1 1345.21 78.09
 -2 -6 -1 6.23 5.34
 5 40 -3 -1.48 15.43
 5 41 -3 6.35 14.13
 5 42 -3 -5.86 15.45
 5 49 -3 -2.07 17.07
 5 50 -3 -5.39 15.67
 5 51 -3 -3.54 17.53
 4 17 -3 20.59 9.27
 2 0 -3 61.34 6.84
 -4 -9 -3 5.83 9.49
 5 29 -4 24.55 13.27
 -4 -11 -4 45.35 10.29
 5 18 -6 10.81 10.72
 5 14 -7 92.38 13.16
 6 28 -8 10.21 15.17
 5 11 -8 -0.16 10.31
 4 1 -8 9.09 8.4
 2 -11 -8 181.12 12.19
 6 23 -9 -0.98 14.45
 5 8 -9 4.55 10.68
 6 19 -10 -0.37 14.38
 -5 -18 -10 -2.72 13.74
 -6 -17 -12 -6.9 15.17
 6 10 -13 5.18 13.84
 3 -14 -13 34.22 6.89
 6 8 -14 17.57 14.25
 -5 -22 -14 14.93 12.89
 6 6 -15 2.69 13.89
 4 -11 -15 7.12 8.39
 6 0 -19 4.46 14.13
 -3 -29 -19 0 12.17
 2 -25 -21 -3.2 6.24
 6 -3 -22 -7.18 16.9
 -4 -29 -23 10.52 16.69
 5 -13 -26 17.64 15.61
 -2 28 7 139.89 9.7
 -3 28 7 58.57 7.9
 -5 29 6 3.07 11.98
 -4 12 4 228.19 16.66
 -5 16 4 11.12 10.21
 1 16 3 338.12 20.42
 3 34 2 -5.5 9.53
 4 40 0 0.93 12.3
 4 41 0 25.78 13.75
 4 28 -1 4.82 9.09
 3 14 -1 395.43 25.32
 2 6 -1 70.68 7.17
 3 10 -2 525.5 32.46
 -3 -8 -2 -2.81 7.93
 -5 -4 -2 21.92 10.61
 -6 0 -2 21.07 12.34
 5 38 -3 1.24 14.91
 5 39 -3 -3.42 13.71
 5 28 -4 -0.45 12.16
 1 -7 -4 137.57 8.82
 5 22 -5 16.48 11.25
 4 9 -5 18.21 9.41
 2 -5 -5 241.13 15.38
 -3 -14 -5 330.51 22.34
 4 6 -6 4.25 9.16
 -2 -16 -6 6.73 6.69
 -5 -12 -6 82.21 12.2
 3 -4 -7 131.49 11.67
 -6 -10 -7 8.3 14.01
 3 -6 -8 30.7 8.31
 0 -20 -10 5.09 3.12
 -4 -20 -10 0 9.92
 6 15 -11 -6.41 14.38
 5 3 -11 35.79 10.67
 -2 -23 -11 58.49 8.4
 -5 -19 -11 59.35 14.37
 -5 -20 -12 0 11.86
 5 -1 -13 7.16 11.27
 -5 -21 -13 14.64 12.41
 -2 -26 -14 49.45 8.4
 5 -4 -15 7.8 12.36
 -4 -25 -15 3.71 12.73
 6 4 -16 -2.27 15.17
 6 1 -18 1.46 15.09
 -2 -29 -18 1.13 8.68
 4 -16 -20 6.11 9.95
 -2 -30 -20 0.01 9.84
 -4 -28 -20 -8.51 15.48
 3 -22 -22 15.07 8.65
 6 -4 -23 7.17 18.7
 -1 -31 -23 1.21 8.16
 4 -19 -26 0.46 12.28
 2 -27 -28 0 7.41
 -4 32 7 -2.02 9.19
 -4 23 6 50.56 9.62
 0 21 5 474.12 27.67
 -3 15 5 132.62 11.63
 -4 17 5 38.81 8.59
 -6 31 5 22.13 14.63
 2 35 4 37.03 8.57
 -6 23 4 13.17 14.89
 2 25 3 4.55 7.55
 3 33 2 77.06 10.51
 -3 3 2 28.01 7.84
 -6 13 2 2.7 12.46
 -7 22 2 -1.04 16.06
 -7 17 1 10.01 14.64
 4 38 0 15.36 13.04
 4 39 0 2.49 12.93
 -3 -3 0 205.08 14.78
 -6 6 0 6.77 11.73
 -7 13 0 4.75 15.8
 -4 -4 -1 111.19 12.37
 -6 3 -1 34.27 12.29
 4 21 -2 128.25 13.01
 5 37 -3 9.18 13.9
 -3 -10 -3 -0.11 8.01
 -5 -6 -3 7.18 10.16
 -6 -2 -3 29.79 13.19
 -3 -12 -4 180.47 14.01
 -5 -10 -5 27.59 10.55
 6 34 -7 11.44 14.74
 4 3 -7 117.28 12.17
 6 27 -8 -6.88 14.78
 6 22 -9 2.43 14.56
 -1 -20 -9 20.27 5.79
 -3 -20 -9 0.92 8.71
 6 18 -10 2.23 14.35
 5 5 -10 79.2 12.04
 -4 -21 -11 1.33 10.56
 6 12 -12 18.9 14.4
 4 -7 -12 6.32 8.57
 -2 -24 -12 0 6.99
 -2 -25 -13 0 7.04
 4 -10 -14 12.67 8.86
 -4 -24 -14 9.84 12.59
 -3 -27 -16 2.67 12.16
 6 2 -17 20.17 14.11
 -5 -24 -17 -0.36 16.01
 5 -8 -18 -12.75 13.69
 5 -9 -19 8.36 12.66
 -5 -25 -19 -4.29 15.78
 5 -10 -20 16.77 11.85
 -3 -30 -22 -1.23 14.28
 5 -12 -23 3.16 13.11
 4 -18 -23 1.87 9.36
 2 -26 -23 -3.16 6.4
 -2 -31 -23 -5.06 11.48
 6 -5 -24 2.02 17.22
 -4 -29 -24 0 17.11
 5 -13 -25 -3.73 13.83
 -5 30 6 11.6 12.73
 -2 15 5 14.78 4.93
 -5 22 5 19.69 10.36
 -6 32 5 -7.18 15.16
 -5 12 3 0.37 9.42
 -6 18 3 18.73 13.53
 3 24 1 18.61 8.97
 -3 0 1 1153.12 67.9
 4 37 0 9.87 12.51
 4 27 -1 28.16 9.75
 -5 -1 -1 3.54 10.1
 5 36 -3 -1.6 13.95
 4 16 -3 52.15 9.95
 4 12 -4 218.62 16.76
 -5 -8 -4 0 10.55
 -6 -4 -4 44.47 13.7
 -6 -6 -5 9.69 13.46
 5 17 -6 26.47 10.8
 3 -2 -6 55.64 9.04
 -4 -14 -6 0 9.67
 -6 -8 -6 4.65 13.5
 6 33 -7 7.91 15.11
 5 13 -7 3.39 10.46
 1 -13 -7 15.7 3.01
 6 26 -8 22.59 15.27
 5 10 -8 57.3 11.7
 -2 -19 -8 33.75 8.38
 6 21 -9 0 14.58
 -6 -14 -10 20.73 13.84
 -4 -22 -12 33.87 13.21
 6 9 -13 27.66 14.44
 -4 -23 -13 22.07 13.53
 5 -3 -14 -2.27 10.9
 6 5 -15 10.45 13.51
 5 -7 -17 45.59 12.94
 -1 -28 -17 20.79 7.5
 6 -2 -20 3.22 15.45
 3 -21 -20 18.93 8.36
 6 -3 -21 3.06 16.08
 4 -17 -21 21.79 10.42
 3 -23 -24 -0.77 8.43
 -4 -29 -25 10.94 18.9
 2 -27 -27 3.98 7.76
 5 -14 -28 -4.01 17.62
 5 -14 -29 1.84 18.13
 -4 33 7 42.01 10.6
 -1 23 6 136.62 8.45
 -3 21 6 148.39 11.76
 -6 33 5 16.76 13.84
 2 34 4 7.04 7.96
 -6 24 4 24.67 15.05
 3 32 2 -0.64 9.84
 -1 4 2 480.84 28.39
 -4 5 2 216.53 16.7
 -7 23 2 9.8 14.42
 -5 5 1 104.79 12.54
 -6 10 1 33.45 12.81
 -7 18 1 -0.84 15.79
 4 36 0 0 10.74
 -2 -8 -2 150.44 10.67
 5 35 -3 5.99 14.23
 3 6 -3 24.05 7.98
 3 3 -4 147.31 12.58
 5 21 -5 33.29 11.54
 6 32 -7 1.06 15.09
 -5 -13 -7 0 10.46
 -4 -17 -8 86.52 11.22
 -6 -11 -8 14.79 14.25
 5 7 -9 102.34 12.93
 -5 -16 -9 29.74 13.62
 6 17 -10 0 14.6
 3 -10 -10 80.67 9.46
 -3 -21 -10 189.11 14.97
 6 14 -11 19.24 14.35
 -6 -15 -11 6.26 13.48
 6 11 -12 10.25 14.02
 3 -13 -12 49.45 7.77
 -6 -16 -12 28.73 15.97
 -3 -26 -15 32.33 11.59
 6 3 -16 -1.27 13.72
 5 -6 -16 5.76 12.94
 -5 -23 -16 12.42 15.76
 -4 -26 -17 31.88 13.23
 6 0 -18 2.02 15.2
 6 -1 -19 6.38 15.13
 2 -24 -19 34.25 6.48
 5 -11 -21 -2.16 12.56
 -4 -28 -21 0 15.82
 6 -4 -22 4.21 17.76
 6 -6 -25 -2.16 17.83
 4 -19 -25 0.77 11.16
 5 -14 -27 13.86 17.05
 -3 29 7 3.68 6.45
 -4 24 6 92.95 10.74
 -5 31 6 4.52 12.26
 1 29 5 7.77 5.83
 -5 23 5 13.46 10.24
 -4 13 4 2.96 8.15
 -5 17 4 82.34 11.88
 -6 19 3 -5.8 14.37
 1 11 2 843.9 49.25
 -2 3 2 403.37 24.38
 -6 14 2 41.14 14.32
 -4 2 1 2.78 9.52
 4 35 0 19.78 10.91
 -2 -3 0 64.84 6.87
 -4 -1 0 20.08 9.73
 -5 2 0 73.32 11.53
 -7 14 0 9.92 15.12
 4 26 -1 13.45 9.43
 -4 -6 -2 16.66 9.59
 -6 1 -2 9.46 12.4
 5 34 -3 0 14.82
 2 -3 -4 327.4 20.2
 4 8 -5 38.54 10.05
 -2 -14 -5 35.43 7.23
 -4 -12 -5 164.86 14.13
 5 16 -6 37.16 11.39
 6 25 -8 -1.09 14.67
 6 20 -9 2.78 14.55
 4 -2 -9 99.39 11.66
 4 -4 -10 82.45 10.84
 -5 -17 -10 48.96 14.48
 5 2 -11 9.73 9.83
 2 -16 -11 270.76 17.19
 4 -9 -13 38.39 9.74
 -5 -22 -15 11.53 13.61
 0 -27 -17 10.49 3.83
 -4 -27 -19 3.49 13.83
 -3 -29 -20 -4.19 12.52
 -5 -25 -20 0.27 17.67
 -3 -30 -23 0 13.78
 5 -13 -24 -2.49 13.88
 3 -24 -28 0.98 10.46
 -4 34 7 -1.44 9.21
 -2 21 6 2.55 5.03
 -4 18 5 10.15 7.88
 2 33 4 95.5 9.81
 -3 11 4 263.57 17.7
 -6 25 4 -1.2 14.74
 2 24 3 160.84 12.61
 -3 7 3 345.65 21.88
 3 31 2 117.71 12.61
 2 18 2 31.66 6.8
 -7 24 2 0 13.1
 3 23 1 115.08 11.65
 1 7 1 4547.05 262.51
 -2 0 1 6.15 5.7
 -7 19 1 31.39 16.56
 4 34 0 0.5 11.32
 2 9 0 405.38 24.74
 -6 7 0 55.05 12.97
 3 13 -1 6.78 8.29
 -3 -5 -1 834.67 49.77
 -6 4 -1 -1.12 12.23
 -5 -3 -2 66.56 11.68
 5 33 -3 18.04 14.36
 4 15 -3 13.39 8.77
 -2 -10 -3 837.85 49.44
 -4 -8 -3 86.97 10.72
 -6 -1 -3 4.91 13.15
 -4 -10 -4 256.53 18.46
 5 20 -5 -4.22 10.71
 4 5 -6 63.05 10.33
 -5 -11 -6 2.66 10.37
 5 12 -7 155.76 15.48
 -6 -9 -7 31.16 14.26
 6 24 -8 15.3 14.45
 5 9 -8 12.46 10.6
 4 0 -8 17.34 9.13
 2 -13 -9 11 5.09
 6 16 -10 12.51 14.3
 5 4 -10 2.93 9.89
 6 13 -11 2.76 14.64
 4 -6 -11 -0.61 8.35
 -3 -22 -11 3.92 8.25
 -5 -18 -11 -3.79 13.98
 6 8 -13 30.16 14.19
 5 -2 -13 49.01 11.05
 -3 -25 -14 8.99 10.62
 -5 -21 -14 -9.74 13.24
 6 4 -15 0.4 14.91
 5 -5 -15 6.16 12.25
 4 -13 -16 4.62 8.81
 3 -18 -16 1.7 6.75
 6 1 -17 16.94 14.57
 4 -14 -17 46.02 11.05
 -2 -28 -17 29.87 10.1
 4 -15 -18 0.23 10.32
 -4 -28 -22 3.17 16.1
 -2 -31 -24 2.72 11.82
 5 -14 -26 -5.06 14.51
 2 -27 -26 3.17 7.31
 -5 32 6 -2.78 12.67
 1 21 4 75.56 7.03
 -6 26 4 6.65 14.96
 -5 13 3 0 9.09
 -6 15 2 3.56 12.63
 2 13 1 7.56 6.11
 -6 11 1 5.92 12.33
 4 33 0 68.66 12.39
 -7 15 0 0 13.27
 4 25 -1 4.95 9.48
 3 9 -2 33.46 8.26
 5 32 -3 3.17 13.23
 -5 -5 -3 218.52 17.87
 4 11 -4 -5.15 9.45
 -2 -12 -4 669.7 39.82
 -6 -3 -4 25.56 13.46
 3 0 -5 8.27 6.98
 -5 -9 -5 70.94 11.55
 -6 -5 -5 8.46 13.48
 -3 -15 -6 48.5 9.7
 -6 -7 -6 17.84 14.06
 6 29 -7 21.48 14.89
 6 19 -9 5.79 14.35
 5 6 -9 0.18 10.15
 -4 -18 -9 4.23 9.93
 6 10 -12 6.65 13.7
 -3 -23 -12 13.09 8.7
 -5 -19 -12 41.5 12.92
 -5 -20 -13 8.48 12.07
 4 -12 -15 -4 8.44
 3 -17 -15 4.53 6.51
 -4 -25 -16 1.61 12.58
 3 -19 -17 56.69 8.31
 5 -9 -18 27.7 11.97
 4 -16 -19 11.82 10.05
 6 -3 -20 3 15.17
 6 -4 -21 8.43 15.68
 -2 -30 -21 2.14 10.58
 4 -18 -22 -2.89 10.06
 6 -6 -24 -7.42 17.15
 4 -19 -24 4.06 10.95
 -1 -31 -24 8.94 8.85
 -3 -30 -24 7.84 15.67
 3 -24 -27 -0.44 10.16
 4 -20 -28 6.21 12.36
 -2 29 7 62.32 6.1
 -4 35 7 13.74 9.78
 -4 25 6 2.66 8.13
 -5 33 6 7.65 13.47
 -3 16 5 1.4 7.14
 -5 24 5 33.7 11.16
 2 32 4 -2.94 7.52
 -1 12 4 1086.35 62.9
 -5 18 4 4.51 9.89
 -6 20 3 2.11 12.86
 3 30 2 5.73 8.7
 -7 20 1 -1.26 14.09
 3 17 0 135.5 12.5
 -1 -2 0 166.16 10.85
 -4 -3 -1 138.69 13.82
 -5 0 -1 101.14 12.63
 4 19 -2 145.23 13.64
 -6 2 -2 15.89 12.56
 5 31 -3 52.91 13.7
 5 24 -4 14.48 11.2
 -5 -7 -4 215.79 17.73
 5 19 -5 39.44 11.53
 5 15 -6 16.56 10.69
 6 28 -7 5.5 15.24
 4 2 -7 6.93 9.66
 -4 -15 -7 69.16 11.27
 6 23 -8 -13.24 14.67
 -3 -18 -8 4.27 7.55
 -6 -10 -8 13.69 13.66
 -2 -20 -9 8.06 7.19
 -4 -19 -10 2.04 9.65
 -6 -13 -10 0 14.8
 4 -8 -12 46.33 9.22
 5 -4 -14 23.36 11.31
 3 -16 -14 44.33 7.49
 -4 -24 -15 8.31 12.21
 6 2 -16 18.33 14.82
 5 -8 -17 3.53 13.36
 -5 -23 -17 11.97 16.11
 6 -1 -18 -2.38 14.73
 6 -2 -19 1.9 14.98
 5 -10 -19 4.46 11.69
 -2 -29 -19 12.76 10.03
 5 -11 -20 6.72 12.34
 3 -22 -21 3.42 8.43
 -1 -30 -21 0 7.7
 6 -5 -22 5.78 16.59
 5 -13 -23 4.73 12.37
 3 -23 -23 -0.07 8.25
 -4 -28 -23 5.14 17.17
 5 -14 -25 0 13.41
 -2 -31 -25 -1.1 11.02
 4 -20 -27 -6.47 11.99
 -3 30 7 22.53 6.92
 -3 22 6 52.23 7.83
 -1 17 5 240.74 14.33
 -6 27 4 -2.36 14.37
 -4 6 2 1.41 9.79
 3 22 1 13.2 8.94
 -5 6 1 16.14 11.02
 4 32 0 2.18 10.46
 -5 3 0 0.8 9.98
 -6 8 0 -2.18 11.84
 4 24 -1 20.7 9.28
 -6 5 -1 55.47 13.14
 -3 -7 -2 406.79 25.71
 5 30 -3 1.89 12.64
 6 35 -6 3.73 15.23
 6 36 -6 0 14.41
 6 18 -9 9.76 14.85
 -5 -15 -9 9.28 13.46
 6 15 -10 -3.82 14.47
 -1 -21 -10 123.01 9.5
 6 12 -11 23.38 14.66
 5 1 -11 1.73 10.58
 3 -12 -11 54.2 7.8
 -6 -14 -11 45.82 15.7
 -6 -15 -12 1.38 13.85
 6 7 -13 34.31 14.34
 4 -11 -14 26.28 9.04
 5 -7 -16 34.52 12.89
 -1 -27 -16 1.94 6.4
 6 0 -17 23.85 15.28
 -3 -27 -17 13.55 11.3
 3 -20 -18 3.02 7.54
 -4 -26 -18 20.51 13.84
 -5 -24 -19 0 16.24
 4 -17 -20 13.7 10.66
 -4 -27 -20 -5.28 15.51
 -3 -29 -21 -0.8 12.88
 0 -30 -23 1.22 4.58
 6 -7 -25 5.34 18.99
 -3 -30 -25 0.68 15.84
 3 -24 -26 0.36 9.33
 -2 -31 -26 5.76 13.54
 5 -15 -29 15.27 19.17
 -4 36 7 -2.63 10.82
 -5 34 6 -4.22 13.01
 1 28 5 193.64 13.44
 -4 19 5 20.2 8.08
 -5 25 5 -1.09 10.3
 -2 11 4 237.56 15.02
 -4 14 4 267.81 18.81
 2 23 3 145.86 12.06
 -2 7 3 882.61 51.73
 -5 14 3 -5.56 9.52
 -6 21 3 -3.39 13.1
 3 29 2 49.4 9.84
 -3 4 2 247.22 16.68
 -5 10 2 28.39 10.05
 -6 16 2 27.41 12.91
 -1 1 1 11.62 4.39
 -6 12 1 41.54 13.13
 4 31 0 94.62 12.94
 -3 -2 0 670.36 40.37
 -4 0 0 36.38 9.38
 5 42 -2 0.42 14.79
 5 43 -2 0.3 14.06
 5 44 -2 -3.08 15.12
 5 45 -2 1.52 15.3
 5 46 -2 12.93 15.7
 5 47 -2 -1.19 15.86
 5 48 -2 3.67 15.76
 5 49 -2 2 15.28
 5 50 -2 -3.2 16.52
 2 2 -2 4.26 5.33
 -1 -7 -2 631.33 37.04
 -5 -2 -2 92.12 11.98
 4 14 -3 162.11 14.16
 -6 0 -3 49.34 13.5
 5 23 -4 19.67 11.26
 4 7 -5 64.97 10.81
 -3 -13 -5 8.73 8.62
 6 34 -6 6.71 14.72
 -1 -15 -6 57.47 5.65
 -4 -13 -6 -0.99 8.63
 6 27 -7 0 14.52
 5 11 -7 -3.57 10.68
 3 -5 -7 104.19 10.56
 -5 -12 -7 120.8 14
 -6 -8 -7 9.72 13.72
 6 22 -8 3.46 15
 5 8 -8 26.51 10.57
 3 -7 -8 3.12 7.74
 5 3 -10 65.12 11.1
 -4 -20 -11 8.64 10.57
 6 9 -12 16.11 14.21
 -4 -21 -12 7.26 11.08
 -4 -22 -13 -3.2 11.67
 -4 -23 -14 6.55 12.43
 6 3 -15 7.74 13.76
 -2 -27 -16 -5.05 9.14
 -5 -22 -16 2.05 15.41
 -3 -28 -19 21.68 13.23
 5 -12 -21 14.8 13.24
 -4 -28 -24 5.33 17.35
 4 -20 -26 0.65 11.29
 5 -15 -28 7.36 16.69
 1 43 6 19.72 7.36
 -4 26 6 52.51 9.33
 -5 35 6 -4.44 12.49
 2 31 4 184.93 14.08
 -5 19 4 70.61 11.42
 -6 28 4 -0.36 15.66
 3 44 3 -8.47 12.06
 3 45 3 30.17 13.06
 3 46 3 8.87 12.86
 -4 10 3 123.96 11.61
 -3 1 1 -0.16 6.69
 -4 3 1 326.99 22.38
 3 12 -1 369.23 23.83
 2 5 -1 672.74 39.88
 5 40 -2 -0.12 13.83
 5 41 -2 6.87 15.02
 4 18 -2 5.49 8.76
 -4 -5 -2 87.88 11.42
 5 29 -3 32.9 13.28
 3 5 -3 418.27 26.21
 1 -5 -3 375.76 22.3
 -3 -9 -3 323.87 21.33
 4 10 -4 148.98 13.9
 3 2 -4 41.57 8.43
 -3 -11 -4 94.26 10.33
 -6 -2 -4 58.31 14.15
 5 18 -5 25.07 11.05
 6 33 -6 4.34 14.97
 5 14 -6 89.46 12.81
 4 4 -6 56.34 10.28
 3 -3 -6 151.05 12.55
 -5 -10 -6 56.34 12.1
 -6 -6 -6 16.07 13.6
 6 26 -7 -1.52 14.58
 6 21 -8 0.57 14.49
 4 -1 -8 14.81 8.58
 0 -17 -8 59.17 4.29
 5 5 -9 102.57 12.92
 4 -3 -9 57.49 9.97
 -3 -19 -9 218.29 16.38
 6 14 -10 22.82 14.53
 -2 -21 -10 39.97 7.16
 -5 -16 -10 2.87 12.43
 6 11 -11 10.42 14.38
 5 -3 -13 18.42 10.23
 3 -15 -13 38.04 7.59
 5 -6 -15 -2.96 12.47
 2 -21 -15 77.82 7.31
 -5 -21 -15 10.63 13.08
 6 1 -16 13.08 13.02
 6 -4 -20 2.09 15.56
 -5 -24 -20 15.15 16.76
 4 -19 -23 17.96 10.79
 6 -7 -24 8.64 18.66
 5 -14 -24 5.61 13.06
 -1 -31 -25 3.49 9.21
 -4 -28 -25 20.1 19.43
 5 -15 -27 -6.34 15.77
 -3 31 7 21.89 6.89
 1 42 6 7.07 6.96
 0 28 6 100.32 7.01
 -3 12 4 34.82 7.45
 3 42 3 -2.64 11.54
 -1 8 3 1350.13 78.16
 -6 22 3 11.54 14.26
 3 28 2 19.33 8.43
 4 30 0 3.89 9.49
 3 16 0 111.39 11.47
 4 23 -1 68.67 11.54
 -2 -5 -1 170.87 12.02
 5 38 -2 1.88 15.21
 5 39 -2 0.19 14.56
 3 8 -2 115.58 10.83
 -6 3 -2 47.34 12.97
 5 28 -3 11.19 12
 2 -1 -3 68.8 6.76
 -4 -7 -3 5.24 8.95
 -5 -4 -3 5.28 10.51
 5 22 -4 0.43 10.63
 -4 -11 -5 90.24 10.74
 -6 -4 -5 32.6 13.51
 6 32 -6 3.5 14.72
 6 17 -9 3.99 14.45
 -6 -12 -10 22.33 13.75
 -5 -17 -11 59.79 14.72
 6 6 -13 21.64 14.44
 4 -10 -13 38.66 9.52
 6 4 -14 12.37 14.4
 2 -20 -14 26.31 5.24
 -5 -20 -14 2.05 13.04
 -3 -26 -16 0.51 11.63
 -4 -25 -17 -3.65 13.16
 6 -2 -18 22.03 14.96
 -5 -23 -18 -5.57 15.36
 6 -3 -19 9.23 14.58
 3 -21 -19 35.11 8.38
 6 -5 -21 1.07 15.81
 -4 -27 -21 -5.69 15.45
 -2 -30 -22 -2.89 11.04
 -3 -29 -22 17.36 13.99
 2 -27 -25 -1.1 6.42
 5 -15 -26 0.12 14.45
 1 41 6 7.86 6.67
 -2 16 5 508.57 30.3
 -4 20 5 15.63 8
 -5 26 5 32.57 11.07
 -6 29 4 6.71 14.08
 3 40 3 9.81 10.97
 3 41 3 22.29 11.31
 -3 8 3 160.36 12.1
 -6 17 2 9.42 14.49
 4 45 1 3.96 13.29
 4 46 1 0.44 13.34
 4 47 1 6.95 13.5
 4 48 1 3.17 13.61
 3 21 1 151.87 13.11
 -5 7 1 64.3 11.13
 -6 13 1 -3.47 12.48
 -5 4 0 18.11 10.08
 -5 1 -1 -0.88 10.24
 -6 6 -1 -4.08 12.62
 5 37 -2 3.61 13.23
 4 13 -3 3.1 8.93
 -4 -9 -4 137.08 13.4
 -5 -6 -4 3.65 10.36
 5 17 -5 50.16 11.13
 -5 -8 -5 20.3 11.23
 6 31 -6 15.62 15.37
 2 -8 -6 876.78 51.43
 6 25 -7 -0.76 14.36
 5 10 -7 84.19 11.92
 4 1 -7 7.4 8.86
 6 20 -8 -0.8 14.81
 -5 -13 -8 0.22 12.04
 -6 -9 -8 40.11 14.14
 4 -7 -11 -1.43 8.55
 -1 -22 -11 84.58 7.47
 -6 -13 -11 -3.27 13.73
 6 8 -12 9.03 14.35
 -5 -18 -12 3.64 13.34
 -5 -19 -13 16.17 13.46
 5 -5 -14 10.67 11.96
 6 2 -15 2.57 14.94
 -2 -26 -15 57.02 9.48
 2 -22 -16 2.55 5
 6 -1 -17 7.36 14.31
 5 -10 -18 4.81 12.23
 5 -11 -19 1.14 11.29
 -4 -26 -19 8.38 13.52
 6 -6 -22 -0.2 15.84
 2 -26 -22 14.58 5.97
 6 -8 -25 -1.08 17.2
 4 -20 -25 -8.83 10.71
 3 -24 -25 4.38 8.81
 -2 30 7 67.66 6.41
 1 40 6 26.32 6.83
 -2 22 6 164.84 11.33
 -3 23 6 111.3 9.67
 -4 27 6 1.39 8.27
 -3 17 5 347.24 22.4
 2 30 4 3.32 6.93
 -4 15 4 0.04 7.75
 -5 20 4 0.8 9.89
 -6 30 4 -3.01 14.41
 3 39 3 4.46 9.66
 -5 15 3 14.66 10.71
 -6 23 3 12.75 14.82
 -5 11 2 40.92 10.44
 4 42 1 0 13.76
 4 43 1 6.81 14.4
 4 44 1 6.38 13.5
 2 12 1 1027.61 60.27
 4 29 0 31.75 10.81
 -3 -4 -1 182.36 13.7
 -4 -2 -1 118.28 12.73
 5 36 -2 6.99 13.6
 4 17 -2 131.46 12.63
 5 27 -3 2.08 11.93
 -6 1 -3 -0.25 12.89
 5 21 -4 40.65 11.43
 3 -1 -5 30.51 8.32
 2 -6 -5 4.15 4.63
 5 13 -6 6.22 10.08
 -2 -15 -6 223.07 15.36
 6 24 -7 16.32 14.56
 2 -10 -7 589.19 34.93
 -4 -14 -7 19.53 9.7
 -6 -7 -7 59.27 14.69
 5 7 -8 67.33 12.5
 -1 -18 -8 8.62 5.06
 6 16 -9 23.95 15.06
 -4 -17 -9 45.55 10.32
 6 13 -10 1.55 14.24
 5 2 -10 5.16 10.07
 3 -11 -10 1.69 7.94
 2 -15 -10 94.92 8.36
 -3 -20 -10 4 8.74
 6 10 -11 19.43 14.17
 5 0 -11 9.41 9.65
 -2 -22 -11 3.56 6.95
 5 -2 -12 24.07 11.3
 -6 -14 -12 20.96 13.88
 -1 -26 -15 -4.75 5.87
 -3 -25 -15 -0.13 10.55
 4 -14 -16 29.46 9.33
 -4 -24 -16 19.38 12.97
 5 -9 -17 42.74 12.6
 4 -15 -17 22.9 10.03
 -5 -22 -17 -1.66 16.39
 4 -16 -18 19.02 10.46
 -2 -28 -18 0 9.7
 5 -12 -20 18.16 12.46
 -4 -27 -22 5.74 15.55
 5 -14 -23 -0.22 12.18
 -1 -31 -26 -5.02 10.27
 -3 32 7 0.92 6.48
 1 27 5 6.06 6.03
 -5 27 5 3.55 11.95
 1 20 4 58.53 5.98
 3 38 3 18.04 9.56
 2 22 3 148.41 12.05
 3 27 2 6.55 8.4
 -4 7 2 146.41 13.99
 -6 18 2 3.78 12.94
 4 40 1 14.72 13.58
 4 41 1 15.43 13.67
 2 8 0 116.28 9.55
 5 35 -2 3.76 14
 -5 -1 -2 0 9.77
 -6 4 -2 6.44 12.43
 -1 -9 -3 136.56 9.23
 4 9 -4 0 9.06
 -6 -1 -4 15.44 13.72
 4 6 -5 -0.65 9.43
 -1 -13 -5 64.78 5.98
 -6 -5 -6 32.8 13.98
 -5 -11 -7 8.93 10.16
 6 19 -8 0.66 14.58
 5 4 -9 13.8 10.47
 -6 -10 -9 6.35 13.03
 -3 -21 -11 99.67 10.99
 3 -14 -12 14.13 6.61
 -2 -23 -12 30.26 8.05
 2 -19 -13 -0.96 4.62
 -2 -25 -14 -0.63 7.31
 4 -13 -15 2.79 8.02
 6 0 -16 28.17 13.56
 5 -8 -16 6.63 12.15
 -3 -27 -18 7.11 11.33
 -2 -29 -20 24.3 10.68
 -3 -28 -20 7.69 12.28
 3 -23 -22 -0.11 8.05
 -3 -29 -23 1.4 13.97
 5 -15 -25 -0.9 13.68
 1 39 6 0 6.17
 -5 21 4 54.68 11.01
 -6 31 4 7.44 14.13
 3 37 3 3.14 9.51
 -4 11 3 29.14 9.44
 -2 4 2 5.23 4.76
 4 39 1 3.85 13.19
 -4 4 1 1.84 9.94
 -6 14 1 33.99 13.03
 4 28 0 13.84 10.47
 -2 -2 0 326.93 20.2
 -4 1 0 19.37 8.65
 3 11 -1 6.61 8
 -6 7 -1 78.86 13.92
 5 34 -2 -3.45 13.51
 -2 -7 -2 28.83 5.67
 5 26 -3 1.47 11.38
 6 37 -5 -3.1 16.2
 5 16 -5 15.9 11.13
 -6 -3 -5 12.12 13.53
 4 3 -6 8.39 8.98
 -3 -14 -6 489.6 30.78
 6 23 -7 16.47 14.83
 -2 -18 -8 55.74 8.7
 6 15 -9 9.37 14.26
 6 12 -10 59.32 14.91
 -4 -18 -10 14.6 9.97
 6 7 -12 13.8 13.81
 4 -9 -12 16.59 8.56
 -1 -23 -12 5.25 5.21
 -3 -22 -12 15.14 9.07
 5 -4 -13 36.1 10.61
 -2 -24 -13 21.08 8.1
 -3 -23 -13 2.69 9.11
 6 3 -14 15.12 13.28
 -1 -25 -14 16.63 5.74
 -3 -24 -14 52.75 11.65
 5 -7 -15 1.45 12.25
 -4 -23 -15 12.78 13.12
 -5 -21 -16 11.04 15.58
 2 -23 -17 13.56 4.78
 6 -3 -18 -4.02 14.84
 -4 -25 -18 5.43 12.94
 6 -4 -19 18 14.8
 4 -17 -19 14.02 10.6
 6 -5 -20 5.33 14.99
 -4 -26 -20 -1.46 14.08
 6 -6 -21 -5.1 17.36
 5 -13 -21 -1.71 11.79
 4 -19 -22 30.11 10.65
 -1 -30 -22 -1.37 7.59
 -2 -30 -23 1.19 11.65
 -4 -27 -23 9.9 16.25
 6 -8 -24 -4.66 16.92
 4 -20 -24 4.62 10.33
 6 -9 -26 6.53 19.44
 5 -16 -28 3.81 17.1
 -4 28 6 21.94 8.91
 -4 21 5 15.21 8.9
 -5 28 5 7.96 11.99
 2 29 4 98.88 9.55
 -6 32 4 0 15.35
 3 36 3 6.47 8.47
 -5 16 3 -6.07 9.63
 -6 24 3 49.14 15.6
 -3 5 2 100.18 9.59
 4 38 1 3.97 12.89
 3 20 1 -3.23 9.34
 -5 8 1 8.42 10.6
 3 15 0 65.83 9.34
 1 3 0 309.14 18.76
 -3 -1 0 60.97 8.2
 -5 5 0 20.01 9.67
 1 0 -1 52.64 5.26
 -5 2 -1 88.9 11.81
 5 33 -2 20.38 13.71
 4 16 -2 45.67 9.95
 -3 -6 -2 6.53 7.47
 -4 -4 -2 113.14 12.65
 4 12 -3 118.93 12.49
 3 4 -3 98.93 10.04
 -5 -3 -3 94.94 12.01
 5 20 -4 5.19 10.66
 -1 -11 -4 74.12 6
 6 36 -5 7.74 14.71
 -2 -13 -5 2.36 5.79
 5 12 -6 100.69 12.75
 -4 -12 -6 4.33 8.37
 -5 -9 -6 25.54 10.62
 5 9 -7 -0.44 10.25
 5 6 -8 10.5 9.73
 4 -2 -8 38.43 8.88
 -3 -17 -8 334.68 22.08
 -6 -8 -8 0.36 13.99
 4 -4 -9 48.18 8.88
 -5 -15 -10 15.47 13.21
 6 9 -11 12.53 13.86
 -4 -19 -11 20.32 10.68
 -1 -24 -13 162.33 11.75
 4 -12 -14 25.35 8.56
 -4 -22 -14 1.44 12.83
 6 1 -15 6.04 13.22
 -5 -20 -15 0.16 13.88
 0 -26 -16 35.41 3.6
 6 -2 -17 14.6 14.56
 -1 -28 -18 27.63 8.12
 6 -7 -22 3.68 17.72
 5 -15 -24 -0.58 12.69
 3 -24 -24 11.49 8.76
 -3 -29 -24 6.21 14.81
 -4 -27 -24 3.5 17.24
 5 -16 -27 3.05 15.28
 4 -21 -28 7.56 12.62
 1 38 6 42.35 7.13
 -3 24 6 82.45 8.73
 -4 16 4 133.08 12.31
 -6 33 4 9.84 13.82
 3 26 2 7.39 8.18
 -5 12 2 85.97 11.88
 -6 19 2 -0.18 14.42
 4 37 1 1.66 12.36
 -2 1 1 52.07 6.19
 -3 2 1 924.62 54.74
 4 27 0 22.73 10.37
 5 32 -2 -12.11 13.35
 3 7 -2 151.33 12.33
 -4 -6 -3 8.75 9.24
 -6 2 -3 51.68 13.44
 2 -4 -4 202.22 13.3
 -5 -5 -4 187.17 16.33
 6 35 -5 -4.97 14.85
 -3 -12 -5 129.52 12.32
 -4 -10 -5 193.53 15.71
 -5 -7 -5 101.92 12.71
 6 27 -6 7.2 14.23
 6 22 -7 14 14.97
 6 18 -8 -1.95 13.06
 -5 -12 -8 87.47 12.84
 0 -21 -11 210.67 12.63
 -5 -16 -11 5.96 12.22
 -6 -12 -11 32.53 13.89
 -4 -20 -12 -8.53 10.83
 -4 -21 -13 29.56 12.13
 5 -6 -14 3.79 11.18
 -5 -19 -14 -6.02 13.02
 -3 -26 -17 4.66 11.08
 -5 -22 -18 4.43 14.85
 4 -18 -20 -1.51 9.7
 -5 -23 -20 -8.5 16.53
 5 -14 -22 16.46 12.7
 6 -8 -23 -11.59 15.97
 6 -9 -25 -5.69 18.37
 -4 -27 -25 -3.44 18.51
 4 -21 -27 5.11 11.65
 -3 33 7 25.3 7.3
 -4 29 6 21.87 8.93
 2 43 5 45.34 9.96
 2 44 5 -3.17 9.77
 -3 18 5 0.02 7.15
 -5 29 5 24.79 12.17
 -3 13 4 -0.3 7.33
 -5 22 4 5.78 9.63
 3 35 3 36.15 10.13
 -6 25 3 -0.35 14.94
 1 10 2 639.2 37.5
 4 36 1 33.39 12.26
 -6 15 1 10.65 13.17
 -6 8 -1 1.8 12.39
 5 31 -2 33.75 14.87
 -6 5 -2 67.41 13.58
 -2 -9 -3 199.74 13.58
 -3 -8 -3 2.91 7.72
 5 19 -4 71.7 12.15
 3 1 -4 18.58 7.4
 -2 -11 -4 203.66 13.8
 -3 -10 -4 110.28 11.69
 -4 -8 -4 55.18 9.65
 -6 0 -4 103.18 15.44
 6 34 -5 9.95 14.92
 5 15 -5 23.05 11.1
 -6 -4 -6 6.93 13.95
 4 0 -7 12.58 8.59
 3 -6 -7 28.08 8.11
 -6 -6 -7 14.51 13.82
 3 -8 -8 57.27 8.17
 6 14 -9 36.1 14.65
 -6 -9 -9 31.38 14.24
 6 11 -10 17.39 14.06
 5 1 -10 5.25 10.7
 3 -13 -11 7.48 6.35
 6 6 -12 16.86 14.07
 5 -3 -12 21.13 11.06
 2 -18 -12 18.8 4.86
 -5 -17 -12 47.78 13.95
 -6 -13 -12 13.4 15.59
 -5 -18 -13 7.06 13.11
 3 -18 -15 4.46 6.47
 6 -1 -16 4.44 12.7
 3 -19 -16 3.92 6.64
 5 -10 -17 10.85 11.49
 -2 -27 -17 2.82 9.34
 -4 -24 -17 31.16 13.36
 5 -11 -18 3.46 12.31
 -1 -29 -20 -5.22 7.73
 -3 -28 -21 11.75 12.98
 -4 -26 -21 -11.9 14.79
 -2 -30 -24 8.14 10.96
 -3 -29 -25 7.6 15.26
 5 -16 -26 4.82 14.46
 -3 -29 -26 6.07 17.77
 -4 -27 -26 0 19.96
 -2 31 7 86.63 7.13
 1 37 6 3.91 6.09
 2 42 5 0.93 8.7
 -4 22 5 80.72 10.1
 2 28 4 72.11 8.2
 -2 12 4 1350.34 78.58
 -6 34 4 11.67 13.76
 3 34 3 5.59 8.45
 2 21 3 169.65 12.76
 -4 12 3 102.59 11.52
 -5 17 3 75.59 11.1
 -6 26 3 24.21 15.06
 3 25 2 4.8 8.04
 -4 8 2 23.27 9.91
 -6 20 2 11.63 13.09
 4 35 1 15.12 11.52
 4 26 0 7.7 10.23
 2 4 -1 190.67 12.83
 -4 -1 -1 3.35 9.92
 2 1 -2 78.22 7.19
 -5 0 -2 91.63 12.24
 4 8 -4 17.97 10.09
 6 33 -5 14.75 14.33
 4 5 -5 37.7 10.24
 -6 -2 -5 53.54 14.45
 6 26 -6 -2.72 14.68
 5 11 -6 0.62 10.33
 3 -4 -6 1.21 6.98
 6 21 -7 27.7 15.27
 5 8 -7 30.13 10.28
 -5 -10 -7 70.34 11.68
 6 17 -8 16.96 14.71
 5 3 -9 88.08 13.16
 -3 -18 -9 7.03 7.97
 6 8 -11 13.18 13.83
 4 -8 -11 29.21 8.56
 4 -11 -13 7.1 8.21
 6 2 -14 13.78 14.29
 5 -9 -16 23.16 12.15
 3 -20 -17 3.85 7.01
 -5 -21 -17 9.18 16.04
 6 -5 -19 4.07 14.58
 5 -12 -19 6.35 12.19
 6 -6 -20 -4.03 15.21
 4 -20 -23 5.68 9.93
 6 -9 -24 -7.58 16.46
 4 -21 -26 2.97 10.98
 3 -25 -28 0.01 9.42
 -3 34 7 11.65 6.75
 2 41 5 23.05 9.06
 1 26 5 287.82 18.13
 -5 30 5 -0.09 13.04
 -2 8 3 118.8 8.81
 -5 13 2 -0.01 10.61
 4 34 1 6.6 10.37
 2 11 1 15.02 5.93
 -4 5 1 536.94 33.86
 3 14 0 228.11 16.75
 -6 12 0 9.31 12.64
 5 43 -1 5.21 14.68
 5 44 -1 7.09 13.84
 5 45 -1 7 15.41
 5 46 -1 14.01 15.79
 5 47 -1 -5.38 16
 5 48 -1 0.22 15.81
 5 49 -1 4.54 16.45
 3 10 -1 490.81 30.41
 -5 3 -1 8.62 9.5
 5 30 -2 2.92 12.55
 4 15 -2 51.67 10.01
 4 11 -3 28.15 9.52
 -6 3 -3 19.87 12.76
 6 32 -5 -3.75 14.29
 6 25 -6 3.87 14.15
 4 2 -6 64.55 10.42
 -3 -15 -7 0.9 8.51
 -4 -13 -7 3.94 8.47
 5 5 -8 60.05 11.42
 -6 -7 -8 43.69 14.76
 6 13 -9 2.21 13.98
 -2 -19 -9 30.87 7.91
 -4 -16 -9 76.1 11.63
 5 -5 -13 26.08 10.93
 3 -17 -14 47.96 7.83
 6 0 -15 10.48 12.91
 -3 -25 -16 -1.4 10.74
 -4 -23 -16 4.56 11.91
 6 -3 -17 -3.11 14.54
 6 -4 -18 11.45 14.35
 5 -13 -20 -2.45 11.78
 6 -7 -21 -1.4 15.23
 0 -29 -21 -3.26 3.4
 -2 -29 -21 2.59 10.42
 5 -15 -23 -4.04 12.95
 5 -16 -25 -6.57 13.35
 -2 -30 -25 -4.59 12.54
 6 -10 -26 4.33 18.64
 0 40 7 70.61 6.2
 -4 30 6 -3.11 8.26
 2 40 5 -4.97 8.53
 -2 17 5 29.99 5.47
 -4 17 4 3.8 7.91
 -5 23 4 17.01 10.45
 3 33 3 94.34 11.56
 -6 27 3 5.4 14.54
 -6 21 2 11.09 14.41
 4 33 1 29.69 10.89
 -6 16 1 17.44 14.29
 4 25 0 1.09 9.36
 -5 6 0 -0.26 9.24
 5 41 -1 0.06 13.5
 5 42 -1 -4.53 15.43
 -3 -3 -1 317.84 20.68
 -6 9 -1 28.09 12.46
 5 29 -2 22.62 12.57
 -6 6 -2 -3.59 12.46
 -5 -2 -3 14.18 10.37
 5 18 -4 12.84 10.89
 6 31 -5 33.39 15.32
 5 14 -5 58.79 11.57
 3 -2 -5 11.77 7.88
 -5 -8 -6 26.54 10.2
 6 20 -7 -10.15 14.79
 6 16 -8 12.14 14
 6 10 -10 27.54 14.41
 -5 -14 -10 13.16 11.77
 -6 -11 -11 4.91 13.69
 5 -8 -15 12.67 12.21
 -5 -20 -16 3.32 13.69
 2 -24 -18 21.06 5.64
 5 -14 -21 8.3 10.98
 3 -23 -21 3.4 7.8
 -3 -28 -22 -4.38 13.07
 -4 -26 -22 -0.73 15.83
 -1 -30 -23 0.56 8.74
 0 -30 -24 14.29 4.02
 3 -25 -27 -5.62 9.64
 1 36 6 99.42 9.08
 -2 23 6 -2.03 5.41
 -3 25 6 7.57 6.26
 2 39 5 13.99 7.89
 -5 31 5 22.67 13.09
 -5 18 3 -1.72 9.7
 1 6 1 68.76 6.25
 2 7 0 546.64 32.67
 5 39 -1 -2.81 13.57
 5 40 -1 5.35 14.96
 4 19 -1 280.76 20.14
 -1 -4 -1 508.21 30.04
 -2 -4 -1 75.39 7.19
 -4 -3 -2 13.67 9.69
 -5 -4 -4 0 10.12
 -6 1 -4 6.59 13.15
 6 30 -5 1.37 14.15
 -5 -6 -5 2.91 9.55
 -6 -1 -5 12.77 13.53
 6 24 -6 1.32 14.31
 -4 -11 -6 73.33 11.14
 -6 -3 -6 28.6 14.1
 -6 -5 -7 39.67 14.67
 4 -3 -8 246.43 18
 -5 -11 -8 0 10.57
 4 -5 -9 172.98 14.36
 2 -14 -9 8.68 5.11
 -1 -19 -9 392.89 23.95
 5 0 -10 16.2 9.84
 -3 -19 -10 168.33 14.33
 -4 -17 -10 -6.4 9.87
 6 7 -11 24.86 14.29
 -5 -15 -11 13.29 13.82
 6 5 -12 10.61 14.02
 4 -10 -12 115.28 12.22
 -6 -12 -12 34.75 14.21
 3 -16 -13 1.97 6.32
 6 1 -14 -12.22 14.53
 4 -14 -15 6.84 9.02
 -4 -22 -15 15.71 12.87
 -5 -19 -15 6.75 13.52
 6 -2 -16 7.44 12.87
 4 -15 -16 9.5 9.27
 -2 -26 -16 91.97 11.62
 4 -16 -17 21 10.28
 4 -17 -18 7.29 9.98
 3 -21 -18 35.43 8.08
 6 -9 -23 -0.68 16.71
 3 -24 -23 17.21 8.42
 -4 -26 -23 17.67 17.01
 6 -10 -25 5.19 17.35
 4 -21 -25 4.01 10.81
 -2 -30 -26 3.66 13.66
 5 -17 -28 0 16.73
 -3 35 7 16.78 7.15
 -4 31 6 31.27 9.54
 2 38 5 0.25 7.36
 -4 23 5 38.37 9.21
 2 27 4 52.85 8.68
 1 19 4 3.86 4.48
 -5 24 4 9.88 9.71
 3 32 3 -1.2 9.06
 -6 28 3 17.51 13.3
 3 24 2 2.09 8.15
 -3 6 2 17.72 6.74
 4 32 1 10.43 10.31
 -6 17 1 44.43 13.54
 4 24 0 -1.67 10.4
 -6 13 0 3.64 12.77
 5 38 -1 18.88 13.63
 5 28 -2 15.11 11.87
 1 -3 -2 242.41 14.96
 -5 1 -2 3.11 10.02
 5 22 -3 7.27 10.88
 3 3 -3 214 15.21
 2 -2 -3 91.02 7.63
 5 17 -4 63.59 11.86
 4 7 -4 -0.14 9.48
 6 29 -5 17.97 14.57
 5 10 -6 81.62 12.17
 6 19 -7 34.08 15.09
 5 7 -7 7.32 9.86
 6 12 -9 41.13 14.64
 5 2 -9 35.41 10.62
 -6 -8 -9 3.13 13.82
 -2 -20 -10 10.96 6.73
 -4 -18 -11 1.01 9.97
 -5 -16 -12 4.69 13.18
 -5 -17 -13 14.43 13.42
 5 -7 -14 -3.74 11.68
 -4 -21 -14 38.61 12.77
 -5 -18 -14 0 11.87
 -3 -24 -15 49.88 12.27
 -3 -26 -18 22.62 11.69
 -4 -24 -18 24.17 13.59
 -5 -21 -18 18.34 14.95
 -4 -25 -20 5.16 15.49
 -5 -22 -20 -9.65 16.28
 5 -16 -24 1.62 13.21
 3 -25 -26 -1.92 9.14
 5 -17 -27 -3.29 14.87
 -3 19 5 424.45 26.77
 -5 32 5 -4.52 12.69
 -3 14 4 6.49 7.3
 2 20 3 61.12 8.63
 -4 13 3 6.17 7.85
 -5 14 2 53.49 10.7
 -6 22 2 10.21 14.6
 4 31 1 62.34 11.79
 -3 0 0 634.82 38.27
 5 36 -1 25.7 15.48
 5 37 -1 3.72 14.97
 4 14 -2 119.61 12.02
 3 6 -2 15.48 7.45
 -3 -5 -2 514.16 31.86
 -4 -5 -3 -1.93 8.78
 -6 4 -3 21.01 13.12
 6 37 -4 -0.25 16
 6 38 -4 14.04 15.09
 -4 -7 -4 43.04 9.52
 5 13 -5 6.79 10.22
 4 4 -5 96.89 11.7
 -4 -9 -5 155.25 13.52
 6 23 -6 6.38 14.5
 -3 -13 -6 4.19 9.34
 4 -1 -7 14.2 9.18
 6 15 -8 2.82 14.48
 5 4 -8 32.38 10.58
 6 9 -10 12.58 13.82
 3 -12 -10 66.03 8.44
 2 -17 -11 71.48 6.82
 -3 -20 -11 5.53 8.85
 5 -4 -12 5.41 10.79
 -4 -19 -12 37.94 11.41
 -4 -20 -13 5.65 12.82
 4 -13 -14 0.52 7.96
 -3 -23 -14 4.53 9.79
 6 -1 -15 -3.63 12.64
 -1 -27 -17 4.24 7.3
 6 -5 -18 3.51 13.83
 5 -12 -18 -6.55 11.4
 6 -6 -19 -0.66 13.95
 4 -18 -19 2.14 9.56
 6 -7 -20 10.51 14.81
 -3 -27 -20 2.11 12.12
 6 -8 -21 -1.96 14.46
 5 -15 -22 1.35 12.6
 4 -20 -22 0.02 9.55
 -2 -29 -22 -3.37 10.95
 -3 -28 -23 1.26 13.76
 6 -10 -24 15.25 16.15
 -4 -26 -24 10.88 18.37
 6 -11 -27 0.05 20.54
 0 39 7 -2.02 4.01
 -2 32 7 -0.64 4.77
 1 35 6 24.82 6.29
 0 27 6 17.26 3.68
 2 37 5 11.94 7.85
 -5 33 5 26.9 13.75
 -4 18 4 17.11 7.99
 3 31 3 96.68 11.66
 -5 19 3 81.39 11.85
 -6 29 3 0.02 14.29
 -3 3 1 3.94 7.31
 3 13 0 20.35 8.21
 -5 7 0 21.84 10.27
 5 35 -1 6.79 14.57
 4 18 -1 1.72 8.72
 -4 0 -1 166.59 14.51
 -5 4 -1 22 10.45
 -6 10 -1 0.74 13.82
 5 27 -2 8.95 12.9
 -6 7 -2 55.59 13.82
 5 21 -3 6.37 9.42
 4 10 -3 122.29 12.68
 -5 -1 -3 7.71 10.17
 6 36 -4 5.26 14.73
 3 0 -4 141.17 11.54
 -6 2 -4 72.48 14.38
 6 18 -7 -4.13 14.27
 -5 -9 -7 -3.73 11.11
 -6 -6 -8 8.25 15.21
 6 4 -12 9.35 13.76
 3 -15 -12 133.15 10.8
 -3 -21 -12 22.7 9.29
 6 2 -13 -1.84 13.27
 -3 -22 -13 21.18 9.61
 0 -25 -15 4.14 3.59
 -2 -25 -15 6.11 8.11
 5 -10 -16 10.65 11.77
 6 -4 -17 15.66 13.84
 5 -11 -17 4.15 11.41
 -4 -23 -17 -5.14 12.04
 -5 -20 -17 4.91 14.46
 5 -13 -19 0.84 11.22
 3 -22 -19 1.39 7.58
 2 -26 -21 21.3 5.95
 4 -21 -24 6.64 10.16
 -4 -26 -25 -5.62 19.51
 6 -11 -26 8.26 18.53
 5 -17 -26 -10.22 14.65
 -4 -26 -26 8.93 20.63
 -3 36 7 31.05 7.54
 -3 26 6 53.41 7.96
 -4 32 6 0.29 8.54
 1 25 5 8.72 5.81
 0 20 5 19.86 2.74
 -4 24 5 134.19 12.57
 2 26 4 142.26 12.11
 -5 25 4 -1.67 10.22
 -6 30 3 -0.16 13.92
 3 23 2 119.1 11.8
 -1 5 2 2311.75 133.59
 -2 5 2 1531.46 89.03
 -6 23 2 6.3 14.81
 4 30 1 3.43 9.46
 -4 6 1 9.65 9.42
 -6 18 1 -2.88 13.37
 4 23 0 76.24 10.39
 -6 14 0 12.32 12.98
 5 34 -1 4.24 14.66
 3 9 -1 0 7.45
 5 26 -2 20.79 11.59
 -3 -7 -3 333.43 21.8
 6 35 -4 4.22 14.45
 5 16 -4 22.33 10.8
 -5 -3 -4 109.75 13.08
 -3 -11 -5 42.44 8.31
 -6 0 -5 101.21 15.9
 6 22 -6 -3.67 14.68
 5 9 -6 21.04 9.96
 4 1 -6 0 9.3
 -2 -14 -6 98.37 9.42
 -5 -7 -6 30.99 10.27
 -6 -2 -6 43.83 14.39
 -6 -4 -7 0.86 13.64
 6 14 -8 45.22 14.42
 6 11 -9 9.6 14.35
 -4 -15 -9 21.24 9.98
 6 6 -11 -6.3 13.94
 4 -9 -11 0.26 9.1
 -2 -21 -11 165.41 13.13
 -6 -10 -11 13.26 13.51
 0 -22 -12 41.18 4.03
 5 -6 -13 4.93 10.64
 4 -12 -13 70.01 9.63
 6 0 -14 -4.69 12.3
 6 -3 -16 1.73 12.84
 -2 -27 -18 4.57 9.87
 -5 -21 -19 8.33 15.88
 5 -14 -20 11.59 11.67
 -4 -25 -21 3.55 15.87
 -1 -30 -24 4.34 9
 -3 -28 -24 4.4 14.35
 4 -22 -28 -8.55 10.81
 2 36 5 -4.48 7.48
 -5 34 5 7.49 13.21
 3 30 3 4.04 9.22
 4 44 2 -8.35 12.84
 4 45 2 -6.9 14.58
 4 46 2 0 14.35
 -5 15 2 3.75 9.44
 -2 -1 0 4.71 5.29
 4 13 -2 12.64 9.17
 -2 -6 -2 36.11 5.76
 5 20 -3 -0.29 10.41
 -6 5 -3 31.38 12.89
 6 34 -4 10.73 14.78
 -3 -9 -4 210.07 15.45
 5 12 -5 58.34 11.37
 -5 -5 -5 89.63 12.25
 2 -9 -6 36.92 5.26
 6 17 -7 16.74 14.27
 5 6 -7 2.84 10.02
 3 -7 -7 52.83 8.23
 -4 -12 -7 31.46 9.38
 -2 -17 -8 8.47 7.08
 5 1 -9 7.8 10.83
 -6 -7 -9 35.54 14.4
 6 8 -10 4.54 13.75
 5 -1 -10 7.92 9.51
 -5 -13 -10 0.18 13.45
 -2 -22 -12 0.87 7.2
 -6 -11 -12 5.57 14.96
 -2 -24 -14 69.13 8.95
 5 -9 -15 7.29 11.68
 -5 -19 -16 10.6 13.47
 -3 -25 -17 -5.77 11.37
 4 -19 -20 16.64 10.03
 -2 -28 -20 -1.33 10
 -1 -29 -21 2.69 8.01
 -3 -27 -21 8.56 12.69
 6 -10 -23 4.59 16.69
 5 -16 -23 10.38 12.23
 6 -11 -25 5.79 18
 3 -25 -25 0 8.49
 -3 -28 -25 10.71 15.47
 4 -22 -27 0.86 11.59
 -3 37 7 4.59 7.13
 1 34 6 13.82 5.88
 -4 33 6 17.03 9.31
 -5 35 5 8.38 13.72
 -5 26 4 1.27 10.71
 -4 14 3 163.62 13.57
 -5 20 3 0 9.82
 -6 31 3 1.55 14.13
 4 42 2 9.02 14.5
 4 43 2 -2.44 13.14
 -6 24 2 16.61 14.84
 4 29 1 33.91 9.93
 2 10 1 863.77 50.85
 -2 2 1 196.53 12.99
 -6 19 1 21.67 14.08
 5 33 -1 9.33 14.6
 4 17 -1 221.31 16.81
 5 25 -2 -6.64 11.05
 -4 -2 -2 181.91 15.42
 -5 2 -2 100.71 12.63
 -6 8 -2 -1.75 12.53
 6 33 -4 1.99 14.29
 4 6 -4 15.18 9.84
 6 26 -5 0 13.13
 2 -7 -5 72.32 6.94
 6 21 -6 36.97 14.49
 3 -5 -6 292.61 19.35
 3 -9 -8 6.26 7.63
 -5 -10 -8 67.5 12.8
 -3 -17 -9 157.74 13.21
 -5 -14 -11 2.66 12.29
 -2 -23 -13 21.28 7.64
 6 -2 -15 15.2 12.86
 -5 -18 -15 7.09 13.69
 -4 -22 -16 -6.88 12.94
 6 -6 -18 0 13.75
 -5 -20 -18 0.04 14.72
 6 -7 -19 16.01 14.57
 6 -8 -20 4.71 14.3
 -4 -25 -22 -1.6 15.15
 5 -17 -25 -2.33 12.99
 -3 -28 -26 1.35 16.46
 2 35 5 43.76 8.43
 -3 20 5 12.43 7.52
 -4 25 5 3.83 8.85
 3 44 4 -3.92 13.03
 -2 13 4 51.92 5.79
 -4 19 4 3.44 8.17
 3 29 3 36.8 8.61
 2 19 3 298.86 19.3
 -6 32 3 -1.83 14.24
 4 40 2 33.85 13.68
 4 41 2 -10.93 12.99
 3 22 2 10.45 8.58
 4 22 0 -3.9 9.21
 -5 8 0 40.28 10.61
 -6 15 0 10.93 13.31
 5 32 -1 5.96 13.14
 -3 -2 -1 412.23 25.84
 -5 5 -1 2.01 9.91
 4 9 -3 4.61 10.06
 6 32 -4 -0.63 14.16
 5 15 -4 30.03 10.83
 -6 3 -4 -7.52 13.18
 6 25 -5 6.79 14.18
 4 3 -5 4.13 9.58
 -2 -12 -5 12.57 6.14
 -4 -10 -6 18.76 8.9
 2 -11 -7 27.14 5.79
 -3 -14 -7 419.14 26.9
 6 13 -8 -4.41 14.01
 5 3 -8 43.33 10.7
 4 -4 -8 22.95 8.05
 -6 -5 -8 70.99 15.5
 6 10 -9 28.93 14.01
 4 -6 -9 16.41 8.54
 -1 -20 -10 5.1 5.7
 -4 -16 -10 54.59 10.9
 -6 -8 -10 19.64 14.17
 6 5 -11 17.86 13.24
 5 -5 -12 51.21 11.18
 -5 -15 -12 3.35 13.36
 6 1 -13 7.06 12.56
 -5 -16 -13 8.18 12.24
 5 -8 -14 14.66 11.69
 0 -24 -14 86.9 6.43
 -5 -17 -14 -2.02 12.86
 -4 -21 -15 48.88 12.63
 -1 -26 -16 9.92 6.29
 6 -5 -17 -1.93 13.88
 6 -9 -21 5.22 14.6
 3 -24 -22 12.85 7.9
 4 -21 -23 4.61 9.65
 0 -30 -25 -6.19 6.6
 4 -22 -26 0 11
 6 -12 -27 1.11 19.21
 0 38 7 71.16 6.11
 -3 38 7 35.75 7.84
 -1 24 6 24.3 3.12
 -2 24 6 151.01 10.86
 -4 34 6 8.09 9.48
 -2 18 5 51.05 6.08
 -5 36 5 3.04 14.34
 3 42 4 0 12.07
 3 43 4 17.78 11.81
 2 25 4 5.77 8.44
 -3 15 4 214.71 15.16
 -5 27 4 8 10.83
 -2 9 3 1318.46 76.76
 4 39 2 -4.01 13.54
 2 14 2 998.26 58.64
 -3 7 2 169.07 12.54
 -5 16 2 18.14 10.52
 -6 25 2 -6.55 14.63
 4 28 1 51.22 10.51
 -1 -1 0 12.26 4.31
 5 31 -1 10.78 12.93
 2 3 -1 284.95 17.94
 -4 1 -1 21.52 9.82
 3 5 -2 108.51 10.21
 5 19 -3 90.1 12.8
 -2 -8 -3 251.76 16.3
 -4 -4 -3 63.78 10.39
 -5 0 -3 18.85 10.54
 6 31 -4 9.23 14.38
 -2 -10 -4 219.9 14.71
 -4 -6 -4 -2.31 9.64
 5 11 -5 13.86 10.66
 3 -3 -5 312.69 20.23
 -4 -8 -5 25.65 8.77
 -6 1 -5 6.73 13.6
 6 20 -6 -0.1 13.91
 5 8 -6 41.53 10.32
 -6 -1 -6 0 13.53
 6 16 -7 8.63 14.05
 4 -2 -7 0.96 9.34
 -5 -8 -7 12.99 10.1
 -6 -3 -7 26.91 13.9
 -4 -13 -8 0 9.21
 -5 -11 -9 2.26 10.88
 6 7 -10 -2.15 13.15
 3 -14 -11 21.56 6.78
 -4 -17 -11 7.48 9.29
 4 -11 -12 4.74 8.18
 0 -23 -13 17.74 3.41
 6 -1 -14 -7.49 12.27
 -4 -20 -14 -4.54 11.73
 6 -4 -16 7.03 13.83
 4 -16 -16 2.42 8.88
 -3 -24 -16 5.59 11.76
 -4 -23 -18 -5.95 13.3
 2 -25 -19 0.57 5.45
 -4 -24 -20 -2.04 14.04
 4 -20 -21 -3 9.42
 2 -27 -23 0.93 5.72
 -4 -25 -23 -5.08 15.82
 6 -11 -24 -14.75 17.17
 5 -17 -24 10.3 12.35
 -1 -30 -25 -4.94 9.66
 6 -12 -26 -2.75 20.16
 5 -18 -28 -0.49 16.52
 -2 33 7 64.21 6.42
 -3 27 6 21.1 6.87
 2 34 5 -1.01 7.72
 3 41 4 13.59 10.68
 -1 13 4 41.95 3.75
 -5 21 3 42.48 10.03
 -6 33 3 12.46 13.84
 4 38 2 32.27 12.97
 -4 7 1 284.87 20.24
 -5 12 1 198.55 17.11
 -6 20 1 4.43 14.62
 5 46 0 1.69 15.05
 5 47 0 -0.76 15.38
 5 48 0 1.62 14.92
 3 12 0 223.8 16.39
 -6 16 0 5.48 14.65
 4 12 -2 95.45 11.45
 2 0 -2 57.67 6.46
 -6 9 -2 41.7 13.29
 3 2 -3 279.08 18.61
 -6 6 -3 0.43 12.94
 6 30 -4 3.47 14.4
 2 -5 -4 431.34 25.95
 -5 -2 -4 0 9.37
 6 24 -5 -4.08 14.34
 1 -10 -5 564.79 32.93
 -5 -4 -5 16.08 9.54
 -1 -14 -6 397.57 23.78
 -5 -6 -6 -2.17 10.05
 5 5 -7 9.16 10.27
 6 12 -8 44.44 14.35
 -6 -6 -9 7.72 13.86
 4 -8 -10 37.61 8.91
 -3 -18 -10 -1.93 8.94
 -4 -18 -12 -0.38 10.7
 -6 -10 -12 19.05 13.73
 5 -7 -13 13.73 11
 -4 -19 -13 58.35 13.56
 4 -15 -15 10.25 8.15
 3 -19 -15 8.8 6.47
 5 -11 -16 1.21 11.26
 5 -12 -17 14.55 12.05
 4 -17 -17 17.14 9.88
 -2 -26 -17 27.18 10.28
 -5 -19 -17 15.83 14.67
 5 -13 -18 8.7 11.25
 -5 -20 -19 1.26 15.01
 6 -10 -22 3.02 15.34
 5 -16 -22 4.55 11.74
 -3 -27 -22 -14.55 12.92
 -2 -29 -24 -4.46 12.01
 -4 -25 -24 0.4 16.68
 5 -18 -27 1.41 13.97
 1 33 6 90.87 8.16
 -4 35 6 14.38 9.63
 -4 26 5 110.05 11.55
 3 40 4 33.29 10.75
 3 28 3 6.29 8.97
 -6 34 3 -10.8 14.35
 4 37 2 -0.98 12.12
 -6 26 2 21.82 15.08
 4 27 1 12.75 9.45
 3 16 1 19.21 8.21
 -1 2 1 242.34 14.9
 -3 4 1 195.09 13.85
 5 42 0 5.96 15.06
 5 43 0 10.84 13.47
 5 44 0 1.03 14.79
 5 45 0 2.4 15.08
 2 6 0 87.8 7.7
 -3 1 0 52.91 7.91
 -5 9 0 5.48 10.55
 5 30 -1 1.32 12.63
 4 16 -1 36.31 9.41
 3 8 -1 57.7 8.61
 -1 -6 -2 421.08 25.06
 -5 3 -2 59.21 11.5
 6 39 -3 -9.82 16.34
 5 18 -3 1.06 10.26
 5 14 -4 26.64 10.64
 -6 4 -4 38.01 13.49
 6 19 -6 67.64 15.21
 4 0 -6 121.47 12.57
 -3 -12 -6 235.66 17.46
 6 15 -7 26.13 14.1
 6 9 -9 6.92 13.51
 5 0 -9 57.43 10.75
 -2 -18 -9 7.97 7.48
 5 -2 -10 10.06 9.74
 2 -16 -10 4.01 5.18
 4 -14 -14 7.51 8.56
 3 -18 -14 16.86 6.57
 6 -3 -15 -0.49 12.32
 -3 -23 -15 31.33 11.14
 3 -20 -16 1.69 6.4
 -5 -18 -16 -5.06 13.66
 4 -18 -18 1.48 9.7
 5 -14 -19 21.29 11.58
 -2 -28 -21 2.76 10.55
 6 -11 -23 1.52 14.8
 3 -25 -24 0 7.93
 6 -12 -25 0.65 17.47
 4 -22 -25 -0.22 10.37
 -4 -25 -25 -0.2 17.69
 -1 -30 -26 6.8 10.14
 -4 -25 -26 -7.16 20.5
 2 -28 -27 2.01 6.59
 -4 36 6 16.5 10.34
 2 33 5 80.35 9.21
 1 24 5 350.37 21.56
 -1 18 5 0 2.74
 3 39 4 2.99 9.96
 1 18 4 0 4.18
 -4 20 4 34.76 9.11
 -5 28 4 0.13 10.73
 -4 15 3 4.14 8.38
 -6 35 3 -3.14 15.01
 4 36 2 21.17 12.73
 3 21 2 341.38 22.91
 1 9 2 1128.7 65.6
 -6 21 1 8.3 12.8
 5 40 0 0.87 14.96
 5 41 0 -0.27 13.09
 5 29 -1 9.32 12.66
 -5 6 -1 12.63 9.96
 -3 -4 -2 26.35 7.55
 6 38 -3 28.81 15.24
 6 29 -4 13.69 14.6
 4 5 -4 0.09 9.69
 3 -1 -4 19.56 6.97
 1 -8 -4 81.77 5.87
 6 23 -5 7.37 15.01
 -4 -11 -7 50.83 10.45
 5 2 -8 105.11 12.75
 -5 -9 -8 0 10.34
 -6 -4 -8 12.15 14.03
 6 6 -10 0 14.6
 -6 -7 -10 30.47 13.94
 6 4 -11 13.01 14.7
 5 -4 -11 1.95 10.19
 -1 -21 -11 8.77 5.05
 -3 -19 -11 77.18 10.49
 -5 -13 -11 4.86 13.01
 6 0 -13 -5.83 12.73
 -3 -22 -14 31.75 10.58
 5 -10 -15 44 12.08
 -1 -25 -15 0.74 5.89
 3 -21 -17 21.81 7.31
 -4 -22 -17 10.73 12.89
 6 -7 -18 -3.08 13.63
 -3 -25 -18 -1.12 11.31
 6 -8 -19 1.62 15.53
 6 -9 -20 17.35 13.88
 5 -15 -20 3.07 10.97
 -3 -26 -20 19.88 12.77
 -4 -24 -21 6.92 14.34
 -3 -27 -23 0.84 13.46
 -2 -29 -25 11.92 12.95
 5 -18 -26 -3.89 13.62
 -1 -30 -27 -0.45 11.02
 -3 21 5 294.18 19.32
 3 38 4 27.89 9.63
 -5 22 3 -4.64 10.02
 -6 36 3 15.66 13.69
 4 35 2 2.49 11.29
 -5 17 2 52.44 10.97
 -6 27 2 0.37 14.5
 4 26 1 36.78 10.77
 -5 13 1 -5.82 9.7
 5 39 0 -4.89 13.11
 -6 17 0 37.04 13.68
 -2 -3 -1 79.97 7.3
 -4 -1 -2 3.95 9.48
 -6 10 -2 2.46 12.69
 6 37 -3 2.53 14.94
 4 8 -3 51.45 10.38
 -5 1 -3 4.73 10.05
 -6 7 -3 38.06 13.27
 6 28 -4 13.67 13.72
 5 10 -5 59.47 11.32
 4 2 -5 278.68 19.96
 -3 -10 -5 81.02 10.62
 -6 2 -5 57.99 14.2
 6 18 -6 -7.72 14.42
 5 7 -6 35.63 10.59
 -6 0 -6 58.46 14.56
 -2 -15 -7 66.16 8.67
 -6 -2 -7 16.81 14.25
 6 11 -8 0 13.19
 4 -10 -11 99.36 10.84
 5 -6 -12 0 10
 -3 -20 -12 0.94 8.67
 -5 -14 -12 11.31 12.36
 3 -17 -13 99.89 9.65
 -3 -21 -13 4.7 8.35
 -5 -15 -13 4.7 13.28
 6 -2 -14 -2.65 13.71
 5 -9 -14 14.74 11.59
 2 -21 -14 46.95 5.92
 -5 -16 -14 23.46 13.54
 -5 -17 -15 1.55 13.03
 6 -6 -17 -0.76 13.5
 -5 -19 -18 5.43 15.03
 4 -19 -19 -3.28 9.73
 -4 -23 -19 -0.92 13.81
 6 -10 -21 -6.5 13.92
 5 -17 -23 4.95 12.46
 0 -30 -26 0.84 7.03
 -2 -29 -26 0.74 13.26
 6 -13 -27 -7.18 20.3
 -2 -29 -27 6.62 14.22
 -3 28 6 8.99 6.97
 -4 37 6 0.41 10.2
 -4 27 5 1.06 8.35
 3 37 4 3.82 9.39
 2 24 4 240.77 16.69
 -3 16 4 16.75 7.27
 -5 29 4 30.83 11.97
 3 27 3 36.86 8.52
 2 18 3 24.74 7.41
 -1 9 3 153.19 9.62
 -6 28 2 20.87 14.66
 -6 22 1 -1.36 13.45
 5 38 0 12.61 13.15
 5 28 -1 40.45 12.38
 4 15 -1 31.22 9.42
 6 35 -3 -6.49 15.58
 6 36 -3 31.48 16.64
 5 17 -3 92.82 12.6
 -3 -6 -3 32.16 8.55
 5 13 -4 -2.21 10.13
 -3 -8 -4 43.69 8.59
 6 22 -5 5.88 14.4
 -4 -9 -6 175.1 15.01
 6 14 -7 21.39 13.4
 5 4 -7 28.4 10.34
 -5 -7 -7 -1.01 10.11
 -1 -17 -8 323.4 19.94
 6 8 -9 11.29 13.51
 -5 -10 -9 23.37 11.34
 -6 -5 -9 27.01 14.03
 3 -13 -10 22.74 7.24
 -4 -15 -10 4.34 9.79
 -6 -9 -12 2.78 13.81
 4 -13 -13 -2.45 8.19
 2 -22 -15 31.93 5.38
 6 -5 -16 -3.14 13.29
 -2 -25 -16 0.92 8.95
 -4 -21 -16 12.46 12.76
 4 -21 -22 6.57 9.68
 -1 -29 -22 15.36 8.68
 -4 -24 -22 3.66 14.97
 6 -12 -24 10.76 16.01
 -3 -27 -24 -2.27 14.18
 5 -18 -25 4.97 12.71
 0 37 7 0 3.84
 -2 34 7 22.72 5.13
 1 32 6 1.28 5.13
 2 32 5 -2.67 7.86
 -5 23 3 8.02 10.11
 4 34 2 16.8 11.05
 -4 8 1 -7.33 8.68
 5 37 0 -8.44 14.32
 3 11 0 87.13 10
 -5 10 0 130.98 13.48
 -4 2 -1 101.51 12.11
 -6 14 -1 -3.16 13.3
 4 11 -2 50.28 10.42
 -5 4 -2 7.97 9.92
 6 34 -3 2.52 15.35
 2 -3 -3 724.91 42.73
 -4 -3 -3 4.68 9.4
 -5 -1 -4 13.29 10.2
 -6 5 -4 10.27 13.19
 -1 -12 -5 976.81 56.94
 -5 -3 -5 47.41 10.92
 6 17 -6 56.4 14.71
 1 -12 -6 385.05 22.59
 -5 -5 -6 39.03 10.86
 4 -3 -7 105.65 11.07
 4 -5 -8 503.75 31.81
 -2 -19 -10 159.64 12.2
 6 3 -11 15.36 13.37
 -1 -22 -12 141.14 10.28
 2 -20 -13 23.41 4.92
 -1 -24 -14 51.17 6.86
 -4 -20 -15 -5.89 12.02
 -3 -24 -17 7.36 11.71
 -5 -18 -17 2.91 14
 3 -22 -18 9.46 7.27
 0 -27 -18 14.18 5.2
 -1 -27 -18 2.18 7.86
 6 -11 -22 9.12 15.58
 0 -29 -22 0.23 5.48
 4 -22 -24 8.45 9.94
 -3 -27 -25 -0.79 15.14
 6 -13 -26 5.18 17.76
 -2 25 6 3.57 5.15
 3 36 4 26.49 9.58
 -4 21 4 1.04 7.97
 -5 30 4 -1.03 11.67
 -4 16 3 59.81 9.28
 4 33 2 5.53 9.49
 3 20 2 7.09 9.35
 2 13 2 49.97 6.83
 -2 6 2 1.06 4.86
 -3 8 2 126.13 10.96
 -5 18 2 -2.21 8.94
 -6 29 2 1.23 12.91
 4 25 1 0.42 9.94
 3 15 1 80.93 9.91
 2 9 1 181.96 12.65
 -6 23 1 0.49 14.87
 5 36 0 16.84 14.86
 1 2 0 151.46 10.07
 -6 18 0 6.49 14.77
 5 27 -1 3.97 11.51
 -3 -1 -1 72.89 8.88
 -5 7 -1 12.19 9.93
 5 21 -2 45.61 11.1
 3 4 -2 240.55 16.51
 -6 11 -2 16.64 12.84
 6 33 -3 21.39 15.81
 -1 -8 -3 1059.19 61.59
 -6 8 -3 1 12.63
 -4 -5 -4 41.16 9.26
 6 21 -5 33.62 14.4
 -4 -7 -5 116.44 12.18
 -6 3 -5 3.96 13.54
 4 -1 -6 -1.01 10.12
 3 -6 -6 -3.01 7.02
 6 13 -7 0 13.45
 3 -8 -7 42.69 8.81
 6 10 -8 33.08 13.53
 -4 -12 -8 59.32 10.19
 -6 -3 -8 30.82 14.22
 5 -1 -9 3.88 9.53
 -3 -16 -9 20.27 7.91
 6 5 -10 6.27 12.91
 -6 -6 -10 7.39 13.51
 -4 -16 -11 52.7 11.1
 6 -1 -13 2.2 12.31
 5 -8 -13 4.16 10.47
 -1 -23 -13 28.64 6.11
 -4 -19 -14 58.19 12.94
 6 -4 -15 0 13.4
 2 -23 -16 31.93 5.25
 5 -13 -17 3.6 11.55
 -4 -22 -18 7.71 12.59
 -5 -19 -19 11.5 15.71
 3 -24 -21 18.79 7.87
 -3 -26 -21 13.16 12.9
 -2 -28 -22 16.27 11.45
 -4 -24 -23 13.72 15.55
 2 -28 -26 0.97 6.02
 -3 -27 -26 1.49 15.75
 0 -30 -27 2.23 7.74
 -3 -27 -27 5.27 17.46
 -3 29 6 75.97 8.58
 -4 28 5 64.99 9.72
 3 35 4 19.5 9.08
 3 26 3 30.52 8
 -3 12 3 203.46 14.67
 -4 12 2 107.95 11.73
 -5 14 1 148.39 14.85
 5 35 0 6.53 14.36
 -2 0 0 319.17 19.75
 3 7 -1 53.21 8.32
 5 16 -3 0.47 9.81
 4 7 -3 20.61 10.02
 3 1 -3 51.56 7.77
 4 4 -4 126.84 12.86
 -1 -10 -4 2212.83 128.02
 5 9 -5 57.2 10.89
 3 -4 -5 -1.1 7.43
 5 6 -6 3.46 9.93
 -2 -13 -6 49.52 7.29
 -6 1 -6 9.07 13.5
 -3 -13 -7 23.37 8.24
 -6 -1 -7 10.72 13.44
 5 1 -8 0 9.94
 -5 -8 -8 17.5 10.42
 6 7 -9 15.72 13.53
 4 -9 -10 32.08 8.66
 5 -5 -11 65.74 10.78
 4 -12 -12 144.87 13.01
 3 -16 -12 2.19 6.36
 -4 -17 -12 38.71 11.26
 -4 -18 -13 6.78 11.66
 -2 -24 -15 89.5 10.28
 5 -12 -16 25.58 12.19
 -5 -17 -16 3.62 13.76
 6 -7 -17 2.26 12.96
 6 -8 -18 8.65 14.64
 5 -14 -18 7.98 11.15
 6 -9 -19 10.4 15.15
 -3 -25 -19 8.5 11.43
 6 -10 -20 0 13.61
 -1 -28 -20 20.62 8.42
 5 -17 -22 3.59 12.31
 6 -12 -23 -4.45 15.7
 3 -25 -23 0.43 7.74
 5 -18 -24 4.24 13.03
 -4 -24 -24 3.64 16.31
 6 -13 -25 5.93 16.7
 4 -23 -27 0.1 11.24
 3 -26 -27 2.36 9.06
 2 31 5 236.52 16.5
 -2 19 5 113.01 8.84
 -3 22 5 6.15 6.86
 2 23 4 70.05 9.03
 -2 14 4 650.26 38.41
 -5 31 4 58.11 12.82
 -5 24 3 1.55 9.76
 4 32 2 -6.61 10.01
 -6 30 2 1.69 14.46
 4 24 1 34.8 9.42
 -2 3 1 302.3 18.74
 -3 5 1 29.98 7.22
 -6 24 1 21.93 15.04
 5 34 0 -3.5 12.49
 -3 2 0 685.8 41.18
 -6 19 0 61.26 14.24
 5 26 -1 74.42 13.76
 4 14 -1 39.88 9.37
 -6 15 -1 15.07 13.09
 5 20 -2 6.96 9.88
 -2 -5 -2 0.24 5.04
 -4 0 -2 251 18.68
 6 32 -3 3.76 15.25
 -5 2 -3 17.82 10.17
 5 12 -4 16.06 10.79
 -6 6 -4 6.66 13.15
 6 20 -5 6.07 14.15
 6 16 -6 0.51 13.63
 5 3 -7 22.21 10.52
 -6 -4 -9 0.27 13.58
 -2 -20 -11 5.71 6.85
 -5 -12 -11 3.32 13.53
 -6 -8 -12 2.21 14.72
 7 6 -14 1.8 13.59
 6 -3 -14 20.74 13.96
 -2 -23 -14 14.52 7.59
 5 -11 -15 2.25 12.29
 -5 -16 -15 25.99 12.34
 6 -6 -16 -8.41 13.74
 -3 -23 -16 5.54 10.86
 -2 -26 -18 0.37 9.5
 5 -15 -19 -1.22 11.86
 -4 -24 -25 3.73 17.73
 5 -19 -27 4.59 14.65
 3 34 4 1.07 8.35
 -4 22 4 91.45 10.3
 -5 32 4 8.15 13.16
 4 31 2 20.86 9.74
 -5 19 2 58.41 10.28
 -6 31 2 -2.01 14.04
 1 5 1 1430.38 82.94
 5 33 0 0.94 12.73
 5 25 -1 0.41 11.96
 2 2 -1 177.52 12.14
 1 -1 -1 20.04 4.55
 4 10 -2 47.48 10.06
 -3 -3 -2 435.22 27.14
 -5 5 -2 80.89 11.38
 6 31 -3 -5.58 14.03
 1 -6 -3 19.37 4.11
 -6 9 -3 18.57 13.09
 -5 0 -4 5.32 9.85
 4 1 -5 -2.57 9.3
 6 12 -7 10.13 13.53
 -4 -10 -7 13.88 9.08
 -5 -6 -7 0 10
 6 9 -8 12.13 12.9
 0 -18 -9 1.75 3.01
 -5 -9 -9 34.16 12.5
 6 4 -10 13.2 14.17
 -3 -17 -10 143.36 13.04
 6 2 -11 28.29 13.33
 7 10 -12 6.57 14.22
 6 0 -12 1.54 13.01
 5 -7 -12 28.51 10.46
 2 -19 -12 59.73 6.12
 -2 -21 -12 181.43 13.87
 -5 -13 -12 8.9 13.67
 -2 -22 -13 14.44 7.69
 -5 -14 -13 45.25 13.12
 -5 -15 -14 -2.64 13.26
 4 -16 -15 -0.99 8.04
 4 -17 -16 25.23 9.81
 4 -18 -17 8.87 9.61
 -4 -21 -17 -1.15 13.07
 -5 -18 -18 2.26 14.79
 3 -23 -19 14.63 7.35
 5 -16 -20 12.82 11.34
 -2 -27 -20 9.22 10.28
 4 -21 -21 7.34 9.19
 -4 -23 -21 4.19 14.35
 -3 -26 -22 12.3 13.12
 4 -22 -23 1.72 9.4
 -1 -29 -23 12.66 9.19
 -2 -28 -23 17.25 11.42
 6 -13 -24 0 17.53
 5 -19 -26 6.04 13.94
 4 -23 -26 7.61 10.65
 6 -14 -27 -0.14 18.26
 -2 35 7 15.36 4.81
 1 31 6 128.84 9.76
 0 26 6 226.88 13.75
 1 23 5 1.44 5.04
 -4 29 5 7.92 8.23
 -3 17 4 476.62 29.54
 3 25 3 24.83 8.07
 2 17 3 246.08 16.3
 -4 17 3 25.17 8.17
 -5 25 3 -3.21 10.2
 3 19 2 537.67 33.58
 -6 32 2 -1.34 13.44
 -4 9 1 87.88 11
 -5 15 1 8.75 9.66
 -6 25 1 -3.77 14.89
 5 32 0 -1.74 13.72
 4 18 0 -3.65 8.11
 2 5 0 506.02 30.32
 -6 20 0 -6.18 14.89
 -5 8 -1 28.14 10.2
 6 30 -3 0 13.65
 5 15 -3 18.77 10.33
 6 24 -4 26.59 14.4
 3 -2 -4 49.95 8.51
 6 19 -5 45.03 14.81
 5 8 -5 43.36 10.76
 -2 -11 -5 1.99 5.76
 -5 -2 -5 31.12 10.34
 -6 4 -5 49.67 14.13
 6 15 -6 21.67 13.3
 -3 -11 -6 2.02 8.33
 -5 -4 -6 44.31 10.31
 -6 2 -6 45.25 13.93
 -6 0 -7 9.33 13.7
 -6 -2 -8 1.86 13.66
 -6 -5 -10 19.81 13.3
 7 12 -11 2.98 13
 4 -11 -11 -7.04 7.94
 6 -2 -13 6.81 12.46
 5 -10 -14 53.55 12.11
 4 -15 -14 9.31 7.69
 6 -5 -15 -2.07 12.05
 -3 -22 -15 18.76 10.42
 4 -19 -18 9.39 9.65
 -4 -22 -19 0 13.04
 0 -28 -20 23.36 5.68
 6 -12 -22 8.31 15.58
 5 -18 -23 -6.36 11.68
 3 -26 -26 2.04 8.61
 -3 30 6 10.85 6.83
 2 30 5 -0.85 6.95
 3 33 4 43.68 9.66
 -5 33 4 34.92 13.71
 4 30 2 0.97 8.9
 -4 13 2 26.13 8.11
 3 14 1 22.01 8.29
 3 10 0 307.02 20.71
 -4 3 -1 155.51 14.77
 -6 16 -1 -1.2 12.8
 6 39 -2 -1.69 15.96
 6 40 -2 19.85 16.3
 5 19 -2 58.68 11.55
 6 29 -3 -3.88 14.2
 -2 -7 -3 560.97 33.51
 -4 -2 -3 289.62 20.29
 6 23 -4 1.52 14.44
 5 11 -4 50.88 11.13
 -2 -9 -4 649.3 38.65
 5 5 -6 31.76 10.39
 -4 -8 -6 2.53 8.47
 5 0 -8 173.47 15.88
 4 -6 -8 25.34 8.9
 6 6 -9 -7.08 12.98
 5 -2 -9 32.21 9.86
 3 -12 -9 456.95 28.4
 2 -15 -9 102.68 8.26
 -4 -14 -10 180.48 15.24
 3 -15 -11 61.11 7.52
 -3 -18 -11 3.6 9.18
 7 9 -12 24.01 16.11
 7 5 -14 14.34 14.69
 -3 -21 -14 6.52 9.31
 -4 -20 -16 4.34 12.6
 2 -24 -17 6 4.86
 -5 -17 -17 11.27 14.29
 -3 -24 -18 19.39 11.76
 2 -26 -20 25.8 5.89
 5 -17 -21 -0.82 11.1
 -4 -23 -22 3.49 15.12
 -3 -26 -23 3.88 13.46
 6 -14 -26 -7.01 18.71
 0 36 7 98.51 7.19
 -4 30 5 1.98 8.94
 1 17 4 14.02 4.58
 -5 34 4 0.17 11.86
 4 43 3 -0.06 13.5
 4 44 3 -0.77 13.41
 4 45 3 -2.79 12.91
 -3 9 2 34.15 7.96
 -5 20 2 2.71 10.06
 -6 33 2 5.81 13.85
 -6 26 1 18.29 14.91
 5 31 0 8.57 13.65
 5 24 -1 66.66 12.87
 4 13 -1 1.48 9.11
 6 38 -2 15.59 14.75
 2 -1 -2 87.12 7.57
 4 6 -3 17.97 9.59
 -3 -5 -3 449.08 28.1
 -5 3 -3 90.61 12.22
 -6 10 -3 16.21 14.5
 -3 -7 -4 165.08 13.48
 -4 -4 -4 39.04 9.16
 -6 7 -4 9.95 13.1
 6 18 -5 1.12 13.7
 2 -8 -5 740.13 43.56
 -3 -9 -5 87.64 9.97
 -4 -6 -5 -2.53 8.16
 2 -10 -6 1077.63 62.9
 6 11 -7 1.19 13.22
 4 -4 -7 0 8.83
 -4 -11 -8 25.48 10.05
 -5 -7 -8 1.69 10.23
 1 -17 -9 43.23 3.9
 -1 -18 -9 16.7 5.56
 -6 -3 -9 19.27 13.42
 5 -6 -11 -5.41 10.22
 -6 -6 -11 1.01 14.95
 -3 -19 -12 20.5 7.94
 5 -9 -13 4.75 10.54
 4 -14 -13 35.68 8.16
 -3 -20 -13 3.85 8.77
 6 -4 -14 3.32 12.56
 7 3 -15 -0.12 14.41
 -4 -19 -15 50.28 12.34
 -5 -16 -16 4.35 13.02
 6 -8 -17 2.54 13.28
 -1 -26 -17 47.83 8.27
 6 -9 -18 4.54 14.15
 6 -10 -19 2.26 14.43
 -5 -18 -19 -3.63 14.83
 2 -27 -22 2.77 5.37
 6 -13 -23 -0.75 15.5
 -2 -28 -24 0 11.69
 5 -19 -25 8.36 13.53
 4 -23 -25 -0.66 10.04
 -3 23 5 72.89 8.28
 3 32 4 -4.36 8.5
 2 22 4 70.71 8.76
 -4 23 4 6.73 8.09
 4 41 3 7.05 12.46
 4 42 3 8.7 12.65
 3 24 3 79.47 9.8
 0 10 3 78.49 4.93
 -3 13 3 40.32 8.01
 -5 26 3 8.79 10.39
 4 29 2 19.96 8.98
 2 12 2 786.26 46.5
 -6 34 2 1.56 13.99
 5 43 1 -1.37 14.08
 5 44 1 2.23 14.39
 5 45 1 4.16 14.71
 5 46 1 -1.29 14.63
 -5 16 1 59.61 10.77
 5 30 0 6.04 12.4
 4 17 0 198.84 15.52
 -6 21 0 35.28 14.25
 -3 0 -1 784.82 46.83
 -6 17 -1 44.75 14.07
 6 37 -2 10.33 14.29
 4 9 -2 123.53 12.65
 3 3 -2 26.57 7.11
 6 28 -3 3.21 14.18
 5 14 -3 -1.37 9.93
 6 22 -4 21.29 14.05
 4 3 -4 -0.44 9.84
 -6 5 -5 4.13 13.19
 6 14 -6 0 13.1
 4 -2 -6 60.69 9.98
 5 2 -7 141.44 14
 6 8 -8 18.63 12.92
 -6 -1 -8 18.16 13.74
 6 3 -10 11.45 12.85
 7 11 -11 14.17 14.58
 -4 -15 -11 1.41 9.69
 -5 -11 -11 8.18 12.11
 6 -1 -12 2.48 13.23
 -4 -16 -12 37.09 10.68
 -4 -18 -14 3.58 11.45
 -5 -15 -15 4.63 13.87
 7 1 -16 9.34 14.75
 6 -7 -16 16.71 13.11
 5 -13 -16 6.59 10.88
 5 -14 -17 0 11.07
 -2 -25 -17 6.13 10.08
 -4 -21 -18 11.54 13.13
 4 -20 -19 11.02 8.76
 6 -11 -20 5.21 14.45
 -4 -23 -23 -0.13 15.21
 -3 -26 -24 -1.85 14.79
 6 -14 -25 16.57 16.59
 -2 26 6 342.84 21.08
 2 29 5 132.71 10.95
 -5 35 4 5.75 13.56
 4 40 3 24.49 14.13
 -4 18 3 17.66 8.45
 3 18 2 0 8.91
 -6 35 2 -8.26 14.12
 5 41 1 -0.19 14.23
 5 42 1 0.05 13.93
 4 22 1 36.69 10.54
 2 8 1 30.1 5.75
 -6 27 1 10.87 13.37
 5 23 -1 5.65 10.54
 3 6 -1 53.3 8.3
 -1 -3 -1 162.18 10.96
 -5 9 -1 26.95 9.92
 6 35 -2 1.16 15.39
 6 36 -2 16.59 15.44
 5 18 -2 -6.86 10.08
 -4 1 -2 4.76 9.71
 -5 6 -2 1.63 10.27
 6 27 -3 0 13.69
 2 -6 -4 38.12 5.57
 -5 1 -4 24.9 9.66
 5 7 -5 139.98 14.18
 -5 -1 -5 3.27 9.93
 -5 -3 -6 8.66 10.26
 -6 3 -6 22.43 13.99
 -1 -15 -7 254.31 15.86
 -5 -5 -7 3.05 10.03
 -6 1 -7 10.35 13.83
 6 5 -9 9.16 12.78
 -2 -17 -9 36.35 7.88
 7 13 -10 1.86 14.25
 -6 -4 -10 14.88 13.34
 7 8 -12 3.77 14.09
 -5 -12 -12 0.27 12.32
 -4 -17 -13 60.1 12.65
 -5 -13 -13 0 12.77
 7 4 -14 -0.31 14.27
 -5 -14 -14 70.16 13.59
 5 -12 -15 61.51 12.17
 3 -20 -15 3.98 6.28
 -3 -23 -17 14.78 10.73
 5 -15 -18 12.94 11.05
 -5 -17 -18 14.1 14.67
 -2 -27 -21 5.25 10.47
 5 -18 -22 2.53 11.41
 4 -22 -22 -1.05 9.1
 -1 -29 -24 -0.95 9.48
 -4 -23 -24 0 16.11
 3 -26 -25 0.8 8.09
 2 -28 -25 -1.65 5.46
 -2 -28 -25 8.62 12.67
 -3 -26 -25 -11.99 14.92
 -2 36 7 50.91 5.91
 2 43 6 45.43 9.99
 1 30 6 21.55 5.65
 -3 31 6 123.73 10.6
 -4 31 5 23.38 8.7
 3 31 4 76.61 10.49
 -5 36 4 11.86 13.3
 4 39 3 11.01 13.23
 -5 27 3 10.09 12.01
 4 28 2 76.65 10.63
 -5 21 2 58.1 11.11
 -6 36 2 24.64 14.71
 5 40 1 15.58 13.16
 -3 6 1 54.73 7.88
 -4 10 1 -4.08 9.56
 5 29 0 9.92 12.15
 -3 3 0 207.72 14.74
 -6 22 0 9.11 13.17
 -2 -2 -1 693.16 40.98
 6 34 -2 9.62 15.55
 3 0 -3 474.58 29.26
 6 21 -4 14.06 13.69
 5 10 -4 1.24 9.94
 -6 8 -4 11.76 13.13
 6 17 -5 64.72 14.99
 4 0 -5 460.97 29.47
 5 4 -6 17.23 9.86
 3 -7 -6 266.58 17.92
 6 10 -7 13.01 13.16
 2 -12 -7 156.29 10.66
 -2 -14 -7 247.37 16.73
 -4 -9 -7 228.1 17.15
 -5 -8 -9 11.17 11.96
 4 -10 -10 111.33 11.75
 7 10 -11 2.5 14.52
 2 -18 -11 87.16 7.31
 5 -8 -12 11.9 10.09
 4 -13 -12 6.48 7.86
 6 -3 -13 17.98 13.94
 3 -19 -14 28.58 6.86
 7 2 -15 6.03 14.3
 6 -6 -15 -1.71 12.76
 3 -21 -16 4.18 6.22
 7 -1 -17 -5.1 14.38
 5 -16 -19 2.13 11.45
 -2 -26 -19 7.92 10.42
 -1 -28 -21 0.52 8.1
 -3 -25 -21 -2.13 12.28
 3 -25 -22 0.1 7.45
 6 -14 -24 2.98 15.28
 5 -19 -24 7.79 12.9
 -4 -23 -25 -8.75 17.31
 -2 -28 -26 1.86 13.22
 -3 -26 -26 6.54 15.65
 6 -15 -27 -6.11 18.11
 -2 -28 -27 9.11 14.1
 -3 -26 -27 9.43 17.89
 2 42 6 -1.71 8.37
 -3 18 4 6.76 8.02
 -4 24 4 118.77 12.09
 4 38 3 54.36 14.22
 3 23 3 248.12 17.57
 -4 14 2 120.26 11.83
 -6 37 2 -1.63 14.08
 5 38 1 18.28 14.35
 5 39 1 -1.42 13.69
 4 21 1 133.59 13.21
 3 13 1 15.16 7.78
 -5 17 1 43.16 10.93
 -6 28 1 17.1 14.4
 3 9 0 85.13 9.67
 4 12 -1 27.7 8.8
 -4 4 -1 117.32 12.33
 -6 18 -1 -1.64 13.29
 6 33 -2 3.18 15.39
 5 17 -2 49.27 11.08
 6 26 -3 16.15 14.35
 5 13 -3 2.32 10.1
 -4 -1 -3 0.89 9.46
 -5 4 -3 0.6 10.23
 -6 11 -3 15.89 14.64
 6 13 -6 5.07 13.21
 3 -9 -7 75.13 9.43
 -3 -12 -7 146.65 13.11
 6 7 -8 32.36 13.4
 5 -1 -8 2.13 9.67
 5 -3 -9 74.89 10.88
 -6 -2 -9 11.25 13.75
 3 -14 -10 162.88 12.19
 -6 -5 -11 19.91 13.38
 5 -11 -14 -5.7 11.87
 -2 -24 -16 76.27 10.4
 -4 -20 -17 3.88 11.52
 -5 -16 -17 1.33 13.54
 -1 -27 -19 1.95 8
 -3 -24 -19 24.13 11.71
 -4 -22 -21 -0.59 14.74
 6 -13 -22 -6.91 15.02
 4 -23 -24 3.16 9.69
 5 -20 -27 -4.2 13.72
 2 41 6 23.49 8.41
 -2 20 5 24.71 5.73
 -3 24 5 1.59 6.47
 -4 32 5 0.4 8.29
 3 30 4 0.85 8.07
 -2 15 4 251.78 15.86
 -5 37 4 3.15 13.49
 4 37 3 11.11 13.12
 2 16 3 181.6 12.82
 -5 28 3 0.19 10.77
 4 27 2 3.3 10.22
 -2 7 2 1466.31 85.28
 -5 22 2 17.89 10.04
 5 37 1 0 14.13
 5 28 0 47.15 13.2
 4 16 0 -2.82 8.83
 -6 23 0 3.88 13.45
 -3 -2 -2 1.67 7.02
 4 5 -3 43.88 9.93
 6 16 -5 2.52 13.31
 3 -5 -5 732.43 43.88
 -6 6 -5 7.24 11.72
 -4 -7 -6 243.4 17.6
 -6 4 -6 -4.69 13.56
 5 1 -7 8.48 10.78
 -5 -6 -8 -2.5 10.15
 -6 0 -8 -0.05 13.69
 7 15 -9 10.38 13.7
 7 12 -10 2.36 14.3
 6 2 -10 45.9 13.65
 -5 -9 -10 53.62 13.17
 7 7 -12 2.16 14.25
 7 5 -13 6.61 14.11
 3 -18 -13 1.99 6.38
 7 3 -14 2.43 15.92
 6 -5 -14 28.78 13.77
 7 0 -16 -5.89 16.04
 -3 -22 -16 4.73 10.82
 6 -9 -17 -4.3 12.7
 3 -22 -17 21.78 7.02
 6 -10 -18 8.98 14.56
 6 -11 -19 0.51 13.3
 -4 -21 -19 18.55 13.11
 -5 -17 -19 8.3 14.86
 0 -29 -23 7.7 6.23
 -1 -29 -25 0 9.82
 6 -15 -26 -2.45 18.34
 2 40 6 11.41 7.97
 -3 32 6 5.9 6.85
 2 28 5 15.19 6.27
 1 22 5 101.28 8.01
 4 36 3 40.69 13.05
 -4 19 3 21.51 8.38
 1 8 2 691.27 40.44
 5 36 1 41.5 15.27
 -6 29 1 9.91 14.53
 5 27 0 0.81 12.07
 -5 10 -1 152.42 14.49
 -6 19 -1 58.31 14.16
 6 32 -2 5.3 13.88
 4 8 -2 24.61 9.78
 -5 7 -2 90.86 12.15
 -6 15 -2 29.23 13.58
 2 -4 -3 9.19 4.57
 -6 12 -3 35.16 13.58
 6 20 -4 -9.49 13.58
 5 9 -4 134.9 13.79
 4 2 -4 395.59 26
 -4 -3 -4 -4.33 8.93
 -5 2 -4 -8.38 9.96
 -6 9 -4 10.16 13.23
 5 6 -5 18.27 10.36
 -4 -5 -5 94.22 10.92
 6 12 -6 2.25 12.83
 -3 -10 -6 312.21 21.26
 6 9 -7 18.75 12.84
 4 -5 -7 195.71 15.5
 -5 -4 -7 58.36 11.23
 -6 2 -7 10.72 13.49
 6 4 -9 19.81 12.66
 -2 -18 -10 21.17 6.93
 -3 -16 -10 -1.44 8.05
 -4 -13 -10 0 9.26
 -6 -3 -10 0.16 13.44
 7 9 -11 5.66 14.24
 5 -7 -11 86.15 12.07
 6 -2 -12 13.89 14.27
 5 -10 -13 27.87 11.51
 7 1 -15 -1.02 16.3
 4 -17 -15 60.93 9.82
 6 -8 -16 3.2 12.67
 4 -18 -16 3.02 9.16
 -1 -25 -16 4.46 6.19
 -4 -19 -16 14.67 11.9
 -5 -15 -16 -2.44 13.5
 6 -12 -20 3.99 14.05
 -2 -27 -22 -7.08 11.15
 -3 -25 -22 1.32 12.84
 -4 -22 -22 -2.91 14.65
 6 -14 -23 -3.21 14.58
 5 -19 -23 4.96 12.36
 5 -20 -26 -1.01 13.37
 -2 37 7 1.42 4.89
 3 44 5 0 9.93
 -4 33 5 12.13 9.21
 2 21 4 463.35 28.44
 -4 25 4 -3.11 8.49
 4 35 3 7.68 10.98
 -3 14 3 114.7 10.53
 -5 29 3 46.93 12.08
 -1 6 2 154.33 9.87
 5 35 1 0.69 13.86
 4 20 1 10.26 9.71
 -2 4 1 161.8 11.3
 -6 30 1 -0.46 12.88
 -2 1 0 -0.15 5.01
 -6 24 0 19.62 13.83
 6 31 -2 8.72 13.65
 5 16 -2 23.18 10.05
 3 -3 -4 175.53 12.81
 -5 0 -5 78.22 11.92
 4 -3 -6 13.26 8.84
 -5 -2 -6 73.56 11.28
 6 6 -8 22.94 13.1
 4 -7 -8 327.36 22.08
 -4 -10 -8 51.16 9.87
 7 14 -9 -7.95 14.38
 -5 -7 -9 24.88 11.8
 7 11 -10 6.76 14.84
 -1 -19 -10 228.03 14.98
 4 -12 -11 182.36 14.37
 -4 -14 -11 152.71 14.43
 3 -17 -12 182.04 13.23
 -5 -11 -12 10.59 12.11
 6 -4 -13 1.84 12.22
 -5 -12 -13 36.9 13.96
 4 -16 -14 3.69 7.86
 -5 -13 -14 -2.92 13.36
 -2 -23 -15 -3.08 7.81
 -3 -21 -15 46.92 10.67
 -4 -18 -15 17.58 12.08
 -5 -14 -15 26.38 13.43
 7 -2 -17 -5.77 14.9
 4 -19 -17 19.94 8.71
 0 -26 -17 4.76 4.39
 5 -18 -21 5.18 12.37
 3 -26 -24 2.67 7.66
 6 -15 -25 -11.79 17.44
 -1 -29 -26 -1.9 10.54
 4 -24 -27 3.62 10.68
 -1 -29 -27 5.5 11.02
 0 35 7 1.28 3.48
 2 39 6 4.24 7.83
 3 42 5 21.19 12.18
 3 43 5 5.62 12
 3 29 4 48.88 9.76
 3 22 3 52.24 9.13
 4 26 2 147.37 14.19
 -4 15 2 41.51 8.45
 -5 23 2 14.88 9.37
 -5 18 1 1.15 10.31
 5 26 0 81.07 12.96
 4 15 0 118.54 12.06
 2 4 0 218.73 14.31
 -5 14 0 166.49 15.55
 6 41 -1 0.89 15.94
 4 11 -1 15.21 9.14
 3 5 -1 17.92 7.22
 6 30 -2 13.74 13.98
 3 2 -2 816.13 48.69
 1 -4 -2 435.92 25.82
 -2 -4 -2 182.83 12.25
 -4 2 -2 196.94 15.94
 -6 16 -2 2.95 14.41
 5 12 -3 0.22 10.3
 -3 -4 -3 0.21 7.22
 -5 5 -3 201.62 16.85
 6 19 -4 26.87 13.57
 6 15 -5 27.37 13.05
 -3 -8 -5 26.06 8.59
 -6 7 -5 -10.78 13.41
 5 3 -6 16.33 10.89
 -2 -12 -6 178.7 12.66
 -3 -13 -8 27.3 8.55
 -6 -1 -9 -0.86 13.6
 -2 -19 -11 273.28 18.32
 -3 -17 -11 82.26 10.12
 -6 -4 -11 20.82 14.99
 -4 -15 -12 -1.96 10.02
 7 4 -13 6.33 14.16
 -4 -16 -13 2.45 11.27
 -3 -20 -14 -0.49 9.12
 -4 -17 -14 59.31 13.05
 6 -7 -15 14.78 13.09
 7 -1 -16 3.59 15.71
 5 -14 -16 11.31 11.18
 5 -15 -17 8.7 11.2
 2 -25 -18 1.3 4.8
 -2 -25 -18 0 10
 -3 -23 -18 0.8 11.51
 -4 -20 -18 3.53 12.6
 -5 -16 -18 -2.8 14.35
 -4 -21 -20 8.76 13.7
 6 -13 -21 -6.84 14.44
 4 -22 -21 6.07 8.96
 4 -23 -23 4.1 9.06
 -3 -25 -23 -5.26 13.04
 -4 -22 -23 2.97 15.56
 5 -20 -25 12.23 12.19
 2 38 6 14.67 7.61
 1 29 6 86.4 7.73
 -2 27 6 38.96 5.73
 -3 33 6 77.68 8.91
 3 41 5 0 10.27
 -4 34 5 11.81 9.49
 -3 19 4 376.25 23.98
 4 34 3 20.16 11.05
 -5 30 3 -0.5 11.7
 2 11 2 7.45 5.45
 5 34 1 1.05 14.08
 3 12 1 74.81 9.22
 -6 31 1 6.17 14.16
 -4 8 0 45.77 9.01
 -6 25 0 -0.48 13.27
 6 40 -1 -12.93 14.18
 2 1 -1 61.47 6.7
 -3 1 -1 78.68 9.06
 -4 5 -1 230.79 17.43
 -5 11 -1 2.23 9.87
 -6 20 -1 5.81 13.14
 -6 13 -3 5.14 13.08
 -3 -6 -4 33.82 8.52
 -6 10 -4 45.26 13.82
 4 -1 -5 5.16 8.54
 6 11 -6 11.28 12.59
 -6 5 -6 23.25 13.6
 -4 -8 -7 -0.23 9.55
 -6 3 -7 33.57 13.92
 5 -2 -8 119.04 13.63
 -6 1 -8 3.69 13.57
 6 3 -9 5.19 13.59
 5 -4 -9 11.98 10.22
 6 1 -10 8.24 13.16
 7 8 -11 24.1 14.59
 5 -9 -12 28.01 10.42
 -2 -20 -12 -4.17 6.98
 4 -15 -13 5.61 7.37
 -3 -19 -13 1.35 8.58
 7 2 -14 5.7 14.08
 6 -6 -14 -2.1 13.16
 -2 -22 -14 41.9 8.16
 5 -13 -15 5.85 11.6
 5 -16 -18 -2.86 10.4
 4 -20 -18 3.53 8.87
 3 -23 -18 14.98 7.17
 -2 -27 -23 6.5 11.45
 6 -15 -24 5.34 15.06
 -3 -25 -24 -5.16 14.04
 -4 -22 -24 -0.01 15.65
 -4 -22 -25 -0.31 18.79
 4 -24 -26 -2.34 10.31
 6 -16 -27 0 18.72
 3 40 5 57.82 11.21
 2 27 5 70.47 8.13
 -3 25 5 -0.86 6.59
 -4 26 4 124.54 12.12
 4 33 3 6.4 10.53
 -4 20 3 0.34 7.82
 4 25 2 5.29 8.71
 -5 24 2 21.8 10.44
 5 33 1 11.04 12.54
 -3 7 1 59.55 7.94
 -6 32 1 2.55 13.18
 5 25 0 0.82 10.75
 3 8 0 135.73 12.16
 -1 0 0 305 18.36
 6 38 -1 49.59 14.78
 6 39 -1 7.25 15.66
 6 29 -2 -3.15 15.17
 5 15 -2 1.76 10.05
 -5 8 -2 -0.14 10.74
 -4 0 -3 360.12 23.97
 6 18 -4 0 13.47
 5 8 -4 3.41 10.11
 -5 3 -4 120.8 13.28
 6 14 -5 10.67 12.96
 5 5 -5 156.72 14.79
 -2 -10 -5 6.03 5.54
 -1 -13 -6 8.46 4.08
 6 8 -7 23.15 13.03
 5 0 -7 206.47 16.69
 7 16 -8 5.12 14.09
 -5 -5 -8 15.4 10.23
 7 13 -9 6.03 14.64
 3 -13 -9 45.04 7.86
 -4 -11 -9 1.96 8.7
 7 10 -10 25.51 14.59
 5 -6 -10 -1.53 9.51
 2 -17 -10 46.29 6.14
 -5 -8 -10 -1.14 12.33
 -6 -2 -10 17.79 13.84
 6 -3 -12 30.15 12.94
 -2 -21 -13 153.14 12.59
 5 -12 -14 86.69 13.12
 7 0 -15 6.96 14.37
 -1 -24 -15 -0.44 5.67
 -4 -19 -17 2.74 11.17
 -5 -15 -17 2.12 13.68
 7 -4 -18 -2.78 14.63
 5 -17 -19 0 10.25
 -5 -16 -19 -3.9 14.6
 6 -14 -22 1.29 14.6
 5 -19 -22 -0.58 11.2
 -1 -28 -22 0.41 8.39
 -2 38 7 47.1 5.77
 2 37 6 1.56 7.17
 -1 25 6 0 2.95
 3 39 5 0.7 9.52
 -4 35 5 0 10.17
 3 28 4 69.7 9.48
 1 16 4 487.15 28.84
 -5 31 3 68.61 14.34
 5 32 1 2.09 12.37
 2 7 1 321.08 20.02
 -5 19 1 41.81 10.61
 -6 33 1 8.67 13.96
 -3 4 0 435.28 26.98
 -5 15 0 -2.83 9.45
 -6 26 0 16.36 13.78
 6 37 -1 -0.89 13.67
 -6 21 -1 36.86 14.16
 6 28 -2 26.51 14.29
 4 7 -2 125.68 12.77
 -1 -5 -2 799.06 46.63
 -6 17 -2 44.37 13.75
 6 22 -3 28.02 13.62
 5 11 -3 44.22 10.64
 4 4 -3 126.69 13.04
 3 -1 -3 47.93 7.82
 -2 -6 -3 68.04 7.03
 -4 -2 -4 204.93 15.87
 -5 1 -5 12.12 10.1
 -6 8 -5 9.33 13.02
 -4 -6 -6 7.37 8.29
 -5 -3 -7 -0.23 10.17
 6 5 -8 46.13 13.33
 -6 0 -9 9.27 13.53
 4 -11 -10 14.05 8.63
 3 -16 -11 6.59 5.82
 -1 -20 -11 9.38 5.31
 -6 -3 -11 13.94 13.17
 7 3 -13 9.95 14.39
 6 -9 -16 -0.95 12.64
 -5 -14 -16 24.91 12.35
 7 -3 -17 6.7 15.86
 6 -10 -17 2.07 12.25
 -3 -22 -17 1.68 11.03
 6 -11 -18 -4.2 12.74
 6 -12 -19 -8.84 14.06
 4 -21 -19 1.43 8.7
 -4 -20 -19 2.47 12.1
 3 -25 -21 -0.5 7.11
 -3 -24 -21 12.96 12.31
 5 -20 -24 -0.38 11.73
 -3 -25 -25 7.91 14.54
 6 -16 -26 0 17.54
 -3 -25 -26 -12.81 15.13
 -3 -25 -27 0 16.14
 -3 34 6 1.31 6.87
 3 38 5 65.77 10.69
 2 20 4 62.21 8.18
 -1 14 4 579.29 33.74
 4 32 3 2.94 10.23
 3 21 3 190.85 14.8
 -4 16 2 38.88 8.09
 -1 3 1 403.42 23.89
 5 24 0 56.12 12.37
 4 14 0 6.2 8.63
 6 36 -1 -0.17 13.31
 5 19 -1 39.75 10.84
 2 -2 -2 1.32 5.04
 6 17 -4 20.56 13.71
 4 1 -4 3.31 9.45
 -2 -8 -4 77.68 7.67
 -6 11 -4 3.2 13.2
 -4 -4 -5 32.98 9.17
 6 10 -6 15.44 12.59
 5 2 -6 68.64 11.14
 -5 -1 -6 -2.71 9.95
 -6 6 -6 -2.21 13.59
 -3 -11 -7 39.73 9.12
 7 15 -8 7.61 14.45
 -6 2 -8 6.5 13.93
 7 12 -9 0 14.07
 -5 -6 -9 -1.48 10.63
 7 7 -11 -0.63 13.77
 5 -8 -11 1.63 9.84
 4 -14 -12 107.29 11.04
 -5 -10 -12 4.11 11.89
 6 -5 -13 38.51 13.91
 5 -11 -13 -5.4 10.05
 7 1 -14 0.95 13.78
 -1 -23 -14 42.83 6.52
 6 -8 -15 7.11 12.43
 -5 -13 -15 -10.62 12.25
 7 -2 -16 -0.97 14.59
 -4 -18 -16 5.83 11.41
 -1 -26 -18 39.72 8.5
 -3 -23 -19 0.68 11.45
 6 -15 -23 -1.38 14.34
 -2 -27 -24 -0.27 11.86
 4 -24 -25 10.57 9.75
 5 -21 -27 0 13.14
 1 41 7 23.68 6.32
 -1 34 7 3.18 2.27
 2 36 6 30.72 7.56
 -2 21 5 74.33 7.23
 3 27 4 16.7 7.84
 -4 27 4 1.63 8.46
 -3 15 3 58.36 8.43
 -4 21 3 42.67 9.04
 -5 32 3 13.71 11.84
 -5 25 2 -3.02 10.07
 5 31 1 21.3 13.69
 -5 20 1 -1.74 9.86
 -6 34 1 0.01 13.63
 -6 27 0 0.3 13.02
 6 35 -1 -1.25 13.54
 4 10 -1 14.21 9.57
 -6 22 -1 4.29 13.13
 6 27 -2 9.9 13.95
 -3 -1 -2 55.8 8.13
 -4 3 -2 14.74 9.38
 -5 9 -2 77.51 11.78
 6 21 -3 4.29 13.59
 -5 6 -3 -0.75 9.85
 6 13 -5 1.66 13.24
 3 -8 -6 11.1 7.31
 6 7 -7 57.6 13.43
 4 -6 -7 2.83 8.86
 -6 4 -7 -3.78 13.64
 -4 -9 -8 167.17 14.52
 6 2 -9 29.57 12.95
 7 9 -10 10.2 13.64
 6 0 -10 56.1 13.44
 6 -2 -11 37.68 13.28
 -1 -21 -12 4.7 5.42
 -6 -4 -12 11.72 13.78
 -1 -22 -13 107.99 9.03
 -5 -11 -13 13.69 13.57
 -5 -12 -14 53.17 14.13
 -2 -24 -17 62.12 10.84
 -5 -15 -18 -1.63 14.3
 6 -14 -21 -2.74 14.05
 -4 -21 -22 9.96 15.19
 2 -28 -24 -0.42 4.97
 0 -29 -24 -0.21 6.58
 6 -16 -25 10.56 15.85
 -2 -27 -25 -3.7 12.25
 -2 39 7 0 4.87
 3 37 5 0 8.66
 2 26 5 0.46 6.87
 -3 26 5 0.36 6.4
 -3 20 4 4.64 7.62
 4 31 3 2.8 9.86
 -5 33 3 31.44 12.59
 5 43 2 8.09 13.87
 5 44 2 5.39 15.22
 5 45 2 10.06 14.48
 5 30 1 15.38 12.28
 -6 35 1 13 14.26
 -4 9 0 253.06 18.21
 -5 16 0 63.84 10.67
 6 34 -1 5.11 13.58
 5 18 -1 3.71 9.91
 -4 6 -1 12.89 9.48
 6 26 -2 24.73 13.91
 5 14 -2 56.91 11.29
 -6 18 -2 -0.24 14.31
 5 7 -4 169.92 15.32
 3 -6 -5 3.18 7.2
 -6 9 -5 -0.18 13.42
 4 -4 -6 56.5 9.75
 6 4 -8 13.18 13.82
 4 -8 -8 11.46 7.39
 -5 -4 -8 39.96 10.85
 -2 -16 -9 107.54 10.44
 -3 -15 -10 52 8.85
 -5 -7 -10 80.57 13.72
 -6 -1 -10 -2.32 14.7
 -4 -13 -11 -0.04 9.8
 6 -4 -12 15.45 13.91
 6 -7 -14 30.82 13.52
 7 -1 -15 -0.01 15.47
 -4 -17 -15 25.99 12.46
 -3 -21 -16 45.44 11.42
 7 -5 -18 7.43 14.55
 -4 -19 -18 9.97 12.03
 3 -24 -19 -3.39 6.4
 -4 -20 -20 0.91 13.05
 0 -28 -21 9.29 5.81
 -2 -26 -21 7.09 9.09
 4 -23 -22 2.29 8.7
 -3 -24 -22 7 12.92
 5 -20 -23 0.6 11
 3 -26 -23 9.18 7.24
 -4 -21 -23 -3.6 15.6
 5 -21 -26 10.15 12.66
 -2 -27 -26 -1.54 13.27
 -2 -27 -27 6.29 13.86
 1 40 7 6.29 6.1
 2 35 6 25.83 7.86
 1 28 6 105.01 8.6
 -2 28 6 212.05 13.68
 -3 35 6 35.81 7.52
 3 36 5 42.12 9.41
 1 21 5 4.69 4.83
 -1 19 5 404.04 23.68
 -4 37 5 0 8.89
 -2 16 4 194.09 12.73
 3 20 3 -1.54 8.9
 5 41 2 2.4 13.55
 5 42 2 4.03 13.74
 4 23 2 2.6 9.57
 -2 8 2 -2.49 4.86
 -5 26 2 25.55 11.09
 3 11 1 40.67 8.47
 -6 36 1 10.31 14.17
 5 23 0 -1.63 10.14
 1 1 0 10.88 4.36
 -6 28 0 9.39 14.25
 6 33 -1 7.46 13.37
 3 4 -1 208.91 14.79
 -2 -1 -1 3.29 5.13
 -6 23 -1 19.58 15.12
 5 10 -3 -5.26 10.56
 6 16 -4 16.62 13.56
 -5 4 -4 3.31 9.92
 -6 12 -4 61.89 14.78
 5 4 -5 1.06 9.7
 4 -2 -5 274.86 19.53
 -1 -11 -5 41.59 4.9
 -3 -9 -6 10.82 7.97
 -6 7 -6 20.63 13.62
 7 17 -7 1.71 14.49
 5 -1 -7 5.92 9.78
 3 -10 -7 215.69 14.97
 -2 -13 -7 4.62 6.61
 7 14 -8 -1.06 14.31
 5 -3 -8 42.93 11.07
 7 11 -9 8.05 14.12
 -6 1 -9 13.82 13.56
 7 6 -11 3.5 13.92
 4 -13 -11 12.94 8.28
 -6 -2 -11 28.42 14.05
 5 -10 -12 13.67 11.16
 -4 -14 -12 54.89 11.05
 7 2 -13 28.5 14.49
 -4 -15 -13 -2.32 9.63
 -4 -16 -14 -4.02 11.4
 5 -15 -16 8.31 10.96
 7 -4 -17 -0.96 15.82
 -5 -14 -17 16.86 13.42
 -2 -25 -19 14.43 10
 4 -22 -20 -0.73 8.84
 5 -19 -21 -1.2 12.03
 -1 -28 -23 6.01 8.96
 6 -16 -24 -0.01 15.94
 -4 -21 -24 -5.89 16.52
 3 -27 -27 -1.51 8.21
 -4 38 5 45.34 12.67
 4 44 4 -2.15 12.44
 3 26 4 63.77 9.02
 0 14 4 117.58 7.09
 -4 28 4 59.56 9.75
 4 30 3 14.01 9.36
 -1 10 3 573.14 33.43
 -5 34 3 0 13.32
 5 40 2 -1.96 13.64
 -4 17 2 149.45 12.93
 5 29 1 2.32 11.45
 1 4 1 568.66 33.47
 -5 21 1 23.74 9.98
 -6 37 1 9.41 14.32
 4 13 0 22.74 9.12
 -6 29 0 9.18 14.12
 6 32 -1 5.39 13.42
 -3 2 -1 396.36 24.87
 6 25 -2 -4.16 14.14
 4 6 -2 1.03 9.92
 3 1 -2 7.55 6.78
 -6 19 -2 42.89 14.05
 6 20 -3 4.43 13.57
 4 3 -3 18.67 9.92
 -1 -7 -3 502.49 29.68
 -3 -3 -3 267.62 18.03
 -4 1 -3 -3.19 9.34
 -5 7 -3 206.02 17.13
 3 -4 -4 6.17 6.45
 6 12 -5 31.69 13.32
 2 -9 -5 3.18 4.71
 -3 -7 -5 85.4 10.7
 -5 2 -5 43.25 10.52
 6 9 -6 46.59 12.97
 -5 0 -6 103.47 12.6
 6 6 -7 30.63 12.42
 -4 -7 -7 335.21 22.82
 -5 -2 -7 115.89 12.81
 -6 5 -7 64.48 14.65
 -6 3 -8 22.01 13.78
 4 -10 -9 8.28 7.66
 -4 -10 -9 68.14 9.96
 7 8 -10 15.67 14.15
 5 -7 -10 86.02 11.05
 3 -15 -10 -1.31 5.98
 0 -19 -10 536.23 31.36
 -3 -16 -11 36.04 8.59
 6 -6 -13 0 13.17
 7 0 -14 7.15 15.26
 5 -14 -15 40.73 11.63
 4 -18 -15 -1.8 9.22
 -3 -20 -15 2.05 9.88
 7 -3 -16 2.18 15.62
 4 -19 -16 57.32 10.19
 -2 -23 -16 3.36 8.56
 -5 -13 -16 4.17 13.51
 6 -11 -17 -0.99 13.52
 5 -16 -17 0 11.31
 6 -12 -18 7.12 13.92
 5 -17 -18 17.91 10.81
 -3 -22 -18 9.48 11.73
 0 -27 -19 9.56 5.49
 -5 -15 -19 8.18 14.43
 -3 -23 -20 1.29 11.1
 6 -15 -22 6.38 14.31
 -3 -24 -23 -1.08 12.9
 4 -24 -24 1.37 9.49
 -4 -21 -25 -1.87 16.69
 6 -17 -27 -5.27 17.52
 1 39 7 12.49 6.07
 0 34 7 50.05 4.57
 -3 36 6 10 7.02
 3 35 5 4.13 8.52
 -4 39 5 0 9.67
 4 42 4 19.79 13.53
 4 43 4 2.09 12.19
 -4 22 3 59.84 9.15
 -5 35 3 7.61 12.4
 5 39 2 13.53 14.15
 2 10 2 711.49 42.17
 -5 27 2 6.47 10.36
 -3 8 1 75 8.51
 -6 38 1 11.33 14.08
 5 22 0 34.69 10.57
 3 7 0 175.83 13.46
 -5 17 0 0.68 10.03
 6 31 -1 14.4 14.78
 5 17 -1 28.55 10.08
 4 9 -1 94.94 11.9
 -6 24 -1 -5.38 14.82
 5 13 -2 0 10.14
 -5 10 -2 100.85 12.13
 2 -7 -4 529.16 31.49
 -1 -9 -4 1.22 3.82
 -3 -5 -4 309.47 20.49
 -4 -1 -4 1.22 8.82
 -6 10 -5 29.12 13.9
 5 1 -6 9.05 9.69
 2 -11 -6 3.59 4.65
 -4 -5 -6 202.28 15.47
 7 13 -8 -7.95 14.39
 -3 -12 -8 204.02 15.45
 7 10 -9 13.61 14.49
 6 1 -9 -1.86 12.43
 -5 -5 -9 10.18 10.33
 -6 0 -10 18.43 13.41
 -5 -9 -12 54.26 12.8
 -3 -18 -13 11.9 8.24
 5 -13 -14 0.58 11.41
 4 -17 -14 69.48 9.43
 3 -20 -14 1.33 5.92
 -3 -19 -14 19.37 8.81
 7 -2 -15 -0.5 15.56
 3 -21 -15 17.2 6.23
 -5 -12 -15 34.19 12.36
 6 -10 -16 0.89 12.68
 0 -25 -16 0.27 3.9
 4 -20 -17 -0.37 8.4
 -4 -18 -17 1.14 12.57
 6 -13 -19 4.33 12.57
 -2 -26 -22 18.37 10.87
 5 -21 -25 3.35 12.68
 6 -17 -26 -3.73 16.51
 2 34 6 12.6 7.22
 0 25 6 2 2.99
 2 25 5 32.68 7.88
 -3 27 5 23.61 6.9
 4 41 4 -4.09 12.94
 2 19 4 809.51 48.04
 4 29 3 -0.67 9.52
 5 38 2 2.59 13.43
 4 22 2 76.22 10.64
 5 28 1 30.67 13.16
 -2 5 1 683.02 40.34
 -2 2 0 353.78 21.63
 -3 5 0 426.97 26.46
 -6 30 0 6.06 12.59
 6 24 -2 13.45 13.32
 -4 4 -2 119.73 12.61
 -6 20 -2 0 13.17
 6 19 -3 7.78 12.8
 6 15 -4 12.77 13.15
 5 6 -4 7.69 10.01
 4 0 -4 527.42 33.23
 -6 13 -4 -1.47 13.29
 -4 -3 -5 46.2 9.03
 7 16 -7 4.45 14.29
 6 3 -8 17.12 12.38
 -2 -17 -10 265.34 17.69
 7 5 -11 24.29 14.17
 6 -3 -11 3.03 13.14
 5 -9 -11 44.71 10.39
 7 3 -12 2.44 13.85
 7 1 -13 0 13.76
 4 -16 -13 15.61 7.97
 -5 -10 -13 18.12 13.26
 2 -22 -14 80.7 6.87
 -5 -11 -14 -3.57 13.33
 6 -9 -15 1.86 12.33
 7 -6 -18 -0.92 16.11
 -5 -14 -18 1.89 13.07
 7 -7 -19 0.23 14.88
 5 -18 -19 1.42 9.72
 -4 -19 -19 9.85 13.08
 2 -27 -21 -0.41 4.82
 6 -16 -23 5.08 15.29
 -1 -28 -24 5.85 9.55
 -3 -24 -24 1.09 13.12
 0 -29 -25 10.44 7.29
 3 -27 -26 -0.51 7.78
 -3 -24 -28 -10.03 17.61
 -3 37 6 5.22 7.32
 3 34 5 15.63 8.99
 4 40 4 29.23 12.66
 -3 21 4 271.48 18.48
 -4 29 4 -2.38 8.33
 1 11 3 0.28 3.7
 -3 16 3 186.2 14.18
 -5 36 3 -8.56 13.63
 5 37 2 7.14 13.81
 5 27 1 8.91 11.98
 -5 22 1 45.71 10.03
 6 41 0 4.3 14.45
 6 42 0 -3.28 16.01
 5 21 0 2.12 10.05
 2 3 0 63.28 6.72
 -4 10 0 5.57 8.76
 -6 31 0 24.91 14.08
 6 30 -1 16.12 13.6
 -4 7 -1 154.91 13.75
 -6 25 -1 0.84 15.06
 5 9 -3 146.73 14.32
 3 -2 -3 298.31 19.43
 -5 5 -4 201.26 16.56
 6 11 -5 10.4 12.46
 5 3 -5 92.12 11.92
 7 19 -6 0.98 12.93
 6 8 -6 24.62 12.2
 -6 8 -6 6.2 13.2
 -6 6 -7 -10.7 13.86
 7 12 -8 -5.4 14.24
 -4 -8 -8 48.44 10.31
 -5 -3 -8 16.52 10.17
 -6 4 -8 -0.83 13.49
 2 -16 -9 0.15 5.16
 -6 2 -9 9.67 12.89
 7 7 -10 25.79 14.53
 4 -12 -10 136.59 12.59
 -5 -6 -10 0.86 11.26
 -6 -1 -11 1.01 13.7
 6 -5 -12 45.03 13
 5 -12 -13 55.83 11.81
 3 -19 -13 144.08 11.18
 2 -21 -13 0.15 4.3
 7 -1 -14 3.15 15.31
 6 -8 -14 -3.72 12.83
 -2 -22 -15 47.02 8.28
 3 -22 -16 16.89 6.46
 -4 -17 -16 17.85 12.78
 7 -5 -17 4.95 15.7
 -1 -25 -17 -0.51 6.92
 4 -21 -18 1.83 8.73
 6 -15 -21 3.21 14.41
 5 -20 -22 0.73 10.82
 -4 -20 -22 -9.17 14.61
 6 -17 -25 5.71 16.11
 -3 -24 -25 -1.44 13.73
 -3 -24 -26 10.28 14.88
 -3 -24 -27 5.1 16.47
 1 38 7 6.69 5.67
 4 39 4 5.01 12.08
 3 25 4 10.35 7.33
 4 28 3 57.39 10.6
 3 19 3 237.94 17.38
 -4 23 3 8.88 8.96
 -5 37 3 2.22 13.37
 5 36 2 13.87 14.11
 -4 18 2 5.3 7.27
 -5 28 2 23.61 11.03
 3 10 1 61.77 8.94
 6 39 0 7.6 15.52
 6 40 0 2.54 15.49
 4 12 0 -6.07 8.9
 -5 18 0 -1.26 9.77
 6 29 -1 4.2 13.58
 5 16 -1 54.02 10.75
 2 0 -1 4.88 5.19
 5 12 -2 72.91 11.67
 -2 -3 -2 5.02 5.22
 6 18 -3 -3.11 13.2
 2 -5 -3 989.36 57.86
 -5 8 -3 -0.62 9.92
 -6 17 -3 14.64 13.66
 6 14 -4 62.35 13.68
 -5 3 -5 40.4 10.51
 -6 11 -5 12.4 12.93
 -2 -11 -6 50.07 6.95
 -5 1 -6 1.87 10.14
 7 15 -7 8.2 14.24
 6 5 -7 70.22 13.27
 5 -2 -7 140.14 13.63
 4 -7 -7 178.54 14.44
 -3 -10 -7 112.34 11.78
 -5 -1 -7 0.21 10.06
 5 -4 -8 29.31 9.79
 7 9 -9 12.73 14.34
 -2 -18 -11 10.77 6.82
 -4 -12 -11 163.59 14.28
 2 -23 -15 33.01 4.91
 -4 -16 -15 -3.54 11.83
 7 -4 -16 3.02 15.32
 -3 -21 -17 32.05 12.28
 -5 -13 -17 -4.89 13.58
 -2 -24 -18 23.36 10.14
 5 -19 -20 2.29 10.56
 4 -23 -21 10.62 8.72
 -2 -26 -23 20.58 11.57
 5 -21 -24 7.2 11.98
 4 -25 -27 0 8.87
 2 33 6 102.97 10.01
 1 27 6 45.55 6.3
 3 33 5 19.52 8.76
 -2 22 5 179.13 12.24
 4 38 4 47.02 12.74
 -5 38 3 0.36 13.18
 5 35 2 13.74 13.8
 4 21 2 57.09 9.69
 3 14 2 -3.73 8.28
 5 26 1 69.32 13.37
 4 16 1 2.75 8.09
 2 6 1 10.12 5.08
 6 38 0 15.15 13.84
 -6 32 0 2.8 14.16
 -6 26 -1 0.25 12.88
 4 5 -2 187.93 15.62
 -3 0 -2 53.29 8.32
 -5 11 -2 14.32 10.09
 -6 21 -2 42.55 15.42
 -4 2 -3 324.68 22.19
 -6 14 -4 37.87 13.83
 7 18 -6 7.32 14.3
 4 -5 -6 73.36 10.57
 6 0 -9 50.24 13.16
 -1 -17 -9 391.79 23.84
 -6 1 -10 -5.12 13.13
 -5 -7 -11 91.25 13.56
 7 2 -12 14.58 13.5
 5 -11 -12 8.65 9.87
 4 -15 -12 7.17 7.77
 3 -18 -12 6.84 6.18
 -4 -13 -12 7.3 8.9
 6 -7 -13 35.11 13.56
 -4 -14 -13 -2.73 10.29
 -2 -21 -14 33.44 8.18
 -4 -15 -14 15.6 11.65
 7 -3 -15 3.37 13.62
 -5 -12 -16 16.93 13.7
 -4 -18 -18 -3.53 12.76
 -3 -22 -19 28.44 11.47
 -5 -14 -19 10 14.41
 3 -25 -20 -2.93 7.01
 -4 -19 -20 25.57 14.24
 -1 -27 -21 7.22 8.26
 3 -26 -22 11.82 7.17
 4 -24 -23 9.88 8.81
 -4 -20 -23 -8.78 15.57
 -1 -28 -25 1.14 10.23
 -2 29 6 3.83 4.78
 -3 38 6 13.61 7.54
 -3 28 5 -0.18 6.31
 4 37 4 0 11.4
 4 27 3 -0.01 8.72
 -5 39 3 1.07 12.77
 5 34 2 3.37 12.25
 1 7 2 678.02 39.67
 -5 29 2 18.61 11.31
 -5 23 1 6.8 10.39
 6 37 0 7.11 13.53
 -6 33 0 20.92 13.32
 6 28 -1 32.81 13.96
 4 8 -1 -2.34 9.4
 1 -2 -1 248.07 15.16
 5 8 -3 0.85 9.9
 4 2 -3 375.57 25.06
 5 5 -4 168.64 15.16
 6 10 -5 25.44 12.66
 4 -3 -5 10.19 8.88
 6 7 -6 57.11 12.83
 5 0 -6 141.81 13.89
 -6 9 -6 31.02 13.69
 7 14 -7 28.05 14.46
 -4 -6 -7 5.13 8.74
 -6 7 -7 29.93 13.87
 7 11 -8 3.73 13.85
 6 2 -8 24.83 12.4
 3 -14 -9 640.87 38.57
 -4 -9 -9 28.03 10.09
 -5 -4 -9 17.22 10.57
 -6 3 -9 20.76 13.79
 7 6 -10 15.5 14.17
 5 -8 -10 0.44 8.89
 6 -4 -11 5.04 12.15
 2 -20 -12 60.48 5.91
 -2 -19 -12 413.79 26.06
 7 0 -13 19.41 13.8
 -2 -20 -13 4.47 7.07
 -5 -11 -15 -6.99 11.8
 6 -11 -16 -6.21 13.71
 -3 -20 -16 3.6 10.96
 6 -12 -17 8.62 11.86
 3 -23 -17 9.45 6.49
 7 -7 -18 13.14 15.82
 6 -13 -18 2.35 12.66
 7 -8 -19 3.79 15.82
 6 -14 -19 -1.29 11.93
 -1 -26 -19 44.72 9.15
 6 -16 -22 -2.3 13.37
 -3 -23 -22 7.52 12.39
 6 -17 -24 8.26 14.8
 -4 -20 -24 -8.24 16.25
 3 -27 -25 5.41 7.37
 -4 -20 -25 0 17.33
 4 -25 -26 0 9.88
 0 -29 -26 8.8 7.79
 -1 -28 -26 0.64 10.53
 1 37 7 19.31 5.82
 3 32 5 -0.87 8.37
 2 24 5 13.71 7.19
 4 36 4 38.12 12.94
 3 24 4 66.63 9.8
 1 15 4 239.35 14.85
 -4 24 3 66.29 8.67
 5 33 2 12.32 13.95
 -3 9 1 6.58 7.25
 6 36 0 18.96 15.14
 3 6 0 77.42 9.03
 -4 11 0 54.61 10.42
 -5 19 0 -4.26 10.27
 -6 34 0 -0.83 13.76
 6 27 -1 9.75 13.71
 5 15 -1 2.43 9.7
 3 3 -1 2.37 7.01
 -5 15 -1 0.72 9.5
 -6 27 -1 -6.29 12.86
 -4 5 -2 101.11 11.49
 -6 22 -2 7.78 13.51
 6 17 -3 -8.48 12.77
 -2 -5 -3 703.13 41.58
 -3 -2 -3 127.84 11.41
 -6 18 -3 5.99 14.45
 6 13 -4 3.24 12.35
 -4 0 -4 194.26 15.31
 -5 6 -4 1.48 10.2
 -6 15 -4 -5.03 12.19
 -2 -9 -5 323.98 20.36
 -4 -2 -5 131.58 12.31
 -6 12 -5 66.02 14.67
 7 17 -6 3.04 14.58
 0 -13 -6 31.78 2.82
 -3 -8 -6 58.79 9.11
 -4 -4 -6 1.6 8.24
 -1 -14 -7 24.65 4.62
 -6 5 -8 64.59 15.05
 7 8 -9 12.95 14.08
 -3 -14 -10 27.99 8.15
 -6 0 -11 55.5 15.42
 -5 -9 -13 32.88 14.1
 7 -2 -14 -3.9 13.58
 -5 -10 -14 20.5 13.69
 6 -10 -15 8.92 12.74
 5 -15 -15 -2.18 11.03
 5 -16 -16 8.87 10.25
 7 -6 -17 4.19 15.38
 5 -17 -17 26.38 10.58
 -4 -17 -17 2.52 11.66
 -5 -13 -18 3.32 12.88
 5 -20 -21 0.13 10.69
 -4 -19 -21 13.6 13.21
 5 -21 -23 4.61 11.12
 -2 -26 -24 14.59 11.62
 5 -22 -26 0 12.4
 0 -29 -27 3.21 8.33
 -1 -28 -27 -5.93 11.57
 2 32 6 0.2 6.61
 -3 39 6 -0.33 7.49
 4 35 4 4.24 10.89
 2 18 4 7.19 6.78
 -2 17 4 470.57 28.24
 -3 22 4 -1.99 7.02
 4 26 3 166.03 15.05
 3 18 3 23.2 8.61
 4 20 2 11.8 8.69
 -5 30 2 4.13 11.53
 5 25 1 -7.6 11.73
 -5 24 1 81.25 11.58
 6 35 0 4 15.05
 -6 35 0 3.6 13.58
 -1 -2 -1 300.12 18.22
 -3 3 -1 298.63 19.52
 -4 8 -1 44.76 9.71
 6 21 -2 10.29 13.3
 5 11 -2 55.91 11.02
 3 0 -2 884.75 52.45
 -5 12 -2 120.24 13.13
 -5 9 -3 110.15 12.41
 4 -1 -4 4.18 9.39
 -2 -7 -4 725.54 42.97
 5 2 -5 77.92 11.3
 3 -7 -5 624.35 37.66
 -3 -6 -5 27.29 8.88
 -5 4 -5 14.94 10.13
 3 -9 -6 254.51 17.17
 6 4 -7 18.48 11.84
 -5 -2 -8 110.54 12.77
 4 -11 -9 27.7 8.96
 -5 -5 -10 54.36 11.84
 -6 2 -10 15.49 13.42
 5 -10 -11 -5.57 9.34
 4 -14 -11 154.03 13.09
 3 -17 -11 270.65 17.64
 6 -6 -12 0.04 12.73
 6 -9 -14 16.98 12.86
 5 -14 -14 63.18 12.32
 -3 -19 -15 62.45 10.99
 7 -5 -16 10.23 15.39
 2 -24 -16 0.41 4.28
 -1 -24 -16 23.56 6.43
 -2 -23 -17 17.49 9.1
 5 -18 -18 -0.34 10.67
 -4 -18 -19 3.37 11.62
 6 -15 -20 0.11 13.53
 -3 -23 -23 1.53 12.65
 1 -29 -25 1.36 1.42
 -2 -26 -25 -1.56 12.16
 6 -18 -26 3.84 17.48
 -2 -26 -28 -1 14.71
 3 31 5 4.77 8.55
 1 20 5 4.35 4.54
 -3 17 3 126.23 10.69
 5 32 2 -3.39 13.64
 -5 31 2 33.21 12.16
 4 15 1 50.18 9.49
 -4 15 1 34.53 7.46
 6 34 0 6.28 14.49
 4 11 0 55.87 9.98
 -3 6 0 82.3 9.03
 6 26 -1 15.65 13.36
 -6 28 -1 -3.12 14.17
 2 -3 -2 421.4 25.35
 -6 23 -2 20.93 13.84
 6 16 -3 28.41 13.19
 -6 19 -3 22.26 13.77
 3 -5 -4 830.75 49.33
 -3 -4 -4 215.32 15.85
 6 9 -5 36.45 12.51
 -5 2 -6 76.22 11.48
 -6 10 -6 25.97 13.45
 7 13 -7 9.54 13.7
 3 -11 -7 16.7 6.95
 -5 0 -7 140.99 14.05
 7 10 -8 22.87 14.06
 5 -5 -8 59.57 10.9
 -3 -11 -8 75.81 9.47
 -4 -7 -8 284.81 20.53
 -6 4 -9 1.41 13.45
 7 5 -10 24.71 14.11
 -4 -10 -10 100.83 11.56
 -3 -15 -11 55.5 9.13
 7 1 -12 -0.42 14.83
 7 -1 -13 7.99 14.62
 -3 -18 -14 5.85 8.1
 7 -4 -15 -3.01 13.73
 0 -24 -15 119.72 8.38
 -4 -16 -16 15.78 11.31
 -5 -12 -17 12.09 13.13
 -3 -21 -18 21.58 10.93
 -3 -22 -20 12.51 12.03
 -2 -25 -21 0 10.13
 -4 -19 -22 3.62 13.99
 6 -17 -23 0 13.51
 4 -25 -25 0.84 9.33
 -2 -26 -26 -0.74 13
 -2 -26 -27 4.69 13.58
 1 36 7 19.22 5.75
 -3 29 5 100.24 9.65
 4 34 4 15.39 10.63
 3 23 4 48.77 8.35
 -4 32 4 -1.96 8.62
 5 31 2 12.82 12.17
 3 13 2 20.12 8.04
 2 9 2 -0.7 5.1
 -2 9 2 473.93 28.34
 5 24 1 54.18 11.55
 3 9 1 116.4 10.86
 -5 25 1 4.7 10.76
 6 33 0 10.85 13.56
 -5 20 0 8.05 9.15
 -6 36 0 5.42 13.96
 5 14 -1 111.92 12.77
 -2 0 -1 1049.76 61.42
 -5 16 -1 67.13 11.14
 -6 29 -1 8.11 14.19
 6 20 -2 6.13 13
 4 4 -2 45.83 10.1
 5 7 -3 180.97 15.72
 -4 3 -3 5.3 9.32
 6 12 -4 57.39 13.15
 1 -9 -4 31.47 3.54
 7 20 -5 0 12.36
 -6 13 -5 4.1 13.13
 7 16 -6 14.91 13.98
 6 6 -6 13.21 11.81
 5 -3 -7 15.88 9.7
 -6 8 -7 -6.2 13.42
 6 1 -8 -1.36 12.28
 -6 6 -8 -4.14 13.8
 7 7 -9 12.18 13.74
 6 -1 -9 8.57 13.47
 -5 -3 -9 10.86 10.29
 2 -19 -11 82.32 6.88
 -5 -6 -11 7.04 11.79
 -6 1 -11 0 13.2
 -3 -16 -12 28.43 8.42
 6 -8 -13 0.01 12.45
 5 -13 -13 2.93 11.16
 -3 -17 -13 0.93 8.69
 4 -19 -15 66.66 9.81
 -5 -11 -16 7.32 11.96
 3 -24 -18 22.02 6.71
 -2 -24 -19 -1.39 9.53
 -5 -13 -19 -6.28 14.61
 6 -16 -21 -1.64 13.43
 4 -24 -22 3.23 8.52
 0 -28 -22 19.92 6.37
 -1 -27 -22 5.97 8.55
 -3 -23 -24 0.42 13.75
 6 -18 -25 -7.55 16.24
 5 -22 -25 1.5 11.44
 -3 -23 -28 3.27 16.77
 2 31 6 188.37 13.76
 4 33 4 5.22 10.03
 5 44 3 4.94 13.44
 4 25 3 0 7.43
 4 19 2 57.46 10.32
 -5 32 2 0.72 12.04
 6 32 0 0 12.88
 5 18 0 2.27 9.94
 -6 37 0 -0.41 13.64
 -6 38 0 -6.61 14.13
 6 25 -1 0 13.92
 4 7 -1 269.18 19.52
 5 10 -2 33.73 10.5
 -6 24 -2 9.81 13.73
 4 1 -3 0 10.03
 -6 20 -3 9.98 13.82
 5 4 -4 -1.91 9.47
 -5 7 -4 183.62 15.92
 5 -1 -6 0.49 10.24
 7 12 -7 15.47 14.17
 6 3 -7 13.65 11.76
 -2 -12 -7 364.13 22.83
 -1 -18 -10 30.73 6.28
 6 -5 -11 8.35 11.99
 0 -20 -11 0 3.46
 -4 -12 -12 56.56 11.05
 -5 -8 -13 10.25 13.43
 7 -3 -14 -4.56 13.05
 4 -18 -14 0.64 7.52
 -5 -9 -14 -1.5 13.27
 -4 -15 -15 23.27 12.14
 -5 -10 -15 31.09 12.44
 4 -20 -16 -0.45 8.59
 7 -7 -17 4.99 15.47
 6 -13 -17 -2.32 11.91
 7 -8 -18 -5.48 15.47
 -4 -17 -18 -2.47 11.3
 7 -9 -19 8.35 16.25
 4 -23 -20 3.52 8.66
 -4 -18 -20 -1.7 12.4
 5 -21 -22 -3.21 11.26
 -4 -19 -23 5.1 15.17
 -3 -23 -25 3.53 13.6
 -3 -23 -26 5.08 15.37
 -3 -23 -27 16.3 17.32
 1 26 6 104.39 8.63
 -2 30 6 36.68 5.44
 3 30 5 19.65 8
 2 23 5 131.3 11.01
 -4 33 4 6.62 8.52
 5 42 3 -5.21 13.01
 5 43 3 9.19 13.66
 3 17 3 257.08 18.43
 -2 13 3 104.77 8.11
 5 30 2 1.36 13.09
 5 23 1 -0.82 10.1
 6 31 0 13.74 13.5
 -6 39 0 -2.57 14.24
 -6 30 -1 0 12.55
 6 19 -2 16.43 13.34
 -3 1 -2 51 7.83
 -5 13 -2 -3.1 9.57
 6 15 -3 6.47 12.4
 3 -3 -3 244.39 16.4
 -5 10 -3 26.28 10.22
 -4 1 -4 0 7.35
 7 19 -5 -6.21 14.32
 5 1 -5 15.5 10.6
 4 -4 -5 85.75 10.97
 -5 5 -5 72.49 11.28
 7 15 -6 -1.11 14.28
 4 -6 -6 12.55 8.88
 -6 11 -6 -7 13.72
 4 -8 -7 2.53 7.5
 -4 -5 -7 284.01 19.97
 7 9 -8 13.3 13.59
 -5 -1 -8 -0.48 10.1
 7 4 -10 -4.45 13.12
 5 -9 -10 49.9 10.16
 4 -13 -10 3.95 7.58
 -6 3 -10 3.25 13.1
 7 0 -12 27.65 13.61
 5 -12 -12 33.61 10.84
 4 -17 -13 61.7 8.64
 -4 -13 -13 0.24 10.51
 -4 -14 -14 4.7 11
 6 -11 -15 -8.41 12.47
 -1 -23 -15 12.96 6.04
 7 -6 -16 0 13.49
 6 -12 -16 14.14 12.08
 -2 -22 -16 40.17 8.7
 4 -21 -17 6.39 8.4
 -3 -20 -17 -3.97 10.81
 6 -14 -18 -0.23 11.81
 -5 -12 -18 0.85 12.78
 6 -17 -22 3.94 13.6
 -2 -25 -22 -5.31 10.31
 2 -28 -23 2.69 4.17
 3 -27 -24 4.38 6.97
 -4 -19 -24 3.85 15.87
 0 33 7 1.23 2.95
 -2 23 5 8.1 5.43
 4 32 4 0 10.45
 -3 23 4 122.09 10.46
 5 41 3 13.95 14.49
 -4 26 3 97.74 10.32
 5 29 2 18.77 13.23
 -5 33 2 21.83 12.43
 6 43 1 0 13.63
 4 14 1 109.7 11.47
 -2 6 1 65.93 6.35
 -4 16 1 47.84 8.26
 -5 26 1 79.56 12.47
 4 10 0 8.08 8.99
 -2 3 0 55.32 6.23
 -5 21 0 0.91 9.18
 6 24 -1 6.98 13.21
 -4 9 -1 118.33 12.05
 -5 17 -1 4.81 10.16
 -6 31 -1 22.55 14.43
 -4 6 -2 2.43 8.95
 -6 25 -2 0.32 13.46
 1 -7 -3 316.14 18.78
 -6 21 -3 13.13 14.83
 6 11 -4 9.3 11.99
 6 8 -5 23.72 12.23
 1 -11 -5 167.66 10.22
 -4 -1 -5 12.31 8.82
 -6 14 -5 42.93 14.18
 6 5 -6 61.11 12.85
 -4 -3 -6 69.63 9.95
 -5 3 -6 13.92 10.04
 -3 -9 -7 69.94 10.28
 -5 1 -7 4.73 10.08
 -6 9 -7 21.14 13.81
 3 -13 -8 11.3 7.08
 2 -15 -8 48.46 5.86
 -6 7 -8 57.42 14.38
 7 6 -9 7.15 13.27
 -3 -12 -9 0.6 7.71
 -4 -8 -9 50.14 10.4
 -6 5 -9 54.06 13.91
 3 -16 -10 125.88 10.52
 -5 -4 -10 6.02 10.75
 6 -7 -12 27.81 12.77
 7 -2 -13 21.51 13.32
 7 -5 -15 7.4 15.04
 6 -15 -19 -0.48 10.96
 -3 -21 -19 6.51 11.07
 5 -20 -20 -0.07 10.39
 6 -18 -24 -1.09 14.39
 5 -22 -24 2.69 11.12
 4 -25 -24 0.67 8.74
 1 35 7 94.47 8.25
 3 42 6 17.13 11.81
 2 30 6 1.62 6.89
 3 29 5 16.47 8.47
 -3 30 5 3.02 6.88
 3 22 4 119.76 11.18
 2 17 4 445.85 27.36
 -4 34 4 12.36 8.85
 5 39 3 4.89 13.21
 5 40 3 -1.25 13.07
 4 24 3 65.51 9.82
 -3 18 3 24.57 8.22
 -1 7 2 63.54 5.45
 -5 34 2 6.67 11.91
 6 41 1 -0.94 13.83
 6 42 1 1.7 15.82
 5 22 1 30.23 10.42
 -3 10 1 514.91 31.38
 6 30 0 0.81 13.14
 5 17 0 5.08 9.85
 3 5 0 347.07 22.14
 2 2 0 356 21.77
 5 13 -1 0 9.92
 3 2 -1 839.52 49.89
 5 6 -3 7.87 8.97
 4 -2 -4 428.57 27.98
 -5 8 -4 2.29 10
 7 18 -5 17.46 13.81
 7 14 -6 22.11 14.09
 -6 12 -6 31.11 13.89
 7 11 -7 5.31 13.63
 7 8 -8 21.59 13.6
 6 0 -8 19.5 12.14
 1 -16 -8 171.52 10.37
 6 -2 -9 26.6 12.41
 6 -4 -10 23.28 13.53
 -2 -16 -10 231.95 15.92
 -1 -19 -11 32.34 6.07
 -5 -5 -11 105.25 14.39
 -6 2 -11 44.08 14.82
 4 -16 -12 24.26 7.72
 6 -10 -14 3.36 12.31
 0 -23 -14 1.8 3.66
 5 -17 -16 18.06 11.38
 -4 -16 -17 32.8 11.97
 -5 -11 -17 1.95 13.22
 0 -26 -18 -0.47 5.21
 -1 -25 -18 0.28 7.91
 6 -16 -20 -3.47 12.48
 -4 -18 -21 -5.14 13.85
 -3 -22 -22 1.87 11.78
 -1 35 7 27.03 3.04
 3 41 6 7.01 10.67
 4 31 4 20.56 10.1
 5 38 3 -7.14 13.08
 5 28 2 7.16 11.2
 4 18 2 17.47 8.48
 3 12 2 13.28 8
 -4 21 2 130.07 11.91
 6 39 1 1.46 14.58
 6 40 1 0 14.95
 2 5 1 195.73 13.01
 -5 27 1 7.49 9.95
 6 29 0 0 13.03
 6 23 -1 2.01 14.28
 -3 4 -1 173.62 12.95
 -6 32 -1 1.35 14.07
 6 18 -2 6.07 12.7
 5 9 -2 95.34 12.06
 -2 -2 -2 510.57 30.55
 -6 26 -2 4.72 14.55
 6 14 -3 47.69 12.96
 -3 -1 -3 6.71 7.03
 -5 11 -3 11.06 9.99
 5 3 -4 57.88 10.74
 -6 18 -4 4.88 13.21
 -6 15 -5 -5.08 13.21
 -1 -12 -6 277.38 16.95
 -3 -7 -6 0.35 7.87
 6 2 -7 0.91 11.22
 5 -4 -7 35.29 9.83
 5 -6 -8 -7.96 8.92
 -4 -6 -8 16.68 9.98
 -5 -2 -9 48.4 11.01
 7 3 -10 14.71 13.77
 -4 -9 -10 2.43 8.74
 -6 4 -10 16.72 13.74
 7 1 -11 6.5 13.39
 5 -11 -11 22.39 10.34
 6 -9 -13 26.75 13.12
 7 -4 -14 2.49 13.2
 5 -15 -14 -0.93 10.82
 -1 -22 -14 5.77 5.85
 5 -16 -15 18.58 11.01
 -2 -21 -15 8.44 8.07
 -3 -19 -16 118.02 14.03
 -5 -10 -16 31.21 12.37
 5 -18 -17 -7.97 9.95
 7 -9 -18 -0.44 15.44
 4 -22 -18 16.67 8.4
 -2 -23 -18 7.08 10.34
 -4 -17 -19 11.73 11.7
 -5 -12 -19 0 12.7
 -2 -24 -20 -4.74 9.83
 3 -26 -21 21.93 6.84
 -1 -27 -23 1.06 8.86
 -2 -25 -23 7.73 11.73
 6 -19 -26 15.44 17.37
 3 40 6 28.36 10.3
 -4 35 4 2.86 9.98
 5 37 3 0 12.72
 4 23 3 -1.2 9.61
 -4 27 3 1.88 8.51
 -3 14 2 513.25 31.51
 -5 35 2 15.13 12.11
 6 38 1 2.79 13.24
 3 8 1 146.49 12.52
 -3 7 0 173.31 13.28
 -5 22 0 34.12 10.67
 4 6 -1 5 9.53
 2 -1 -1 57 6.35
 -5 18 -1 7.11 10.22
 -6 33 -1 7.14 12.92
 4 3 -2 248.71 18.53
 3 -1 -2 10.14 6.6
 -6 27 -2 2.11 14.05
 -4 4 -3 66.74 10.17
 -6 22 -3 8.54 14.35
 6 10 -4 28.11 12.34
 2 -8 -4 179.38 12.03
 -3 -3 -4 234.28 16.39
 7 17 -5 0 14.16
 6 7 -5 56.83 13.08
 2 -10 -5 841.71 49.31
 -3 -5 -5 92.44 9.94
 -5 6 -5 10.64 9.89
 5 -2 -6 78.83 10.79
 -2 -10 -6 34.91 6.63
 -6 10 -7 -0.12 13.4
 -5 0 -8 175.31 15.91
 -6 8 -8 3.57 13.75
 7 5 -9 8.46 13.5
 5 -8 -9 0.17 9.43
 4 -12 -9 39.89 8.2
 -6 6 -9 2.5 12.88
 6 -6 -11 2.68 12.95
 -2 -17 -11 229.89 15.84
 7 -1 -12 2.53 13.46
 0 -21 -12 149.24 9.57
 -1 -20 -12 2.3 5.28
 -1 -21 -13 62.34 6.95
 -5 -7 -13 34.35 12.26
 -5 -8 -14 12.45 11.66
 -3 -18 -15 5.97 8.84
 -5 -9 -15 -2.17 11.96
 7 -7 -16 0.06 14.87
 -4 -15 -16 18.58 11.69
 7 -8 -17 -1.41 14.78
 2 -25 -17 -0.42 4.24
 5 -19 -18 15.96 10.34
 7 -10 -19 2.42 15.25
 7 -11 -20 -2.2 15.36
 6 -17 -21 4.79 12.87
 5 -21 -21 5.11 10.27
 4 -24 -21 3.97 8.36
 6 -18 -23 0 13.13
 5 -22 -23 -2.19 10.68
 -3 -22 -23 4.66 12.6
 3 39 6 2.44 10.1
 -1 26 6 34.69 3.71
 3 28 5 65.65 9.87
 2 22 5 28.92 7.37
 -3 31 5 180.21 13.43
 4 30 4 33.92 10.04
 -2 18 4 40.89 5.63
 -4 36 4 33.18 10.3
 5 36 3 0.99 13.16
 3 16 3 -0.18 7.56
 5 27 2 1.11 10.8
 -5 36 2 24.14 13.56
 6 37 1 10.68 13.26
 5 21 1 10.82 9.96
 4 13 1 2.24 8.5
 -4 17 1 231.98 16.68
 -5 28 1 51.43 11.2
 6 28 0 1.97 13.14
 5 16 0 46.49 10.68
 -1 1 0 13.03 4.1
 5 12 -1 186.14 16.13
 -6 34 -1 2.61 13.63
 6 17 -2 9.58 12.43
 6 13 -3 18.1 12.4
 4 0 -3 448.64 29.22
 -6 19 -4 -1.63 13.28
 5 0 -5 180.72 15.47
 3 -8 -5 2.92 7.2
 7 13 -6 3.81 13.77
 6 4 -6 0.46 11.19
 -5 4 -6 36.99 10.34
 -6 13 -6 -3.75 13.41
 7 10 -7 16.58 13.94
 -4 -4 -7 3.41 8.42
 -5 2 -7 98.11 12.03
 7 7 -8 12.14 13.47
 -3 -10 -8 126.12 11.71
 2 -18 -10 1.73 4.99
 -5 -3 -10 50.85 11.7
 4 -15 -11 11.38 7.74
 -3 -14 -11 57.76 9.94
 -6 3 -11 17.32 13.2
 -2 -18 -12 2.62 6.76
 7 -3 -13 2.26 12.92
 5 -14 -13 45.21 11.14
 3 -20 -13 6.25 6.06
 0 -22 -13 68.34 5.56
 3 -21 -14 49.07 6.91
 -2 -20 -14 7.86 7.23
 7 -6 -15 0 14.68
 3 -22 -15 15.85 5.97
 -4 -14 -15 18.58 12.11
 6 -13 -16 -3.67 11.54
 6 -14 -17 29.08 13
 -3 -20 -18 -0.47 10.36
 -5 -11 -18 5.88 13.73
 -3 -21 -20 3.34 10.79
 -4 -18 -23 2.57 14.81
 -2 -25 -24 0 11.39
 6 -19 -25 -3.01 16.27
 5 -23 -26 7.09 11.44
 1 34 7 6.32 5.5
 2 29 6 82.17 8.69
 -2 31 6 12.85 4.96
 4 42 5 3.83 12.76
 1 19 5 32.36 4.81
 3 21 4 292.99 19.84
 -3 24 4 -0.6 7.26
 5 35 3 7.72 13.71
 2 12 3 719.5 42.62
 1 10 3 2667.01 154.16
 -5 37 2 10.31 13.06
 6 36 1 -1.76 13.16
 6 27 0 0 13.08
 4 9 0 242.94 18.01
 -5 23 0 0.51 9.42
 -4 10 -1 124.66 11.99
 -6 35 -1 2.54 13.86
 -1 -4 -2 7.67 4.95
 -4 7 -2 43.6 9.4
 -6 28 -2 -11.77 12.5
 2 -6 -3 30.38 5.22
 -2 -4 -3 331.84 20.48
 -6 23 -3 4.58 13.61
 7 20 -4 2.52 14.06
 3 -6 -4 14.3 7.4
 -4 2 -4 234.67 17.37
 -5 9 -4 77.66 11.45
 7 16 -5 -4.43 14.21
 -2 -8 -5 15.94 5.68
 -6 16 -5 28.5 13.93
 3 -10 -6 36.2 7.64
 -4 -2 -6 37.41 9.52
 6 -1 -8 -6.73 12.76
 -2 -13 -8 2.32 6.35
 -4 -7 -9 75.67 11.24
 5 -10 -10 -0.24 9.55
 -6 5 -10 6.93 13.2
 6 -8 -12 -3.58 12.38
 -3 -15 -12 0 8.58
 -4 -11 -12 18.33 10.15
 -2 -19 -13 209.76 15.14
 -3 -16 -13 46.69 9.41
 -4 -12 -13 7.41 9.4
 -3 -17 -14 14.25 9.15
 -4 -13 -14 3.41 11.3
 6 -12 -15 15.81 12.98
 -5 -10 -17 9.59 13.25
 6 -15 -18 -3.96 12.54
 -4 -16 -18 13.31 11.58
 -4 -17 -20 21.22 12.74
 7 -12 -21 10.22 15.95
 4 -25 -23 -1.89 8.6
 0 -28 -23 1.72 6.48
 -1 -27 -24 -2.7 9.31
 -3 -22 -24 2.53 13.63
 -4 -18 -24 0.79 15.67
 1 -29 -26 11.17 4.12
 -3 -22 -27 7.79 15.34
 -2 -25 -28 12.14 14.39
 -3 -22 -28 10.12 17.01
 2 41 7 6.53 7.92
 3 38 6 51.84 10.37
 1 25 6 0 5.14
 4 41 5 2.61 12.51
 4 29 4 14.65 9.58
 -4 37 4 -8.81 10.17
 4 22 3 73.59 10.1
 -3 19 3 208.58 14.96
 -4 28 3 56.27 9.81
 5 26 2 30.8 11.17
 2 8 2 151.24 10.73
 -4 22 2 39.3 9.04
 -5 38 2 0.62 12.22
 6 35 1 9.14 13.16
 5 20 1 0.31 10.55
 -1 4 1 943.23 54.84
 -5 29 1 23.89 11.64
 -5 19 -1 14.17 9.48
 -6 36 -1 1.35 13.64
 5 8 -2 22.95 10.31
 -3 2 -2 4.22 6.9
 5 5 -3 171.8 14.95
 -5 12 -3 21.1 9.55
 6 9 -4 24.28 12.09
 -2 -6 -4 8.27 5.73
 6 6 -5 26.96 12.08
 4 -5 -5 27.99 9.56
 -4 0 -5 136.6 12.43
 7 12 -6 20.31 14.11
 4 -7 -6 117.42 11.31
 2 -12 -6 494.41 29.48
 7 9 -7 5.99 13.6
 6 1 -7 0 11.24
 -6 11 -7 5.18 13.45
 -6 9 -8 39.74 13.88
 7 4 -9 -0.04 13.63
 3 -15 -9 39.05 6.97
 -5 -1 -9 3.26 10.18
 -6 7 -9 42.42 13.77
 6 -5 -10 1.49 11.64
 7 0 -11 21.82 13.4
 -5 -4 -11 3.18 11.83
 5 -13 -12 -0.02 10.07
 3 -19 -12 170.57 12.27
 7 -5 -14 14.56 13.53
 6 -11 -14 0 11.9
 3 -23 -16 -1.5 6.03
 6 -18 -22 5.38 12.77
 3 -27 -23 2.92 6.68
 5 -23 -25 -3.57 10.93
 -2 -25 -25 5.24 12.24
 -3 -22 -25 0 13.78
 -2 -25 -26 0.54 12.52
 -3 -22 -26 19.01 15.18
 -2 -25 -27 7.48 13.52
 3 37 6 0.16 8.96
 4 40 5 2.56 12.49
 3 27 5 11.46 8.11
 -3 32 5 4.32 6.86
 1 14 4 2111.04 122.17
 -1 15 4 10.71 2.82
 5 34 3 6.12 13.53
 -2 10 2 80.5 7.06
 -5 39 2 -0.41 11.49
 6 34 1 -1.33 13.21
 1 3 1 175.66 11.47
 -3 11 1 2.23 6.86
 6 26 0 10.49 12.95
 5 15 0 -3.93 9.66
 -6 37 -1 -2.41 13.78
 6 16 -2 23.42 12.52
 -6 29 -2 10.52 13.9
 6 12 -3 57.56 13.4
 -6 24 -3 29.8 13.58
 7 19 -4 -3.43 13.53
 5 2 -4 0 9.27
 -6 20 -4 3.67 14.53
 7 15 -5 11.47 13.84
 -1 -10 -5 1248 72.49
 -5 7 -5 108.56 12.44
 -6 14 -6 46.19 13.7
 5 -5 -7 20.15 9.85
 4 -9 -7 146.3 12.5
 7 6 -8 9.33 15.1
 4 -14 -10 88.41 9.74
 -6 4 -11 7.27 12.74
 7 -2 -12 21.94 14.63
 -5 -5 -12 57.76 12.86
 -5 -9 -16 15.36 13.19
 7 -9 -17 8.67 14.99
 -1 -24 -17 34.05 7.22
 -2 -22 -17 34.8 10.11
 -3 -19 -17 67.04 11.96
 -4 -15 -17 2.17 12.49
 7 -10 -18 5.26 16.51
 -3 -21 -21 5.06 10.37
 -4 -17 -21 13.98 13.86
 5 -22 -22 0.78 10.12
 6 -19 -24 -2 14.14
 -1 -27 -25 -0.26 10.26
 4 -26 -26 -0.45 9.4
 -1 -27 -28 0 11.64
 2 40 7 32.98 8.17
 4 39 5 2.56 12.36
 -1 20 5 47.37 4.12
 -2 24 5 236.18 15.27
 4 28 4 25.64 8.82
 2 16 4 73.77 8.28
 -4 38 4 62.93 11.83
 5 33 3 42.37 12.89
 -2 14 3 210.04 13.56
 5 25 2 1.03 10.23
 3 11 2 27.47 7.99
 -5 40 2 8.75 13.07
 6 33 1 9.72 12.81
 4 12 1 145.08 13.05
 -4 18 1 -0.23 7.59
 -5 30 1 7.51 11.85
 3 4 0 408.73 25.58
 -5 24 0 62.32 11.73
 5 11 -1 10.01 9.88
 4 5 -1 610.98 37.89
 -2 1 -1 0.82 5.22
 -6 38 -1 0.41 13.73
 4 2 -2 187.02 15.98
 1 -5 -2 2047.8 118.38
 -6 30 -2 11.14 12.99
 3 -4 -3 101 9.25
 -4 5 -3 -0.25 8.35
 4 -3 -4 1.12 8.95
 6 3 -6 33.07 11.66
 5 -3 -6 22.41 9.61
 -5 5 -6 40.44 10.2
 -3 -8 -7 10.65 8.88
 -5 3 -7 2.31 9.97
 -6 12 -7 2.19 13.14
 -4 -5 -8 211.27 16.23
 -5 1 -8 1.47 9.97
 -3 -11 -9 45.06 8.45
 -4 -8 -10 17.59 9.01
 -6 6 -10 4.62 12.5
 6 -7 -11 15.96 13.08
 7 -4 -13 15.67 13.04
 6 -10 -13 5.65 12.08
 4 -19 -14 82.59 9.54
 -5 -7 -14 5.24 11.74
 4 -20 -15 1.76 7.92
 -5 -8 -15 11.26 13.27
 7 -8 -16 -1.4 14.59
 -5 -10 -18 -8.7 13.57
 -2 -23 -19 18.65 10.45
 -3 -20 -19 -7.31 10.59
 -4 -16 -19 -1.08 12.72
 7 -12 -20 4.41 15.48
 6 -17 -20 1.52 13
 5 -21 -20 1.69 9.82
 -1 -26 -21 7.53 8.01
 -1 -27 -26 1.69 10.22
 -1 -27 -27 1.71 11.06
 2 39 7 2.53 7.15
 3 36 6 38.2 9.69
 2 28 6 30.43 6.77
 4 38 5 25.39 12.64
 3 20 4 48.48 9.23
 -3 25 4 -0.04 6.14
 -4 39 4 1.12 11.25
 5 32 3 2.85 12.9
 4 21 3 -0.09 8.94
 -4 29 3 4.75 7.86
 -3 15 2 20.55 7.54
 -4 23 2 52.25 9.14
 6 32 1 -4.01 12.7
 6 25 0 0 13.3
 4 8 0 37.18 10.24
 1 0 0 299.39 18.04
 -3 8 0 156.51 12.15
 3 1 -1 1.4 6.61
 -3 5 -1 746.47 44.58
 -4 11 -1 102.55 10.89
 -5 20 -1 4.39 9.14
 -6 39 -1 -8.99 14.1
 6 15 -2 3.66 12.23
 2 -4 -2 5.03 5.05
 -4 8 -2 46.21 9.18
 -1 -6 -3 16.03 4.67
 -3 0 -3 345.58 22.13
 -5 13 -3 -2.49 9.26
 -6 25 -3 0 14.39
 7 18 -4 5.84 13.46
 -5 10 -4 0.85 9.69
 -6 21 -4 9.3 13.12
 5 -1 -5 18.05 9.87
 7 11 -6 5.12 13.98
 7 8 -7 25.46 13.68
 -6 10 -8 0 13.29
 5 -9 -9 48.12 10.39
 -6 8 -9 -11.14 13.67
 -5 -2 -10 7.29 10.87
 7 -1 -11 5.43 14.29
 5 -12 -11 10.5 9.01
 3 -18 -11 6.05 5.71
 4 -18 -13 5.84 7.51
 7 -7 -15 6.95 14.75
 5 -17 -15 -0.07 9.97
 5 -18 -16 2.65 10.22
 4 -21 -16 37.88 8.54
 -4 -14 -16 38.53 12.53
 -3 -21 -22 0.04 12.83
 5 -23 -24 -3.83 10.41
 6 -20 -26 8.26 15.02
 1 -29 -27 1.22 5.3
 1 33 7 144.5 10.42
 3 35 6 0 8.76
 -2 32 6 -0.11 4.88
 4 37 5 1.05 12.15
 3 26 5 138.33 12.39
 2 21 5 238.89 16.29
 -3 33 5 92.45 9.53
 4 27 4 4.32 9.44
 -4 40 4 31.45 11.21
 5 24 2 24.26 11.54
 3 7 1 355.98 22.69
 -5 31 1 12.46 12.18
 -5 25 0 -1.78 9.55
 6 19 -1 33.58 13.48
 -6 40 -1 7.65 14.59
 5 7 -2 93.81 12.11
 -6 31 -2 20.95 14.38
 6 11 -3 5.79 11.52
 5 4 -3 6.14 8.86
 -6 26 -3 29.81 14.77
 6 8 -4 18.59 11.62
 -1 -8 -4 437.17 25.93
 -4 3 -4 0 8.45
 7 14 -5 30.88 14.01
 6 5 -5 60.8 12.33
 1 -13 -6 60.27 4.4
 -3 -6 -6 50.51 8.8
 -6 15 -6 6.51 13.44
 6 0 -7 5.06 11.26
 -2 -11 -7 91.44 8.65
 -4 -3 -7 150.7 13.35
 6 -2 -8 34.39 12.4
 7 3 -9 12.91 13.24
 -5 -3 -11 59.62 12.53
 7 -3 -12 -1.47 14.35
 6 -9 -12 18.1 11.31
 7 -6 -14 0 14.13
 5 -16 -14 19.27 10.62
 -4 -13 -15 -2.64 11.19
 6 -14 -16 17.83 12.31
 -2 -21 -16 0.61 7.73
 -3 -18 -16 -1.66 10.33
 6 -15 -17 -1.1 12.24
 5 -19 -17 36.01 10.24
 4 -22 -17 22.8 8.33
 3 -24 -17 40.36 7.02
 -5 -9 -17 9.63 12.1
 -1 -25 -19 -4.82 8.36
 4 -24 -20 11.39 8.18
 7 -13 -21 0.01 15.44
 6 -18 -21 -4.3 12.25
 4 -25 -22 -2.49 8.19
 -2 -24 -22 21.09 10.86
 6 -19 -23 1.01 13.42
 -4 -17 -23 9.39 15.23
 4 -26 -25 6.92 9.08
 2 38 7 36.55 7.7
 4 36 5 1.19 11.02
 5 31 3 55.06 12.74
 -3 20 3 11.77 7.48
 -4 30 3 9.24 8.67
 1 6 2 425.71 25.3
 0 6 2 460.63 26.62
 6 31 1 13.89 14.22
 -2 7 1 507.04 30.18
 -5 32 1 5.31 11.74
 6 24 0 -1.46 12.75
 5 14 0 139.22 14.06
 -2 4 0 168.79 11.4
 5 10 -1 78.98 11.27
 3 -2 -2 738.87 44.15
 -6 32 -2 -1.56 12.21
 4 -1 -3 1.86 9.24
 7 17 -4 4.74 13.7
 -3 -2 -4 310.08 20.3
 -6 22 -4 20.71 13.57
 -3 -4 -5 185.32 13.92
 -4 1 -5 18.77 8.49
 -5 8 -5 24.03 10.17
 -4 -1 -6 3.53 8.02
 -6 13 -7 0.32 12.79
 7 5 -8 11.24 13.39
 -4 -6 -9 4.65 8.56
 -5 0 -9 64.62 11.58
 6 -6 -10 3.8 11.06
 4 -17 -12 30.28 8
 -4 -10 -12 22.05 10.22
 5 -15 -13 -8.41 10.58
 -4 -11 -13 15.04 9.38
 -4 -12 -14 1.22 10.98
 6 -13 -15 0 11.31
 -5 -8 -16 6.08 12.81
 6 -16 -18 2.53 11.53
 -4 -15 -18 -4.42 11.16
 2 -27 -20 1.61 4.13
 -4 -16 -20 5.46 11.92
 -3 -21 -23 19.65 12.48
 0 -28 -24 -2.06 6.82
 -4 -17 -24 0.31 14.93
 6 -20 -25 -9.49 14.25
 3 34 6 14.36 8.35
 -2 19 4 89.99 7.89
 4 20 3 12.07 9.23
 6 42 2 1.69 13.85
 6 43 2 9.23 15.41
 -4 24 2 49.8 9.83
 6 30 1 0.79 12.8
 4 11 1 101.65 11.45
 2 4 1 84.86 7.47
 -4 19 1 279.86 19.45
 2 1 0 5.7 5.15
 -4 15 0 86.96 9.49
 -5 26 0 98.27 13.05
 -5 21 -1 10.79 9.51
 6 14 -2 32.69 12.74
 -5 17 -2 43.64 10.82
 -6 33 -2 13.08 13.9
 7 21 -3 -5.66 13.91
 -6 27 -3 -6.3 12.89
 5 1 -4 2.44 10.08
 -5 11 -4 13.37 9.72
 7 13 -5 13.4 13.71
 7 10 -6 5.2 12.81
 6 2 -6 3.2 11.03
 -5 6 -6 5.77 9.84
 -6 16 -6 5.68 13.44
 7 7 -7 4.02 13.03
 -5 4 -7 52.29 10.4
 3 -14 -8 412.18 25.69
 -3 -9 -8 152.03 12.78
 -5 2 -8 115.17 13.05
 -6 11 -8 1.02 13.12
 4 -13 -9 3.66 7.77
 2 -17 -9 335.32 20.51
 -1 -16 -9 113.29 8.77
 -6 9 -9 22.05 13.49
 5 -11 -10 16.17 9.45
 -6 7 -10 35.15 13.28
 -3 -13 -11 15.87 8.1
 -5 -4 -12 8.55 13.34
 7 -5 -13 -4.38 12.45
 6 -12 -14 5.18 11.92
 -5 -6 -14 -4.15 12.86
 -3 -17 -15 64.77 10.42
 -5 -7 -15 0.69 11.65
 7 -9 -16 9.72 14.55
 7 -10 -17 4.19 14.94
 7 -11 -18 -3.01 15.09
 5 -20 -18 -3.35 9.45
 -3 -19 -18 33.19 11.14
 3 -26 -20 3.5 6.56
 -3 -20 -20 3.17 10.88
 5 -22 -21 9.1 10.12
 7 -14 -22 2.51 15.43
 -3 -21 -24 8.84 13.41
 -3 -21 -28 2.92 16.9
 2 37 7 0.32 6.95
 0 32 7 4.53 2.73
 2 27 6 12.36 6.17
 4 35 5 20.63 11.02
 3 25 5 16.66 8.14
 -3 34 5 0.81 6.74
 5 42 4 -11.66 12.89
 4 26 4 114.96 12.43
 3 19 4 442.08 28.04
 -3 26 4 11.33 6.34
 5 30 3 0.52 12.66
 2 11 3 76.86 7.47
 -4 31 3 14.26 8.74
 6 40 2 -0.49 14.7
 6 41 2 11.08 14.86
 5 23 2 7.48 9.8
 6 29 1 12.86 13.8
 -5 33 1 10.37 13.17
 6 23 0 8.94 12.84
 6 18 -1 0.04 12.55
 4 4 -1 12.77 9.59
 -6 34 -2 0.88 13.67
 6 10 -3 34.47 10.91
 -4 6 -3 0.97 8.64
 -5 14 -3 9.44 9.57
 6 7 -4 34.67 11.89
 -6 23 -4 -7.16 13.34
 4 -6 -5 7.28 9.25
 5 -4 -6 14.35 10.09
 4 -8 -6 21.35 8.52
 5 -6 -7 -5.8 8.85
 7 2 -9 -0.96 12.92
 3 -17 -10 55.85 6.94
 -2 -15 -10 2.49 7.1
 -5 -1 -10 8.32 10.83
 7 -2 -11 16.04 12.96
 6 -8 -11 -0.22 12.88
 4 -16 -11 54.15 8.3
 5 -14 -12 25.14 10.24
 -3 -14 -12 144.15 12.69
 6 -11 -13 0 11.66
 -3 -15 -13 -3.21 8.02
 -3 -16 -14 35.26 9.31
 7 -8 -15 -4.67 14.1
 -2 -20 -15 13.11 7.38
 -1 -23 -16 25.98 6.53
 0 -25 -17 2.68 4.42
 -4 -14 -17 46.68 13.45
 4 -23 -18 0.01 7.8
 -2 -22 -18 16.06 9.7
 -5 -9 -18 15.91 12.59
 7 -13 -20 -2.41 14.6
 -2 -23 -20 9.66 9.84
 -4 -16 -21 3.34 12.4
 6 -19 -22 1.09 12.21
 -1 -26 -22 -6.29 8.59
 5 -23 -23 6.51 10.27
 -2 -24 -23 20.7 11.69
 -3 -21 -25 11.45 13.36
 3 -28 -26 1.31 6.58
 -3 -21 -26 0 14.8
 -3 -21 -27 -1.51 15.74
 3 33 6 -0.03 8.34
 1 24 6 105.98 8.22
 0 24 6 405.63 23.68
 4 34 5 5.8 10.04
 5 41 4 8.23 13.18
 5 29 3 21.02 12.74
 6 39 2 0 13.27
 3 10 2 4.6 8.02
 -3 16 2 180.01 13.52
 -5 34 1 7.48 12.1
 5 13 0 8.48 9.47
 4 7 0 249.81 18.42
 -5 27 0 -2.89 11.31
 -4 12 -1 161.2 13.27
 -5 22 -1 43.7 10.91
 5 6 -2 10.19 9.68
 4 1 -2 85.39 11.24
 -2 -1 -2 19.69 5.4
 -3 3 -2 411.64 25.68
 -4 9 -2 3.63 8.21
 -5 18 -2 0 9.92
 7 20 -3 0 13.55
 -6 28 -3 4.34 12.96
 7 16 -4 1.97 13.77
 6 4 -5 8.59 11.09
 5 -2 -5 86.4 12.2
 -5 9 -5 56.28 10.69
 -6 20 -5 2.74 13.09
 -2 -9 -6 785.16 46.47
 -1 -13 -7 17.19 4.61
 -6 14 -7 13.72 13.36
 7 4 -8 8.19 13.38
 6 -3 -8 6.33 11.31
 -4 -4 -8 6.51 8.31
 -4 -7 -10 3.02 8.65
 7 -4 -12 0.03 13.82
 5 -21 -19 0.25 10.02
 -4 -15 -19 4.77 12.16
 6 -18 -20 -2.07 11.86
 3 -27 -22 -2.22 6.04
 -4 -16 -22 10.22 13.12
 6 -20 -24 -13.03 13.66
 4 -26 -24 1.93 8.75
 -2 -24 -24 15.32 12.17
 5 -24 -26 4.84 10.07
 2 36 7 62.74 8.21
 1 32 7 0 4.86
 -2 33 6 5.38 5.02
 2 20 5 26.44 6.87
 -2 25 5 3.56 5.55
 5 40 4 8.14 12.65
 2 15 4 180.32 12.6
 6 38 2 -6.69 14.27
 5 22 2 21.99 10.05
 2 7 2 24.11 5.26
 -4 25 2 0.01 8.86
 6 28 1 9.46 12.74
 -4 20 1 1.51 8.02
 6 22 0 10.89 12.79
 3 3 0 193.09 13.95
 6 17 -1 33.17 12.77
 5 9 -1 12.32 9.75
 6 13 -2 5.8 12.05
 -6 35 -2 -2.44 13.99
 5 3 -3 24.89 9.62
 -6 29 -3 0 13.99
 4 -4 -4 134.23 12.27
 3 -7 -4 648.48 38.84
 -4 4 -4 45.64 9.57
 -6 24 -4 40.73 13.74
 7 12 -5 35.38 13.74
 3 -9 -5 422.25 26.26
 0 -11 -5 107.24 6.56
 7 9 -6 23.62 13.31
 -6 17 -6 13.6 14.47
 7 6 -7 3.78 12.92
 6 -1 -7 -3.57 12.2
 -3 -7 -7 102.17 11.35
 -6 12 -8 10.53 13.01
 6 -5 -9 0 10.88
 -5 1 -9 1.83 10.34
 -6 10 -9 -0.91 13.35
 -6 8 -10 -1.19 12.97
 5 -13 -11 -2.87 8.8
 -2 -16 -11 69.47 8.09
 -4 -8 -11 26.58 10.12
 -5 -2 -11 2.89 11.56
 6 -10 -12 13.45 11.86
 7 -7 -14 1.92 14.12
 -2 -19 -14 43.58 8.18
 -4 -13 -16 5.67 11.79
 -3 -18 -17 3.92 10.36
 -5 -8 -17 7.85 13.06
 7 -14 -21 -4.72 16.43
 0 -27 -21 5.87 6.09
 -3 -20 -21 15.44 11.63
 0 -28 -25 1.38 7.37
 -2 -24 -25 4.19 11.73
 -2 -24 -28 0.07 14
 -1 36 7 5.76 2.73
 4 33 5 38.83 11.24
 1 18 5 129.86 8.94
 -3 35 5 21.35 7.44
 5 38 4 0.63 12.37
 5 39 4 4.19 12.87
 5 28 3 8.73 11.25
 4 19 3 0.87 8.91
 -3 21 3 160.02 12.76
 -4 32 3 7.23 8.96
 6 36 2 0 14.25
 6 37 2 4.82 13.98
 3 6 1 0.96 6.98
 -5 35 1 -1.85 13.65
 -3 9 0 82.26 8.71
 -4 16 0 -5.49 7.03
 -5 28 0 36.29 11.38
 3 0 -1 1059.3 62.41
 2 -2 -1 194.8 12.8
 -3 6 -1 4.67 6.96
 -6 36 -2 3.85 13.75
 7 19 -3 14.64 13.52
 -5 15 -3 48.7 10.34
 7 15 -4 0 13.78
 5 0 -4 42.76 9.85
 -5 12 -4 5.02 9.49
 -4 2 -5 134.43 12.5
 -6 21 -5 0 13.35
 6 1 -6 -2.07 11.08
 3 -11 -6 87.14 9.46
 -4 0 -6 56.69 9.24
 -5 7 -6 35.07 9.76
 -4 -2 -7 0 8.47
 -5 5 -7 4.31 9.7
 -6 15 -7 3.46 13.1
 -2 -12 -8 469.04 28.81
 -5 3 -8 5.59 9.79
 5 -10 -9 6.36 9.07
 -3 -10 -9 20.38 7.83
 6 -7 -10 0.6 11.34
 -2 -17 -12 251.45 17
 -5 -3 -12 39.49 12.44
 7 -6 -13 0 13.66
 -2 -18 -13 -0.99 6.68
 -4 -12 -15 17.16 10.44
 6 -15 -16 -0.29 11.01
 -5 -7 -16 17.5 12
 3 -25 -18 0.94 6.1
 -3 -19 -19 8.74 10.73
 -4 -15 -20 3.57 11.49
 4 -25 -21 2.73 7.86
 -4 -16 -24 9.81 14.51
 5 -24 -25 -5.4 10.57
 0 -28 -26 -0.21 7.89
 -2 -24 -26 2.32 12.04
 -2 -24 -27 4.39 12.77
 0 -28 -28 -0.31 9.17
 3 32 6 8.75 7.79
 2 26 6 50.85 7.58
 3 24 5 100.4 10.09
 5 37 4 -4.32 12.55
 -3 27 4 28.79 6.76
 -2 15 3 269.26 16.9
 6 35 2 0.05 13.78
 4 14 2 312.67 21.2
 6 27 1 -1.55 12.86
 4 10 1 118.81 12.13
 -5 36 1 33.85 13.39
 6 21 0 19.7 12.6
 5 12 0 158.41 14.59
 -5 23 -1 -0.97 9.42
 -5 19 -2 42.24 9.86
 -6 37 -2 0 13.76
 -6 38 -2 10.35 14.06
 6 9 -3 8.89 10.99
 4 -2 -3 346.38 22.97
 3 -5 -3 475.42 29.08
 -2 -3 -3 43.06 5.9
 -3 1 -3 12.6 7.31
 -6 30 -3 7.04 12.87
 6 6 -4 14.69 10.75
 -6 25 -4 0.93 13.09
 7 11 -5 15.39 13.66
 -2 -7 -5 1064.59 62.36
 7 8 -6 -5.08 13.2
 -6 18 -6 1.06 13.03
 7 3 -8 13.79 13.2
 4 -12 -8 6.99 7.66
 -6 13 -8 1.38 12.95
 7 1 -9 -4.08 14.21
 -4 -5 -9 57.2 9.71
 7 -1 -10 -0.47 13.98
 4 -15 -10 11.07 7.12
 -1 -17 -10 366.32 22.65
 -5 0 -10 7.45 10.54
 -6 9 -10 10.9 12.73
 7 -3 -11 0 12.61
 -4 -10 -13 4.1 9.01
 6 -13 -14 -1.3 11.04
 5 -17 -14 -2.36 10.23
 -4 -11 -14 20.66 10.98
 -5 -5 -14 6.44 11.83
 6 -14 -15 12.29 11.1
 5 -18 -15 2.3 9.75
 -1 -22 -15 1.13 5.95
 -5 -6 -15 -0.74 12.77
 7 -10 -16 -2.44 14.39
 5 -19 -16 16.5 10.2
 7 -11 -17 7.03 14.53
 6 -16 -17 -1.01 10.6
 7 -12 -18 -2.36 14.59
 6 -17 -18 -1.98 12.14
 2 -26 -18 18.16 4.45
 -1 -24 -18 61.46 8.87
 -4 -14 -18 41.59 12.08
 7 -13 -19 -1.41 14.99
 5 -22 -20 1.48 10.04
 -1 -25 -20 0.39 7.86
 6 -19 -21 -5.38 11.89
 7 -15 -22 -1.61 16.64
 5 -23 -22 -4.02 10.14
 1 -28 -22 12.94 1.65
 6 -20 -23 0.44 12.84
 -1 -26 -23 -0.57 8.91
 3 -28 -25 -1.38 6.45
 0 -28 -27 8.27 8.54
 -3 -20 -29 4.96 16.74
 2 35 7 22.9 7.04
 4 32 5 5.31 9.26
 -3 36 5 1.18 6.82
 4 24 4 61.82 9.22
 3 18 4 -0.26 8.19
 5 27 3 1.56 10.51
 -4 33 3 11.16 8.74
 5 21 2 13.91 10.95
 -4 26 2 47.12 9.57
 6 26 1 0 13.15
 5 16 1 64.9 10.82
 -5 37 1 6.25 12.46
 -5 29 0 13.02 11.34
 6 16 -1 24.34 12.26
 -1 -1 -1 309.85 18.73
 -4 13 -1 2.79 7.7
 6 12 -2 61.59 12.78
 5 5 -2 106.47 12.14
 7 18 -3 7.83 13.23
 -4 7 -3 -2.85 8.24
 -6 31 -3 13.37 14
 7 14 -4 26.82 13.35
 -2 -5 -4 829.36 48.82
 -3 -1 -4 58.54 8.34
 6 3 -5 31.05 11.24
 -5 10 -5 13.9 9.71
 -6 22 -5 17.31 14.45
 -3 -5 -6 1.88 8.28
 3 -16 -9 135.99 10.67
 -6 11 -9 -0.06 13.24
 6 -9 -11 5.57 12.43
 2 -22 -13 111.64 8.01
 4 -20 -14 -1.03 7.2
 7 -9 -15 4.29 14.28
 -3 -17 -16 73.8 11.52
 -2 -21 -17 13.04 8.65
 -5 -8 -18 9.69 13.18
 4 -24 -19 21.82 8.37
 0 -26 -19 14.56 5.97
 3 31 6 -3.2 7.74
 4 31 5 31.23 9.85
 5 36 4 6.21 12.78
 4 18 3 25.15 8.58
 6 34 2 0 13.6
 -4 21 1 214.61 16.2
 -5 38 1 6.45 12.22
 4 6 0 0 9.55
 5 8 -1 10.31 9.66
 4 3 -1 344.74 23.25
 1 -3 -1 411.39 24.32
 -2 2 -1 620.25 36.73
 -5 24 -1 60.16 11.6
 -4 10 -2 104.01 11.11
 5 2 -3 3.15 9.12
 2 -9 -4 567.79 33.64
 -5 13 -4 1.9 9.08
 -6 26 -4 39.3 14.98
 -3 -3 -5 13.22 7.77
 5 -5 -6 26.96 8.84
 -5 8 -6 18.18 9.92
 7 5 -7 11.74 13.1
 6 -2 -7 5.28 11.08
 5 -7 -7 8.33 8.2
 -6 16 -7 -4.53 13.39
 6 -4 -8 0.45 9.68
 6 -6 -9 -3.43 12.49
[truncated: 1,500,913 more chars]
