# Supplementary material for: Rapid extraction of trace benzene by a crown-ether-based metal-organic framework
Source: Natl Sci Rev. 2024 Oct 3;11(12):nwae342. doi: 10.1093/nsr/nwae342 (PMC11562822; doi:10.1093/nsr/nwae342)
Supplement: nwae342_Supplemental_Files [file nwae342_supplemental_files.zip › benzene@NKU-300_298K-1.cif]

data_benzene@NKU-300_298K-1
_audit_creation_date               2023-12-20
_audit_creation_method
;
Olex2 1.2
(compiled 2018.05.29 svn.r3508 for OlexSys, GUI svn.r5506)
;
_shelx_SHELXL_version_number       '2018/3'
_audit_contact_author_address      ?
_audit_contact_author_email        ?
_audit_contact_author_name         ''
_audit_contact_author_phone        ?
_publ_contact_author_id_orcid      ?
_publ_section_references
;
Dolomanov, O.V., Bourhis, L.J., Gildea, R.J, Howard, J.A.K. & Puschmann, H.
 (2009), J. Appl. Cryst. 42, 339-341.

Sheldrick, G.M. (2015). Acta Cryst. C71, 3-8.
;
_chemical_name_common              ?
_chemical_name_systematic          ?
_chemical_formula_moiety           'C30 H27 Eu O12, 0.73(C6 H6)'
_chemical_formula_sum              'C34.38 H31.38 Eu O12'
_chemical_formula_weight           788.49
_chemical_melting_point            ?
loop_
  _atom_type_symbol
  _atom_type_description
  _atom_type_scat_dispersion_real
  _atom_type_scat_dispersion_imag
  _atom_type_scat_source
 'C' 'C' -0.0004 0.0007 'International Tables Vol C Tables 4.2.6.8 and 6.1.1.4'
 'H' 'H' 0.0000 0.0000 'International Tables Vol C Tables 4.2.6.8 and 6.1.1.4'
 'Eu' 'Eu' -0.9841 1.9032
 'International Tables Vol C Tables 4.2.6.8 and 6.1.1.4'
 'O' 'O' 0.0006 0.0026 'International Tables Vol C Tables 4.2.6.8 and 6.1.1.4'

_shelx_space_group_comment
;
The symmetry employed for this shelxl refinement is uniquely defined
by the following loop, which should always be used as a source of
symmetry information in preference to the above space-group names.
They are only intended as comments.
;
_space_group_crystal_system        'monoclinic'
_space_group_IT_number             11
_space_group_name_H-M_alt          'P 1 21/m 1'
_space_group_name_Hall             '-P 2yb'
loop_
  _space_group_symop_operation_xyz
 'x, y, z'
 '-x, y+1/2, -z'
 '-x, -y, -z'
 'x, -y-1/2, z'

_cell_length_a                     4.912
_cell_length_b                     37.76070(10)
_cell_length_c                     17.38420(10)
_cell_angle_alpha                  90
_cell_angle_beta                   96.65
_cell_angle_gamma                  90
_cell_volume                       3202.74(2)
_cell_formula_units_Z              4
_cell_measurement_reflns_used      7187
_cell_measurement_temperature      298(2)
_cell_measurement_theta_max        18.148
_cell_measurement_theta_min        0.737
_shelx_estimated_absorpt_T_max     ?
_shelx_estimated_absorpt_T_min     ?
_exptl_absorpt_coefficient_mu      0.735
_exptl_absorpt_correction_T_max    ?
_exptl_absorpt_correction_T_min    ?
_exptl_absorpt_correction_type     ?
_exptl_absorpt_process_details     ?
_exptl_absorpt_special_details     ?
_exptl_crystal_colour              ?
_exptl_crystal_density_diffrn      1.635
_exptl_crystal_density_meas        ?
_exptl_crystal_density_method      ?
_exptl_crystal_description         needle
_exptl_crystal_F_000               1587
_exptl_crystal_size_max            ?
_exptl_crystal_size_mid            ?
_exptl_crystal_size_min            ?
_exptl_transmission_factor_max     ?
_exptl_transmission_factor_min     ?
_diffrn_reflns_av_R_equivalents    0.0339
_diffrn_reflns_av_unetI/netI       0.0223
_diffrn_reflns_Laue_measured_fraction_full  0.998
_diffrn_reflns_Laue_measured_fraction_max  0.998
_diffrn_reflns_limit_h_max         6
_diffrn_reflns_limit_h_min         -6
_diffrn_reflns_limit_k_max         48
_diffrn_reflns_limit_k_min         -48
_diffrn_reflns_limit_l_max         22
_diffrn_reflns_limit_l_min         -22
_diffrn_reflns_number              48702
_diffrn_reflns_point_group_measured_fraction_full  0.998
_diffrn_reflns_point_group_measured_fraction_max  0.998
_diffrn_reflns_theta_full          16.950
_diffrn_reflns_theta_max           18.148
_diffrn_reflns_theta_min           0.737
_diffrn_ambient_temperature        298(2)
_diffrn_detector_area_resol_mean   ?
_diffrn_measured_fraction_theta_full  0.998
_diffrn_measured_fraction_theta_max  0.998
_diffrn_measurement_device_type    'Beamline I19 of Diamond Light Source'
_diffrn_measurement_method         '\f and \w shutterless scans'
_diffrn_radiation_type             'synchrotron'
_diffrn_radiation_wavelength       0.4859
_diffrn_source                     ?
_reflns_Friedel_coverage           0.000
_reflns_Friedel_fraction_full      .
_reflns_Friedel_fraction_max       .
_reflns_number_gt                  6243
_reflns_number_total               7187
_reflns_special_details
;
 Reflections were merged by SHELXL according to the crystal
 class for the calculation of statistics and refinement.
 
 _reflns_Friedel_fraction is defined as the number of unique
 Friedel pairs measured divided by the number that would be
 possible theoretically, ignoring centric projections and
 systematic absences.
;
_reflns_threshold_expression       'I > 2\s(I)'
_computing_cell_refinement         ?
_computing_data_collection         ?
_computing_data_reduction          ?
_computing_molecular_graphics      'Olex2 (Dolomanov et al., 2009)'
_computing_publication_material    'Olex2 (Dolomanov et al., 2009)'
_computing_structure_refinement    'ShelXL (Sheldrick, 2015)'
_computing_structure_solution      'SHELXT 2018/2 (Sheldrick, 2018)'
_refine_diff_density_max           0.419
_refine_diff_density_min           -0.346
_refine_diff_density_rms           0.064
_refine_ls_extinction_coef         .
_refine_ls_extinction_method       none
_refine_ls_goodness_of_fit_ref     1.057
_refine_ls_hydrogen_treatment      constr
_refine_ls_matrix_type             full
_refine_ls_number_parameters       562
_refine_ls_number_reflns           7187
_refine_ls_number_restraints       296
_refine_ls_R_factor_all            0.0202
_refine_ls_R_factor_gt             0.0169
_refine_ls_restrained_S_all        1.068
_refine_ls_shift/su_max            0.008
_refine_ls_shift/su_mean           0.000
_refine_ls_structure_factor_coef   Fsqd
_refine_ls_weighting_details      
 'w=1/[\s^2^(Fo^2^)+(0.0292P)^2^] where P=(Fo^2^+2Fc^2^)/3'
_refine_ls_weighting_scheme        calc
_refine_ls_wR_factor_gt            0.0463
_refine_ls_wR_factor_ref           0.0468
_refine_special_details            ?
_olex2_refinement_description
;
1. Fixed Uiso
 At 1.2 times of:
  All C(H) groups, All C(H,H) groups
2. Restrained distances
 C49_$1-C1
 2.78 with sigma of 0.01
 C5_$1-C1
 1.39 with sigma of 0.01
 C2-C4
 2.78 with sigma of 0.01
 C49_$1-C4
 1.39 with sigma of 0.01
 C4-C3
 2.4 with sigma of 0.01
 C49_$1-C3 = C49_$1-C4 = C2-C3 = C1-C2 = C5_$1-C1 = C5_$1-C4
 1.39 with sigma of 0.01
3. Restrained planarity
 C3, C49_$1, C4, C5_$1, C1, C2
 with sigma of 0.01
4. Uiso/Uaniso restraints and constraints
C35 \\sim C34 \\sim C33 \\sim C42 \\sim C43 \\sim C41: within 2A with sigma of
0.02 and sigma for terminal atoms of 0.04
C37 \\sim C36 \\sim C40 \\sim C32 \\sim C39 \\sim C38: within 2A with sigma of
0.02 and sigma for terminal atoms of 0.04
C4 \\sim C5 \\sim C1 \\sim C2 \\sim C3 \\sim C49: within -2A with sigma of 0.01
and sigma for terminal atoms of 0.02
C44 \\sim C47 \\sim C46 \\sim C45 \\sim C49 \\sim C48: within -1.8A with sigma
of 0.01 and sigma for terminal atoms of 0.02
Uanis(C35) \\sim Ueq, Uanis(C34) \\sim Ueq, Uanis(C33) \\sim Ueq, Uanis(C42)
\\sim Ueq, Uanis(C43) \\sim Ueq, Uanis(C41) \\sim Ueq: with sigma of 0.02 and
sigma for terminal atoms of 0.04
Uanis(C39) \\sim Ueq, Uanis(C37) \\sim Ueq, Uanis(C36) \\sim Ueq, Uanis(C40)
\\sim Ueq, Uanis(C32) \\sim Ueq, Uanis(C38) \\sim Ueq: with sigma of 0.02 and
sigma for terminal atoms of 0.04
Uanis(C44) \\sim Ueq, Uanis(C48) \\sim Ueq, Uanis(C47) \\sim Ueq, Uanis(C49)
\\sim Ueq, Uanis(C46) \\sim Ueq, Uanis(C45) \\sim Ueq: with sigma of 0.02 and
sigma for terminal atoms of 0.04
Uanis(C4) \\sim Ueq, Uanis(C2) \\sim Ueq, Uanis(C1) \\sim Ueq, Uanis(C5) \\sim
Ueq, Uanis(C3) \\sim Ueq: with sigma of 0.02 and sigma for terminal atoms of
0.04
5. Others
 Fixed Sof: C37(0.23) H37(0.23) C36(0.23) H36(0.23) C32(0.23) H32(0.23)
 C38(0.23) H38(0.23) C39(0.23) H39(0.23) C40(0.23) H40(0.23) C34(0.21)
 H34(0.21) C33(0.21) H33(0.21) C35(0.21) H35(0.21) C41(0.21) H41(0.21)
 C43(0.21) H43(0.21) C42(0.21) H42(0.21) C44(0.16) H44(0.16) C48(0.16)
 H48(0.16) C49(0.29) H49(0.16) H49A(0.13) C45(0.16) H45(0.16) C46(0.16)
 H46(0.16) C47(0.16) H47(0.16) C4(0.13) H4(0.13) C2(0.13) H2(0.13) C1(0.13)
 H1(0.13) C5(0.13) H5(0.13) C3(0.13) H3(0.13)
6.a Riding coordinates:
 C44(H44), C48(H48), C49(H49), C49(H49A), C46(H46), C47(H47), C4(H4), C1(H1),
 C5(H5), C3(H3)
6.b Secondary CH2 refined with riding coordinates:
 C8(H8A,H8B), C9(H9A,H9B), C10(H10A,H10B), C18(H18A,H18B), C19(H19A,H19B),
 C20(H20A,H20B), C28(H28A,H28B), C29(H29A,H29B), C30(H30A,H30B), C31(H31A,H31B)
6.c Aromatic/amide H refined with riding coordinates:
 C0AA(H0AA), C1AA(H1AA), C7(H7), C12(H12), C14(H14), C15(H15), C23(H23),
 C24(H24), C27(H27), C37(H37), C36(H36), C32(H32), C38(H38), C39(H39), C40(H40),
  C34(H34), C33(H33), C35(H35), C41(H41), C43(H43), C42(H42), C45(H45), C2(H2)
6.d Fitted hexagon refined as free rotating group:
 C37(C36,C32,C38,C39,C40), C34(C33,C35,C41,C43,C42), C44(C48,C49,C45,C46,C47)
;
_atom_sites_solution_hydrogens     mixed
_atom_sites_solution_primary       ?
_atom_sites_solution_secondary     ?
loop_
  _atom_site_label
  _atom_site_type_symbol
  _atom_site_fract_x
  _atom_site_fract_y
  _atom_site_fract_z
  _atom_site_U_iso_or_equiv
  _atom_site_adp_type
  _atom_site_occupancy
  _atom_site_site_symmetry_order
  _atom_site_calc_flag
  _atom_site_refinement_flags_posn
  _atom_site_refinement_flags_adp
  _atom_site_refinement_flags_occupancy
  _atom_site_disorder_assembly
  _atom_site_disorder_group
 Eu1 Eu 0.19735(2) 0.54053(2) 0.06664(2) 0.01690(3) Uani 1 1 d . . . . .
 O1 O 0.5224(3) 0.56855(4) 0.15357(8) 0.0321(3) Uani 1 1 d . . . . .
 O2 O 0.9514(3) 0.54795(4) 0.17389(8) 0.0288(3) Uani 1 1 d . . . . .
 O3 O 1.5034(3) 0.50421(3) 0.88469(7) 0.0252(3) Uani 1 1 d . . . . .
 O4 O 1.1208(2) 0.51084(3) 0.94016(7) 0.0212(2) Uani 1 1 d . . . . .
 O5 O 0.9581(3) 0.61407(4) 0.64751(8) 0.0355(3) Uani 1 1 d . . . . .
 O6 O 0.8837(3) 0.63188(4) 0.48632(8) 0.0390(4) Uani 1 1 d . . . . .
 O7 O 1.2198(3) 0.58247(4) 0.46056(8) 0.0350(3) Uani 1 1 d . . . . .
 O8 O 1.3237(3) 0.56761(4) 0.62558(8) 0.0354(3) Uani 1 1 d . . . . .
 O9 O -0.0888(3) 0.58718(3) 0.02414(9) 0.0321(3) Uani 1 1 d . . . . .
 O10 O -0.5167(3) 0.56991(3) -0.01105(8) 0.0301(3) Uani 1 1 d . . . . .
 O11 O -0.4581(3) 0.71193(4) -0.20482(8) 0.0370(3) Uani 1 1 d . . . . .
 O12 O -0.0565(3) 0.71137(4) -0.09566(9) 0.0357(3) Uani 1 1 d . . . . .
 C3AA C 0.7496(4) 0.56463(5) 0.19416(10) 0.0247(4) Uani 1 1 d . . . . .
 C2AA C 0.7806(4) 0.58201(5) 0.27253(10) 0.0272(4) Uani 1 1 d . . . . .
 C0AA C 0.5942(4) 0.60761(6) 0.28848(11) 0.0333(4) Uani 1 1 d . . . . .
 H0AA H 0.447593 0.613129 0.251653 0.040 Uiso 1 1 calc R . . . .
 C1AA C 0.6245(5) 0.62521(6) 0.35946(11) 0.0364(5) Uani 1 1 d . . . . .
 H1AA H 0.501154 0.642859 0.369338 0.044 Uiso 1 1 calc R . . . .
 C4AA C 0.8374(4) 0.61646(5) 0.41502(10) 0.0308(4) Uani 1 1 d . . . . .
 C6 C 1.0229(4) 0.58959(5) 0.40029(10) 0.0287(4) Uani 1 1 d . . . . .
 C7 C 0.9955(4) 0.57280(5) 0.32866(11) 0.0290(4) Uani 1 1 d . . . . .
 H7 H 1.120303 0.555438 0.318134 0.035 Uiso 1 1 calc R . . . .
 C8 C 1.3833(5) 0.55170(6) 0.45455(12) 0.0330(4) Uani 1 1 d . . . . .
 H8A H 1.478422 0.553215 0.408773 0.040 Uiso 1 1 calc R . . . .
 H8B H 1.267969 0.530777 0.450085 0.040 Uiso 1 1 calc R . . . .
 C9 C 1.5900(4) 0.54914(6) 0.52678(11) 0.0317(4) Uani 1 1 d . . . . .
 H9A H 1.729343 0.532079 0.516781 0.038 Uiso 1 1 calc R . . . .
 H9B H 1.679700 0.571942 0.534860 0.038 Uiso 1 1 calc R . . . .
 C10 C 1.4787(5) 0.53863(5) 0.60129(11) 0.0321(4) Uani 1 1 d . . . . .
 H10A H 1.363119 0.517848 0.592748 0.038 Uiso 1 1 calc R . . . .
 H10B H 1.628459 0.533081 0.640857 0.038 Uiso 1 1 calc R . . . .
 C11 C 1.2070(4) 0.56372(5) 0.69303(10) 0.0260(4) Uani 1 1 d . . . . .
 C12 C 1.2846(4) 0.53938(5) 0.75021(10) 0.0248(4) Uani 1 1 d . . . . .
 H12 H 1.424962 0.523456 0.744142 0.030 Uiso 1 1 calc R . . . .
 C13 C 1.1530(4) 0.53841(4) 0.81774(10) 0.0209(3) Uani 1 1 d . . . . .
 C14 C 0.9345(4) 0.56088(5) 0.82423(10) 0.0231(3) Uani 1 1 d . . . . .
 H14 H 0.836156 0.558921 0.866638 0.028 Uiso 1 1 calc R . . . .
 C15 C 0.8603(4) 0.58641(5) 0.76788(11) 0.0264(4) Uani 1 1 d . . . . .
 H15 H 0.716398 0.601847 0.773497 0.032 Uiso 1 1 calc R . . . .
 C16 C 1.0008(4) 0.58880(5) 0.70352(10) 0.0260(4) Uani 1 1 d . . . . .
 C17 C 1.2668(3) 0.51608(4) 0.88378(9) 0.0194(3) Uani 1 1 d . . . . .
 C18 C 0.7484(5) 0.63990(5) 0.65453(12) 0.0372(5) Uani 1 1 d . . . . .
 H18A H 0.777868 0.651238 0.704873 0.045 Uiso 1 1 calc R . . . .
 H18B H 0.569881 0.628601 0.649382 0.045 Uiso 1 1 calc R . . . .
 C19 C 0.7608(6) 0.66690(6) 0.59154(12) 0.0428(6) Uani 1 1 d . . . . .
 H19A H 0.947858 0.675385 0.593500 0.051 Uiso 1 1 calc R . . . .
 H19B H 0.647020 0.686903 0.602187 0.051 Uiso 1 1 calc R . . . .
 C20 C 0.6693(6) 0.65383(6) 0.50990(12) 0.0441(6) Uani 1 1 d . . . . .
 H20A H 0.500938 0.640326 0.509047 0.053 Uiso 1 1 calc R . . . .
 H20B H 0.635944 0.673754 0.474869 0.053 Uiso 1 1 calc R . . . .
 C21 C -0.3254(4) 0.59199(4) -0.01053(10) 0.0236(3) Uani 1 1 d . . . . .
 C22 C -0.3745(4) 0.62509(5) -0.05758(10) 0.0242(3) Uani 1 1 d . . . . .
 C23 C -0.5987(4) 0.62683(5) -0.11308(11) 0.0288(4) Uani 1 1 d . . . . .
 H23 H -0.728223 0.608763 -0.116622 0.035 Uiso 1 1 calc R . . . .
 C24 C -0.6327(4) 0.65539(5) -0.16380(12) 0.0314(4) Uani 1 1 d . . . . .
 H24 H -0.781483 0.655992 -0.202084 0.038 Uiso 1 1 calc R . . . .
 C25 C -0.4462(4) 0.68279(5) -0.15739(11) 0.0287(4) Uani 1 1 d . . . . .
 C26 C -0.2240(4) 0.68220(5) -0.09848(12) 0.0282(4) Uani 1 1 d . . . . .
 C27 C -0.1867(4) 0.65318(5) -0.05028(11) 0.0274(4) Uani 1 1 d . . . . .
 H27 H -0.035928 0.652235 -0.012670 0.033 Uiso 1 1 calc R . . . .
 C28 C -0.6992(5) 0.71616(5) -0.25834(13) 0.0396(5) Uani 1 1 d . . . . .
 H28A H -0.859591 0.717327 -0.230724 0.048 Uiso 1 1 calc R . . . .
 H28B H -0.719923 0.696155 -0.293524 0.048 Uiso 1 1 calc R . . . .
 C29 C -0.6721(8) 0.750000 -0.30320(17) 0.0422(8) Uani 1 2 d S T P . .
 H29A H -0.810953 0.750000 -0.347684 0.051 Uiso 1 2 calc RS T P . .
 H29B H -0.494694 0.750000 -0.322589 0.051 Uiso 1 2 calc RS T P . .
 C30 C 0.1334(4) 0.71579(5) -0.02770(13) 0.0342(4) Uani 1 1 d . . . . .
 H30A H 0.258886 0.695885 -0.021934 0.041 Uiso 1 1 calc R . . . .
 H30B H 0.035927 0.716823 0.017697 0.041 Uiso 1 1 calc R . . . .
 C31 C 0.2920(6) 0.750000 -0.03518(19) 0.0335(6) Uani 1 2 d S T P . .
 H31A H 0.361342 0.750000 -0.085195 0.040 Uiso 1 2 calc RS T P . .
 H31B H 0.449059 0.750000 0.004164 0.040 Uiso 1 2 calc RS T P . .
 C37 C -0.231(4) 0.6677(5) 0.1468(8) 0.127(6) Uani 0.23 1 d . U . A -1
 H37 H -0.378774 0.652242 0.139672 0.152 Uiso 0.23 1 calc R . . A -1
 C36 C 0.035(5) 0.6548(3) 0.1482(8) 0.127(7) Uani 0.23 1 d G U . A -1
 H36 H 0.064442 0.630706 0.141926 0.153 Uiso 0.23 1 calc R . . A -1
 C32 C 0.256(4) 0.6779(5) 0.1589(8) 0.151(7) Uani 0.23 1 d G U . A -1
 H32 H 0.433902 0.669295 0.159800 0.182 Uiso 0.23 1 calc R . . A -1
 C38 C 0.212(4) 0.7140(5) 0.1683(8) 0.156(7) Uani 0.23 1 d G U . A -1
 H38 H 0.360149 0.729420 0.175419 0.187 Uiso 0.23 1 calc R . . A -1
 C39 C -0.054(5) 0.7269(3) 0.1669(8) 0.155(7) Uani 0.23 1 d G U . A -1
 H39 H -0.083064 0.750957 0.173165 0.186 Uiso 0.23 1 calc R . . A -1
 C40 C -0.275(4) 0.7037(5) 0.1562(8) 0.161(7) Uani 0.23 1 d G U . A -1
 H40 H -0.452528 0.712369 0.155292 0.193 Uiso 0.23 1 calc R . . A -1
 C34 C 0.089(3) 0.6535(3) 0.1599(8) 0.092(6) Uani 0.21 1 d . U . A 1
 H34 H -0.053118 0.637491 0.147437 0.110 Uiso 0.21 1 calc R . . A 1
 C33 C 0.068(3) 0.6789(4) 0.2167(8) 0.109(6) Uani 0.21 1 d G U . A 1
 H33 H -0.087832 0.679968 0.242229 0.131 Uiso 0.21 1 calc R . . A 1
 C35 C 0.281(4) 0.7028(4) 0.2354(8) 0.160(7) Uani 0.21 1 d G U . A 1
 H35 H 0.266942 0.719875 0.273410 0.192 Uiso 0.21 1 calc R . . A 1
 C41 C 0.514(3) 0.7013(4) 0.1973(9) 0.134(7) Uani 0.21 1 d G U . A 1
 H41 H 0.656433 0.717305 0.209798 0.161 Uiso 0.21 1 calc R . . A 1
 C43 C 0.535(2) 0.6759(4) 0.1405(8) 0.088(5) Uani 0.21 1 d G U . A 1
 H43 H 0.691152 0.674829 0.115006 0.106 Uiso 0.21 1 calc R . . A 1
 C42 C 0.322(3) 0.6519(3) 0.1218(6) 0.075(4) Uani 0.21 1 d G U . A 1
 H42 H 0.336380 0.634921 0.083824 0.090 Uiso 0.21 1 calc R . . A 1
 C44 C 0.003(4) 0.7836(3) 0.3950(9) 0.101(5) Uani 0.16 1 d . U . B -2
 H44 H -0.028639 0.807508 0.384662 0.121 Uiso 0.16 1 d R . . B -2
 C48 C 0.163(3) 0.7729(3) 0.4623(7) 0.092(5) Uani 0.16 1 d G U . B -2
 H48 H 0.236845 0.789767 0.497622 0.110 Uiso 0.16 1 d R . . B -2
 C49 C 0.211(2) 0.7371(3) 0.4766(6) 0.099(3) Uani 0.29 1 d DG U . . .
 H49 H 0.317752 0.730006 0.521608 0.119 Uiso 0.16 1 d R . . B -2
 H49A H 0.259491 0.720266 0.514737 0.119 Uiso 0.13 1 d R . . B -1
 C45 C 0.100(4) 0.7120(2) 0.4236(9) 0.081(4) Uani 0.16 1 d G U . B -2
 H45 H 0.131937 0.688044 0.433172 0.097 Uiso 0.16 1 calc R . . B -2
 C46 C -0.060(4) 0.7226(3) 0.3563(8) 0.102(5) Uani 0.16 1 d G U . B -2
 H46 H -0.134225 0.705780 0.320917 0.122 Uiso 0.16 1 d R . . B -2
 C47 C -0.108(3) 0.7584(3) 0.3420(7) 0.114(5) Uani 0.16 1 d G U . B -2
 H47 H -0.215112 0.765540 0.296981 0.137 Uiso 0.16 1 d R . . B -2
 C4 C -0.062(3) 0.7538(5) 0.4544(11) 0.115(5) Uani 0.13 1 d D U . C -1
 H4 H -0.198684 0.764412 0.479290 0.138 Uiso 0.13 1 d R . . C -2
 C2 C 0.346(5) 0.7226(6) 0.3800(12) 0.107(5) Uani 0.13 1 d D U . D -1
 H2 H 0.483636 0.712319 0.354970 0.128 Uiso 0.13 1 calc R . . D -1
 C1 C 0.078(5) 0.7138(5) 0.3590(11) 0.099(8) Uani 0.13 1 d D U . D -1
 H1 H 0.032313 0.697133 0.320304 0.118 Uiso 0.13 1 d R . . D -1
 C5 C -0.131(5) 0.7708(6) 0.3952(13) 0.108(7) Uani 0.13 1 d D U . E -1
 H5 H -0.313739 0.776567 0.381039 0.130 Uiso 0.13 1 d R . . E -1
 C3 C 0.413(3) 0.7470(6) 0.4390(11) 0.116(7) Uani 0.13 1 d D U . D -1
 H3 H 0.595405 0.752988 0.452567 0.139 Uiso 0.13 1 d R . . D -1

loop_
  _atom_site_aniso_label
  _atom_site_aniso_U_11
  _atom_site_aniso_U_22
  _atom_site_aniso_U_33
  _atom_site_aniso_U_23
  _atom_site_aniso_U_13
  _atom_site_aniso_U_12
 Eu1 0.01614(5) 0.01950(5) 0.01474(5) -0.00060(3) 0.00049(3) 0.00021(3)
 O1 0.0254(7) 0.0424(8) 0.0273(7) -0.0104(6) -0.0019(5) -0.0023(6)
 O2 0.0253(7) 0.0401(7) 0.0216(6) -0.0061(5) 0.0045(5) -0.0003(5)
 O3 0.0208(6) 0.0282(6) 0.0265(6) 0.0053(5) 0.0025(5) 0.0042(5)
 O4 0.0237(6) 0.0246(6) 0.0156(5) 0.0001(4) 0.0034(5) -0.0041(5)
 O5 0.0476(9) 0.0356(7) 0.0240(7) 0.0082(6) 0.0073(6) 0.0154(6)
 O6 0.0545(10) 0.0400(8) 0.0207(6) -0.0091(6) -0.0032(6) 0.0130(7)
 O7 0.0393(8) 0.0422(8) 0.0219(6) -0.0060(6) -0.0030(6) 0.0100(6)
 O8 0.0483(9) 0.0374(7) 0.0228(6) 0.0086(6) 0.0146(6) 0.0137(6)
 O9 0.0260(7) 0.0286(7) 0.0412(8) 0.0094(6) 0.0017(6) 0.0052(5)
 O10 0.0357(8) 0.0283(7) 0.0269(6) 0.0024(5) 0.0064(6) -0.0093(6)
 O11 0.0434(9) 0.0257(7) 0.0389(8) 0.0089(6) -0.0084(7) -0.0032(6)
 O12 0.0361(8) 0.0244(6) 0.0439(8) 0.0071(6) -0.0067(6) -0.0069(6)
 C3AA 0.0240(9) 0.0322(9) 0.0180(8) -0.0037(7) 0.0036(7) -0.0055(7)
 C2AA 0.0269(10) 0.0356(10) 0.0196(8) -0.0052(7) 0.0044(7) -0.0039(7)
 C0AA 0.0343(11) 0.0423(11) 0.0224(9) -0.0041(8) -0.0002(8) 0.0054(8)
 C1AA 0.0461(12) 0.0384(11) 0.0244(9) -0.0059(8) 0.0020(8) 0.0120(9)
 C4AA 0.0423(11) 0.0311(10) 0.0191(8) -0.0032(7) 0.0036(8) 0.0009(8)
 C6 0.0303(10) 0.0365(10) 0.0189(8) 0.0000(7) 0.0008(7) -0.0013(8)
 C7 0.0284(10) 0.0357(10) 0.0231(9) -0.0055(8) 0.0044(7) 0.0012(8)
 C8 0.0377(11) 0.0369(10) 0.0242(9) -0.0022(8) 0.0033(8) 0.0044(9)
 C9 0.0340(11) 0.0378(10) 0.0238(9) 0.0001(8) 0.0059(8) 0.0056(8)
 C10 0.0404(11) 0.0339(10) 0.0229(9) 0.0008(7) 0.0077(8) 0.0070(8)
 C11 0.0299(10) 0.0310(9) 0.0172(8) 0.0007(7) 0.0036(7) 0.0028(7)
 C12 0.0241(9) 0.0297(9) 0.0208(8) 0.0018(7) 0.0036(7) 0.0045(7)
 C13 0.0228(8) 0.0228(8) 0.0167(8) 0.0017(6) 0.0006(6) -0.0004(6)
 C14 0.0228(9) 0.0270(8) 0.0196(8) 0.0018(6) 0.0031(7) 0.0012(7)
 C15 0.0256(9) 0.0292(9) 0.0236(9) 0.0003(7) -0.0002(7) 0.0066(7)
 C16 0.0317(10) 0.0259(9) 0.0192(8) 0.0028(7) -0.0018(7) 0.0030(7)
 C17 0.0218(8) 0.0192(7) 0.0169(7) -0.0008(6) 0.0012(6) -0.0029(6)
 C18 0.0511(13) 0.0338(10) 0.0261(9) -0.0007(8) 0.0022(9) 0.0137(9)
 C19 0.0739(18) 0.0284(10) 0.0247(10) -0.0026(8) 0.0000(10) 0.0138(10)
 C20 0.0657(16) 0.0392(11) 0.0255(10) -0.0057(9) -0.0031(10) 0.0199(11)
 C21 0.0258(9) 0.0210(8) 0.0250(8) -0.0010(6) 0.0079(7) 0.0020(7)
 C22 0.0222(9) 0.0212(8) 0.0295(9) 0.0003(7) 0.0045(7) 0.0029(7)
 C23 0.0260(9) 0.0238(8) 0.0359(10) -0.0001(7) 0.0003(7) -0.0012(7)
 C24 0.0302(10) 0.0274(9) 0.0349(10) -0.0003(8) -0.0041(8) 0.0017(7)
 C25 0.0347(10) 0.0194(8) 0.0315(9) 0.0012(7) 0.0020(8) 0.0043(7)
 C26 0.0276(10) 0.0202(8) 0.0367(10) 0.0005(7) 0.0029(8) -0.0008(7)
 C27 0.0227(9) 0.0249(8) 0.0339(9) 0.0015(7) -0.0002(7) 0.0013(7)
 C28 0.0507(14) 0.0288(10) 0.0351(11) 0.0016(8) -0.0127(10) -0.0019(9)
 C29 0.064(2) 0.0311(15) 0.0281(14) 0.000 -0.0105(14) 0.000
 C30 0.0347(11) 0.0250(9) 0.0410(11) 0.0034(8) -0.0031(9) -0.0020(8)
 C31 0.0295(15) 0.0242(12) 0.0454(16) 0.000 -0.0019(12) 0.000
 C37 0.213(13) 0.114(11) 0.058(8) 0.025(8) 0.032(10) -0.006(11)
 C36 0.212(14) 0.099(11) 0.066(9) 0.042(8) -0.006(11) -0.010(11)
 C32 0.221(13) 0.139(12) 0.081(9) 0.034(10) -0.036(10) 0.004(11)
 C38 0.226(13) 0.144(12) 0.086(9) 0.008(10) -0.033(11) 0.005(12)
 C39 0.220(14) 0.145(12) 0.099(10) -0.023(10) 0.022(11) -0.007(11)
 C40 0.222(13) 0.167(13) 0.096(10) -0.003(11) 0.034(11) -0.007(12)
 C34 0.130(11) 0.073(9) 0.064(9) -0.001(8) -0.025(8) -0.006(9)
 C33 0.124(11) 0.096(10) 0.108(10) 0.003(9) 0.017(10) -0.007(9)
 C35 0.168(13) 0.148(12) 0.160(12) -0.023(11) 0.008(11) -0.010(11)
 C41 0.117(11) 0.140(12) 0.148(12) -0.002(11) 0.028(10) -0.022(10)
 C43 0.084(9) 0.124(10) 0.057(8) 0.015(8) 0.010(8) -0.011(9)
 C42 0.097(9) 0.079(8) 0.048(7) 0.021(6) 0.005(7) 0.018(7)
 C44 0.127(9) 0.067(8) 0.108(9) -0.013(8) 0.012(8) 0.008(8)
 C48 0.100(8) 0.069(8) 0.107(8) -0.014(7) 0.018(7) 0.009(7)
 C49 0.114(6) 0.077(6) 0.107(6) -0.005(5) 0.009(5) 0.017(5)
 C45 0.099(8) 0.054(7) 0.084(8) 0.002(7) -0.011(7) 0.014(7)
 C46 0.133(9) 0.069(8) 0.096(9) 0.008(7) -0.018(8) 0.012(8)
 C47 0.148(9) 0.075(9) 0.112(9) -0.003(7) -0.015(8) 0.006(8)
 C4 0.145(10) 0.086(9) 0.114(9) -0.007(9) 0.013(9) 0.025(9)
 C2 0.126(9) 0.079(8) 0.112(9) 0.007(8) 0.003(9) 0.020(8)
 C1 0.111(17) 0.069(13) 0.115(16) 0.018(13) 0.011(15) 0.031(13)
 C5 0.144(12) 0.083(11) 0.101(11) -0.005(10) 0.029(11) 0.032(10)
 C3 0.149(13) 0.062(11) 0.139(13) 0.008(13) 0.023(12) 0.017(14)

_geom_special_details
;
 All esds (except the esd in the dihedral angle between two l.s. planes)
 are estimated using the full covariance matrix.  The cell esds are taken
 into account individually in the estimation of esds in distances, angles
 and torsion angles; correlations between esds in cell parameters are only
 used when they are defined by crystal symmetry.  An approximate (isotropic)
 treatment of cell esds is used for estimating esds involving l.s. planes.
;
loop_
  _geom_bond_atom_site_label_1
  _geom_bond_atom_site_label_2
  _geom_bond_distance
  _geom_bond_site_symmetry_2
  _geom_bond_publ_flag
 Eu1 Eu1 4.17798(16) 3_565 ?
 Eu1 O1 2.3223(13) . ?
 Eu1 O2 2.3527(13) 1_455 ?
 Eu1 O3 2.3330(12) 3_766 ?
 Eu1 O4 2.4852(12) 3_666 ?
 Eu1 O4 2.4578(11) 1_454 ?
 Eu1 O9 2.3203(13) . ?
 Eu1 O10 2.3380(13) 1_655 ?
 O1 C3AA 1.258(2) . ?
 O2 C3AA 1.259(2) . ?
 O3 C17 1.244(2) . ?
 O4 C17 1.295(2) . ?
 O5 C16 1.362(2) . ?
 O5 C18 1.434(2) . ?
 O6 C4AA 1.365(2) . ?
 O6 C20 1.437(3) . ?
 O7 C6 1.368(2) . ?
 O7 C8 1.423(2) . ?
 O8 C10 1.425(2) . ?
 O8 C11 1.371(2) . ?
 O9 C21 1.259(2) . ?
 O10 C21 1.256(2) . ?
 O11 C25 1.372(2) . ?
 O11 C28 1.428(3) . ?
 O12 C26 1.372(2) . ?
 O12 C30 1.428(2) . ?
 C3AA C2AA 1.504(2) . ?
 C2AA C0AA 1.381(3) . ?
 C2AA C7 1.396(3) . ?
 C0AA H0AA 0.9300 . ?
 C0AA C1AA 1.394(3) . ?
 C1AA H1AA 0.9300 . ?
 C1AA C4AA 1.379(3) . ?
 C4AA C6 1.407(3) . ?
 C6 C7 1.390(2) . ?
 C7 H7 0.9300 . ?
 C8 H8A 0.9700 . ?
 C8 H8B 0.9700 . ?
 C8 C9 1.524(3) . ?
 C9 H9A 0.9700 . ?
 C9 H9B 0.9700 . ?
 C9 C10 1.516(3) . ?
 C10 H10A 0.9700 . ?
 C10 H10B 0.9700 . ?
 C11 C12 1.375(2) . ?
 C11 C16 1.414(3) . ?
 C12 H12 0.9300 . ?
 C12 C13 1.405(2) . ?
 C13 C14 1.383(2) . ?
 C13 C17 1.481(2) . ?
 C14 H14 0.9300 . ?
 C14 C15 1.392(2) . ?
 C15 H15 0.9300 . ?
 C15 C16 1.384(3) . ?
 C18 H18A 0.9700 . ?
 C18 H18B 0.9700 . ?
 C18 C19 1.503(3) . ?
 C19 H19A 0.9700 . ?
 C19 H19B 0.9700 . ?
 C19 C20 1.520(3) . ?
 C20 H20A 0.9700 . ?
 C20 H20B 0.9700 . ?
 C21 C22 1.498(2) . ?
 C22 C23 1.379(3) . ?
 C22 C27 1.402(3) . ?
 C23 H23 0.9300 . ?
 C23 C24 1.391(3) . ?
 C24 H24 0.9300 . ?
 C24 C25 1.378(3) . ?
 C25 C26 1.408(3) . ?
 C26 C27 1.379(3) . ?
 C27 H27 0.9300 . ?
 C28 H28A 0.9700 . ?
 C28 H28B 0.9700 . ?
 C28 C29 1.511(3) . ?
 C29 H29A 0.9700 . ?
 C29 H29B 0.9700 . ?
 C30 H30A 0.9700 . ?
 C30 H30B 0.9700 . ?
 C30 C31 1.522(2) . ?
 C31 H31A 0.9700 . ?
 C31 H31B 0.9700 . ?
 C37 H37 0.9300 . ?
 C37 C36 1.3900 . ?
 C37 C40 1.3900 . ?
 C37 C34 1.65(3) . ?
 C37 C33 1.84(2) . ?
 C36 H36 0.9300 . ?
 C36 C32 1.3900 . ?
 C36 C33 1.49(2) . ?
 C36 C42 1.54(3) . ?
 C32 H32 0.9300 . ?
 C32 C38 1.3900 . ?
 C32 C34 1.24(2) . ?
 C32 C33 1.442(18) . ?
 C32 C35 1.62(2) . ?
 C32 C41 1.62(2) . ?
 C32 C43 1.444(19) . ?
 C32 C42 1.24(2) . ?
 C38 H38 0.9300 . ?
 C38 C39 1.3900 . ?
 C38 C33 1.76(2) . ?
 C38 C35 1.25(2) . ?
 C38 C41 1.58(2) . ?
 C39 H39 0.9300 . ?
 C39 C40 1.3900 . ?
 C40 H40 0.9300 . ?
 C34 H34 0.9300 . ?
 C34 C33 1.3900 . ?
 C34 C42 1.3900 . ?
 C33 H33 0.9300 . ?
 C33 C35 1.3900 . ?
 C35 H35 0.9300 . ?
 C35 C41 1.3900 . ?
 C41 H41 0.9300 . ?
 C41 C43 1.3900 . ?
 C43 H43 0.9300 . ?
 C43 C42 1.3900 . ?
 C42 H42 0.9300 . ?
 C44 H44 0.9300 . ?
 C44 C48 1.3900 . ?
 C44 C47 1.3900 . ?
 C48 H48 0.9287 . ?
 C48 C49 1.3900 . ?
 C49 H49 0.9306 . ?
 C49 H49A 0.9310 . ?
 C49 C45 1.3900 . ?
 C49 C4 1.394(13) 4_575 ?
 C49 C3 1.385(16) 4_575 ?
 C45 H45 0.9300 . ?
 C45 C46 1.3900 . ?
 C46 H46 0.9302 . ?
 C46 C47 1.3900 . ?
 C47 H47 0.9296 . ?
 C2 H2 0.9300 . ?
 C2 C1 1.369(10) . ?
 C2 C3 1.388(10) . ?
 C1 H1 0.9293 . ?
 C5 H5 0.9299 . ?
 C3 H3 0.9298 . ?

loop_
  _geom_angle_atom_site_label_1
  _geom_angle_atom_site_label_2
  _geom_angle_atom_site_label_3
  _geom_angle
  _geom_angle_site_symmetry_1
  _geom_angle_site_symmetry_3
  _geom_angle_publ_flag
 O1 Eu1 Eu1 159.16(4) . 3_565 ?
 O1 Eu1 O2 78.89(5) . 1_455 ?
 O1 Eu1 O3 74.76(5) . 3_766 ?
 O1 Eu1 O4 140.15(5) . 3_666 ?
 O1 Eu1 O4 144.32(5) . 1_454 ?
 O1 Eu1 O10 75.29(5) . 1_655 ?
 O2 Eu1 Eu1 106.19(3) 1_455 3_565 ?
 O2 Eu1 O4 75.69(4) 1_455 3_666 ?
 O2 Eu1 O4 136.37(4) 1_455 1_454 ?
 O3 Eu1 Eu1 84.43(3) 3_766 3_565 ?
 O3 Eu1 O2 99.12(5) 3_766 1_455 ?
 O3 Eu1 O4 79.54(4) 3_766 3_666 ?
 O3 Eu1 O4 91.07(4) 3_766 1_454 ?
 O3 Eu1 O10 99.07(5) 3_766 1_655 ?
 O4 Eu1 Eu1 32.50(3) 1_454 3_565 ?
 O4 Eu1 Eu1 32.10(3) 3_666 3_565 ?
 O4 Eu1 O4 64.61(4) 1_454 3_666 ?
 O9 Eu1 Eu1 98.89(4) . 3_565 ?
 O9 Eu1 O1 101.93(5) . . ?
 O9 Eu1 O2 79.29(5) . 1_455 ?
 O9 Eu1 O3 176.60(5) . 3_766 ?
 O9 Eu1 O4 92.14(5) . 1_454 ?
 O9 Eu1 O4 102.88(5) . 3_666 ?
 O9 Eu1 O10 80.69(5) . 1_655 ?
 O10 Eu1 Eu1 107.36(3) 1_655 3_565 ?
 O10 Eu1 O2 143.05(5) 1_655 1_455 ?
 O10 Eu1 O4 139.40(4) 1_655 3_666 ?
 O10 Eu1 O4 74.90(4) 1_655 1_454 ?
 C3AA O1 Eu1 144.06(12) . . ?
 C3AA O2 Eu1 140.77(12) . 1_655 ?
 C17 O3 Eu1 144.50(11) . 3_766 ?
 Eu1 O4 Eu1 115.39(4) 1_656 3_666 ?
 C17 O4 Eu1 124.52(10) . 1_656 ?
 C17 O4 Eu1 118.93(10) . 3_666 ?
 C16 O5 C18 117.92(15) . . ?
 C4AA O6 C20 117.06(17) . . ?
 C6 O7 C8 117.32(15) . . ?
 C11 O8 C10 117.50(14) . . ?
 C21 O9 Eu1 138.92(12) . . ?
 C21 O10 Eu1 144.10(12) . 1_455 ?
 C25 O11 C28 117.13(16) . . ?
 C26 O12 C30 117.06(15) . . ?
 O1 C3AA O2 125.31(16) . . ?
 O1 C3AA C2AA 116.55(16) . . ?
 O2 C3AA C2AA 118.13(16) . . ?
 C0AA C2AA C3AA 119.15(17) . . ?
 C0AA C2AA C7 119.94(17) . . ?
 C7 C2AA C3AA 120.91(17) . . ?
 C2AA C0AA H0AA 119.8 . . ?
 C2AA C0AA C1AA 120.39(19) . . ?
 C1AA C0AA H0AA 119.8 . . ?
 C0AA C1AA H1AA 120.0 . . ?
 C4AA C1AA C0AA 120.01(19) . . ?
 C4AA C1AA H1AA 120.0 . . ?
 O6 C4AA C1AA 124.53(18) . . ?
 O6 C4AA C6 115.46(17) . . ?
 C1AA C4AA C6 120.00(17) . . ?
 O7 C6 C4AA 114.68(16) . . ?
 O7 C6 C7 125.69(18) . . ?
 C7 C6 C4AA 119.63(18) . . ?
 C2AA C7 H7 120.0 . . ?
 C6 C7 C2AA 119.98(18) . . ?
 C6 C7 H7 120.0 . . ?
 O7 C8 H8A 110.0 . . ?
 O7 C8 H8B 110.0 . . ?
 O7 C8 C9 108.61(16) . . ?
 H8A C8 H8B 108.3 . . ?
 C9 C8 H8A 110.0 . . ?
 C9 C8 H8B 110.0 . . ?
 C8 C9 H9A 108.1 . . ?
 C8 C9 H9B 108.1 . . ?
 H9A C9 H9B 107.3 . . ?
 C10 C9 C8 116.67(18) . . ?
 C10 C9 H9A 108.1 . . ?
 C10 C9 H9B 108.1 . . ?
 O8 C10 C9 108.08(15) . . ?
 O8 C10 H10A 110.1 . . ?
 O8 C10 H10B 110.1 . . ?
 C9 C10 H10A 110.1 . . ?
 C9 C10 H10B 110.1 . . ?
 H10A C10 H10B 108.4 . . ?
 O8 C11 C12 125.56(17) . . ?
 O8 C11 C16 114.53(16) . . ?
 C12 C11 C16 119.81(16) . . ?
 C11 C12 H12 119.8 . . ?
 C11 C12 C13 120.38(16) . . ?
 C13 C12 H12 119.8 . . ?
 C12 C13 C17 119.57(16) . . ?
 C14 C13 C12 119.27(16) . . ?
 C14 C13 C17 120.87(15) . . ?
 C13 C14 H14 119.7 . . ?
 C13 C14 C15 120.65(16) . . ?
 C15 C14 H14 119.7 . . ?
 C14 C15 H15 120.0 . . ?
 C16 C15 C14 119.97(17) . . ?
 C16 C15 H15 120.0 . . ?
 O5 C16 C11 115.47(16) . . ?
 O5 C16 C15 125.02(17) . . ?
 C15 C16 C11 119.51(16) . . ?
 O3 C17 O4 122.25(15) . . ?
 O3 C17 C13 118.92(15) . . ?
 O4 C17 C13 118.77(15) . . ?
 O5 C18 H18A 110.1 . . ?
 O5 C18 H18B 110.1 . . ?
 O5 C18 C19 108.03(18) . . ?
 H18A C18 H18B 108.4 . . ?
 C19 C18 H18A 110.1 . . ?
 C19 C18 H18B 110.1 . . ?
 C18 C19 H19A 108.5 . . ?
 C18 C19 H19B 108.5 . . ?
 C18 C19 C20 115.3(2) . . ?
 H19A C19 H19B 107.5 . . ?
 C20 C19 H19A 108.5 . . ?
 C20 C19 H19B 108.5 . . ?
 O6 C20 C19 107.84(19) . . ?
 O6 C20 H20A 110.1 . . ?
 O6 C20 H20B 110.1 . . ?
 C19 C20 H20A 110.1 . . ?
 C19 C20 H20B 110.1 . . ?
 H20A C20 H20B 108.5 . . ?
 O9 C21 C22 117.59(16) . . ?
 O10 C21 O9 123.79(17) . . ?
 O10 C21 C22 118.52(17) . . ?
 C23 C22 C21 119.12(16) . . ?
 C23 C22 C27 119.41(17) . . ?
 C27 C22 C21 121.30(16) . . ?
 C22 C23 H23 119.7 . . ?
 C22 C23 C24 120.53(18) . . ?
 C24 C23 H23 119.7 . . ?
 C23 C24 H24 120.0 . . ?
 C25 C24 C23 120.08(18) . . ?
 C25 C24 H24 120.0 . . ?
 O11 C25 C24 124.88(18) . . ?
 O11 C25 C26 115.18(17) . . ?
 C24 C25 C26 119.94(17) . . ?
 O12 C26 C25 115.10(16) . . ?
 O12 C26 C27 125.41(18) . . ?
 C27 C26 C25 119.47(17) . . ?
 C22 C27 H27 119.8 . . ?
 C26 C27 C22 120.45(18) . . ?
 C26 C27 H27 119.8 . . ?
 O11 C28 H28A 110.0 . . ?
 O11 C28 H28B 110.0 . . ?
 O11 C28 C29 108.4(2) . . ?
 H28A C28 H28B 108.4 . . ?
 C29 C28 H28A 110.0 . . ?
 C29 C28 H28B 110.0 . . ?
 C28 C29 C28 115.5(3) . 4_575 ?
 C28 C29 H29A 108.4 4_575 . ?
 C28 C29 H29A 108.4 . . ?
 C28 C29 H29B 108.4 . . ?
 C28 C29 H29B 108.4 4_575 . ?
 H29A C29 H29B 107.5 . . ?
 O12 C30 H30A 110.0 . . ?
 O12 C30 H30B 110.0 . . ?
 O12 C30 C31 108.69(18) . . ?
 H30A C30 H30B 108.3 . . ?
 C31 C30 H30A 110.0 . . ?
 C31 C30 H30B 110.0 . . ?
 C30 C31 C30 116.2(3) . 4_575 ?
 C30 C31 H31A 108.2 4_575 . ?
 C30 C31 H31A 108.2 . . ?
 C30 C31 H31B 108.2 4_575 . ?
 C30 C31 H31B 108.2 . . ?
 H31A C31 H31B 107.4 . . ?
 C36 C37 H37 120.0 . . ?
 C36 C37 C40 120.0 . . ?
 C36 C37 C34 7.0(8) . . ?
 C36 C37 C33 52.8(7) . . ?
 C40 C37 H37 120.0 . . ?
 C40 C37 C34 117.5(8) . . ?
 C40 C37 C33 79.7(7) . . ?
 C34 C37 H37 122.1 . . ?
 C34 C37 C33 46.5(6) . . ?
 C33 C37 H37 141.6 . . ?
 C37 C36 H36 120.0 . . ?
 C37 C36 C32 120.0 . . ?
 C37 C36 C33 79.4(9) . . ?
 C37 C36 C42 155.7(10) . . ?
 C32 C36 H36 120.0 . . ?
 C32 C36 C33 59.9(8) . . ?
 C32 C36 C42 49.7(11) . . ?
 C33 C36 H36 133.3 . . ?
 C33 C36 C42 105.1(15) . . ?
 C42 C36 H36 74.6 . . ?
 C36 C32 H32 120.0 . . ?
 C36 C32 C33 63.6(10) . . ?
 C36 C32 C35 117.2(9) . . ?
 C36 C32 C41 163.3(10) . . ?
 C36 C32 C43 133.1(16) . . ?
 C38 C32 C36 120.0 . . ?
 C38 C32 H32 120.0 . . ?
 C38 C32 C33 76.8(9) . . ?
 C38 C32 C35 48.3(10) . . ?
 C38 C32 C41 62.9(13) . . ?
 C38 C32 C43 104.1(16) . . ?
 C34 C32 C36 12.3(11) . . ?
 C34 C32 H32 111.2 . . ?
 C34 C32 C38 128.0(11) . . ?
 C34 C32 C33 62.0(9) . . ?
 C34 C32 C35 114.0(13) . . ?
 C34 C32 C41 152.6(14) . . ?
 C34 C32 C43 127.7(17) . . ?
 C34 C32 C42 68.4(13) . . ?
 C33 C32 H32 132.3 . . ?
 C33 C32 C35 53.6(7) . . ?
 C33 C32 C41 103.4(12) . . ?
 C33 C32 C43 148.9(14) . . ?
 C35 C32 H32 102.1 . . ?
 C35 C32 C41 50.7(7) . . ?
 C41 C32 H32 59.8 . . ?
 C43 C32 H32 22.0 . . ?
 C43 C32 C35 103.3(13) . . ?
 C43 C32 C41 53.5(7) . . ?
 C42 C32 C36 71.4(15) . . ?
 C42 C32 H32 55.1 . . ?
 C42 C32 C38 152.9(13) . . ?
 C42 C32 C33 127.7(19) . . ?
 C42 C32 C35 152.6(14) . . ?
 C42 C32 C41 113.9(13) . . ?
 C42 C32 C43 61.9(8) . . ?
 C32 C38 H38 120.0 . . ?
 C32 C38 C39 120.0 . . ?
 C32 C38 C33 52.9(7) . . ?
 C32 C38 C41 65.8(13) . . ?
 C39 C38 H38 120.0 . . ?
 C39 C38 C33 81.0(7) . . ?
 C39 C38 C41 162.4(11) . . ?
 C33 C38 H38 139.4 . . ?
 C35 C38 C32 75.6(13) . . ?
 C35 C38 H38 87.9 . . ?
 C35 C38 C39 106.6(13) . . ?
 C35 C38 C33 51.7(8) . . ?
 C35 C38 C41 57.3(9) . . ?
 C41 C38 H38 57.1 . . ?
 C41 C38 C33 91.9(11) . . ?
 C38 C39 H39 120.0 . . ?
 C40 C39 C38 120.0 . . ?
 C40 C39 H39 120.0 . . ?
 C37 C40 H40 120.0 . . ?
 C39 C40 C37 120.0 . . ?
 C39 C40 H40 120.0 . . ?
 C37 C34 H34 60.1 . . ?
 C32 C34 C37 112.2(15) . . ?
 C32 C34 H34 164.4 . . ?
 C32 C34 C33 66.3(9) . . ?
 C32 C34 C42 55.9(9) . . ?
 C33 C34 C37 74.1(10) . . ?
 C33 C34 H34 120.0 . . ?
 C33 C34 C42 120.0 . . ?
 C42 C34 C37 140.5(10) . . ?
 C42 C34 H34 120.0 . . ?
 C37 C33 H33 71.7 . . ?
 C36 C33 C37 47.8(7) . . ?
 C36 C33 C38 95.1(9) . . ?
 C36 C33 H33 112.7 . . ?
 C32 C33 C37 93.4(10) . . ?
 C32 C33 C36 56.5(7) . . ?
 C32 C33 C38 50.3(6) . . ?
 C32 C33 H33 164.4 . . ?
 C38 C33 C37 101.0(10) . . ?
 C38 C33 H33 126.6 . . ?
 C34 C33 C37 59.4(10) . . ?
 C34 C33 C36 12.1(10) . . ?
 C34 C33 C32 51.7(10) . . ?
 C34 C33 C38 96.5(7) . . ?
 C34 C33 H33 120.0 . . ?
 C35 C33 C37 145.4(10) . . ?
 C35 C33 C36 126.3(10) . . ?
 C35 C33 C32 69.9(10) . . ?
 C35 C33 C38 44.9(7) . . ?
 C35 C33 C34 120.0 . . ?
 C35 C33 H33 120.0 . . ?
 C32 C35 H35 168.2 . . ?
 C38 C35 C32 56.1(7) . . ?
 C38 C35 C33 83.4(10) . . ?
 C38 C35 H35 113.4 . . ?
 C38 C35 C41 73.6(11) . . ?
 C33 C35 C32 56.6(8) . . ?
 C33 C35 H35 120.0 . . ?
 C33 C35 C41 120.0 . . ?
 C41 C35 C32 64.7(7) . . ?
 C41 C35 H35 120.0 . . ?
 C32 C41 H41 168.2 . . ?
 C38 C41 C32 51.3(6) . . ?
 C38 C41 H41 121.9 . . ?
 C35 C41 C32 64.6(7) . . ?
 C35 C41 C38 49.1(8) . . ?
 C35 C41 H41 120.0 . . ?
 C35 C41 C43 120.0 . . ?
 C43 C41 C32 56.6(7) . . ?
 C43 C41 C38 97.2(8) . . ?
 C43 C41 H41 120.0 . . ?
 C32 C43 H43 164.4 . . ?
 C41 C43 C32 69.9(9) . . ?
 C41 C43 H43 120.0 . . ?
 C42 C43 C32 51.8(10) . . ?
 C42 C43 C41 120.0 . . ?
 C42 C43 H43 120.0 . . ?
 C36 C42 H42 113.9 . . ?
 C32 C42 C36 58.9(9) . . ?
 C32 C42 C34 55.8(10) . . ?
 C32 C42 C43 66.4(10) . . ?
 C32 C42 H42 164.4 . . ?
 C34 C42 C36 11.1(9) . . ?
 C34 C42 H42 120.0 . . ?
 C43 C42 C36 125.1(8) . . ?
 C43 C42 C34 120.0 . . ?
 C43 C42 H42 120.0 . . ?
 C48 C44 H44 120.6 . . ?
 C48 C44 C47 120.0 . . ?
 C47 C44 H44 119.4 . . ?
 C44 C48 H48 119.9 . . ?
 C44 C48 C49 120.0 . . ?
 C49 C48 H48 120.1 . . ?
 C48 C49 C48 126.2(15) 4_575 . ?
 C48 C49 H49 112.8 4_575 . ?
 C48 C49 H49 120.0 . . ?
 C48 C49 C45 11.9(7) 4_575 . ?
 C45 C49 C48 120.0 . . ?
 C45 C49 H49 120.0 . . ?
 C4 C49 H49A 121.6 4_575 . ?
 C3 C49 H49A 119.6 4_575 . ?
 C3 C49 C4 118.8(10) 4_575 4_575 ?
 C49 C45 H45 120.0 . . ?
 C46 C45 C49 120.0 . . ?
 C46 C45 H45 120.0 . . ?
 C45 C46 H46 119.9 . . ?
 C47 C46 C45 120.0 . . ?
 C47 C46 H46 120.1 . . ?
 C44 C47 H47 120.1 . . ?
 C46 C47 C44 120.0 . . ?
 C46 C47 H47 119.9 . . ?
 C1 C2 H2 120.2 . . ?
 C1 C2 C3 119.7(11) . . ?
 C3 C2 H2 120.2 . . ?
 C2 C1 H1 120.1 . . ?
 C4 C5 H5 119.7 4_575 . ?
 C1 C5 C4 118.9(17) 4_575 4_575 ?
 C1 C5 H5 121.4 4_575 . ?
 C2 C3 H3 119.1 . . ?

loop_
  _geom_torsion_atom_site_label_1
  _geom_torsion_atom_site_label_2
  _geom_torsion_atom_site_label_3
  _geom_torsion_atom_site_label_4
  _geom_torsion
  _geom_torsion_site_symmetry_1
  _geom_torsion_site_symmetry_2
  _geom_torsion_site_symmetry_3
  _geom_torsion_site_symmetry_4
  _geom_torsion_publ_flag
 Eu1 O1 C3AA O2 38.7(3) . . . . ?
 Eu1 O1 C3AA C2AA -142.45(17) . . . . ?
 Eu1 O2 C3AA O1 43.4(3) 1_655 . . . ?
 Eu1 O2 C3AA C2AA -135.42(16) 1_655 . . . ?
 Eu1 O3 C17 O4 26.7(3) 3_766 . . . ?
 Eu1 O3 C17 C13 -156.28(14) 3_766 . . . ?
 Eu1 O4 C17 O3 73.75(19) 1_656 . . . ?
 Eu1 O4 C17 O3 -93.29(17) 3_666 . . . ?
 Eu1 O4 C17 C13 -103.28(15) 1_656 . . . ?
 Eu1 O4 C17 C13 89.68(15) 3_666 . . . ?
 Eu1 O9 C21 O10 24.8(3) . . . . ?
 Eu1 O9 C21 C22 -151.41(14) . . . . ?
 Eu1 O10 C21 O9 64.1(3) 1_455 . . . ?
 Eu1 O10 C21 C22 -119.7(2) 1_455 . . . ?
 O1 C3AA C2AA C0AA -15.5(3) . . . . ?
 O1 C3AA C2AA C7 165.06(18) . . . . ?
 O2 C3AA C2AA C0AA 163.49(18) . . . . ?
 O2 C3AA C2AA C7 -16.0(3) . . . . ?
 O5 C18 C19 C20 69.9(3) . . . . ?
 O6 C4AA C6 O7 1.2(3) . . . . ?
 O6 C4AA C6 C7 -178.75(18) . . . . ?
 O7 C6 C7 C2AA 178.44(19) . . . . ?
 O7 C8 C9 C10 72.5(2) . . . . ?
 O8 C11 C12 C13 178.64(18) . . . . ?
 O8 C11 C16 O5 -3.2(3) . . . . ?
 O8 C11 C16 C15 177.08(18) . . . . ?
 O9 C21 C22 C23 161.59(17) . . . . ?
 O9 C21 C22 C27 -13.6(3) . . . . ?
 O10 C21 C22 C23 -14.8(3) . . . . ?
 O10 C21 C22 C27 169.95(17) . . . . ?
 O11 C25 C26 O12 1.9(3) . . . . ?
 O11 C25 C26 C27 -176.80(18) . . . . ?
 O11 C28 C29 C28 -72.2(4) . . . 4_575 ?
 O12 C26 C27 C22 178.79(18) . . . . ?
 O12 C30 C31 C30 72.0(3) . . . 4_575 ?
 C3AA C2AA C0AA C1AA -177.30(19) . . . . ?
 C3AA C2AA C7 C6 178.97(18) . . . . ?
 C2AA C0AA C1AA C4AA -1.7(3) . . . . ?
 C0AA C2AA C7 C6 -0.5(3) . . . . ?
 C0AA C1AA C4AA O6 -179.5(2) . . . . ?
 C0AA C1AA C4AA C6 -0.4(3) . . . . ?
 C1AA C4AA C6 O7 -177.96(19) . . . . ?
 C1AA C4AA C6 C7 2.1(3) . . . . ?
 C4AA O6 C20 C19 177.91(19) . . . . ?
 C4AA C6 C7 C2AA -1.6(3) . . . . ?
 C6 O7 C8 C9 179.23(17) . . . . ?
 C7 C2AA C0AA C1AA 2.2(3) . . . . ?
 C8 O7 C6 C4AA 169.35(18) . . . . ?
 C8 O7 C6 C7 -10.7(3) . . . . ?
 C8 C9 C10 O8 -71.3(2) . . . . ?
 C10 O8 C11 C12 19.4(3) . . . . ?
 C10 O8 C11 C16 -164.18(18) . . . . ?
 C11 O8 C10 C9 -179.16(17) . . . . ?
 C11 C12 C13 C14 3.6(3) . . . . ?
 C11 C12 C13 C17 -170.33(17) . . . . ?
 C12 C11 C16 O5 173.42(18) . . . . ?
 C12 C11 C16 C15 -6.3(3) . . . . ?
 C12 C13 C14 C15 -5.7(3) . . . . ?
 C12 C13 C17 O3 14.1(2) . . . . ?
 C12 C13 C17 O4 -168.77(16) . . . . ?
 C13 C14 C15 C16 1.8(3) . . . . ?
 C14 C13 C17 O3 -159.70(17) . . . . ?
 C14 C13 C17 O4 17.4(2) . . . . ?
 C14 C15 C16 O5 -175.50(18) . . . . ?
 C14 C15 C16 C11 4.2(3) . . . . ?
 C16 O5 C18 C19 173.97(18) . . . . ?
 C16 C11 C12 C13 2.4(3) . . . . ?
 C17 C13 C14 C15 168.09(16) . . . . ?
 C18 O5 C16 C11 179.09(18) . . . . ?
 C18 O5 C16 C15 -1.2(3) . . . . ?
 C18 C19 C20 O6 -75.1(3) . . . . ?
 C20 O6 C4AA C1AA 11.9(3) . . . . ?
 C20 O6 C4AA C6 -167.18(19) . . . . ?
 C21 C22 C23 C24 -172.43(17) . . . . ?
 C21 C22 C27 C26 174.68(17) . . . . ?
 C22 C23 C24 C25 -2.0(3) . . . . ?
 C23 C22 C27 C26 -0.5(3) . . . . ?
 C23 C24 C25 O11 179.14(19) . . . . ?
 C23 C24 C25 C26 -1.2(3) . . . . ?
 C24 C25 C26 O12 -177.76(18) . . . . ?
 C24 C25 C26 C27 3.5(3) . . . . ?
 C25 O11 C28 C29 178.9(2) . . . . ?
 C25 C26 C27 C22 -2.7(3) . . . . ?
 C26 O12 C30 C31 -178.35(18) . . . . ?
 C27 C22 C23 C24 2.9(3) . . . . ?
 C28 O11 C25 C24 8.1(3) . . . . ?
 C28 O11 C25 C26 -171.51(18) . . . . ?
 C30 O12 C26 C25 166.55(18) . . . . ?
 C30 O12 C26 C27 -14.8(3) . . . . ?
 C37 C36 C32 C38 0.0 . . . . ?
 C37 C36 C32 C34 134(5) . . . . ?
 C37 C36 C32 C33 54.5(10) . . . . ?
 C37 C36 C32 C35 55.4(11) . . . . ?
 C37 C36 C32 C41 95(4) . . . . ?
 C37 C36 C32 C43 -157.9(16) . . . . ?
 C37 C36 C32 C42 -153.0(13) . . . . ?
 C37 C36 C33 C32 -134.2(6) . . . . ?
 C37 C36 C33 C38 -100.2(9) . . . . ?
 C37 C36 C33 C34 163(4) . . . . ?
 C37 C36 C33 C35 -135.4(14) . . . . ?
 C37 C36 C42 C32 73(3) . . . . ?
 C37 C36 C42 C34 144(6) . . . . ?
 C37 C36 C42 C43 78(3) . . . . ?
 C37 C34 C33 C36 -15(4) . . . . ?
 C37 C34 C33 C32 -123.7(16) . . . . ?
 C37 C34 C33 C38 -98.9(11) . . . . ?
 C37 C34 C33 C35 -139.7(11) . . . . ?
 C37 C34 C42 C36 -19(3) . . . . ?
 C37 C34 C42 C32 84.0(19) . . . . ?
 C37 C34 C42 C43 101.7(16) . . . . ?
 C37 C33 C35 C32 -65.3(17) . . . . ?
 C37 C33 C35 C38 -12(2) . . . . ?
 C37 C33 C35 C41 -78.6(16) . . . . ?
 C36 C37 C40 C39 0.0 . . . . ?
 C36 C37 C34 C32 97(7) . . . . ?
 C36 C37 C34 C33 152(6) . . . . ?
 C36 C37 C34 C42 34(6) . . . . ?
 C36 C37 C33 C32 36.8(6) . . . . ?
 C36 C37 C33 C38 87.0(8) . . . . ?
 C36 C37 C33 C34 -4.1(10) . . . . ?
 C36 C37 C33 C35 95.5(18) . . . . ?
 C36 C32 C38 C39 0.0 . . . . ?
 C36 C32 C38 C33 48.5(9) . . . . ?
 C36 C32 C38 C35 101.1(13) . . . . ?
 C36 C32 C38 C41 161.3(11) . . . . ?
 C36 C32 C34 C37 -35(4) . . . . ?
 C36 C32 C34 C33 -95(5) . . . . ?
 C36 C32 C34 C42 102(5) . . . . ?
 C36 C32 C33 C37 -32.2(5) . . . . ?
 C36 C32 C33 C38 -133.6(6) . . . . ?
 C36 C32 C33 C34 13.7(13) . . . . ?
 C36 C32 C33 C35 179.0(9) . . . . ?
 C36 C32 C35 C38 -107.2(8) . . . . ?
 C36 C32 C35 C33 -1.0(9) . . . . ?
 C36 C32 C35 C41 166.2(13) . . . . ?
 C36 C32 C41 C38 -104(4) . . . . ?
 C36 C32 C41 C35 -48(4) . . . . ?
 C36 C32 C41 C43 120(5) . . . . ?
 C36 C32 C43 C41 -160.0(14) . . . . ?
 C36 C32 C43 C42 5.3(10) . . . . ?
 C36 C32 C42 C34 -12.7(11) . . . . ?
 C36 C32 C42 C43 -175.9(8) . . . . ?
 C36 C33 C35 C32 1.1(10) . . . . ?
 C36 C33 C35 C38 54.4(16) . . . . ?
 C36 C33 C35 C41 -12.3(12) . . . . ?
 C32 C36 C33 C37 134.2(6) . . . . ?
 C32 C36 C33 C38 34.0(5) . . . . ?
 C32 C36 C33 C34 -63(4) . . . . ?
 C32 C36 C33 C35 -1.2(11) . . . . ?
 C32 C36 C42 C34 70(4) . . . . ?
 C32 C36 C42 C43 4.6(9) . . . . ?
 C32 C38 C39 C40 0.0 . . . . ?
 C32 C38 C33 C37 -85.3(9) . . . . ?
 C32 C38 C33 C36 -37.3(6) . . . . ?
 C32 C38 C33 C34 -25.3(9) . . . . ?
 C32 C38 C33 C35 101.5(14) . . . . ?
 C32 C38 C35 C33 -53.8(7) . . . . ?
 C32 C38 C35 C41 70.2(9) . . . . ?
 C32 C38 C41 C35 -88.1(8) . . . . ?
 C32 C38 C41 C43 35.8(7) . . . . ?
 C32 C34 C33 C37 123.7(16) . . . . ?
 C32 C34 C33 C36 109(5) . . . . ?
 C32 C34 C33 C38 24.7(8) . . . . ?
 C32 C34 C33 C35 -16.0(9) . . . . ?
 C32 C34 C42 C36 -103(5) . . . . ?
 C32 C34 C42 C43 17.8(10) . . . . ?
 C32 C33 C35 C38 53.4(9) . . . . ?
 C32 C33 C35 C41 -13.3(8) . . . . ?
 C32 C35 C41 C38 59.7(8) . . . . ?
 C32 C35 C41 C43 -12.3(8) . . . . ?
 C32 C41 C43 C42 -13.3(8) . . . . ?
 C32 C43 C42 C36 -4.3(9) . . . . ?
 C32 C43 C42 C34 -16.0(9) . . . . ?
 C38 C32 C34 C37 18(2) . . . . ?
 C38 C32 C34 C33 -41.8(12) . . . . ?
 C38 C32 C34 C42 154.9(17) . . . . ?
 C38 C32 C33 C37 101.4(8) . . . . ?
 C38 C32 C33 C36 133.6(6) . . . . ?
 C38 C32 C33 C34 147.3(10) . . . . ?
 C38 C32 C33 C35 -47.4(9) . . . . ?
 C38 C32 C35 C33 106.1(11) . . . . ?
 C38 C32 C35 C41 -86.6(12) . . . . ?
 C38 C32 C41 C35 56.8(8) . . . . ?
 C38 C32 C41 C43 -136.0(9) . . . . ?
 C38 C32 C43 C41 39.6(8) . . . . ?
 C38 C32 C43 C42 -155.1(12) . . . . ?
 C38 C32 C42 C36 -120(3) . . . . ?
 C38 C32 C42 C34 -133(3) . . . . ?
 C38 C32 C42 C43 64(3) . . . . ?
 C38 C39 C40 C37 0.0 . . . . ?
 C38 C33 C35 C32 -53.4(9) . . . . ?
 C38 C33 C35 C41 -66.7(12) . . . . ?
 C38 C35 C41 C32 -59.7(8) . . . . ?
 C38 C35 C41 C43 -72.0(10) . . . . ?
 C38 C41 C43 C32 -33.2(7) . . . . ?
 C38 C41 C43 C42 -46.5(8) . . . . ?
 C39 C38 C33 C37 53.6(8) . . . . ?
 C39 C38 C33 C36 101.6(10) . . . . ?
 C39 C38 C33 C32 138.9(7) . . . . ?
 C39 C38 C33 C34 113.7(8) . . . . ?
 C39 C38 C33 C35 -119.5(13) . . . . ?
 C39 C38 C35 C32 117.5(4) . . . . ?
 C39 C38 C35 C33 63.7(9) . . . . ?
 C39 C38 C35 C41 -172.3(11) . . . . ?
 C39 C38 C41 C32 113(4) . . . . ?
 C39 C38 C41 C35 25(3) . . . . ?
 C39 C38 C41 C43 149(4) . . . . ?
 C40 C37 C36 C32 0.0 . . . . ?
 C40 C37 C36 C33 45.8(8) . . . . ?
 C40 C37 C36 C42 -58(3) . . . . ?
 C40 C37 C34 C32 -15.9(19) . . . . ?
 C40 C37 C34 C33 39.5(9) . . . . ?
 C40 C37 C34 C42 -78.7(17) . . . . ?
 C40 C37 C33 C36 -140.9(6) . . . . ?
 C40 C37 C33 C32 -104.1(10) . . . . ?
 C40 C37 C33 C38 -53.9(8) . . . . ?
 C40 C37 C33 C34 -145.0(8) . . . . ?
 C40 C37 C33 C35 -45.4(18) . . . . ?
 C34 C37 C36 C32 -71(6) . . . . ?
 C34 C37 C36 C33 -25(6) . . . . ?
 C34 C37 C36 C42 -128(8) . . . . ?
 C34 C37 C40 C39 7.5(9) . . . . ?
 C34 C37 C33 C36 4.1(10) . . . . ?
 C34 C37 C33 C32 40.9(12) . . . . ?
 C34 C37 C33 C38 91.1(10) . . . . ?
 C34 C37 C33 C35 99.6(15) . . . . ?
 C34 C32 C38 C39 -11.3(14) . . . . ?
 C34 C32 C38 C33 37.2(11) . . . . ?
 C34 C32 C38 C35 89.8(17) . . . . ?
 C34 C32 C38 C41 150.0(18) . . . . ?
 C34 C32 C33 C37 -45.9(14) . . . . ?
 C34 C32 C33 C36 -13.7(13) . . . . ?
 C34 C32 C33 C38 -147.3(10) . . . . ?
 C34 C32 C33 C35 165.3(8) . . . . ?
 C34 C32 C35 C38 -120.4(13) . . . . ?
 C34 C32 C35 C33 -14.2(8) . . . . ?
 C34 C32 C35 C41 153.0(15) . . . . ?
 C34 C32 C41 C38 -121(3) . . . . ?
 C34 C32 C41 C35 -64(3) . . . . ?
 C34 C32 C41 C43 103(3) . . . . ?
 C34 C32 C43 C41 -145.5(18) . . . . ?
 C34 C32 C43 C42 19.8(11) . . . . ?
 C34 C32 C42 C36 12.7(11) . . . . ?
 C34 C32 C42 C43 -163.2(9) . . . . ?
 C34 C33 C35 C32 13.3(8) . . . . ?
 C34 C33 C35 C38 66.7(12) . . . . ?
 C34 C33 C35 C41 0.0 . . . . ?
 C33 C37 C36 C32 -45.8(8) . . . . ?
 C33 C37 C36 C42 -103(3) . . . . ?
 C33 C37 C40 C39 35.4(6) . . . . ?
 C33 C37 C34 C32 -55.4(13) . . . . ?
 C33 C37 C34 C42 -118.2(11) . . . . ?
 C33 C36 C32 C38 -54.5(10) . . . . ?
 C33 C36 C32 C34 79(5) . . . . ?
 C33 C36 C32 C35 0.9(9) . . . . ?
 C33 C36 C32 C41 41(4) . . . . ?
 C33 C36 C32 C43 147.6(18) . . . . ?
 C33 C36 C32 C42 152.5(17) . . . . ?
 C33 C36 C42 C32 -24.4(15) . . . . ?
 C33 C36 C42 C34 46(3) . . . . ?
 C33 C36 C42 C43 -19.8(18) . . . . ?
 C33 C32 C38 C39 -48.5(9) . . . . ?
 C33 C32 C38 C35 52.5(9) . . . . ?
 C33 C32 C38 C41 112.8(12) . . . . ?
 C33 C32 C34 C37 59.8(14) . . . . ?
 C33 C32 C34 C42 -163.2(9) . . . . ?
 C33 C32 C35 C38 -106.1(11) . . . . ?
 C33 C32 C35 C41 167.2(8) . . . . ?
 C33 C32 C41 C38 -67.3(12) . . . . ?
 C33 C32 C41 C35 -10.5(7) . . . . ?
 C33 C32 C41 C43 156.7(14) . . . . ?
 C33 C32 C43 C41 -48(3) . . . . ?
 C33 C32 C43 C42 117(4) . . . . ?
 C33 C32 C42 C36 31(2) . . . . ?
 C33 C32 C42 C34 18.8(10) . . . . ?
 C33 C32 C42 C43 -144.4(18) . . . . ?
 C33 C38 C39 C40 -37.3(7) . . . . ?
 C33 C38 C35 C32 53.8(7) . . . . ?
 C33 C38 C35 C41 124.0(4) . . . . ?
 C33 C38 C41 C32 47.4(9) . . . . ?
 C33 C38 C41 C35 -40.6(5) . . . . ?
 C33 C38 C41 C43 83.2(8) . . . . ?
 C33 C34 C42 C36 -121(4) . . . . ?
 C33 C34 C42 C32 -17.8(10) . . . . ?
 C33 C34 C42 C43 0.0 . . . . ?
 C33 C35 C41 C32 12.3(8) . . . . ?
 C33 C35 C41 C38 72.0(10) . . . . ?
 C33 C35 C41 C43 0.0 . . . . ?
 C35 C32 C38 C39 -101.1(13) . . . . ?
 C35 C32 C38 C33 -52.5(9) . . . . ?
 C35 C32 C38 C41 60.2(9) . . . . ?
 C35 C32 C34 C37 72.8(17) . . . . ?
 C35 C32 C34 C33 12.9(7) . . . . ?
 C35 C32 C34 C42 -150.3(15) . . . . ?
 C35 C32 C33 C37 148.9(10) . . . . ?
 C35 C32 C33 C36 -179.0(9) . . . . ?
 C35 C32 C33 C38 47.4(9) . . . . ?
 C35 C32 C33 C34 -165.3(8) . . . . ?
 C35 C32 C41 C38 -56.8(8) . . . . ?
 C35 C32 C41 C43 167.2(8) . . . . ?
 C35 C32 C43 C41 -10.1(7) . . . . ?
 C35 C32 C43 C42 155.2(15) . . . . ?
 C35 C32 C42 C36 113(4) . . . . ?
 C35 C32 C42 C34 101(4) . . . . ?
 C35 C32 C42 C43 -62(3) . . . . ?
 C35 C38 C39 C40 -82.7(12) . . . . ?
 C35 C38 C33 C37 173.2(12) . . . . ?
 C35 C38 C33 C36 -138.9(13) . . . . ?
 C35 C38 C33 C32 -101.5(14) . . . . ?
 C35 C38 C33 C34 -126.8(8) . . . . ?
 C35 C38 C41 C32 88.1(8) . . . . ?
 C35 C38 C41 C43 123.9(6) . . . . ?
 C35 C41 C43 C32 13.3(8) . . . . ?
 C35 C41 C43 C42 0.0 . . . . ?
 C41 C32 C38 C39 -161.3(11) . . . . ?
 C41 C32 C38 C33 -112.8(12) . . . . ?
 C41 C32 C38 C35 -60.2(9) . . . . ?
 C41 C32 C34 C37 123(3) . . . . ?
 C41 C32 C34 C33 63(3) . . . . ?
 C41 C32 C34 C42 -101(3) . . . . ?
 C41 C32 C33 C37 159.0(12) . . . . ?
 C41 C32 C33 C36 -168.9(12) . . . . ?
 C41 C32 C33 C38 57.5(14) . . . . ?
 C41 C32 C33 C34 -155.1(14) . . . . ?
 C41 C32 C33 C35 10.1(6) . . . . ?
 C41 C32 C35 C38 86.6(12) . . . . ?
 C41 C32 C35 C33 -167.2(8) . . . . ?
 C41 C32 C43 C42 165.3(8) . . . . ?
 C41 C32 C42 C36 163.0(13) . . . . ?
 C41 C32 C42 C34 150.3(16) . . . . ?
 C41 C32 C42 C43 -12.9(8) . . . . ?
 C41 C38 C39 C40 -105(4) . . . . ?
 C41 C38 C33 C37 -142.6(11) . . . . ?
 C41 C38 C33 C36 -94.6(13) . . . . ?
 C41 C38 C33 C32 -57.3(13) . . . . ?
 C41 C38 C33 C34 -82.5(8) . . . . ?
 C41 C38 C33 C35 44.3(6) . . . . ?
 C41 C38 C35 C32 -70.2(9) . . . . ?
 C41 C38 C35 C33 -124.0(4) . . . . ?
 C41 C43 C42 C36 11.7(11) . . . . ?
 C41 C43 C42 C32 16.0(9) . . . . ?
 C41 C43 C42 C34 0.0 . . . . ?
 C43 C32 C38 C39 163.5(12) . . . . ?
 C43 C32 C38 C33 -147.9(14) . . . . ?
 C43 C32 C38 C35 -95.4(13) . . . . ?
 C43 C32 C38 C41 -35.2(7) . . . . ?
 C43 C32 C34 C37 -155.7(14) . . . . ?
 C43 C32 C34 C33 144.5(18) . . . . ?
 C43 C32 C34 C42 -18.7(10) . . . . ?
 C43 C32 C33 C37 -163(3) . . . . ?
 C43 C32 C33 C36 -131(4) . . . . ?
 C43 C32 C33 C38 95(4) . . . . ?
 C43 C32 C33 C34 -117(4) . . . . ?
 C43 C32 C33 C35 48(3) . . . . ?
 C43 C32 C35 C38 97.2(16) . . . . ?
 C43 C32 C35 C33 -156.7(14) . . . . ?
 C43 C32 C35 C41 10.5(7) . . . . ?
 C43 C32 C41 C38 136.0(9) . . . . ?
 C43 C32 C41 C35 -167.2(8) . . . . ?
 C43 C32 C42 C36 175.9(8) . . . . ?
 C43 C32 C42 C34 163.2(9) . . . . ?
 C42 C36 C32 C38 153.0(13) . . . . ?
 C42 C36 C32 C34 -74(5) . . . . ?
 C42 C36 C32 C33 -152.5(17) . . . . ?
 C42 C36 C32 C35 -151.6(16) . . . . ?
 C42 C36 C32 C41 -112(5) . . . . ?
 C42 C36 C32 C43 -4.9(10) . . . . ?
 C42 C36 C33 C37 155.5(11) . . . . ?
 C42 C36 C33 C32 21.4(14) . . . . ?
 C42 C36 C33 C38 55.4(15) . . . . ?
 C42 C36 C33 C34 -42(3) . . . . ?
 C42 C36 C33 C35 20.2(19) . . . . ?
 C42 C32 C38 C39 109(3) . . . . ?
 C42 C32 C38 C33 157(4) . . . . ?
 C42 C32 C38 C35 -150(3) . . . . ?
 C42 C32 C38 C41 -90(3) . . . . ?
 C42 C32 C34 C37 -136.9(11) . . . . ?
 C42 C32 C34 C33 163.2(9) . . . . ?
 C42 C32 C33 C37 -66(2) . . . . ?
 C42 C32 C33 C36 -34(2) . . . . ?
 C42 C32 C33 C38 -167.1(18) . . . . ?
 C42 C32 C33 C34 -19.8(11) . . . . ?
 C42 C32 C33 C35 145.4(18) . . . . ?
 C42 C32 C35 C38 151(4) . . . . ?
 C42 C32 C35 C33 -103(4) . . . . ?
 C42 C32 C35 C41 64(4) . . . . ?
 C42 C32 C41 C38 150.2(15) . . . . ?
 C42 C32 C41 C35 -153.1(16) . . . . ?
 C42 C32 C41 C43 14.2(8) . . . . ?
 C42 C32 C43 C41 -165.3(8) . . . . ?
 C42 C34 C33 C37 139.7(11) . . . . ?
 C42 C34 C33 C36 125(4) . . . . ?
 C42 C34 C33 C32 16.0(9) . . . . ?
 C42 C34 C33 C38 40.7(8) . . . . ?
 C42 C34 C33 C35 0.0 . . . . ?
 C44 C48 C49 C48 -12.2 . . . 4_575 ?
 C44 C48 C49 C45 0.0 . . . . ?
 C48 C44 C47 C46 0.0 . . . . ?
 C48 C49 C45 C46 125(7) 4_575 . . . ?
 C48 C49 C45 C46 0.0 . . . . ?
 C49 C45 C46 C47 0.0 . . . . ?
 C45 C46 C47 C44 0.0 . . . . ?
 C47 C44 C48 C49 0.0 . . . . ?

loop_
  _refln_index_h
  _refln_index_k
  _refln_index_l
  _refln_F_squared_meas
  _refln_F_squared_sigma
 5 -24 -13 150.85 14.03
 4 -50 5 23.1 11.41
 4 -41 -3 60.71 10.75
 3 -12 -11 546.02 24.57
 1 -31 7 682.46 27.56
 1 34 -5 70.34 5.5
 0 53 11 46.99 11.09
 -1 0 25 370.47 19.67
 -1 -5 22 355.8 19.16
 -1 25 8 100.27 12.12
 -1 17 7 1645.84 64.84
 6 -1 -19 0.82 5.25
 5 -56 9 0.18 5.16
 5 -47 -2 12.88 5.09
 5 -41 -6 83.72 6.46
 5 -39 -7 2.78 5.37
 5 -35 -9 9.82 4.06
 5 -30 -11 2.59 4.62
 5 -27 -12 73.04 7.26
 5 -16 -15 56.58 5.69
 5 -11 -16 0.85 4.5
 5 6 -18 0 3.77
 5 7 -18 229.83 11.69
 4 -53 11 -1.04 4.42
 4 -45 0 127.77 7.9
 4 -26 -10 145.2 8.17
 4 -15 -13 8.14 4.61
 4 -4 -15 2.85 3.53
 4 7 -16 234.14 11.14
 3 -49 14 8.34 2.91
 3 -23 -8 46.71 4.24
 3 -16 -10 507.42 21.18
 3 1 -13 67.39 5.1
 2 -33 1 170.21 9.57
 2 -14 -7 815.86 32.23
 2 -10 -8 1172.68 45.97
 2 3 -10 607.73 24.13
 1 -30 27 7.45 2.72
 1 -31 26 26.05 3.09
 1 -34 22 10.13 1.97
 1 -12 -3 1348.96 51.71
 0 -13 30 4.24 4.6
 0 -15 29 4.22 4.19
 0 54 12 6.48 5.21
 0 49 7 7.74 4.76
 0 35 1 20.53 3.2
 -1 6 27 -0.75 5.24
 -1 7 27 65.87 5.69
 -1 2 26 139.3 8.61
 -1 -4 23 44.41 5.23
 -1 -6 21 13.67 3.73
 -1 -7 20 229.52 10.82
 -1 38 19 153.23 9.49
 -1 38 18 162.06 9.38
 -1 38 17 166.22 9.78
 -1 38 16 106.83 7.93
 -1 -7 15 508.22 20.96
 -1 -3 11 1.3 2.84
 -1 -1 10 75.06 4.64
 -1 29 9 204.4 10.41
 -1 5 8 913.54 35.57
 -1 12 7 40.6 4.07
 -1 13 7 4.45 2.59
 -1 18 7 17.37 3.39
 -1 19 7 1775.12 68.35
 6 0 -19 69.85 7.44
 5 -55 7 2.73 5.27
 5 -53 4 28.06 5.94
 5 -48 -1 54.98 6.82
 5 -44 -4 -0.33 5.89
 5 -20 -14 29.52 6.37
 5 -4 -17 9.87 5.72
 5 8 -18 0.42 5.65
 4 -49 4 -2.43 4.66
 4 -48 3 84.73 7.31
 4 -46 1 21.13 5.38
 4 -39 -4 5.7 5.94
 4 -31 -8 443.82 19.2
 4 -19 -12 19.05 5.12
 4 8 -16 0.25 4.33
 3 -49 17 1.08 2.77
 3 -49 15 5.8 3.13
 3 -39 0 16.88 4.56
 3 -36 -2 397.79 17.24
 3 -28 -6 20.27 5.44
 2 -41 9 7.89 3.25
 2 -23 -4 140.3 8.06
 1 -29 28 14.4 3.43
 1 -32 25 9.57 2.75
 1 46 -2 127.97 7.03
 1 39 -4 119.97 5.96
 0 -8 32 3.86 5.81
 0 -11 31 3.35 5.8
 0 -17 28 79.24 6.24
 0 -21 25 77.27 5.62
 0 46 5 16.73 5.02
 0 44 4 3.16 4.38
 0 31 0 -0.01 3.77
 0 24 -1 1150.92 44.17
 -1 11 28 8.27 6.5
 -1 12 28 35.22 6.48
 -1 5 27 106.55 8.22
 -1 -1 25 12.32 5.67
 -1 -3 24 8.33 5.17
 -1 39 18 1.16 6.64
 -1 -8 17 97.34 6.06
 -1 39 17 5.13 6.56
 -1 26 8 545.18 22.46
 -1 11 7 41.57 4.02
 -1 20 7 5.74 4.28
 6 1 -19 0.11 6.23
 5 -52 3 15.39 6.44
 5 -49 0 1.78 6.49
 5 -32 -10 0.6 6.57
 5 -23 -13 2.42 6.8
 5 -15 -15 -3.62 6.83
 5 -10 -16 156.74 10.69
 5 -3 -17 41.15 7.02
 5 9 -18 122.89 8.97
 5 10 -18 26.06 6.78
 4 -52 9 13.98 5.62
 4 -51 7 15.26 5.74
 4 -47 2 5.32 5.73
 4 -42 -2 2.02 6.35
 4 -37 -5 4.3 6.01
 4 -33 -7 83.67 7.36
 4 -3 -15 108.23 7.54
 4 9 -16 118.91 7.69
 4 22 -16 -0.04 4.72
 3 -49 16 -0.21 2.93
 3 -46 7 108.52 7.15
 3 -34 -3 164.57 9
 3 -30 -5 9.19 5.16
 3 2 -13 4.49 4.88
 2 -43 18 8.77 1.7
 2 -4 -9 65.88 5.48
 1 -20 0 28.3 3.85
 1 -15 -2 102.12 5.35
 1 43 -3 15.03 3.56
 1 -8 -4 22.85 3.6
 0 -20 26 2.46 4.05
 0 -22 24 125.76 6.96
 0 -24 21 226.21 10.28
 0 55 13 70.14 7.67
 0 54 11 -0.45 6.01
 0 53 10 63.53 7.75
 0 52 9 55.03 7.6
 0 51 8 -1.27 5.87
 0 48 6 220.54 11.78
 0 42 3 1.85 5
 0 39 2 204.85 9.92
 -1 9 28 58.27 8.14
 -1 10 28 14.99 6.54
 -1 4 27 52.6 7.44
 -1 1 26 0.75 6.32
 -1 -5 23 202.69 10.85
 -1 -6 22 1.68 4.8
 -1 -7 21 432.66 18.43
 -1 -8 19 39.13 4.69
 -1 39 19 18.92 6.64
 -1 -8 18 243.44 11.16
 -1 -8 16 48.86 4.7
 -1 1 9 23.24 3.6
 -1 4 8 446.62 17.99
 -1 27 8 592.71 24.48
 -1 10 7 1.26 3.76
 -1 21 7 1010.03 39.59
 5 -54 6 7.38 6.8
 5 -50 1 95.51 8.31
 5 -45 -3 60.94 7.04
 5 -42 -5 16.36 7.17
 5 -34 -9 14.39 6.9
 5 -29 -11 119.41 9.15
 5 -26 -12 42.9 7.39
 5 -19 -14 26.81 7.15
 5 11 -18 25.47 6.75
 5 12 -18 13.78 7.08
 4 -53 12 7.89 5.39
 4 -28 -9 57.08 6.46
 4 -25 -10 5.36 5.37
 4 -22 -11 313.56 14.73
 4 -14 -13 207.54 11.02
 4 10 -16 -1.69 5.03
 4 11 -16 30.57 5.74
 4 21 -16 197.16 10.3
 3 -48 11 24.98 4.85
 3 -40 1 129.65 8.13
 3 -32 -4 19.92 5.7
 3 -25 -7 82.65 6.6
 3 -19 -9 3.98 5.02
 3 -11 -11 201.79 10.37
 3 29 -13 285.33 11.89
 2 -43 15 31.19 3.03
 2 -34 2 188.21 9.14
 2 -31 0 420.38 17.69
 2 -25 -3 120.03 7.43
 2 -20 -5 126.53 8.09
 2 -17 -6 21.5 5.13
 2 4 -10 30.44 4.6
 1 -3 -5 2294.33 87.33
 1 4 -6 9.52 2.61
 0 -9 32 57.48 7.49
 0 -14 30 56.61 6.69
 0 -19 27 124.15 7.89
 0 -23 23 6.91 3.7
 0 -25 18 -1.27 2.4
 0 -25 17 6.78 2.19
 0 55 12 104.6 8.42
 0 50 7 158.5 9.56
 0 36 1 1108.18 43.19
 -1 7 28 79.98 7.88
 -1 8 28 1.49 6.41
 -1 3 27 40.14 7.14
 -1 0 26 211.94 11.66
 -1 -2 25 220.78 11.82
 -1 -4 24 83.05 7.3
 -1 -8 20 25.44 4.98
 -1 40 19 43.09 7.24
 -1 40 18 76.21 7.99
 -1 -7 14 940.74 36.79
 -1 -5 12 156.37 8.02
 -1 35 11 0.74 5.18
 -1 28 8 275.78 12.56
 -1 9 7 220.43 9.92
 -1 22 7 3.53 5.01
 -1 23 7 233.23 11.22
 6 2 -19 67.4 7.32
 5 -55 8 2.78 6.52
 5 -40 -6 32.45 7.26
 5 -36 -8 187.29 11.1
 5 -9 -16 14.46 7.59
 5 -2 -17 70.22 8.24
 5 13 -18 3.5 6.27
 5 14 -18 6.74 6.04
 5 15 -18 99.66 7.88
 4 -43 -1 140.66 9.26
 4 -18 -12 3.79 5.47
 4 -2 -15 47.93 5.86
 4 12 -16 23.2 5.13
 4 13 -16 2.34 5.33
 4 19 -16 231.97 11.37
 4 20 -16 3.9 4.99
 3 -47 9 33.38 5.24
 3 -45 6 13.59 5.11
 3 -37 -1 1.49 4.52
 3 -22 -8 448.26 19.07
 3 -15 -10 47.4 6.12
 3 3 -13 780.87 31.12
 2 -27 -2 164.62 8.68
 2 -9 -8 373.36 15.85
 1 -33 24 59.46 4.12
 1 -35 20 1.84 1.55
 1 -22 1 40.88 4.05
 0 -12 31 86.24 7.7
 0 -16 29 11.49 5.11
 0 -25 16 2.7 1.98
 0 -24 13 157.09 6.52
 0 25 -1 40.22 3.88
 -1 6 28 -3.05 6.9
 -1 2 27 103.55 8.63
 -1 -3 25 35 6.32
 -1 -8 15 1.55 3.94
 -1 40 15 23.74 6.87
 -1 39 14 38.2 6.99
 -1 38 13 81.66 7.53
 -1 37 12 10.91 5.75
 -1 -2 10 1194.6 46.04
 -1 34 10 265.23 12.66
 -1 8 7 31.42 3.98
 6 3 -19 15.6 6.22
 5 -46 -2 4.93 6.74
 5 -38 -7 165.17 10.23
 5 -22 -13 93.28 8.51
 5 -1 -17 3.9 6.42
 4 -53 13 17.42 5.76
 4 -50 6 -2.26 5.71
 4 -40 -3 63.93 6.82
 4 -30 -8 0.17 5.74
 4 -8 -14 76.11 6.75
 4 -1 -15 0.54 4.95
 4 14 -16 5.96 5.2
 4 15 -16 160.67 8.8
 4 16 -16 -0.87 4.77
 4 18 -16 0.47 5.16
 3 -41 2 154.85 8.93
 2 -43 17 2.82 2.04
 2 -43 16 1.62 2.24
 2 -40 8 161.67 8.4
 2 -13 -7 72.94 5.92
 2 5 -10 1122.3 43.46
 1 -27 4 17.98 3.86
 0 -10 32 26.65 7.17
 0 -18 28 2.03 5.1
 0 -25 19 4.45 3.16
 0 54 10 2.56 6.8
 0 53 9 35.95 7.02
 0 49 6 2.79 6.27
 0 47 5 91.58 7.55
 0 45 4 327.02 14.8
 0 40 2 35.86 5.33
 0 32 0 12.65 4.18
 -1 5 28 51.6 7.75
 -1 1 27 4.16 6.5
 -1 -1 26 4.26 5.41
 -1 -5 24 78.67 7.09
 -1 -6 23 -1.29 6.07
 -1 -7 22 270.37 13.16
 -1 -8 21 0.85 4.38
 -1 -9 18 9.81 4.41
 -1 41 18 -1.68 6.39
 -1 -9 17 59.97 5.18
 -1 39 13 8.79 6.44
 -1 -4 11 43.77 4.51
 -1 36 11 296.12 13.89
 -1 0 9 1770.36 67.75
 -1 3 8 1080.23 41.7
 -1 24 7 4.28 5.2
 6 -5 -18 -2.78 6.27
 6 4 -19 19.19 6.22
 5 -53 5 21.51 7.25
 5 -43 -4 77.44 7.44
 5 -31 -10 157.91 10.16
 5 -18 -14 3.12 6.73
 5 -8 -16 26.36 6.93
 4 -52 10 45.27 6.22
 4 -44 0 33.83 6.58
 4 -38 -4 357.21 16.46
 4 -32 -7 20.75 6.01
 4 -21 -11 15.98 4.89
 4 -13 -13 2.6 5.5
 3 -44 5 24.06 5.51
 3 -43 4 168.29 9.59
 3 -42 3 4.31 5.34
 3 -27 -6 66.28 6.23
 3 -10 -11 425.66 18.24
 3 4 -13 7.1 4.28
 3 28 -13 -0.06 3.04
 2 -35 3 51.69 5.16
 2 -3 -9 719.02 28.43
 2 27 -10 230.73 9.26
 0 56 12 0.37 6.23
 0 55 11 64.66 7.19
 0 52 8 91.26 8.27
 0 -13 4 1.56 0.84
 0 43 3 401.28 17.21
 -1 4 28 4.25 6.89
 -1 -2 26 161.61 9.87
 -1 -4 25 78.25 7.14
 -1 -9 19 48.29 5.15
 -1 41 15 93.14 8.41
 -1 40 14 1.49 6.51
 -1 38 12 256.19 12.78
 -1 35 10 39.84 5.8
 -1 7 7 1782.67 68.26
 -1 25 7 26.78 5.74
 6 5 -19 26.26 6.3
 5 -54 7 8.47 6.76
 5 -52 4 1.56 6.29
 5 -47 -1 11.1 6.81
 5 -41 -5 92.69 7.94
 5 -33 -9 45.72 7.45
 5 -28 -11 -0.25 6.73
 5 -25 -12 0.25 6.88
 5 0 -17 108.14 9.16
 4 -51 8 27.97 5.86
 4 -45 1 53.53 6.78
 4 -41 -2 144.44 9.16
 4 -36 -5 191.51 11.2
 4 -34 -6 82.3 7.41
 4 -27 -9 114.67 8.16
 4 -24 -10 216.39 11.4
 4 -17 -12 54.23 5.99
 4 0 -15 202.63 10.76
 3 -48 12 53.77 5.54
 3 -38 0 194.1 10.07
 3 -35 -2 13.74 5.43
 3 -29 -5 463.34 19.63
 3 -18 -9 4.43 5.29
 3 -14 -10 571.78 23.72
 3 5 -13 1143.03 44.65
 2 -39 7 52.5 5.05
 2 -36 4 118.13 6.81
 2 -32 1 23.1 4.36
 2 -22 -4 203.2 10.1
 2 6 -10 16.56 4.22
 1 47 -2 41.79 5.06
 1 35 -5 140.89 6.52
 0 -13 31 1.4 6.07
 0 -15 30 -2.55 5.28
 0 -17 29 17.79 5.18
 0 -21 26 75.38 6.19
 0 -22 25 28.45 4.55
 0 51 7 7.71 6.54
 0 37 1 6.38 4.32
 0 26 -1 650.26 25.48
 -1 7 29 97.32 8.49
 -1 8 29 -5.07 6.64
 -1 3 28 67.38 8.03
 -1 0 27 115.76 8.8
 -1 -7 23 163.51 9.42
 -1 -8 22 -0.46 5.66
 -1 -9 20 97.1 6.64
 -1 -9 16 622.98 24.93
 -1 42 16 21.59 6.69
 -1 -8 14 178.11 8.82
 -1 40 13 28.1 6.86
 -1 37 11 12.98 5.63
 -1 33 9 231.44 11.44
 -1 26 7 13.66 5.47
 6 -4 -18 48.24 7.85
 6 6 -19 3.04 6
 6 7 -19 22.58 6.86
 5 -55 9 8.74 6.49
 5 -51 3 7.71 6.38
 5 -49 1 -1.04 6.39
 5 -48 0 95.27 8.49
 5 -44 -3 3.11 6.63
 5 -39 -6 19.78 6.47
 5 -35 -8 15.87 6.76
 5 -21 -13 84.67 8.37
 5 -7 -16 59.21 7.62
 5 1 -17 -0.46 6.25
 4 -48 4 99.08 8.05
 4 -47 3 -0.1 5.53
 4 -46 2 44.18 6.38
 4 -7 -14 245.94 12.23
 3 -31 -4 330.03 15.06
 3 -24 -7 237.07 11.58
 3 -21 -8 97.68 7.15
 2 -41 10 47.21 4.68
 2 -38 6 26.76 4.61
 2 -37 5 0.09 3.87
 2 -19 -5 256.73 11.89
 2 -16 -6 65.93 5.89
 2 -8 -8 56.91 5.35
 1 -35 14 13.94 1.62
 1 -17 -1 890.88 34.49
 1 -11 -3 64.29 4.52
 1 44 -3 25.29 4.1
 1 -7 -4 103.62 5.87
 1 40 -4 154.86 7.42
 1 5 -6 3997.59 151.61
 0 -11 32 12.37 6.89
 0 -20 27 -0.17 4.56
 0 -23 24 9.63 4.08
 0 -25 20 0.3 3.37
 0 55 10 66.59 7.89
 0 54 9 6.1 6.66
 0 48 5 67.77 7
 0 46 4 9.09 4.96
 0 33 0 -1.6 4.49
 -1 6 29 -2.19 7.21
 -1 2 28 31.38 7.22
 -1 -1 27 2.6 6.14
 -1 -3 26 1.34 5.9
 -1 -5 25 47.35 6.82
 -1 -6 24 3.79 6.07
 -1 -9 21 232.28 11.31
 -1 42 15 8.44 6.64
 -1 41 14 163.79 10.31
 -1 39 12 9.69 6.01
 -1 -3 10 130.34 6.62
 -1 36 10 340.75 15.78
 -1 34 9 261.11 12.53
 -1 2 8 2348.5 89.58
 -1 31 8 204.78 9.9
 -1 6 7 45.7 4.32
 -1 15 6 344.68 14.51
 -1 16 6 68.33 5.32
 -1 17 6 1568.57 60.4
 -1 18 6 -0.07 4.3
 6 8 -19 8.92 6.74
 5 -30 -10 3.61 6.89
 5 -17 -14 26.05 6.97
 4 -29 -8 282.35 13.65
 4 -20 -11 49.57 6.47
 4 -12 -13 478.38 20.55
 4 1 -15 2.26 5.53
 3 -47 10 21.25 5.15
 3 -9 -11 368.78 16.2
 3 -3 -12 331.96 14.99
 3 6 -13 4.01 4.45
 3 27 -13 48.64 4.08
 2 -12 -7 227.65 10.77
 2 -2 -9 93.78 6.27
 2 7 -10 946.68 36.85
 1 -33 10 175.85 7.54
 1 -14 -2 1129.15 43.43
 1 -2 -5 1981.42 75.5
 1 28 -6 1.26 1.79
 0 -9 33 17.2 7.71
 0 -25 15 -0.08 2.2
 0 57 12 112.19 8.79
 0 56 11 -0.98 6.27
 0 53 8 1.95 6.54
 0 50 6 148.22 9.61
 0 44 3 4.95 5.36
 0 41 2 374.95 16.08
 0 27 -1 179.76 8.27
 -1 5 29 139.84 10.2
 -1 1 28 9.04 6.9
 -1 -10 18 567.02 23.01
 -1 43 17 53.95 7.5
 -1 43 16 62.5 7.63
 -1 -9 15 433.83 17.78
 -1 41 13 111.99 8.79
 -1 -5 11 15.79 4.02
 -1 38 11 413.38 18.21
 -1 -1 9 23.87 3.74
 -1 13 6 285.76 12.41
 -1 14 6 524.48 21.13
 -1 19 6 2023.68 77.65
 -1 20 6 46.53 5.26
 6 -3 -18 -0.99 6.5
 6 9 -19 15.42 6.82
 6 10 -19 50.03 6.77
 5 -53 6 1.19 6.07
 5 -45 -2 34.17 7.08
 5 -42 -4 0.72 5.95
 5 -27 -11 74.33 8.11
 5 -24 -12 32.26 7.32
 5 -6 -16 -2.2 7.28
 5 2 -17 59.36 7.86
 4 -52 11 36.83 6.55
 4 -50 7 16.98 5.81
 4 -42 -1 -0.66 6.24
 4 -39 -3 17.16 6.24
 4 -26 -9 77.18 7.11
 4 -23 -10 19.57 5.98
 4 -16 -12 111.94 7.96
 4 -6 -14 0.24 6.06
 4 2 -15 45.99 5.59
 3 -39 1 86.68 6.81
 3 -26 -6 180.41 9.64
 3 7 -13 806.45 31.99
 2 -30 0 14.9 4.66
 2 -24 -3 114.73 7.17
 1 -31 27 1.4 3.93
 1 -34 23 1.26 2.77
 1 -28 5 296.58 12.4
 1 -25 3 1.28 3.48
 0 -12 32 27.49 6.96
 0 -14 31 69.74 7.43
 0 -16 30 48.27 6.69
 0 -19 28 94.5 7.21
 0 52 7 115.23 8.85
 0 -15 5 1393.3 52.78
 0 38 1 450.7 18.7
 -1 4 29 1.69 7.15
 -1 -2 27 111.63 8.57
 -1 -4 26 72.13 7.26
 -1 -7 24 85.36 7
 -1 -8 23 10.18 5.3
 -1 -10 20 67.99 5.72
 -1 -10 19 375.5 16
 -1 -10 17 300.27 13.13
 -1 43 15 115.73 8.96
 -1 42 14 10.42 6.78
 -1 40 12 85.63 7.65
 -1 39 11 2.08 5.68
 -1 37 10 16.32 6.34
 -1 35 9 105.17 7.5
 -1 32 8 21.5 5.19
 -1 12 6 1025.34 39.81
 -1 21 6 1010.18 39.53
 6 -2 -18 168.15 10.93
 5 -55 10 9.61 6.59
 5 -54 8 7.43 6.59
 5 -32 -9 1.48 7.48
 5 -20 -13 31.64 7.31
 5 -16 -14 82.44 8.19
 5 3 -17 44.97 7.59
 4 -51 9 16.75 6.04
 4 -37 -4 6.89 6.81
 4 -31 -7 214.98 11.28
 4 -11 -13 7.91 5.72
 3 -48 13 69.41 5.84
 3 -45 7 41.79 5.97
 3 -36 -1 422.84 18.09
 3 -17 -9 3.15 5.44
 3 -13 -10 104.21 7.66
 2 -33 2 44.16 4.87
 2 -26 -2 11.31 5.35
 1 -32 26 5.39 3.6
 0 -24 23 199.41 9.59
 0 56 10 7.24 6.19
 0 49 5 8.88 6.14
 0 34 0 346.21 14.43
 -1 3 29 75.24 8.43
 -1 0 28 47.12 7.34
 -1 -6 25 2.23 5.48
 -1 -9 22 141.97 8.68
 -1 44 17 7.27 6.44
 -1 -10 16 389.7 16.22
 -1 44 16 4.4 6.62
 -1 42 13 2.06 6.59
 -1 5 7 2196.99 83.87
 -1 11 6 260.18 11.44
 -1 22 6 125.6 7.55
 -1 23 6 97.15 6.75
 6 -1 -18 -2.47 6.4
 5 -52 5 0.76 6.14
 5 -46 -1 19.5 6.83
 5 -40 -5 28.97 7.31
 5 -34 -8 84.77 8.09
 5 -11 -15 3.29 6.74
 5 -5 -16 137.79 9.9
 5 4 -17 3.12 6.1
 4 -49 6 -2.52 5.87
 4 -43 0 167.53 10.12
 4 -33 -6 76.55 7.11
 4 -5 -14 101.56 7.34
 4 3 -15 98.22 7.39
 3 -40 2 19.31 5.35
 3 -28 -5 26.01 5.39
 3 -23 -7 156.42 8.92
 3 -20 -8 24.38 5.53
 3 -8 -11 93.67 7.14
 3 -2 -12 58.95 5.76
 3 8 -13 34.63 4.99
 3 26 -13 5.44 3.28
 2 -7 -8 480.82 19.69
 2 -1 -9 204.55 9.52
 2 8 -10 57.26 5.05
 2 26 -10 7.64 2.13
 1 -19 0 1318.38 50.6
 0 -10 33 2.4 7.26
 0 -18 29 -0.16 4.83
 0 57 11 100.91 8.89
 0 55 9 32.84 6.57
 0 54 8 1.17 6.69
 0 51 6 29.35 6.78
 0 47 4 136.94 9
 0 42 2 9.79 4.93
 0 28 -1 577.66 22.89
 -1 2 29 6.28 7.06
 -1 -1 28 16.21 6.76
 -1 -3 27 49.14 6.93
 -1 -5 26 0.89 5.58
 -1 -10 21 27.17 4.84
 -1 44 15 1.25 6.37
 -1 -9 14 369.01 15.44
 -1 43 14 134.93 9.5
 -1 -8 13 148.3 7.65
 -1 41 12 42.23 6.79
 -1 38 10 371.3 16.94
 -1 36 9 311.99 14.35
 -1 1 8 293.11 12.37
 -1 33 8 157.45 8.87
 -1 24 6 162.69 8.92
 6 -8 -17 13.28 7.62
 5 -51 4 8.59 6.48
 5 -47 0 0.82 6.66
 5 -43 -3 101.6 8.71
 5 -38 -6 74.37 7.7
 5 -29 -10 146.03 9.97
 5 -26 -11 -1.38 6.84
 5 -23 -12 57.14 7.69
 4 -52 12 41.79 6.51
 4 -44 1 24.26 6.26
 4 -40 -2 58.7 7.38
 4 -28 -8 3.31 5.48
 4 -19 -11 12.08 5.8
 4 -15 -12 3.75 5.77
 3 -44 6 9.53 5.27
 3 -41 3 191.9 10.19
 3 -34 -2 331.61 14.79
 3 -30 -4 2.7 4.96
 3 9 -13 115.46 6.82
 2 -40 9 70.16 5.54
 2 -21 -4 137.62 7.96
 2 -15 -6 58.36 5.72
 2 9 -10 615.38 24.38
 1 -29 6 240.69 10.24
 1 -23 2 36.75 4.11
 0 -13 32 0.83 6.51
 0 -15 31 10.57 6.04
 0 -21 27 61.07 5.93
 0 -22 26 9.36 4.49
 0 53 7 1.5 5.84
 0 45 3 254.88 12.08
 -1 1 29 5.21 6.29
 -1 -7 25 7.96 5.83
 -1 -8 24 47.8 6.09
 -1 45 17 27.45 7.01
 -1 45 16 11.07 5.92
 -1 43 13 141.51 9.68
 -1 40 11 135.39 8.91
 -1 -4 10 868.18 33.69
 -1 -2 9 1070.73 41.31
 -1 34 8 62.8 6.33
 -1 30 7 51.61 5.55
 -1 10 6 219.92 9.98
 -1 25 6 55.14 5.87
 6 0 -18 195.08 11.76
 5 -53 7 1.77 6.69
 5 -49 2 1.42 6.47
 5 -48 1 96.48 8.51
 5 -19 -13 129.46 9.38
 5 -15 -14 8.65 6.95
 5 -10 -15 242.67 12.86
 5 -4 -16 60.87 8.22
 5 5 -17 99.93 7.98
 4 -47 4 22.66 6.31
 4 -45 2 14.74 6.07
 4 -25 -9 8.95 5.86
 4 -22 -10 181.46 10.25
 4 -10 -13 303.02 14.23
 4 4 -15 8.26 4.93
 3 -48 14 51.77 5.23
 3 -47 11 20.27 5.1
 3 -46 9 11.06 4.98
 3 -43 5 31.45 5.77
 3 -42 4 4.96 5.57
 3 -37 0 1.32 5.15
 3 -16 -9 373.5 16.68
 3 -12 -10 240.28 11.99
 3 -1 -12 40.49 5.87
 3 10 -13 51.45 5
 3 25 -13 3.01 3.47
 2 -42 13 -0.92 3.33
 2 -34 3 209.94 10.04
 2 -18 -5 240.55 11.33
 2 -11 -7 71.15 5.76
 1 -33 25 20.63 3.63
 1 -35 21 1.1 2.2
 1 -32 9 -0.13 2.52
 1 -21 1 981.23 37.91
 1 45 -3 5.25 3.83
 1 41 -4 9.41 3.32
 1 36 -5 185.55 8.06
 0 -11 33 9.41 7.27
 0 -17 30 3.36 5.54
 0 -20 28 13.37 5.39
 0 -23 25 44.71 5.17
 0 39 1 101.27 6.57
 -1 4 30 5.59 7.36
 -1 -2 28 22.03 6.69
 -1 -4 27 51.8 6.87
 -1 -6 26 8.74 5.62
 -1 -10 22 1.31 4.86
 -1 -11 20 38.7 4.84
 -1 -11 19 15.56 4.24
 -1 -11 18 14.26 4.13
 -1 -10 15 79.42 5.31
 -1 45 15 121.33 9.17
 -1 44 14 2 6.57
 -1 42 12 29.26 6.87
 -1 39 10 1.73 6.19
 -1 37 9 15.23 6.05
 -1 4 7 76.16 4.92
 -1 31 7 857.17 34.15
 -1 9 6 499.45 20.05
 6 -7 -17 5.3 6.69
 6 1 -18 -2.53 6.29
 5 -54 9 -1.27 6.96
 5 -44 -2 1.76 5.98
 5 -41 -4 90.89 8.54
 5 -31 -9 104.83 8.83
 5 6 -17 1.77 6.8
 4 -52 13 16.02 5.78
 4 -51 10 -0.57 5.57
 4 -50 8 9.96 5.64
 4 -46 3 52.63 7.12
 4 -41 -1 189.56 10.58
 4 -38 -3 150.94 9.85
 4 -30 -7 28.87 6.67
 4 -4 -14 74.91 6.87
 4 5 -15 477.52 20.35
 3 -25 -6 20.04 5.29
 3 11 -13 0.64 4.33
 2 -31 1 238.52 10.98
 2 10 -10 0.98 3.86
 1 -34 12 193.16 7.98
 1 -30 7 3.91 2.73
 1 -10 -3 1131.98 43.57
 1 -6 -4 1135.46 43.67
 1 -1 -5 171.28 7.83
 0 -25 22 27.67 4.09
 0 58 11 0.22 7.06
 0 -22 10 138.99 5.48
 0 57 10 62.37 7.37
 0 56 9 8.35 6.81
 0 55 8 12.61 5.95
 0 52 6 63.04 7.55
 0 50 5 54.14 6.98
 0 48 4 10.57 5.76
 0 35 0 -0.52 3.73
 0 29 -1 32.75 4.29
 -1 3 30 21.6 7.62
 -1 0 29 3.82 6.9
 -1 -11 17 26.74 4.24
 -1 46 16 10.37 6.66
 -1 -6 11 53.02 4.65
 -1 41 11 2.84 6.03
 -1 35 8 118.29 7.69
 5 -39 -5 24.28 6.4
 5 -33 -8 23.12 6.88
 5 -28 -10 5.88 6.91
 5 -22 -12 3.34 5.94
 5 -3 -16 97.64 8.24
 5 7 -17 230.21 12.42
 4 -36 -4 236.25 12.57
 4 -32 -6 3.25 5.61
 4 -18 -11 19.81 5.9
 4 -14 -12 512.87 21.86
 4 6 -15 36.65 5.36
 3 -48 15 35.12 4.84
 3 -22 -7 387.89 16.88
 3 -19 -8 99.18 7.42
 3 0 -12 101.08 6.88
 3 12 -13 17.92 4.44
 3 24 -13 5.09 3.65
 2 -41 11 66.26 5.15
 2 -39 8 6.51 4
 2 -23 -3 141.74 8.07
 2 -6 -8 96.92 6.2
 2 25 -10 88.32 4.42
 1 -31 8 934.06 36
 1 -16 -1 1839.27 70.25
 0 -14 32 28.61 6.71
 0 -19 29 20.96 5.4
 0 -24 24 130.67 7.34
 0 46 3 15.39 5.73
 0 43 2 244.6 11.69
 -1 2 30 8.41 7.34
 -1 -1 29 9.03 6.85
 -1 -3 28 64.97 7.47
 -1 -5 27 114.91 8.4
 -1 -8 25 22.97 5.5
 -1 -9 24 85.16 6.82
 -1 -10 23 38.36 6.07
 -1 -11 21 39.66 5.5
 -1 -11 16 77.89 5.28
 -1 46 15 1.2 6.47
 -1 45 14 93.42 8.43
 -1 44 13 11.3 6.76
 -1 43 12 87.65 7.98
 -1 40 10 139.38 9.32
 -1 38 9 234.92 12.06
 -1 0 8 4984.81 189.29
 -1 32 7 0.47 5.46
 6 -6 -17 -0.17 6.54
 6 2 -18 168.46 10.31
 5 -52 6 13.31 6.98
 5 -45 -1 34.67 7.11
 5 -37 -6 1.89 7.01
 5 -35 -7 7.42 7.39
 5 -25 -11 23.52 7.22
 5 -18 -13 1.97 6.84
 5 -14 -14 245.31 13.1
 5 -9 -15 4.65 6.63
 5 8 -17 9.79 6.63
 4 -49 7 8.71 5.86
 4 -27 -8 135.24 8.75
 4 -3 -14 44.8 5.88
 3 -45 8 79.29 6.28
 3 -38 1 108.02 7.35
 3 -35 -1 7.1 5.32
 3 -27 -5 147.95 8.53
 3 13 -13 45.08 5.04
 3 23 -13 128.92 6.97
 2 -35 4 33.65 4.47
 2 11 -10 223.36 10.09
 1 -26 4 1171.18 45.1
 0 -12 33 3.5 7.05
 0 -16 31 20.67 5.81
 0 54 7 4.52 6.35
 0 40 1 255.19 11.63
 -1 -7 26 4.19 5.52
 -1 47 16 30.35 6.91
 -1 -9 13 317.19 13.46
 -1 42 11 15.31 6.32
 -1 36 8 131.26 8.17
 -1 3 7 912.43 35.32
 -1 8 6 294.67 12.49
 6 -11 -16 7.23 6.23
 6 -5 -17 19.28 6.91
 6 3 -18 -4.35 7.23
 5 -54 10 -0.07 6.41
 5 -53 8 1.16 6.47
 5 -51 5 7.88 6.96
 5 -42 -3 0.54 6.77
 5 -2 -16 85.26 8.02
 5 9 -17 168.22 10.33
 4 -52 14 1.38 5.4
 4 -42 0 -0.25 5.68
 4 -39 -2 23.54 6.88
 4 -24 -9 18.41 5.87
 4 -21 -10 59.86 6.58
 4 7 -15 506.61 21.31
 3 -48 18 2.02 3.8
 3 -48 17 2.36 3.92
 3 -48 16 11.46 4.23
 3 -33 -2 79.21 6.33
 3 -15 -9 142.21 8.9
 3 -11 -10 5.7 5.6
 3 -6 -11 12.06 5.45
 3 14 -13 6.59 4.37
 3 22 -13 -1.03 3.77
 2 -38 7 149.86 7.85
 2 -36 5 3.16 4.22
 2 -27 -1 210.43 10.57
 2 -25 -2 88.89 6.45
 2 -20 -4 146.63 8.18
 2 -14 -6 1291.47 50.11
 2 -10 -7 1582.86 61.04
 1 -13 -2 33.56 3.58
 0 -18 30 5.43 5.43
 0 -26 19 3.28 2.98
 0 -26 18 40.34 3.5
 0 59 11 31.38 7.62
 0 58 10 4.41 7.13
 0 57 9 26.04 7.28
 0 51 5 50.14 7.04
 0 36 0 1180.55 45.85
 0 6 -1 697.44 26.5
 0 30 -1 5.06 4.3
 -1 1 30 9.74 7.16
 -1 -2 29 3.24 6.61
 -1 -4 28 9.01 6.24
 -1 -6 27 2.42 5.51
 -1 -11 22 22.86 5.48
 -1 -12 19 541.02 22.07
 -1 47 15 25.06 6.92
 -1 -10 14 180.22 8.8
 -1 46 14 3.66 6.61
 -1 45 13 141.2 9.74
 -1 44 12 1.12 7.36
 -1 -5 10 251.42 10.78
 -1 41 10 28.05 6.69
 -1 39 9 8.02 6.03
 -1 33 7 226.07 11.07
 -1 29 6 437.35 18.54
 6 4 -18 39.7 7.4
 5 -50 4 1.14 6.92
 5 -47 1 1.77 6.03
 5 -46 0 28.24 6.39
 5 -30 -9 3.16 6.94
 5 -21 -12 215.46 12.13
 5 -13 -14 0.16 6.66
 5 -8 -15 47.96 7.22
 5 -1 -16 4.08 6.36
 5 10 -17 101.04 8.42
 5 11 -17 8.12 6.49
 4 -51 11 5.85 5.6
 4 -50 9 22.76 6.18
 4 -43 1 70.75 7.32
 4 -29 -7 191.18 10.46
 4 -17 -11 1.8 5.62
 4 -13 -12 15.05 5.8
 4 -2 -14 79.28 7.25
 4 8 -15 12.57 5.22
 3 -47 12 12.29 4.94
 3 -39 2 143.04 8.45
 3 -29 -4 418.4 18.06
 3 1 -12 37.62 5.85
 3 15 -13 313.48 13.59
 3 16 -13 -0.77 4.28
 3 20 -13 36.27 4.54
 3 21 -13 719.43 28.43
 2 -37 6 4.76 4.05
 2 -32 2 36.88 4.58
 2 -17 -5 8.88 4.78
 2 12 -10 4.2 3.86
 2 24 -10 121.97 5.65
 1 29 -6 427.77 16.55
 0 -22 27 5.57 4.62
 0 -25 23 15.12 3.96
 0 -26 20 72.94 4.84
 0 -26 17 207.33 8.81
 0 -25 14 10.82 2.09
 0 56 8 10.41 6.68
 0 53 6 22.15 6.55
 0 49 4 9.03 6.52
 0 44 2 6.96 5.03
 -1 -8 26 62.04 6.88
 -1 -9 25 0.82 4.99
 -1 -10 24 85.65 6.85
 -1 -12 20 126.14 7.34
 -1 -12 18 424.16 17.64
 -1 48 16 39.1 7.25
 -1 -11 15 333.81 13.97
 -1 43 11 2.27 6.37
 -1 -3 9 260.05 11.08
 -1 37 8 11.81 6
 -1 34 7 38.59 5.47
 -1 7 6 2142.21 81.82
 -1 17 5 488.66 19.8
 -1 18 5 25.61 4.38
 -1 19 5 412.42 17.1
 6 -10 -16 75.89 8.14
 6 -4 -17 27.71 6.96
 6 5 -18 0 6.99
 5 -48 2 39.18 7.11
 5 -43 -2 40.93 6.72
 5 -40 -4 6.15 6.22
 5 -32 -8 15.28 7.01
 5 -27 -10 83.93 8.4
 5 -24 -11 27.29 6.29
 5 -17 -13 115.31 9.14
 5 12 -17 199.48 11.26
 4 -44 2 28.5 6.27
 4 -37 -3 -2.73 6.78
 4 9 -15 191.69 10
 3 -46 10 4.26 4.74
 3 -44 7 2.94 5.14
 3 -40 3 48.69 6.26
 3 -36 0 249.66 12.01
 3 -24 -6 107.73 7.82
 3 -18 -8 116.34 8.04
 3 17 -13 336.46 14.31
 3 18 -13 14.45 4.36
 3 19 -13 545.1 22.01
 2 -42 14 6.18 3.17
 2 -5 -8 1579.8 60.83
 2 13 -10 -0.2 3.93
 1 -34 24 4.14 2.99
 1 46 -3 153.9 7.85
 1 42 -4 63.01 4.5
 0 -13 33 0.5 6.97
 0 -15 32 22.37 6.58
 0 -21 28 71.09 6.37
 0 -23 26 17.01 4.51
 0 55 7 4.89 6.47
 0 47 3 50.03 6.01
 -1 -3 29 69.37 7.64
 -1 -5 28 62.99 7.13
 -1 -11 23 24.52 5.66
 -1 -12 21 55.77 6.12
 -1 -12 17 427.91 17.72
 -1 47 14 27.59 7.67
 -1 46 13 28.95 6.98
 -1 45 12 111.68 8.84
 -1 -7 11 139.89 7.07
 -1 42 10 24.06 6.25
 -1 40 9 106.36 7.59
 -1 30 6 25.89 5.85
 -1 15 5 728.33 28.65
 -1 16 5 222.5 10.16
 -1 20 5 337.24 14.4
 -1 21 5 469.19 19.31
 -1 22 5 558.31 22.63
 6 6 -18 1.73 6.8
 5 -54 11 -0.58 6.41
 5 -52 7 42.33 7.46
 5 -38 -5 55.15 7.96
 5 -34 -7 83.03 8.11
 5 -7 -15 7.58 7.12
 5 0 -16 71.58 8.33
 5 13 -17 10.36 6.53
 5 14 -17 106.35 8.41
 4 -47 5 28.24 6.45
 4 -46 4 52.76 6.58
 4 -45 3 8.77 5.79
 4 -40 -1 13.92 6.56
 4 -35 -4 1.71 6.41
 4 -33 -5 46.32 6.36
 4 -31 -6 160.01 9.4
 4 -26 -8 4.4 5.55
 4 -20 -10 40.32 6.32
 4 -1 -14 12.73 5.86
 4 10 -15 16.73 5.24
 3 -43 6 0.01 5.55
 3 -41 4 130.14 8.47
 3 -21 -7 495.3 20.86
 3 -10 -10 314.14 14.69
 3 -5 -11 568.26 23.48
 3 2 -12 55.44 6.15
 1 -32 27 -1.47 3.64
 1 -18 0 49.54 4.02
 1 0 -5 2222.86 84.65
 1 37 -5 82.68 4.63
 0 -17 31 3.84 5.44
 0 -20 29 12.29 5.09
 0 -24 25 44.98 4.87
 0 41 1 11.33 4.74
 0 37 0 -0.4 4.27
 0 31 -1 300.67 13.01
 -1 -7 27 79.62 7.66
 -1 48 15 12 6.71
 -1 44 11 21.39 7.43
 -1 -1 8 264.33 11.17
 -1 38 8 139.58 8.81
 -1 2 7 7.5 3.29
 -1 35 7 44.41 5.75
 -1 14 5 1608.31 61.82
 -1 23 5 339.97 14.93
 6 -3 -17 6.92 7.46
 6 7 -18 1.08 6.61
 5 -53 9 7.4 6.5
 5 -44 -1 5.57 6
 5 -29 -9 90.94 8.46
 5 -20 -12 -2.15 6.9
 5 15 -17 115.12 8.63
 5 16 -17 33.51 6.68
 5 17 -17 166.16 10.44
 4 -51 12 0.33 5.87
 4 -23 -9 32.03 6.07
 4 -12 -12 812.63 32.92
 4 11 -15 19 5.07
 3 -42 5 53.23 6.44
 3 -14 -9 1933.58 74.77
 2 -40 10 208.55 9.88
 2 -22 -3 3.91 5.3
 2 14 -10 53.15 4.78
 2 23 -10 162.35 7.17
 1 -5 -4 890.22 34.41
 0 57 8 7.65 6.85
 0 54 6 14.57 6.6
 0 52 5 17.91 6.55
 0 50 4 14.26 6.12
 -1 -6 28 -0.38 5.9
 -1 -9 26 18.17 5.89
 -1 -10 25 134.12 8.27
 -1 -12 22 1.27 5.2
 -1 -12 16 527.15 21.29
 -1 48 14 6.97 6.61
 -1 47 13 93.39 9.01
 -1 46 12 121.41 9.13
 -1 43 10 6.5 6.2
 -1 41 9 152.31 9.12
 -1 6 6 54.7 4.48
 -1 31 6 687.72 27.73
 -1 13 5 52.18 4.65
 6 -9 -16 29.28 7.29
 6 8 -18 43.66 7.46
 5 -51 6 0.4 6.94
 5 -41 -3 106.88 8.45
 5 -26 -10 50.22 7.67
 5 -23 -11 22.06 7.03
 5 -16 -13 54.83 7.53
 5 -6 -15 -0.87 6.4
 5 1 -16 4.57 6.26
 4 -49 8 3.07 5.54
 4 -41 0 161.14 9.65
 4 -16 -11 208.15 11.26
 4 0 -14 96.57 7.66
 4 12 -15 8.1 4.84
 3 -47 13 1.01 4.52
 3 -37 1 3.63 4.97
 3 -34 -1 372.17 16.5
 3 -26 -5 5.78 5
 3 3 -12 330.44 14.49
 2 -33 3 146.95 7.81
 2 -30 1 2.39 4.75
 2 -13 -6 71.22 5.8
 2 -9 -7 1087.53 42.38
 2 15 -10 328.74 13.7
 2 22 -10 132.97 6.27
 1 -27 5 74.6 4.9
 1 -9 -3 54.07 4.39
 0 -14 33 3.42 6.84
 0 -16 32 10.63 6.08
 0 -19 30 3.88 5.36
 0 48 3 9.45 6.13
 0 45 2 108.14 7.42
 -1 -8 27 27.8 5.87
 -1 -11 24 27.6 5.64
 -1 -13 19 21.08 4.2
 -1 49 15 1.61 6.36
 -1 45 11 20.53 6.8
 -1 39 8 25.56 6.26
 -1 36 7 8.71 5.68
 -1 32 6 33.94 5.73
 -1 12 5 400.35 16.38
 6 -2 -17 96.44 8.48
 6 9 -18 2.69 6.77
 5 -45 0 0.61 6.61
 5 -39 -4 43.28 7.02
 5 -31 -8 19.96 7
 5 2 -16 80.76 7.64
 4 -50 10 71.51 7.32
 4 -38 -2 62.42 6.93
 4 -28 -7 31.13 6
 4 13 -15 5.88 4.7
 3 -28 -4 37.16 6.03
 2 -24 -2 37.47 5.76
 2 -19 -4 422.71 17.77
 2 -4 -8 188.05 9.11
 2 16 -10 34.51 4.07
 2 17 -10 182.19 8.39
 2 21 -10 1006.01 38.69
 1 -33 26 3.84 3.53
 1 -35 22 9.4 2.47
 1 -22 2 197.18 8.75
 1 -20 1 97.51 5.28
 0 -25 24 -0.01 3.77
 0 -26 16 351.35 13.98
 0 56 7 4.85 6.41
 0 42 1 47.9 5.04
 0 32 -1 3.13 4.26
 -1 0 31 82.52 8.77
 -1 -3 30 22.45 7.15
 -1 -12 23 63.91 6.28
 -1 -13 20 7.65 4.25
 -1 -13 18 0.1 4.13
 -1 -11 14 109.63 6.39
 -1 49 14 2.14 6.56
 -1 -10 13 570.75 22.71
 -1 48 13 17.25 6.7
 -1 -4 9 938.4 36.3
 6 -13 -15 2.9 7.02
 6 -8 -16 46.73 7.58
 6 -1 -17 5.91 6.57
 6 10 -18 98.62 8.65
 5 -50 5 10.02 6.34
 5 -46 1 60.77 7.63
 5 -42 -2 12.48 6.24
 5 -37 -5 -4.26 6.46
 5 -33 -7 -1.53 6.85
 5 -19 -12 343.12 16.54
 5 -5 -15 10.85 6.57
 4 -51 13 6.47 5.77
 4 -48 7 1.53 6.37
 4 -42 1 2.35 6.19
 4 -36 -3 172.34 10.03
 4 -30 -6 6.21 5.71
 4 -25 -8 1.99 5.53
 4 -19 -10 158.23 9.5
 4 -11 -12 5.03 5.65
 4 -6 -13 7.99 5.49
 4 1 -14 12.36 5.85
 4 14 -15 0.92 4.63
 4 15 -15 118.09 7.54
 4 24 -15 35.49 5.06
 3 -46 11 3.66 5.22
 3 -30 -3 10.19 5.04
 3 -23 -6 122.47 7.83
 3 -20 -7 211.41 10.82
 3 -17 -8 42.47 6.31
 2 -42 15 3.76 3.1
 2 -26 -1 179.21 9.53
 2 -16 -5 1127.68 43.95
 2 18 -10 102.31 5.79
 2 19 -10 610.02 23.89
 2 20 -10 19.56 3.25
 0 -18 31 -2.37 5.75
 0 -22 28 32.42 5.37
 0 -23 27 10.21 4.52
 0 -26 22 106.47 6.2
 0 53 5 112.23 8.72
 0 38 0 643.05 25.75
 -1 -1 31 -0.24 7.15
 -1 -10 26 152.45 9.38
 -1 -13 21 28.97 5.09
 -1 50 15 17.22 7.48
 -1 47 12 35.48 7.14
 -1 46 11 119.24 9.02
 -1 -6 10 29.05 3.74
 -1 44 10 1.44 6.27
 -1 42 9 2.6 5.6
 -1 40 8 86.69 7.03
 -1 5 6 4540.61 172.54
 -1 33 6 455.5 19.39
 -1 11 5 162.55 7.67
 -1 27 5 147.17 8.94
 6 11 -18 4.1 6.58
 6 12 -18 75.67 7.99
 5 -53 10 19.33 7.39
 5 -52 8 28.14 7.06
 5 -49 4 0.14 6.41
 5 -48 3 14.02 6.52
 5 -47 2 16.98 6.92
 5 -28 -9 34.72 6.61
 5 -15 -13 61.6 7.63
 5 3 -16 88.99 8.38
 4 -32 -5 23.08 6.62
 4 -22 -9 2.48 5.71
 4 -15 -11 5.38 5.76
 4 16 -15 52.27 5.38
 4 17 -15 283.46 13.19
 4 21 -15 170.21 9.17
 4 22 -15 -0.35 5.16
 4 23 -15 18.12 5.27
 3 -38 2 12.46 5.09
 3 -13 -9 97.63 7.82
 3 4 -12 139.41 7.81
 2 -39 9 2.23 4.03
 2 -34 4 73.71 5.54
 1 -33 11 18.72 2.49
 1 -15 -1 763.67 29.65
 1 -12 -2 3007.08 114.43
 1 43 -4 118.67 6.42
 0 -21 29 3.6 4.8
 0 55 6 57.84 7.33
 0 51 4 36.98 7.21
 0 46 2 43.6 5.93
 -1 -4 30 2.7 6.61
 -1 -6 29 -3.51 6.28
 -1 -9 27 25.99 5.62
 -1 -11 25 4.67 5.45
 -1 -12 24 63 5.85
 -1 -13 22 12.07 5.52
 -1 -13 17 43.13 4.39
 -1 -12 15 -1.11 3.64
 -1 -2 8 2101.09 80.2
 -1 1 7 100.89 5.72
 -1 28 5 4.37 6.09
 6 -12 -15 31.67 7.46
 6 -7 -16 59.31 7.76
 6 0 -17 145.97 9.91
 5 -25 -10 -2.73 6.94
 5 -22 -11 6.87 6.96
 5 -4 -15 55.62 7.12
 5 4 -16 57.71 7.05
 4 -43 2 39.82 6.64
 4 -39 -1 108.42 8.02
 4 -5 -13 153.29 9.15
 4 2 -14 81.82 7.07
 4 18 -15 1.86 4.91
 4 19 -15 384.71 16.71
 4 20 -15 -0.22 4.8
 3 -47 14 0.56 4.48
 3 -35 0 30.81 5.55
 0 -17 32 19.21 6.2
 0 -20 30 12.05 5.45
 0 -24 26 5.69 4.16
 0 49 3 2.73 5.03
 0 33 -1 8.46 3.99
 -1 -2 31 62.93 8.2
 -1 50 14 0.21 6.5
 -1 49 13 -3.58 6.45
 -1 48 12 109.81 9.45
 -1 45 10 4.44 7.21
 -1 43 9 177.71 10.25
 -1 41 8 179.59 9.92
 -1 38 7 15.78 5.8
 -1 34 6 50.87 5.76
 -1 10 5 1364.25 52.49
 -1 29 5 94.57 6.95
 6 1 -17 2.76 6.68
 5 -51 7 -1.05 6.14
 5 -43 -1 24.34 6.3
 5 -40 -3 15.62 6.41
 5 -30 -8 22.75 7.95
 5 -18 -12 2.12 6.59
 5 -14 -13 121.71 9.05
 4 -51 14 8.65 5.81
 4 -50 11 63.58 6.9
 4 -49 9 3.21 5.51
 4 -46 5 54.68 7.07
 4 -45 4 40.86 6.37
 4 -44 3 19.23 6.18
 4 -27 -7 82.23 7.24
 4 -18 -10 6.31 6.03
 4 -10 -12 493.99 21.21
 3 -39 3 106.48 7.16
 3 -25 -5 29.99 5.37
 3 -8 -10 78.97 7.12
 3 5 -12 862.73 34.23
 2 -38 8 327.03 14.03
 2 -35 5 66.03 5.57
 2 -31 2 97.39 6.36
 2 -21 -3 720.06 28.71
 2 -12 -6 1382.31 53.53
 2 -8 -7 454.88 18.73
 2 -3 -8 906.84 35.51
 1 -28 6 260.45 11.03
 1 1 -5 174.18 7.82
 1 38 -5 165.89 7.58
 1 30 -6 21.67 2.26
 0 43 1 19.75 4.98
 0 39 0 -0.01 4.6
 -1 -5 30 28.9 6.89
 -1 -13 23 9.14 5.61
 -1 -13 16 29.83 4.15
 -1 47 11 3.16 6.63
 -1 35 6 152.56 8.69
 6 -6 -16 1.63 6.91
 5 -53 11 17.09 6.73
 5 -44 0 0.35 6.56
 5 -38 -4 14.2 7.4
 5 -32 -7 5.58 6.89
 5 -9 -14 8.19 6.5
 5 -3 -15 -2.98 6.26
 5 5 -16 128.73 9.31
 4 -40 0 29.55 6.68
 4 -37 -2 0.37 6.68
 4 -24 -8 3.65 5.76
 4 -14 -11 350.01 16.05
 4 3 -14 42.4 6.18
 3 -43 7 0 4.96
 3 -40 4 77.92 7.06
 3 -33 -1 2.59 5.4
 3 -16 -8 225.58 11.56
 2 -37 7 2.84 4.2
 2 -36 6 66.74 5.32
 2 4 -9 52.17 4.81
 0 -19 31 4.14 5.6
 0 -25 25 -0.49 3.97
 0 -26 23 203.53 9.68
 0 54 5 4.75 6.33
 0 52 4 -0.59 6.12
 0 19 -2 1450.45 55.31
 0 20 -2 84.11 4.3
 0 21 -2 499.68 19.53
 -1 -3 31 3.06 6.9
 -1 -7 29 108.97 8.87
 -1 -11 26 5.23 5.49
 -1 -12 25 316.68 14.75
 -1 -14 21 15.24 4.65
 -1 -14 20 232.91 10.98
 -1 -14 19 463.63 19.17
 -1 51 14 24.76 7.7
 -1 50 13 39.4 7
 -1 49 12 13.14 6.77
 -1 46 10 79.95 8.51
 -1 44 9 -0.5 6.8
 -1 39 7 136.77 8.83
 -1 4 6 13.21 3.42
 -1 9 5 398.61 16.26
 -1 30 5 0.45 4.94
 -2 17 21 9.22 7.03
 -2 18 21 1.51 6.85
 -2 19 21 -1.86 6.68
 -2 20 21 27.14 7.35
 -2 21 21 5.04 6.88
 -2 22 21 87.52 8.55
 -2 17 20 5.49 6.56
 -2 18 20 35.26 7.18
 -2 19 20 43.06 7.25
 -2 20 20 3.51 6.73
 -2 21 20 35.88 7.39
 -2 22 20 90.4 8.57
 -2 23 20 11.3 7.13
 -2 18 19 -1.23 6.26
 -2 19 19 166.72 10.22
 -2 20 19 19.86 6.59
 -2 21 19 150.34 9.82
 -2 22 19 38.22 7.18
 6 -11 -15 28.29 7.47
 6 2 -17 110.72 8.91
 5 -52 9 12.31 6.71
 5 -50 6 18.94 6.41
 5 -41 -2 79.88 7.74
 5 -36 -5 65.38 7.49
 5 -34 -6 30.64 7.71
 5 -27 -9 68.77 8.05
 5 -24 -10 47.84 7.58
 5 -21 -11 278.71 14.35
 5 6 -16 1.6 6.76
 4 -51 15 8.97 5.94
 4 -35 -3 44.63 6.4
 4 -29 -6 114.89 8.22
 4 -21 -9 279.63 13.58
 4 -4 -13 67.82 6.53
 3 -47 15 -2.3 4.3
 3 -46 12 16.6 5.1
 3 -45 10 132.53 8.03
 3 -42 6 18.65 5.6
 3 -41 5 8.49 5.69
 3 -36 1 164.14 9.08
 3 -29 -3 223 11.01
 3 -27 -4 123.8 7.88
 3 -22 -6 23.69 5.63
 3 -19 -7 703.27 28.66
 3 -12 -9 1425.39 55.54
 3 6 -12 33.72 5.09
 2 -42 16 1.68 3
 2 -18 -4 1.07 4.68
 2 -15 -5 3.91 4.56
 1 -25 4 29.8 3.91
 1 -4 -4 60.04 4.43
 0 47 2 21.29 5.34
 0 34 -1 350.11 14.71
 0 18 -2 105.97 5.02
 0 22 -2 728.86 28.17
 -1 -9 28 66.8 6.89
 -1 -13 24 4.54 5.09
 -1 -14 18 248.87 11.23
 -1 48 11 156.02 10.69
 -1 42 8 4.12 5.42
 -1 36 6 4.62 5.61
 -1 31 5 373.56 16.24
 -2 16 22 87.08 8.49
 -2 17 22 46.94 8.21
 -2 18 22 9.57 6.99
 -2 19 22 28.93 7.25
 -2 20 22 29.33 7.24
 -2 21 22 14.58 6.92
 -2 22 22 78.06 8.41
 -2 23 22 5.1 7.02
 -2 24 22 84.94 8.5
 -2 15 21 19.39 7.06
 -2 16 21 198.77 11.59
 -2 23 21 -1.17 6.94
 -2 24 21 248.09 13.31
 -2 25 21 0.08 7
 -2 14 20 241.15 12.61
 -2 15 20 10.19 7.3
 -2 16 20 188.21 10.93
 -2 24 20 301.41 15.14
 -2 25 20 3.93 6.97
 -2 15 19 153.29 9.48
 -2 16 19 25.19 6.33
 -2 17 19 93.02 7.89
 -2 23 19 7.17 6.87
 -2 24 19 51.56 6.84
 -2 25 19 27.8 7.16
 -2 17 18 164.7 9.69
 -2 18 18 0.67 5.71
 -2 19 18 202 11.09
 -2 20 18 0.92 5.86
 -2 21 18 163.83 10.05
 -2 22 18 8.66 6.41
 -2 23 18 101.4 8.23
 6 -15 -14 59.3 7.96
 6 -5 -16 70.53 8.01
 6 3 -17 8.11 7.32
 5 -49 5 5.96 6.32
 5 -45 1 8.3 6.75
 5 -17 -12 266.85 13.8
 5 -13 -13 4.89 6.6
 5 -2 -15 211.09 11.49
 5 7 -16 62.99 7.12
 4 -48 8 29.4 6.11
 4 -41 1 212.78 11.61
 4 -31 -5 41.69 6.34
 4 -9 -12 5.85 5.76
 4 4 -14 77.45 6.93
 2 -41 13 164.98 8.18
 2 -40 11 71.95 5.42
 2 -29 1 53.66 5.81
 2 -23 -2 113.79 7.47
 1 -34 25 14.41 3.26
 1 -17 0 1367.03 52.44
 1 -8 -3 2339.45 89.18
 0 -18 32 3.63 5.76
 0 50 3 2.92 6.43
 0 44 1 10.18 4.45
 0 40 0 672.13 26.95
 0 17 -2 1661.67 63.24
 0 23 -2 221.6 9.36
 -1 -4 31 17.11 7.05
 -1 -6 30 -2.84 6.94
 -1 -8 29 2.97 6.5
 -1 -14 22 2.53 4.97
 -1 -12 14 0.12 3.68
 -1 52 14 0.34 6.37
 -1 -11 13 4.89 4.09
 -1 51 13 46.19 7.38
 -1 47 10 0.67 6.52
 -1 -5 9 1148.86 44.19
 -1 45 9 27.06 7.2
 -1 0 7 182.19 8.21
 -1 40 7 26.19 5.94
 -2 18 23 3.66 6.76
 -2 19 23 153.56 10.41
 -2 20 23 10.93 6.89
 -2 21 23 75.21 8.09
 -2 22 23 70.3 8.16
 -2 23 23 3.75 6.83
 -2 24 23 105.06 9.08
 -2 15 22 40.01 7.02
 -2 25 22 -0.1 7.01
 -2 26 22 96.64 8.86
 -2 13 21 -1.52 6.58
 -2 14 21 355.85 16.76
 -2 26 21 217.55 12.38
 -2 27 21 2.89 6.94
 -2 13 20 2.95 6.8
 -2 26 20 228.95 12.8
 -2 27 20 19.79 7.22
 -2 13 19 5.16 5.68
 -2 14 19 88.62 7.46
 -2 26 19 102.11 8.85
 -2 27 19 63.7 8.01
 -2 14 18 37.79 6.18
 -2 15 18 180.78 10.57
 -2 16 18 3.54 5.73
 -2 24 18 30.66 6.76
 -2 25 18 21.89 6.05
 -2 26 18 36.25 7.24
 -2 17 17 284.74 13.85
 -2 18 17 21.39 6.1
 -2 19 17 309.3 14.63
 -2 20 17 3.73 5.92
 -2 21 17 218.49 11.61
 -2 22 17 0.05 5.86
 -2 23 17 25.44 6.32
 6 -10 -15 13.91 7.26
 6 -4 -16 17.16 7.11
 5 -53 12 11.74 6.52
 5 -47 3 21.44 6.72
 5 -46 2 23.3 6.13
 5 -39 -3 25.68 6.61
 5 -29 -8 13.78 6.93
 5 -8 -14 36.99 6.86
 4 -50 12 47.74 6.51
 4 -49 10 -0.23 5.85
 4 -38 -1 10.27 6.71
 4 -26 -7 88.3 7.26
 4 -17 -10 185.39 10.08
 4 -3 -13 62.22 6.45
 3 -7 -10 166.83 9.41
 3 7 -12 1039.14 40.74
 2 -32 3 6.62 4.28
 2 -25 -1 83.79 6.62
 2 -7 -7 463.3 18.96
 2 -2 -8 646.35 25.77
 2 5 -9 1520.37 58.47
 1 -32 10 -0.06 2.5
 1 -29 7 441.21 17.51
 0 -22 29 30.57 5.46
 0 -23 28 5.68 4.53
 0 -24 27 8.55 4.38
 0 24 -2 872.61 33.68
 -1 -14 17 489.45 19.93
 -1 -10 12 620.73 24.51
 -1 50 12 93.55 8.35
 -1 49 11 7.49 6.59
 -1 -7 10 32.17 3.68
 -1 43 8 361.91 16.64
 -1 37 6 -0.9 5.64
 -1 8 5 115.12 6.37
 -1 32 5 10.21 5.28
 -1 19 4 321.74 13.7
 -1 20 4 52.66 5.29
 -1 21 4 148.81 7.83
 -1 22 4 1441.9 55.71
 -2 16 24 0.31 6.58
 -2 20 24 2.9 6.86
 -2 21 24 73.88 8.21
 -2 22 24 2.78 6.9
 -2 23 24 8.09 7.03
 -2 24 24 0.84 6.97
 -2 14 23 125.39 9.9
 -2 25 23 1.47 7.04
 -2 26 23 53.17 7.85
 -2 27 23 44.08 7.47
 -2 27 22 8.47 6.96
 -2 28 22 87.62 8.49
 -2 28 21 139.68 9.96
 -2 29 21 1.36 7.07
 -2 11 20 1.71 5.69
 -2 12 20 331.27 15.53
 -2 28 20 97.95 8.82
 -2 29 20 32.84 7.42
 -2 12 19 218.09 11.75
 -2 28 19 78.28 8.41
 -2 13 18 2.04 5.53
 -2 27 18 70.25 7.24
 -2 15 17 210.57 11.13
 -2 16 17 54.61 6.47
 -2 24 17 2.48 6.15
 -2 25 17 3.42 6.27
 6 4 -17 29.93 6.84
 5 -51 8 0.6 6.63
 5 -42 -1 22.01 6.32
 5 -31 -7 -0.86 6.65
 5 -26 -9 168.75 10.58
 5 -20 -11 -2.93 6.63
 5 -1 -15 0.42 6.26
 5 8 -16 33.06 7.12
 4 -47 7 50.69 6.66
 4 -42 2 28.81 6.52
 4 -23 -8 111.52 8.01
 4 -20 -9 1.39 6.04
 4 -13 -11 -2.04 6
 4 5 -14 101.58 7.09
 3 -47 16 15.33 4.54
 3 -37 2 0.23 4.89
 3 -34 0 146.83 8.65
 3 -24 -5 1.38 4.93
 3 -15 -8 86.96 7.7
 3 -1 -11 74.04 6.63
 2 -11 -6 80.05 5.95
 1 -34 13 109.06 5.01
 1 44 -4 23.58 3.83
 0 -21 30 0.59 5.45
 0 -26 24 69.81 5.27
 0 -27 19 27.96 3.35
 0 53 4 115.7 9.18
 0 48 2 45.17 6.48
 0 35 -1 16.19 3.96
 -1 -5 31 31.98 7.22
 -1 -7 30 47.38 7.01
 -1 -10 28 19.41 5.59
 -1 -13 25 11.46 5.24
 -1 -14 23 38.62 5.43
 -1 -13 15 -1.1 3.56
 -1 -3 8 1093.37 42.1
 -1 41 7 324.13 14.85
 -1 3 6 2449.94 93.4
 -1 33 5 177.37 9.15
 -1 17 4 29.18 4.74
 -1 18 4 167.73 8.25
 -2 18 25 0.38 6.91
 -2 14 24 1.52 6.74
 -2 15 24 154.7 10.24
 -2 12 23 122.05 9.18
 -2 13 23 1.88 6.77
 -2 11 22 7.67 7.57
 -2 29 22 44.83 7.65
 -2 30 22 15.35 7.28
 -2 30 21 3.42 6.05
 -2 30 20 7.2 7.28
 -2 11 19 1.49 5.59
 -2 29 19 77.43 8.34
 -2 30 19 26.62 7.49
 -2 12 18 57.14 6.6
 -2 28 18 42.65 7.62
 -2 29 18 277.23 14.26
 -2 13 17 14.88 5.69
 -2 14 17 -0.61 5.53
 -2 26 17 -0.47 6.35
 -2 27 17 75.41 7.96
 -2 17 16 350.22 16.05
 -2 18 16 0.89 5.64
 -2 19 16 461.22 20.14
 -2 20 16 29.29 6.37
 -2 21 16 201.32 11.03
 -2 22 16 20.68 6.2
 -2 23 16 85.36 6.81
 -2 24 16 68.77 7.19
 6 -9 -15 52.68 7.91
 6 -3 -16 36.81 7.29
 6 5 -17 18.46 7.49
 5 -52 10 11.52 6.57
 5 -37 -4 -2.62 6.45
 5 -33 -6 79.04 8.11
 5 -23 -10 21.14 6.81
 5 -16 -12 6.94 6.48
 5 -12 -13 161.74 10.11
 5 -7 -14 67.38 8.07
 5 9 -16 14.26 6.7
 4 -46 6 8.84 5.6
 4 -43 3 1.78 6.06
 4 -36 -2 95.82 7.65
 4 -28 -6 100.7 7.8
 4 -8 -12 180.47 10.09
 4 6 -14 -2.8 5.32
 3 -11 -9 35.29 6.17
 3 8 -12 -0.31 4.61
 2 -42 17 -0.36 2.82
 1 -35 23 5.67 2.53
 1 -31 9 532.22 20.86
 1 -30 8 158.21 7.17
 1 10 -6 245.62 9.85
 0 -20 31 4.19 5.43
 0 -25 26 1.77 3.97
 0 -27 21 -0.02 3.36
 0 -26 15 488.8 18.97
 0 51 3 30.66 6.21
 0 25 -2 128.1 6.25
 -1 -9 29 49.87 6.59
 -1 -15 20 55.66 5.02
 -1 52 13 36.69 7.17
 -1 51 12 0.46 7.21
 -1 48 10 152.61 10.5
 -1 46 9 77.08 7.74
 -1 44 8 11.84 6.49
 -1 38 6 37.4 6.15
 -1 16 4 307.55 13.07
 -2 15 25 44.19 7.4
 -2 16 25 3.09 6.81
 -2 17 25 162.77 10.65
 -2 12 24 5.72 6.53
 -2 13 24 41.7 7.18
 -2 11 23 20.44 7.64
 -2 10 22 298.46 15.19
 -2 9 21 2.34 6.2
 -2 31 21 -0.77 6.95
 -2 32 21 60.34 8.01
 -2 31 20 38.75 7.46
 -2 32 20 6.54 6.99
 -2 10 19 202.91 10.81
 -2 31 19 122.04 8.88
 -2 11 18 36.9 6.17
 -2 30 18 30.88 7.43
 -2 12 17 0.63 5.42
 -2 28 17 1.84 6.38
 -2 29 17 178.42 10.86
 -2 15 16 116.2 8.62
 -2 16 16 92.5 7.4
 -2 25 16 4.04 5.96
 -2 26 16 36.67 6.58
 6 6 -17 1.3 7.13
 5 -50 7 85.55 8.02
 5 -43 0 4.23 6.57
 5 -40 -2 23.14 6.36
 5 0 -15 436.05 19.33
 5 10 -16 165.52 10.24
 4 -50 13 11.97 6.08
 4 -45 5 81.79 7.65
 4 -44 4 2.98 5.88
 4 -39 0 34.41 6.88
 4 -2 -13 277.99 13.2
 3 -47 17 10.07 4.25
 3 -46 13 36.92 5.2
 3 -38 3 61.39 6.45
 3 -32 -1 55.12 6.27
 3 -26 -4 38.72 6.16
 3 -21 -6 278.69 13.27
 3 -18 -7 1.38 5.92
 3 -6 -10 12.49 6
 2 -39 10 1.91 4.06
 2 -33 4 257.14 11.57
 2 -20 -3 76.06 5.99
 1 -19 1 1581.23 60.53
 1 -14 -1 1327.96 50.96
 1 -11 -2 43.4 3.75
 1 2 -5 2256.31 85.89
 1 39 -5 142.66 6.78
 0 -27 18 69.54 4.25
 0 45 1 21.21 5.11
 0 41 0 0.25 4.45
 -1 -4 32 37.83 8.34
 -1 -6 31 -2.6 6.66
 -1 -14 24 154.53 8.93
 -1 -15 21 98.69 6.64
 -1 -15 19 82.63 5.67
 -1 -14 16 476.74 19.39
 -1 50 11 90.33 8.23
 -1 7 5 181.25 8.52
 -1 34 5 82.31 6.59
 -1 15 4 18.49 3.98
 -1 26 4 1335.8 51.91
 -2 17 26 80.34 8.35
 -2 18 26 9.07 6.99
 -2 13 25 -1.44 6.64
 -2 14 25 1.65 6.7
 -2 11 24 22.92 7.74
 -2 10 23 52.73 7.36
 -2 9 22 6.57 7.16
 -2 33 21 4.17 6.81
 -2 33 20 22.64 7.35
 -2 9 19 122.8 8.27
 -2 32 19 12.33 7.15
 -2 10 18 63.78 6.64
 -2 31 18 258.84 13.85
 -2 11 17 37.39 5.96
 -2 30 17 1.47 6.85
 -2 13 16 -0.27 5.51
 -2 14 16 126.77 8.41
 -2 27 16 151.12 9.65
 -2 28 16 17.79 6.54
 -2 17 15 172.95 9.92
 -2 18 15 21.87 5.92
 -2 19 15 205.88 11.03
 -2 20 15 45.2 6.48
 -2 21 15 108.82 8.14
 -2 22 15 291.23 14.07
 -2 23 15 55.59 6.85
 -2 24 15 346.59 16
 6 -17 -13 142.33 10.26
 6 -8 -15 5.63 6.99
 6 -2 -16 90.46 8.38
 6 7 -17 2.74 6.19
 5 -44 1 2.01 6.63
 5 -28 -8 168.74 10.63
 5 -19 -11 334.5 16.04
 5 -6 -14 9.01 6.22
 5 11 -16 2.91 6.46
 4 -48 9 40.59 6.84
 4 -34 -3 132.65 8.65
 4 -30 -5 1.43 5.57
 4 -16 -10 44.62 6.48
 4 -12 -11 532.78 22.61
 4 7 -14 257.45 12.43
 3 -47 18 14.97 4.3
 3 -45 11 67.45 6.29
 3 -43 8 65.06 5.77
 3 -28 -3 128.07 8.28
 3 0 -11 721.59 29.02
 3 9 -12 647.91 26.02
 2 -30 2 1.35 3.96
 2 -14 -5 1906.01 73.28
 2 -1 -8 428.38 17.54
 2 6 -9 3.85 4.24
 1 -21 2 693.73 27.09
 1 31 -6 697.56 26.76
 0 36 -1 1145.11 44.48
 0 26 -2 410.91 16.5
 -1 -8 30 0.58 6.71
 -1 -11 28 11.72 5.81
 -1 -12 27 84.84 7.42
 -1 -15 22 111.51 7.32
 -1 -15 18 7.26 3.88
 -1 53 13 144.4 10.48
 -1 52 12 28.15 6.88
 -1 49 10 -0.72 7.22
 -1 47 9 10.47 7.12
 -1 45 8 71.3 7.21
 -1 42 7 7.81 5.28
 -1 39 6 137.57 8.64
 -1 14 4 1179.75 45.57
 -1 27 4 89.27 7.05
 -2 14 26 13.03 6.88
 -2 15 26 21.89 7.94
 -2 16 26 16.12 7.06
 -2 12 25 -0.84 7.16
 -2 10 24 14.16 7.25
 -2 9 23 67.55 7.44
 -2 8 22 81.75 8.6
 -2 8 21 88.66 7.7
 -2 34 20 93.51 8.88
 -2 33 19 84.11 8.57
 -2 9 18 201.75 10.66
 -2 32 18 -1.9 7.33
 -2 33 18 223.69 12.69
 -2 10 17 2.58 5.41
 -2 31 17 362.59 17.36
 -2 12 16 153.83 9.11
 -2 29 16 257.29 13.22
 -2 15 15 106.59 7.77
 -2 16 15 201.31 10.82
 -2 25 15 10.76 6.12
 -2 26 15 145.07 9.32
 5 -52 11 4.57 6.4
 5 -51 9 -1.21 6.64
 5 -49 6 -0.21 6.94
 5 -45 2 38.33 7.08
 5 -38 -3 3.96 6.38
 5 -25 -9 6.12 6.81
 5 -22 -10 32.84 7.08
 5 -15 -12 86.82 8.04
 5 -11 -13 31.59 6.75
 5 1 -15 2.05 6.23
 5 12 -16 212.95 11.79
 4 -49 11 -0.64 5.75
 4 -25 -7 -2.2 5.97
 4 -19 -9 489.71 21.13
 4 -1 -13 8.55 5.97
 3 -39 4 31.15 5.51
 3 -35 1 44.09 5.72
 2 -42 20 -0.34 2.17
 2 -42 18 7.98 2.73
 2 -17 -4 1676.35 64.62
 2 -6 -7 10.12 4.09
 0 -27 22 1.2 3.44
 0 49 2 -0.41 5.45
 0 27 -2 58.82 4.48
 -1 -10 29 -0.54 5.98
 -1 -14 25 210.99 10.84
 -1 -15 23 32.47 5.28
 -1 51 11 -0.35 7.34
 -1 -1 7 91.91 5.22
 -1 35 5 136.07 8.39
 -1 28 4 332.82 14.88
 -2 13 26 3.35 7.4
 -2 10 25 1.08 6.37
 -2 11 25 22.02 6.68
 -2 9 24 234.42 13.01
 -2 8 23 60.4 7.49
 -2 7 22 53.53 7.87
 -2 7 21 0.62 5.93
 -2 7 20 15.74 5.8
 -2 35 20 11.68 7.27
 -2 34 19 42.64 7.67
 -2 8 18 21.01 6.11
 -2 34 18 7.64 7.29
 -2 9 17 316.14 14.6
 -2 32 17 -0.36 7.1
 -2 11 16 46.68 6.37
 -2 30 16 -1.16 6.5
 -2 31 16 215.76 12.13
 -2 14 15 203.86 10.74
 -2 27 15 104.14 7.98
 -2 28 15 31.66 6.43
 6 -20 -12 16.43 6.68
 6 -1 -16 7.18 7.54
 6 8 -17 16.13 6.47
 5 -48 5 15.95 7.37
 5 -47 4 16.12 6.55
 5 -46 3 9.71 6.65
 5 -41 -1 30.81 7.16
 5 -36 -4 18.93 6.62
 5 -30 -7 16.29 6.92
 5 13 -16 4.2 6.39
 4 -47 8 34.21 6.25
 4 -40 1 6.86 5.78
 4 -37 -1 -0.87 6.52
 4 -22 -8 0 5.73
 4 8 -14 83.08 6.86
 3 -42 7 43.64 5.79
 3 -41 6 0.01 5.56
 3 -40 5 172.92 9.76
 3 -23 -5 214.66 11.26
 3 -10 -9 902.23 36.01
 3 1 -11 67.68 6.49
 3 10 -12 14.97 4.83
 2 -34 5 0.85 4.49
 2 -22 -2 21.5 5.56
 2 -10 -6 2783.32 106.4
 1 -26 5 844.02 32.77
 1 -3 -4 2202.96 83.96
 0 -22 30 41.74 6.01
 0 -23 29 3.43 4.77
 0 -24 28 46.61 5.5
 0 -26 25 24.8 4.23
 0 52 3 5.04 6.45
 0 46 1 148.82 8.63
 0 42 0 74.11 5.84
 -1 -5 32 17.54 7.93
 -1 -7 31 44.13 7.61
 -1 54 13 3.02 6.62
 -1 -6 9 119.24 6.02
 -1 48 9 121.67 9.07
 -1 43 7 280.57 13.72
 -1 2 6 305.72 12.56
 -1 40 6 13.49 5.74
 -1 13 4 5.18 3.72
 -1 29 4 18.61 5.81
 -2 11 26 48.12 7.35
 -2 12 26 12.01 6.73
 -2 9 25 140.24 9.66
 -2 8 24 15.13 7.48
 -2 7 23 122.55 9.51
 -2 6 22 0.39 6.19
 -2 6 21 0.5 6.66
 -2 6 20 -3.15 5.47
 -2 36 20 149.1 10.26
 -2 35 19 28.76 7.34
 -2 7 18 320.91 14.75
 -2 35 18 76.41 8.36
 -2 33 17 240.21 13.15
 -2 10 16 64.87 6.09
 -2 32 16 5.21 6.85
 -2 13 15 5.87 5.58
 -2 29 15 191.61 10.79
 -2 17 14 32.36 5.88
 -2 18 14 0.21 5.6
 -2 19 14 53.62 6.49
 -2 20 14 216.6 11.32
 -2 21 14 18.15 6.14
 -2 22 14 648.3 26.91
 -2 23 14 2.17 5.76
 -2 24 14 457.92 20.07
 -2 25 14 17.01 6.16
 6 -16 -13 6.86 7.17
 6 -7 -15 105.44 9.04
 6 9 -17 -2.41 6.13
 5 -32 -6 2.34 6.83
 5 -5 -14 76.6 7.59
 5 2 -15 211.23 11.77
 5 14 -16 150.15 9.72
 4 -50 14 0.53 5.59
 4 -41 2 34.21 6.66
 4 -27 -6 22.58 5.88
 4 -15 -10 128.72 8.64
 4 -11 -11 4.4 5.89
 4 0 -13 421.02 18.3
 4 9 -14 307.37 14.06
 3 -20 -6 28.04 5.96
 3 -17 -7 444.91 19.4
 3 -5 -10 256.91 12.53
 3 11 -12 50.63 5.46
 2 -42 19 -0.12 2.46
 2 -41 14 51.09 4.39
 2 -40 12 11.02 4.01
 2 -38 9 146.27 7.62
 2 -28 1 257.86 11.61
 2 7 -9 1205.32 46.55
 0 -21 31 11.34 5.57
 0 37 -1 8.27 4.29
 0 28 -2 26.45 3.88
 -1 -9 30 52.55 7.45
 -1 -15 17 12.03 3.73
 -1 -13 14 112.47 6.08
 -1 -12 13 891.07 34.68
 -1 53 12 48.1 7.39
 -1 50 10 159.5 10.24
 -1 46 8 32.29 6.47
 -1 6 5 5.21 3.62
 -1 36 5 184.92 9.56
 -1 30 4 183.05 9.82
 -2 13 27 8.17 7.67
 -2 14 27 119.33 9.37
 -2 10 26 28.27 6.94
 -2 8 25 -0.23 6.36
 -2 7 24 338.03 16.47
 -2 6 23 2.96 7.19
 -2 36 19 61.43 8
 -2 36 18 10.42 7
 -2 8 17 1.21 5.44
 -2 34 17 5.04 7.15
 -2 33 16 177.27 11.1
 -2 12 15 363.84 16.28
 -2 30 15 -0.61 6.25
 -2 31 15 91.39 7.87
 -2 16 14 320.61 14.85
 -2 26 14 315.87 14.99
 -2 27 14 5.54 5.93
 6 0 -16 157.55 10.36
 6 10 -17 67.13 8.08
 5 -50 8 72.6 8.08
 5 -42 0 16.77 6.85
 5 -39 -2 8.24 6.39
 5 -27 -8 15.02 6.95
 5 -18 -11 1.16 6.38
 5 -14 -12 32.12 6.78
 5 15 -16 16.26 7.16
 5 16 -16 109.49 8.48
 4 -35 -2 69.64 7.37
 4 -29 -5 8.92 5.67
 3 -46 14 15.25 4.81
 3 -36 2 9.08 4.92
 3 -33 0 68.83 6.5
 3 -25 -4 43.24 5.64
 2 -37 8 3.51 3.95
 2 -35 6 62.89 5.22
 2 -26 0 533.39 21.96
 2 -24 -1 165.92 8.69
 1 -7 -3 906.02 35.06
 1 11 -6 284.94 11.29
 0 -25 27 2.65 4.27
 0 -27 23 -2.39 3.53
 0 -27 17 48.23 3.35
 -1 -6 32 4.11 6.84
 -1 -8 31 5.74 6.9
 -1 -11 29 9.17 6.09
 -1 -12 28 43.42 6.4
 -1 -13 27 2.39 5.47
 -1 -15 24 86.01 6.64
 -1 -11 12 328.48 13.69
 -1 52 11 36.53 7.06
 -1 -8 10 29.03 3.47
 -1 -4 8 474.21 18.83
 -1 44 7 25.99 6.68
 -1 41 6 470.68 20.08
 -1 37 5 71.66 6.25
 -1 12 4 2280.67 87.12
 -2 11 27 2.24 6.81
 -2 12 27 173.13 10.9
 -2 9 26 70.84 8.41
 -2 6 24 2.04 6.3
 -2 5 22 59.87 7.99
 -2 5 21 7.09 5.96
 -2 5 20 41.04 6.67
 -2 5 19 300.61 13.99
 -2 37 19 4.56 7.21
 -2 35 17 44.93 7.77
 -2 9 16 477.22 20.4
 -2 34 16 6.9 7.06
 -2 11 15 49.16 6.04
 -2 32 15 10.21 6.48
 -2 14 14 702.97 28.67
 -2 15 14 -0.2 5.34
 -2 28 14 95.77 7.78
 6 -19 -12 60.29 8.13
 6 -11 -14 23.64 8.32
 6 -6 -15 0.33 6.94
 6 1 -16 1.69 6.81
 6 11 -17 2.32 6.82
 5 -52 12 1.55 6.48
 5 -51 10 11.99 6.82
 5 -24 -9 261.95 13.59
 5 -21 -10 136.43 9.49
 5 -4 -14 126.08 9.35
 5 3 -15 0.76 6.66
 5 17 -16 43.23 7.36
 5 18 -16 6.8 6.3
 4 -50 15 3.3 5.52
 4 -49 12 1.03 5.7
 4 -48 10 38.68 6.75
 4 -45 6 71.18 7.51
 4 -42 3 46.96 6.74
 4 -38 0 42.4 7.12
 4 -31 -4 9.19 6.42
 4 -24 -7 132.48 8.66
 4 -18 -9 3.32 6.06
 4 10 -14 210.81 10.66
 3 -9 -9 3.68 5.77
 3 2 -11 514.88 21.53
 3 12 -12 15.86 4.26
 3 31 -12 352.57 14.47
 2 -36 7 349.87 14.91
 2 -31 3 427.82 17.78
 2 -19 -3 873.56 34.41
 2 0 -8 500.91 20.19
 1 -34 26 9.17 3.33
 1 40 -5 2.42 2.91
 0 50 2 36.5 6.56
 0 -4 1 3058.66 115.86
 0 29 -2 165.69 8
 -1 -16 22 1.57 4.7
 -1 -16 21 10.15 4.57
 -1 -16 20 78.56 5.78
 -1 -14 15 74.57 4.99
 -1 55 13 70.59 8.04
 -1 54 12 18.54 6.68
 -1 51 10 -1.06 7.18
 -1 49 9 -3.04 6.61
 -1 47 8 56.97 7.89
 -1 31 4 180.96 9.42
 -2 10 27 69.01 7.94
 -2 8 26 53.88 8.04
 -2 7 25 244.62 12.89
 -2 5 23 59.98 7.09
 -2 4 21 136.02 9.38
 -2 4 20 58.09 6.36
 -2 38 19 36.39 7.61
 -2 37 18 7.5 7.27
 -2 36 17 14.52 7.33
 -2 8 16 108.19 8.03
 -2 35 16 59.87 8.08
 -2 10 15 264.44 12.98
 -2 33 15 75.08 7.77
 -2 13 14 2.82 5.34
 -2 29 14 9.51 6.08
 -2 30 14 30.96 6.35
 -2 19 13 134.88 8.54
 -2 20 13 153.22 9.2
 -2 21 13 64.99 6.81
 -2 22 13 482.2 20.77
 -2 23 13 7.22 5.99
 -2 24 13 711.18 29.23
 6 -15 -13 40.83 7.71
 6 12 -17 101.97 8.16
 6 13 -17 -2.32 6.72
 5 -49 7 4.22 6.97
 5 -43 1 0.45 6.69
 5 -37 -3 18.73 7.44
 5 -29 -7 -1.06 7.01
 5 19 -16 68.89 7.84
 4 -44 5 1.99 5.74
 4 -43 4 -2.84 6.41
 4 -21 -8 436.25 19.19
 4 -10 -11 279.64 13.44
 4 1 -13 8.77 5.32
 4 11 -14 52.29 5.95
 3 -45 12 28.41 5.44
 3 -31 -1 21.96 5.12
 3 -29 -2 7.69 5.03
 3 -27 -3 30.37 5.89
 3 -13 -8 8.73 6.1
 3 -4 -10 279.33 13.44
 2 -13 -5 213.72 10.09
 2 -5 -7 271.21 11.93
 2 8 -9 1.32 3.65
 1 -16 0 949.52 36.66
 1 3 -5 2469.94 93.96
 0 47 1 2.29 5.29
 0 43 0 -1.8 4.32
 0 38 -1 463.06 18.95
 -1 -7 32 1.45 7.44
 -1 -10 30 1.69 6.36
 -1 -16 19 126.51 7.17
 -1 53 11 -2.48 7.38
 -1 45 7 78.06 7.15
 -1 38 5 168.8 9.15
 -1 11 4 534.26 21.28
 -1 32 4 -0.22 5.15
 -2 9 27 43.73 7.32
 -2 7 26 37.36 6.95
 -2 6 25 2.42 6.87
 -2 5 24 245.94 12.86
 -2 4 23 25.16 7.34
 -2 4 22 92.7 7.99
 -2 4 19 102.33 7.84
 -2 39 19 13.71 6.47
 -2 38 18 22.22 7.27
 -2 6 17 13.54 5.43
 -2 37 17 -0.63 6.93
 -2 36 16 119.54 9.42
 -2 9 15 151.11 8.83
 -2 34 15 41.38 7.5
 -2 12 14 748.88 30.33
 -2 31 14 8.74 6.16
 -2 17 13 117.67 7.94
 -2 25 13 24.83 6.15
 -2 26 13 628.18 26.18
 6 -10 -14 -2.28 7.37
 6 -5 -15 163.32 10.74
 6 2 -16 88.1 8.97
 6 14 -17 94.45 8.44
 5 -48 6 27.06 6.75
 5 -44 2 -0.33 6.63
 5 -40 -1 64.43 7.94
 5 -35 -4 7.5 7.16
 5 -31 -6 45.93 7.57
 5 -17 -11 244.19 12.43
 5 -13 -12 0.09 6.28
 5 -3 -14 26.72 6.47
 5 4 -15 65.73 7.17
 4 -14 -10 182.03 10.21
 4 12 -14 264.44 12.49
 3 -43 9 103.12 7.41
 3 -37 3 -0.36 4.8
 3 -22 -5 64.87 6.42
 3 13 -12 220.56 10.34
 3 30 -12 1.1 3.01
 2 -16 -4 160.88 8.4
 1 -35 24 14.16 2.86
 0 -26 26 -1.2 4.03
 0 -25 13 0.41 1.46
 -1 -9 31 19.37 6.49
 -1 -16 23 21.19 5.01
 -1 -15 16 368.32 15.26
 -1 50 9 71.78 8.34
 -1 48 8 23.89 6.67
 -1 42 6 13.26 5.24
 -1 5 5 2262.26 86.32
 -1 33 4 149.74 8.23
 -2 11 28 2.84 6.87
 -2 8 27 10.24 6.79
 -2 5 25 154.36 10.39
 -2 4 24 1.82 7
 -2 3 22 29.55 7.31
 -2 3 21 0 6.36
 -2 3 20 97.16 7.37
 -2 39 18 37.45 7.5
 -2 38 17 2.2 7.15
 -2 7 16 744.71 30.15
 -2 37 16 0.93 7.06
 -2 35 15 44.53 7.49
 -2 11 14 20.03 5.6
 -2 32 14 30.32 6.6
 -2 15 13 1.92 5.41
 -2 16 13 248.1 12.23
 -2 27 13 20.97 6.04
 -2 28 13 199.54 10.84
 6 -18 -12 5.9 7.14
 5 -50 9 33.83 7.09
 5 -46 4 -1.57 6.44
 5 -45 3 46.71 7.36
 5 -26 -8 269.58 13.91
 5 -20 -10 5.88 6.65
 5 5 -15 11.58 6.74
 4 -47 9 16.8 6.31
 4 -39 1 39.56 7.02
 4 -36 -1 18.1 5.87
 4 -26 -6 238.3 12.15
 4 2 -13 276.64 13.39
 4 13 -14 0.81 5.41
 3 -46 15 18.62 4.64
 3 -34 1 39.42 5.76
 3 -19 -6 666.26 27.35
 3 3 -11 237 11.59
 3 14 -12 4.35 4.13
 2 -9 -6 2.95 4.19
 1 -27 6 234.58 10.19
 1 -24 4 602.7 23.71
 1 32 -6 30.13 2.5
 0 -23 30 -1.09 4.85
 0 -27 24 -0.3 3.61
 0 51 2 31.74 6.57
 0 30 -2 0.71 3.95
 -1 -12 29 2.01 5.75
 -1 -13 28 0.25 5.36
 -1 -14 27 45.61 6.53
 -1 -16 18 142.45 7.47
 -1 55 12 64.28 7.8
 -1 52 10 112.84 8.78
 -1 -2 7 11.43 3.18
 -1 1 6 318.91 13.14
 -1 39 5 148.78 8.53
 -2 10 28 72.5 8.25
 -2 7 27 45.95 7.17
 -2 6 26 26.08 6.69
 -2 3 23 33.2 7.37
 -2 3 19 112.77 8.1
 -2 40 18 14.96 7.22
 -2 5 17 589.63 24.4
 -2 39 17 64.81 8.21
 -2 6 16 43.81 5.79
 -2 8 15 114.55 8.13
 -2 36 15 73.72 8.12
 -2 33 14 17.09 6.5
 -2 14 13 762.19 30.79
 -2 29 13 21.73 6.13
 -2 30 13 25.49 6.15
 6 -21 -11 2.32 7.11
 6 -14 -13 36.99 7.55
 6 -4 -15 0.91 6.97
 6 3 -16 27.98 6.99
 5 -51 11 9.87 7.16
 5 -41 0 4.97 6.14
 5 -38 -2 12.75 6.55
 5 -23 -9 9.62 6.66
 4 -49 13 0.91 5.55
 4 -34 -2 42.9 6.37
 4 -28 -5 172.81 9.94
 4 -23 -7 70.15 6.97
 4 -17 -9 416.07 18.54
 4 -9 -11 30.44 6.01
 4 -4 -12 101.17 7.42
 3 -42 8 6.03 5.25
 3 -38 4 145.31 8.45
 3 -8 -9 142.07 8.87
 3 -3 -10 63.66 5.98
 3 15 -12 591.9 23.82
 2 -39 11 50.04 4.94
 2 -32 4 3.29 4.25
 2 -29 2 2.58 4.6
 2 -21 -2 482.07 19.99
 2 1 -8 407.23 16.76
 2 9 -9 855 33.35
 1 -13 -1 9.01 2.91
 1 -10 -2 121.85 6.14
 0 -24 29 39.94 5.02
 0 48 1 217.54 11.13
 0 44 0 65.54 5.95
 -1 -8 32 2.79 6.69
 -1 -11 30 2.8 6.03
 -1 -15 26 10.31 5.49
 -1 -16 24 113.97 7.62
 -1 54 11 14.78 6.54
 -1 46 7 1.81 6.52
 -1 43 6 376.71 16.97
 -1 10 4 2428.56 92.67
 -1 34 4 249.3 11.85
 -2 9 28 -1.01 6.74
 -2 5 26 70.72 8.21
 -2 4 25 -0.39 6.08
 -2 3 24 104.53 8.83
 -2 2 22 187.08 11.01
 -2 2 21 242.94 12.62
 -2 2 20 193.24 10.31
 -2 41 18 101.93 9.08
 -2 40 17 10.96 7.12
 -2 38 16 69.12 8.3
 -2 37 15 -0.19 6.99
 -2 10 14 597.45 24.63
 -2 34 14 88.28 8.2
 -2 13 13 0.35 5.59
 -2 31 13 4.28 5.76
 -2 21 12 319.05 14.4
 -2 22 12 706.43 28.91
 -2 23 12 11.53 5.74
 6 -9 -14 106.75 9.31
 6 4 -16 15.82 7.64
 5 -28 -7 104.26 8.89
 5 -16 -11 3.97 6.35
 5 -12 -12 69.42 7.49
 5 -2 -14 175.85 10.4
 5 6 -15 1.33 6.62
 4 -48 11 65.99 7.18
 4 -46 8 23.98 6.16
 4 -40 2 100.62 8.27
 4 -30 -4 11.89 5.74
 4 -20 -8 -0.28 6.07
 4 -13 -10 2.35 5.81
 4 3 -13 54.99 6.45
 3 -39 5 8.65 5.69
 3 -24 -4 44.8 6.54
 3 -12 -8 891.69 35.64
 3 29 -12 286.7 12.12
 2 -41 15 15.71 3.51
 1 -33 12 5.41 2.19
 1 -18 1 61.79 4.41
 1 -2 -4 2120.05 80.82
 1 12 -6 1123.44 42.84
 0 -25 28 7.02 4.56
 0 39 -1 97.27 6.15
 0 31 -2 1012.36 39.24
 -1 -10 31 8 6.54
 -1 56 12 1.24 6.69
 -1 53 10 3.7 7.14
 -1 51 9 11.78 6.53
 -1 49 8 2.07 7.01
 -1 40 5 4.1 4.94
 -2 8 28 25.77 7.12
 -2 6 27 4.46 6.5
 -2 4 26 14.91 6.4
 -2 3 25 127.53 9.54
 -2 2 23 78.36 8.21
 -2 2 19 130.46 8.16
 -2 3 18 328.66 14.93
 -2 5 16 520.78 21.96
 -2 39 16 29.42 7.31
 -2 7 15 317.34 14.38
 -2 9 14 71.8 6.55
 -2 35 14 5.36 6.73
 -2 12 13 1057.64 41.86
 -2 32 13 27.95 6.14
 -2 18 12 39.25 6.12
 -2 19 12 394.99 17.49
 -2 20 12 248.47 12.3
 -2 24 12 797.36 32.41
 -2 25 12 35.71 6.28
 -2 26 12 426.99 18.86
 6 -17 -12 43.82 7.81
 6 -13 -13 -0.93 7.25
 6 -3 -15 76.92 8.36
 5 -49 8 0.45 6.72
 5 -42 1 21.75 6.01
 5 -36 -3 10.58 7.33
 5 -30 -6 6.29 6.96
 5 -7 -13 120.46 8.69
 5 7 -15 7.48 6
 4 -41 3 13.54 6.2
 4 -37 0 1.87 6.6
 4 15 -14 58.65 6.15
 3 -45 13 2.02 4.93
 3 -44 11 2.81 5.17
 3 -40 6 118.38 8.02
 3 -32 0 53.14 5.61
 3 4 -11 261.52 12.35
 3 16 -12 128.52 7.01
 3 28 -12 17.87 3.4
 2 -23 -1 151.08 8.58
 2 -4 -7 181.28 8.8
 1 41 -5 368.96 15.02
 -1 -7 33 0.24 7.74
 -1 -17 21 248.74 11.54
 -1 -16 17 330.99 13.95
 -1 55 11 10.83 7.4
 -1 -7 9 855.92 33.14
 -1 47 7 68.35 7.94
 -1 44 6 0.24 5.83
 -1 35 4 44.49 5.66
 -2 7 28 5.88 7.57
 -2 5 27 28.45 7.56
 -2 2 24 0 6.83
 -2 1 22 2.69 6.71
 -2 1 21 -2.21 6.26
 -2 36 14 163.12 10.37
 -2 33 13 7.1 5.99
 -2 17 12 496.99 21.14
 -2 27 12 98.85 7.73
 -2 28 12 157.36 9.58
 6 -20 -11 26.55 7.72
 6 -8 -14 8.03 7.34
 6 5 -16 84.48 8.11
 5 -39 -1 1.64 6.14
 5 -34 -4 -1.17 6.82
 5 -32 -5 -0.18 6.88
 5 -25 -8 5.36 6.69
 5 -22 -9 143.84 9.7
 5 -19 -10 244.44 12.86
 5 -1 -14 4.57 6.03
 4 -45 7 107.07 7.88
 4 -42 4 35.66 7.12
 4 -25 -6 3.95 5.98
 4 -3 -12 -0.21 6.14
 4 4 -13 58.54 6.1
 4 16 -14 105.53 7.26
 4 17 -14 282.26 13.08
 3 -46 16 5.99 4.53
 3 -35 2 57.83 6.3
 3 -28 -2 283.76 13.12
 3 -26 -3 499.63 20.98
 3 -21 -5 800.06 32.26
 3 -15 -7 196.81 10.74
 3 17 -12 537.1 21.79
 2 -33 5 210.74 10.13
 2 -25 0 -1.06 5.13
 2 -18 -3 93.26 6.21
 2 -12 -5 1317.63 51.04
 2 10 -9 57.61 4.83
 1 -20 2 29.92 3.55
 0 -27 25 16.26 3.99
 0 -10 3 133.75 5.29
 0 32 -2 25.07 4.3
 -1 -9 32 6.87 6.53
 -1 -12 30 2.23 5.99
 -1 -13 29 13.62 5.72
 -1 -14 28 25.38 5.65
 -1 -15 27 22.4 5.46
 -1 -17 22 180.37 9.54
 -1 -17 20 175.54 8.94
 -1 -14 14 17.05 3.7
 -1 -13 13 237.56 10.49
 -1 52 9 54.32 8.02
 -1 -5 8 1101.8 42.37
 -1 50 8 56.11 7.27
 -1 4 5 20.57 3.57
 -1 9 4 76.42 5.18
 -1 36 4 736.7 29.65
 -1 19 3 371.83 15.52
 -1 20 3 336.59 14.14
 -1 25 3 1.63 4.47
 -1 26 3 1469.66 56.91
 -2 6 28 -5.42 7.43
 -2 4 27 17.71 6.57
 -2 3 26 62.14 8.01
 -2 2 25 -0.97 6.79
 -2 1 23 19.66 6.9
 -2 1 20 16.6 5.28
 -2 2 18 61.17 6.74
 -2 4 16 29.33 5.47
 -2 6 15 3.16 4.97
 -2 8 14 268.16 12.75
 -2 11 13 -1.36 5.69
 -2 34 13 117.44 8.56
 -2 15 12 232.36 11.78
 -2 16 12 1059 41.92
 -2 29 12 249.11 12.44
 -2 30 12 10.82 5.88
 6 -23 -10 3.75 7.29
 6 -2 -15 14.34 7.2
 6 6 -16 -1.9 7.34
 5 -51 12 8.34 6.67
 5 -50 10 15.07 6.79
 5 -48 7 61.4 8.07
 5 -43 2 58.96 7.57
 5 -15 -11 113.35 8.55
 5 -11 -12 70 7.28
 5 8 -15 55.67 7.37
 4 -49 14 0.86 6.01
 4 -44 6 3.91 6.11
 4 -43 5 48.58 6.57
 4 -35 -1 89.23 7.36
 4 -16 -9 0.02 5.85
 4 -8 -11 94.1 7.42
 4 18 -14 2.76 4.88
 3 -7 -9 2.43 5.74
 3 5 -11 600.94 24.41
 3 18 -12 13.6 4.42
 3 27 -12 71.02 4.9
 2 -38 10 216.71 10.22
 2 -15 -4 385.51 16.17
 2 -8 -6 1829.01 70.31
 1 -6 -3 59.88 4.7
 0 -26 27 2.64 4.18
 0 -28 21 13.76 3.34
 0 49 1 -2.38 5.74
 0 45 0 -0.21 4.64
 0 40 -1 257.24 11.73
 -1 -11 31 5.86 6.54
 -1 -17 23 144.4 8.33
 -1 -17 19 61.49 4.94
 -1 -15 15 276.6 11.8
 -1 -12 12 273.36 11.7
 -1 57 12 42.68 8.08
 -1 -9 10 37.13 3.67
 -1 54 10 11.52 6.58
 -1 45 6 209.06 11.43
 -1 41 5 367 16.18
 -1 18 3 -1.12 4.15
 -1 27 3 324.8 14.4
 -2 7 29 3.46 6.81
 -2 5 28 5.68 6.57
 -2 1 24 20.34 6.77
 -2 0 22 168.74 9.94
 -2 0 21 286 13.69
 -2 43 17 102.01 8.97
 -2 10 13 478.17 20.3
 -2 35 13 3.54 6.42
 -2 14 12 964.83 38.42
 -2 31 12 128.74 8.68
 6 -16 -12 28.93 7.52
 5 -47 6 7.62 7.16
 5 -46 5 9.91 6.55
 5 -45 4 43.63 7.2
 5 -44 3 2.82 6.49
 5 -37 -2 14.02 6.55
 5 -27 -7 -1.57 6.83
 5 -6 -13 8.18 6.22
 5 0 -14 299.39 14.74
 5 9 -15 -0.56 5.83
 4 -47 10 -1.99 5.65
 4 -38 1 40.21 7.21
 4 -27 -5 3.62 6.55
 4 -22 -7 78.47 7.27
 4 -19 -8 532.52 22.62
 4 -12 -10 293.49 14.07
 4 19 -14 309 13.99
 4 20 -14 44.66 5.6
 4 25 -14 1.01 5.49
 3 -36 3 28.35 5.72
 3 -11 -8 4.04 5.98
 3 19 -12 449.94 18.51
 3 20 -12 48.1 4.66
 3 26 -12 27.51 3.76
 2 -30 3 101.62 6.28
 1 -28 7 169.68 7.69
 1 4 -5 14.56 2.62
 -1 -8 33 1.75 7
 -1 -16 26 29.23 5.88
 -1 -17 24 121.44 7.41
 -1 56 11 -3.96 6.6
 -1 48 7 -2.51 6.18
 -1 37 4 0.17 5.34
 -1 17 3 5.84 4.17
 -1 28 3 700.84 28.13
 -2 3 27 19.28 7.37
 -2 2 26 66.98 7.91
 -2 1 25 20.34 7.01
 -2 0 23 111.24 8.86
 -2 0 20 310.35 14.49
 -2 1 18 32.59 6.05
 -2 42 16 11.77 7.07
 -2 5 15 549.46 22.81
 -2 7 14 87 6.88
 -2 13 12 6.14 6.12
 -2 32 12 20.46 6.22
 -2 22 11 405.98 17.91
 -2 23 11 4.79 4.98
 6 -19 -11 21.39 7.45
 6 -7 -14 239.11 13.22
 6 -1 -15 18.1 7.23
 6 7 -16 66.07 7.5
 5 -40 0 32.98 7.15
 5 -29 -6 42.11 7.42
 5 -24 -8 355.9 16.83
 5 -18 -10 3.69 6.32
 4 -48 12 48.6 7.01
 4 -33 -2 263.79 13.27
 4 -29 -4 0 5.45
 4 -2 -12 468.41 20.06
 4 5 -13 163.81 9.06
 4 21 -14 132.6 7.98
 4 22 -14 39.44 5.7
 4 23 -14 32.08 5.45
 4 24 -14 62.57 6.18
 3 -46 17 -0.93 4.38
 3 -33 1 168.38 9.3
 3 21 -12 385.91 16.11
 3 22 -12 -0.79 3.8
 3 23 -12 67.35 5.11
 3 24 -12 27.87 4.29
 3 25 -12 0.75 3.48
 2 -37 9 1.49 3.87
 2 -34 6 62.42 5.11
 2 11 -9 514.69 20.57
 1 33 -6 440.07 17.13
 0 -24 30 63.1 6.04
 0 -28 22 96.47 5.61
 0 -27 16 94.34 4.49
 0 33 -2 211.21 9.48
 -1 -10 32 25.28 6.8
 -1 -17 18 0.99 3.54
 -1 55 10 8.66 7.3
 -1 53 9 27.43 6.89
 -1 51 8 23.3 7.26
 -1 0 6 79.74 5.05
 -1 16 3 1808.53 69.31
 -1 29 3 26.22 5.25
 -2 6 29 -3.21 6.82
 -2 4 28 58.46 8.18
 -2 0 24 20.65 6.8
 -2 0 19 71.27 6.8
 -2 44 17 0 6.18
 -2 3 16 301.5 13.77
 -2 43 16 152.49 10.47
 -2 41 15 72.31 8.4
 -2 9 13 4.75 5.68
 -2 33 12 41.98 6.58
 -2 19 11 301.17 14.14
 -2 20 11 15.22 5.79
 -2 21 11 98.67 7.33
 -2 24 11 273.75 13.36
 -2 25 11 -1.17 5.76
 -2 26 11 171.29 9.73
 -2 27 11 106.91 7.96
 6 -25 -9 7.15 7.32
 6 -22 -10 53.43 7.12
 6 8 -16 32.84 7.7
 5 -51 13 6.14 7.02
 5 -49 9 -1.81 6.74
 5 -35 -3 14.89 6.85
 5 -31 -5 185.25 11.1
 5 -21 -9 62.71 7.47
 5 -10 -12 27.21 6.47
 5 -5 -13 166.01 9.99
 5 1 -14 4.88 6.64
 5 10 -15 237.89 12.53
 4 -49 15 -0.71 6.15
 4 -46 9 26.2 6.21
 4 -39 2 -1.45 6.5
 4 -7 -11 108.14 7.78
 3 -23 -4 147.99 8.68
 3 6 -11 15.18 5.61
 2 -36 8 265.32 11.88
 2 -35 7 76 5.53
 2 -20 -2 2.87 4.53
 2 -3 -7 98.94 6.43
 0 -25 29 1.65 4.62
 0 -28 19 0.65 2.75
 0 50 1 144.94 9.05
 0 46 0 318.17 14.42
 0 5 -1 519.43 19.75
 0 41 -1 9.83 4.31
 -1 -13 30 3.32 6.31
 -1 -14 29 9.05 5.65
 -1 -15 28 24.88 6.17
 -1 -16 16 29.3 4.06
 -1 57 11 0.28 6.52
 -1 -3 7 846 32.7
 -1 49 7 -2.55 7.07
 -1 46 6 33.5 6.76
 -1 8 4 16.22 3.85
 -1 38 4 374.2 16.43
 -1 30 3 11.66 5.73
 -2 5 29 0.83 7.57
 -2 3 28 0.87 6.55
 -2 2 27 50.8 7.89
 -2 1 26 2.2 6.81
 -2 0 25 0.31 6.64
 -2 -1 23 19.2 6.76
 -2 -1 22 4.05 6.58
 -2 -1 21 -1.3 5.97
 -2 4 15 33.53 6.02
 -2 42 15 9.34 7.15
 -2 6 14 2.72 5.26
 -2 40 14 62.05 8.05
 -2 38 13 202.71 11.79
 -2 12 12 478.22 20.48
 -2 17 11 491.88 21.1
 -2 18 11 161.13 9.58
 -2 28 11 81.77 7.28
 -2 29 11 274.75 13.35
 6 -15 -12 22.72 7.71
 6 -6 -14 12.61 7.48
 6 0 -15 11.83 7.19
 6 9 -16 22.81 7.55
 5 -50 11 -0.81 6.44
 5 -41 1 9.97 6.92
 5 -14 -11 -1.22 6.13
 5 11 -15 2.65 6.51
 4 -36 0 10.12 6.64
 4 -24 -6 473.58 20.47
 4 -15 -9 411.24 18.27
 4 -11 -10 53.06 6.62
 4 -1 -12 2.3 5.29
 4 6 -13 8.12 4.94
 3 -46 18 -3.18 4.26
 3 -45 14 1.4 4.65
 3 -44 12 0.98 4.76
 3 -42 9 3.5 5.21
 3 -37 4 12.99 4.89
 3 -31 0 90.15 7.1
 3 -14 -7 900.05 36.01
 3 -6 -9 94.44 7.45
 2 -41 16 7.48 3.26
 1 -35 25 2.61 2.75
 1 -32 11 25.01 2.74
 1 -25 5 88.72 5.31
 1 -15 0 420.81 16.81
 0 -27 26 41.47 4.78
 0 -28 23 56.05 4.51
 0 34 -2 210.81 9.65
 -1 -9 33 0.38 6.82
 -1 -12 31 23.56 6.78
 -1 -16 27 2.09 5.31
 -1 -17 25 -0.99 5.12
 -1 -11 11 1.52 3.31
 -1 54 9 22.79 7.52
 -1 52 8 23.38 6.66
 -1 43 5 229.66 11.69
 -1 15 3 60.41 4.96
 -1 31 3 -0.15 5.3
 -2 4 29 21.3 6.94
 -2 -1 24 16.19 6.63
 -2 -1 20 15.65 5.74
 -2 0 18 147.98 8.98
 -2 1 17 33.61 5.94
 -2 44 16 8.6 6.95
 -2 43 15 107.27 9.18
 -2 41 14 4.1 7.1
 -2 8 13 92.41 7.46
 -2 11 12 374.32 16.82
 -2 16 11 459.73 19.94
 -2 30 11 6.45 5.91
 6 -27 -8 11.65 7.07
 6 10 -16 64.45 7.59
 5 -48 8 53.16 7.75
 5 -38 -1 56.49 7.14
 5 -26 -7 253.38 13.41
 5 2 -14 181.38 10.81
 5 12 -15 359.64 16.78
 4 -40 3 60.62 7.21
 4 -21 -7 349.08 16.02
 4 -18 -8 6.07 5.19
 3 -38 5 222.24 11.29
 3 -25 -3 15.09 5.21
 3 -17 -6 823.45 33.18
 3 -10 -8 689.28 28.15
 2 -28 2 157.56 8.58
 2 -11 -5 43.41 4.96
 2 12 -9 92.48 5.57
 1 -29 8 481.81 19.04
 1 42 -5 34.53 3.65
 1 13 -6 287.19 11.3
 0 -26 28 44.59 5.2
 -1 -11 32 7.49 6.96
 -1 -18 22 0.97 4.42
 -1 -18 21 6.9 4.35
 -1 56 10 3.14 7.41
 -1 50 7 1.78 6.25
 -1 47 6 42.07 7.25
 -1 3 5 2265.15 86.39
 -1 39 4 97.22 7.27
 -1 32 3 25.82 5.31
 -2 2 28 65.5 8.34
 -2 1 27 1.21 6.88
 -2 0 26 77.43 7.91
 -2 -1 25 7.7 6.4
 -2 -2 22 182.57 10.62
 -2 -1 19 9.3 5.55
 -2 45 16 111.93 9.28
 -2 3 15 296.25 13.47
 -2 5 14 1.61 5.77
 -2 39 13 1.18 6.97
 -2 15 11 424.39 18.66
 -2 31 11 167.9 9.78
 -2 32 11 0.47 5.87
 6 -24 -9 135.51 10.03
 6 -21 -10 6.55 7.28
 6 -18 -11 -0.97 7.33
 6 -5 -14 318.19 16.02
 6 1 -15 8.38 7.12
 5 -47 7 5.03 6.47
 5 -42 2 2.96 5.79
 5 -36 -2 95.36 8.29
 5 -23 -8 3.65 6.61
 5 -17 -10 223.1 12.11
 5 -4 -13 81.87 8.14
 4 -49 16 0.5 5.9
 4 -48 13 13.01 5.9
 4 -47 11 -1.24 5.88
 4 -41 4 6.38 6.07
 4 -34 -1 11.02 6.41
 4 -26 -5 506.61 21.71
 4 -6 -11 8 5.89
 4 7 -13 58.7 6.43
 3 -46 19 9.62 4.31
 3 -41 8 83.67 7.11
 3 -34 2 35.66 5.58
 3 -27 -2 6.23 4.82
 3 7 -11 659.06 26.62
 2 -39 12 95.36 6.22
 2 -31 4 574.2 23.2
 2 -22 -1 567.29 23.12
 2 -17 -3 1634.44 63.07
 2 -7 -6 78.57 5.73
 1 -34 14 64.22 3.61
 1 -9 -2 160.49 7.46
 1 -1 -4 325.03 13.34
 0 42 -1 47.3 5.13
 -1 -17 26 -1.2 5.11
 -1 -18 23 24.69 4.88
 -1 -18 20 -0.17 3.98
 -1 58 11 22.12 7.61
 -1 44 5 3.98 5.81
 -1 14 3 1426.85 54.84
 -1 33 3 9.87 4.92
 -2 3 29 1.24 7.47
 -2 -2 23 85.19 7.89
 -2 -2 21 244.29 12.44
 -2 0 17 22.76 5.11
 -2 44 15 2.77 6.79
 -2 42 14 1.88 6.88
 -2 7 13 78.48 6.9
 -2 40 13 77.89 9.01
 -2 10 12 250.25 12.49
 -2 37 12 6.42 7.16
 -2 14 11 66.14 7.14
 6 -14 -12 72.95 8.66
 6 2 -15 12.72 7.03
 6 11 -16 1.77 6.47
 5 -49 10 2.01 6.7
 5 -44 4 -3.3 6.44
 5 -43 3 111.4 8.93
 5 -39 0 5.55 6.87
 5 -28 -6 42.62 7.36
 5 -20 -9 66.55 7.49
 5 -13 -11 3.5 6.17
 5 3 -14 34.16 7.01
 5 13 -15 1.83 6.94
 4 -44 7 -0.39 6.07
 4 -43 6 119.01 8.37
 4 -42 5 19.44 6.13
 4 -37 1 5.75 6.6
 4 -32 -2 15.11 5.74
 4 -28 -4 170.28 9.8
 4 -14 -9 23.14 6.01
 4 0 -12 858.84 34.56
 3 -40 7 242.45 11.72
 2 -24 0 397.13 16.87
 2 -14 -4 1472.49 56.88
 1 -31 10 231.43 9.7
 1 -30 9 2.51 2.67
 1 -12 -1 1705.89 65.23
 0 -28 24 24.86 3.9
 0 51 1 8.75 5.72
 0 47 0 -0.52 4.95
 0 35 -2 18.72 3.81
 -1 -10 33 22.18 7.11
 -1 -14 30 6.75 6.27
 -1 -15 29 90.62 7.83
 -1 -17 17 28.79 3.81
 -1 57 10 15.55 6.8
 -1 55 9 36.66 7.71
 -1 53 8 64.23 8.16
 -1 7 4 95.46 5.82
 -1 40 4 147.38 8.73
 -2 1 28 0.69 7.11
 -2 0 27 107.63 8.96
 -2 -1 26 4.96 6.53
 -2 -2 24 -0.56 5.87
 -2 -1 18 32.48 5.77
 -2 46 16 44.61 7.59
 -2 45 15 33.69 7.28
 -2 4 14 348.35 15.53
 -2 43 14 10.55 6.91
 -2 41 13 16.03 7.11
 -2 9 12 431.62 18.65
 -2 38 12 206.05 11.6
 -2 13 11 0.08 5.87
 -2 22 10 145.92 8.87
 -2 23 10 152.24 9.06
 -2 24 10 105.26 7.68
 -2 25 10 101.66 7.53
 6 -26 -8 77.36 8.48
 6 -4 -14 3.62 7.46
 6 12 -16 72.6 8.27
 5 -50 12 -0.89 6.46
 5 -45 5 37.27 7.07
 5 -34 -3 1.04 6.56
 5 -30 -5 2.87 6.7
 5 -3 -13 104.72 8.12
 5 14 -15 207.8 11.6
 4 -30 -3 6.31 5.64
 4 -23 -6 148.1 9.13
 4 -10 -10 229.43 11.84
 4 8 -13 125.93 8.15
 3 -5 -9 10.01 6.6
 3 8 -11 100.27 6.86
 2 -40 14 7.11 3.61
 2 -2 -7 1061.28 41.24
 0 12 -2 409.83 15.81
 -1 -13 31 -2.13 6.06
 -1 -16 28 16.2 5.72
 -1 -18 19 1.02 4
 -1 -8 9 91.47 4.9
 -1 -6 8 135.04 6.37
 -1 51 7 19.87 7.29
 -1 48 6 46.85 6.76
 -1 45 5 208.16 11.06
 -1 34 3 197.96 9.95
 -2 2 29 81.08 9.01
 -2 -2 25 2.62 6.19
 -2 -3 23 30.23 6.75
 -2 -3 22 33.31 6.63
 -2 -2 19 127.42 8.19
 -2 2 15 324.29 14.68
 -2 6 13 20.79 5.88
 -2 39 12 7.86 6.94
 -2 20 10 21.39 6.37
 -2 21 10 1020.84 40.58
 -2 26 10 6.14 4.92
 -2 27 10 223.9 11.42
 -2 28 10 7.43 5.82
 6 -17 -11 5.93 7.4
 6 -13 -12 1.43 7.43
 6 -9 -13 92.24 8.95
 6 3 -15 58.49 7.81
 6 13 -16 8.95 6.92
 5 -40 1 21.4 6.18
 5 -25 -7 1.72 5.72
 5 -16 -10 19.06 6.58
 5 4 -14 120.17 8.85
 5 15 -15 1.09 6.45
 4 -46 10 34.96 6.68
 4 -20 -7 101.86 7.94
 4 -17 -8 567.43 23.95
 3 -45 15 2.93 4.71
 3 -43 11 117.39 7.91
 3 -35 3 119.65 7.6
 3 -32 1 -2.97 5.35
 3 -13 -7 3.03 5.89
 2 13 -9 61.21 4.62
 1 -5 -3 364.55 14.91
 1 34 -6 53.29 3.31
 0 -27 27 17.57 4.34
 0 -28 18 0.36 2.52
 0 -26 14 370.51 14.34
 -1 -12 32 53.62 7.72
 -1 -17 27 56.13 6.36
 -1 -18 25 2.82 5.2
 -1 -15 14 326.77 13.56
 -1 -14 13 338.44 14.04
 -1 59 11 3.55 6.81
 -1 -1 6 312.59 12.75
 -1 41 4 10.47 5.35
 -1 13 3 585.63 23.15
 -1 35 3 5.25 4.87
 -2 3 30 15.2 7.97
 -2 0 28 34.09 7.59
 -2 -1 27 7.54 6.76
 -2 -2 26 75.42 7.79
 -2 -3 24 106.86 8.36
 -2 -3 21 0.95 5.82
 -2 -3 20 113.95 7.83
 -2 46 15 69.04 8.75
 -2 44 14 10.11 7.12
 -2 42 13 8.79 7.16
 -2 8 12 115.85 8.14
 -2 12 11 158.2 9.4
 -2 36 11 70.97 7.21
 -2 18 10 109.49 8.24
 -2 19 10 584.18 24.37
 -2 29 10 389.65 17.37
 -2 30 10 -0.52 5.84
 6 -28 -7 1.14 6.99
 6 -23 -9 3.92 7.36
 6 -20 -10 8.34 7.61
 6 -3 -14 146.13 10.31
 6 14 -16 74.07 8.15
 5 -48 9 35.89 7.27
 5 -37 -1 -1.29 6.39
 5 -22 -8 217.34 11.92
 5 -19 -9 136.36 9.38
 5 -12 -11 7.03 6.4
 5 16 -15 56.03 7.78
 5 17 -15 -1.95 7
 4 -48 14 0.73 5.68
 4 -38 2 160.6 10.04
 4 -35 0 84.53 7.58
 4 1 -12 0.4 5.88
 4 9 -13 27.11 5.11
 3 -44 13 1.51 4.74
 3 -19 -5 1022.49 40.59
 3 -16 -6 20.94 6.44
 3 -9 -8 -1.74 5.85
 3 1 -10 39.28 6.52
 2 -41 17 3.65 3.16
 2 -32 5 3.94 4.06
 2 -29 3 734.17 29.22
 1 -17 1 1592.39 60.94
 1 5 -5 2325.4 88.46
 0 48 0 296.42 13.75
 0 43 -1 19.98 4.57
 0 36 -2 332.82 14.01
 -1 -11 33 -3.93 7.21
 -1 -16 15 5.51 3.43
 -1 58 10 44.58 8.18
 -1 56 9 1.62 6.38
 -1 54 8 -0.31 6.97
 -1 49 6 0.98 6.71
 -2 1 29 -0.91 6.52
 -2 -3 25 131.11 9.02
 -2 -2 18 71.9 6.74
 -2 -1 17 31.97 5.3
 -2 3 14 9.93 5.84
 -2 45 14 6.56 7.17
 -2 5 13 76.15 6.8
 -2 43 13 12.03 7.17
 -2 40 12 141.48 9.72
 -2 37 11 3.09 6.16
 -2 17 10 186.1 10.02
 -2 31 10 474.27 20.53
 6 -30 -6 2.64 6.64
 6 -8 -13 -0.02 7.55
 6 4 -15 2.25 7.7
 6 15 -16 52.29 7.77
 6 16 -16 32.28 7.23
 5 -50 13 8.36 7.05
 5 -49 11 -1.66 6.48
 5 -41 2 52.72 7.51
 5 -35 -2 15.26 6.73
 5 -27 -6 8.54 6.97
 5 -2 -13 112.88 8.32
 5 5 -14 74.31 7.64
 5 18 -15 1.13 6.23
 4 -47 12 6.83 5.99
 4 -25 -5 26.65 6.2
 4 -13 -9 51.07 6.45
 4 -9 -10 200.11 10.79
 4 10 -13 282.26 13.19
 3 -30 0 48.5 6.09
 3 9 -11 374.81 16.14
 2 -38 11 110.66 6.66
 2 -19 -2 985.07 38.54
 2 -10 -5 1700.16 65.45
 2 14 -9 0.97 3.96
 1 43 -5 228.43 10.03
 0 -26 29 32.02 5.14
 0 -28 25 9.23 3.8
 -1 -15 30 22.11 5.93
 -1 -18 18 24.47 3.84
 -1 -13 12 103 5.89
 -1 52 7 1.75 6.1
 -1 46 5 125.24 8.81
 -1 42 4 62.07 6.38
 -1 36 3 494.34 20.65
 -2 2 30 32.99 7.37
 -2 0 29 146.09 10.03
 -2 -1 28 -0.11 6.98
 -2 -2 27 44.54 7.36
 -2 -4 23 22.77 6.57
 -2 -4 22 91.46 7.83
 -2 -3 19 113.82 7.74
 -2 1 15 85.8 6.77
 -2 47 15 16.25 7.01
 -2 41 12 69.34 8.08
 -2 11 11 96.17 7.51
 -2 16 10 38.84 6.65
 6 -25 -8 4.76 7.01
 6 -16 -11 50.92 8.19
 6 -12 -12 108.11 9.5
 5 -47 8 1.84 6.96
 5 -33 -3 89.65 8.37
 5 -29 -5 182.02 11.09
 5 -15 -10 103.38 8.2
 5 19 -15 1.03 6.19
 5 20 -15 21.44 7.12
 4 -45 9 38.84 6.55
 4 -39 3 2.39 6.39
 4 -33 -1 277.36 13.67
 4 -27 -4 9.65 6
 4 2 -12 477.22 20.26
 3 -42 10 -2.28 5.04
 3 -36 4 147.74 8.2
 3 -26 -2 1019.8 40.22
 3 -4 -9 411.91 18.02
 2 -33 6 441.61 18.23
 2 -6 -6 53.81 5.04
 1 -26 6 365.72 14.91
 1 -21 3 357.85 14.47
 1 -19 2 926.44 35.79
 1 14 -6 529.81 20.37
 -1 -10 34 21.34 7.42
 -1 -13 32 -3.06 6.45
 -1 -14 31 17.08 6.26
 -1 -16 29 7.04 5.38
 -1 -18 26 2.13 4.78
 -1 -19 22 90.78 6.39
 -1 57 9 42.02 7.84
 -1 55 8 82.08 8.56
 -1 -4 7 84.21 4.8
 -1 50 6 45.8 6.86
 -1 2 5 2169.07 82.73
 -1 6 4 1090.78 42.06
 -1 12 3 1188.78 45.8
 -2 -3 26 64.08 7.36
 -2 -4 24 6.38 6.04
 -2 -4 21 138.22 8.92
 -2 48 15 80.29 8.39
 -2 46 14 62.27 7.96
 -2 44 13 20.62 7.32
 -2 7 12 444.57 19.07
 -2 10 11 193.08 10.45
 -2 38 11 63.8 7.24
 -2 15 10 343.39 15.77
 6 -22 -9 109.78 9.37
 6 -19 -10 3.73 7.46
 6 -2 -14 0.21 7.26
 6 5 -15 140.45 9.89
 5 -46 7 29.29 6.76
 5 -42 3 0.4 6.69
 5 -38 0 87.79 7.94
 5 -31 -4 392.78 18.24
 5 -24 -7 321.73 15.64
 5 -11 -11 49.31 6.99
 5 -1 -13 12.42 5.91
 5 6 -14 8.8 6.55
 5 21 -15 0.77 6.5
 4 -40 4 53.18 7.04
 4 -36 1 185.26 10.91
 4 -29 -3 91.07 7.75
 4 -22 -6 229.74 11.86
 4 -16 -8 5.84 5.78
 4 11 -13 4.28 5.18
 3 -45 16 58.73 5.59
 3 -33 2 269.72 12.69
 3 2 -10 582.85 23.89
 3 10 -11 423.41 17.79
 2 -16 -3 303.92 13.5
 2 -13 -4 42.84 4.92
 2 -1 -7 15.78 4.06
 2 5 -8 1614.8 62.02
 0 44 -1 12.58 4.72
 0 37 -2 65.37 5.23
 -1 -17 28 100.55 7.74
 -1 -19 23 289.83 13.23
 -1 -19 21 282.99 12.73
 -1 -17 16 248.66 10.86
 -1 53 7 75.79 8.22
 -1 47 5 86.15 7.82
 -1 43 4 123.43 8.15
 -1 37 3 24.06 5.45
 -2 -2 28 67.63 8.01
 -2 -4 25 -2.06 5.99
 -2 -4 20 52.78 6.17
 -2 -3 18 333.57 15.06
 -2 -2 17 1.51 5.1
 -2 -1 16 55.97 6.02
 -2 2 14 656.46 26.76
 -2 47 14 7.19 6.93
 -2 4 13 95.99 7.96
 -2 45 13 7.44 7.04
 -2 42 12 6.74 7.09
 -2 39 11 35.64 6.87
 -2 14 10 50.76 6.47
 -2 35 10 57.21 6.57
 6 -27 -7 29.94 7.73
 6 -7 -13 199.67 12.09
 6 6 -15 0 7.45
 5 -50 14 23.94 7.38
 5 -44 5 1.24 6.48
 5 -43 4 102.55 8.73
 5 -21 -8 9.73 6.56
 5 -18 -9 10.11 6.52
 5 -6 -12 9.42 5.52
 4 -48 15 7.33 5.93
 4 -43 7 159.13 9.86
 4 -41 5 75.7 7.29
 4 -19 -7 550.53 23.29
 3 -41 9 83.35 7.07
 3 -21 -4 453.02 19.54
 3 -12 -7 676.57 27.71
 3 -8 -8 139.14 8.75
 2 -37 10 12.03 4.14
 2 -27 2 138.18 8.11
 2 -21 -1 763.2 30.24
 2 15 -9 232.23 10.28
 0 49 0 -1.53 5.88
 -1 -12 33 42.89 7.88
 -1 -19 20 133.01 7.29
 -1 38 3 285.42 13.24
 -2 -1 29 0.86 7.04
 -2 -3 27 13.23 6.61
 -2 -4 26 23.6 7.14
 -2 -5 23 56.06 7.56
 -2 -5 22 56.49 7.44
 -2 -4 19 100.7 7.24
 -2 6 12 10.95 5.59
 -2 43 12 63.25 8.8
 -2 9 11 348.4 15.62
 -2 40 11 80.17 7.97
 -2 36 10 4.3 5.65
 -2 23 9 127.71 8.47
 -2 24 9 194.84 10.38
 -2 25 9 31.71 5.99
 -2 26 9 343.99 15.57
 -2 27 9 167.5 9.47
 6 -29 -6 99.39 8.99
 6 -15 -11 2.05 7.6
 6 -11 -12 11.52 7.61
 6 -1 -14 33.91 7.74
 5 -48 10 15.38 7.02
 5 -39 1 5.12 6.8
 5 -36 -1 213.65 12.29
 5 -26 -6 156.58 10.12
 5 7 -14 69.85 7.02
 4 -46 11 41.02 6.77
 4 -42 6 0.18 6.26
 4 -12 -9 47.39 6.52
 4 -8 -10 170.12 9.72
 4 3 -12 2.58 5.79
 3 -40 8 153.55 8.94
 3 -38 6 313.09 14.22
 3 -18 -5 5.61 6.14
 3 -15 -6 528.31 22.29
 2 -36 9 263.3 11.76
 2 -35 8 32.71 4.37
 2 -34 7 137.55 7.63
 2 -25 1 1.43 4.68
 2 -23 0 19.88 5.17
 1 0 -4 1843.07 70.29
 1 35 -6 174.46 7.42
 0 -27 28 30.27 4.87
 0 -28 26 -0.55 3.74
 0 38 -2 214.2 9.99
 -1 -18 27 4.5 4.97
 -1 -12 11 771.91 30.02
 -1 58 9 35.24 7.7
 -1 56 8 -3.42 6.89
 -1 51 6 11.04 6.93
 -1 11 3 59.8 4.49
 -1 23 2 72.57 5.62
 -1 24 2 941.19 36.84
 -1 25 2 5.1 4.9
 -1 26 2 616.87 24.84
 -2 -5 24 230.13 12.2
 -2 48 14 93.97 8.75
 -2 46 13 122.94 10.15
 -2 13 10 2.61 5.87
 -2 20 9 6.23 6.11
 -2 21 9 499.47 21.32
 -2 22 9 70.46 7.15
 -2 28 9 108.78 7.23
 -2 29 9 576.92 24.13
 6 -31 -5 146.25 10.77
 6 -24 -8 55.62 8.15
 6 -21 -9 23.59 7.7
 6 -18 -10 -1.49 6.47
 6 -6 -13 16.84 8.37
 6 7 -15 95.08 9.28
 5 -49 12 -0.66 6.52
 5 -34 -2 30.95 6.87
 5 -14 -10 28.78 6.47
 5 -10 -11 1.44 6.04
 5 0 -13 245.24 12.46
 5 8 -14 32.26 6.21
 4 -47 13 32.19 6.78
 4 -37 2 3.15 6.58
 4 -34 0 7.23 6.25
 4 -24 -5 623.1 25.93
 4 13 -13 4.18 5.5
 3 -44 14 2.36 4.75
 3 -43 12 51.53 5.82
 3 -39 7 20.59 5.77
 3 -31 1 253.16 11.97
 3 -3 -9 61.48 6.42
 3 11 -11 191.17 9.73
 2 -41 18 2.79 3.04
 2 -30 4 1.88 4.06
 1 -14 0 179.41 8.08
 1 -8 -2 101.58 5.72
 0 45 -1 18.07 4.59
 -1 -14 32 54.29 7.45
 -1 -15 31 12.2 6.36
 -1 -16 30 4.76 5.77
 -1 -19 25 0.65 4.52
 -1 -18 17 -0.44 3.58
 -1 54 7 3.73 7.1
 -1 48 5 140.35 9.58
 -1 44 4 29.25 6.56
 -1 39 3 2.13 5.18
 -1 27 2 2.29 4.38
 -1 28 2 808.28 32.09
 -2 -2 29 79.06 8.08
 -2 -3 28 2.28 6.54
 -2 -4 27 16.87 6.45
 -2 -5 25 177.25 10.43
 -2 -5 20 39.8 5.72
 -2 -3 17 396.73 17.25
 -2 1 14 33.68 6.14
 -2 3 13 13.86 6.18
 -2 44 12 6.1 7.14
 -2 41 11 116.58 9.09
 -2 12 10 6.93 5.77
 -2 37 10 2.03 5.78
 -2 19 9 871.67 34.94
 6 0 -14 3.13 7.23
 6 8 -15 7.89 6.81
 5 -47 9 4.52 6.18
 5 -40 2 14.24 6.85
 5 -30 -4 0.14 6.8
 5 -28 -5 41.56 7.33
 5 -23 -7 0.59 6.48
 5 -17 -9 142.39 9.49
 5 -5 -12 301.03 14.56
 4 -48 16 15.13 5.92
 4 -26 -4 432.08 19.01
 4 -15 -8 384.26 17.4
 3 -45 17 41.66 5.29
 3 -34 3 1.34 4.37
 3 -23 -3 64.02 6.61
 3 3 -10 70.66 6.37
 2 -40 15 64.26 4.81
 2 -9 -5 67.94 5.56
 2 -5 -6 29.22 4.44
 2 16 -9 0.74 3.7
 2 34 -9 5.19 1.44
 0 -7 2 3415.94 129.41
 0 50 0 97.52 7
 -1 -13 33 2.35 6.77
 -1 -17 29 111.07 8.29
 -1 -19 19 63.47 5.03
 -1 29 2 216.2 10.69
 -1 30 2 11.78 5.45
 -2 0 31 5.3 7.65
 -2 -5 26 74.37 7.5
 -2 -4 18 4.84 5.15
 -2 -2 16 191.07 9.98
 -2 49 14 -3.71 6.85
 -2 47 13 0.73 6.86
 -2 5 12 228.1 11.75
 -2 45 12 71.96 8.17
 -2 8 11 269.97 12.8
 -2 42 11 8.25 7.71
 -2 38 10 23.81 6.23
 -2 18 9 39.26 6.66
 6 -26 -7 14.33 7.46
 6 -14 -11 121.23 9.8
 6 -5 -13 208.29 12.34
 5 -37 0 -1.76 7.04
 5 -20 -8 62.22 7.24
 5 1 -13 11.33 6.61
 5 9 -14 5.16 6.41
 4 -45 10 4.92 5.72
 4 -38 3 238.06 12.56
 4 -32 -1 -2.53 5.53
 4 -28 -3 116.56 8.02
 4 -21 -6 228.51 11.76
 4 -18 -7 1.35 5.95
 4 -7 -10 332.73 15.31
 4 -2 -11 392.8 17.3
 4 4 -12 96.19 7.04
 4 14 -13 207.87 10.48
 3 -25 -2 0 5.29
 3 -11 -7 88.9 7.37
 3 12 -11 481.63 19.75
 2 -18 -2 0.32 4.88
 2 0 -7 368.95 15.34
 2 6 -8 88.83 5.86
 1 -11 -1 820.22 31.76
 0 -29 22 26.09 3.45
 0 39 -2 200.31 9.56
 -1 -18 28 4.8 5.3
 -1 -19 26 -1.6 4.53
 -1 57 8 64.08 8.11
 -1 -2 6 331.22 13.43
 -1 52 6 36.22 7.42
 -1 49 5 0.6 6.58
 -1 5 4 925.95 35.82
 -1 45 4 85.34 7.36
 -1 40 3 283.95 13.26
 -1 31 2 366.54 15.89
 -2 -4 28 66.64 7.69
 -2 -6 24 0.51 5.97
 -2 -6 23 2.67 5.92
 -2 -6 22 0.16 5.83
 -2 -5 19 293 13.51
 -2 48 13 117.97 9.3
 -2 43 11 191.4 11.53
 -2 11 10 222.81 11.28
 -2 39 10 67.6 8
 -2 17 9 818.01 33
 -2 33 9 417.51 18.49
 6 -28 -6 8.51 6.96
 6 -23 -8 33.32 7.79
 6 -17 -10 -1.49 7.44
 6 1 -14 28.97 8.31
 6 9 -15 61.05 8.36
 5 -49 13 0.85 6.53
 5 -48 11 1.16 6.77
 5 -46 8 64.34 8.11
 5 -41 3 109.25 8.35
 5 -25 -6 0.68 6.45
 5 -13 -10 1.64 6.3
 5 -9 -11 211.25 11.59
 4 -35 1 67.03 6.95
 4 -11 -9 110.68 7.92
 4 15 -13 5.27 5.33
 3 -7 -8 27.98 5.94
 1 -33 13 21.16 2.52
 1 -27 7 291.36 12.11
 1 6 -5 3.84 2.4
 0 -29 23 3.78 3.27
 0 -29 21 3.96 2.89
 -1 -9 9 88.12 4.78
 -1 -7 8 1045.16 40.17
 -1 55 7 107.2 8.54
 -1 1 5 156.13 7.28
 -1 10 3 1207.95 46.48
 -1 19 2 152.1 7.52
 -1 32 2 1.21 4.72
 -2 -2 30 30.59 7.74
 -2 -5 27 32.45 6.56
 -2 -6 25 -0.12 5.77
 -2 -6 21 -1.93 5.96
 -2 50 14 103.99 9.06
 -2 2 13 879.91 35.1
 -2 46 12 62.92 7.97
 -2 7 11 956.8 37.85
 -2 40 10 10.6 6.38
 -2 16 9 -0.78 5.78
 -2 34 9 27.33 6.12
 -2 35 9 198.7 10.84
 6 -30 -5 3.21 7.11
 6 -20 -9 11.49 7.61
 6 10 -15 8.31 7.27
 5 -44 6 2.3 6.61
 5 -43 5 82.1 8.15
 5 -42 4 2.05 6.43
 5 -35 -1 18.21 7.61
 5 -4 -12 33.47 7.24
 5 2 -13 106.88 8.05
 5 10 -14 181.62 10.73
 4 -47 14 10.88 5.84
 4 -46 12 33.22 6.32
 4 -39 4 4.05 6.34
 4 -23 -5 82.65 7.43
 4 5 -12 26.64 6.15
 3 -45 18 27.4 4.91
 3 -20 -4 1.8 6.25
 3 -2 -9 966.76 38.21
 3 4 -10 264.14 12.55
 3 13 -11 74.85 5.83
 2 -31 5 945.21 37.1
 2 -28 3 527.62 21.5
 2 -15 -3 1229.15 47.69
 2 -12 -4 2156.33 82.67
 2 17 -9 784.49 30.54
 1 -24 5 1079.4 41.59
 1 -4 -3 593.73 23.34
 0 -28 27 7.91 4.1
 0 46 -1 142.06 8.22
 -1 -16 31 13.56 5.76
 -1 -20 22 -0.26 4.29
 -1 -16 14 14.93 3.1
 -1 -15 13 289.1 12.15
 -1 53 6 59.9 7.87
 -1 46 4 166.98 9.67
 -1 41 3 4.43 5.18
 -1 18 2 20.35 4.1
 -1 33 2 36.39 5.08
 -2 -1 31 1.52 7.53
 -2 -6 26 25.78 6.75
 -2 -6 20 1.1 4.79
 -2 -4 17 11.27 5.05
 -2 -3 16 282.92 13.12
 -2 0 14 393.55 17.12
 -2 49 13 -2.28 7.69
 -2 4 12 305.59 13.88
 -2 47 12 33.19 7.41
 -2 44 11 2.17 7.67
 -2 10 10 -1.76 5.62
 -2 15 9 250.5 12.36
 -2 36 9 72.56 7.05
 6 -13 -11 4.81 7.51
 6 -4 -13 18.97 7.64
 6 2 -14 2.68 8.05
 5 -38 1 113.79 8.67
 5 -27 -5 47.87 7.43
 5 -22 -7 173.1 10.29
 5 -16 -9 220.74 11.98
 5 11 -14 0.32 6.01
 4 -43 8 98.01 8.08
 4 -40 5 48.28 7.35
 4 -14 -8 0.16 5.84
 4 -1 -11 -0.87 5.46
 4 16 -13 170.84 9.18
 3 -17 -5 1017.92 40.35
 3 -14 -6 266.28 13.06
 2 -41 19 11.98 3.15
 1 15 -6 353.77 13.74
 1 36 -6 2.85 2.26
 0 -27 29 1.51 4
 0 -29 24 11.05 3.52
 0 -28 17 4.47 2.11
 0 40 -2 35.66 4.52
 -1 -14 33 41.35 7.48
 -1 -15 32 0 6.04
 -1 -17 30 44.48 6.52
 -1 -19 27 94.51 6.98
 -1 -20 24 45.47 5.28
 -1 -20 21 5.1 4.16
 -1 -19 18 32.88 3.88
 -1 -17 15 578.98 22.95
 -1 56 7 -1.68 6.91
 -1 50 5 83.96 8.22
 -2 -3 30 15.02 7.18
 -2 -5 28 7.24 6.39
 -2 -7 23 124.37 8.87
 -2 -5 18 520.29 21.73
 -2 41 10 164.74 10.32
 6 -25 -7 3.13 7.2
 6 -16 -10 31.41 7.87
 6 11 -15 31.2 6.97
 5 -47 10 37.09 6.96
 5 -33 -2 67.75 8.01
 5 -29 -4 291.77 15.14
 5 -19 -8 31.51 6.77
 5 -8 -11 1.05 6.08
 4 -42 7 -0.33 5.71
 4 -41 6 107.03 8.09
 4 -33 0 224.29 11.88
 4 -20 -6 116.61 8.23
 4 -6 -10 9.55 5.71
 4 6 -12 3.96 5.08
 4 17 -13 166.92 9.18
 3 -44 15 3.35 4.78
 3 -43 13 4.83 4.96
 3 -41 10 139.66 8.6
 3 -36 5 187.72 9.97
 3 14 -11 86.55 5.98
 2 -38 12 59.76 5.23
 2 -20 -1 172.83 8.81
 2 7 -8 490.24 19.68
 1 -16 1 129.19 6.22
 0 -29 20 152.28 7.07
 -1 -18 29 2.14 5.24
 -1 -5 7 2447.38 93.19
 -1 47 4 8.24 6.22
 -1 42 3 20.45 5.4
 -1 17 2 1.13 3.95
 -1 34 2 194.84 9.75
 -2 -2 31 9.36 7.49
 -2 -6 27 4.48 6.02
 -2 -7 25 236.22 12.49
 -2 -7 24 333.74 15.79
 -2 -7 22 58.29 7.19
 -2 -6 19 2.44 4.69
 -2 50 13 98.02 8.8
 -2 48 12 76.48 8.31
 -2 6 11 48.16 6.14
 -2 45 11 92.03 8.76
 -2 42 10 2.37 7.61
 -2 14 9 0.53 5.8
 -2 37 9 0.35 5.82
 -2 23 8 289.52 13.92
 -2 24 8 181.16 10.1
 -2 25 8 106.77 8.13
 -2 26 8 418.36 18.44
 -2 27 8 143.35 8.71
 -2 28 8 246.57 12.16
 6 -27 -6 58.4 8.23
 6 -22 -8 46.32 7.74
 6 -19 -9 54.89 8.19
 6 -12 -11 239.26 13.5
 6 -3 -13 114.05 9.58
 6 3 -14 143.27 10.24
 6 12 -15 24.98 7.59
 5 -49 14 -2.43 7.13
 5 -48 12 2.73 6.45
 5 -39 2 10.94 6.85
 5 -36 0 187.6 10.93
 5 -12 -10 39.72 6.8
 5 -3 -12 109.42 8.22
 5 3 -13 112.59 8.14
 5 12 -14 317.6 15.23
 4 -36 2 175.2 10.09
 4 -31 -1 369.63 16.68
 4 -25 -4 3.33 5.77
 4 -17 -7 388.52 17.43
 4 -10 -9 13.99 5.75
 4 18 -13 17.04 5.16
 3 -45 19 29.84 4.82
 3 -30 1 2.13 4.91
 3 -22 -3 355.89 16.04
 3 -10 -7 515.68 21.72
 3 -6 -8 42.1 6.17
 3 5 -10 264.11 12.63
 2 -8 -5 1635.77 63
 2 -4 -6 129.02 7.11
 2 18 -9 36.78 4.14
 0 47 -1 2.14 5.1
 -1 -20 25 26.9 5.16
 -1 -20 20 40.5 4.65
 -1 -18 16 1.81 3.46
 -1 -14 12 619.65 24.37
 -1 54 6 12.36 6.9
 -1 51 5 18.74 6.99
 -1 9 3 56.05 4.41
 -1 35 2 2.87 4.46
 -2 -7 21 5.06 5.92
 -2 -1 14 35.86 5.35
 -2 1 13 17.54 5.66
 -2 3 12 50.58 6.62
 -2 46 11 70.45 8.77
 -2 9 10 611.67 25
 -2 43 10 218.86 12.29
 -2 13 9 68.57 6.68
 -2 38 9 30.97 6.3
 -2 21 8 352.53 16.11
 -2 22 8 64.41 7.18
 6 -33 -3 5.84 6.95
 6 -29 -5 65.26 8.2
 6 13 -15 1.6 7.12
 5 -46 9 49.02 7.14
 5 -24 -6 250.94 13.1
 5 13 -14 1.57 6.45
 4 -47 15 24.27 6.48
 4 -45 11 1.57 5.75
 4 -29 -2 219.94 11.73
 4 -27 -3 31.49 6.14
 4 0 -11 697.2 28.46
 4 19 -13 135.37 8.1
 3 -40 9 41.01 5.98
 3 -37 6 2.2 5.25
 3 -24 -2 726.67 29.41
 2 -32 6 11.34 4.53
 2 -24 1 700.14 27.95
 2 -22 0 344.82 14.74
 2 1 -7 13.84 4.24
 1 -28 8 0.31 2.73
 0 -29 25 34.86 4.24
 0 41 -2 380.66 16.16
 -1 -19 28 156.46 9.24
 -1 43 3 12.58 5.45
 -1 16 2 556.93 22.12
 -1 36 2 653.34 26.55
 -2 -3 31 45.25 8.03
 -2 -4 30 11.8 7.04
 -2 -5 29 0.44 7.24
 -2 -7 26 43.04 7.03
 -2 -7 20 12.11 5.02
 -2 -5 17 596.52 24.49
 -2 51 13 0.91 6.9
 -2 49 12 11.27 7.73
 -2 39 9 65.78 7.06
 -2 20 8 240.54 12.16
 -2 32 8 10.91 5.6
 -3 24 23 152.3 10.63
 6 -24 -7 -0.01 7.4
 6 -2 -13 23.36 7.57
 6 4 -14 -0.42 7.27
 6 14 -15 21.78 7.42
 5 -40 3 -5.85 6.08
 5 -34 -1 96.3 8.58
 5 -21 -7 10.87 6.48
 5 -15 -9 44.27 7.01
 5 -2 -12 19.62 6.09
 5 4 -13 81.78 7.2
 4 -46 13 5.89 5.94
 4 -37 3 -2.05 6.41
 4 -22 -5 394.08 17.7
 4 -5 -10 371.8 16.64
 4 7 -12 20.72 5.74
 4 20 -13 11.3 4.91
 3 -39 8 32.92 6.13
 3 -38 7 248.28 12.25
 3 -33 3 287.63 13.17
 3 -26 -1 1023.13 40.53
 3 -19 -4 857.41 34.38
 3 15 -11 226.67 10.57
 2 -40 16 86.03 5.49
 2 -37 11 6.02 4.2
 2 19 -9 889.58 34.44
 1 1 -4 310.55 12.57
 0 -28 28 18.08 4.41
 -1 -16 32 21.03 6.76
 -1 -17 31 58.76 7.12
 -1 -20 26 22.98 5
 -1 4 4 63 4.72
 -1 48 4 186.77 10.81
 -2 -7 27 46.83 7.29
 -2 -8 24 18.74 6.41
 -2 -8 23 55.26 6.57
 -2 -6 18 4.65 4.82
 -2 -4 16 31.97 5.2
 -2 5 11 689.65 27.79
 -2 47 11 51.29 7.75
 -2 8 10 63.94 6.37
 -2 44 10 13.47 7.81
 -2 12 9 98.84 7.41
 -2 40 9 0.03 6.8
 -2 19 8 295.82 14.03
 -2 33 8 337.25 15.5
 -3 21 24 3.25 7.21
 -3 21 23 25.95 7.6
 -3 22 23 79.33 8.72
 -3 23 23 -2.22 7.22
 -3 22 22 76.04 8.55
 -3 23 22 14.37 7.33
 -3 24 22 82.62 8.72
 -3 25 22 2.38 7.39
 -3 26 22 37.29 7.98
 -3 27 22 32.54 7.82
 -3 25 21 7.34 7.39
 -3 26 21 31.6 7.55
 -3 27 21 56.33 8.07
 6 -21 -8 66.25 8.51
 6 -15 -10 4.87 7.54
 6 -11 -11 0 7.47
 6 -7 -12 68.81 8.51
 6 15 -15 41.8 7.65
 5 -45 8 2.77 6.98
 5 -41 4 99.64 8.65
 5 -37 1 3.63 6.97
 5 -26 -5 119.59 8.98
 5 -18 -8 9.24 6.45
 5 -11 -10 37.02 6.68
 5 14 -14 242.43 12.65
 4 -44 10 8.32 6.04
 4 -34 1 132.55 8.98
 4 -13 -8 27.11 6.24
 4 -9 -9 867.28 34.9
 4 21 -13 33.02 5.13
 3 -16 -5 54.92 6.89
 3 -13 -6 77.71 7.06
 3 6 -10 14.59 5.17
 2 -41 20 5.62 3.01
 2 -39 14 31.19 4.01
 2 -33 7 180.84 9.02
 2 -29 4 262.43 11.86
 2 -17 -2 1266.87 49.11
 2 33 -9 296.71 11.6
 1 -32 12 41.58 3.25
 1 -18 2 -0.65 3.17
 0 26 -3 123.83 6.16
 0 27 -3 348.32 14.16
 -1 -18 30 3.03 5.31
 -1 55 6 65.89 7.89
 -1 52 5 20.42 7.15
 -1 44 3 18.69 5.66
 -1 37 2 13.79 5.04
 -2 -5 30 18.92 7.66
 -2 -8 25 3.19 5.61
 -2 -8 22 84.44 7.55
 -2 -7 19 316.09 14.41
 -2 -3 15 282.95 12.9
 -2 0 13 954.27 37.72
 -2 52 13 69.2 8.15
 -2 50 12 98.25 8.83
 -2 41 9 266.18 13.53
 -2 18 8 3.87 5.86
 -2 34 8 120.07 8.31
 -2 35 8 88.11 7.34
 -3 19 23 31.34 7.72
 -3 20 23 31.5 7.69
 -3 20 22 19.02 7.62
 -3 21 22 100.46 8.97
 -3 21 21 171.1 11.24
 -3 22 21 8.67 7.39
 -3 23 21 29.82 7.65
 -3 24 21 27.33 7.6
 -3 28 21 30.36 7.56
 -3 29 21 80.66 8.79
 -3 30 21 8.29 7.52
 6 -26 -6 19.3 7.45
 6 -18 -9 19.93 7.78
 6 16 -15 4.55 6.97
 5 -48 13 7.64 6.57
 5 -47 11 16.46 7.06
 5 -43 6 27.82 6.89
 5 -42 5 5.1 7.29
 5 -32 -2 2.22 6.69
 5 -30 -3 2.71 7.16
 5 -28 -4 2.08 6.67
 5 5 -13 167.41 10.27
 5 15 -14 7.72 6.39
 4 -47 16 7.82 5.99
 4 -38 4 336.38 15.91
 4 -19 -6 334.9 15.6
 4 -16 -7 157.88 9.48
 4 1 -11 -0.5 5.3
 4 8 -12 176.68 9.82
 4 22 -13 79.47 6.66
 3 -44 16 -0.58 5.05
 3 -42 12 21.8 5.28
 3 -5 -8 140.78 8.59
 3 16 -11 57.01 5.09
 2 -14 -3 184.36 9.13
 2 -11 -4 266.9 11.97
 2 8 -8 44.45 4.56
 1 -20 3 148.5 7.1
 1 -7 -2 310.86 12.92
 1 37 -6 -0.09 2.47
 0 -27 15 1.22 1.6
 0 48 -1 213.01 10.79
 0 42 -2 7.62 4.4
 0 24 -3 113.02 5.68
 0 25 -3 31.37 3.55
 0 28 -3 99.04 5.64
 -1 -20 27 4.67 4.73
 -1 -20 19 115.98 6.52
 -1 -19 17 133.97 6.88
 -1 49 4 3.67 6.52
 -1 15 2 97.92 5.87
 -2 -4 31 12.24 7.3
 -2 -6 29 2.84 7.18
 -2 -8 26 59.78 6.78
 -2 -8 21 83.21 7.37
 -2 2 12 357.61 15.72
 -2 48 11 20.51 7
 -2 45 10 206.96 12.05
 -2 11 9 502.07 20.91
 -2 17 8 541.79 22.47
 -2 36 8 125.42 8.41
 -3 18 25 7.27 7.4
 -3 17 24 -1.94 7.1
 -3 18 22 0 7.01
 -3 19 22 136.46 10.14
 -3 19 21 257.07 13.87
 -3 20 21 -3.89 7.28
 -3 22 20 11.97 7.51
 -3 23 20 17.24 7.51
 -3 24 20 -1.39 7.45
 -3 25 20 8.85 7.45
 -3 26 20 7.09 7.47
 -3 27 20 83.75 8.69
 -3 28 20 4.54 7.27
 -3 29 20 118.96 9.75
 -3 30 20 6.04 6.43
 -3 31 20 123.31 9.85
 6 -34 -2 62.82 7.88
 6 -28 -5 17.15 7.31
 6 -6 -12 12.98 7.63
 6 -1 -13 25.18 7.4
 6 6 -14 7.36 7.24
 6 17 -15 117.74 9.33
 5 -23 -6 5.31 5.63
 5 -14 -9 215.88 11.8
 5 -1 -12 3.93 6.71
 5 16 -14 80.24 7.71
 4 -32 0 15.7 6.4
 4 -24 -4 452.67 19.73
 4 23 -13 11.62 4.87
 4 24 -13 250.28 11.99
 4 25 -13 4.06 5.27
 3 -34 4 45.05 5.55
 3 -31 2 483.03 20.45
 3 -9 -7 361.01 16.19
 2 -41 21 14.17 3.07
 2 -36 10 202.06 9.6
 2 -35 9 4.03 3.94
 2 -34 8 79.93 5.52
 2 20 -9 5.69 3.48
 1 -29 9 725.62 28.17
 1 -13 0 51.75 3.94
 1 7 -5 178.62 7.62
 0 -29 26 74.92 5.48
 0 29 -3 485.9 19.34
 -1 -19 29 83.13 7.12
 -1 -13 11 -1.27 3.18
 -1 -3 6 2543.66 96.83
 -1 0 5 2170.01 82.73
 -1 53 5 62.8 7.87
 -1 38 2 215.9 10.99
 -2 -8 20 34.78 5.72
 -2 53 13 1.93 7.02
 -2 51 12 12.73 7.07
 -2 4 11 28.44 6.16
 -2 49 11 4.43 6.95
 -2 7 10 905.67 35.87
 -2 46 10 0.78 6.89
 -2 42 9 -1.04 6.58
 -2 16 8 27.07 6.01
 -2 37 8 6.51 5.87
 -3 16 25 46.65 7.94
 -3 17 25 3.32 7.13
 -3 16 24 53.13 8.79
 -3 17 22 152.8 10.57
 -3 18 21 0.31 8.21
 -3 20 20 2.4 7.52
 -3 21 20 159.38 10.91
 -3 32 20 -3.96 7.58
 -3 33 20 74.78 8.59
 -3 23 19 16.01 7.56
 -3 24 19 36.4 7.83
 -3 25 19 -0.49 7.43
 -3 26 19 38.99 7.95
 -3 27 19 55.46 8.32
 -3 28 19 19.94 7.54
 -3 29 19 39.69 7.99
 -3 30 19 0.67 7.16
 7 10 -15 29.93 7.8
 6 -32 -3 4.65 6.89
 6 -30 -4 2.58 7.18
 6 -23 -7 31.74 7.8
 6 -14 -10 138.24 10.34
 6 -10 -11 150.08 10.72
 6 18 -15 -3.08 6.92
 5 -46 10 4.75 6.88
 5 -38 2 102.67 8.38
 5 -35 0 1.95 6.37
 5 -20 -7 54.34 7.05
 5 -17 -8 23.47 6.58
 5 -10 -10 74.22 7.54
 5 6 -13 10.93 6.52
 5 17 -14 21.25 6.62
 4 -45 12 2.79 6.16
 4 -42 8 0.07 6.1
 4 -40 6 3.58 6.47
 4 -39 5 6.08 6.68
 4 -35 2 7.48 6.33
 4 -26 -3 268.59 13.44
 4 9 -12 7.85 5.01
 4 26 -13 204.53 10.37
 4 27 -13 14.88 5.39
 3 -43 14 1.62 5.16
 3 -21 -3 267.48 12.97
 3 17 -11 821.32 32.36
 2 -41 22 4.63 2.68
 2 -3 -6 56.39 4.94
 2 2 -7 1095.11 42.44
 1 -34 15 3.2 2.28
 0 23 -3 331.88 13.32
 0 30 -3 12.56 3.62
 -1 -21 24 8.28 4.41
 -1 -21 22 127.9 7.48
 -1 8 3 2510.17 95.68
 -1 45 3 7.8 6.2
 -1 39 2 10.22 5.17
 -2 -5 31 72.64 9
 -2 -6 30 -0.57 6.59
 -2 -8 27 7.04 6.14
 -2 -9 24 237.13 12.29
 -2 -9 23 69.63 7.24
 -2 -6 17 8.46 4.93
 -2 -5 16 494.77 20.65
 -2 52 12 74.29 8.21
 -2 43 9 230.04 12.56
 -2 38 8 117.26 8.2
 -3 15 25 21.28 8.16
 -3 15 24 0.02 7.02
 -3 15 23 1.91 7.7
 -3 16 21 11.09 7.22
 -3 17 21 174.88 11.12
 -3 18 20 3.89 7.44
 -3 19 20 324.72 16.29
 -3 21 19 142.08 10.25
 -3 22 19 20.4 7.62
 -3 31 19 99.02 9.22
 -3 32 19 2.7 7.36
 7 11 -15 1.25 7.74
 6 -20 -8 11.32 6.63
 6 -17 -9 59.82 8.42
 6 0 -13 9.99 8.11
 6 7 -14 214.16 12.77
 5 -39 3 29.64 6.39
 5 -25 -5 -1.01 7.3
 5 18 -14 -0.24 7.04
 4 -46 14 2.24 5.8
 4 -41 7 119.63 9.01
 4 -28 -2 27.43 5.94
 4 -21 -5 8.44 5.92
 4 -12 -8 7.04 5.91
 4 -8 -9 22.85 5.98
 4 2 -11 385.26 16.95
 3 7 -10 176.29 9.55
 3 18 -11 43.15 4.59
 2 -27 3 127.52 7.41
 2 -19 -1 506.19 20.66
 2 -7 -5 298.97 13.04
 2 21 -9 535.56 21.12
 1 -31 11 34.76 3.13
 1 -30 10 0.94 2.77
 1 -25 6 23 3.83
 1 -10 -1 1212.8 46.56
 1 -3 -3 1934.6 73.82
 0 31 -3 433.9 17.58
 -1 -17 32 10.45 6.42
 -1 -21 25 10.98 4.62
 -1 50 4 256.46 13.28
 -1 14 2 1106.2 42.72
 -2 -4 32 1.33 7.18
 -2 -7 29 2.59 6.91
 -2 -9 25 157.85 9.46
 -2 -9 22 8.72 5.43
 -2 -7 18 353.7 15.72
 -2 -4 15 35.36 5.27
 -2 1 12 28.61 5.51
 -2 50 11 53.32 8.63
 -2 47 10 152.76 10.92
 -2 10 9 67.53 6.42
 -2 15 8 101.52 7.64
 -3 15 26 8.29 7.36
 -3 14 25 104.68 9.82
 -3 14 24 112.35 9.3
 -3 14 23 113.93 9.41
 -3 15 21 95.06 8.76
 -3 17 20 297.51 15.68
 -3 19 19 251 13.58
 -3 20 19 53.59 8.2
 -3 33 19 96.32 9.1
 -3 34 19 9.74 6.54
 -3 24 18 310.71 15.7
 -3 25 18 10.67 7.41
 -3 26 18 176.41 10.7
 -3 27 18 64.01 7.49
 -3 28 18 122.01 9.85
 -3 29 18 85.11 9.15
 -3 30 18 4.22 7.6
 7 12 -15 37.75 7.36
 6 -35 -1 21.51 7.87
 6 -25 -6 5.97 7.5
 6 -5 -12 93.24 9.07
 5 -48 14 23.72 7.66
 5 -47 12 26.58 7.16
 5 -45 9 8.08 6.34
 5 -33 -1 56.27 7.76
 5 -27 -4 69.33 7.73
 5 0 -12 36.55 6.23
 5 7 -13 137.4 9.31
 5 19 -14 23.63 7.15
 4 -47 17 0.84 5.82
 4 -18 -6 10.96 5.96
 4 -15 -7 310.03 14.74
 3 -35 5 17.72 5.44
 3 -29 1 245.54 11.73
 3 -23 -2 20.29 5.47
 3 -18 -4 10.83 6.24
 3 -12 -6 59.82 6.9
 2 -30 5 56.37 5.02
 2 9 -8 385.97 15.74
 1 16 -6 75.09 3.52
 0 43 -2 238.24 11.12
 0 22 -3 1.25 2.39
 0 32 -3 6.8 3.74
 -1 -18 31 4.44 5.92
 -1 -20 28 1.98 5.18
 -1 -21 21 187.35 9.2
 -1 -10 9 518.95 20.39
 -1 -8 8 535.13 20.93
 -1 54 5 12 6.94
 -1 46 3 154.46 9.34
 -1 40 2 285.62 13.21
 -2 -8 28 26.35 7.22
 -2 -9 26 79.12 7.09
 -2 -9 21 2.49 5.05
 -2 -8 19 93.29 6.57
 -2 -1 13 13.16 5.2
 -2 53 12 24.18 7.35
 -2 6 10 17.48 5.99
 -2 44 9 2.77 6.63
 -2 39 8 18.59 6.01
 -2 24 7 159.98 9.53
 -2 25 7 43.98 6.54
 -2 26 7 1044.72 41.36
 -2 27 7 255.64 12.56
 -3 14 26 81.51 8.83
 -3 13 25 3.53 7.95
 -3 13 24 2.11 7.08
 -3 13 23 3.44 7.83
 -3 14 21 32.41 6.81
 -3 16 20 6.84 7.2
 -3 18 19 3.64 7.37
 -3 35 19 33.73 7.71
 -3 21 18 113.03 9.27
 -3 22 18 233.11 13
 -3 23 18 19.67 7.55
 -3 31 18 35.23 7.79
 -3 32 18 26.65 6.8
 -3 33 18 15.19 7.52
 6 -33 -2 -1.28 6.84
 6 -27 -5 34.2 7.7
 6 -13 -10 0.09 7.54
 6 -9 -11 2.84 7.56
 6 1 -13 23.03 7.58
 6 8 -14 15.14 7.87
 5 -44 8 2.96 7.22
 5 -40 4 -0.41 6.42
 5 -36 1 208.3 11.71
 5 -29 -3 253.63 13.39
 5 -22 -6 213.7 11.68
 5 -13 -9 -0.87 6.05
 5 20 -14 28.03 7.11
 4 -44 11 1.68 5.88
 4 -36 3 229.48 12.32
 4 -33 1 100.52 8.12
 3 -44 17 0.62 4.75
 3 -25 -1 54.59 6.35
 3 -15 -5 498.54 21.17
 3 -4 -8 157 9.11
 3 19 -11 203.95 9.64
 2 -21 0 335.17 14.62
 2 22 -9 73.71 4.67
 2 32 -9 0.38 1.84
 -1 -19 30 60.57 6.69
 -1 -21 26 0.75 4.51
 -1 -20 18 39.12 4.03
 -1 51 4 3.01 6.73
 -2 -6 31 2.43 6.95
 -2 -7 30 28.65 7.46
 -2 3 11 237.32 11.42
 -2 51 11 16.88 7.91
 -2 48 10 2.94 6.73
 -2 9 9 913.15 36.16
 -2 45 9 222.22 12.49
 -2 14 8 251.04 12.25
 -2 40 8 15.86 6.06
 -2 22 7 243.19 12.18
 -2 23 7 125.99 8.6
 -2 31 7 140.26 8.61
 -2 32 7 15.49 5.55
 -3 13 26 2.61 7.14
 -3 12 25 171.25 11.62
 -3 12 24 208.21 12.6
 -3 12 23 125.33 10.13
 -3 13 22 -4.15 7.12
 -3 15 20 128.9 9.73
 -3 17 19 247.5 13.36
 -3 19 18 177.73 10.93
 -3 20 18 50.72 7.79
 -3 34 18 64.21 8.3
 -3 35 18 11.41 7.46
 -3 26 17 302.81 15.49
 -3 27 17 3.68 7.24
 -3 28 17 129.18 10.03
 7 13 -15 8.47 6.86
 6 -29 -4 50.32 8.87
 6 -22 -7 7.96 7.56
 6 -16 -9 98.11 9.48
 6 -4 -12 37.04 7.96
 6 9 -14 103.28 8.89
 5 -43 7 0.75 6.52
 5 -42 6 2.81 6.64
 5 -41 5 78.79 8.07
 5 -19 -7 1.85 6.21
 5 -16 -8 149.46 9.79
 5 -9 -10 163.5 10.13
 5 1 -12 8.04 5.94
 5 8 -13 31.17 6.66
 5 21 -14 15.97 6.31
 4 -23 -4 2.61 6.06
 4 3 -11 46.45 6.1
 3 -40 10 0.22 5.58
 3 -36 6 292.12 13.64
 3 -32 3 6.92 5.57
 3 -8 -7 88.06 7.36
 3 8 -10 82.15 6.79
 2 -40 17 20.66 3.74
 2 -38 13 -0.92 4.19
 2 -23 1 4.32 5.1
 1 38 -6 38.36 3.08
 0 -29 27 36.86 4.62
 0 21 -3 2013.21 76.61
 0 33 -3 257.36 11.19
 -1 -18 15 6.93 3.13
 -1 -17 14 692.19 27.08
 -1 3 4 2046.77 78.09
 -1 13 2 34.64 3.74
 -1 41 2 97.53 7.02
 -2 -5 32 80.86 8.92
 -2 -8 29 47.74 7.06
 -2 -9 20 5.41 4.74
 -2 54 12 14.46 7.16
 -2 49 10 0.82 6.79
 -2 41 8 166.57 10.51
 -2 21 7 39.35 6.66
 -3 12 26 79.87 8.49
 -3 11 25 12.63 7.18
 -3 11 24 1.84 7.76
 -3 11 23 18.84 7.24
 -3 12 22 198.95 11.74
 -3 14 20 11.36 7.06
 -3 16 19 6.07 6.96
 -3 18 18 15.99 6.91
 -3 36 18 67.83 7.72
 -3 22 17 196.72 11.58
 -3 23 17 -2.66 6.97
 -3 24 17 356.46 17.17
 -3 25 17 8.22 7.22
 -3 29 17 19.1 7.49
 -3 30 17 8.95 7.56
 -3 31 17 14.06 6.64
 -3 32 17 33.46 7.87
 7 14 -15 24.37 7.75
 6 -36 0 27.73 7.16
 6 -19 -8 88.43 9.11
 6 2 -13 29.39 7.61
 5 -48 15 19.22 7.08
 5 -46 11 5.23 6.92
 5 -37 2 9.12 6.98
 5 -34 0 73.49 8.5
 5 -24 -5 97.78 8.33
 5 -4 -11 4.97 6.09
 5 22 -14 80.41 8.06
 5 23 -14 3.83 6.79
 4 -46 15 8.76 5.98
 4 -37 4 9.55 6.55
 4 -31 0 418.18 18.61
 4 -25 -3 4.92 5.81
 4 -11 -8 15.47 5.96
 4 -7 -9 942.64 37.71
 4 11 -12 6.19 5.15
 3 -42 13 18.91 5.41
 3 -39 9 70.2 6.96
 3 -38 8 211.1 11
 3 -37 7 33.03 5.92
 3 20 -11 162.08 8.25
 2 -16 -2 20.97 4.34
 2 -10 -4 1532.6 59.1
 2 23 -9 121.85 6.01
 0 44 -2 8.54 4.6
 -1 -20 29 -0.38 4.92
 -1 -21 20 112.37 6.47
 -1 -16 13 102.66 5.64
 -1 -6 7 51.12 3.56
 -1 55 5 74.99 7.75
 -1 26 1 229.71 10.77
 -1 27 1 184.49 9.3
 -1 28 1 102.58 6.85
 -1 29 1 357.05 15.56
 -2 -9 28 1.6 6.25
 -2 -10 25 3.43 5.22
 -2 -10 24 19.72 6.01
 -2 -10 23 61.41 6.43
 -2 -10 22 274.73 13.49
 -2 -8 18 13.42 5.16
 -2 -7 17 532.5 22.13
 -2 -6 16 49.64 5.57
 -2 52 11 34.43 8.11
 -2 5 10 1171.92 45.79
 -2 46 9 5.99 7.69
 -2 13 8 117.98 8.03
 -2 42 8 19.9 6.4
 -2 20 7 189.73 10.33
 -2 34 7 177.53 9.99
 -2 35 7 40.67 6.34
 -3 11 26 6.73 7.1
 -3 10 24 199.69 11.83
 -3 11 22 12.12 7.88
 -3 13 20 6.52 7.96
 -3 15 19 78.26 8.23
 -3 17 18 128.42 9.87
 -3 37 18 -2.48 7.45
 -3 38 18 71.77 8.7
 -3 20 17 48.44 7.33
 -3 21 17 38.07 7.26
 -3 33 17 22.2 7.67
 -3 34 17 93.78 9.17
 6 -24 -6 11.62 7.49
 6 -12 -10 295.05 15.36
 6 10 -14 -1.39 7.77
 5 -47 13 9.23 6.54
 5 -12 -9 117.32 8.73
 5 9 -13 60.28 7.26
 4 -45 13 50.49 6.96
 4 -43 10 0.1 6.21
 4 -34 2 112.44 8.02
 4 -27 -2 114.44 8.04
 4 -20 -5 92.79 7.58
 3 -43 15 14.01 5
 3 -20 -3 109.85 8.04
 3 2 -9 949.64 37.34
 3 21 -11 119.13 6.8
 2 -31 6 852.5 33.63
 2 -13 -3 648.8 25.91
 2 -2 -6 2519.57 96.3
 2 3 -7 110.81 6.1
 2 31 -9 417.82 16.28
 0 34 -3 27.62 3.72
 -1 -18 32 0.51 5.9
 -1 -21 27 65.68 5.99
 -1 52 4 74.28 7.9
 -1 7 3 752.19 29.35
 -1 48 3 199.87 11.48
 -1 42 2 55.55 6.01
 -1 24 1 573.55 23.05
 -1 25 1 0.26 4.47
 -1 30 1 33.61 5.46
 -1 31 1 760.81 30.39
 -2 -7 31 77.92 9.05
 -2 -10 26 40.84 6.12
 -2 -5 15 539.36 22.18
 -2 -2 13 884.09 35.12
 -2 0 12 285.73 13
 -2 55 12 23.87 7.39
 -2 50 10 11.35 7.86
 -2 8 9 -2.33 5.2
 -2 19 7 369.42 16.47
 -2 36 7 309.57 14.59
 -3 11 27 7.13 7.2
 -3 10 26 34.96 8.37
 -3 10 25 80.99 8.4
 -3 10 23 42.83 7.42
 -3 10 22 137.32 9.88
 -3 11 21 30.9 7.26
 -3 12 20 0 6.98
 -3 14 19 57.41 7.61
 -3 16 18 127.04 9.15
 -3 19 17 78.71 7.91
 -3 35 17 17.15 7.54
 -3 36 17 133.29 9.99
 -3 26 16 274.33 14.24
 -3 27 16 2.55 7.03
 -3 28 16 97.93 9.05
 -3 29 16 -1.63 7.2
 6 -37 1 1.41 6.32
 6 -34 -1 46 7.54
 6 -26 -5 50.02 8.06
 6 -21 -7 148.3 10.76
 6 -15 -9 47.94 8.43
 6 -3 -12 64.02 8.52
 6 3 -13 110.43 9.37
 5 -38 3 25.79 7.17
 5 -32 -1 -0.96 6.71
 5 -26 -4 7.43 6.46
 5 -21 -6 98.54 8.26
 5 -8 -10 16.3 6.27
 5 2 -12 16.2 5.9
 4 -42 9 0 5.92
 4 -38 5 148.45 9.63
 4 -17 -6 183.02 10.4
 4 -14 -7 245.99 12.49
 4 4 -11 94.83 7.61
 4 12 -12 782.61 31.55
 3 -44 18 1.37 4.61
 3 -33 4 152.62 8.68
 3 -30 2 2.37 5.32
 3 -11 -6 137.87 8.97
 3 -3 -8 95.54 7.23
 3 9 -10 45.33 5.86
 3 22 -11 50.74 4.95
 2 -39 15 5.34 3.72
 2 -28 4 300.77 13.26
 2 10 -8 1316.93 50.7
 2 24 -9 187.61 8.13
 1 -15 1 890.08 34.39
 1 2 -4 2103.02 80.08
 -1 -19 31 56.16 6.81
 -1 -19 16 213.38 9.51
 -1 23 1 179.79 8.72
 -1 32 1 161.28 8.52
 -2 -6 32 2.7 7.97
 -2 -8 30 18.58 7.2
 -2 -10 21 316.43 14.5
 -2 -9 19 139.25 7.96
 -2 2 11 333.83 14.67
 -2 53 11 36.05 8.16
 -2 47 9 73.72 8.27
 -2 12 8 378.85 16.55
 -2 43 8 127.58 9.72
 -2 18 7 40.79 6.37
 -2 37 7 1.77 5.64
 -3 10 27 1.47 8.08
 -3 9 26 27.2 7.28
 -3 9 25 36.38 8.16
 -3 9 24 6.75 7.64
 -3 9 23 2.89 6.95
 -3 13 19 -0.27 6.58
 -3 15 18 45.36 7.83
 -3 18 17 7.54 6.4
 -3 37 17 2.44 7.57
 -3 23 16 11.99 6.64
 -3 24 16 263.86 13.69
 -3 25 16 4.08 6.66
 -3 30 16 17.96 7.53
 -3 31 16 6.63 7.38
 -3 32 16 24.67 7.77
 -3 33 16 12.56 7.56
 6 -32 -2 4.4 7.05
 6 -28 -4 26.61 7.6
 6 -18 -8 6.87 6.73
 6 11 -14 19.84 7.05
 5 -45 10 91.68 8.88
 5 -35 1 6.79 6.47
 5 -28 -3 19.29 6.99
 5 -18 -7 1.35 6.26
 5 -15 -8 1.3 5.39
 5 -3 -11 112.55 8.36
 5 10 -13 103.38 8.37
 4 -41 8 108.87 8.6
 4 -40 7 14.96 6.67
 4 -39 6 33.61 6.47
 3 -22 -2 619.96 25.49
 3 -17 -4 1055.29 41.86
 3 -14 -5 7.25 5.98
 2 -37 12 3.44 4.21
 2 -6 -5 0.39 4.09
 2 25 -9 35.5 3.15
 2 30 -9 25.03 2.47
 1 -23 5 48.18 4.1
 0 -12 4 121.82 4.81
 0 45 -2 103.06 6.67
 0 20 -3 12.35 2.33
 0 35 -3 109.26 5.99
 -1 -15 12 466.76 18.59
 -1 43 2 58.85 6.07
 -1 22 1 1204.04 46.59
 -1 33 1 265.93 12.02
 -2 -9 29 0.06 6.51
 -2 51 10 33.16 8.13
 -2 48 9 18.65 7.18
 -2 44 8 22.1 6.78
 -2 38 7 302 14.36
 -3 9 27 65.32 9.08
 -3 8 25 11.14 6.85
 -3 8 24 87.92 8.54
 -3 9 22 44.56 8.44
 -3 10 21 13.98 7.14
 -3 12 19 91.39 8.31
 -3 14 18 196.7 11.25
 -3 17 17 35.18 6.7
 -3 38 17 116.08 9.77
 -3 39 17 0.65 7.23
 -3 21 16 10.09 6.59
 -3 22 16 182.46 10.87
 -3 34 16 66.81 8.69
 -3 35 16 -0.36 7.59
 6 -11 -10 -2.7 7.44
 6 -2 -12 103.43 9.09
 6 12 -14 -2.87 7.44
 5 -44 9 7.07 6.47
 5 -39 4 30.43 7.1
 5 3 -12 121.14 8.8
 4 -46 16 22.96 6.6
 4 -44 12 3.19 6.29
 4 -35 3 2.78 5.77
 4 -32 1 29.81 6.55
 4 -22 -4 478.34 20.67
 4 -10 -8 17.12 5.9
 4 -6 -9 120.55 8.17
 4 13 -12 16.45 5.24
 3 -28 1 242.93 11.93
 3 -7 -7 155.78 9.13
 3 23 -11 129.85 7.06
 3 32 -11 19.7 3.36
 2 -32 7 0.62 4.13
 2 -18 -1 51.44 5.54
 2 26 -9 363.04 14.43
 2 29 -9 600.89 23.24
 1 -26 7 464.94 18.52
 0 -29 28 27.03 4.52
 0 -30 23 1.82 3.02
 -1 -20 30 -0.41 5.09
 -1 -21 28 112.13 7.69
 -1 -22 24 69.82 5.72
 -1 -22 23 50.31 5.28
 -1 -21 19 95.09 5.74
 -1 -1 5 176.03 7.93
 -1 53 4 2.66 7.6
 -1 49 3 -1.19 6.2
 -1 12 2 3086.41 117.51
 -1 34 1 74.29 5.87
 -2 -10 28 84.13 7.9
 -2 -11 25 31.26 6.17
 -2 -11 24 28.99 6.08
 -2 -11 23 22.58 5.96
 -2 -10 20 188.68 9.99
 -2 54 11 10.18 7.8
 -2 4 10 26.3 5.82
 -2 7 9 1202.2 46.9
 -2 11 8 359.82 15.74
 -2 17 7 201.45 10.59
 -2 39 7 37.72 6.22
 -3 8 26 0.11 7.7
 -3 8 23 19.94 7.03
 -3 9 21 155.3 10.92
 -3 13 18 1.06 6.3
 -3 16 17 127.83 8.99
 -3 40 17 43.91 8.11
 -3 19 16 5.51 6.33
 -3 20 16 108.27 8.38
 -3 36 16 111.21 8.75
 7 8 -14 20.61 8.01
 6 -35 0 20.92 7.08
 6 -23 -6 22.65 7.79
 6 4 -13 21.35 7.37
 5 -47 14 3.67 6.76
 5 -46 12 -2.42 6.81
 5 -40 5 14.92 6.8
 5 -33 0 3.54 6.74
 5 -23 -5 42.37 7.11
 5 -11 -9 7.81 6.13
 5 -7 -10 316.51 15.53
 5 11 -13 27.14 6.49
 4 -1 -10 10.41 5.04
 4 5 -11 78.96 7.09
 3 -44 19 -0.95 4.58
 3 -34 5 110.18 7.28
 3 -26 0 696.37 28.3
 3 -24 -1 600.9 24.69
 3 3 -9 58.24 6.09
 3 10 -10 306.97 13.79
 3 24 -11 110.3 6.35
 3 25 -11 0.65 3.85
 3 31 -11 283.19 12.02
 2 27 -9 171.64 7.36
 2 28 -9 124.22 5.7
 1 -6 -2 16.47 4.12
 1 39 -6 130.28 6.08
 0 -30 24 1.66 3.2
 0 -30 22 8.84 2.77
 0 36 -3 12.21 3.68
 -1 -22 25 128.01 7.8
 -1 -20 17 126.02 6.59
 -1 44 2 12.14 5.17
 -1 35 1 31.2 4.85
 -2 -7 32 77.7 9.36
 -2 -8 31 10.73 7.44
 -2 -9 30 29.23 6.64
 -2 -11 22 12.42 5.84
 -2 -8 17 4.65 4.57
 -2 -7 16 722.9 28.98
 -2 -1 12 27.25 5.93
 -2 52 10 2.48 7.58
 -2 49 9 -1.37 7.66
 -2 45 8 204.39 12.11
 -2 16 7 143.47 8.69
 -2 40 7 62.59 6.76
 -3 8 27 12.47 7.34
 -3 7 25 42.72 8.17
 -3 7 24 12.07 7.71
 -3 8 22 24.87 7.23
 -3 11 19 28.49 6.74
 -3 15 17 1.97 6.27
 -3 18 16 8.77 6.14
 -3 37 16 2.99 7.49
 -3 38 16 183.88 11.66
 -3 24 15 224.55 12.18
 -3 25 15 -0.63 6.32
 -3 26 15 191.99 11.2
 -3 27 15 5.49 7.01
 -3 28 15 118.66 9.38
 -3 29 15 69.19 8.14
 -3 30 15 35.79 7.65
 -3 31 15 75.33 8.49
 -3 32 15 13.26 7.51
 6 -33 -1 32.93 7.44
 6 -25 -5 -0.47 7.41
 6 -20 -7 0.47 7.65
 6 -17 -8 120.39 10.02
 6 -14 -9 224.72 12.98
 6 13 -14 4.46 6.52
 5 -42 7 11.69 6.73
 5 -41 6 38.67 7.17
 5 -36 2 73.45 8.34
 5 -2 -11 0.03 6.85
 4 -45 14 33.19 7.01
 4 -30 0 20.12 6.25
 4 -24 -3 221.78 11.6
 4 -19 -5 27.22 6.31
 4 -13 -7 6.36 5.97
 4 14 -12 480.94 20.33
 3 -31 3 395.32 17.39
 3 26 -11 56.93 4.66
 3 27 -11 61.89 4.86
 3 29 -11 294.49 12.55
 3 30 -11 1.22 3.34
 2 -36 11 106.86 6.58
 2 -33 8 137.3 7.58
 2 -26 3 283.9 12.73
 2 11 -8 394.47 16.1
 1 -17 2 860.11 33.27
 0 46 -2 42.93 5.12
 -1 -22 26 97.56 6.78
 -1 -4 6 9.63 3.11
 -1 54 4 28.23 7.15
 -1 50 3 213.41 12.04
 -1 36 1 137.56 7.8
 -2 -10 29 92.09 8.32
 -2 -11 27 4.97 6.24
 -2 -9 18 193.32 9.87
 -2 -6 15 4.11 4.29
 -2 -3 13 10.01 5.59
 -2 1 11 34.38 6.05
 -2 55 11 51.1 8.61
 -2 46 8 44.86 7.47
 -3 8 28 4.18 8.07
 -3 7 27 143.89 10.34
 -3 7 26 61.77 7.94
 -3 7 23 1.3 6.71
 -3 7 22 181.06 11
 -3 8 21 27.55 7.26
 -3 10 19 52.11 7.25
 -3 12 18 174.76 10.33
 -3 14 17 250.82 12.69
 -3 17 16 7.92 6.24
 -3 39 16 6.87 7.46
 -3 22 15 77.28 7.76
 -3 23 15 35.24 6.67
 -3 33 15 49.75 8.2
 -3 34 15 128.63 10.03
 7 9 -14 6.53 7.02
 6 -36 1 6.61 6.71
 6 -31 -2 32.46 7.6
 6 -27 -4 3.86 7.18
 6 -10 -10 204.88 12.37
 6 -1 -12 10.89 7.49
 6 5 -13 226.62 12.85
 6 14 -14 0.72 7.25
 5 -31 -1 61.98 8.56
 5 -27 -3 114.81 8.93
 5 -25 -4 10.81 6.56
 5 -20 -6 25.21 6.45
 5 -17 -7 4.25 6.3
 5 -14 -8 225.27 12.12
 5 4 -12 30.86 5.92
 5 12 -13 168.73 9.81
 4 -43 11 8.96 6.49
 4 -36 4 283.69 14.16
 4 -26 -2 143.71 9.1
 4 -16 -6 413.63 18.41
 3 -43 16 46.87 5.6
 3 -42 14 1.56 4.77
 3 -40 11 10.89 5.43
 3 -19 -3 315.92 15
 3 -10 -6 61.44 6.83
 3 -2 -8 539.17 22.33
 3 28 -11 25.19 3.8
 2 -40 18 17.74 3.41
 2 -35 10 0.48 4.02
 2 -20 0 74.12 6.12
 2 -9 -4 764.02 30.19
 2 -1 -6 17.68 4.14
 1 -12 0 149.68 6.88
 0 -30 25 2.88 3.42
 0 37 -3 31.06 4.11
 -1 -21 29 30.44 5.71
 -1 -22 21 16.86 4.11
 -1 2 4 2236.81 85.24
 -1 6 3 64.59 5.08
 -1 45 2 60.5 6.18
 -1 37 1 34.39 5.61
 -2 -11 21 0.12 5.4
 -2 -10 19 202.85 10.25
 -2 53 10 55.03 8.45
 -2 50 9 9.7 7.73
 -2 10 8 1203.6 46.99
 -2 15 7 103.59 7.44
 -2 41 7 1.65 5.75
 -2 25 6 74.17 7.25
 -2 29 6 8.16 5.94
 -2 30 6 11.37 6.12
 -2 31 6 2.61 5.36
 -3 7 28 97.72 9.07
 -3 6 26 11.06 7.74
 -3 6 25 5.91 7.44
 -3 6 24 2.66 7.49
 -3 6 23 9.54 6.59
 -3 11 18 48.89 6.82
 -3 13 17 10.01 6.2
 -3 16 16 168.62 10.26
 -3 20 15 45.27 6.8
 -3 21 15 172.51 10.42
 -3 35 15 2.04 7.42
 -3 36 15 122.62 9.91
 7 10 -14 92.96 9.45
 6 -29 -3 6.27 7.28
 6 15 -14 54.5 8.15
 5 -45 11 61.4 8.04
 5 -37 3 -4.02 6.98
 5 -10 -9 74.08 7.65
 5 -6 -10 0.55 6
 5 13 -13 4.53 6.2
 4 -46 17 15.6 6.17
 4 -33 2 20.53 6.39
 4 -9 -8 256.38 12.66
 4 -5 -9 712.05 29.13
 4 0 -10 789.91 32.06
 4 6 -11 6 5.71
 4 15 -12 4.48 4.97
 3 -44 20 1.21 4.57
 3 -35 6 0.37 5.16
 3 -6 -7 76.78 6.95
 3 11 -10 2.39 4.95
 2 -34 9 224.45 10.44
 2 -29 5 573 23.13
 2 -22 1 574.4 23.31
 2 -15 -2 93.12 6.1
 1 -19 3 379.98 15.3
 1 -2 -3 1219.66 46.86
 0 19 -3 3561.78 135.15
 -1 -20 31 3.37 5.79
 -1 -22 27 7.06 4.61
 -1 -14 11 511.3 20.17
 -1 11 2 36.29 3.95
 -2 -7 33 65.06 9.34
 -2 -8 32 2.98 6.93
 -2 -9 31 34.3 7.15
 -2 -11 28 0.66 6.08
 -2 -5 14 2.4 4.86
 -2 56 11 -0.92 7.83
 -2 3 10 743.56 29.82
 -2 6 9 3.92 4.99
 -2 47 8 33.87 7.87
 -2 42 7 50.98 7.42
 -2 24 6 563.6 23.76
 -2 32 6 102.11 7.61
 -2 33 6 6.21 5.61
 -3 6 27 1.93 7.81
 -3 6 22 11.19 6.93
 -3 7 21 236.06 12.74
 -3 8 20 34.01 6.97
 -3 15 16 12.49 6.17
 -3 19 15 131.93 9.1
 -3 37 15 21.77 7.79
 7 11 -14 -2.9 6.83
 6 -37 2 1.78 6.72
 6 -34 0 4.2 6.73
 6 -22 -6 -3.34 7.61
 6 -13 -9 1.53 6.59
 6 -5 -11 18.84 7.72
 6 0 -12 117.76 9.79
 6 6 -13 19.26 7.18
 6 16 -14 -5.61 7.37
 5 -47 15 2.83 7.18
 5 -46 13 10.75 6.99
 5 -34 1 154.41 10.56
 5 -22 -5 74.91 7.58
 5 -1 -11 1.26 5.76
 5 5 -12 285.19 14.04
 4 -37 5 1.04 6.39
 4 -21 -4 13.25 6.05
 3 -39 10 60.21 6.47
 3 -36 7 219.89 11.18
 3 -29 2 178.7 9.46
 3 -16 -4 23.28 6.29
 3 -13 -5 48.47 6.61
 3 4 -9 457.34 19.44
 2 -12 -3 46.65 4.92
 2 -5 -5 480.49 19.52
 1 -33 14 75.96 4.19
 1 -9 -1 3128.34 118.98
 1 17 -6 1612.41 61.24
 0 -29 18 266.87 10.74
 0 38 -3 302.01 13
 -1 51 3 1.92 6.36
 -1 46 2 136.33 8.59
 -1 38 1 92.65 6.66
 -2 -10 30 33.75 7.11
 -2 -12 25 2.16 5.65
 -2 -12 24 7.56 6.08
 -2 -12 23 133.98 8.56
 -2 54 10 0.36 7.54
 -2 51 9 14.44 7.13
 -2 14 7 800.82 31.99
 -2 43 7 7.73 6.17
 -2 22 6 421.58 18.3
 -2 23 6 14.53 6.23
 -2 34 6 340.69 15.52
 -2 35 6 1.41 4.96
 -3 6 28 -1.21 7.99
 -3 5 26 70.51 8.7
 -3 5 25 16.38 7.56
 -3 5 24 7.28 7.31
 -3 5 23 -1.68 6.7
 -3 7 20 339.08 16.17
 -3 10 18 117.19 9.05
 -3 12 17 285.33 14.45
 -3 42 16 15.22 7.32
 -3 18 15 1.2 6.38
 -3 38 15 148.81 10.54
 -3 25 14 3.19 6.33
 -3 26 14 75 7.77
 -3 28 14 35.54 7.03
 -3 29 14 161.7 10.47
 -3 30 14 0.26 6.78
 -3 31 14 130.47 8.94
 -3 32 14 18.73 7.59
 6 -24 -5 117.16 9.62
 6 -19 -7 232.03 13.32
 6 -16 -8 37.32 8.18
 6 -9 -10 0.81 7.47
 6 7 -13 173.49 11.18
 5 -44 10 -3.15 6.87
 5 -38 4 -1.88 6.79
 5 14 -13 122.23 8.78
 4 -45 15 27.83 6.36
 4 -44 13 0.94 6.09
 4 -38 6 34.25 6.71
 4 -31 1 240.99 12.12
 4 -12 -7 278.93 13.64
 4 7 -11 108.85 7.42
 4 16 -12 115.34 7.79
 3 -38 9 52.15 6.41
 3 -37 8 7.53 6.12
 3 -32 4 0.54 5.63
 3 -21 -2 1.31 5.89
 0 -30 26 11.27 1.75
 0 -30 21 -5.3 1.49
 0 47 -2 18.07 5.21
 -1 -21 18 25.33 3.64
 -1 39 1 66.19 6.38
 -2 -11 29 2.13 6.05
 -2 -11 20 -0.18 5.01
 -2 -2 12 368.47 16.01
 -2 0 11 508.49 20.96
 -2 57 11 34.26 8.46
 -2 9 8 396.09 16.91
 -2 48 8 65.89 8.57
 -2 21 6 13.43 6.06
 -2 36 6 414.11 18.27
 -3 5 27 98.51 9.53
 -3 5 22 218.5 12.15
 -3 6 21 2.31 6.55
 -3 14 16 375.51 17.2
 -3 43 16 5.92 6.53
 -3 17 15 122.68 8.56
 -3 23 14 84.73 7.2
 -3 24 14 103.79 8.38
 -3 33 14 99.25 9.31
 -3 34 14 57.01 8.26
 -3 35 14 20.03 7.8
 7 12 -14 91.32 9.41
 6 -38 3 28.33 7.51
 6 -32 -1 0.48 7.78
 6 17 -14 172.4 11.17
 5 -43 9 12.41 6.76
 5 -39 5 14.32 6.82
 5 -32 0 31.76 7.84
 5 -24 -4 36.95 6.95
 5 -19 -6 110.01 8.64
 5 -16 -7 69.28 7.37
 5 -13 -8 1.94 6.33
 5 6 -12 13.04 5.85
 5 15 -13 52.72 7.21
 4 -46 18 11.96 6.05
 4 -41 9 50.47 7.09
 4 -40 8 24.49 6.14
 4 -39 7 35.07 6.4
 4 -34 3 171.33 10.23
 4 -23 -3 15.37 6.11
 4 -18 -5 29.95 5.55
 4 -15 -6 174.42 9.97
 4 -4 -9 34.49 5.99
 4 1 -10 11.73 5.52
 4 17 -12 56.33 6.24
 3 -23 -1 3.07 5.47
 3 -1 -8 12.57 6.13
 3 12 -10 251.73 11.89
 2 -39 16 2.53 3.74
 2 12 -8 397.8 16.27
 1 -36 25 -0.15 1.21
 1 -27 8 211.89 9.15
 0 39 -3 106.48 6.19
 -1 -21 30 47.03 6.28
 -1 -22 28 20.02 5.24
 -1 -22 20 117.38 6.65
 -1 -9 8 610.7 23.74
 -1 52 3 100.22 8.96
 -1 47 2 43.71 6.72
 -2 -8 33 5.79 8.21
 -2 -9 32 44.22 8.17
 -2 -12 27 184.65 10.65
 -2 -12 22 369.57 16.75
 -2 -10 18 62.7 5.7
 -2 -9 17 314.23 14.06
 -2 -8 16 117.3 7.39
 -2 55 10 81.75 9.16
 -2 52 9 21.22 7.05
 -2 13 7 69.53 6.36
 -2 44 7 53.94 7.94
 -2 20 6 53.57 6.41
 -2 37 6 11.89 6.25
 -3 5 28 87.43 9.47
 -3 4 26 22.29 7.65
 -3 4 25 42.56 7.94
 -3 4 24 56.94 8.11
 -3 4 23 22.27 6.88
 -3 9 18 71.22 7.33
 -3 11 17 3.48 5.98
 -3 13 16 9.12 6.17
 -3 16 15 91.42 7.9
 -3 41 15 25.58 7.65
 -3 21 14 316.71 15.19
 -3 22 14 29.92 6.59
 -3 36 14 85.29 8.92
 7 13 -14 1.15 7.71
 6 -35 1 21.27 7.1
 6 -28 -3 44.03 7.92
 6 -26 -4 65.6 8.48
 6 -21 -6 114.53 9.77
 6 -12 -9 212.48 12.65
 6 -4 -11 42.8 8.28
 6 1 -12 9.99 7.43
 6 8 -13 -1.93 7.12
 6 18 -14 1.86 7.13
 5 -42 8 3.59 6.03
 5 -41 7 7.65 6.63
 5 -40 6 46.26 7.23
 5 -35 2 34.01 6.96
 5 -30 -1 12.03 7.71
 5 -26 -3 26.93 6.85
 5 -9 -9 92.61 7.98
 5 0 -11 0.39 5.9
 4 -29 0 169.81 9.73
 4 -25 -2 18.68 6.06
 4 -8 -8 4.29 5.83
 3 -43 17 87.27 6.73
 3 -41 13 17.7 5.43
 3 -25 0 27.94 5.97
 2 -30 6 10.35 4.25
 2 -17 -1 718.81 28.46
 -1 -11 9 9.58 2.89
 -1 40 1 129.26 7.73
 -2 -10 31 17.75 7.09
 -2 -7 15 335.1 14.7
 -2 2 10 3.06 4.96
 -2 5 9 1597.65 61.74
 -2 49 8 14.41 6.85
 -2 45 7 17.94 6.77
 -2 38 6 348.49 16.16
 -3 4 27 6.74 7.96
 -3 5 21 254.68 13.33
 -3 6 20 -1.88 6.42
 -3 10 17 222.1 11.68
 -3 42 15 17.08 7.55
 -3 20 14 7.72 6.26
 7 5 -13 3.03 6.68
 7 14 -14 47.21 7.61
 6 -18 -7 -3.33 7.77
 6 -15 -8 79.07 8.97
 6 -8 -10 62.75 8.45
 6 19 -14 199.77 11.84
 5 -46 14 10.94 6.68
 5 -45 12 38.86 7.51
 5 -28 -2 94.34 8.46
 5 16 -13 55.09 7.08
 4 -43 12 21.18 6.18
 4 -27 -1 161.66 9.6
 4 8 -11 90.7 6.88
 4 18 -12 1.56 4.73
 3 -18 -3 5.69 5.96
 3 -9 -6 799.09 32.08
 3 -5 -7 237.9 11.77
 3 5 -9 6.8 5.8
 2 -27 4 489.11 20.14
 -1 -18 14 1.98 2.87
 -1 -7 7 1792.81 68.37
 -2 -11 30 9.41 6.57
 -2 -12 28 112.15 8.45
 -2 -12 21 441.21 19.13
 -2 -11 19 2.35 4.69
 -2 56 10 2.01 7.72
 -2 53 9 51.22 7.64
 -2 8 8 52.38 5.72
 -2 50 8 40.54 7.3
 -2 19 6 112.4 7.82
 -2 39 6 1.5 6.07
 -3 4 28 -1.79 7.92
 -3 3 26 35.09 7.93
 -3 3 25 5.42 7.37
 -3 3 24 3.18 7.24
 -3 4 22 53.44 7.54
 -3 8 18 40.83 6.43
 -3 12 16 327.18 15.4
 -3 15 15 85.23 7.84
 -3 43 15 23.3 7.45
 -3 19 14 175.28 10.45
 -3 27 13 70.14 7.4
 -3 28 13 4 6.49
 -3 29 13 281.71 14.05
 -3 30 13 2.57 6.7
 -3 31 13 434.58 19.69
 7 6 -13 -0.05 6.95
 6 -33 0 58.23 7.88
 6 -23 -5 39.98 8.23
 6 2 -12 102.29 9.27
 6 9 -13 87.6 9.34
 6 20 -14 0.84 7.57
 5 -36 3 45.8 7.8
 5 -33 1 16.24 6.98
 5 -21 -5 110.09 8.55
 5 -12 -8 441.39 19.72
 5 1 -11 1.31 5.91
 5 7 -12 228.41 11.81
 5 17 -13 117.18 9.04
 4 -45 16 18.27 6.24
 4 -35 4 0.2 6.6
 4 -32 2 44.76 6.19
 4 -20 -4 164.84 9.64
 3 -42 15 12.41 5.31
 3 -33 5 44.33 5.54
 3 -30 3 21.23 5.43
 3 13 -10 111.1 7.26
 2 -40 19 9.85 3.42
 2 -8 -4 232.06 10.79
 2 0 -6 3554.04 135.4
 1 -24 6 496.11 19.72
 1 3 -4 2201.67 83.79
 0 -30 27 8.78 3.88
 0 40 -3 46.61 5.02
 -1 -22 29 2.04 4.26
 -1 -23 25 19.17 4.59
 -1 -23 24 7.75 4.23
 -1 -23 23 3.03 4.31
 -1 -19 15 500.75 19.9
 -1 53 3 6.29 6.65
 -1 10 2 123.79 6.44
 -1 48 2 209.62 11.69
 -1 17 1 924.28 35.9
 -1 41 1 201.84 10.46
 -2 -13 25 -1.23 5.46
 -2 -13 24 36.21 5.88
 -2 -6 14 5.33 4.8
 -2 12 7 214.54 10.67
 -2 46 7 72.76 8.66
 -2 18 6 -0.25 5.57
 -2 40 6 118.91 8.55
 -3 4 29 3.28 8.03
 -3 3 27 29.22 8.01
 -3 3 23 4.95 7.17
 -3 4 21 32.56 7.77
 -3 5 20 411.81 18.71
 -3 6 19 -0.9 6.76
 -3 9 17 21.38 6.29
 -3 11 16 2.34 6.18
 -3 14 15 225.19 11.94
 -3 44 15 7.44 7.16
 -3 18 14 3.33 6.1
 -3 40 14 4.21 7.28
 -3 24 13 10.26 6.24
 -3 25 13 0.56 6.24
 -3 26 13 8.22 6.27
 -3 32 13 3.45 6.88
 -3 33 13 220.93 12.54
 -3 34 13 15.54 7.44
 7 15 -14 3.89 6.84
 6 -36 2 21.48 6.93
 6 -11 -9 8.81 7.74
 6 -3 -11 19.47 7.78
 5 -44 11 -0.54 6.47
 5 -18 -6 33.31 6.72
 5 -15 -7 27.69 6.6
 5 -8 -9 35.9 6.64
 4 -44 14 -0.43 6.01
 4 -11 -7 104.17 7.85
 4 -3 -9 288.45 13.9
 4 2 -10 447.42 19.17
 4 19 -12 18.39 5.22
 3 -15 -4 596.84 24.72
 3 -12 -5 1.55 5.95
 3 0 -8 868.68 34.53
 2 -37 13 1.34 4.45
 0 18 -3 183.26 7.53
 -1 -21 31 32.66 5.8
 -1 -23 26 1.73 4.38
 -1 -17 13 451.13 17.97
 -1 -2 5 2277.17 86.73
 -1 5 3 369.24 15.21
 -1 42 1 14.89 5.52
 -2 -9 33 27.47 7.66
 -2 -10 32 5.67 6.8
 -2 -12 29 57.95 7.17
 -2 -13 23 -0.97 5.45
 -2 -12 20 379.78 16.63
 -2 -3 12 45.51 5.85
 -2 -1 11 43.38 5.35
 -2 57 10 65.72 8.92
 -2 54 9 1.09 6.79
 -2 51 8 8.01 7.61
 -2 47 7 19.11 6.88
 -2 41 6 32.87 6.12
 -3 3 28 103.69 9.75
 -3 2 26 25.64 6.91
 -3 2 25 90.09 8.91
 -3 3 22 135.48 10.14
 -3 45 15 37.36 8.67
 -3 17 14 322.1 15.32
 -3 41 14 48.34 8.21
 -3 23 13 119.3 8.81
 -3 35 13 64.61 8.45
 7 7 -13 0.04 7.7
 7 16 -14 22.71 7.86
 6 -37 3 -0.04 6.7
 6 -31 -1 80.95 8.5
 6 -27 -3 1.07 7.49
 6 -25 -4 5.56 7.42
 6 -20 -6 -5.11 7.79
 6 3 -12 67.78 8.47
 6 10 -13 22.95 8.16
 5 -37 4 -1.76 6.79
 5 -31 0 6.04 7.04
 5 -23 -4 54.74 7.31
 5 8 -12 -0.06 6.35
 5 18 -13 -1.09 6.12
 4 -42 11 10.84 6.72
 4 -36 5 124.56 8.83
 4 -17 -5 69 6.97
 4 -14 -6 378.77 17.15
 4 -7 -8 982.25 39.19
 4 20 -12 40 5.58
 3 -34 6 185.92 9.93
 3 -20 -2 142.23 8.95
 2 -31 7 200.77 9.72
 2 -19 0 355.23 15.27
 2 -14 -2 217.46 10.08
 2 -11 -3 1253.64 48.55
 2 -4 -5 1105.43 42.89
 2 13 -8 99.91 5.88
 1 -28 9 162.39 7.4
 1 -14 1 1.45 3.03
 1 41 -6 478.47 18.85
 -1 -20 16 61.59 4.3
 -1 49 2 -0.59 6.09
 -2 -11 31 0.28 6.86
 -2 -13 27 8.23 5.83
 -2 -13 22 2.43 5.61
 -2 4 9 53.12 5.6
 -2 17 6 20.95 5.83
 -3 3 29 33.84 8.5
 -3 2 27 17.71 7.67
 -3 2 24 216.5 12.09
 -3 2 23 119.24 9.49
 -3 3 21 159.19 10.22
 -3 4 20 5.11 7.27
 -3 5 19 135.44 9
 -3 8 17 54.77 6.73
 -3 10 16 243.56 12.44
 -3 13 15 22.24 6.61
 -3 16 14 55.08 7.06
 -3 42 14 4.59 7.42
 -3 21 13 710.96 29.51
 -3 22 13 3.39 6.17
 6 -34 1 0.63 7.59
 6 -17 -7 209.43 12.66
 6 -14 -8 166.24 11.27
 6 -2 -11 244.3 13.46
 5 -46 15 13.98 7.7
 5 -45 13 14.08 7.17
 5 -43 10 51.01 7.34
 5 -34 2 53.49 7.31
 5 -25 -3 11.69 7.34
 5 2 -11 0.92 5.74
 5 19 -13 140.86 9.19
 4 -30 1 0.49 6.1
 4 -22 -3 263.56 13.09
 4 21 -12 1.01 4.81
 3 -43 18 54.13 5.92
 3 -28 2 62.51 6.27
 3 6 -9 96.81 7.26
 3 14 -10 566.99 23.02
 1 -32 13 6.01 2.43
 0 41 -3 419.79 17.37
 -1 -23 27 10.74 4.72
 -1 -22 19 99 5.85
 -1 -13 10 46.44 3.72
 -1 1 4 354.34 14.43
 -1 16 1 1794.52 68.69
 -1 43 1 221.88 11.19
 -2 -12 30 55.45 7.46
 -2 -13 28 0.68 5.84
 -2 -11 18 36.44 5.06
 -2 -10 17 2.5 4.54
 -2 -9 16 480.97 19.98
 -2 1 10 200.16 10.15
 -2 58 10 8.09 7.2
 -2 55 9 40.92 7.49
 -2 7 8 492.79 20.36
 -2 52 8 52.52 8.5
 -2 11 7 75.93 6.36
 -2 48 7 135.86 10.19
 -2 42 6 6.03 5.87
 -3 2 28 -1.44 7.69
 -3 2 22 74.75 7.94
 -3 12 15 389.55 17.58
 -3 43 14 73.08 8.62
 -3 20 13 32.73 6.72
 -3 39 13 60.66 8.34
 7 8 -13 23.7 7.46
 6 -38 4 50.85 8.38
 6 -22 -5 81.43 8.97
 6 4 -12 44.88 7.87
 6 11 -13 21.64 7.31
 5 -38 5 32.26 6.64
 5 -27 -2 54.6 7.54
 5 -20 -5 6.48 6
 5 -11 -8 1.44 6.34
 5 9 -12 150.55 9.64
 5 20 -13 34.5 6.74
 4 -45 17 11.92 6.13
 4 -37 6 2.78 6.25
 4 -33 3 3.88 6.13
 4 -24 -2 195.14 11.02
 4 3 -10 245.08 12.26
 4 10 -11 260.66 12.36
 3 -39 11 50.79 6.14
 3 -35 7 5.62 5.16
 3 -22 -1 580.66 24
 3 -8 -6 4.63 5.88
 3 -4 -7 246.88 11.99
 2 -23 2 15.02 4.91
 2 -21 1 45.89 5.09
 1 -5 -2 5054.95 191.88
 0 -30 28 2.39 3.87
 0 -30 20 1.93 2.37
 -1 -22 30 8.69 5.32
 -1 -16 12 683.72 26.68
 -1 50 2 160.69 9.74
 -2 -13 21 -1.6 5.2
 -2 -8 15 104.72 6.77
 -2 16 6 64.68 5.74
 -2 43 6 -0.51 6.72
 -2 28 5 563.03 23.39
 -2 29 5 70.65 7.17
 -2 30 5 0.69 5.89
 -2 31 5 171.65 9.87
 -2 32 5 93.68 7.24
 -3 2 29 16.6 8.07
 -3 1 27 -1.16 7.5
 -3 1 26 5.11 7.25
 -3 1 25 2.96 7.14
 -3 1 24 -3.59 7.35
 -3 7 17 37.01 6.24
 -3 9 16 41.15 6.41
 -3 15 14 521.18 22.38
 -3 44 14 1.74 7.33
 -3 19 13 544.57 23.38
 -3 40 13 1.86 8.34
 7 9 -13 5.35 6.9
 6 -32 0 3.67 7.85
 6 -10 -9 140.95 10.55
 6 12 -13 35.8 8.33
 5 -41 8 4.58 6.63
 5 -40 7 64.68 7.59
 5 -39 6 21.33 6.91
 5 -17 -6 115.82 8.84
 5 -14 -7 306.85 14.99
 5 -7 -9 245.27 12.85
 5 21 -13 85.3 8.27
 4 -43 13 55.19 7.15
 4 -40 9 22.17 6.47
 4 -39 8 27.85 6.3
 4 -38 7 2.35 6.71
 4 -26 -1 13.67 5.85
 4 -19 -4 4.39 5.84
 4 -10 -7 127.93 8.63
 4 22 -12 213.06 10.57
 3 -41 14 2.27 5
 3 -38 10 -0.31 5.91
 3 -36 8 248.27 12.24
 3 -31 4 257.99 12.29
 3 -24 0 551.85 22.99
 2 -36 12 19.64 4.58
 2 -32 8 11.57 4.26
 2 -28 5 70.98 5.45
 0 42 -3 1.89 4.04
 -1 -23 28 28.68 5.18
 -1 -23 21 19.18 4.13
 -1 -5 6 4384.87 166.46
 -1 44 1 0.1 4.92
 -2 -10 33 10.14 7.84
 -2 -11 32 1.84 7.29
 -2 -13 29 1.01 5.81
 -2 -12 19 225.35 10.85
 -2 56 9 8.58 7.72
 -2 53 8 51.97 8.12
 -2 49 7 -1.27 7.58
 -2 44 6 58.4 7.79
 -2 33 5 94.7 7.26
 -2 34 5 271.72 13.38
 -3 1 28 11.85 7.7
 -3 1 23 -0.39 7.16
 -3 2 21 27.26 7.56
 -3 3 20 305.45 14.84
 -3 4 19 19.45 6.83
 -3 11 15 31.56 6.56
 -3 14 14 75.98 7.39
 -3 45 14 68.61 8.46
 -3 18 13 11.47 6.59
 -3 41 13 177.75 11.33
 -3 26 12 28 6.53
 -3 27 12 95 8.24
 -3 28 12 29.71 6.73
 -3 29 12 264.41 13.49
 -3 30 12 1.99 6.39
 -3 31 12 375.49 17.48
 -3 32 12 6.86 6.65
 -3 33 12 365.28 17.18
 -3 34 12 23.7 7.3
 6 -35 2 7.25 6.92
 6 -30 -1 16.22 7.33
 6 -24 -4 145.35 10.5
 6 -19 -6 285.14 15.14
 6 -13 -8 5.1 7.85
 6 -1 -11 3.12 7.29
 5 -44 12 0.02 6.91
 5 -35 3 92.97 8.83
 5 -32 1 15.08 7.73
 5 -22 -4 9.68 6.32
 5 3 -11 121.82 8.97
 5 10 -12 22.43 6.46
 5 22 -13 88.6 8.34
 4 -44 15 1.06 5.93
 4 -6 -8 4.33 5.91
 4 23 -12 6.71 5.32
 3 -42 16 5.61 5.01
 3 -37 9 2.26 5.83
 3 -17 -3 188.4 10.27
 3 -11 -5 304.17 14.28
 3 15 -10 48.24 5.21
 2 -40 20 2.52 3.37
 2 -39 17 1.42 3.68
 2 -38 15 95.11 6.03
 2 1 -6 10.67 4.34
 2 14 -8 263.29 11.37
 1 -34 16 1.14 2.47
 1 -29 10 413.69 16.5
 1 -22 5 228.13 9.97
 1 -1 -3 5.57 3.92
 -1 -21 17 90.29 5.22
 -1 9 2 181.63 8.34
 -2 -12 31 27.33 7.13
 -2 -14 26 7.9 5.98
 -2 -14 24 -2.96 5.16
 -2 -7 14 72.78 5.78
 -2 3 9 732.26 29.16
 -2 10 7 1646.71 63.63
 -2 15 6 50.11 5.91
 -2 24 5 614.58 25.38
 -2 35 5 5.25 5.53
 -2 36 5 400.18 17.65
 -3 0 26 38.93 7.75
 -3 0 25 78.26 8.33
 -3 1 22 14.09 7.15
 -3 8 16 64.7 6.87
 -3 46 14 17.29 7.46
 -3 17 13 301.11 14.53
 -3 42 13 -1.08 7.23
 -3 24 12 27.56 6.68
 -3 25 12 -0.11 6.34
 7 3 -12 19.91 7.27
 7 10 -13 114.53 10.14
 6 -26 -3 83.74 8.83
 6 -16 -7 19.87 7.93
 6 5 -12 87.73 8.73
 6 13 -13 1.6 7.61
 5 -46 16 12.77 7.16
 5 -45 14 4.6 6.67
 5 -2 -10 124.37 8.7
 5 23 -13 4.29 6.79
 4 -34 4 150.06 9.79
 4 -31 2 63.56 7.03
 4 -16 -5 403.63 17.98
 4 -13 -6 36.96 6.37
 4 4 -10 159.25 9.54
 4 11 -11 6.23 5.61
 4 24 -12 374.79 16.44
 3 -43 19 25.93 5.2
 3 -14 -4 15.52 6.11
 3 7 -9 2.94 5.54
 2 -35 11 29.04 4.74
 2 -34 10 81.15 5.6
 2 -33 9 5.85 4.18
 2 -16 -1 282.5 12.67
 1 -31 12 6.57 2.55
 1 -16 2 87.91 4.9
 1 -11 0 411.88 16.51
 1 42 -6 12.64 2.72
 -1 51 2 6.22 6.46
 -1 15 1 749.19 29.25
 -1 45 1 219.89 11.2
 -2 -14 27 124.02 8.6
 -2 -14 23 132.15 8.38
 -2 -4 12 296.67 13.44
 -2 -2 11 331.33 14.64
 -2 57 9 90.32 9.6
 -2 6 8 91.54 6.43
 -2 54 8 0.74 7.42
 -2 50 7 178.73 10.94
 -2 45 6 2.83 6.34
 -2 23 5 70.67 7.44
 -2 37 5 32.74 6.5
 -3 1 29 3.04 7.08
 -3 0 27 35.23 8.08
 -3 0 24 338.82 16.52
 -3 2 20 6.98 6.27
 -3 3 19 143.03 9.01
 -3 6 17 4.06 6.54
 -3 10 15 468.91 20.71
 -3 13 14 61.6 7.08
 -3 47 14 24.58 8.35
 -3 43 13 176.25 11.42
 -3 22 12 -4.28 6.25
 -3 23 12 73.21 7.55
 -3 37 12 14.27 7.31
 -3 38 12 1.78 7.31
 6 -36 3 37.83 7.41
 6 -33 1 77.85 8.98
 6 -21 -5 84.29 9.13
 6 -9 -9 50.41 8.34
 6 0 -11 359.05 17.34
 6 14 -13 34.11 7.46
 5 -43 11 99.4 9.14
 5 -36 4 -1.53 7.03
 5 -30 0 -1.8 6.84
 5 -24 -3 17.79 6.58
 5 -10 -8 339.09 16.11
 5 -6 -9 -0.67 5.99
 5 11 -12 78.82 7.65
 5 24 -13 111.87 8.39
 4 -45 18 -3.41 5.98
 4 -42 12 18.71 6.19
 4 -21 -3 170.21 9.92
 4 25 -12 1.75 5.06
 3 -32 5 21.97 5.66
 3 -29 3 208.97 10.72
 2 -7 -4 1274.35 49.33
 1 -30 11 40.21 3.38
 1 -8 -1 839.42 32.48
 1 18 -6 1.19 1.52
 0 -14 5 246.65 9.5
 0 43 -3 398.7 16.8
 -1 27 0 252.65 11.67
 -1 28 0 7.93 4.73
 -1 29 0 1015.97 39.79
 -1 30 0 37.68 5.86
 -1 31 0 1039.08 40.72
 -1 32 0 68.56 5.72
 -1 33 0 840.26 33.26
 -2 -11 33 1.96 7.55
 -2 -13 30 3.93 6.06
 -2 -14 28 139.42 9.15
 -2 -14 22 156 8.99
 -2 -13 20 1.04 4.69
 -2 0 10 -0.05 5.24
 -2 51 7 7.71 6.64
 -2 46 6 108.56 9.37
 -2 22 5 772.56 31.07
 -2 38 5 318.31 15.1
 -3 0 28 1.22 7.59
 -3 0 23 213.3 11.93
 -3 1 21 30.95 7.6
 -3 4 18 130.89 8.95
 -3 16 13 2.48 6
 -3 44 13 2.88 7.41
 -3 21 12 399.65 18.1
 -3 39 12 69.19 8.56
 7 4 -12 37.48 7.67
 7 11 -13 3.26 6.91
 6 -37 4 -0.43 6.85
 6 6 -12 8.04 7.42
 5 -33 2 75.46 8.61
 5 -26 -2 132.49 9.29
 5 -19 -5 204.71 11.5
 5 -13 -7 -2.7 6.57
 5 4 -11 6.25 5.83
 4 -35 5 61.09 7.46
 4 -29 1 196.78 10.99
 4 12 -11 510.54 21.66
 4 26 -12 337.41 15.06
 4 27 -12 17.35 5.14
 3 -40 13 93.85 7.15
 3 -19 -2 28.08 7.13
 3 -7 -6 954.25 37.84
 3 -3 -7 303.94 13.96
 3 16 -10 479.22 19.7
 2 -26 4 515.83 21.13
 2 -3 -5 105.82 6.29
 2 7 -7 462.02 18.62
 1 -25 7 -0.99 3.4
 -1 -23 29 13.96 4.93
 -1 52 2 111.82 9.27
 -1 46 1 26.54 6.11
 -1 26 0 47.91 5.12
 -1 34 0 2.78 4.47
 -2 -12 32 1.94 7.03
 -2 -11 17 37.77 5
 -2 -10 16 76.67 6.02
 -2 58 9 -0.51 7.75
 -2 55 8 43.55 8.09
 -2 9 7 1103.94 43.14
 -2 14 6 1282.28 49.91
 -2 21 5 453.96 19.29
 -2 39 5 34.97 6.51
 -3 0 29 35.06 8.2
 -3 -1 26 7.3 7.01
 -3 -1 25 1.58 6.83
 -3 0 22 95.89 8.85
 -3 7 16 14.5 6.02
 -3 9 15 77.55 7.48
 -3 12 14 154.46 9.47
 -3 15 13 305.17 14.55
 -3 45 13 93.95 9.13
 -3 20 12 52.1 7.09
 -3 40 12 23.84 7.74
 7 12 -13 172.27 11.66
 6 -31 0 100.93 8.95
 6 -23 -4 18.02 7.73
 6 -18 -6 -1.83 7.73
 6 -15 -7 100.9 9.44
 6 -12 -8 136.86 10.22
 6 -4 -10 54.87 8.37
 6 15 -13 33.94 8.04
 5 -42 10 2.35 6.42
 5 -37 5 4.02 6.71
 5 -16 -6 89.94 8.15
 5 -1 -10 20.98 6.17
 5 12 -12 68.77 7.36
 4 -25 -1 27.8 6.12
 4 -23 -2 183.6 10.49
 4 -9 -7 305.51 14.44
 4 -5 -8 1509.93 58.99
 4 5 -10 387.86 17
 4 28 -12 184.19 10.03
 4 29 -12 2.17 4.93
 3 -43 20 8.09 4.83
 2 -29 6 381.93 16.13
 2 -13 -2 232.56 10.89
 2 -10 -3 55.53 5.19
 1 -20 4 474.97 18.88
 1 -18 3 62.04 4.39
 0 17 -3 2844.45 107.94
 -1 -24 25 170.94 9.06
 -1 -24 24 111.6 6.88
 -1 -23 20 49.08 4.53
 -1 4 3 606.15 23.73
 -1 25 0 6.64 4.43
 -1 35 0 102.69 6.87
 -2 -13 31 0 6.3
 -2 -14 29 71.66 7.65
 -2 -12 18 58.77 5.68
 -2 -9 15 149.6 8.04
 -2 52 7 63.44 7.8
 -2 47 6 2.6 7.42
 -2 40 5 244.91 12.6
 -3 0 30 26.36 7.65
 -3 -1 28 14.73 7.61
 -3 -1 27 2.49 6.61
 -3 -1 24 -2 6.24
 -3 -1 23 -2.81 6.21
 -3 1 20 28.57 7.19
 -3 2 19 89.47 8.09
 -3 11 14 194.96 10.7
 -3 46 13 2.12 7.18
 -3 19 12 403.33 18.19
 -3 41 12 79.22 8.78
 -3 42 12 2.63 7.4
 -3 30 11 2.28 6.41
 -3 31 11 279.11 14.03
 7 5 -12 37.52 7.71
 6 -38 5 58.67 7.69
 6 -34 2 20.42 7.13
 6 -29 -1 56.93 7.83
 6 -27 -2 23.07 7.58
 6 -25 -3 -1.36 8.14
 6 -8 -9 23.88 7.75
 6 1 -11 5.58 7.46
 6 7 -12 66.63 8.07
 6 16 -13 8.88 7.69
 5 -45 15 2.71 6.82
 5 -44 13 -1.18 6.89
 5 -38 6 76.26 8.17
 5 -31 1 74.28 8
 5 -21 -4 168.63 10.4
 5 -9 -8 22.05 6.43
 5 5 -11 295.98 14.39
 4 -44 16 0.92 6.28
 4 -43 14 91.92 8.07
 4 -36 6 57.03 7.3
 4 -32 3 53.49 6.71
 4 -18 -4 25.86 6.23
 4 -12 -6 485.33 20.99
 3 -33 6 4.45 5.42
 3 -27 2 212.61 10.75
 3 -21 -1 36.59 6.43
 3 8 -9 141 8.48
 2 -40 21 2.39 3.39
 2 -18 0 174.06 8.95
 2 15 -8 94.37 5.59
 0 44 -3 5.03 4.57
 -1 -24 26 96.58 6.62
 -1 -22 18 294.63 12.49
 -1 -15 11 29.32 3.59
 -1 14 1 1495.53 57.35
 -1 47 1 70.01 7.16
 -1 36 0 0.14 4.79
 -2 -15 26 29.04 5.77
 -2 -14 21 378.91 16.82
 -2 2 9 79.05 6.44
 -2 5 8 1647.31 63.53
 -2 56 8 15.78 7.74
 -2 13 6 73.43 6.25
 -2 48 6 136.71 9.56
 -2 20 5 122.79 7.98
 -2 41 5 75.53 7.48
 -3 0 21 24.71 7.51
 -3 3 18 61.11 7.43
 -3 6 16 2.99 5.93
 -3 8 15 77.87 7.35
 -3 14 13 6.99 5.9
 -3 47 13 39.2 7.92
 -3 18 12 13.36 6.4
 -3 43 12 94.25 9.22
 -3 26 11 67.12 7.31
 -3 27 11 73.02 6.96
 -3 28 11 36.41 6.91
 -3 29 11 294.18 14.43
 -3 32 11 34.35 6.94
 7 13 -13 -3.83 6.85
 6 -20 -5 3.1 7.66
 5 -40 8 73.6 7.88
 5 -39 7 6.79 6.61
 5 -34 3 20.66 7.51
 5 -5 -9 263.65 13.28
 5 13 -12 -1.41 6.26
 4 -40 10 38.56 6.8
 4 -37 7 -4.87 6.86
 4 -15 -5 33.07 6.28
 4 13 -11 2.46 5.24
 3 -42 17 -0.36 4.92
 3 -41 15 16.83 5.58
 3 -39 12 35.48 6.32
 3 -25 1 11.5 5.2
 3 -23 0 74.33 6.72
 3 -16 -3 491.87 20.92
 3 -10 -5 53.65 6.78
 3 17 -10 62.98 5.3
 2 -37 14 -0.18 4
 1 4 -4 57.33 3.93
 -1 -23 30 19.5 5.25
 -1 -24 27 26.2 5.17
 -1 -24 23 83.39 5.84
 -1 24 0 265.47 11.88
 -1 37 0 2.21 4.98
 -2 -14 30 53.79 7
 -2 -15 27 11.63 6
 -2 -15 24 172.18 9.81
 -2 -13 19 5.99 4.34
 -2 -8 14 258.22 11.9
 -2 53 7 47.96 8.08
 -2 19 5 274.14 12.86
 -2 42 5 66 7.47
 -3 -2 27 18.95 7.32
 -3 -2 26 28.53 7.43
 -3 -2 25 85.59 8.57
 -3 -1 22 13.41 7.33
 -3 48 13 2.11 7.18
 -3 44 12 -0.72 7.19
 -3 24 11 114.84 8.73
 -3 25 11 0.65 6.31
 -3 36 11 154.42 10.33
 -3 37 11 2.99 7.16
 -2 -12 33 0.71 7.19
 -2 -13 32 4.08 6.81
 -3 -1 30 2.59 7.87
 -2 -15 28 1.18 5.52
 -3 -2 28 -3.58 7.18
 0 -31 25 53.67 4.21
 0 -31 24 16.72 3.11
 -3 -2 24 224.72 12.57
 -2 -15 23 38.24 6.12
 -3 0 20 1.28 6.75
 -3 1 19 18.84 6.49
 -3 10 14 117.37 8.42
 -3 13 13 41.94 6.62
 -3 17 12 530.62 22.75
 -3 45 12 95.45 9.17
 -2 -3 11 238.69 11.36
 -3 23 11 148.06 9.57
 -3 38 11 146.98 10.42
 4 -39 9 11.92 6.53
 4 -38 8 37.18 6.52
 -1 -10 8 389.43 15.43
 -2 57 8 48.97 7.72
 -2 8 7 427.71 17.97
 -2 49 6 13.66 7.56
 -2 43 5 21.86 5.98
 3 -30 4 4.34 5.25
 6 -35 3 8.87 7.82
 -1 8 2 117.14 6.18
 6 -32 1 2.04 7.72
 2 -20 1 292.27 13.03
 5 -29 0 31.79 8.2
 -1 23 0 292.45 12.62
 -1 38 0 116.21 7.39
 5 -25 -2 29.24 6.96
 5 -23 -3 33.06 6.76
 4 -20 -3 53.19 6.83
 3 -13 -4 15.24 6.13
 5 -18 -5 30.89 6.8
 2 2 -6 2486.79 94.98
 5 -12 -7 454.57 20.19
 6 -11 -8 12.07 7.73
 6 -3 -10 -0.3 7.55
 5 0 -10 173.81 10.26
 4 6 -10 6.2 4.88
 6 2 -11 252.13 13.7
 7 6 -12 2.29 7.27
 6 8 -12 5.25 7.99
 7 14 -13 93.33 9.4
 6 17 -13 128.24 9.86
 -3 -2 23 122.84 9.4
 -1 -24 22 8.31 4.01
 -3 -1 21 33.94 7.52
 -2 -14 20 233.12 11.26
 -3 2 18 238.3 12.38
 -3 5 16 4.43 6.6
 -3 7 15 175.21 10.45
 4 -42 13 2.92 5.98
 -3 49 13 1.33 7.17
 5 -43 12 92.79 8.85
 -3 16 12 115.85 8.53
 -3 22 11 52.07 7.25
 -3 39 11 7.21 7.53
 -3 40 11 61.64 8.4
 -2 -1 10 181.38 9.44
 3 -34 7 180.7 9.85
 2 -30 7 31.09 4.77
 -2 54 7 9.73 7.54
 -2 12 6 1311.41 50.98
 -1 -3 5 2610.43 99.29
 -2 18 5 244.84 11.87
 5 -35 4 28.79 7.59
 4 -33 4 43.15 6.93
 4 -30 2 2.98 5.38
 2 -22 2 480.95 19.85
 -1 48 1 91.67 7.9
 -1 39 0 181.66 9.59
 5 -27 -1 23.5 6.85
 0 45 -3 229.44 10.88
 6 -22 -4 87.12 9.12
 6 -17 -6 272.32 14.73
 5 -15 -6 162.53 10.07
 6 -14 -7 35.18 8.1
 4 -8 -7 9.53 5.26
 3 -2 -7 181.35 9.78
 4 -4 -8 24.05 5.99
 6 -7 -9 110.06 9.66
 3 9 -9 1.14 5.43
 3 18 -10 91.05 6.13
 7 1 -11 4.51 7.5
 5 6 -11 0.47 5.68
 4 14 -11 367.09 16.17
 5 14 -12 33.21 6.36
 7 15 -13 2.04 7.59
 6 18 -13 4.55 7.26
 -2 -14 31 12.83 6.88
 -2 -15 29 2.9 5.97
 -1 -24 28 24.5 5.21
 -3 -3 27 34 7.49
 0 -31 26 60.3 4.63
 -3 -3 26 35.99 7.34
 -3 -3 25 3.3 6.66
 -2 -15 22 37.72 5.85
 -3 -2 22 71.25 8.1
 2 -39 18 12.49 3.72
 4 -44 17 0.97 6.45
 5 -45 16 1.03 7.54
 5 -44 14 2.05 6.81
 -3 12 13 13.4 5.35
 -3 46 12 8.57 7.21
 3 -38 11 61.01 6.77
 -3 21 11 146.89 9.5
 -3 41 11 154 11.35
 3 -35 8 30.14 5.71
 -1 -8 7 29.21 3.2
 -2 50 6 181.16 11.48
 -2 44 5 24.83 7.14
 6 -36 4 98.58 8.95
 -1 0 4 1803 68.8
 5 -32 2 33.49 7.88
 4 -28 1 146.88 8.95
 6 -30 0 4.07 7.1
 -1 22 0 304.05 12.93
 -1 40 0 191.64 9.98
 4 -22 -2 229.7 11.89
 6 -24 -3 190.12 11.91
 2 -6 -4 72.67 5.5
 3 -6 -6 3.07 5.65
 2 8 -7 403.13 16.39
 5 -8 -8 140.67 9.56
 5 -4 -9 72.06 7.41
 7 7 -12 33.13 7.69
 6 9 -12 34.6 8.53
 6 19 -13 179.62 11.32
 -3 -2 30 21.82 8.16
 -3 -3 28 109.13 9.41
 -3 -3 24 -0.72 6.78
 0 -31 23 5.4 2.66
 2 -40 22 10.63 3.47
 -3 0 19 166.58 9.74
 -2 -12 17 0.83 4.27
 2 -38 16 231.08 10.72
 -2 -11 16 49.14 5.15
 4 -43 15 94.2 8.06
 -1 -20 15 2.21 3.02
 -1 -19 14 635.65 24.85
 -2 -7 13 67.28 6.43
 -3 15 12 558.56 23.69
 -3 47 12 22.56 7.55
 5 -42 11 3.72 7.14
 -3 20 11 168.9 10.15
 -3 42 11 -1.52 7.42
 3 -37 10 -0.11 5.41
 3 -36 9 69.97 6.99
 -2 1 9 175.02 8.74
 -2 4 8 179.98 9.04
 -2 55 7 12.62 6.65
 6 -37 5 0.71 7.76
 5 -36 5 34.7 7.42
 2 -27 5 429.95 17.86
 -2 17 5 7.42 5.35
 -2 45 5 33.42 7.29
 -2 31 4 430.03 18.44
 6 -33 2 55.9 7.7
 -1 13 1 6.28 3.69
 -1 49 1 10.28 6.54
 4 -26 0 42.78 6.33
 4 -24 -1 106.73 7.98
 2 -15 -1 673.12 26.87
 6 -26 -2 137.49 10.38
 3 -18 -2 -2.49 5.79
 5 -20 -4 3.99 6.28
 4 -17 -4 2.82 5.79
 6 -19 -5 136.09 10.47
 2 -2 -5 850.93 33.27
 4 -11 -6 10.45 6.1
 6 -10 -8 65.94 8.7
 2 16 -8 28.06 4.12
 4 1 -9 9.5 4.79
 6 -2 -10 195.11 11.93
 5 1 -10 23.6 6.23
 6 3 -11 18.3 7.69
 5 7 -11 351.53 16.1
 7 8 -12 27.02 7.47
 5 15 -12 85.78 7.74
 7 16 -13 24.78 7.24
 6 20 -13 19.43 7.32
 -2 -13 33 -0.49 7.91
 -2 -15 30 9.84 5.83
 -1 -24 29 4.44 4.94
 -3 -3 29 31.95 7.95
 -2 -16 26 13.61 5.28
 -2 -16 25 -2.94 5.18
 -3 -3 23 -3.45 6.88
 -3 -2 21 24.3 7.09
 -3 -1 20 39.06 6.63
 -1 -23 19 33.28 4.02
 3 -42 18 -0.04 4.95
 -2 -13 18 -0.74 4.57
 -3 1 18 9.55 6.21
 -2 -10 15 268.99 12.16
 -3 6 15 1.1 5.82
 3 -40 14 78.51 6.83
 -3 8 14 154.09 9.2
 2 -36 13 1 4.6
 -3 11 13 -1.52 5.9
 4 -41 12 20.52 6.92
 -3 48 12 5.18 7.93
 -3 19 11 211.67 11.54
 -3 43 11 67.48 8.4
 5 -41 10 22.37 6.89
 -3 29 10 78.8 7.66
 -3 30 10 1.86 6.3
 -3 31 10 114.89 8.59
 -2 7 7 441.52 18.34
 6 -38 6 82.91 9.05
 5 -37 6 4.29 6.78
 -2 51 6 1.02 7.3
 4 -34 5 116.41 9.35
 3 -31 5 40.31 5.56
 -2 28 4 258.35 12.84
 -2 29 4 320.71 14.58
 -2 30 4 6.63 5.11
 -2 32 4 144.59 8.51
 -2 33 4 189.87 10.15
 -2 34 4 267.56 13.1
 -2 35 4 58.85 6.24
 4 -31 3 1.91 5.47
 3 -28 3 49.12 6.12
 5 -30 1 39.13 8.22
 1 -13 1 112.71 5.69
 -1 21 0 497.95 20.04
 -1 41 0 289.73 13.32
 5 -22 -3 1.97 6.21
 0 46 -3 14.31 5
 5 -17 -5 312.63 15.25
 4 -14 -5 493.15 21.22
 6 -16 -6 2.74 7.79
 6 -13 -7 12.49 7.96
 5 -11 -7 6.53 6.53
 6 -6 -9 19.95 7.7
 3 19 -10 46.32 5.08
 7 2 -11 39.76 7.83
 4 15 -11 2.45 5.68
 6 10 -12 98.84 9.83
 7 17 -13 -1.63 7.54
 6 21 -13 98.41 8.86
 -2 -14 32 -1.92 7.15
 0 -31 27 31.92 4.05
 -2 -16 27 16.17 6.01
 -3 -4 27 4.89 7.47
 -3 -4 26 22.15 6.93
 -3 -4 25 42.63 7.91
 -2 -16 24 1.54 4.82
 2 -40 23 6.34 3.43
 -2 -15 21 24.82 5.54
 4 -44 18 6.41 6.32
 5 -45 17 8.58 7.31
 -3 2 17 395.38 17.92
 -1 -21 16 161.17 7.49
 -1 -18 13 3.45 2.81
 -3 14 12 1.93 5.1
 -3 49 12 0.83 7.09
 -3 18 11 38.67 6.51
 -3 44 11 11.15 7.29
 -3 26 10 307.02 14.87
 -3 27 10 -0.43 6.36
 -3 28 10 73.32 7.45
 -3 35 10 1.79 6.55
 -3 36 10 252.35 13.29
 5 -40 9 33.23 6.95
 5 -39 8 4.66 6.66
 2 -31 8 296.97 13.09
 1 -26 8 27.93 3.4
 5 -38 7 156.18 10.3
 -2 56 7 4.85 6.63
 1 -23 6 14.09 3.46
 -2 11 6 83.93 6.33
 -2 46 5 99.91 8.28
 -2 26 4 215.82 11.26
 -2 27 4 258.23 12.46
 -2 36 4 242.5 12.4
 6 -34 3 21.31 7.85
 5 -33 3 218.65 12.64
 6 -31 1 181.74 11.37
 -1 50 1 86.04 8.05
 -1 42 0 20.13 5.29
 3 -20 -1 174.87 9.89
 5 -24 -2 146.79 9.73
 2 -12 -2 0.61 4.28
 1 -4 -2 472.99 18.98
 3 -15 -3 120.74 8.3
 2 -9 -3 2541.51 97.18
 6 -21 -4 54.9 8.44
 3 -9 -5 954.35 37.89
 5 -14 -6 302.79 14.9
 4 -7 -7 219.69 11.6
 4 -3 -8 668.93 27.52
 3 10 -9 892.08 35.29
 6 4 -11 42.62 8.04
 7 9 -12 2.45 7.07
 5 16 -12 7.91 6
 7 18 -13 -0.11 7.72
 -3 -3 30 4.37 7.43
 -2 -16 28 62.9 6.94
 -3 -4 24 57.35 7.6
 -3 -3 22 133.97 9.56
 -2 -14 19 89.21 6.34
 3 -41 16 40.5 5.95
 5 -44 15 2.82 6.84
 -3 5 15 92.5 7.53
 -2 -9 14 71.12 5.64
 5 -43 13 39.84 7.56
 -3 10 13 49.16 7.09
 -2 -4 11 30.77 5.41
 -3 45 11 103.56 9.4
 -3 25 10 2.19 6.13
 -3 37 10 0.61 6.78
 -3 38 10 230.21 13.31
 4 -35 6 72.35 8.22
 -2 52 6 64.2 7.64
 -2 16 5 1135.5 44.41
 -2 47 5 17.35 7.52
 -2 37 4 4.36 5.4
 -2 38 4 147 9.17
 6 -29 0 46.39 7.65
 5 -26 -1 267 13.64
 4 -19 -3 149.72 9.17
 3 -12 -4 260.75 12.33
 2 3 -6 53.27 4.5
 3 -1 -7 67.12 7.12
 6 -9 -8 71.84 8.58
 5 -7 -8 119.34 8.79
 3 4 -8 164.54 9.37
 4 2 -9 60.57 6.2
 6 -1 -10 -3.08 7.63
 5 2 -10 123.12 8.69
 3 20 -10 200.09 9.67
 7 3 -11 39.69 7.94
 5 8 -11 -1.14 6.23
 4 16 -11 186.55 9.85
 6 11 -12 2.35 7.01
 -2 -15 31 7.15 6.57
 -3 -3 31 5.14 7.74
 -3 -4 29 -3.36 7.28
 -2 -16 23 47.42 5.82
 -3 -4 23 16.24 6.89
 -4 22 22 18.99 7.95
 -4 25 21 -1.03 7.45
 -3 -2 20 5.44 6.54
 -3 -1 19 15.37 6.3
 -3 0 18 379.21 16.97
 1 -33 15 103.81 5.37
 4 -42 14 2.24 6.27
 -3 7 14 267.67 13.42
 2 -35 12 49.67 5.17
 -3 13 12 237.98 12.17
 -3 50 12 7.59 7.36
 -3 46 11 25.69 7.49
 4 -39 10 0.23 6.28
 -2 -2 10 3.88 4.95
 -3 23 10 10.52 6.42
 -3 24 10 326.5 15.45
 -3 39 10 0.9 7.14
 -3 40 10 105.23 9.36
 2 -32 9 16.55 4.21
 4 -36 7 0.67 6.17
 3 -32 6 105.24 7.48
 -1 -6 6 44.71 3.65
 -2 53 6 -4.67 6.58
 6 -35 4 7.68 7.63
 5 -34 4 3.05 7.09
 2 -25 4 126.97 7.73
 -2 39 4 96.4 7.79
 -1 3 3 1908 72.81
 5 -31 2 116.54 9
 4 -29 2 176.34 10.25
 3 -24 1 122.06 8.2
 3 -22 0 463.46 19.77
 2 -17 0 598.1 23.99
 -1 20 0 26.54 3.86
 -1 43 0 333.98 15.01
 6 -25 -2 -0.13 7.33
 6 -23 -3 6.01 7.72
 1 0 -3 9650.93 365.76
 5 -19 -4 297.66 14.65
 6 -18 -5 -0.99 7.61
 3 -5 -6 815.1 32.65
 4 8 -10 146.73 8.67
 7 10 -12 69.99 9.12
 6 12 -12 119.13 9.44
 5 17 -12 253.56 13.25
 -1 -24 30 2.58 4.38
 -2 -16 29 41.02 6.68
 -4 21 22 69.49 8.89
 -3 -3 21 172.49 10.62
 -4 23 21 22.18 7.64
 -4 24 21 95.22 9.38
 -4 27 20 0.95 7.66
 3 -42 19 4.46 5.17
 4 -43 16 43.17 6.68
 -3 9 13 123.75 8.43
 5 -42 12 0 6.47
 -3 51 12 24.7 8.35
 2 -34 11 70.76 5.66
 -3 47 11 23.7 8.32
 2 -33 10 0.03 3.99
 -1 -14 10 1178.64 45.18
 -3 22 10 331.97 15.59
 -3 41 10 27.8 8.47
 4 -38 9 106.41 8.17
 4 -37 8 -1.87 6.68
 -2 3 8 998.27 39.02
 -2 10 6 2645.94 101.3
 6 -36 5 80.31 8.51
 -2 15 5 2.04 5.12
 -2 48 5 199.34 11.9
 4 -32 4 -1.9 6.15
 -2 40 4 39.45 5.74
 6 -32 2 6.34 6.89
 -1 7 2 333.14 13.71
 -1 51 1 0.53 6.75
 4 -21 -2 461.49 19.98
 0 16 -3 106.95 4.76
 4 -16 -4 259.42 12.81
 6 -15 -6 119.5 10.06
 4 -10 -6 404.84 18.05
 6 -12 -7 15.46 7.7
 5 -10 -7 401.95 18.31
 2 9 -7 1093.51 42.28
 2 17 -8 490.24 19.56
 7 -1 -10 2.7 7.41
 7 4 -11 14.53 8.49
 6 5 -11 20.97 7.56
 5 9 -11 198.84 11.13
 4 17 -11 4.19 5.03
 5 18 -12 3.32 6.26
 -3 -4 30 13.5 8.14
 -3 -5 27 118.91 9.37
 -1 -25 26 -0.89 4.24
 -3 -5 26 70.14 7.94
 -1 -25 25 0.03 4.11
 -3 -5 25 25.46 6.69
 0 -31 22 4.49 2.46
 -2 -16 22 84.79 6.86
 -3 -4 22 44.11 7.31
 -4 20 22 0.85 7.62
 -4 22 21 74.17 8.69
 -2 -15 20 4.09 4.57
 -4 25 20 -3.56 7.48
 -4 26 20 135.61 10.41
 4 -44 19 7.1 6.27
 -1 -22 17 174.48 8.05
 -3 12 12 11.89 5.86
 -3 16 11 47.06 6.77
 -3 48 11 27.41 7.55
 -3 21 10 -1.57 6.04
 -3 42 10 38.99 7.92
 -2 0 9 144.63 8.15
 -2 6 7 10.72 4.53
 6 -37 6 1.18 6.73
 2 -28 6 76.7 5.77
 -2 54 6 34.03 7.17
 5 -35 5 22.99 7.31
 -2 49 5 -0.5 7.54
 3 -29 4 247.36 12.22
 -2 41 4 188.09 10.59
 5 -29 1 40.8 7.46
 -1 12 1 1730.33 66.19
 4 -25 0 26.02 6.04
 1 -10 0 -2.73 3.61
 -1 44 0 2.93 5.18
 4 -23 -1 167.12 9.77
 1 -7 -1 765.3 29.69
 3 -17 -2 186.01 10.21
 5 -21 -3 150.51 9.61
 6 -20 -4 21.15 7.97
 5 -16 -5 47.93 7.23
 4 -13 -5 97.58 7.77
 5 -13 -6 43.77 7.06
 5 -6 -8 17.16 6.43
 4 -2 -8 85.55 7.27
 3 11 -9 34.57 5.65
 6 0 -10 266.83 14.32
 5 3 -10 303.88 14.62
 3 21 -10 -0.63 4.29
 7 11 -12 0 6.98
 6 13 -12 -3.69 7.97
 -2 -15 32 31.91 7.38
 -3 -4 31 18.71 7.85
 -2 -16 30 6.57 6.07
 -3 -5 29 102.16 9.72
 -1 -25 27 3.07 4.35
 -1 -25 24 -0.61 3.91
 -3 -5 24 8.73 6.39
 -4 16 24 4.36 7.47
 -4 17 23 114.24 9.75
 -4 19 22 147.35 10.85
 -4 20 21 22.54 7.94
 -4 21 21 73.24 8.84
 -4 23 20 0.86 7.59
 -4 24 20 141.39 10.48
 2 -39 19 9.68 3.7
 -4 28 19 47.2 8.21
 -4 29 19 -5.08 7.89
 -4 30 19 7.63 7.55
 5 -44 16 6.12 6.78
 -3 4 15 114.02 8.09
 5 -43 14 28.88 7.41
 -3 6 14 62.85 6.77
 4 -41 13 46.52 6.77
 -2 -8 13 85.02 6.16
 -1 -17 12 961.35 37.06
 5 -41 11 68.57 7.77
 -3 15 11 215.13 11.51
 -3 49 11 1.83 7.17
 -3 43 10 17.98 7.64
 6 -38 7 19.31 7.28
 3 -33 7 50.36 5.6
 -2 22 4 195.4 10.39
 -2 42 4 -0.46 6.2
 6 -33 3 13.38 7.86
 1 -15 2 1208.57 46.39
 6 -30 1 0.79 7.09
 2 -19 1 2.72 4.8
 5 -23 -2 -0.81 6.13
 2 -5 -4 989.18 38.55
 4 -6 -7 2.08 5.93
 6 -8 -8 13.39 7.74
 4 3 -9 297.55 13.92
 4 9 -10 220.9 10.96
 7 5 -11 96.22 9.92
 6 6 -11 1.12 7.33
 4 18 -11 18.16 5.11
 7 12 -12 81.42 9.14
 5 19 -12 327.1 15.54
 -2 -17 27 12.7 5.72
 -2 -17 25 160.07 9.2
 -4 15 24 38.5 7.85
 -3 -5 23 -0.1 6.44
 -4 16 23 0.13 7.6
 -4 18 22 2.5 7.55
 -4 19 21 101.98 9.47
 -3 -3 20 297.59 14.56
 -4 22 20 81.17 9.04
 -3 -2 19 84.45 7.23
 -4 26 19 148.39 10.77
 -4 27 19 8.96 7.8
 -3 -1 18 8.75 6.06
 -2 -13 17 11.54 4.32
 -2 -12 16 153.11 8.18
 3 -40 15 25.7 5.58
 -3 8 13 36.68 6.92
 3 -38 12 197.82 10.83
 -3 11 12 44.56 6.46
 -3 20 10 183.87 10.54
 -3 44 10 18.08 7.58
 -3 33 9 10.24 5.84
 5 -36 6 70.18 8.15
 -2 55 6 1 6.66
 4 -33 5 66.02 7.56
 -2 14 5 1930.31 74.32
 -2 50 5 250.47 13.74
 -2 21 4 145.54 8.68
 -2 43 4 83.4 7.79
 5 -32 3 -0.22 6.57
 4 -30 3 30.65 6.46
 2 -21 2 1.82 4.83
 6 -28 0 31.47 8.33
 -1 45 0 358.28 16.01
 5 -25 -1 9.37 6.6
 6 -22 -3 115.52 9.89
 4 -18 -3 1.98 5.8
 6 -17 -5 173.72 11.52
 3 -8 -5 2.45 5.88
 2 -1 -5 60.49 4.9
 1 19 -6 1930.7 73.26
 6 -11 -7 13.62 7.71
 3 0 -7 198.46 10.7
 3 5 -8 155.65 9.19
 7 0 -10 5.43 7.7
 6 1 -10 1 7.52
 3 22 -10 325.34 13.91
 5 10 -11 0.31 5.54
 6 14 -12 61.07 8.84
 5 20 -12 4.91 6.36
 -3 -5 30 20.87 7.51
 -1 -25 28 1.94 4.45
 -2 -17 28 -0.02 5.55
 -3 -6 27 3.5 7.23
 -3 -6 26 13.15 6.61
 -1 -25 23 8.83 4.01
 -2 -16 21 198.09 10.24
 -3 -4 21 34.95 7.08
 -4 18 21 -1.71 7.59
 3 -42 20 1.19 5
 -1 -24 20 154.34 7.69
 -4 21 20 6.42 7.53
 -4 24 19 172.2 11.53
 -4 25 19 4.4 7.8
 -2 -14 18 31 4.96
 4 -43 17 22.37 6.44
 3 -41 17 64.8 6.34
 -3 0 17 409.7 18.28
 -2 -11 15 46.59 4.96
 3 -37 11 3 5.78
 -3 14 11 81.54 7.2
 -3 50 11 22.89 7.52
 -3 45 10 38.84 7.89
 5 -39 9 1.05 6.38
 1 -27 9 122.52 6.07
 -3 28 9 257.91 13.18
 -3 29 9 2.39 6.16
 -3 30 9 3.96 6.31
 -3 34 9 346.87 16.32
 -3 35 9 1.75 6.28
 -3 36 9 352.97 16.66
 5 -38 8 159.98 10.35
 3 -34 8 93.58 7.18
 5 -37 7 -0.64 6.59
 -2 9 6 0.42 4.11
 6 -34 4 51.72 8.37
 -2 44 4 26.18 6.88
 3 -27 3 168.45 9.36
 -1 46 0 21.98 5.8
 6 -26 -1 104.22 9.44
 3 -19 -1 142.11 8.9
 2 -14 -1 1624.59 62.59
 6 -24 -2 98.22 9.49
 3 -14 -3 381.33 16.89
 5 -18 -4 28.48 6.69
 3 -11 -4 411.54 17.98
 6 -14 -6 11.72 7.84
 3 -4 -6 42.77 6.08
 5 -9 -7 0.58 6.47
 2 18 -8 5.44 3.66
 5 4 -10 11.15 6.01
 7 6 -11 -2.62 8.25
 6 7 -11 9.25 8.12
 4 19 -11 10.13 5.04
 7 13 -12 -0.04 7.91
 -2 -16 31 6.19 5.94
 -3 -6 28 1.87 6.67
 -3 -6 25 1.18 6.2
 -4 13 25 3.54 7.45
 -4 14 24 6.62 7.66
 -4 15 23 76.81 8.71
 -3 -5 22 230.46 12.42
 -4 17 21 93.37 9.02
 -4 20 20 31.98 7.85
 -4 23 19 1.59 7.61
 -4 28 18 11.34 7.77
 -4 29 18 26.35 7.04
 -4 30 18 3.81 7.61
 -4 31 18 26.68 8.13
 -4 32 18 12.03 7.76
 -4 33 18 29.04 7.34
 2 -38 17 114.08 6.65
 4 -42 15 0.47 6.33
 -3 3 15 3.16 6.29
 -3 5 14 133.66 8.64
 5 -42 13 1.26 6.92
 4 -40 12 57.39 7.7
 -3 10 12 22.14 6.07
 -2 -5 11 697.61 27.86
 -3 51 11 15.5 7.44
 3 -36 10 10.19 5.96
 -2 -3 10 740.19 29.42
 -3 18 10 92.99 7.68
 -3 46 10 59.63 8.32
 3 -35 9 37.29 5.95
 -3 26 9 658.05 27.47
 -3 27 9 33.18 6.8
 -3 37 9 1.28 6.7
 -3 38 9 304.07 15.55
 -2 2 8 692.73 27.66
 -2 5 7 283.79 12.55
 4 -34 6 17.39 6.63
 3 -30 5 50.55 6.04
 -2 51 5 -0.13 7.43
 5 -33 4 221.14 12.71
 -2 20 4 155.35 9.29
 6 -31 2 115.58 9.38
 5 -30 2 3.77 7.77
 0 9 -2 714.49 27.22
 6 -19 -4 62.98 8.72
 4 -15 -4 3.85 5.92
 1 5 -4 818.42 31.49
 0 31 -4 1096.8 42.26
 0 32 -4 -0.24 3.19
 0 33 -4 459.18 18.34
 0 34 -4 0.21 3.1
 5 -15 -5 107.78 7.97
 5 -12 -6 218.57 12.04
 4 -9 -6 205.76 11.23
 2 4 -6 132.27 7.03
 6 -7 -8 210.81 12.63
 5 -5 -8 126.93 9.06
 4 -1 -8 18.65 5.91
 4 4 -9 41.05 5.97
 3 12 -9 1445.03 56.08
 7 1 -10 3.78 8.31
 4 10 -10 231.9 11.32
 3 23 -10 7.08 4.1
 5 11 -11 59.49 7.03
 7 14 -12 66.98 8.29
 6 15 -12 24.86 8.18
 5 21 -12 194.98 11.52
 -3 -5 31 1.83 8.16
 -1 -25 29 0.61 4.56
 -2 -17 29 0.78 5.77
 -3 -6 29 7.16 7.14
 -3 -6 24 4.41 6.36
 -4 13 24 9.84 8.42
 -2 -17 23 133.68 8.28
 -4 14 23 -2.82 7.35
 -4 19 20 17.63 7.85
 -2 -15 19 144.65 8.03
 -3 -3 19 148.49 9.29
 -4 21 19 8.72 7.55
 -4 22 19 100.79 9.45
 -1 -23 18 12.55 3.31
 -4 26 18 119.27 9.96
 -4 27 18 20.25 7.88
 5 -44 17 2.51 7.03
 5 -43 15 -1.61 6.78
 -2 -10 14 602.46 24.29
 -3 7 13 806.03 32.64
 -3 13 11 80.4 7.38
 -3 47 10 0.07 8.02
 -3 25 9 9.5 6.36
 -3 39 9 5.48 7
 -3 40 9 115.37 9.29
 2 -29 7 282.67 12.59
 6 -35 5 -1.31 7.59
 -2 13 5 224.85 10.81
 1 -19 4 10.77 3.23
 -2 45 4 83.07 8.16
 1 -17 3 133.2 6.34
 4 -28 2 160.05 9.41
 3 -23 1 201.7 10.43
 3 -21 0 187.4 10.72
 -1 47 0 116.18 8.03
 4 -20 -2 47.92 6.7
 2 -11 -2 45.16 4.78
 5 -20 -3 1.66 6.41
 2 -8 -3 145.15 7.82
 0 30 -4 36.02 3.81
 0 35 -4 103.35 5.7
 4 -12 -5 508.58 21.83
 4 -5 -7 309.72 14.69
 2 10 -7 1627.5 62.41
 6 2 -10 214.6 12.62
 5 5 -10 325.53 15.31
 7 7 -11 95.61 9.77
 6 8 -11 35.22 7.74
 4 20 -11 36.78 5.32
 6 16 -12 25.5 7.9
 5 22 -12 5.9 6.36
 -3 -6 30 -0.68 7.14
 -4 12 25 42.52 8.17
 -3 -6 23 15.98 6.55
 -4 13 23 19.3 7.62
 -1 -25 22 4.72 3.75
 -4 14 22 21.31 7.66
 -4 16 21 61.93 8.54
 -3 -4 20 5.76 6.58
 -4 18 20 1.24 7.49
 -4 20 19 34.4 8.05
 -3 -2 18 236.8 11.98
 -4 24 18 167.46 11.27
 -4 25 18 27.62 7.94
 1 -32 14 8.81 2.63
 5 -41 12 45.64 7.93
 4 -39 11 2.11 6.31
 -3 52 11 30 7.68
 -3 17 10 60.65 6.95
 -3 48 10 71.02 9.11
 -2 -1 9 200.32 9.57
 -3 24 9 544.55 23.23
 -3 41 9 -0.67 7.15
 4 -35 7 62.06 7.99
 6 -36 6 46.3 8.27
 5 -34 5 19.87 7.25
 2 -26 5 44.15 5.13
 -2 52 5 114.86 9.52
 4 -31 4 84.98 7.67
 -1 -1 4 322.25 13.1
 -2 19 4 409.1 17.76
 -2 46 4 25.17 7.28
 6 -32 3 14.98 7.08
 6 -29 1 87.72 8.76
 5 -28 1 65.23 8.55
 -1 11 1 819.25 31.76
 4 -22 -1 90.87 7.6
 5 -22 -2 128.97 9.09
 6 -21 -3 4.86 7.73
 0 29 -4 651.76 25.48
 0 36 -4 58.66 4.44
 6 -16 -5 33.65 8.15
 6 -13 -6 -1.26 7.71
 6 -10 -7 10.96 7.48
 3 6 -8 43.13 6.03
 5 0 -9 374.68 17.11
 7 2 -10 1.93 7.35
 4 11 -10 53.63 5.71
 3 24 -10 340.31 14.4
 5 12 -11 4.12 6.29
 7 15 -12 20.06 7.93
 5 23 -12 54.18 7.15
 -2 -16 32 3.69 6.21
 -2 -17 30 12.72 6.1
 -3 -7 26 67.23 7.58
 -4 11 25 -2.13 7.37
 -4 12 24 10.15 7.56
 -2 -17 22 62.4 6.2
 3 -42 21 1.67 4.99
 -3 -5 21 264.49 13.46
 -2 -16 20 180.63 9.45
 -4 17 20 30.49 7.88
 1 -35 19 -1.46 2.17
 -4 19 19 10.9 7.66
 4 -43 18 -3.73 6.09
 -4 23 18 2.42 7.76
 -3 -1 17 8.84 6.26
 -4 29 17 143.44 10.81
 -4 30 17 8.88 6.82
 -4 31 17 157.9 11.17
 -4 32 17 1.93 7.85
 -4 33 17 87.44 9.35
 -4 34 17 35.19 8.25
 -4 35 17 24.14 7.01
 -3 2 15 467.17 20.15
 4 -41 14 42.69 6.66
 3 -39 14 3.86 5.61
 2 -36 14 52.96 5.3
 -3 4 14 65.8 7.38
 -3 9 12 654.24 27.01
 -3 53 11 74.61 9.31
 4 -38 10 137.32 9.44
 -3 49 10 2.49 7.11
 4 -37 9 1.49 5.98
 -3 23 9 13.95 6.1
 -3 42 9 27.56 7.51
 -3 43 9 -0.2 7.25
 4 -36 8 25.28 7.15
 6 -37 7 1.71 7.45
 3 -31 6 2.58 5.38
 -2 8 6 1807.7 69.59
 -1 -4 5 15.34 3.1
 5 -31 3 228.04 12.65
 4 -24 0 7.57 5.72
 6 -25 -1 1.54 7.47
 5 -24 -1 237.05 13.08
 6 -23 -2 2.07 7.48
 3 -16 -2 231.58 11.7
 5 -17 -4 348.41 16.42
 0 28 -4 51.81 3.96
 0 37 -4 7.4 3.51
 3 -7 -5 1227.1 48.04
 1 11 -5 168.86 7.07
 5 -8 -7 154.09 9.87
 3 1 -7 66.91 6.9
 6 -6 -8 12.1 7.55
 5 -4 -8 86.2 7.8
 6 -2 -9 117.88 9.69
 3 13 -9 92.49 6.66
 6 3 -10 3.22 7.4
 7 8 -11 19.08 8.25
 6 9 -11 11.62 7.39
 4 21 -11 15.52 5.32
 7 16 -12 30.49 8.22
 6 17 -12 44.23 8.06
 5 24 -12 27.5 7.27
 -3 -6 31 -3.75 7.21
 -3 -7 29 79.07 8.88
 -3 -7 28 90.72 8.93
 -3 -7 25 36.46 7.32
 -4 11 24 8.51 8.21
 -4 12 23 1.42 7.23
 -3 -6 22 7.81 6.46
 -4 13 22 -1.02 7.29
 2 -39 20 2.51 3.74
 -4 16 20 54.7 8.26
 -4 18 19 1.39 7.68
 -4 21 18 84.95 9.13
 -4 22 18 85.14 9.18
 -4 26 17 67.6 8.85
 -4 27 17 17.84 7.7
 -4 28 17 32.26 8.1
 -3 6 13 5.04 6.41
 5 -40 11 0.17 6.45
 -3 12 11 493.95 21.21
 1 -28 10 29.04 3.21
 -3 16 10 487.5 21.06
 -3 22 9 490.71 21.24
 -3 44 9 4.37 7.42
 1 -24 7 110.12 6.1
 5 -35 6 21.66 7.27
 -2 53 5 5.49 7.13
 6 -33 4 6.18 6.69
 3 -28 4 188.46 9.98
 -2 18 4 0.89 5.26
 -2 47 4 14.45 6.6
 -2 31 3 739.53 29.83
 -2 32 3 14.1 5.79
 -2 33 3 600.61 24.96
 -2 34 3 28.76 6
 -1 6 2 31.22 4.35
 2 -16 0 628.12 25.07
 -1 48 0 11.73 5.97
 4 -17 -3 175.69 10.06
 6 -18 -4 -0.52 7.69
 0 38 -4 10.08 3.77
 5 -14 -5 162.48 10.29
 5 -11 -6 9.29 6.6
 4 -8 -6 88.83 7.69
 2 19 -8 298.2 12.34
 7 -2 -9 1.28 7.81
 5 6 -10 1.86 5.96
 3 25 -10 -0.27 4.05
 5 13 -11 -0.39 6.25
 7 17 -12 14.04 6.93
 6 18 -12 2.91 7.71
 5 25 -12 -2.25 6.82
 -2 -17 31 25.01 6.59
 -2 -18 27 3.31 5.22
 -2 -18 26 11.58 5.44
 -2 -18 25 0.22 4.84
 -4 10 25 21.16 8.6
 -3 -7 24 17 6.48
 -4 11 23 7.79 7.28
 -4 12 22 37.87 7.71
 -4 15 20 9.33 7.72
 3 -41 18 63.14 6.35
 -4 20 18 28.98 8.12
 -4 25 17 1.94 7.79
 5 -43 16 6.09 7.12
 4 -42 16 2.14 6.84
 3 -40 16 6.68 5.05
 -3 0 16 358.56 16.06
 5 -42 14 2.19 7.1
 -2 -9 13 1.8 4.75
 -1 -16 11 72.24 4.6
 5 -39 10 2.45 6.27
 -3 50 10 46.71 8.01
 -3 21 9 6.01 5.46
 -3 45 9 -0.67 7.29
 2 -30 8 27.47 4.65
 5 -36 7 153.98 10.31
 4 -32 5 12.3 6.47
 -2 12 5 1360.2 52.77
 2 -24 4 672.63 27
 -2 48 4 76.5 8.37
 4 -29 3 7.5 6.14
 -2 29 3 483.88 20.61
 -2 30 3 23.08 5.41
 -2 35 3 133 8.26
 -2 36 3 132.78 8.62
 -2 37 3 2.52 5.8
 6 -30 2 1.91 6.97
 -1 31 -1 1203.22 46.8
 -1 32 -1 -0.3 4.61
 -1 33 -1 861.27 33.89
 -1 34 -1 15.86 4.59
 3 -13 -3 210.97 11.04
 4 -14 -4 699.35 28.77
 3 -10 -4 122.81 8.16
 2 -4 -4 152.1 7.88
 2 0 -5 1143.01 44.27
 3 -3 -6 204.47 10.56
 6 -9 -7 117.94 9.74
 4 -4 -7 20.16 6.23
 5 1 -9 5.11 6.29
 7 3 -10 53.91 8.23
 4 12 -10 300.7 13.99
 7 9 -11 55.26 8.14
 4 22 -11 313.03 14.17
 5 26 -12 42.01 7.35
 -3 -6 32 -2.56 7.67
 -3 -7 30 19.31 7.32
 -2 -18 28 12.44 5.76
 -4 9 26 4.82 8.42
 -4 10 24 3.7 7.42
 -3 -7 23 1.25 6.34
 -3 -5 20 411.74 18.57
 -3 -4 19 15.22 4.98
 -4 17 19 9.31 7.64
 -3 -3 18 58.49 6.85
 -4 19 18 128.13 10.24
 -2 -14 17 -0.73 4.2
 -4 23 17 8.86 7.86
 -4 24 17 120.39 9.99
 -2 -13 16 0.46 4.61
 -4 32 16 2.84 7.9
 -4 33 16 115.01 10.03
 -4 34 16 5.17 7.72
 4 -40 13 29.3 6.46
 1 -31 13 82.44 4.56
 -3 8 12 5.86 5.62
 -3 11 11 204.77 11.17
 -3 15 10 45.93 6.85
 -3 51 10 0.05 8.14
 5 -38 9 64.61 7.81
 -3 20 9 157.69 9.67
 -3 46 9 21.77 7.44
 5 -37 8 0.31 6.64
 -1 -11 8 236.46 9.75
 -2 1 8 436.26 18.15
 3 -32 7 74.71 6.56
 -2 4 7 188.64 9.28
 6 -34 5 53.05 8.49
 -2 54 5 13.33 7.35
 5 -32 4 1.2 7.25
 -1 2 3 1200.22 46.09
 -2 28 3 65.96 7.05
 -2 38 3 57.1 6.78
 5 -29 2 111.87 9.16
 6 -28 1 5.88 7.05
 -1 49 0 16.67 6.42
 3 -18 -1 5.67 5.84
 -1 30 -1 40.53 5.42
 -1 35 -1 42.77 5.15
 -1 36 -1 2.19 5.11
 4 -19 -2 511.95 21.9
 1 -3 -2 237.79 10.44
 6 -20 -3 17.15 7.78
 5 -19 -3 344.67 16.32
 0 27 -4 273.75 11.32
 0 39 -4 72.23 5.08
 6 -15 -5 200.17 12.35
 4 -11 -5 11.94 6.35
 6 -12 -6 8.01 6.46
 6 -5 -8 207.12 12.27
 6 -1 -9 -0.87 7.32
 6 4 -10 51.22 8.77
 3 26 -10 315.8 13.57
 6 10 -11 154.5 10.58
 4 23 -11 5.33 5.1
 7 18 -12 -1.55 7.64
 6 19 -12 53.3 8.14
 -3 -7 31 -0.67 8.03
 -2 -18 29 9.49 5.64
 -3 -8 28 3.03 7.07
 -3 -8 26 4.53 6.22
 -4 9 25 16.65 7.72
 -4 10 23 0.51 8.15
 -4 11 22 14.43 8.3
 -2 -17 21 10.4 4.73
 -3 -6 21 2.89 6.55
 -4 14 20 145.75 10.58
 4 -43 19 3.33 6.34
 -4 16 19 41.38 8.35
 -2 -15 18 174.34 8.82
 -3 -2 17 386.5 17.39
 -4 22 17 37.65 8.23
 -4 28 16 5.13 7.92
 -4 29 16 135.63 10.53
 -4 30 16 0.09 7.63
 -4 31 16 169.57 11.58
 -4 35 16 34.32 8.17
 -4 36 16 3.25 7.58
 -4 37 16 -0.21 7.67
 -2 -12 15 353.87 15.12
 -3 3 14 190.71 10.27
 2 -35 13 59.16 5.5
 -3 5 13 1128.29 44.6
 1 -29 11 92.92 5.07
 -2 -4 10 29.12 4.99
 -3 52 10 51.53 7.93
 2 -31 9 7.68 4.45
 -3 47 9 -0.81 7.18
 -3 32 8 1.55 5.86
 -3 33 8 28.94 6.74
 -3 34 8 143.86 9.3
 -3 35 8 12.53 6.26
 -3 36 8 383.92 18
 -3 37 8 -1.68 6.38
 -1 -9 7 201.69 8.51
 4 -33 6 267.16 13.61
 -2 17 4 1674.66 64.67
 -2 49 4 0.42 7.19
 6 -31 3 60.15 7.99
 3 -26 3 63.05 6.28
 -2 26 3 307.89 14.21
 -2 27 3 347.09 15.6
 -2 39 3 47.54 5.98
 -2 40 3 29.13 6.11
 4 -27 2 12.18 5.62
 5 -27 1 13.19 6.68
 2 -18 1 59.07 5.61
 1 -12 1 206.92 8.91
 0 4 -1 2815.92 106.64
 -1 29 -1 1235.99 47.98
 -1 37 -1 28.91 5.02
 -1 38 -1 6.96 4.82
 6 -22 -2 46.53 8.27
 5 -21 -2 96.35 8.22
 5 -7 -7 7.6 6.54
 2 11 -7 70.42 4.85
 5 -3 -8 80.51 7.9
 3 7 -8 36.11 5.37
 7 -1 -9 8.72 7.68
 4 6 -9 114.96 7.56
 3 14 -9 1988.26 76.51
 7 4 -10 13.28 7.61
 5 7 -10 299.44 14.63
 3 27 -10 1.81 4.1
 7 10 -11 27.88 7.61
 5 14 -11 -0.79 5.46
 7 19 -12 13.98 7.87
 6 20 -12 20.3 7.43
 -2 -17 32 40.69 7.28
 -3 -8 29 3.73 7.41
 -1 -26 26 64.1 5.44
 -4 8 26 10.98 8.44
 -3 -8 25 16.4 6.17
 -4 9 24 35.41 7.79
 0 -31 21 50.27 3.23
 -4 12 21 147.85 10.54
 -1 -24 19 170.8 8.14
 -4 15 19 5.95 7.76
 -4 18 18 -2.65 7.79
 -4 21 17 103.96 9.66
 -3 -1 16 8.74 5.55
 -4 26 16 9.41 7.85
 -4 27 16 68.59 8.85
 5 -41 13 12.94 7.13
 3 -37 12 4.35 6.11
 1 -30 12 1.16 2.75
 -2 -6 11 49.53 5.78
 -3 14 10 579.52 24.44
 -3 19 9 4.61 5.81
 3 -33 8 115.17 7.74
 -3 27 8 15.27 6.42
 -3 28 8 208.01 11.33
 -3 38 8 323.03 15.62
 -3 39 8 17.29 7.07
 6 -36 7 13.22 6.93
 6 -35 6 4.42 6.81
 2 -27 6 83.35 6.14
 -2 7 6 70.39 5.81
 5 -33 5 85.98 8.05
 -2 11 5 40.12 5.28
 -2 50 4 55.82 8.04
 2 -22 3 460.52 19.01
 -2 41 3 168.62 9.89
 2 -20 2 315.03 13.78
 5 -25 0 2.93 6.43
 3 -20 0 39.33 6.38
 -1 50 0 23.66 7.27
 6 -24 -1 113.75 9.66
 5 -23 -1 14.49 6.61
 4 -21 -1 546.36 23.09
 2 -13 -1 39.36 4.77
 -1 28 -1 5.05 4.9
 -1 39 -1 169.62 9.04
 1 1 -3 10.9 3.8
 6 -17 -4 38.8 8.21
 5 -16 -4 32.44 6.91
 0 40 -4 3.46 3.69
 5 -10 -6 264.94 13.62
 3 2 -7 182.36 9.7
 5 2 -9 237.02 12.41
 6 5 -10 0.85 7.34
 4 13 -10 5.29 5.28
 7 11 -11 11.62 7.14
 6 11 -11 -2.76 7.19
 4 24 -11 321.65 14.49
 6 21 -12 34.01 7.63
 -3 -7 32 3.56 8.42
 -2 -18 30 -4.52 5.69
 -3 -8 30 12.9 7.64
 -1 -26 27 45.59 5.17
 -1 -26 25 171.44 8.76
 -4 8 25 3.52 7.35
 -3 -8 24 80.62 7.66
 -2 -18 23 1.71 5.16
 -4 9 23 99.48 9.99
 -3 -7 22 181.4 11.08
 -4 10 22 47.09 8.72
 -4 11 21 1.28 7.42
 -2 -16 19 20.38 4.51
 -4 17 18 116.4 9.75
 5 -43 17 14.25 8
 4 -42 17 1.43 6.22
 -4 20 17 -0.68 7.72
 2 -37 16 15.71 4.32
 -4 25 16 2.3 7.84
 5 -42 15 4.76 7
 4 -41 15 50.19 7.12
 -1 -21 15 460.38 18.27
 -2 -11 14 18.33 4.39
 2 -34 12 22.61 4.56
 -3 7 12 1047.29 41.56
 -3 10 11 411.73 18.2
 2 -32 10 8.72 4.34
 -3 53 10 36.68 8.56
 -2 -2 9 86.16 6.18
 -3 18 9 3.51 6.1
 -3 48 9 92.45 8.99
 6 -37 8 2.29 7.54
 -3 26 8 473.48 20.67
 -3 40 8 175.68 11.05
 -3 41 8 9.72 7.15
 4 -34 7 2.5 6.28
 3 -29 5 116.9 7.91
 4 -30 4 49.83 6.79
 -2 16 4 170.55 9.11
 5 -30 3 20.78 7.8
 -2 25 3 107.84 7.6
 3 -22 1 40.88 6.69
 4 -23 0 91.38 7.56
 -1 27 -1 500.69 20.45
 -1 40 -1 7.78 4.68
 4 -16 -3 76.48 7.21
 2 -7 -3 1502.82 57.87
 0 26 -4 45.68 3.7
 5 -13 -5 32.97 6.83
 3 -6 -5 2.5 5.78
 4 -7 -6 270.11 13.41
 6 -8 -7 9.5 7.46
 6 -4 -8 16.89 7.59
 2 20 -8 264.38 11.25
 7 0 -9 6.99 8.66
 6 0 -9 162.24 10.84
 7 5 -10 126.13 10.74
 3 28 -10 58.99 4.85
 5 15 -11 99.01 8.06
 4 25 -11 -0.84 5.33
 6 22 -12 95.58 9.02
 -1 -26 28 14.36 4.65
 -4 7 26 17.2 8.5
 -1 -26 24 94.29 6.04
 -4 8 24 1.98 7.03
 -3 -6 20 -0.42 6.34
 3 -41 19 33.82 5.74
 -3 -5 19 145.01 9.04
 -4 14 19 196.81 12.14
 2 -38 18 26.8 4.24
 -3 -4 18 142.81 9.06
 -4 16 18 84.21 8.89
 -4 19 17 173.58 11.38
 -4 23 16 28.36 8
 -4 24 16 13.59 7.95
 -4 32 15 5.39 7.89
 -4 33 15 149.2 10.92
 -4 34 15 15.49 7.96
 -1 -20 14 3.87 2.75
 -3 2 14 234.78 11.72
 5 -40 12 0.97 6.58
 4 -38 11 133.41 9.21
 3 -36 11 63.53 6.97
 2 -33 11 83.02 5.72
 3 -35 10 114.17 8.16
 -3 13 10 98.9 8.1
 -3 54 10 6.87 7.29
 3 -34 9 20.27 5.71
 -3 49 9 -2.36 7.96
 4 -35 8 53.67 7.66
 -3 25 8 2.88 6.21
 -3 42 8 71.28 9.21
 5 -34 6 50.46 7.89
 6 -32 4 14.49 7.03
 -2 51 4 3.1 7.46
 -2 43 3 188.06 10.73
 6 -29 2 88.5 8.81
 -1 10 1 1226.96 47.12
 -1 16 0 976.99 37.78
 -1 26 -1 11.4 4.63
 3 -15 -2 71.3 7.57
 2 -10 -2 183.26 8.91
 6 -19 -3 -1.04 7.84
 5 -18 -3 -1.31 6.18
 0 15 -3 494.05 19
 0 41 -4 275.48 11.99
 6 -14 -5 132.02 10.3
 6 -11 -6 38.75 8.04
 3 -2 -6 85.01 7.01
 5 -6 -7 0.86 6.41
 4 -3 -7 263.26 13.03
 3 15 -9 149.94 8.52
 5 8 -10 13.69 5.85
 3 29 -10 60.68 4.85
 7 12 -11 20.1 8.18
 6 12 -11 254.99 13.73
 4 26 -11 312.43 14.1
 6 23 -12 14.5 7.88
 -2 -18 31 5.58 6.53
 -3 -8 31 19.02 7.47
 -3 -9 27 68.55 8.24
 -4 7 25 78.04 8.64
 -3 -8 23 23.98 6.29
 -4 8 23 -1.47 7.95
 -4 9 22 54.42 8
 2 -39 21 4.74 3.8
 -3 -7 21 224.24 12.43
 -4 10 21 64.27 9.07
 -4 13 19 -1.33 7.73
 -3 -3 17 2.86 5.83
 -4 18 17 3.31 7.55
 -1 -22 16 162.26 7.48
 -4 22 16 -1.56 7.71
 3 -39 15 5.8 5.42
 -4 29 15 207.82 12.67
 -4 30 15 -1.12 7.96
 -4 31 15 194.21 12.27
 -4 35 15 29.17 8.14
 -4 36 15 10.5 7.81
 -4 37 15 0.62 7.67
 -4 38 15 9.67 7.76
 -3 4 13 7.38 5.6
 4 -37 10 -0.33 5.83
 4 -36 9 71.79 7.41
 -3 17 9 5.51 6.18
 -3 50 9 114.97 10.35
 -3 24 8 372.53 16.68
 -3 43 8 18.12 8.35
 -2 3 7 101.65 6.47
 -1 -7 6 2068.05 78.73
 -2 44 3 0 6.03
 5 -28 2 23.92 7.12
 6 -27 1 29.95 7.87
 -1 41 -1 254.67 11.97
 4 -13 -4 12.25 6.18
 4 -10 -5 322.06 15.19
 3 8 -8 137.34 8.44
 7 1 -9 0.17 7.78
 6 1 -9 -1.54 7.46
 4 7 -9 941.42 37.62
 7 6 -10 3.31 7.31
 6 6 -10 -1.03 7.2
 4 14 -10 175.43 9.68
 3 30 -10 -1.43 3.63
 6 13 -11 1.24 6.94
 5 16 -11 -1.27 6.23
 -3 -9 29 49.58 8.1
 -3 -9 28 63.76 8.04
 -2 -19 27 10.27 4.78
 -4 6 27 -1.39 7.25
 -2 -19 26 116.44 7.83
 -3 -9 26 24.9 7.08
 -4 6 26 3.66 8.14
 -3 -9 25 30.44 6.86
 -4 7 24 105.12 9.32
 -2 -18 22 6.95 5.27
 -2 -17 20 0.11 4.53
 5 -43 18 32.2 8.52
 -4 15 18 92.18 9.16
 3 -40 17 2.23 5.23
 -4 21 16 191.67 11.93
 -4 27 15 62.18 7.9
 -4 28 15 18.4 8.14
 -3 6 12 35.48 7.1
 -3 9 11 327.9 15.36
 5 -38 10 12.51 6.71
 -3 55 10 4.5 8.19
 -3 51 9 0.23 7.12
 5 -36 8 143.65 10
 -2 0 8 471.86 19.26
 -3 23 8 45.6 6.45
 -3 44 8 3.63 7.33
 5 -35 7 -3.43 6.94
 3 -30 6 12.44 5.72
 1 -22 6 217.67 9.65
 6 -33 5 0.81 6.76
 4 -31 5 99.99 8.07
 5 -31 4 388.34 18.5
 -2 52 4 47.29 7.91
 6 -30 3 2.27 7.04
 4 -28 3 130.15 8.91
 -2 45 3 277.69 13.97
 6 -25 0 1.68 7.7
 1 -9 0 2430.83 92.55
 6 -23 -1 21.09 8.01
 1 -6 -1 602.67 23.61
 -1 25 -1 122.56 7.09
 -1 42 -1 16.06 5.51
 6 -21 -2 33.26 8.18
 5 -20 -2 53.35 7.23
 4 -18 -2 -2.13 5.6
 3 -12 -3 515.39 21.65
 6 -16 -4 107.92 9.67
 5 -15 -4 148.15 9.74
 3 -9 -4 494.88 20.99
 0 42 -4 2.27 3.83
 5 -9 -6 108.84 8.64
 6 -7 -7 286.8 14.95
 5 3 -9 190.17 10.73
 5 9 -10 163.79 9.75
 3 31 -10 96.76 5.77
 3 32 -10 47.67 4.26
 7 13 -11 3.98 7.97
 4 27 -11 16.26 5.44
 -3 -8 32 15.4 7.66
 -3 -9 30 10.73 7.5
 -1 -26 29 2.98 4.51
 -2 -19 28 0.48 5.16
 -2 -19 25 172.97 9.56
 -4 6 25 -0.76 7.26
 -4 7 23 160.91 11.34
 -3 -8 22 23.63 6.39
 -4 8 22 11.93 7.39
 -4 9 21 37.35 8.47
 -4 12 19 338.62 16.84
 4 -42 18 5.39 6.7
 -4 14 18 130.42 10.07
 -4 17 17 219.95 12.74
 5 -42 16 2.98 6.94
 -3 -2 16 531.06 22.46
 -4 20 16 1.56 7.49
 -4 25 15 2.25 7.56
 -4 26 15 62.88 8.67
 5 -41 14 12.3 7.24
 4 -40 14 1.51 6.08
 -1 -19 13 351.36 14.14
 -2 -10 13 452.92 18.8
 -3 12 10 232.86 12.18
 5 -37 9 -3.65 7.4
 -3 16 9 371.14 17.09
 1 -25 8 38.9 3.9
 -3 22 8 465.04 20.16
 -3 45 8 5.84 7.38
 2 -28 7 147.26 7.94
 6 -34 6 19.66 7.87
 -2 6 6 45.69 5.21
 2 -25 5 36.62 5.5
 -2 10 5 1647.31 63.55
 3 -27 4 151.71 9.21
 -2 15 4 381.04 16.29
 5 -24 0 343.35 16.36
 2 -15 0 212.7 9.9
 5 -22 -1 149.53 9.81
 -1 43 -1 235.42 11.35
 2 -3 -4 613.96 24.44
 0 25 -4 25.67 3.16
 6 -13 -5 28.68 8.14
 5 -12 -5 147.23 9.92
 2 1 -5 55.91 4.58
 6 -10 -6 13.85 7.71
 4 -6 -6 23.29 6.57
 7 7 -10 114.68 9.71
 6 7 -10 18.12 7.58
 3 33 -10 31.79 3.96
 3 34 -10 141.96 7.19
 6 14 -11 116.25 9.52
 5 17 -11 228.86 12.12
 4 28 -11 106.12 7.41
 -2 -19 29 -1.12 5.33
 -4 5 27 3.41 8.38
 -4 5 26 23.83 8.45
 -2 -19 24 158.74 9.08
 -3 -9 24 9.75 6.58
 -4 6 24 0.68 6.99
 -1 -26 23 57.27 4.72
 3 -41 20 14.61 5.33
 -4 10 20 130.92 10.06
 -3 -6 19 3.16 6.14
 -4 16 17 13.23 7.78
 4 -41 16 25.65 6.77
 -4 19 16 223.78 12.88
 -4 24 15 33.53 8.03
 -3 1 14 54.78 6.66
 -3 3 13 762.16 30.83
 -3 52 9 82.32 9.38
 6 -36 8 8.4 6.88
 -3 46 8 44.06 7.93
 6 -35 7 9.23 7.73
 -2 53 4 37.33 7.81
 -2 46 3 23.91 7.08
 1 -14 2 805.58 31.15
 -1 5 2 4585.56 174.12
 4 -20 -1 0.21 6.46
 3 -17 -1 128.82 8.59
 -1 24 -1 2.32 4.36
 6 -18 -3 2.65 7.71
 1 6 -4 1085.02 41.52
 0 43 -4 347.63 14.65
 5 -5 -7 1.98 6.5
 4 -2 -7 2.91 6.98
 2 12 -7 229.09 10.09
 2 21 -8 350.83 14.43
 7 2 -9 0.1 7.64
 6 2 -9 103.46 9.3
 4 8 -9 26.9 5.9
 3 16 -9 361.53 15.55
 4 15 -10 137.56 8.8
 7 14 -11 41.24 7.73
 5 18 -11 -0.85 6.83
 4 29 -11 27.72 5.87
 4 30 -11 1.69 5.05
 -3 -9 31 -1.07 6.99
 -4 5 25 104.7 10.01
 -3 -9 23 10.11 6.67
 -4 6 23 5.4 7.15
 -4 7 22 70.77 9.05
 -4 8 21 5.39 7.25
 -3 -5 18 76.66 6.95
 -4 13 18 6.03 8.25
 -1 -23 17 3.48 2.88
 -2 -15 17 196.41 9.58
 -2 -14 16 119.98 7
 -4 23 15 23.73 7.71
 3 -38 14 154.37 9.34
 -4 31 14 113.14 9.99
 -4 32 14 8.73 7.83
 -4 33 14 84.13 8.51
 -4 34 14 41.64 8.33
 -4 35 14 6.2 6.84
 -4 36 14 60.81 8.63
 -4 37 14 0.37 7.31
 5 -40 13 17.14 7.31
 4 -39 13 13.41 6.2
 -3 8 11 96.06 7.87
 -2 -5 10 1169.29 45.44
 -3 11 10 3.28 6.42
 -3 15 9 144.67 9.63
 -3 53 9 -0.05 7.17
 -3 21 8 97.35 7.94
 -3 47 8 7.51 7.2
 4 -32 6 3.37 6.41
 5 -32 5 1.95 6.32
 6 -31 4 25.24 7.88
 5 -29 3 147.7 10.71
 3 -25 3 27.13 5.38
 -2 21 3 772.2 31.02
 -2 47 3 51.53 7.7
 6 -28 2 9.07 7.24
 4 -24 1 148.39 9.67
 4 -22 0 8.36 6.54
 -1 15 0 405.06 16.35
 -1 44 -1 30.04 5.45
 5 -17 -3 230.03 12.44
 4 -15 -3 37.75 6.47
 3 -5 -5 1477.13 57.44
 6 -6 -7 5.07 7.32
 7 -2 -8 37.75 8.28
 3 9 -8 1.72 5.37
 5 4 -9 78.74 7.47
 7 8 -10 2.11 7.41
 5 10 -10 64.06 7.3
 7 15 -11 49.95 8.55
 6 15 -11 2 7.86
 -2 -19 30 9.19 5.78
 -3 -10 28 4.63 6.14
 -3 -10 27 3.53 6.67
 -4 4 27 23.99 8.58
 0 -32 26 -0.95 2.86
 -4 4 26 27.72 7.55
 -4 5 24 120.35 10.21
 2 -39 22 2.48 3.82
 -2 -18 21 -0.25 4.96
 -3 -8 21 29.78 6.48
 -1 -25 20 0.64 3.36
 -4 9 20 9.61 7.45
 -2 -16 18 1.13 4.04
 -3 -4 17 208.28 10.99
 -4 15 17 199.76 12
 -4 18 16 0.07 7.16
 -2 -13 15 7.21 4.46
 -4 22 15 2.4 7.36
 -4 28 14 52.48 8.56
 -4 29 14 125.13 10.23
 -4 30 14 10.84 8.11
 -4 40 14 20.05 7.69
 -3 5 12 850.42 34.16
 -1 -15 10 3.7 2.89
 -2 -3 9 724.56 28.73
 -3 20 8 23.85 5.5
 -3 48 8 126.19 10.36
 3 -31 7 66.47 6.3
 -3 31 7 113.7 9.07
 -3 32 7 0.44 6.2
 -3 33 7 115.56 8.52
 -3 34 7 60.03 7.1
 -3 35 7 40.12 6.66
 -3 36 7 129.76 8.91
 -3 37 7 1.91 7
 -3 38 7 119.05 8.85
 4 -29 4 97.54 7.97
 -1 -2 4 2214.13 84.3
 -2 14 4 1504.98 58.21
 -2 54 4 16.95 7.03
 3 -19 0 318.24 14.69
 -1 45 -1 192.52 10.11
 6 -20 -2 19.7 7.95
 6 -15 -4 19.48 7.66
 4 -12 -4 477.92 20.71
 4 -9 -5 9.74 6.39
 5 -8 -6 112.26 8.77
 3 -1 -6 5.65 5.41
 1 20 -6 43.34 2.47
 7 3 -9 63.21 8.7
 6 8 -10 53.02 8
 4 16 -10 37.07 5.79
 5 19 -11 340.8 15.99
 -3 -9 32 0.13 7.39
 -3 -10 29 13.14 7.16
 0 -32 27 -0.79 3.11
 0 -32 25 1.78 2.66
 -3 -10 25 83.54 7.48
 -4 4 25 36.38 8.41
 -4 6 22 -2.12 6.9
 -4 7 21 119.13 9.62
 4 -42 19 4.98 6.36
 -4 12 18 189.55 11.61
 5 -42 17 1.86 7.63
 -4 14 17 82.83 8.64
 -3 -3 16 17.29 6.07
 -4 17 16 167.14 10.96
 5 -41 15 -0.13 7.18
 -4 21 15 173.4 11.24
 -4 26 14 36.35 8.14
 -4 27 14 51.39 8.42
 -4 41 14 66.99 8.73
 -4 42 14 -0.48 7.16
 3 -37 13 -0.12 5.93
 5 -39 12 19 6.84
 -3 54 9 41.31 8.56
 -3 49 8 4.67 7.92
 4 -33 7 295.33 14.54
 -3 39 7 32.24 7.03
 -3 40 7 45.81 8.21
 5 -33 6 91.09 8.15
 6 -32 5 -1.94 7.39
 3 -28 5 115.25 8.04
 -2 9 5 67.75 5.73
 -2 20 3 65.98 6.31
 -2 48 3 32.62 7.39
 5 -27 2 29.61 7.82
 3 -23 2 244.74 11.73
 3 -21 1 301.73 14.31
 2 -17 1 18.48 4.82
 6 -24 0 65.76 8.61
 6 -22 -1 62.56 8.78
 -1 23 -1 335.41 14
 5 -19 -2 239.33 12.52
 3 -14 -2 898.25 35.81
 5 -14 -4 51.91 7.4
 0 44 -4 3.83 3.81
 6 -12 -5 217 12.89
 5 -11 -5 26.14 6.81
 6 -9 -6 174.33 11.19
 7 -5 -7 30.38 8.47
 6 3 -9 11.05 7.33
 3 17 -9 1.41 4.5
 7 9 -10 74.46 8.68
 5 11 -10 33.48 6.05
 7 16 -11 12.17 7.01
 6 16 -11 40.87 8.38
 -2 -19 31 38.98 6.64
 -3 -10 30 39.73 7.79
 -4 3 28 23.18 7.41
 -4 3 27 -0.01 7.17
 -3 -10 24 207 11.63
 -4 4 24 11.91 7.01
 -4 5 23 96.22 8.88
 -3 -9 22 39.74 6.5
 3 -41 21 -1.37 5.21
 -4 8 20 18.29 8.31
 2 -38 19 26.99 4.26
 -2 -17 19 92.18 6.29
 3 -40 18 2.57 5.09
 3 -39 16 13.84 5.37
 1 -33 16 148.91 6.96
 4 -40 15 5.66 6.21
 -4 20 15 -5.07 7.25
 -2 -12 14 735.57 29.16
 -3 0 14 279.8 12.83
 -4 25 14 1.97 7.62
 -3 2 13 5.71 5.59
 -2 -9 12 416.09 17.31
 -3 7 11 619.93 25.77
 -3 10 10 284.83 14.14
 -3 14 9 1806.57 70.24
 -3 55 9 2.11 7.04
 4 -34 8 9.7 6.54
 3 -32 8 30.81 5.62
 2 -29 8 124.75 7.3
 -3 19 8 103.42 8.07
 -3 50 8 192.68 11.67
 5 -34 7 80.01 8.39
 -2 2 7 1077.44 41.93
 -3 27 7 211.7 11.35
 -3 41 7 49.39 7.79
 -3 42 7 20.28 7.38
 6 -33 6 10.36 6.87
 -2 5 6 33.84 4.94
 5 -30 4 5.16 7.41
 6 -29 3 32.59 7.35
 1 -16 3 584.66 22.92
 -2 49 3 6.28 7.08
 5 -21 -1 65.03 7.46
 2 -12 -1 1065.64 41.45
 -1 46 -1 7.89 5.77
 4 -17 -2 540.06 22.87
 3 -11 -3 51.82 6.44
 2 -6 -3 73.01 5.51
 3 -8 -4 189.38 10.27
 0 24 -4 16.53 2.78
 4 -5 -6 131.81 8.85
 6 -5 -7 356.33 17.27
 5 -4 -7 105.45 8.44
 4 -1 -7 35.75 6.48
 7 -1 -8 1.29 7.91
 5 5 -9 273.64 13.44
 4 9 -9 801.19 32.22
 6 9 -10 -0.19 8.31
 7 17 -11 69.15 8.94
 5 20 -11 2.75 6.13
 -3 -9 33 9.31 8.46
 -3 -10 31 44.03 8.25
 -4 3 26 2.04 7.92
 -1 -26 22 7.35 3.73
 -3 -7 19 194.4 10.79
 -4 11 18 30.02 7.63
 4 -41 17 19.9 6.43
 2 -37 17 -0.78 4
 -4 13 17 25.28 8.18
 -4 16 16 -0.14 7.14
 -4 19 15 379.2 17.89
 -4 24 14 70.88 7.59
 3 -36 12 97.05 7.62
 -1 -18 12 118.89 5.86
 -3 4 12 131.54 8.59
 4 -37 11 -0.9 6.54
 5 -37 10 -2.09 6.68
 4 -36 10 155.83 10.18
 5 -36 9 71.64 8.12
 4 -35 9 17.27 6.43
 5 -35 8 2.28 6.76
 -2 -1 8 414.42 17.13
 -3 18 8 120.08 8.67
 -3 26 7 74.82 6.65
 -3 43 7 86.59 9.2
 4 -30 5 27.46 6.52
 1 -18 4 39.8 3.78
 4 -27 3 -2.97 5.47
 2 -21 3 328.18 14.45
 -1 1 3 8.32 4.05
 6 -27 2 53 8.09
 2 -19 2 5.51 4.83
 -2 33 2 660.84 27.01
 -2 34 2 -1.31 5.76
 -2 35 2 202.4 10.74
 -2 36 2 4.9 5.61
 5 -23 0 -0.89 6.42
 2 -9 -2 618.81 24.71
 6 -17 -3 4.55 7.82
 0 45 -4 326.49 14.04
 1 12 -5 394.73 15.36
 2 22 -8 61.04 4.54
 7 4 -9 0.05 7.68
 7 10 -10 -0.5 7.36
 4 17 -10 168.96 9.3
 7 18 -11 2.7 6.88
 6 17 -11 13.44 7.96
 -2 -20 28 15.29 5.62
 -2 -20 27 5.08 4.93
 -3 -11 27 3.38 6.39
 -2 -20 26 5.98 5.15
 -4 3 25 73.75 9.19
 -3 -10 23 58.32 7.3
 -4 4 23 -2.2 7.59
 -2 -19 22 29.23 5.05
 -4 5 22 70.63 8.1
 -4 6 21 12.03 7.21
 4 -42 20 4.32 6.51
 -3 -8 20 25.82 6.32
 -4 7 20 65.19 8.19
 5 -42 18 1.85 7.32
 -1 -24 18 401.51 16.27
 -3 -6 18 5.5 5.89
 -3 -5 17 4.93 5.55
 -4 15 16 145.41 10.06
 -3 -2 15 463.33 19.75
 -4 18 15 4.04 6.94
 5 -40 14 41.65 7.85
 2 -35 14 103.43 6.87
 -4 23 14 38.19 7.63
 -4 32 13 0.87 7.76
 -4 33 13 5.68 7.96
 -4 34 13 55.72 8.71
 -4 35 13 5.47 8
 3 -35 11 88.55 7.22
 3 -34 10 19.38 5.84
 6 -36 9 -3.76 7.66
 3 -33 9 183.98 10.02
 -3 13 9 92.42 8.33
 -3 56 9 5.14 8.21
 6 -35 8 11.61 7.79
 -3 51 8 16.72 7.35
 6 -34 7 21.25 7.29
 -3 25 7 73.11 7.27
 -3 44 7 0.35 8.1
 2 -26 6 81.26 6.15
 -1 -5 5 2093.51 79.7
 6 -30 4 1.19 7.77
 -2 13 4 38.29 5.22
 -2 19 3 866.11 34.31
 -2 50 3 18.05 7.56
 -2 31 2 706.28 28.68
 -2 32 2 6.4 5.69
 -2 37 2 6.79 5.71
 -2 38 2 4.66 5.67
 4 -19 -1 724.75 29.91
 -1 22 -1 51.5 4.49
 -1 47 -1 88.09 7.54
 6 -19 -2 67.65 8.77
 5 -16 -3 1.86 6.5
 4 -14 -3 418.49 18.48
 6 -14 -4 173.34 11.45
 4 -8 -5 145.77 9.36
 2 2 -5 793.53 31.03
 6 -8 -6 -2.72 7.49
 5 -7 -6 221.32 12.14
 7 -4 -7 19.01 7.97
 2 13 -7 69.55 5.05
 7 0 -8 47.09 8.29
 3 10 -8 685.87 27.63
 6 4 -9 33.41 7.85
 6 10 -10 193.79 12.36
 5 12 -10 36.8 6.77
 6 18 -11 0.83 7.65
 5 21 -11 270.59 13.83
 -3 -10 32 33.61 8.46
 -2 -20 29 12.46 5.56
 -3 -11 29 -2.39 6.87
 -3 -11 28 4.74 6.67
 -4 2 28 64.48 9.44
 -4 2 27 117.82 10.48
 -2 -20 25 -0.21 5
 -4 3 24 95.41 9.51
 2 -39 23 -2.6 3.86
 -3 -9 21 151.6 9.31
 -2 -18 20 37.7 5.12
 -4 8 19 21.21 7.69
 -4 10 18 193.95 11.79
 -4 12 17 193.1 11.55
 5 -41 16 4.87 7.18
 -4 22 14 45.76 7.54
 -4 29 13 40.27 8.32
 -4 30 13 41.42 8.41
 -4 31 13 10.78 7.97
 -4 39 13 5.15 7.52
 -4 40 13 72.99 8.9
 -3 6 11 15.65 6.51
 -3 9 10 41.73 7.2
 2 -30 9 28.09 4.7
 1 -26 9 52.62 3.97
 -3 17 8 44.66 7.23
 -3 52 8 67.99 9
 -3 24 7 236.31 12.45
 -3 45 7 67.06 8.46
 5 -31 5 163.37 11.06
 3 -26 4 183.43 9.92
 5 -28 3 16.31 7.08
 -2 51 3 42.97 8.42
 -2 29 2 552.46 22.87
 -2 30 2 15.34 5.14
 -2 39 2 67.69 7.01
 -2 40 2 -1.59 5.66
 4 -23 1 36.24 6.26
 6 -23 0 14.23 7.57
 4 -21 0 472.81 20.73
 -1 14 0 191.37 8.61
 6 -21 -1 74.77 9.75
 3 -16 -1 299.88 14.01
 1 -2 -2 31.81 4.21
 5 -13 -4 4.3 6.77
 4 -11 -4 -6.04 6.41
 2 -2 -4 234.65 10.61
 6 -11 -5 18.21 7.53
 5 -10 -5 178.75 10.94
 3 -4 -5 2.03 5.48
 3 0 -6 247.61 11.9
 5 1 -8 8.61 6.1
 7 5 -9 106.48 9.65
 5 6 -9 -1.26 5.74
 4 10 -9 12.55 5.85
 3 18 -9 4.07 4.34
 7 11 -10 16.98 8.41
 4 18 -10 7.36 5.14
 7 19 -11 87.69 9.29
 5 22 -11 8.15 6.47
 -3 -11 30 2.92 7.03
 -1 -27 27 13.61 4.24
 -1 -27 26 1.18 3.93
 -4 2 26 113.65 9.67
 -3 -11 25 12.06 5.88
 -4 2 25 78.44 8.42
 0 -32 24 0.8 2.33
 -4 4 22 17.03 7.23
 -4 5 21 153.96 10.55
 -3 -4 16 259.36 12.79
 -4 14 16 8.64 6.9
 -4 17 15 275.16 14.21
 4 -39 14 45.06 6.85
 -4 21 14 127.01 8.77
 2 -34 13 4.86 4.76
 -2 -11 13 0.2 4.45
 -3 1 13 82.41 6.8
 -4 27 13 22.1 7.98
 -4 28 13 108.1 9.57
 -4 41 13 21.61 7.94
 -4 42 13 8.47 7.71
 -3 57 9 1.2 7.48
 -3 53 8 7.11 7.25
 -3 23 7 154.87 9.53
 -3 46 7 23.74 7.58
 4 -31 6 317.37 15.23
 3 -29 6 7.54 5.61
 6 -31 5 1.93 7.7
 -2 8 5 1527.76 58.96
 -2 18 3 80.88 6.46
 -2 28 2 -1.4 6.31
 -2 41 2 295.15 14.03
 -1 48 -1 -3.64 6.43
 5 -18 -2 4.46 6.35
 6 -4 -7 12.32 7.3
 5 -3 -7 2.93 6.44
 6 0 -8 80.89 8.55
 6 5 -9 40.69 7.86
 6 11 -10 -2.87 7.33
 5 13 -10 1.98 5.47
 7 20 -11 4.1 7.83
 6 19 -11 18.53 7.74
 -3 -10 33 15.34 8.49
 -2 -20 30 6.12 5.31
 -1 -27 28 32.39 4.86
 -2 -20 24 -0.01 4.97
 -3 -11 24 -1.05 6.18
 -4 3 23 23.07 7.97
 -3 -10 22 143.49 9.19
 1 -35 20 -0.23 2.37
 -4 6 20 26.83 7.63
 3 -40 19 15.73 5.56
 4 -41 18 2.16 6.97
 -4 11 17 24 8.23
 3 -38 15 62.77 6.56
 -4 20 14 43.76 7.38
 5 -39 13 11.1 7.46
 -4 26 13 183.02 10.95
 -4 43 13 6.27 7.68
 -4 44 13 6.99 7.6
 -3 3 12 324.72 14.96
 2 -31 10 18.09 4.72
 -2 -6 10 16.47 5.12
 -3 12 9 1293.3 50.94
 -3 47 7 24.26 7.53
 5 -32 6 15.11 7.29
 4 -28 4 148.4 9.46
 6 -28 3 42.39 7.79
 0 -9 3 784.33 29.79
 -2 52 3 32.58 7.69
 5 -26 2 167.59 10.49
 -2 27 2 180.63 9.91
 -2 42 2 -3.89 5.96
 1 -11 1 906.4 34.98
 3 -18 0 0.34 5.99
 2 -14 0 1474.48 56.88
 5 -20 -1 29.31 6.68
 6 -16 -3 60.66 8.49
 1 2 -3 1290.49 49.39
 4 -4 -6 134.73 9.02
 4 0 -7 95.81 7.8
 7 1 -8 0.08 7.92
 2 23 -8 283.17 11.83
 7 6 -9 -0.63 7.67
 7 12 -10 2.63 8.13
 7 21 -11 51.79 8.45
 6 20 -11 24.31 7.91
 5 23 -11 19.67 7.12
 -3 -11 31 2.3 7.47
 -4 1 28 10.95 7.59
 -4 1 27 0.44 8.1
 -4 1 26 0.49 7.9
 -1 -27 25 0.8 3.84
 -4 2 24 30.48 8.02
 -4 7 19 -0.03 7.43
 4 -40 16 37.74 7.07
 -4 13 16 0.05 6.71
 -3 -3 15 0.68 5.87
 -4 16 15 62.92 7.82
 4 -38 13 43.24 6.54
 -4 25 13 4 7.36
 5 -38 12 10.79 7.71
 2 -33 12 217.52 10.44
 2 -32 11 6.27 4.09
 -3 8 10 82.57 7.88
 -2 -4 9 53.51 5.23
 -3 16 8 227.47 12.26
 -3 54 8 10.82 8.24
 5 -33 7 1.52 6.35
 4 -32 7 -0.36 6.58
 1 -23 7 66.03 4.76
 -2 1 7 17.42 4.46
 -3 22 7 394.19 17.67
 -3 48 7 80.87 9.25
 6 -32 6 3.75 7.73
 -2 4 6 145.68 7.96
 5 -29 4 317.2 16.14
 -2 12 4 2050.62 78.77
 6 -26 2 13.47 7.58
 -2 43 2 160.09 10.17
 5 -24 1 242.02 12.87
 5 -22 0 234.18 12.94
 -1 21 -1 994.43 38.57
 -1 49 -1 11.73 6.77
 6 -18 -2 1.05 7.94
 4 -16 -2 68.03 7.14
 3 -13 -2 43.42 6.4
 6 -13 -4 3.61 7.68
 3 -7 -4 1134.26 44.56
 0 23 -4 403.83 15.87
 6 -10 -5 94.66 9.31
 6 -7 -6 185.31 11.6
 5 -6 -6 9.02 6.6
 6 1 -8 4.67 7.27
 5 2 -8 563.23 24.06
 4 5 -8 1465.54 57.24
 3 11 -8 4.75 5.51
 5 7 -9 244.45 12.46
 4 11 -9 105.7 7.84
 3 19 -9 3.22 4.71
 6 12 -10 276.12 14.47
 4 19 -10 165.72 9.44
 5 24 -11 29.16 6.84
 -2 -20 31 4.93 5.66
 -1 -27 29 9.45 4.28
 -3 -12 28 3.1 6.34
 -3 -12 27 -1.74 6.23
 -4 1 25 12.41 8.03
 -4 3 22 17.23 7.97
 -2 -19 21 1.33 4.7
 -4 4 21 83.38 9
 -3 -9 20 183.08 10.54
 -4 5 20 49.4 7.86
 -3 -8 19 14.97 6.26
 -3 -7 18 73.47 6.68
 5 -41 17 23.3 7.8
 3 -39 17 32.17 5.7
 -2 -16 17 47.66 5.21
 -3 -6 17 11.62 6.03
 -4 10 17 76.07 8.19
 -2 -15 16 118.06 7.17
 5 -40 15 24.45 7.67
 -4 15 15 111.29 8.87
 -4 19 14 309.59 15.42
 -4 24 13 268.23 14.11
 5 -37 11 -0.88 7.49
 -3 5 11 592.43 24.97
 5 -34 8 76.91 7.73
 -3 55 8 4.6 7.26
 6 -33 7 31.52 8.18
 3 -30 7 7.62 4.98
 -3 21 7 513.6 22
 -3 49 7 2.59 7.87
 -3 34 6 1.11 6.25
 -3 35 6 92.03 7.95
 -3 36 6 17.51 6.3
 -3 37 6 2.47 6.22
 2 -24 5 51.58 5.49
 6 -29 4 1.66 7.02
 4 -26 3 522.39 22.3
 -2 17 3 1615.89 62.44
 -2 53 3 120.89 9.5
 3 -22 2 3.02 5.51
 -2 26 2 9.14 5.72
 -2 44 2 -0.98 6.69
 3 -20 1 22.43 6.24
 6 -20 -1 41.84 8.24
 5 -15 -3 52.4 7.23
 3 -10 -3 1228.41 48.13
 4 -7 -5 98.47 8.25
 7 -6 -6 0.58 8.08
 6 -3 -7 96.46 9
 5 -2 -7 375.45 17.44
 7 2 -8 33.97 8.42
 7 7 -9 106 9.62
 6 6 -9 15.92 7.4
 7 13 -10 3.57 7.32
 5 14 -10 28.55 6.54
 6 21 -11 2.75 7.54
 5 25 -11 22.73 7.36
 -3 -11 32 2.6 7.64
 -3 -12 29 23.5 7.05
 -4 0 28 78.01 9.72
 -3 -12 26 80.38 7.62
 1 -36 24 0.55 0.7
 -3 -11 23 18.62 6.35
 -4 2 23 4.73 6.9
 2 -38 20 -3.61 4.06
 -4 6 19 -4.53 7.17
 1 -34 18 10.88 2.82
 -2 -17 18 174.4 8.84
 2 -36 16 322.89 14.22
 -4 12 16 28.25 7.1
 -2 -14 15 215.07 10.14
 -4 18 14 5.22 6.87
 -4 23 13 17.07 6.94
 4 -37 12 2.05 6.5
 -4 31 12 6.05 7.67
 -4 32 12 47.57 8.4
 -4 33 12 5.65 7.97
 -4 34 12 162.82 11.36
 -4 37 12 0 7.36
 -4 38 12 127.15 10.49
 -4 39 12 -1.3 7.74
 5 -36 10 28.62 7.08
 6 -35 9 10.5 7.92
 5 -35 9 4.76 6.94
 -3 11 9 32.65 6.87
 6 -34 8 7.85 7.96
 4 -33 8 208.62 11.75
 -3 15 8 95.52 8.5
 2 -27 7 287.3 12.79
 -3 50 7 50.24 8.85
 -3 31 6 590.43 24.98
 -3 32 6 1.03 6.17
 -3 33 6 322.9 15.33
 -3 38 6 28.4 6.64
 -3 39 6 112.97 9.27
 -3 40 6 8.83 6.77
 4 -29 5 155.93 9.21
 3 -27 5 119.69 7.79
 -1 4 2 523.45 20.87
 -2 25 2 81.23 7.48
 -2 45 2 209.36 11.62
 6 -22 0 20.11 7.86
 4 -18 -1 24.36 6.22
 4 -13 -3 -0.61 6.25
 2 -5 -3 1715.61 65.93
 5 -12 -4 24.42 6.9
 4 -10 -4 589.15 24.9
 5 -9 -5 270.25 13.84
 2 14 -7 788.43 30.76
 7 14 -10 3.81 7.29
 4 20 -10 40.16 5.7
 6 22 -11 59.68 8.24
 -3 -12 30 71.48 8.43
 -4 0 27 139.24 10.39
 -4 0 26 163.05 11.4
 -1 -27 24 9.16 3.79
 -4 1 24 18.32 7.15
 -3 -10 21 8.44 6.74
 4 -41 19 3.02 6.87
 -4 9 17 172.73 10.82
 -3 -5 16 8.4 5.79
 1 -32 15 3.36 3.04
 -4 14 15 3.62 6.69
 -3 0 13 30.25 6.2
 -4 22 13 89.17 8.56
 -2 -10 12 254.24 11.74
 -3 2 12 56.84 6.53
 -4 29 12 3.96 7.75
 -4 30 12 13.63 7.72
 -4 40 12 55.75 8.53
 -4 41 12 3.15 7.79
 -4 42 12 -0.12 7.61
 4 -36 11 236.13 12.41
 4 -35 10 8.12 6.96
 4 -34 9 54.65 7.22
 -2 -2 8 675.49 26.85
 -3 56 8 9.92 8.25
 -1 -10 7 0.76 2.48
 -3 20 7 217.93 11.71
 -3 51 7 7.38 7.24
 -3 29 6 349.38 16.22
 -3 30 6 1.95 6.24
 -3 41 6 194.57 11.98
 6 -30 5 4.93 7.01
 5 -30 5 1.78 7.59
 -2 7 5 297.33 13.1
 6 -27 3 13.84 7.37
 5 -27 3 65.33 8.01
 -2 46 2 3.69 6.51
 2 -16 1 900.4 35.34
 -1 8 1 988.43 38.14
 4 -20 0 3.42 6.07
 2 -11 -1 1447.96 55.86
 -1 20 -1 102.09 6.08
 5 -17 -2 326.19 15.8
 6 -15 -3 -0.62 7.75
 3 -3 -5 769.14 30.81
 6 -6 -6 1.74 7.44
 4 -3 -6 2.39 6.37
 3 1 -6 8.2 5.57
 6 2 -8 50 8.13
 5 3 -8 79.29 7.61
 4 6 -8 6.21 5.6
 7 8 -9 3.92 7.56
 6 7 -9 113.53 9.76
 5 8 -9 37.39 6.46
 4 12 -9 51.74 6.46
 3 20 -9 171.16 8.53
 6 13 -10 2.12 7.23
 5 15 -10 102.18 8.13
 6 23 -11 6.15 7.34
 5 26 -11 0.21 6.91
 -3 -11 33 3.34 8.29
 -3 -12 31 75.97 8.74
 -2 -21 28 -0.18 5.05
 -2 -21 27 7.7 4.89
 -4 0 25 92.98 9.48
 -4 1 23 9.85 6.94
 -4 2 22 82.19 9
 -4 3 21 172.53 11.09
 3 -40 20 28.32 5.84
 -4 4 20 129.35 10.4
 -1 -25 19 1.15 3.23
 -2 -18 19 0.43 4.45
 -4 11 16 27.81 7.16
 4 -39 15 38.16 7.23
 5 -39 14 -0.29 7.3
 -2 -13 14 2.26 4.26
 -4 17 14 306.41 15.12
 -4 21 13 25.88 7.16
 -4 27 12 8.69 7.52
 -4 28 12 190.4 11.95
 -4 43 12 1.85 7.75
 -4 44 12 4.58 7.53
 -1 -17 11 356.89 14.37
 1 -27 10 177.72 8.01
 -3 7 10 169.49 10.85
 3 -31 8 199.89 10.49
 -1 -12 8 173.14 7.49
 -3 14 8 790.29 32.38
 -3 42 6 18.63 7.23
 -3 43 6 142.84 10.77
 -2 11 4 279.22 12.67
 -2 24 2 40.51 6.65
 -2 47 2 62.21 7.83
 4 -22 1 176.43 10.2
 1 -8 0 104.05 6.14
 -1 13 0 53.8 4.32
 5 -19 -1 89.77 8.19
 3 -15 -1 2.59 6.73
 1 -5 -1 163.9 8.13
 2 -8 -2 29.36 4.61
 6 -12 -4 257.41 14.25
 6 -9 -5 259 14.11
 2 3 -5 101.39 6.11
 7 -5 -6 8.53 7.93
 5 -5 -6 310.51 15.21
 3 6 -7 72.76 6.77
 7 3 -8 74.37 9.05
 2 24 -8 193.16 8.61
 7 15 -10 53.27 8.96
 4 21 -10 64.55 6.45
 5 27 -11 80.25 8.33
 -2 -21 29 1.09 5.21
 -4 -1 29 -0.37 8.22
 -2 -21 26 42.42 5.72
 -3 -12 24 206.7 11.5
 -3 -11 22 18.15 6.56
 -4 5 19 -4.55 8.01
 5 -41 18 25.21 7.76
 2 -37 18 1.32 4.19
 4 -40 17 44.88 7.16
 5 -40 16 23.4 7.75
 -3 -4 15 104.85 7.82
 -4 13 15 0.57 7.3
 -4 16 14 105.19 8.78
 3 -36 13 223.04 11.58
 -4 20 13 13.13 6.81
 -4 26 12 318.46 15.85
 -4 45 12 2.16 7.54
 -3 4 11 277.35 13.9
 -3 10 9 884.33 35.64
 -3 19 7 693.71 28.71
 -3 52 7 22.35 8.14
 6 -31 6 24.25 8.09
 5 -31 6 104.14 9.34
 -3 44 6 14.83 8.15
 -2 16 3 304.24 13.55
 6 -25 2 0.2 7.39
 2 -18 2 11.51 4.8
 -2 48 2 -1.44 7.64
 5 -23 1 12.63 6.71
 5 -21 0 5.7 6.49
 6 -17 -2 69.68 8.93
 4 -15 -2 135.9 8.92
 5 -14 -3 0.08 6.43
 7 -1 -7 5.44 7.44
 5 -1 -7 4.41 6.29
 3 12 -8 877.42 34.81
 5 9 -9 98.71 7.76
 6 14 -10 141.18 10.08
 5 16 -10 25.62 6.65
 6 24 -11 140.21 10.82
 5 28 -11 -0.69 6.94
 -3 -12 32 47.94 8.5
 -4 -1 27 5.08 7.3
 -4 -1 26 1.24 7.97
 -2 -21 25 121.1 7.77
 -4 0 24 36.72 7.24
 -2 -20 22 36.23 5.7
 -3 -9 19 153.96 9.01
 -3 -8 18 41.62 5.82
 -4 6 18 5.09 7
 -4 8 17 10.79 6.91
 3 -38 16 17.85 6.23
 -4 10 16 5.03 6.65
 5 -38 13 31.14 7.28
 3 -35 12 6.6 6.21
 -4 25 12 3.46 5.97
 -4 46 12 23.98 7.95
 3 -32 9 2.9 5.14
 -3 53 7 40.26 8.65
 4 -30 6 8.35 6.38
 -3 26 6 185.33 9.89
 -3 45 6 95.05 8.95
 6 -28 4 94.74 9.06
 5 -28 4 0.8 7.75
 4 -27 4 23.24 6.4
 3 -25 4 190.75 10.14
 2 -20 3 282.01 12.67
 -2 23 2 106.68 7
 6 -23 1 34.24 8.74
 6 -21 0 140.22 10.83
 6 -19 -1 181.89 11.81
 5 -11 -4 155.7 10.19
 3 -6 -4 51.78 6.37
 2 -1 -4 43 4.63
 1 7 -4 87.96 4.68
 5 -8 -5 154.51 10.12
 4 -6 -5 1.02 6.75
 6 -5 -6 261.55 14.07
 7 4 -8 4.63 7.93
 6 3 -8 54.64 8.12
 7 9 -9 96.41 9.32
 6 8 -9 29.44 7.83
 4 13 -9 55.75 6.47
 7 16 -10 -3.28 8.06
 4 22 -10 193.49 10.21
 6 25 -11 0.12 7.28
 -2 -21 30 14.13 5.76
 -3 -13 29 18.03 7.15
 -3 -13 28 -0.36 6.14
 -3 -13 27 5.88 6.2
 -3 -13 26 0.17 5.96
 -4 -1 25 13.4 7.76
 -1 -27 23 56.56 4.69
 -3 -12 23 134 9.03
 -4 1 22 0.4 7.76
 -4 2 21 129.44 9.82
 4 -41 20 10.94 7.25
 -2 -19 20 39.45 5.32
 -3 -10 20 26.04 6.19
 -4 3 20 11.75 7.95
 3 -39 18 22.45 5.69
 -3 -7 17 40.56 5.99
 -4 12 15 6.62 6.68
 4 -38 14 10.33 6.5
 -4 15 14 51.8 7.29
 -4 19 13 136.46 9.64
 -4 24 12 393.02 18.42
 3 -34 11 70.4 7.26
 3 -33 10 372.01 16.69
 6 -33 8 63.2 8.09
 2 -28 8 280.36 12.5
 -3 13 8 8.29 6.82
 6 -32 7 6.72 7.01
 5 -32 7 5.41 7.18
 -2 0 7 399.88 16.58
 -3 18 7 4.37 6.62
 3 -28 6 74.11 6.65
 -2 3 6 65.45 5.51
 -3 25 6 16.87 6.84
 -3 46 6 10.38 7.23
 -2 49 2 9.28 7.07
 3 -17 0 362.48 16.19
 3 -12 -2 1190.53 46.77
 -1 34 -2 20.26 4.62
 -1 35 -2 23.28 4.92
 -1 36 -2 226.41 10.93
 -1 37 -2 -0.67 4.7
 -1 38 -2 146.24 8.13
 6 -14 -3 158.64 11.18
 4 -12 -3 228.66 12.1
 7 -4 -6 72.24 9.25
 7 0 -7 89 9.64
 5 4 -8 84.71 7.81
 4 7 -8 1000.5 39.83
 3 21 -9 8.05 4.03
 7 17 -10 94.66 8.97
 6 15 -10 3.12 7.27
 -3 -13 30 0.42 6.93
 -4 -2 29 9.56 8.33
 -4 0 23 23.66 7.07
 3 -40 21 22.21 5.82
 -3 -11 21 36.86 6.72
 5 -41 19 22.35 8.08
 -4 4 19 59.74 8.68
 -3 -6 16 2.32 5.55
 -4 9 16 133.15 9.5
 5 -39 15 -1.08 7.35
 2 -35 15 16.19 4.81
 1 -31 14 265.54 11.1
 -2 -12 13 987.18 38.6
 -3 -1 13 82.47 6.81
 -4 18 13 22.95 6.99
 -3 1 12 39.73 6.73
 -4 23 12 6.77 5.91
 5 -36 11 4.67 7.58
 1 -28 11 344.37 14.06
 -4 32 11 11.21 7.96
 -4 33 11 59.12 8.5
 -4 36 11 229.29 13.42
 -4 37 11 3.61 7.96
 -4 38 11 109.31 10.75
 -4 39 11 4.21 7.64
 -4 40 11 72.12 9.01
 6 -35 10 9.01 7.06
 -2 -7 10 878.14 34.54
 -3 6 10 18.53 6.71
 6 -34 9 -1.19 7.84
 -3 9 9 -1.47 6.43
 5 -33 8 -1.46 7.01
 4 -31 7 444.59 19.88
 -3 54 7 12.42 8.12
 2 -25 6 13.41 4.73
 1 -21 6 241.4 10.45
 -1 -8 6 292.59 11.78
 -3 24 6 117.13 8.4
 -3 47 6 42.99 7.95
 6 -26 3 108.19 9.51
 5 -26 3 58.92 7.76
 4 -25 3 -1.5 6.38
 -2 15 3 1293.88 50.24
 1 -13 2 6.97 3.29
 -2 50 2 5.27 7.86
 3 -19 1 754.44 30.54
 4 -17 -1 614.71 25.68
 -1 19 -1 1704.46 65.29
 5 -16 -2 99.61 8.44
 -1 32 -2 5.56 4.52
 -1 33 -2 129.68 7.44
 -1 39 -2 39.08 5.42
 3 -9 -3 247.48 12.26
 6 -11 -4 -0.56 7.53
 4 -9 -4 6.05 6.58
 0 22 -4 27.8 2.65
 7 -7 -5 23.32 8.18
 6 -8 -5 12.35 7.6
 5 -4 -6 15.48 6.89
 4 -2 -6 271.09 13.54
 3 2 -6 95.31 7.03
 7 10 -9 11.36 7.82
 6 9 -9 49.06 8.05
 5 10 -9 82.77 8.09
 6 16 -10 40.4 7.81
 5 17 -10 217.99 11.44
 4 23 -10 17.37 5.43
 -3 -13 31 0.4 7.16
 -4 -2 27 100.34 9.79
 -4 -2 26 115.44 10
 -2 -21 24 82.18 6.49
 -4 -1 24 19.69 7.73
 0 -32 23 6.56 2.01
 2 -38 21 3.61 4.09
 4 -40 18 14.7 6.88
 -4 5 18 109.34 9.05
 5 -40 17 18.29 7.78
 4 -39 16 18.03 6.94
 -1 -22 15 4.87 2.8
 -4 11 15 20.25 6.63
 -4 14 14 63.36 7.69
 -4 22 12 219.28 12.4
 -3 3 11 250.74 12.6
 -4 30 11 0.32 7.55
 -4 31 11 62.63 8.7
 -4 41 11 4.45 7.8
 -4 42 11 24.41 7.97
 5 -35 10 20.41 7.01
 5 -34 9 51.16 7.76
 -2 -5 9 1615.69 62.2
 -3 17 7 441.39 19.68
 -3 55 7 59.15 9.04
 -3 48 6 13.39 7.27
 6 -29 5 -2.19 7.05
 5 -29 5 266.89 14.44
 -2 6 5 -2.31 4.45
 -1 -3 4 2167.65 82.52
 -2 10 4 1673.22 64.5
 -1 0 3 9967.11 377.73
 3 -21 2 982.58 39.1
 4 -19 0 744.74 30.48
 2 -13 0 2.55 4.27
 5 -18 -1 4.49 6.34
 6 -16 -2 42.81 8.21
 -1 31 -2 546.71 22.17
 -1 40 -2 4.26 5.1
 -1 41 -2 103.78 6.86
 3 -2 -5 4.3 6.27
 3 7 -7 147.2 8.74
 2 15 -7 109.05 6.17
 7 5 -8 89.92 9.42
 6 4 -8 10.58 8.3
 3 13 -8 9.58 5.37
 2 25 -8 109.08 5.75
 7 18 -10 1.16 8.03
 -3 -12 22 168.18 9.6
 -4 0 22 97.57 9.32
 -4 1 21 27.35 8.12
 -4 2 20 163.07 11.45
 -1 -23 16 4.52 2.79
 3 -37 15 3.53 5.83
 -1 -21 14 398.66 15.84
 1 -30 13 5.44 2.96
 -4 17 13 196.33 11.42
 1 -29 12 1.62 2.94
 -4 21 12 -3.44 6.79
 -4 28 11 101.38 8.74
 -4 29 11 28.24 7.7
 -4 43 11 28.59 8.04
 -4 44 11 -1.04 7.58
 2 -29 9 11.32 4.88
 4 -32 8 6.12 6.82
 -3 12 8 870.01 35.11
 3 -29 7 92.54 7.39
 -3 23 6 110.08 8.17
 -3 49 6 6.77 7.96
 4 -28 5 83.34 7.67
 4 -23 2 21.14 6.11
 -2 51 2 66.46 8.11
 4 -21 1 322.56 15.43
 5 -20 0 42.13 6.87
 6 -18 -1 -1.44 7.73
 -1 42 -2 2.74 4.7
 5 -13 -3 -0.79 6.66
 5 -7 -5 550.68 23.75
 7 -3 -6 2.53 8.12
 6 -4 -6 4.91 7.5
 7 1 -7 1.27 8.16
 5 5 -8 122.09 9.43
 7 11 -9 39.41 8.27
 4 14 -9 26.69 5.94
 3 22 -9 508.78 20.79
 7 19 -10 116.67 9.7
 6 17 -10 -2.48 7.98
 5 18 -10 11.47 6.34
 4 24 -10 229.01 11.31
 -3 -13 32 2.35 8.18
 1 -36 25 0.82 0.73
 -4 -2 25 88.5 8.53
 -3 -13 24 -2.16 6.01
 -4 -1 23 5.16 7.59
 -2 -20 21 38.86 5.14
 -4 3 19 6.05 8.08
 -2 -17 17 270.43 12.05
 -2 -16 16 87.83 5.9
 -4 8 16 -3.17 7.27
 -3 -5 15 91.05 7.35
 5 -38 14 110.51 9.19
 -4 13 14 2.14 6.59
 4 -36 12 90.6 8.22
 4 -35 11 14.05 6.96
 -4 27 11 15.82 7.23
 -4 45 11 13.87 8.46
 0 -22 10 132.4 5.33
 4 -33 9 38.99 7.03
 1 -24 8 -1.05 3.5
 -2 -3 8 957.45 37.4
 -3 16 7 129.55 9.22
 -3 56 7 -0.54 7.81
 6 -30 6 4.99 6.99
 5 -30 6 8.09 7.53
 -3 22 6 22.37 6.49
 -3 50 6 16.23 8.36
 3 -26 5 388.52 16.98
 6 -27 4 2.74 7.13
 6 -22 1 0.7 7.87
 5 -22 1 185.07 10.96
 6 -20 0 2.43 7.94
 3 -14 -1 733.48 29.73
 4 -14 -2 289.35 14
 -1 30 -2 30.95 5.08
 6 -13 -3 2.09 7.59
 2 -4 -3 5.16 4.21
 5 -10 -4 10.77 6.79
 7 -6 -5 3.81 7.84
 6 -7 -5 297.58 15.37
 4 -5 -5 66.9 7.6
 1 13 -5 44.35 2.9
 7 6 -8 1.47 7.87
 4 8 -8 2.3 6.09
 6 10 -9 142.11 10.39
 5 11 -9 9.39 6.41
 -3 -14 29 13.11 6.48
 -4 -3 29 11.92 8.17
 -3 -14 28 0.69 6.68
 -3 -14 27 -0.74 5.77
 -4 -3 27 1.28 7.7
 -4 -2 24 25.88 7.78
 -2 -21 23 73.8 6.43
 3 -40 22 16.16 5.76
 3 -39 19 8.32 5.5
 -3 -10 19 58.9 6.33
 -2 -18 18 -0.52 4.19
 -3 -9 18 82.15 6.67
 -4 4 18 64.03 8.81
 -2 -15 15 95.63 6.12
 -4 10 15 15.73 6.66
 2 -34 14 34.1 5.14
 -4 16 13 171.14 10.72
 -4 20 12 37 7.35
 -4 26 11 311.3 15.37
 -4 46 11 46.1 8.39
 -4 47 11 -4.5 7.74
 4 -34 10 153.75 10.26
 -3 5 10 263.44 13.35
 -3 8 9 145.63 9.55
 0 -19 8 66.47 3.05
 6 -31 7 43 8.47
 -3 51 6 31.14 8.35
 -3 33 5 406.27 18.28
 -3 34 5 -2.79 6.16
 -3 35 5 58.83 7.63
 -3 36 5 11.5 6.77
 -3 37 5 -0.19 6.82
 -3 38 5 9.02 6.99
 -3 39 5 95.25 8
 5 -27 4 52.13 8.4
 1 -15 3 1021.71 39.32
 -2 14 3 186.71 9.83
 -2 52 2 -3.44 7.11
 -2 33 1 364.93 16.28
 -2 34 1 97.07 7.42
 -2 35 1 202.35 10.71
 -2 36 1 151.71 9.09
 -2 37 1 23.92 5.99
 -2 38 1 142.46 8.81
 -2 39 1 19.07 5.86
 -1 12 0 164.38 7.59
 -1 29 -2 816.46 32.23
 -1 43 -2 203.92 10.15
 6 -10 -4 129.67 10.15
 2 4 -5 1152.27 44.56
 5 -3 -6 237.18 12.63
 4 -1 -6 -5.01 6.56
 2 9 -6 2.94 3.54
 7 2 -7 40.35 8.36
 6 5 -8 212.13 12.51
 7 12 -9 10.24 7.6
 7 20 -10 -0.17 7.91
 6 18 -10 0.83 8.12
 5 19 -10 239.57 12.52
 4 25 -10 5.59 5.49
 -3 -14 30 65.59 8.01
 -2 -22 28 91.11 7.21
 -2 -22 27 14.59 5.17
 -3 -14 26 75.22 7.59
 -4 -3 26 2.93 7.61
 -3 -13 23 0.63 5.96
 -4 -1 22 1.31 6.83
 -4 0 21 157.94 11.02
 -1 -26 20 89.62 5.1
 -3 -11 20 18.79 6.4
 -4 1 20 2.1 7.7
 4 -40 19 33.66 7.68
 5 -40 18 3.69 7.41
 3 -38 17 12.33 6.19
 2 -36 17 187.73 9.51
 -3 -8 17 60.18 6.71
 5 -39 16 0.39 7.47
 4 -38 15 2.79 6.94
 3 -36 14 156.94 9.28
 -4 12 14 263.67 13.53
 5 -37 13 1.77 6.89
 -4 15 13 9.95 6.87
 -2 -11 12 385.17 16.25
 -3 0 12 89.13 7.14
 -4 19 12 19.56 6.68
 -4 25 11 -1.68 6.82
 -4 48 11 80.03 8.87
 2 -30 10 13.77 4.45
 6 -32 8 5.87 7.88
 3 -30 8 0.19 5.43
 -3 11 8 3.65 6.86
 5 -31 7 36.69 7.95
 4 -29 6 245.8 12.7
 -3 21 6 284.95 14.02
 -3 52 6 16.92 7.29
 2 -23 5 145.51 8.5
 -3 31 5 694.92 28.75
 -3 32 5 3.8 6.65
 -3 40 5 40.31 7.28
 -3 41 5 247.92 13.63
 4 -26 4 523.44 22.48
 6 -25 3 9.14 7.58
 -2 32 1 50.96 6.26
 -2 40 1 43.25 6.72
 -2 41 1 244.33 12.28
 2 -10 -1 334.6 14.23
 6 -15 -2 20.61 8
 5 -15 -2 73.43 8.02
 -1 44 -2 32.4 5.61
 4 -11 -3 103.79 8.47
 4 -8 -4 75.57 7.96
 3 -5 -4 1877.76 72.52
 6 -3 -6 110.79 9.41
 1 21 -6 996.78 37.92
 6 1 -7 0.62 7.39
 7 7 -8 71.97 9.01
 5 6 -8 10.68 7.05
 3 14 -8 813.92 32.32
 2 26 -8 424.8 16.89
 7 13 -9 6.38 7.53
 6 11 -9 8.64 8.22
 4 15 -9 444.51 19.07
 3 23 -9 12.54 4.67
 7 21 -10 78.64 9.3
 -3 -14 31 64.82 8.23
 -2 -22 29 63.1 6.72
 -1 -28 28 9.08 4.26
 -1 -28 27 25.37 4.45
 -2 -22 26 15.11 4.92
 -4 -3 25 71.05 8.68
 -4 -2 23 5.67 7.34
 -1 -27 22 71.19 4.93
 -3 -12 21 48.03 6.93
 2 -37 19 -0.06 4.12
 -2 -19 19 177.18 9.01
 -4 2 19 270.02 14.57
 4 -39 17 3.51 6.19
 -1 -24 17 254.03 10.67
 -3 -7 16 18.24 5.66
 -4 7 16 269.99 13.78
 -4 9 15 171.52 10.44
 -3 -4 14 71.88 6.88
 2 -33 13 186.87 9.54
 -1 -20 13 15.54 2.71
 -3 2 11 516.07 21.85
 -4 24 11 331.99 16.11
 6 -34 10 2.01 7.14
 6 -33 9 48.08 7.89
 5 -32 8 0.42 6.29
 -3 15 7 187.21 10.94
 -2 2 6 2595.87 99.24
 6 -28 5 49.45 7.87
 -3 42 5 6.18 6.64
 -3 43 5 186.29 12.06
 3 -24 4 126.95 8.07
 1 -17 4 -0.46 3.18
 -2 9 4 744.57 29.6
 5 -25 3 10.42 7.71
 2 -15 1 187.42 9.33
 -1 7 1 764.48 29.74
 -2 30 1 4.52 4.88
 -2 31 1 612.87 25.18
 -2 42 1 14.54 5.74
 3 -16 0 158.69 9.36
 6 -17 -1 185.71 12.08
 4 -16 -1 177.36 10.17
 3 -11 -2 15.82 6.06
 2 -7 -2 2624.02 100.26
 1 -1 -2 17.9 4.04
 -1 28 -2 114.07 7.35
 -1 45 -2 143.57 8.65
 5 -12 -3 9.78 6.9
 3 -8 -3 441.4 18.97
 2 0 -4 342.67 14.39
 7 -5 -5 47.55 7.69
 5 -6 -5 55.24 7.53
 3 3 -6 206.16 10.85
 3 8 -7 77.39 6.95
 6 6 -8 13.53 7.58
 5 12 -9 121.46 8.39
 7 22 -10 3.29 7.86
 6 19 -10 1.15 8.08
 5 20 -10 9.95 6.18
 4 26 -10 132.8 8.26
 -2 -22 30 12.82 5.56
 -4 -4 30 -0.84 8.18
 -4 -4 29 3.18 8.04
 -4 -4 28 16.82 8.02
 -1 -28 26 22.76 4.14
 2 -38 22 37.99 4.86
 -4 3 18 14.95 7.07
 -2 -14 14 698.18 27.7
 -4 11 14 65.3 7.76
 -4 14 13 203.69 11.61
 2 -32 12 7.11 4.6
 -4 18 12 1.63 6.5
 5 -35 11 38.71 7.55
 2 -31 11 110.11 6.64
 -4 23 11 2.24 5.69
 -4 35 10 14.78 8.01
 -4 36 10 208.91 12.82
 -4 37 10 5.19 7.93
 -4 38 10 99.53 9.62
 -4 39 10 19.6 8.1
 -4 40 10 31.85 9.33
 -4 41 10 55.25 8.47
 5 -33 9 8.14 7.06
 3 -31 9 230.5 11.53
 -3 7 9 3.07 6.77
 2 -26 7 191.95 9.35
 -2 -1 7 19.22 4.8
 -3 20 6 24.22 6.95
 -3 53 6 88.68 9.6
 5 -28 5 22.56 8.1
 -2 5 5 514.06 20.89
 -3 29 5 463.02 20.21
 -3 44 5 1.92 7.9
 -1 3 2 256.36 11.11
 6 -21 1 143.97 10.69
 -2 43 1 169.21 10.11
 -2 44 1 3.15 6.7
 6 -19 0 240.63 13.79
 5 -17 -1 137.73 9.64
 6 -12 -3 254.13 14.12
 1 3 -3 1781.9 67.93
 6 -9 -4 74.13 8.73
 5 -9 -4 421.26 18.88
 6 -6 -5 7.13 7.58
 3 -1 -5 154.62 9.27
 7 3 -7 56.8 9.85
 2 16 -7 150.61 7.63
 7 8 -8 20.94 8.02
 4 9 -8 269.74 12.73
 7 14 -9 7.7 7.52
 6 12 -9 207.01 12.85
 3 24 -9 558.82 22.64
 7 23 -10 15.93 7.33
 6 20 -10 10.83 8.12
 5 21 -10 156.49 10.35
 -3 -14 32 45.11 8.23
 -4 -4 26 18.77 7.77
 -2 -22 25 0.21 4.67
 -4 -3 24 84.4 8.86
 5 -40 19 -0.66 7.57
 5 -38 15 80.66 8.43
 -3 -6 15 -0.7 5.37
 4 -37 14 -1.34 6.48
 3 -35 13 -0.39 6.12
 -4 22 11 299.5 14.92
 5 -34 10 26.47 7.36
 -3 4 10 289.63 14.45
 -4 30 10 6.33 7.2
 -4 31 10 195.53 11.98
 -4 42 10 -3.32 7.85
 -4 43 10 58.9 8.54
 4 -30 7 9.72 7.24
 6 -29 6 18.07 8.23
 3 -27 6 3 5.2
 -3 54 6 0.35 7.93
 -1 -6 5 7.5 2.92
 -3 28 5 22.21 6.3
 -3 45 5 233.01 13.03
 -3 46 5 0.76 7.19
 6 -26 4 197.26 12.06
 3 -22 3 172.55 9.48
 -2 13 3 624.74 25.11
 4 -22 2 286.26 14.17
 2 -17 2 -2.04 4.68
 -2 19 2 921.38 36.34
 5 -21 1 8.42 6.37
 4 -20 1 73.66 7.08
 3 -18 1 11.52 6.1
 -2 29 1 539.36 22.42
 -2 45 1 135.45 9.54
 5 -19 0 0.55 6.62
 4 -18 0 4.94 5.86
 -1 27 -2 601 24.13
 -1 46 -2 35.81 6.01
 4 -4 -5 300.84 14.79
 6 -2 -6 19.17 7.56
 5 -2 -6 230.51 12.48
 6 2 -7 6.96 7.36
 5 7 -8 98.57 8.08
 5 13 -9 0.74 6.26
 4 16 -9 -1.78 6.18
 4 27 -10 113.45 7.47
 -3 -14 24 120.8 8.57
 -3 -13 22 3.99 6
 -4 -2 22 72.59 8.62
 1 -35 21 0.75 2.58
 -4 -1 21 29.42 7.21
 4 -40 20 32.22 7.26
 -4 0 20 160.37 10.44
 -4 1 19 3.05 6.85
 5 -39 17 10.4 7.59
 -4 4 17 26.08 7.54
 -4 6 16 0.64 6.28
 -4 8 15 11.92 6.57
 3 -34 12 116.68 8.54
 -4 17 12 50.81 7.32
 3 -33 11 265.89 13.03
 3 -32 10 10.15 5.71
 -4 29 10 163.94 10.71
 -4 44 10 5.83 7.7
 -4 45 10 28.39 7.96
 -3 10 8 684.67 28.26
 6 -30 7 4.13 6.95
 -3 14 7 852.45 34.57
 5 -29 6 35.7 7.29
 -3 19 6 679.4 28.12
 4 -27 5 91.54 7.89
 -3 47 5 86 9.53
 2 -19 3 694.69 27.69
 3 -20 2 17.98 6.76
 1 -10 1 331.35 13.53
 -2 28 1 28.77 6.15
 -2 46 1 7.44 6.91
 6 -14 -2 128.98 10.31
 5 -14 -2 226.08 12.52
 4 -13 -2 98.09 7.92
 -1 47 -2 86.64 7.32
 7 -4 -5 60.58 8.09
 6 7 -8 188.15 12.34
 3 15 -8 96.1 7.24
 7 15 -9 43.99 8.91
 6 13 -9 -1.12 7.54
 6 21 -10 5.12 8.06
 5 22 -10 30.6 6.91
 4 28 -10 29.57 5.86
 -3 -15 29 38.25 7.35
 -3 -15 28 55.17 7.57
 -3 -15 27 30.41 6.42
 -1 -28 25 85.63 5.66
 -4 -4 25 40.15 8.01
 -4 -3 23 26.35 7.67
 3 -39 20 5.65 5.86
 -2 -20 20 5.27 4.67
 -5 20 20 -2.52 8.62
 -3 -11 19 23.3 6.08
 -3 -10 18 123.06 7.79
 3 -37 16 1.11 5.4
 5 -37 14 1.35 7.45
 -4 10 14 188.29 11.37
 4 -36 13 42.76 7.05
 -4 13 13 2.26 6.67
 -3 -1 12 41.96 5.88
 -3 1 11 66.58 7.37
 -4 21 11 18.63 7.17
 -1 -16 10 417.26 16.47
 -2 -8 10 63.13 5.37
 -4 27 10 112.66 9.05
 -4 28 10 27.8 7.28
 -4 46 10 24.98 8.75
 -2 -6 9 4.28 4.27
 4 -31 8 262.1 13.96
 -3 55 6 83.82 9.35
 -3 48 5 0.78 7.98
 5 -26 4 11.37 7.19
 6 -24 3 149.36 10.75
 -2 27 1 210.26 11.21
 4 -10 -3 250.63 13.03
 7 -7 -4 54.58 9.21
 4 -7 -4 13.54 6.96
 0 21 -4 1525.08 58.06
 6 -5 -5 260.21 14.06
 5 -5 -5 577.78 24.79
 7 4 -7 18.03 8.35
 7 9 -8 99.41 9.58
 4 10 -8 19.6 6.16
 2 27 -8 154.91 7.11
 4 17 -9 406.38 17.93
 3 25 -9 8.46 4.47
 6 22 -10 60.84 8.85
 4 29 -10 178.77 9.82
 -3 -15 30 10.37 6.92
 -4 -5 30 54.44 9.01
 -4 -5 29 33.97 9.02
 -4 -5 28 19.67 8.62
 -3 -15 26 8.44 5.83
 -2 -22 24 5.73 4.71
 -4 -4 24 17.17 7.54
 -3 -12 20 9.52 6.26
 -5 19 20 58.52 8.78
 -5 22 19 5.56 8.07
 4 -39 18 10.3 6.72
 3 -38 18 1.99 5.55
 -4 2 18 161.21 10.48
 -3 -9 17 24.54 6
 4 -38 16 16.33 6.65
 -2 -13 13 4.08 4.19
 4 -35 12 19.21 6.29
 -4 16 12 122.18 9.29
 -4 20 11 45.83 7.57
 6 -33 10 16.87 8.18
 -4 26 10 123 9.42
 -4 47 10 23.18 7.98
 -4 48 10 29.45 8.09
 6 -32 9 0.87 7.92
 4 -32 9 16.7 6.81
 -3 6 9 99.18 8.19
 6 -31 8 112.66 9.48
 5 -30 7 10.28 6.79
 -3 18 6 -2.4 6.93
 6 -27 5 2.3 7.97
 -3 49 5 1.11 7.87
 -2 8 4 252.53 11.67
 6 -22 2 6.57 7.2
 -2 18 2 -0.72 4.91
 6 -16 -1 66.63 8.73
 5 -16 -1 147.3 9.95
 3 -13 -1 1.52 6.14
 -1 26 -2 478.29 19.48
 -1 48 -2 57.63 6.44
 6 -11 -3 10.48 7.64
 5 -11 -3 102.3 7.96
 6 -8 -4 13.88 7.71
 5 -8 -4 -0.77 6.62
 3 -4 -4 5.14 5.36
 2 10 -6 2930.38 111.69
 6 3 -7 83.49 8.79
 5 3 -7 2.52 6.45
 4 5 -7 319.53 14.87
 3 9 -7 383.35 16.7
 5 8 -8 146.6 9.45
 7 16 -9 3.01 7.37
 5 14 -9 222.93 11.96
 5 23 -10 18.88 6.57
 -3 -15 31 9.23 7.36
 -4 -5 26 21.45 7.59
 2 -38 23 45.3 5.1
 4 -40 21 0.3 6.84
 -4 -2 21 123.45 10.07
 -4 -1 20 -1.77 7.81
 -5 21 19 58.52 9.05
 -1 -25 18 5.07 2.96
 -5 25 18 4.69 8.08
 -4 3 17 106.71 8.51
 5 -38 16 56.57 8.63
 -3 -8 16 70.33 6.59
 -4 7 15 539.33 23.31
 -3 -5 14 156.46 9.08
 5 -36 13 15.3 7.16
 -4 12 13 452.24 20.27
 4 -34 11 147.88 10.19
 -2 -10 11 179.61 9.34
 4 -33 10 -0.26 6.96
 -3 3 10 87.12 7.86
 -4 25 10 7.25 6.75
 -4 49 10 -3.23 7.66
 1 -25 9 0.86 3.09
 2 -27 8 29.42 4.9
 -2 -4 8 186.05 9.09
 -3 9 8 0.79 6.56
 3 -28 7 85.84 6.81
 -3 13 7 4.23 6.78
 4 -28 6 48.84 6.78
 3 -25 5 40.04 6.03
 -3 50 5 -0.8 7.05
 4 -25 4 39 6.96
 5 -24 3 15.55 6.92
 6 -20 1 6.89 8.03
 -2 26 1 173.63 9.91
 -2 48 1 19.66 6.78
 6 -18 0 2.57 7.86
 2 -12 0 626.91 25.01
 -1 11 0 389.16 15.77
 4 -15 -1 231.71 12.02
 2 -3 -3 1206.15 46.68
 7 -3 -5 28.4 8.34
 2 5 -5 512.49 20.6
 6 -1 -6 5.94 7.32
 5 -1 -6 49.18 7.26
 7 5 -7 37.45 9.52
 7 10 -8 60.59 8.81
 6 8 -8 14.71 7.56
 7 17 -9 112.45 9.64
 6 14 -9 218.23 12.57
 6 23 -10 2.43 7.52
 4 30 -10 3.02 5.49
 -3 -15 25 19.58 6.53
 -4 -5 25 110.79 9.53
 -4 -3 22 30.23 7.89
 -5 14 22 85.9 10.07
 -3 -13 21 3.69 6.01
 -5 18 20 2.57 7.99
 -4 0 19 316.82 16.07
 -5 20 19 3.58 8
 5 -39 18 4.92 7.51
 -5 23 18 3.78 7.89
 -5 24 18 18.61 8.26
 -4 9 14 323.47 15.54
 -1 -19 12 580.3 22.63
 -4 15 12 3.12 6.56
 -4 19 11 14.14 6.81
 -4 50 10 15.85 7.01
 5 -31 8 2.8 7.28
 1 -22 7 102.9 5.89
 6 -28 6 39.24 8.45
 2 -24 6 141.36 8.14
 -2 1 6 14.02 4.44
 5 -27 5 83.59 9.09
 -3 24 5 -0.61 6.04
 6 -25 4 -4.13 7.28
 -2 12 3 53.59 5.32
 5 -22 2 109 8.79
 5 -20 1 29.78 6.7
 -2 49 1 2.71 6.87
 5 -18 0 7.74 6.48
 1 -7 0 4486.11 170.32
 1 -4 -1 918.57 35.52
 6 -13 -2 3.17 7.64
 3 -10 -2 1205.61 47.28
 3 -7 -3 663.86 27.14
 7 -6 -4 4.19 8.11
 4 -3 -5 -0.18 6.61
 3 0 -5 33.95 6.23
 7 1 -6 2.12 8.27
 3 16 -8 258.75 12.24
 5 15 -9 46.27 6.33
 4 18 -9 -1.19 5.44
 3 26 -9 707.31 28.14
 6 24 -10 110.14 9.71
 5 24 -10 61.92 7.95
 4 31 -10 201.89 10.61
 -3 -15 32 3.03 6.95
 -4 -6 29 -0.76 7.75
 -4 -6 28 -0.02 7.46
 -1 -28 24 64.41 4.82
 -4 -4 23 3.19 7
 3 -39 21 0.06 5.09
 -2 -21 21 3.95 4.61
 2 -37 20 1.98 4.16
 -5 17 20 34.05 8.41
 1 -34 19 17.3 3.15
 -5 19 19 98.38 9.82
 -4 1 18 3.13 7.46
 -2 -18 17 23.27 4.2
 -5 27 17 21.93 7.31
 -2 -17 16 359.63 15.31
 4 -37 15 0.13 7.02
 -3 -7 15 179.22 9.71
 -4 11 13 9.66 6.63
 5 -35 12 24.42 8.08
 5 -34 11 1.19 7.05
 -4 18 11 13.27 6.86
 5 -33 10 53.6 7.84
 -4 24 10 223.08 12.3
 5 -32 9 5.62 7.09
 -4 34 9 37.46 8.12
 -4 35 9 48.29 8.51
 -4 36 9 76.04 9.87
 -4 37 9 1.18 7.81
 -4 38 9 20.2 9.08
 -4 39 9 51.37 9.44
 -4 40 9 -0.88 7.76
 -4 41 9 89.03 9.52
 -3 17 6 795.23 32.46
 -2 4 5 1132.81 44
 -3 23 5 206.57 11.28
 -3 51 5 21.28 8.25
 -2 17 2 1272.17 49.46
 -2 25 1 74.53 7.16
 4 -17 0 750.89 30.69
 3 -15 0 276.53 13.57
 5 -13 -2 -1.34 6.67
 4 -12 -2 414.63 18.61
 -1 25 -2 76.75 5.64
 6 -4 -5 35.73 7.8
 5 -4 -5 3.09 6.74
 7 6 -7 -0.22 8.03
 6 4 -7 11.47 7.57
 2 17 -7 227.12 10
 7 11 -8 18.27 7.93
 6 9 -8 70.95 8.47
 5 9 -8 16.89 6.48
 4 11 -8 14.07 5.64
 2 28 -8 268.41 11.1
 7 18 -9 3.85 8.07
 6 15 -9 47.5 7.95
 5 25 -10 -3.97 6.48
 4 32 -10 3.84 5.47
 -4 -6 30 1.59 8.62
 -2 -23 28 2.18 5.02
 -2 -23 27 4.22 5.07
 -4 -5 24 146.77 10.34
 -2 -22 23 61.35 5.77
 -3 -14 22 49.2 6.75
 -5 13 22 -0.6 7.87
 -5 16 20 30.93 8.38
 4 -39 19 2.94 6.84
 2 -36 18 52.4 5.36
 -5 22 18 4.21 7.98
 -5 26 17 66.69 9.18
 5 -37 15 -1.59 7.72
 -4 6 15 39.41 6.94
 -4 8 14 75.64 7.89
 -3 -2 12 59.66 6.96
 -4 14 12 478.14 21.25
 -4 23 10 20.2 6.84
 -4 33 9 189.73 11.05
 -4 42 9 0.37 7.78
 -4 43 9 153.31 11.08
 3 -29 8 160.88 9.1
 6 -29 7 59.78 8.14
 4 -29 7 537.43 23.15
 -3 12 7 658.15 27.36
 -3 52 5 4.05 8.05
 6 -23 3 0 6.92
 4 -21 2 204.99 11.06
 4 -19 1 477.91 20.63
 -2 50 1 65.92 8.55
 6 -15 -1 53.19 8.54
 2 -9 -1 848.52 33.25
 2 -6 -2 2.31 4.26
 6 -10 -3 201.81 12.4
 6 -7 -4 128.33 10.01
 4 -6 -4 45.91 7.3
 2 1 -4 40.41 4.94
 1 8 -4 18.38 2.71
 7 -2 -5 122.07 10.42
 7 2 -6 101.73 10.01
 5 4 -7 103.62 8.41
 3 27 -9 29.83 4.59
 6 25 -10 9.87 8.2
 -2 -23 29 2.76 5.05
 -3 -16 29 10.32 6.53
 -3 -16 28 1.45 6.46
 -4 -6 26 -1.6 7.23
 2 -38 24 31.51 4.75
 -5 11 23 4.59 9.01
 -4 -3 21 173.27 11.24
 -5 14 21 82.72 9.34
 -4 -2 20 157.95 11
 5 -39 19 17.13 8.1
 -4 -1 19 -2.93 6.79
 -5 18 19 0.32 8.09
 -2 -19 18 193.45 9.41
 -5 21 18 85.8 9.46
 4 -38 17 83.92 8.43
 -4 2 17 107.6 8.56
 -5 24 17 100.84 9.99
 -5 25 17 -2.84 8.08
 -5 30 16 4.56 7.67
 2 -34 15 67.16 5.94
 -2 -16 15 209.27 9.9
 -2 -12 12 489.73 20.12
 -3 0 11 728.82 29.6
 -4 17 11 1.81 6.52
 -4 22 10 181.16 10.98
 2 -28 9 355.73 15.27
 -3 5 9 9.31 6.6
 -4 30 9 3.22 7.08
 -4 44 9 -0.55 7.74
 -4 45 9 104.92 9.59
 6 -30 8 0.23 7.95
 -3 8 8 142.16 8.82
 -2 -2 7 1080.85 41.97
 5 -28 6 62.86 8.04
 -3 16 6 22.21 7.16
 6 -26 5 145.37 11.04
 4 -26 5 165.13 10.01
 -3 22 5 50.53 7.72
 -3 53 5 72.01 8.99
 5 -25 4 0.37 6.97
 -3 34 4 41.24 7.02
 -3 35 4 62.85 7.71
 -3 36 4 117.08 8.53
 -3 37 4 1.6 5.98
 -3 38 4 37.08 6.5
 -3 39 4 85.44 7.81
 -3 40 4 62.06 8.22
 -3 41 4 243.86 13.27
 6 -21 2 167.09 11.43
 6 -19 1 202.81 12.56
 3 -17 1 721.38 29.29
 2 -14 1 2727.5 104.23
 -2 24 1 182.94 10.07
 -2 51 1 20.19 7.05
 6 -17 0 156.78 11.12
 5 -15 -1 22.65 6.81
 7 -8 -3 0 7.39
 5 -10 -3 0.74 6.89
 4 -9 -3 45.12 7.26
 7 -5 -4 73.31 8.33
 5 -7 -4 530.11 23.12
 5 0 -6 390.4 17.85
 4 6 -7 -0.02 5.64
 3 10 -7 554.6 22.83
 7 12 -8 49.15 8.56
 7 19 -9 127.38 9.85
 6 16 -9 103.1 9.17
 5 16 -9 248.68 12.86
 4 19 -9 505.37 21.3
 6 26 -10 105.24 9.41
 5 26 -10 59.23 8.21
 -2 -23 30 5.02 4.25
 -3 -16 30 30.68 7.06
 -3 -16 27 3.87 5.64
 -2 -23 26 3.97 4.7
 -4 -6 25 2.48 7.18
 -4 -4 22 21 6.79
 -5 12 22 136.69 10.63
 -1 -27 21 33.27 3.79
 -5 13 21 2.34 8.05
 3 -38 19 14.12 5.37
 -3 -12 19 97.34 7.67
 -5 17 19 63.55 8.96
 -3 -11 18 50.89 6.22
 -5 20 18 2.16 7.91
 5 -38 17 27.24 7.92
 3 -37 17 -0.3 5.85
 -3 -10 17 226.99 11.21
 -5 23 17 14.59 8.22
 -5 29 16 20.63 8.4
 3 -35 14 21.44 6.14
 -4 10 13 290.82 14.36
 -4 13 12 18.69 7.08
 6 -32 10 1.46 7.78
 -3 2 10 624.58 25.86
 6 -31 9 67.22 9.09
 3 -30 9 17.81 5.57
 -4 29 9 192.1 11.45
 -4 46 9 3.87 7.46
 4 -30 8 16.04 6.97
 3 -26 6 739.76 29.97
 2 -22 5 47.72 5.23
 -2 7 4 1129.44 43.97
 -3 33 4 187.32 10.62
 -3 42 4 10.38 6.86
 -3 43 4 177.82 11.63
 3 -21 3 428.08 18.48
 3 -19 2 1402.57 54.89
 6 -12 -2 250.68 14.05
 -1 24 -2 167.28 8.57
 6 -3 -5 86.36 8.76
 7 7 -7 35.03 8.49
 6 5 -7 406.73 19.13
 6 10 -8 68.39 8.73
 5 10 -8 327.58 15.39
 4 12 -8 4.06 5.7
 7 20 -9 -1.14 8.09
 5 27 -10 79.71 8.06
 -3 -16 31 14.58 7.01
 -4 -7 30 63.93 9.64
 -4 -7 29 50.37 8.47
 -4 -7 28 16.7 7.54
 -3 -16 26 22.36 6.44
 -3 -15 23 2.81 5.63
 -4 -5 23 104.92 9.18
 -5 10 23 77.66 10.07
 3 -39 22 -0.14 5.56
 -5 11 22 -3.01 7.81
 -3 -13 20 3.48 6.11
 -2 -20 19 20.32 4.7
 -4 0 18 139.82 9.71
 -5 19 18 156.87 11.44
 1 -32 16 1.13 3.32
 -5 27 16 15.07 8.01
 -5 28 16 32.24 8.68
 -4 5 15 481.34 21.16
 5 -36 14 23.71 8.07
 -2 -15 14 0.82 3.77
 -3 -6 14 62.69 6.48
 -4 7 14 247.78 13
 4 -35 13 26.02 6.96
 -4 16 11 187.91 11.16
 -4 21 10 55.93 7.54
 -4 28 9 56.28 7.64
 -4 47 9 61.31 8.68
 -4 48 9 5.7 7.72
 5 -29 7 20.62 7.71
 -3 11 7 70.58 7.58
 6 -27 6 11.7 7.39
 -3 21 5 788.62 32.16
 -3 54 5 -2.03 7.8
 6 -24 4 248.96 13.86
 -3 31 4 338.22 15.8
 -3 44 4 2.94 7.62
 -3 45 4 118.26 10.16
 -1 -1 3 7.41 4.15
 -2 11 3 1297.18 50.3
 5 -21 2 45.48 7.24
 1 -12 2 538.4 21.11
 -2 16 2 11.41 5.33
 -1 6 1 709.01 27.61
 -2 23 1 150.55 9.13
 5 -17 0 18.73 6.93
 4 -14 -1 29 6.51
 3 -12 -1 710.33 28.72
 6 -9 -3 -8.84 7.64
 6 -6 -4 38.73 7.93
 3 -3 -4 365.46 16.12
 7 -1 -5 3.13 8.37
 5 -3 -5 216.56 11.98
 4 -2 -5 830.1 33.74
 7 3 -6 9.37 8.06
 4 2 -6 254.67 13.41
 5 5 -7 1.63 7.28
 7 13 -8 2.53 7.59
 3 17 -8 48.19 5.9
 2 29 -8 330.3 13.33
 7 21 -9 77.52 8.66
 6 17 -9 57.09 8.11
 5 17 -9 126.28 8.86
 3 28 -9 256.03 11.68
 5 28 -10 0.91 7.23
 -4 -7 31 34.42 8.71
 -4 -7 27 -2.63 7.1
 -2 -23 25 29.38 5.03
 -4 -6 24 -3.88 7.06
 -5 12 21 129.1 10.39
 5 -39 20 11.84 8.08
 4 -39 20 2.61 6.88
 -5 16 19 8.75 7.92
 -4 1 17 24.77 6.45
 -5 22 17 36.31 8.6
 -3 -9 16 37.1 6.02
 -5 26 16 74.84 8.52
 2 -33 14 249.19 11.83
 3 -34 13 144.04 9.33
 4 -34 12 36.13 7.5
 -4 12 12 769.89 31.86
 3 -31 10 297.43 14.1
 2 -29 10 58.48 5.34
 1 -26 10 135.64 6.64
 -4 20 10 40.29 7.3
 4 -31 9 113.77 9
 -4 27 9 115.28 9.15
 -4 49 9 6.04 8.61
 5 -30 8 6.98 7.57
 2 -25 7 43.56 4.98
 -3 15 6 516.68 22.22
 5 -26 5 17.67 8.09
 4 -24 4 381.31 17.25
 -3 29 4 422.23 18.71
 -3 30 4 0.54 5.99
 -3 46 4 30.8 8.22
 2 -16 2 683.22 27.22
 5 -19 1 44.09 7.33
 6 -14 -1 125.45 10.13
 5 -12 -2 415.26 18.95
 7 -7 -3 137.23 10.99
 7 -4 -4 53.98 9.1
 3 1 -5 132.91 8.59
 0 37 -5 25.14 3.6
 0 38 -5 5.35 3.36
 0 39 -5 13.57 3.53
 5 1 -6 55.13 7.43
 2 11 -6 75.13 5.12
 7 8 -7 16.06 8.88
 6 11 -8 13.64 7.57
 4 20 -9 1.57 5.85
 5 29 -10 143.86 10.2
 -3 -16 25 52.2 6.56
 -5 8 24 11.97 7.99
 -5 9 23 2.27 8.77
 -5 10 22 95.04 9.68
 -3 -14 21 33.06 6.3
 -4 -4 21 74.75 8.75
 -4 -3 20 4.5 7.71
 -1 -26 19 242.01 10.39
 -4 -2 19 280.69 14.31
 -5 15 19 16.61 8.15
 5 -38 18 2.39 7.56
 -5 18 18 2.49 8.19
 -5 21 17 40.23 8.53
 5 -37 16 10.52 7.13
 4 -37 16 3.05 6.47
 -5 25 16 2.04 7.96
 -5 31 15 2.42 8.05
 -5 32 15 25.13 7.52
 -4 9 13 27.41 6.84
 5 -34 12 8.51 7.61
 3 -33 12 113.53 8.31
 4 -33 11 9.78 6.4
 3 -32 11 33.82 6.28
 -4 15 11 6.24 6.72
 4 -32 10 38.75 7.96
 5 -31 9 47.4 7.92
 -2 -7 9 1221.8 47.29
 -3 4 9 467.01 20.14
 -4 26 9 70.74 8.09
 -4 50 9 1.56 8.48
 -3 7 8 29.14 6.83
 6 -28 7 6.64 7.95
 -1 -11 7 51.94 3.42
 4 -27 6 64.66 6.66
 -3 20 5 20.25 7.05
 2 -20 4 264.46 12.35
 -1 -4 4 62.79 4.33
 -3 47 4 92.57 9.65
 2 -18 3 4.2 4.78
 6 -16 0 32.58 8.39
 4 -16 0 4.92 5.9
 4 -11 -2 101.37 8.45
 3 -9 -2 38.1 6.23
 0 8 -2 71.77 3.34
 5 -9 -3 311.64 15.36
 3 -6 -3 117.68 7.9
 5 -6 -4 3.51 6.93
 4 -5 -4 1.19 6.77
 0 36 -5 136.95 6.8
 0 40 -5 6.11 3.51
 6 6 -7 12.79 8.62
 4 7 -7 234.23 11.72
 7 14 -8 46.37 8.42
 5 11 -8 0.81 5.96
 7 22 -9 -0.81 8.22
 6 18 -9 18.88 7.52
 3 29 -9 2.12 3.92
 -1 -28 23 25.53 3.66
 -4 -5 22 68.79 8.32
 2 -37 21 0.94 4.43
 -5 11 21 17.37 7.97
 4 -38 18 47.18 7.77
 -4 -1 18 2.06 6.5
 -5 17 18 135.65 10.74
 -5 20 17 8.17 7.07
 -5 24 16 138.49 10.87
 -3 -8 15 87.12 6.93
 -4 4 15 4.97 6.85
 -5 30 15 -1.8 8.13
 -4 6 14 -3.08 6.26
 2 -32 13 2.38 4.6
 -3 -3 12 329.09 14.88
 5 -33 11 81.99 8.46
 2 -30 11 -0.05 4.58
 -3 -1 11 77.8 8
 5 -32 10 6.52 7.29
 -4 19 10 167.42 10.58
 -4 25 9 6.27 6.79
 -4 51 9 27.21 8.98
 6 -29 8 116.14 9.54
 -2 -5 8 1636.48 62.93
 3 -27 7 9.18 5.42
 -2 0 6 3406.55 129.87
 6 -25 5 4.19 8.33
 3 -24 5 211.79 10.79
 -2 3 5 92.84 6.46
 5 -24 4 4.44 6.79
 -3 28 4 39.34 6.45
 -3 48 4 18.28 8.27
 6 -20 2 2.4 7.92
 4 -20 2 119.74 8.38
 6 -18 1 2.9 8.06
 4 -18 1 -1.36 5.88
 -2 22 1 575.34 23.51
 5 -14 -1 461.45 20.64
 6 -11 -2 -0.04 7.63
 -1 23 -2 35.51 4.44
 4 -8 -3 162.23 9.86
 6 -2 -5 101.53 9.33
 2 6 -5 3.65 4.04
 0 35 -5 68.13 4.52
 0 41 -5 223.71 9.95
 7 4 -6 64.28 9.25
 7 9 -7 26.15 8.17
 5 6 -7 -0.08 6.47
 3 11 -7 78.97 6.68
 2 18 -7 37.24 4.26
 4 13 -8 29.14 5.95
 7 23 -9 22.89 8.3
 6 19 -9 51.45 8.08
 5 18 -9 13.05 5.71
 4 21 -9 271.39 13.05
 -4 -8 30 6.53 8.49
 -4 -8 29 4.57 7.51
 -4 -8 28 15.53 8.14
 -4 -7 25 72.24 8.83
 -2 -23 24 7.77 4.61
 -5 7 24 45.75 8.55
 -4 -6 23 2.19 6.93
 -5 8 23 31.76 8.13
 -3 -15 22 71.6 7.5
 4 -39 21 15.88 7.23
 -2 -21 20 43.46 5.11
 -5 12 20 104.95 9.86
 -5 14 19 0.62 7.9
 2 -35 17 -1.75 4.75
 -5 19 17 114.74 10.33
 3 -36 16 41.81 6.66
 -4 2 16 1.86 6.25
 -5 23 16 6.6 8.09
 -5 28 15 41.56 8.79
 -5 29 15 3.1 8.42
 -2 -14 13 858.75 33.7
 2 -31 12 319.1 13.98
 -4 11 12 6.73 6.62
 -3 1 10 42.91 6.78
 6 -30 9 4.36 8.29
 -4 24 9 17.31 6.7
 -4 35 8 50.11 8.34
 -4 36 8 -0.5 7.66
 -4 37 8 11.33 9.02
 -4 38 8 3.62 7.85
 -4 39 8 67.92 9.8
 -4 40 8 2.33 8.93
 -4 41 8 178.36 11.85
 -3 10 7 573.14 24.15
 5 -27 6 7.54 7.22
 -3 14 6 255.52 13.23
 -3 19 5 1069.54 42.64
 -3 27 4 137.02 8.87
 -3 49 4 0.65 7.85
 -1 2 2 29.67 4.26
 -2 15 2 88.54 6.4
 3 -14 0 386.27 17.12
 2 -11 0 549.14 22.24
 -1 10 0 -0.81 3.88
 -2 35 0 116.26 7.93
 -2 36 0 251.53 12.31
 -2 37 0 0.01 5.98
 -2 38 0 390.3 17.41
 -2 39 0 44.35 6.55
 -2 40 0 158.65 9.16
 -2 41 0 108.26 7.68
 6 -8 -3 127.06 10.07
 2 -2 -3 143.7 7.64
 7 -3 -4 26.02 8.52
 6 -5 -4 99.66 8.57
 5 -2 -5 185.19 11.04
 1 14 -5 1530.09 58.21
 0 34 -5 161.71 7.47
 0 42 -5 65.42 4.86
 7 15 -8 51.61 8.32
 6 12 -8 122.91 10.01
 3 18 -8 114.32 7.32
 2 30 -8 139.49 6.46
 7 24 -9 10.73 8.24
 3 30 -9 5.55 3.97
 -4 -8 31 3.47 8.1
 -3 -17 30 33.28 7.09
 -3 -17 29 56.8 7.46
 -3 -17 28 76.15 7.77
 -3 -17 27 60 7.17
 -4 -8 27 12.62 7.12
 -5 9 22 0.04 7.78
 -5 10 21 105.92 9.72
 3 -38 20 72.72 7.12
 -3 -12 18 170.43 9.5
 -5 16 18 14.78 8.16
 -4 0 17 136.87 9.79
 -5 22 16 94.01 9.82
 5 -36 15 51.22 8.7
 4 -36 15 3.13 6.71
 -5 27 15 -0.56 8.15
 -4 8 13 124.81 9.08
 6 -32 11 9.63 7.8
 -2 -11 11 87.83 6.47
 -4 14 11 365.54 17.13
 6 -31 10 54.11 8.85
 -4 18 10 7.53 6.86
 -4 23 9 35.58 7
 -4 32 8 3.76 7.28
 -4 33 8 212.16 12.83
 -4 34 8 0.39 7.5
 -4 42 8 2.36 7.55
 -4 43 8 215.76 13.53
 -4 44 8 2.15 7.64
 4 -28 7 30.8 6.04
 6 -26 6 122.97 9.77
 -1 -9 6 546.05 21.21
 4 -25 5 36.53 6.79
 6 -23 4 5.53 7.35
 -3 50 4 12.2 8.06
 -2 10 3 62.14 5.63
 5 -16 0 137.75 9.59
 -2 33 0 289.76 13.46
 -2 34 0 278.23 13.19
 -2 42 0 94 7.9
 -2 43 0 58.95 6.71
 6 -13 -1 2.01 7.62
 1 0 -2 2014.48 76.78
 7 -6 -3 1.84 8.1
 0 20 -4 27.61 2.39
 0 43 -5 460.12 18.72
 7 5 -6 0.59 8.24
 6 7 -7 316.41 15.9
 7 16 -8 29.42 7.89
 5 12 -8 463.49 20.47
 6 20 -9 9.28 8.14
 5 19 -9 145.44 9.58
 -3 -17 31 -0.76 6.88
 -4 -7 24 103.11 8.92
 1 -35 22 13.29 2.32
 -4 -5 21 172.1 11.12
 -4 -4 20 112.62 9.63
 -5 11 20 31.14 8.22
 5 -38 19 6.86 7.72
 2 -36 19 23 4.78
 -3 -13 19 -1.63 5.65
 -4 -3 19 5.67 6.96
 -5 15 18 106.67 10.15
 5 -37 17 4.41 7.61
 -3 -11 17 4.63 4.82
 -5 18 17 -1.16 8.29
 -5 21 16 54.92 8.79
 1 -31 15 219.44 9.62
 -5 26 15 151.91 11.32
 -3 -7 14 277.4 13.03
 -5 34 14 61.43 9.13
 1 -27 11 -0.17 3.04
 -1 -18 11 83.45 4.65
 -3 6 8 51.16 6.9
 -4 45 8 166.56 11.43
 -4 46 8 5.56 7.5
 5 -28 7 114.52 9.81
 -2 6 4 70.91 5.55
 -3 51 4 9.3 7.95
 1 -14 3 1942.03 74.1
 5 -20 2 18.93 6.76
 5 -18 1 17.87 6.85
 3 -16 1 64.19 7.61
 -2 32 0 32.7 5.58
 -2 44 0 2.01 5.79
 4 -13 -1 73.8 7.49
 5 -11 -2 123.02 9.39
 5 -5 -4 614.77 26.09
 3 -2 -4 255.15 12.35
 2 2 -4 242.18 10.75
 6 -1 -5 0.96 7.29
 0 33 -5 111.4 5.61
 6 3 -6 113.87 9.38
 7 10 -7 60.64 8.84
 4 8 -7 19.72 5.57
 6 13 -8 13.84 8.58
 4 14 -8 1.56 5.45
 4 22 -9 5.82 5.72
 3 31 -9 2.71 3.85
 -1 -29 28 77.32 4.43
 -1 -29 27 27.26 3.69
 -3 -17 26 28.38 6.47
 -5 6 24 3.06 8.82
 -3 -16 23 61.96 6.67
 -5 7 23 19.08 8
 -4 -6 22 1.69 6.92
 -5 8 22 25.11 8.04
 -5 9 21 43.54 8.35
 -3 -14 20 13.26 6.08
 4 -38 19 49.89 7.51
 -4 -2 18 161.3 10.31
 4 -37 17 0.08 7.03
 -5 17 17 175.15 11.93
 -3 -10 16 231.76 11.64
 -4 1 16 55.39 7.1
 -5 25 15 0.78 8.2
 5 -35 14 2.48 6.89
 -4 5 14 121.32 8.87
 -5 31 14 13.04 8.2
 -5 32 14 2.89 8.13
 -5 33 14 19.89 8.31
 -4 10 12 473.96 20.94
 -4 13 11 5.07 6.54
 -4 17 10 166.68 10.7
 -3 3 9 64.56 7.74
 -4 22 9 5.23 6.77
 4 -29 8 259.86 13.44
 3 -28 8 116.27 7.97
 2 -26 8 762.56 30.3
 1 -23 8 90.91 5.63
 -4 47 8 52.06 9.28
 6 -27 7 24.1 7.51
 -2 -3 7 105.33 6.12
 2 -23 6 108.53 7.28
 -3 13 6 63.38 7.43
 5 -25 5 9.13 7.23
 1 -18 5 170.11 7.85
 -3 18 5 1.66 6.92
 -3 52 4 1.64 7.75
 3 -20 3 63.21 7.29
 6 -19 2 225.06 13.37
 3 -18 2 4.26 6.15
 6 -17 1 215.82 12.95
 6 -15 0 64.77 8.98
 -2 31 0 429.59 18.37
 -2 45 0 87.48 8.04
 3 -11 -1 14.2 6.1
 2 -8 -1 8.33 4.31
 6 -10 -2 177.82 11.68
 2 -5 -2 2622.41 100.2
 -1 22 -2 184.45 8.87
 5 -8 -3 7.31 7.09
 1 4 -3 631.79 24.54
 7 -2 -4 98.95 9.89
 4 -4 -4 297.79 14.73
 3 2 -5 -1.97 6.06
 0 44 -5 -0.98 3.74
 6 8 -7 13.14 7.52
 5 7 -7 3.24 6.37
 7 17 -8 82.05 9.68
 6 21 -9 30.88 8.49
 5 20 -9 65.32 7.45
 -2 -24 29 77.63 6.81
 -2 -24 28 83.2 7.02
 -2 -24 27 48.84 5.67
 -4 -8 25 1.63 6.68
 -5 5 25 48.06 7.98
 -4 -7 23 167.11 10.85
 5 -38 20 3.66 8.01
 -5 14 18 6.8 7.88
 -5 20 16 31.73 8.47
 -5 24 15 242.85 13.96
 -5 30 14 -2.27 6.94
 5 -34 13 15.14 7.16
 -4 7 13 62.02 7.58
 -4 21 9 274.17 14.01
 5 -29 8 2.13 7.54
 -4 28 8 4.51 6.81
 -4 48 8 -0.83 7.51
 -3 9 7 359.98 16.49
 3 -25 6 3.39 5.52
 6 -24 5 228.51 13.15
 1 -16 4 1102.83 42.41
 4 -15 0 277.56 13.91
 -2 30 0 9.82 5.21
 -2 46 0 65.71 7.98
 5 -13 -1 1.72 6.88
 4 -10 -2 134.24 9.51
 7 -5 -3 172.81 12.18
 6 -7 -3 -0.69 7.47
 4 -7 -3 120.83 9.26
 6 -4 -4 77.39 8.49
 5 -1 -5 49.93 7.43
 0 32 -5 63.23 4.22
 7 6 -6 -1.62 8.16
 7 11 -7 -0.7 7.87
 3 12 -7 661.13 26.72
 6 14 -8 156.06 11.57
 5 13 -8 -0.65 6.69
 3 19 -8 108.4 6.88
 2 31 -8 494.24 19.42
 4 23 -9 39.62 6.07
 3 32 -9 161.62 8.26
 -4 -9 31 18.48 8.87
 -4 -9 30 48.38 9.23
 -4 -9 29 18.32 8.23
 -4 -9 28 6.99 7.17
 -3 -17 25 6.48 6.05
 -5 5 24 49.03 8.63
 -2 -23 23 8.02 4.8
 -5 6 23 -0.77 8.62
 -5 7 22 5.08 7.73
 3 -38 21 59.1 6.92
 -2 -22 21 92.36 6.56
 -3 -15 21 86.92 7.43
 -5 10 20 73.04 8.97
 -2 -19 17 315.24 13.69
 -4 -1 17 12.07 7.23
 -5 16 17 32.16 8.47
 5 -36 16 58.5 8.68
 -2 -18 16 -0.29 3.73
 -5 19 16 77.66 9.39
 -5 23 15 3.09 8.08
 -5 28 14 104.36 10.15
 -5 29 14 24.08 8.34
 4 -34 13 14.01 7.01
 5 -33 12 66.87 8.18
 -3 -2 11 506.93 21.38
 -4 16 10 37.76 7.56
 5 -30 9 10.36 7.32
 4 -30 9 7.89 7.55
 3 -29 9 176.77 9.86
 6 -28 8 4.11 7.98
 -4 27 8 124.51 9.35
 -4 49 8 -1.28 7.58
 -4 50 8 5.37 7.62
 4 -26 6 44.65 6.92
 -3 17 5 1140.45 45.2
 5 -23 4 72.01 8.69
 -3 53 4 47.71 8.35
 4 -21 3 6.73 6.13
 -2 14 2 230.16 10.88
 4 -17 1 635.58 26.47
 2 -13 1 25.09 4.57
 1 -9 1 6406.13 243
 -2 47 0 47.02 7.8
 6 -12 -1 186.64 11.97
 3 -8 -2 239.99 12.06
 3 -5 -3 790.61 31.67
 6 0 -5 352.5 17.14
 6 4 -6 4.43 7.46
 2 12 -6 1393.45 53.57
 2 19 -7 344.52 14.32
 7 18 -8 1.23 8.29
 4 15 -8 389.25 17.11
 6 22 -9 99.44 9.2
 5 21 -9 58.01 7.38
 3 33 -9 7.88 3.89
 -4 -9 27 -2.41 7.68
 -1 -29 26 -0.42 3.46
 -2 -24 26 13.97 4.75
 -5 4 25 9 8.94
 -4 -8 24 -0.72 6.79
 2 -37 22 0 4.39
 -5 8 21 41.7 8.16
 -4 -5 20 43.93 8.04
 5 -37 18 6.8 7.87
 -2 -20 18 -2.25 4.26
 -5 13 18 8.5 8
 -2 -17 15 168 8.49
 -3 -9 15 78.74 7.04
 -5 22 15 109.52 9.33
 3 -34 14 168.09 10.04
 1 -30 14 27.91 3.38
 -4 4 14 71.8 7.64
 -5 27 14 13.74 8.42
 -3 -6 13 4.47 5.29
 4 -33 12 39.95 7.52
 1 -28 12 174.53 8
 -2 -13 12 3.89 4.62
 -4 9 12 5.54 6.51
 6 -31 11 22.41 8.33
 5 -32 11 2.36 6.98
 4 -32 11 10.59 6.55
 -4 12 11 514.49 22.37
 6 -30 10 3.37 8.09
 5 -31 10 82.39 8.51
 4 -31 10 18.28 7.56
 -3 0 10 661.68 27.19
 6 -29 9 78.46 9.47
 -1 -15 9 38.51 3.23
 -4 20 9 1.32 6.94
 -4 26 8 4.25 6.48
 -4 51 8 33.74 8.19
 5 -26 6 89.25 8.54
 6 -22 4 119.97 9.85
 -3 23 4 133.42 9.46
 -3 36 3 244.26 12.44
 -3 37 3 13.13 6.75
 -3 38 3 175.67 10.64
 -3 39 3 30.14 7.13
 -3 40 3 116.87 9.25
 -3 41 3 147.47 9.74
 4 -19 2 270.98 13.38
 5 -15 0 11.17 6.85
 -2 29 0 286.18 13.32
 -2 48 0 161.73 10.71
 5 -10 -2 209.2 11.9
 -1 36 -3 323.24 14.07
 -1 37 -3 22.23 4.72
 -1 38 -3 261.2 12.22
 -1 39 -3 60.69 6.03
 -1 40 -3 116.73 7.17
 -1 41 -3 121.43 7.4
 7 -1 -4 6.94 8.5
 5 -4 -4 19.48 6.91
 7 7 -6 -1.12 8.26
 3 7 -6 975.31 38.31
 1 22 -6 132.31 5.49
 7 12 -7 110.53 10.1
 6 9 -7 115.2 10.25
 5 8 -7 160.2 10.54
 4 9 -7 280.31 13.24
 7 19 -8 69.58 8.56
 6 15 -8 85.32 9.05
 6 23 -9 3.64 8.01
 4 24 -9 21.4 5.53
 -3 -18 29 -1.31 6.25
 -3 -17 24 2.44 5.91
 -3 -16 22 15.8 5.76
 -4 -7 22 77.68 8.98
 -4 -6 21 16.05 7.36
 4 -38 20 23.3 7.42
 -5 9 20 58.75 8.63
 -4 -4 19 59.74 8.35
 1 -33 18 37.53 3.82
 3 -36 17 -2.42 4.99
 -5 15 17 114.23 10.12
 4 -36 16 20.85 6.67
 -4 0 16 23.92 6.41
 -5 18 16 6.07 8.15
 -5 21 15 -1.21 8.22
 -5 26 14 147.45 11.28
 3 -33 13 10.46 6.32
 1 -29 13 66.97 4.49
 -4 6 13 9.78 7.13
 -5 35 13 8.99 8.06
 3 -30 10 10.39 6.1
 -4 15 10 115.71 8.95
 2 -27 9 60.49 5.56
 -3 5 8 145.99 9.87
 -4 52 8 -1.65 7.87
 6 -25 6 -0.14 7.15
 -3 12 6 65.16 7.32
 -2 2 5 800.1 31.45
 6 -20 3 20.08 8.14
 5 -21 3 123.01 9.06
 -2 9 3 2861.48 109.34
 -3 34 3 131.83 8.64
 -3 35 3 7.48 6.72
 -3 42 3 50.32 7.97
 -3 43 3 77.5 8.87
 5 -19 2 168.36 10.38
 5 -17 1 38.55 7.11
 6 -14 0 19.49 8.1
 3 -13 0 83.91 7.22
 -2 28 0 124.86 8.44
 -2 49 0 0 6.22
 4 -12 -1 5.92 6.33
 7 -7 -2 187.01 12.49
 6 -9 -2 19.2 7.72
 7 -4 -3 23.19 8.52
 5 -7 -3 331.81 16.02
 -1 35 -3 113.09 6.82
 -1 42 -3 37.69 5.27
 -1 43 -3 223.94 11.12
 6 -3 -4 25.56 7.42
 7 3 -5 26.33 8.68
 5 14 -8 233.45 12.5
 3 20 -8 19.31 4.69
 5 22 -9 142.13 9.44
 3 34 -9 350.57 14.83
 -3 -18 30 -1.22 6.15
 -3 -18 28 -1.45 6.06
 -3 -18 27 3.7 6.05
 -5 4 24 12.56 8.75
 -5 5 23 5.75 7.78
 -5 6 22 5.58 7.61
 -5 7 21 69.27 8.73
 3 -37 19 6.91 5.75
 -5 10 19 2.24 7.65
 4 -37 18 1.55 6.88
 -4 -3 18 21.35 7.41
 -5 12 18 21.16 8.05
 -5 17 16 42.67 8.67
 5 -35 15 1.04 7.06
 -1 -23 15 92.23 4.85
 -5 25 14 3.25 7.17
 -5 32 13 -1.13 8.27
 -5 33 13 23.94 8.38
 -5 34 13 25.24 8.27
 3 -32 12 53.15 7.23
 3 -31 11 299.93 14.39
 -4 11 11 4.99 6.71
 -2 -8 9 -0.02 4.49
 -3 2 9 975.41 38.76
 -4 19 9 503.91 22.14
 -4 25 8 -0.34 6.68
 -4 53 8 43.63 8.39
 5 -27 7 0.72 7.95
 4 -27 7 138.25 9.36
 -3 8 7 76.93 7.54
 -2 -1 6 14.19 4.59
 4 -24 5 268.84 13.58
 3 -23 5 24.3 5.65
 -1 -7 5 167.84 7.32
 -3 16 5 57.21 7.38
 -3 22 4 42.93 7.66
 -3 32 3 24.68 6.23
 -3 33 3 59.38 7.49
 -3 44 3 2.16 6.96
 -3 45 3 39.56 8.26
 6 -18 2 6.98 9.03
 2 -15 2 15.02 4.43
 6 -16 1 -0.27 7.8
 -2 50 0 204.64 11.94
 -1 21 -2 698.8 27.44
 6 -6 -3 9.18 7.6
 -1 34 -3 347.01 14.84
 -1 44 -3 2.21 4.82
 4 -3 -4 -5.06 6.89
 3 -1 -4 31.52 5.84
 5 0 -5 565.54 24.24
 0 31 -5 585.55 22.89
 7 8 -6 52.15 8.96
 6 5 -6 241.91 13.48
 7 13 -7 7.38 8.87
 7 20 -8 11.77 8.41
 2 32 -8 8.19 2.74
 6 24 -9 137.7 10.58
 3 35 -9 -0.22 3.8
 -3 -18 31 0.64 6.38
 -4 -10 30 8.24 7.56
 -4 -10 29 20.22 7.36
 -4 -10 28 39.92 8.4
 -2 -24 25 3.99 4.43
 -4 -9 25 15.36 7.57
 -5 3 25 17.5 9.03
 -4 -8 23 -0.39 6.64
 3 -38 22 42.44 6.67
 -1 -28 22 4.37 3.16
 1 -34 20 96.21 5.43
 -5 8 20 10.68 7.79
 5 -37 19 -1.19 7.86
 -2 -21 19 142.96 7.76
 -3 -14 19 52.23 6.52
 -3 -13 18 -0.66 5.13
 -3 -12 17 289.84 13.44
 -4 -2 17 102.89 8.86
 -5 14 17 104.54 9.98
 -1 -24 16 156.03 7.02
 -5 20 15 24.34 8.47
 -1 -22 14 35.85 3.16
 -2 -16 14 344.41 14.58
 -3 -8 14 161.97 9.05
 -5 24 14 147.96 11.31
 -5 31 13 90.31 9.72
 -4 8 12 183.52 10.74
 -4 14 10 166.55 10.49
 -2 -6 8 88.27 5.88
 -4 24 8 0 6.78
 6 -26 7 62.88 8.14
 3 -26 7 308.58 14.44
 -4 35 7 10.65 7.52
 -4 36 7 14.34 7.61
 -4 37 7 1.86 7.55
 -4 38 7 3.48 7.82
 -4 39 7 16.02 7.98
 -4 40 7 10.95 8.09
 -4 41 7 96 9.45
 -4 42 7 2.79 8.58
 -4 43 7 157.98 11.18
 6 -23 5 -1.52 7.57
 5 -24 5 50.99 7.79
 2 -19 4 1508.64 58.32
 -2 5 4 1075.77 41.84
 -3 31 3 251.76 12.61
 -3 46 3 86.05 9.16
 -1 5 1 175.26 8.36
 -2 27 0 103.1 7.94
 5 -12 -1 757.57 31.5
 1 -3 -1 1038.51 39.99
 4 -9 -2 343.39 16.44
 2 -1 -3 96.69 5.94
 -1 33 -3 460.77 18.92
 -1 45 -3 67.83 6.45
 7 0 -4 189.28 12.64
 7 4 -5 70.06 9.17
 6 1 -5 3.35 7.24
 3 3 -5 701.78 28.31
 6 10 -7 14.76 7.62
 5 9 -7 0.45 6.88
 4 10 -7 133.12 8.18
 3 13 -7 -2.66 5.47
 7 21 -8 39.73 8
 6 16 -8 43.79 7.91
 5 15 -8 -0.26 5.62
 4 16 -8 5.02 5.64
 6 25 -9 9.65 7.9
 5 23 -9 11.26 6.59
 4 25 -9 6 5.34
 -4 -10 31 -0.62 8.5
 -4 -10 27 45.95 8.17
 -3 -18 26 0.17 5.64
 -1 -29 25 7.09 3.46
 -5 4 23 9.27 7.74
 -5 5 22 22.7 7.91
 4 -38 21 4.8 7.07
 -3 -15 20 141.28 9.04
 2 -35 18 24.38 5
 5 -36 17 48.54 8.75
 -3 -11 16 1.86 5.36
 -5 16 16 101.55 10.06
 4 -35 15 33.76 7.01
 2 -33 15 85.27 6.69
 -5 19 15 -4.31 8.37
 -4 3 14 36.54 6.83
 -5 23 14 2.01 8.24
 -4 5 13 157.01 9.81
 -5 29 13 67.11 9.28
 -5 30 13 -0.08 8.01
 -4 18 9 -0.11 6.88
 6 -27 8 16.75 8.27
 5 -28 8 86.52 9.18
 4 -28 8 20.28 6.78
 -4 23 8 103.8 8.54
 2 -24 7 407.48 17.21
 -4 33 7 75.05 9.08
 -4 34 7 13.63 7.38
 -4 44 7 9.23 7.7
 -4 45 7 69.14 9.78
 -3 11 6 151.74 9.66
 -3 21 4 488.72 21.23
 2 -17 3 685.29 27.32
 -3 30 3 9.18 5.96
 -3 47 3 47.11 7.8
 -3 48 3 97.06 9.44
 -2 13 2 222.25 10.59
 3 -15 1 265.78 13.23
 4 -14 0 3.17 6.08
 1 -6 0 362.88 14.77
 -1 9 0 2422.42 92.27
 6 -11 -1 12.27 7.73
 -1 14 -1 1.15 3.18
 7 -6 -2 6.34 7.24
 7 -3 -3 77 9.44
 4 -6 -3 2.09 7.19
 -1 32 -3 46.95 5.11
 4 1 -5 13.44 7.03
 7 14 -7 112.15 10.75
 6 26 -9 92.25 9.17
 -4 -10 32 3.25 8.84
 -4 -9 24 32.8 7.07
 -5 3 24 22.85 7.88
 2 -37 23 1.83 4.57
 -2 -23 22 -1.51 4.33
 -4 -7 21 110.97 9.19
 -5 6 21 5.39 7.73
 2 -36 20 3.22 4.5
 -4 -6 20 21.63 7.52
 -4 -5 19 -1.25 7.34
 -5 9 19 24.81 7.99
 -5 13 17 10.3 8.11
 3 -35 16 18 5.46
 -4 -1 16 55 6.93
 -5 22 14 78.62 9.55
 5 -33 13 47.11 7.98
 -5 28 13 30.8 7.6
 -3 -3 11 246.41 12.16
 -4 10 11 270.88 13.76
 2 -28 10 368.76 15.76
 -3 -1 10 44.44 6.59
 6 -28 9 5.36 8.06
 5 -29 9 33.86 7.93
 -4 31 7 199.67 11.64
 -4 32 7 27.25 7.38
 -4 46 7 8.27 7.81
 -4 47 7 14.61 7.76
 -3 15 5 488.55 21.23
 -3 29 3 208.54 11.11
 -3 49 3 4.19 7.57
 3 -17 2 555.43 23.25
 6 -13 0 4.81 7.77
 5 -14 0 607.34 25.94
 2 -10 0 1895.4 72.73
 -2 26 0 514.66 21.64
 3 -10 -1 1083.68 42.7
 6 -8 -2 35.06 8.21
 5 -9 -2 248.06 12.9
 6 -5 -3 2.78 7.28
 5 -6 -3 0.65 6.83
 3 -4 -3 299.67 13.83
 -1 46 -3 93.27 7.47
 6 -2 -4 74.26 8.66
 5 -3 -4 140.44 9.8
 2 3 -4 612.62 24.28
 7 9 -6 -2.28 8.1
 6 6 -6 -2.47 7.4
 3 8 -6 5.66 5.2
 6 11 -7 12.7 7.49
 7 22 -8 34.89 8.76
 6 17 -8 125.64 10.04
 3 21 -8 87.63 6.32
 2 33 -8 350.64 14.07
 5 24 -9 256.86 13.31
 4 26 -9 80.64 6.73
 -4 -10 26 40.07 7.98
 -3 -18 25 3.83 5.06
 -5 2 25 16 7.93
 3 -38 23 26.74 6.49
 -4 -8 22 20.72 6.76
 -3 -16 21 11.02 5.77
 5 -37 20 2.42 8.13
 -5 7 20 99.21 9.38
 4 -37 19 -0.92 7.06
 -4 -4 18 53.19 8.01
 4 -36 17 34.38 7.74
 -5 15 16 16.3 8.33
 -5 18 15 0 8.26
 4 -34 14 12.62 6.81
 -5 27 13 26.4 8.66
 5 -32 12 5.47 6.94
 -4 7 12 17.33 6.7
 6 -30 11 24.59 8.41
 5 -31 11 108.42 9.26
 6 -29 10 57.43 9.1
 5 -30 10 0.45 7.29
 -4 13 10 0.37 5.73
 4 -29 9 118.4 9.19
 -4 17 9 392.86 18.15
 3 -27 8 51.89 5.99
 -3 4 8 182.58 10.35
 -4 22 8 -1.4 6.67
 -2 -4 7 207.03 9.75
 -3 7 7 148.99 9.34
 -4 48 7 13.34 8.44
 6 -24 6 115.98 9.73
 5 -25 6 17.86 7.26
 4 -25 6 9.11 6.4
 6 -19 3 104.68 9.84
 5 -20 3 6.58 6.71
 4 -20 3 133.77 9.25
 3 -19 3 616.15 25.45
 -3 50 3 123.81 10.06
 4 -18 2 10.79 6.14
 6 -15 1 146.19 11.02
 5 -16 1 153.1 9.9
 4 -16 1 12.41 6.01
 -2 18 1 51.93 5.6
 3 -7 -2 231.31 11.65
 -1 31 -3 278.33 12.37
 7 1 -4 1.98 8.47
 7 5 -5 46.69 8.76
 5 1 -5 37.24 7.2
 0 30 -5 -0.18 3.03
 5 5 -6 314.27 15.19
 2 13 -6 69.94 4.9
 7 15 -7 20.41 8.12
 5 10 -7 405.57 18.32
 2 20 -7 194.57 9.08
 7 23 -8 14.84 8.33
 5 16 -8 143.99 9.52
 4 17 -8 577.17 23.97
 6 27 -9 -2.19 8.28
 5 25 -9 0.69 7.08
 -5 1 26 0.84 8.81
 -2 -24 24 1.22 4.39
 -5 3 23 -1.16 8.44
 4 -38 22 1.34 7.33
 -5 4 22 8.02 8.36
 -5 5 21 68.38 8.52
 3 -37 20 -0.04 5.65
 -2 -22 20 106.15 6.71
 -5 8 19 1.39 8.7
 5 -36 18 17.31 8.11
 -1 -25 17 6.34 2.61
 -5 12 17 194.27 12.43
 5 -35 16 3 7.91
 -3 -10 15 477.36 20.33
 -5 17 15 -0.54 8.05
 2 -32 14 3.33 5.04
 -5 21 14 16.5 8.36
 4 -33 13 95.67 8.66
 -2 -15 13 -1.14 3.81
 -3 -7 13 820.36 32.81
 -5 26 13 47.2 8.81
 -5 34 12 6.13 8.24
 -5 37 12 -0.39 7.99
 -5 38 12 15.6 8.13
 2 -29 11 98.34 6.46
 -2 -12 11 161.89 8.57
 1 -24 9 91.71 5.49
 1 -21 7 457.86 18.37
 -4 49 7 0.67 7.55
 -4 50 7 12.75 7.54
 3 -24 6 668.89 27.29
 -3 20 4 0.19 6.87
 -2 8 3 149.88 8.02
 -3 28 3 119.7 8.22
 -3 51 3 2.87 7.77
 6 -17 2 184.45 12.15
 5 -18 2 0.05 6.54
 4 -11 -1 17.83 6.57
 2 -7 -1 847.5 33.2
 7 -5 -2 217.66 13.32
 2 -4 -2 1.34 4.38
 -1 20 -2 37.68 4.17
 7 -2 -3 20.92 7.5
 7 10 -6 90.59 9.49
 4 11 -7 82.08 7.5
 6 18 -8 9.77 8.58
 6 28 -9 22.86 7.75
 4 27 -9 126.73 8.05
 -4 -11 31 -0.64 8.26
 -4 -11 30 17.66 8.22
 -4 -11 29 -3.34 7.63
 -4 -11 28 -1.1 7.29
 -5 2 24 34.64 7.99
 1 -35 23 9.71 3.13
 -4 -9 23 104.15 8.61
 -5 6 20 -0.25 7.49
 3 -36 18 6.08 5.99
 -4 -3 17 117.06 8.69
 -5 14 16 138.74 10.9
 3 -34 15 66.38 7.26
 -4 0 15 201.19 11.55
 -4 2 14 91.82 7.96
 -5 20 14 32.65 8.61
 2 -31 13 269.16 12.43
 -4 4 13 59.82 8.05
 -5 25 13 11.99 8.54
 4 -32 12 13.72 6.56
 2 -30 12 -3.92 4.52
 -5 32 12 -0.41 8.41
 -5 33 12 75.07 9.57
 4 -31 11 7.2 6.59
 -4 9 11 23.05 6.85
 4 -30 10 16.46 7.64
 -3 1 9 34.3 6.54
 -4 16 9 0.85 6.65
 -4 21 8 412.04 18.96
 6 -25 7 5.52 7.38
 5 -26 7 283.87 15.14
 -4 51 7 12.86 7.63
 -3 10 6 59.93 7.31
 6 -22 5 139.89 11.05
 5 -23 5 55.37 7.85
 -3 27 3 36.91 6.73
 -2 25 0 1.15 6.02
 6 -10 -1 146.64 10.71
 5 -11 -1 46.92 7.48
 -1 30 -3 152.19 8.29
 6 -1 -4 1.38 6.52
 6 7 -6 164.75 11.71
 4 6 -6 26.99 6.19
 7 16 -7 58.06 8.69
 6 12 -7 24.69 7.79
 3 14 -7 882.44 35.01
 7 24 -8 22.01 7.61
 2 34 -8 130.25 6.14
 5 26 -9 171.8 10.61
 -4 -11 32 7.17 8.87
 -3 -19 30 25.45 6.67
 -2 -25 29 -1.27 4.98
 -3 -19 29 50.34 6.9
 -3 -19 28 70.75 7.35
 -4 -11 27 -0.92 6.63
 -5 1 25 2.12 7.72
 2 -37 24 0.29 4.63
 -3 -18 24 1.86 5.6
 -3 -17 22 155.86 9.47
 5 -37 21 -4.14 8.33
 -5 11 17 18.16 9.24
 5 -34 15 39.36 7.83
 -5 16 15 61.1 9.02
 -1 -21 13 213.46 8.89
 -5 24 13 101.35 10.08
 -4 6 12 5.04 6.48
 -5 31 12 173.98 12.06
 -4 12 10 299.5 14.77
 3 -28 9 29.72 5.44
 6 -26 8 5.49 7.21
 4 -26 7 0.14 6.13
 -4 27 7 81.2 8.16
 -4 52 7 23.88 8.08
 4 -23 5 49.11 7.18
 -2 1 5 49.96 5.27
 -3 14 5 9.85 6.73
 0 -11 4 303.46 11.66
 -3 19 4 853.41 34.48
 -1 -2 3 1217.43 46.64
 -3 52 3 31.6 8.02
 1 -11 2 617.88 24.09
 -2 12 2 4.39 4.66
 3 -12 0 713.84 28.96
 6 -7 -2 30.21 7.82
 4 -8 -2 19.56 7.35
 6 -4 -3 74.75 8.72
 4 -5 -3 185.06 11.11
 5 -2 -4 -1.2 6.68
 3 0 -4 726.93 29.2
 7 6 -5 0.55 8.23
 4 2 -5 809.02 32.98
 3 4 -5 5.31 5.99
 7 11 -6 1.93 7.98
 5 6 -6 12.87 6.59
 5 11 -7 10.69 6.13
 7 25 -8 0.62 8.16
 6 19 -8 81.23 8.84
 5 17 -8 25.93 6.13
 4 18 -8 7.84 5.45
 3 22 -8 443.38 18.43
 4 28 -9 57.49 6.18
 -2 -25 28 -1.21 4.82
 -3 -19 27 83.06 7.49
 -5 0 26 5.53 8.69
 -4 -10 24 3.01 6.3
 -5 2 23 54.27 9.3
 -5 3 22 5.86 8.19
 -4 -8 21 12.97 7.01
 -5 4 21 20.82 7.59
 4 -37 20 -1.91 7.14
 -4 -7 20 63.56 8.11
 -4 -6 19 8.49 7.32
 -5 7 19 233.58 13.48
 -3 -14 18 210.24 10.73
 4 -35 16 15.92 6.82
 -4 -2 16 0.52 5.84
 -5 13 16 6.14 8.17
 -3 -9 14 332.24 14.96
 -5 19 14 25.07 8.53
 -5 23 13 6.39 8.3
 -5 29 12 170.04 12
 -5 30 12 6.11 8.22
 5 -27 8 1.72 7.64
 2 -25 8 7.93 4.79
 -4 20 8 -1.05 7.13
 -4 26 7 89.92 8.19
 -4 53 7 38.71 8.3
 2 -22 6 26.64 5.63
 -2 4 4 173.26 8.71
 -3 26 3 513.53 21.88
 -1 1 2 18.55 3.91
 2 -12 1 1864.8 71.61
 -2 17 1 728.91 28.99
 6 -12 0 19.17 8.03
 5 -13 0 25.98 7.27
 4 -13 0 73.49 7.58
 -2 24 0 397.93 17.28
 7 -4 -2 8.09 8.4
 5 -8 -2 107.43 8.91
 7 -1 -3 8.64 8.46
 5 -5 -3 485.11 21.55
 5 2 -5 174.5 10.53
 7 17 -7 12.33 7.77
 6 13 -7 25.9 7.8
 7 26 -8 14.64 8.24
 5 27 -9 69.05 8.54
 4 29 -9 218.66 11.06
 -2 -25 27 6.91 4.77
 -4 -11 26 1.08 7.15
 -1 -29 24 33.15 3.7
 -5 1 24 0.81 7.7
 -4 -9 22 56.97 7.58
 -5 5 20 81.87 9.7
 5 -36 19 4.53 7.99
 -3 -15 19 72.86 7.35
 4 -36 18 54.65 8.03
 -4 -5 18 108.22 9.06
 -5 8 18 2.92 7.79
 5 -35 17 21.7 7.46
 2 -34 17 156.5 8.67
 1 -32 17 4.65 3.59
 -3 -13 17 6.28 4.95
 -5 10 17 108.6 9.98
 -5 15 15 1.57 7.97
 3 -33 14 33.45 6.69
 -5 18 14 1.73 8.1
 -5 22 13 91.49 9.61
 -5 28 12 58.61 9.25
 -3 -4 11 272.67 13.37
 6 -28 10 8.91 8.33
 3 -29 10 286.94 13.62
 -3 -2 10 623.74 25.73
 6 -27 9 23.89 7.62
 -4 15 9 426.62 19.37
 -3 3 8 100.16 8.39
 -3 6 7 73.89 7.37
 -4 54 7 -0.43 7.88
 6 -23 6 11.58 7.75
 -2 -2 6 2591.04 99
 3 -22 5 500.22 21.16
 6 -18 3 2.89 7.98
 -3 25 3 13.26 5.87
 6 -16 2 4.2 8.09
 6 -14 1 1.01 7.91
 -1 29 -3 128.18 7.63
 6 0 -4 310.32 15.77
 0 19 -4 2669.39 101.3
 7 7 -5 16.11 8.55
 0 29 -5 496.98 19.56
 6 8 -6 -0.09 7.4
 3 9 -6 829.34 33.03
 7 18 -7 3.06 7.65
 4 12 -7 268.65 13.1
 6 20 -8 10.08 7.55
 5 18 -8 5.28 6.57
 2 35 -8 82.76 4.52
 5 28 -9 40.31 7.85
 -3 -19 26 38.23 6.22
 -5 0 25 16.11 7.84
 -2 -24 23 98.48 6.54
 3 -37 21 4.47 6.3
 2 -36 21 7.44 4.66
 -3 -16 20 9.46 5.63
 -5 6 19 -0.41 7.46
 -4 -4 17 23.85 7.13
 -2 -19 16 453.61 18.58
 -3 -12 16 334.67 14.85
 -5 12 16 214.18 13.17
 -4 -1 15 -0.83 5.97
 5 -32 13 14.93 7.29
 3 -32 13 44.95 7.03
 -4 3 13 63.23 7.36
 -5 27 12 63.96 9.35
 6 -29 11 17.17 7.64
 3 -30 11 5.47 5.82
 -4 8 11 99.83 8.4
 -1 -17 10 43.36 3.4
 -4 11 10 59.44 7.4
 5 -28 9 58.63 8.47
 4 -27 8 74.83 7.79
 -4 19 8 550.5 23.8
 3 -25 7 2.92 5.44
 -4 25 7 -1.96 7
 -4 55 7 51.92 8.69
 5 -24 6 127.8 9.69
 -3 9 6 770 31.23
 -4 36 6 166.56 11.03
 -4 37 6 10.69 7.68
 -4 38 6 78.78 9.85
 -4 39 6 36.57 7.97
 -4 40 6 63.96 8.86
 -4 41 6 27.74 9.04
 -4 42 6 37.66 9.24
 -4 43 6 24.84 7.98
 -3 13 5 44.03 7.14
 -3 18 4 12.6 6.88
 5 -19 3 294.9 14.72
 5 -17 2 163.57 11.01
 5 -15 1 21.45 6.94
 4 -15 1 273.79 13.53
 3 -14 1 12.97 6.91
 6 -9 -1 55.72 8.56
 3 -9 -1 2.67 5.76
 3 -3 -3 362.86 16.1
 7 12 -6 136.83 10.79
 4 7 -6 272.44 13.53
 5 12 -7 475.39 20.74
 3 15 -7 204.1 10.63
 2 21 -7 36.02 4.15
 6 21 -8 62.51 9.02
 4 19 -8 582.04 24.11
 4 30 -9 7.03 5.61
 -4 -12 31 -0.17 8.21
 -4 -12 30 0.19 7.83
 -4 -12 29 34.76 8.11
 -4 -12 28 62.66 8.35
 -2 -25 26 20.44 4.79
 -5 -1 26 0.41 8.72
 -4 -10 23 1.01 6.35
 -5 1 23 -2.52 8.28
 -5 2 22 56.66 9.09
 -5 3 21 14.22 8.43
 3 -35 17 25.35 6.72
 -2 -20 17 0.38 3.88
 -5 14 15 205.36 12.94
 -5 17 14 24.24 8.38
 -5 21 13 92.8 9.91
 5 -31 12 137.97 10.13
 3 -31 12 184.41 10.45
 -2 -14 12 945.08 36.95
 -4 5 12 23.95 6.68
 -5 26 12 45.2 8.74
 5 -30 11 5.06 7.28
 -5 36 11 2.04 8.1
 -5 37 11 0 7.99
 -5 38 11 8.81 8.31
 -5 39 11 23.08 8.16
 -5 40 11 4.63 7.89
 5 -29 10 73.33 8.49
 -3 0 9 906.04 36.13
 -4 14 9 26.08 6.96
 6 -24 7 73.77 9.41
 -4 24 7 127.26 9.29
 4 -24 6 23.01 6.71
 -4 34 6 78 8.38
 -4 35 6 4.48 7.43
 -4 44 6 0.86 7.59
 -4 45 6 29.57 8.92
 6 -21 5 -1.21 8.32
 3 -20 4 261.01 12.86
 4 -19 3 2.07 5.86
 4 -17 2 88.05 7.53
 -2 23 0 20.02 5.99
 7 -6 -1 2.64 8.14
 5 -10 -1 409.71 18.83
 4 -10 -1 1.3 6.74
 -1 13 -1 125.89 6.21
 -2 37 -1 0.62 5.63
 -2 38 -1 494.65 20.99
 -2 39 -1 59.16 6.38
 -2 40 -1 178.34 9.77
 -2 41 -1 65.05 6.52
 -2 42 -1 85.6 7.42
 6 -6 -2 0.23 7.31
 3 -6 -2 -2.47 5.61
 1 1 -2 16.13 3.49
 -1 19 -2 948.04 36.73
 7 0 -3 35.91 8.71
 6 -3 -3 10.44 7.51
 2 0 -3 42.81 4.53
 5 -1 -4 3.15 6.6
 1 15 -5 718.08 27.52
 5 7 -6 232.38 12.39
 7 19 -7 14.31 8.37
 6 14 -7 41.9 8.25
 5 19 -8 37.4 6.82
 3 23 -8 32.75 5
 5 29 -9 92.29 9.03
 -4 -12 32 7.98 8.77
 -4 -12 27 61.7 8.13
 -3 -19 25 11.76 5.54
 -5 0 24 51.01 9.37
 4 -37 21 -1.79 7.35
 5 -36 20 8.45 8.26
 -5 4 20 31.96 8.7
 3 -36 19 44.31 6.66
 2 -35 19 29.4 5.08
 -1 -26 18 171.55 7.62
 -2 -21 18 170.57 8.55
 -5 7 18 246.54 14.52
 5 -34 16 34.55 7.76
 -4 -3 16 279.48 14.09
 -5 11 16 0.95 8.01
 -2 -18 15 20.91 4.15
 -3 -11 15 37.29 5.78
 4 -33 14 132.08 9.74
 -3 -8 13 39 5.8
 -5 20 13 35.29 8.68
 -5 25 12 -1.91 8.27
 0 -23 11 238.57 9.33
 -5 33 11 99.6 9.92
 4 -28 9 33.94 7.3
 -2 -9 9 875.51 34.26
 -2 -7 8 473.87 19.18
 -4 18 8 7.14 6.76
 5 -25 7 0.39 7.2
 -4 32 6 2.1 6.7
 -4 33 6 73.89 8.18
 -4 46 6 79.73 8.99
 -4 47 6 49.75 9.32
 5 -22 5 29.65 7.25
 -1 -5 4 868.68 33.39
 3 -18 3 113.18 8.57
 -2 7 3 1546.58 59.64
 3 -16 2 7.41 5.97
 2 -14 2 1380.28 53.36
 -2 11 2 46.28 5.09
 -3 36 2 376.78 16.98
 -3 37 2 5.55 6.36
 -3 38 2 311.92 15.08
 -3 39 2 18.49 6.25
 -3 40 2 101.01 8.22
 -3 41 2 26.62 7.31
 -3 42 2 24.24 7.4
 -3 43 2 12.45 7.6
 -3 44 2 23.84 7.1
 -2 16 1 290.76 13.16
 6 -11 0 5.36 7.71
 -2 36 -1 525.14 22
 -2 43 -1 9.67 5.95
 -2 44 -1 22.85 6.54
 7 -3 -2 114.46 10.43
 5 -7 -2 432.82 19.73
 5 -4 -3 1.84 6.77
 4 -4 -3 330.33 15.87
 -1 28 -3 397.91 16.72
 7 4 -4 42.13 8.87
 2 4 -4 153.12 7.77
 7 8 -5 41.09 8.82
 4 3 -5 9.64 6.59
 7 13 -6 -1.88 7.95
 6 9 -6 161.4 10.87
 2 14 -6 1365.53 52.52
 6 22 -8 48.92 9.19
 2 36 -8 115.57 5.49
 5 30 -9 1.22 7.41
 4 31 -9 416.47 18.23
 -5 -1 25 2.66 8.51
 -4 -11 24 0.47 6.24
 -3 -17 21 176.21 9.86
 -4 -9 21 28.01 7
 -4 -8 20 27.1 7.19
 -4 -7 19 3.04 7.07
 -5 5 19 228.48 13.86
 5 -35 18 10.52 8.13
 4 -35 17 4.66 7.44
 -5 13 15 -0.49 8.17
 -5 16 14 80.01 9.53
 -5 24 12 37.63 8.77
 -4 7 11 102.83 8.43
 -5 31 11 213.73 13.35
 -5 32 11 2.94 8.15
 4 -29 10 5.17 7.52
 1 -25 10 26.01 3.46
 -4 10 10 237.11 12.56
 2 -26 9 527.43 21.59
 6 -25 8 -1.22 7.25
 -4 23 7 71.52 7.92
 -4 31 6 164.81 10.5
 -4 48 6 113.7 9.84
 -4 49 6 1.23 7.5
 2 -18 4 12.77 5.02
 -3 17 4 1100.75 43.68
 6 -17 3 116.48 10.29
 2 -16 3 183.82 8.96
 1 -13 3 81.34 4.71
 -3 34 2 320.45 15.1
 -3 35 2 12.21 6.81
 -3 45 2 28.56 8.11
 6 -13 1 3.07 8.07
 5 -12 0 639.68 27.12
 2 -9 0 436.15 17.87
 -2 34 -1 276.99 13.18
 -2 35 -1 -0.14 5.8
 -2 45 -1 1.74 6.54
 4 -7 -2 420.77 19.17
 1 5 -3 379.13 15.13
 6 1 -4 3.15 7.38
 3 1 -4 29.87 5.68
 6 5 -5 234.44 13.16
 3 5 -5 1493.87 58
 7 20 -7 13.86 7.43
 6 15 -7 92.15 10.15
 5 13 -7 -0.51 5.86
 4 13 -7 4.84 5.74
 4 20 -8 -3.33 5.46
 5 31 -9 102.2 8.68
 4 32 -9 10.61 5.72
 -4 -12 26 57.07 7.92
 -5 -2 26 5.5 7.75
 -2 -25 25 3.29 4.29
 -5 0 23 100.16 10.16
 4 -37 22 1.76 8.1
 3 -37 22 -0.42 6.44
 -4 -10 22 47.59 7.71
 -5 1 22 -1.96 7.94
 5 -36 21 20.02 8.6
 -5 2 21 103.79 10.29
 4 -36 19 41.59 7.37
 -4 -6 18 -0.39 6.81
 2 -33 16 9.29 5.12
 5 -33 15 -2.29 7.23
 -2 -17 14 35.34 4.24
 4 -32 13 -1.02 6.9
 -4 2 13 264.2 13.29
 -5 19 13 129.97 9.81
 4 -31 12 48.11 7.26
 4 -30 11 27.9 7.02
 -5 30 11 7.34 8.28
 6 -26 9 9.64 8.12
 -4 13 9 67.75 7.57
 5 -26 8 276.87 14.38
 3 -26 8 225.67 11.31
 -3 2 8 525.14 22.15
 -4 17 8 565.43 24.32
 -3 5 7 249.08 12.5
 -4 22 7 72.61 7.98
 6 -22 6 88.16 9.2
 3 -23 6 43.04 5.96
 -4 30 6 7.59 6.84
 -4 50 6 55.39 9.29
 4 -22 5 90.84 7.68
 -3 12 5 -2.06 6.57
 6 -15 2 148.09 11.06
 -3 33 2 81.11 8.02
 -3 46 2 145.58 10.71
 -3 47 2 9.55 8
 4 -12 0 2.73 6.48
 -1 8 0 106.53 5.92
 -2 22 0 347.51 15.37
 7 -5 -1 174.37 12.11
 6 -8 -1 25.62 7.99
 -2 33 -1 140.84 8.64
 -2 46 -1 174.31 10.58
 -2 47 -1 6.07 6.91
 6 -5 -2 40.64 8.02
 7 1 -3 7.44 8.53
 6 -2 -3 356.84 17.43
 7 9 -5 2.33 8.93
 7 14 -6 128.65 10.49
 6 10 -6 14.75 7.59
 5 8 -6 133.65 9.75
 4 8 -6 115.24 8.75
 3 10 -6 62.19 6.57
 7 21 -7 12.98 8.33
 6 23 -8 36.3 8.59
 5 20 -8 57.84 7.14
 3 24 -8 371.17 15.77
 2 37 -8 3.21 2.46
 4 33 -9 234.91 11.92
 -3 -20 30 2.81 6.55
 -3 -20 29 -0.61 6.02
 -3 -20 28 0 5.43
 -3 -19 24 1.52 5.76
 -5 -1 24 3.35 8.4
 -5 3 20 39.37 8.84
 -2 -22 19 41.09 4.92
 -5 6 18 -1.42 7.72
 -4 -5 17 344.34 16.45
 -5 10 16 167.57 11.44
 -4 -2 15 42 7.11
 -5 12 15 343.01 17.28
 -3 -10 14 126.94 7.86
 -5 15 14 9.58 8.22
 -4 4 12 110.63 8.59
 -5 23 12 66.18 9.12
 6 -28 11 40.23 8.92
 -5 29 11 92.31 9.02
 6 -27 10 13.7 7.45
 4 -25 7 5.71 6.44
 2 -23 7 86.9 6.74
 -2 -5 7 282.24 12.32
 -3 8 6 5.79 6.18
 -4 29 6 112.18 8.73
 -4 51 6 14.59 8.58
 1 -17 5 53.56 4.31
 5 -18 3 -3.04 6.43
 5 -16 2 52.88 7.34
 0 -6 2 162.62 6.31
 -3 32 2 55.7 7.59
 -3 48 2 60.37 8.85
 5 -14 1 471.27 21.04
 -1 4 1 899.07 34.77
 3 -11 0 230.21 11.8
 -2 48 -1 147.17 10.11
 7 -2 -2 0 8.34
 2 -3 -2 547.6 22.06
 -1 27 -3 60.68 5.41
 7 5 -4 80.57 9.67
 5 0 -4 56.39 7.52
 0 28 -5 77.94 4.77
 6 16 -7 15.19 8.67
 3 16 -7 148 8.47
 6 24 -8 57.56 8.95
 2 38 -8 115.56 5.47
 -4 -13 31 -2.64 8.11
 -4 -13 30 2.09 8.39
 -4 -13 29 2.76 7.53
 -3 -20 27 2.51 5.85
 -4 -12 25 26.6 6.79
 -5 -2 25 14.84 8.56
 1 -35 24 24.13 3.57
 -4 -11 23 3.61 6.26
 2 -36 22 33.28 5.2
 -3 -18 22 -4.07 5.79
 1 -34 21 15.87 3.45
 -1 -28 21 21.89 3.19
 5 -35 19 16.17 8.25
 -5 4 19 -0.42 8.47
 5 -34 17 14.92 7.35
 4 -34 16 11.63 7.04
 1 -31 16 375.66 15.52
 5 -32 14 12.13 7.5
 -5 18 13 -3.94 8.3
 -1 -20 12 23.82 2.69
 -5 22 12 -0.35 6.96
 -3 -5 11 590.43 24.38
 -4 6 11 7.65 6.58
 -5 28 11 -2.68 8.46
 -3 -3 10 70.12 7.5
 -4 9 10 206.77 11.49
 5 -27 9 11.89 7.79
 -4 16 8 2.59 6.69
 6 -23 7 32.86 8.68
 -4 21 7 340.31 16.22
 5 -23 6 15.19 7.37
 -4 52 6 51.06 9.29
 6 -20 5 52.55 8.41
 -2 0 5 1095.42 42.49
 4 -20 4 50.63 6.75
 1 -15 4 658.74 25.67
 -2 3 4 577.08 23.16
 -3 16 4 24.51 6.82
 -3 31 2 61.74 7.38
 -3 49 2 -3.39 7.58
 4 -14 1 252.81 12.79
 6 -10 0 25.18 8.19
 5 -9 -1 53.81 7.7
 2 -6 -1 151.83 7.81
 -2 32 -1 25.09 5.82
 6 2 -4 75.28 8.56
 4 0 -4 1346.62 52.89
 7 10 -5 89.99 9.7
 6 6 -5 6.1 7.35
 4 4 -5 297.19 14.54
 7 15 -6 -2.13 7.88
 7 22 -7 46.03 8.26
 5 14 -7 315.6 15.36
 4 14 -7 261.55 12.64
 5 21 -8 13.3 6.72
 4 21 -8 429.68 18.55
 -4 -13 28 5.6 7.12
 -5 -3 27 34.5 8.68
 3 -37 23 4.01 6.2
 -2 -24 22 87.01 6.11
 -5 0 22 114.74 10.27
 -5 1 21 0.11 7.19
 3 -36 20 37.2 6.67
 1 -33 19 15.81 3.47
 -3 -16 19 1.45 5.22
 3 -35 18 26.65 6.65
 -3 -15 18 45.96 5.73
 -3 -14 17 259.41 12.46
 -4 -4 16 0.69 6.52
 -5 9 16 20.53 9.17
 3 -33 15 36.76 5.94
 2 -32 15 53.95 6.19
 -5 14 14 237.08 13.72
 5 -31 13 87.83 9.04
 5 -30 12 1.4 7.29
 -3 -7 12 1069.71 42.21
 -5 21 12 220.25 13.3
 -5 27 11 89.33 9.74
 5 -28 10 21.22 7.69
 2 -27 10 23.56 4.95
 -5 39 10 20.11 8.27
 -5 40 10 6.66 7.97
 -5 41 10 72.59 9.1
 -5 42 10 3.45 7.91
 3 -27 9 73.16 6.87
 -3 -1 9 34.52 6.36
 -4 12 9 53.42 7.2
 1 -22 8 6.07 3.67
 -4 53 6 30.81 8.95
 6 -18 4 -1.86 7.89
 4 -18 3 61.93 7.12
 4 -16 2 280.24 13.68
 -3 30 2 8.77 6.61
 -3 50 2 101.16 9.48
 6 -12 1 5.85 7.77
 1 -8 1 117.04 6
 -2 15 1 740.25 29.38
 -2 21 0 316.48 14.33
 4 -9 -1 217.62 12.18
 -2 31 -1 226.22 11.04
 -2 49 -1 9.82 6.11
 5 -6 -2 53.46 7.65
 7 2 -3 27.03 8.66
 5 -3 -3 192.97 11.37
 3 -2 -3 802.25 31.92
 7 6 -4 2.04 8.37
 6 11 -6 32.1 8.65
 5 9 -6 124.81 8.92
 7 23 -7 8.08 8.37
 6 17 -7 194.61 12.03
 2 22 -7 243.6 10.69
 6 25 -8 2.07 8.19
 -1 -30 28 0 3.18
 -4 -13 27 1.61 6.8
 -3 -20 26 4.78 5.34
 -5 -3 26 34.08 8.87
 -5 -2 24 31.2 7.91
 -5 -1 23 -5.8 7.27
 4 -36 20 33.96 7.25
 -4 -9 20 -0.69 6.63
 -5 2 20 63.95 9.1
 -4 -8 19 20.69 6.96
 4 -35 18 2.69 7.32
 -5 5 18 214.27 12.8
 -3 -13 16 21.71 5.25
 -5 11 15 0.34 8.01
 -5 17 13 119.5 10.24
 5 -29 11 150.37 10.03
 1 -26 11 370.92 15.1
 -2 -13 11 0.45 4.5
 -5 26 11 2.15 8.18
 -5 35 10 29.41 8.46
 -5 36 10 45.31 8.79
 -5 37 10 -2.3 7.83
 -5 38 10 17.31 8.18
 6 -24 8 22.6 7.64
 4 -26 8 42.84 7.12
 5 -24 7 276.85 14.45
 -1 -12 7 69.7 3.96
 -4 20 7 104.29 8.75
 -4 54 6 8.83 8.58
 5 -21 5 230.23 13.23
 -3 11 5 317.14 15.13
 6 -16 3 61.4 9.03
 -3 21 3 253.15 13.03
 6 -14 2 17.13 8.3
 -2 10 2 177.55 9.03
 -3 29 2 5.06 5.89
 -3 51 2 3.13 7.58
 3 -13 1 21.13 7
 5 -11 0 1.16 6.75
 7 -4 -1 5.92 8.54
 6 -7 -1 126.11 10.1
 3 -8 -1 254.25 12.37
 7 -1 -2 10.15 8.09
 6 -4 -2 88.67 9.18
 4 -6 -2 9.78 7.27
 3 -5 -2 199.03 10.6
 -1 18 -2 0.62 3.56
 6 -1 -3 39.58 8.11
 4 -3 -3 158.07 9.87
 -1 26 -3 630.71 25.14
 7 16 -6 58.06 8.76
 4 9 -6 196.79 10.57
 6 26 -8 77.5 9
 5 22 -8 222.06 12.09
 3 25 -8 1.17 4.66
 -4 -13 26 1.73 6.67
 -2 -25 24 3.2 4.21
 -4 -12 24 4.58 6.5
 -1 -29 23 59.09 4.08
 -4 -10 21 58.44 7.61
 5 -35 20 8.16 8.42
 -2 -23 20 8.82 4.16
 -3 -17 20 308.46 14.45
 -5 3 19 111.43 10.43
 2 -34 18 50.28 5.58
 -4 -7 18 109.67 9.04
 5 -33 16 14.91 7.29
 3 -32 14 39.84 6.57
 -5 13 14 -2.47 7.98
 -2 -16 13 246.26 11.01
 -3 -9 13 112.47 7.36
 -5 16 13 56.3 8.8
 -5 20 12 1.33 8.19
 2 -28 11 71.05 5.76
 -5 25 11 19.42 8.47
 3 -28 10 21.06 5.44
 -4 8 10 145.96 9.3
 6 -25 9 -0.49 8.07
 -4 15 8 394.04 18.19
 3 -24 7 866.03 34.67
 -3 4 7 275.46 13.32
 6 -21 6 28.87 8.12
 4 -23 6 14.25 5.91
 -2 -3 6 55.53 5.23
 -3 7 6 969.44 38.57
 -4 26 6 242.66 13.01
 -3 15 4 582.92 24.55
 -2 6 3 75.77 5.9
 2 -11 1 28.04 4.62
 -2 30 -1 1.48 5.64
 5 1 -4 4.81 6.59
 7 11 -5 -3.8 8.22
 6 7 -5 302.37 15.99
 7 24 -7 45.72 8.09
 6 18 -7 -0.92 7.38
 5 15 -7 22.81 6.85
 4 22 -8 -0.55 5.96
 -2 -26 29 67.92 6.09
 -1 -30 27 0.98 3.4
 -5 -4 27 -0.62 8.59
 -5 -3 25 18.46 8.57
 -4 -11 22 7.13 6.42
 2 -35 20 15.42 4.9
 5 -34 18 10.73 7.5
 -4 -6 17 6.39 6.62
 -5 6 17 2.59 7.83
 -5 8 16 29.15 8.26
 -3 -12 15 403.17 17.48
 -4 -3 15 112.69 8.15
 -5 10 15 240.12 13.67
 2 -31 14 177.71 9.41
 2 -29 12 307.33 13.7
 6 -27 11 0.24 7.34
 3 -29 11 273.72 13.23
 -5 24 11 34.59 8.75
 6 -26 10 28.25 8.45
 4 -27 9 48.94 7.41
 -4 11 9 109.99 8.55
 -3 1 8 13.15 6.18
 -4 19 7 544.92 23.52
 2 -21 6 156.14 8.83
 -1 -10 6 235.7 9.64
 -4 25 6 -1.12 6.91
 -4 37 5 4.66 7.47
 -4 38 5 245.25 14.24
 -4 39 5 2.56 8.63
 -4 40 5 141.6 10.65
 -4 41 5 14.83 8.9
 -4 42 5 41.31 9.24
 -4 43 5 17.61 8.87
 -4 44 5 8.69 7.78
 5 -19 4 325.65 15.84
 3 -19 4 1739.67 67.52
 3 -17 3 786.31 31.73
 -3 20 3 98.5 8.53
 3 -15 2 264.73 13.3
 -3 28 2 302.78 14.49
 5 -13 1 2.31 6.7
 6 -9 0 68.75 8.88
 4 -11 0 110.03 8.56
 5 -8 -1 31.62 7.31
 1 -2 -1 300.47 12.48
 -2 29 -1 47.22 5.81
 2 1 -3 94.75 5.87
 7 7 -4 45.83 9
 3 2 -4 249.72 11.99
 7 17 -6 4.65 7.64
 6 12 -6 -0.01 7.66
 3 11 -6 161.79 9.24
 2 15 -6 56.64 4.73
 7 25 -7 2.18 8.25
 4 15 -7 325.05 14.9
 3 17 -7 430.95 18.37
 6 27 -8 13.92 8.08
 5 23 -8 1.84 6.64
 -4 -14 30 3.2 7.45
 -2 -26 28 76.22 6.39
 -3 -20 25 9.56 5.32
 -5 -2 23 56.57 9.01
 -5 -1 22 0.16 8.06
 4 -36 21 17.67 7.41
 -3 -18 21 -0.08 5.56
 -5 0 21 134.79 10.64
 -5 1 20 8.45 7.46
 -5 4 18 -0.09 7.56
 1 -30 15 2 3.3
 4 -32 14 4.67 7.02
 3 -31 13 42.82 6.52
 2 -30 13 1.72 4.56
 3 -30 12 25.66 6.46
 -5 19 12 317 16.47
 4 -28 10 184.83 11.22
 -5 30 10 4.3 8.41
 -5 31 10 160.48 11.6
 5 -25 8 0.26 7.13
 2 -24 8 880.83 34.7
 -4 14 8 0.94 6.68
 6 -22 7 23.78 8.65
 5 -22 6 82.64 8.53
 -4 35 5 8.21 7.14
 -4 36 5 185.29 11.48
 -4 45 5 6.81 7.64
 -4 46 5 72.67 9.67
 5 -17 3 333.77 16.01
 5 -15 2 69.65 7.76
 -3 27 2 2.75 5.69
 6 -11 1 32.57 8.21
 1 -5 0 9404.47 356.47
 7 -3 -1 84.15 9.8
 6 -6 -1 6.14 7.7
 -1 12 -1 200.55 8.9
 7 0 -2 2.12 8.34
 5 -5 -2 401.52 18.51
 6 0 -3 811.62 33.87
 5 -2 -3 49.77 7.68
 4 1 -4 -2.59 7.1
 2 5 -4 1010.57 39.23
 7 12 -5 119.23 10.32
 7 18 -6 0.05 7.56
 5 10 -6 276.68 13.82
 7 26 -7 62.35 9.41
 6 19 -7 245.26 13.76
 6 28 -8 9.07 7.9
 4 23 -8 100.89 7.61
 3 26 -8 477.83 19.65
 -4 -14 31 -2.27 7.97
 -4 -14 29 32.18 7.8
 -4 -14 28 70.46 8.39
 -2 -26 27 40.5 5.25
 -4 -13 25 3.08 6.58
 -5 -3 24 32.43 8.81
 2 -36 23 51.44 5.81
 -4 -12 23 2.33 6.18
 5 -35 21 1.66 8.59
 3 -36 21 71.52 7.71
 -5 2 19 3.59 7.45
 4 -34 17 50.72 7.77
 3 -34 17 0.56 5.92
 -4 -5 16 300.16 14.73
 -5 12 14 331.22 16.73
 4 -31 13 188.61 11.46
 -4 0 13 402.92 18.15
 -5 15 13 54.3 8.64
 4 -30 12 0.57 6.62
 1 -27 12 3.75 3.28
 4 -29 11 12.18 6.96
 -5 23 11 32.7 8.58
 -5 29 10 125.79 10.78
 5 -26 9 185.67 11.85
 4 -24 7 49.21 7.2
 -4 18 7 3.32 6.79
 0 -15 6 488.21 18.65
 -4 24 6 458.37 20.48
 -3 10 5 58.15 7.3
 -4 33 5 33.5 7.25
 -4 34 5 77.36 8.14
 -4 47 5 1.18 7.53
 -4 48 5 104.66 10.2
 6 -17 4 11.46 8.21
 6 -15 3 71.96 9.13
 6 -13 2 3.9 8.01
 -2 14 1 1647.69 63.54
 -2 28 -1 237.74 11.7
 6 -3 -2 50.83 8.2
 -1 25 -3 0.37 4.07
 7 8 -4 8.3 8.48
 6 8 -5 13.31 8.36
 6 13 -6 8.55 8.57
 4 10 -6 393.42 17.32
 7 27 -7 -0.34 8.08
 5 16 -7 75.21 7.89
 6 29 -8 74.68 8.86
 5 24 -8 346.94 16.37
 -3 -21 30 10.23 5.97
 -3 -21 29 29.06 6.11
 -5 -5 28 33.57 9.04
 -4 -14 27 59.54 7.76
 1 -35 25 2.4 3.47
 -5 -4 25 7 7.52
 4 -35 19 7.61 6.95
 3 -35 19 19.61 6.25
 -1 -27 19 36.49 3.33
 5 -33 17 36.87 7.88
 -5 5 17 113.11 9.92
 -5 9 15 1.26 7.85
 5 -31 14 42.49 8.74
 1 -29 14 160.3 7.59
 -3 -11 14 192.64 9.8
 -4 -2 14 71.02 7.04
 -4 2 12 452.41 19.89
 -5 18 12 -0.29 7.71
 -5 22 11 4.45 8.21
 5 -27 10 35.89 7.99
 -3 -4 10 264.1 12.78
 -4 7 10 311.5 14.57
 -5 28 10 8.48 8.42
 -4 10 9 9.11 6.08
 6 -23 8 26.02 8.42
 3 -25 8 4.38 5.92
 -4 23 6 138.79 9.6
 -4 32 5 24.03 6.95
 -4 49 5 -4.41 8.32
 4 -19 4 33.45 7.1
 -3 14 4 14.2 6.23
 -3 19 3 327.26 15.44
 2 -13 2 231.01 10.82
 -3 26 2 981.46 39.12
 4 -13 1 32.14 6.61
 7 -5 0 71.97 8.71
 5 -10 0 473.83 21.09
 3 -10 0 511.03 21.46
 4 -8 -1 6.22 7.19
 5 2 -4 1 6.68
 7 13 -5 0.09 8.79
 5 6 -5 56.42 7.43
 0 27 -5 261.43 10.76
 7 19 -6 3.49 8.45
 1 23 -6 92.67 4.15
 6 20 -7 1.61 7.54
 4 16 -7 157.8 9.4
 2 23 -7 106.69 6.25
 -3 -21 28 44.65 6.27
 -5 -5 27 55.26 9.24
 -3 -20 24 15.36 5.65
 4 -36 22 1.75 7.27
 -5 -2 22 68.52 9.06
 -4 -11 21 -2.93 6.93
 -5 -1 21 1.04 7.97
 -4 -10 20 161.26 10.74
 5 -34 19 0.86 8.34
 -4 -9 19 3.37 7.53
 -4 -8 18 37.19 7.22
 -5 3 18 139.24 10.96
 -5 11 14 -2.46 7.77
 5 -30 13 0.48 7.34
 1 -28 13 122.3 6.4
 -5 14 13 134.41 10.28
 5 -29 12 130.89 10.13
 -2 -15 12 223.91 10.29
 -3 -8 12 2.58 5.14
 -5 17 12 251.09 13.95
 5 -28 11 7.21 7.51
 -4 4 11 102.2 8.28
 -5 27 10 85.39 9.57
 6 -24 9 5.83 7.34
 -2 -10 9 67.36 5.49
 -3 -2 9 949.51 37.71
 -5 40 9 43.69 8.59
 -5 41 9 41.83 8.53
 -2 -8 8 54.77 4.83
 -4 13 8 26.57 6.89
 5 -23 7 2.39 7.32
 -3 3 7 320.73 14.84
 6 -20 6 38.82 8.27
 3 -22 6 629.42 25.83
 -3 6 6 0.33 6.08
 0 -13 5 11.52 1.32
 -4 31 5 44.28 8.18
 -4 50 5 154.73 11
 -4 51 5 2.7 7.54
 -2 2 4 250.78 11.28
 4 -17 3 1.18 6.79
 4 -15 2 24 6.23
 6 -8 0 7.92 7.82
 2 -8 0 157.2 8
 7 -2 -1 30.97 7.84
 7 1 -2 5.13 8.3
 4 -5 -2 579.23 24.66
 3 -1 -3 138.04 8.22
 5 11 -6 6.13 7.05
 5 17 -7 1.92 5.76
 3 18 -7 1.65 5.5
 5 25 -8 8.25 6.62
 4 24 -8 2.63 5.29
 3 27 -8 11.49 4.5
 -3 -21 27 23.11 5.15
 -1 -30 26 -0.2 3.12
 -2 -26 26 4.59 4.4
 -4 -14 26 43.85 7.34
 -2 -25 23 7.12 4.27
 -5 -3 23 -3.02 8.1
 -3 -19 22 135.32 8.86
 -5 0 20 42.27 7.99
 -3 -16 18 132.7 7.98
 -4 -7 17 385.36 17.75
 4 -33 16 52.65 7.89
 -2 -20 16 30.14 4.16
 -5 21 11 269.69 14.9
 6 -25 10 -0.08 7.37
 -5 26 10 57.12 9.12
 -5 36 9 71.79 9.29
 -5 37 9 -1.03 9.02
 -5 38 9 96.21 9.82
 -5 39 9 9.24 7.97
 -5 42 9 2.38 7.99
 -5 43 9 48.64 8.5
 4 -25 8 5.96 6.25
 -4 17 7 407.07 18.53
 -4 22 6 232.23 12.56
 -2 -1 5 56.93 4.87
 -4 30 5 -0.88 7.19
 -4 52 5 79.58 9.81
 5 -18 4 3.43 6.78
 2 -17 4 779.53 30.88
 2 -15 3 270.88 12.18
 -2 9 2 720.42 28.57
 -3 25 2 2.03 6.64
 5 -12 1 635.85 27.06
 6 -5 -1 125.11 10.25
 5 -7 -1 153.3 9.6
 3 -7 -1 239.03 11.88
 -2 27 -1 2.81 5.89
 2 -2 -2 8.12 4.29
 -1 17 -2 847.79 32.91
 6 1 -3 43.51 7.87
 5 -1 -3 -0.47 6.54
 7 9 -4 60.81 9.27
 4 2 -4 945.5 37.98
 7 14 -5 76.12 9.21
 6 9 -5 257.41 14.03
 2 10 -5 1630.49 62.52
 7 20 -6 23.48 8.79
 6 14 -6 13.28 7.82
 3 12 -6 60.32 6.34
 6 21 -7 133.75 10.25
 2 -36 24 50.67 5.9
 -5 -4 24 12.3 8.26
 3 -36 22 58.36 7.51
 -4 -12 22 44.56 7.31
 -3 -17 19 241.89 12.04
 -5 1 19 16.57 7.41
 -2 -21 17 217.54 10.02
 -3 -15 17 1.27 4.64
 -5 4 17 2.04 8.51
 5 -32 16 -0.84 7.36
 -5 8 15 53.7 8.5
 -5 13 13 -2.25 7.46
 6 -27 12 0 8.13
 -5 16 12 7.75 7.64
 6 -26 11 71.2 9.5
 -5 20 11 1.22 7.93
 -4 6 10 3.91 6.3
 3 -26 9 22.42 6.14
 2 -25 9 -2.61 4.38
 -4 9 9 861.68 34.83
 -5 34 9 17.26 8.28
 -5 35 9 3.44 8.05
 -3 0 8 899.43 35.8
 6 -21 7 108.64 10.41
 -2 -6 7 10.56 4.07
 4 -22 6 -0.46 5.78
 -1 -8 5 122.91 5.76
 -3 9 5 956.92 38.19
 -4 29 5 2.91 7.31
 -4 53 5 13.55 8.61
 6 -16 4 77.98 9.31
 -3 13 4 12.73 6.71
 5 -16 3 8.61 7.63
 -3 18 3 5.09 7.34
 5 -14 2 251.55 13.18
 -1 0 2 1977.35 75.36
 6 -10 1 2 7.69
 3 -12 1 148.93 9.58
 -3 39 1 0.96 6.53
 -3 40 1 78.48 8.11
 -3 41 1 16.35 7.01
 -3 42 1 12.4 7.22
 -3 43 1 1.1 7.08
 4 -10 0 31.08 6.89
 2 -5 -1 1286 49.72
 6 -2 -2 247.69 13.82
 5 -4 -2 216.51 12.19
 3 -4 -2 381.56 16.77
 3 3 -4 387.21 17.02
 5 7 -5 549.39 23.55
 7 21 -6 10.03 7.69
 4 11 -6 17.38 5.75
 5 26 -8 280.31 14.21
 4 25 -8 -0.7 5.49
 -4 -15 30 42.41 8.19
 -4 -15 29 22.9 7.4
 -5 -6 28 0.85 8.37
 -3 -21 26 36.49 6.1
 -5 -5 25 62.72 9.2
 2 -35 21 42.31 5.56
 5 -34 20 7.26 8.37
 4 -35 20 4.52 7.04
 5 -33 18 43.36 8.84
 4 -34 18 52.95 8.35
 -5 2 18 11.46 8.6
 -3 -14 16 372.48 16.31
 -4 -6 16 -3.24 5.52
 4 -32 15 -0.74 6.95
 -2 -19 15 199.26 9.46
 -5 10 14 190.08 11.93
 -3 -10 13 44.61 5.46
 -4 1 12 -0.88 6.08
 -2 -12 10 5.74 4.58
 -5 25 10 4.26 8.22
 4 -26 9 133.36 9.23
 1 -23 9 197.48 9.1
 -5 33 9 42.41 8.76
 5 -24 8 216.63 12.52
 -4 12 8 2.59 6.12
 1 -20 7 6.14 3.62
 -4 16 7 150.2 9.78
 5 -21 6 107.06 9.17
 -4 21 6 217 11.98
 -4 28 5 165.37 10.5
 6 -14 3 110.9 10.07
 -2 5 3 1568.2 60.41
 6 -12 2 46.04 8.42
 1 -10 2 1493.37 57.11
 -3 24 2 752.45 30.62
 -2 13 1 46.99 5.22
 -3 36 1 448.16 19.64
 -3 37 1 1.4 6.41
 -3 38 1 268.04 13
 -3 44 1 19.37 7.69
 -3 45 1 4.56 7.63
 -3 46 1 80.67 8.95
 7 -4 0 20.08 8.49
 -1 7 0 4314.76 163.85
 7 -1 -1 5.16 8.26
 -2 26 -1 757.19 30.42
 7 2 -2 -3.72 8.58
 -1 24 -3 990.72 38.48
 7 10 -4 67.4 9.32
 5 3 -4 136 9.42
 7 15 -5 -0.35 8.01
 6 15 -6 126.55 10.91
 5 12 -6 251.64 13.15
 6 22 -7 6.96 8.46
 5 18 -7 0.4 6.47
 4 17 -7 409.89 17.93
 3 28 -8 219.23 10.45
 -4 -15 31 6.25 7.68
 -4 -15 28 14.79 6.97
 -5 -6 27 -1.16 8.16
 -4 -14 25 58.49 7.55
 -4 -13 23 22.12 6.77
 -5 -3 22 14.7 8.15
 -5 -2 21 105.36 9.88
 -3 -18 20 2.28 5.36
 -5 -1 20 5.6 7.31
 2 -34 19 3.28 4.79
 -2 -22 18 15.15 4.02
 -4 -3 14 33.84 7.12
 -5 12 13 162.41 11.08
 -4 3 11 49.59 6.98
 -5 19 11 328.53 16.87
 -5 24 10 61.5 8.87
 5 -25 9 0.56 7
 6 -22 8 4.81 8.4
 2 -22 7 824.21 32.67
 6 -19 6 48.04 8.33
 3 -18 4 5.21 5.88
 -1 -3 3 1996.93 76.06
 3 -14 2 1.4 5.95
 -3 35 1 7.82 6.43
 -3 47 1 15.72 7.83
 6 -7 0 207.11 12.5
 5 -9 0 -2.47 6.91
 7 6 -3 6.79 8.43
 6 2 -3 379.77 18.21
 6 10 -5 107.21 9.49
 7 22 -6 94.41 10.17
 2 16 -6 75.78 5.33
 5 27 -8 21.4 7.2
 -4 -15 27 1.11 6.38
 -5 -6 26 0.26 8.19
 -2 -26 25 1.43 4.22
 3 -36 23 32.92 6.86
 -3 -20 23 26.61 5.84
 -5 -4 23 10.13 8.06
 1 -34 22 9.85 3.5
 5 -34 21 10.38 8.76
 3 -35 20 5.01 6.4
 -4 -11 20 6.33 7.04
 -4 -10 19 211.84 12.05
 -5 0 19 10.61 8.16
 3 -34 18 1.87 6.4
 -5 3 17 50.67 9.17
 2 -32 16 15.88 5.28
 -3 -13 15 15.27 5.09
 -5 7 15 2.68 7.72
 5 -30 14 6.35 7.57
 4 -31 14 133.95 9.4
 -2 -18 14 1.24 3.87
 -5 9 14 10.35 7.65
 -5 15 12 88.51 9.1
 4 -27 10 -1.83 6.98
 3 -27 10 118.45 8.1
 -5 23 10 19.19 8.05
 -5 30 9 -0.09 8.46
 4 -23 7 111.56 8.14
 3 -23 7 142.56 8.65
 -4 20 6 111.06 8.98
 3 -16 3 4.67 6.72
 -3 17 3 204.33 11.5
 4 -12 1 386.91 17.48
 -3 34 1 374.77 17.16
 -3 48 1 74.54 8.93
 -3 49 1 1.15 7.56
 6 -4 -1 85.68 9.02
 4 -7 -1 745.88 30.74
 7 3 -2 108.35 10.29
 6 -1 -2 2.77 7.45
 4 -4 -2 42.3 7.54
 5 0 -3 128.5 9.33
 6 6 -4 35.65 7.82
 -1 40 -4 203.95 10
 -1 41 -4 8.47 4.76
 -1 42 -4 3.44 4.78
 -1 43 -4 -1.74 4.7
 7 16 -5 67.13 9.07
 6 16 -6 6.38 7.89
 6 23 -7 40.63 8.97
 3 19 -7 725.68 29.06
 5 28 -8 187.16 11.51
 4 26 -8 6 5.47
 -3 -21 25 8.03 5.19
 -5 -5 24 45.41 8.72
 4 -35 21 16.78 7.59
 -4 -12 21 133.87 9.66
 -4 -9 18 80.69 8.2
 5 -32 17 -1.23 7.52
 4 -33 17 36.01 7.28
 -4 -5 15 461.38 20.3
 3 -31 14 15.83 6.75
 5 -29 13 77.16 8.64
 4 -30 13 2.69 6.53
 4 -29 12 77.08 8.22
 5 -27 11 67.34 8.65
 4 -28 11 130.91 9.71
 3 -28 11 40.04 6.37
 -1 -19 11 138.05 6.38
 -5 18 11 -0.23 7.54
 5 -26 10 85.3 9.2
 2 -26 10 456.25 19.05
 -3 -5 10 247.62 12.06
 -4 5 10 360.51 16.53
 6 -23 9 32.71 7.83
 -3 -3 9 63.36 6.78
 -4 8 9 22 6.77
 -5 29 9 85.2 9.73
 -4 11 8 9.76 6.21
 5 -22 7 179.86 11.35
 -3 2 7 175.95 10.46
 -4 15 7 296.12 14.59
 -2 -4 6 139.78 7.13
 -3 5 6 775.17 31.3
 6 -17 5 -0.68 8.67
 4 -18 4 31.36 6.97
 -3 12 4 260.88 13.04
 -4 41 4 1.09 7.51
 4 -14 2 1099.96 43.71
 6 -9 1 181.76 11.7
 5 -11 1 9.65 7.09
 -3 33 1 -0.17 6.54
 -3 50 1 100.98 9.46
 7 -3 0 62.53 9.42
 3 -9 0 123.44 8.22
 7 0 -1 30.27 8.58
 5 -6 -1 115.3 9.18
 -2 25 -1 2.69 5.7
 5 -3 -2 25.06 7.07
 7 7 -3 140.83 11.27
 2 2 -3 124.02 7.01
 7 11 -4 9.9 7.97
 4 3 -4 -0.49 7.06
 2 6 -4 56.03 4.92
 0 18 -4 303.6 11.89
 -1 38 -4 488.8 20.19
 -1 39 -4 34.82 4.99
 -1 44 -4 55.92 5.84
 -1 45 -4 1.32 4.98
 6 11 -5 28.8 7.9
 5 8 -5 158.71 10.43
 7 23 -6 -1.51 7.6
 5 13 -6 38.52 7.41
 4 12 -6 475.76 20.23
 3 13 -6 65.29 6.5
 5 19 -7 0.33 6.39
 4 18 -7 3.12 5.58
 2 24 -7 172.03 8.23
 3 29 -8 24.19 4.89
 -5 -7 28 41.48 8.92
 -4 -15 26 3.28 6.48
 -5 -6 25 4.09 7.99
 -3 -19 21 255.32 12.6
 5 -33 19 45.91 8.96
 4 -34 19 41.32 7.5
 -2 -23 19 5 4.04
 -5 1 18 16.92 7.62
 -4 -8 17 17.66 6.32
 3 -30 13 13.85 6.89
 -5 11 13 18.93 7.62
 6 -26 12 102.13 9.6
 5 -28 12 3.84 7.39
 3 -29 12 119.54 8.82
 -5 14 12 36.41 7.61
 6 -25 11 0 8.31
 6 -24 10 67.74 8.45
 -5 22 10 29.87 8.49
 0 -20 9 192.48 7.66
 -5 28 9 30.87 8.65
 6 -20 7 -0.06 8.36
 -4 19 6 333.04 15.91
 -3 8 5 5.43 6.14
 6 -15 4 12.69 8.18
 5 -17 4 290.94 14.64
 -4 37 4 4.52 7.43
 -4 38 4 318.69 16.54
 -4 39 4 11.07 7.64
 -4 40 4 153.88 10.79
 -4 42 4 26.84 8.02
 -4 43 4 6.4 7.57
 -4 44 4 15.99 8.67
 -4 45 4 0.49 8.32
 -4 46 4 60.42 8.58
 6 -13 3 0.68 8
 5 -15 3 199.94 11.48
 4 -16 3 199.18 10.8
 6 -11 2 39.15 8.39
 5 -13 2 6.74 6.85
 2 -10 1 1359.84 52.52
 -3 32 1 61.39 7.47
 1 2 -2 22.03 3.99
 6 3 -3 9.47 7.57
 3 0 -3 962.92 38.05
 5 4 -4 19.4 6.74
 -1 37 -4 28.18 4.71
 7 17 -5 6.11 8.82
 7 24 -6 118.27 10.74
 6 24 -7 4.27 8.39
 5 29 -8 8.74 6.91
 4 27 -8 128.47 8.21
 -3 -22 29 10.56 6.22
 -5 -7 27 62.26 9.21
 -1 -30 25 1.61 2.9
 3 -36 24 9.87 6.6
 -2 -25 22 0.58 4.01
 -4 -13 22 4.1 6.56
 -5 -4 22 6.46 7.91
 -5 -3 21 14.97 7.78
 1 -33 20 16.72 3.72
 -5 -2 20 54.51 8.74
 -5 4 16 68.1 8.86
 2 -31 15 115.53 7.53
 -5 6 15 -0.02 7.53
 -3 -12 14 130.52 7.94
 -5 8 14 32.28 8.05
 -3 -9 12 640.71 26.05
 -4 0 12 884.22 35.77
 -2 -14 11 67.49 5.57
 -5 17 11 247.11 13.85
 -5 21 10 140.14 10.49
 -1 -16 9 295.38 11.85
 -5 27 9 62.82 9.03
 4 -24 8 62.83 6.75
 -5 39 8 -1.76 7.99
 -5 40 8 48.94 8.72
 -5 41 8 9.25 8.1
 -5 42 8 0.33 7.97
 -5 43 8 19.19 7.93
 -5 44 8 18.84 8.22
 -4 35 4 -0.5 6.95
 -4 36 4 225.82 12.79
 -4 47 4 2.39 8.37
 -4 48 4 86.66 8.93
 -2 8 2 23.82 4.74
 -1 3 1 982.79 37.89
 -3 31 1 23.21 6.7
 6 -6 0 5.13 7.74
 4 -9 0 501.96 21.79
 -1 11 -1 893.81 34.53
 7 4 -2 5.74 8.53
 -2 39 -2 6.74 5.67
 -2 40 -2 135.31 8.53
 -2 41 -2 9.35 5.71
 -2 42 -2 35.99 6.79
 -2 43 -2 0.91 5.89
 -2 44 -2 27.79 6.29
 -1 23 -3 40.67 4.68
 7 12 -4 127.43 10.79
 6 7 -4 129.37 10.06
 3 4 -4 6.98 5.23
 -1 36 -4 788.77 31.22
 1 16 -5 238.33 9.56
 0 26 -5 197.8 8.43
 7 25 -6 0.32 7.46
 6 17 -6 277.8 14.85
 6 25 -7 1.48 8.21
 5 20 -7 53.02 7.4
 5 30 -8 33.62 7.98
 -4 -16 30 2.59 7.09
 -3 -22 28 1.33 4.82
 -5 -5 23 12.36 8.03
 4 -35 22 13.76 7.51
 2 -35 22 2.14 4.97
 -5 -1 19 10.02 8.3
 3 -33 17 81.54 7.54
 -5 2 17 68.27 8.45
 5 -31 16 0.56 7.66
 -4 -7 16 285 14.04
 -4 -4 14 71.38 7.78
 -5 13 12 2.84 7.31
 2 -27 11 149.33 8.12
 -4 2 11 376.97 17.15
 -4 7 9 901.56 36.43
 -5 26 9 154.55 11.37
 6 -21 8 115.37 10.54
 5 -23 8 12.28 7.34
 3 -24 8 277.67 13.14
 -3 -1 8 18.81 6.05
 -5 36 8 179.88 12.28
 -5 37 8 -2.58 8.31
 -5 38 8 124.92 10.67
 -5 45 8 19.71 8.22
 -4 14 7 254.64 12.94
 5 -20 6 11.34 7.82
 4 -21 6 189.71 11.09
 3 -21 6 2.18 5.49
 -4 24 5 633.88 26.78
 -4 34 4 127.55 10.18
 -4 49 4 2 8.23
 -3 16 3 474.99 20.53
 -2 12 1 1068.56 41.65
 -3 30 1 46.65 6.5
 7 -2 0 80.77 8.7
 5 -8 0 134.81 9.68
 7 1 -1 6.97 8.46
 6 -3 -1 99.47 9.36
 3 -6 -1 119.53 8.2
 -2 24 -1 722.3 29.08
 6 0 -2 379.18 18.05
 3 -3 -2 12.75 5.59
 -2 37 -2 0.66 5.7
 -2 38 -2 219.6 11.23
 -2 45 -2 5.69 6.35
 -2 46 -2 93.1 8.09
 7 8 -3 3.17 8.29
 5 1 -3 -2.63 6.83
 4 0 -3 700.97 29.03
 1 6 -3 63.92 4.49
 7 18 -5 3.85 8.75
 6 12 -5 228.95 13.63
 5 9 -5 266 13.51
 2 11 -5 41.97 4.5
 5 14 -6 334.79 16.02
 3 20 -7 196.98 10.09
 4 28 -8 4.3 5.54
 3 30 -8 21.82 4.45
 -4 -16 29 7.86 6.79
 -5 -8 29 4.74 8.42
 -4 -16 28 34 6.99
 -3 -22 27 0.52 5.43
 -5 -7 26 113.17 10.91
 -4 -15 25 29.33 6.86
 -2 -26 24 2.13 4.15
 -3 -21 24 0.83 5.34
 -5 -6 24 -6.58 7.78
 -4 -14 23 0.81 5.89
 3 -35 21 -1.97 6.12
 5 -33 20 27.5 8.7
 5 -32 18 2.94 7.48
 -5 0 18 4.52 7.62
 2 -30 14 21.69 5.13
 -2 -17 13 126.2 6.69
 -5 10 13 118.81 9.74
 0 -24 12 49.87 2.74
 -5 16 11 4.02 6.35
 -4 4 10 167.47 10.01
 -5 20 10 5.95 7.68
 2 -23 8 6.95 4.64
 -4 10 8 15.63 6.51
 -5 34 8 93.78 10.09
 -5 35 8 13.75 8.41
 -4 18 6 11.57 6.58
 -2 1 4 51.94 4.89
 -4 33 4 19.87 6.99
 -4 50 4 114.74 10.51
 -4 51 4 1.19 7.43
 1 -12 3 3122.04 118.72
 6 -8 1 -0.54 7.92
 3 -11 1 58.57 6.74
 5 -5 -1 301.72 15.22
 4 -6 -1 3.16 7.33
 5 -2 -2 65.2 7.83
 -2 36 -2 443.74 19.12
 -2 47 -2 7.83 6.99
 7 13 -4 2.35 9.28
 -1 35 -4 1.02 4.26
 4 8 -5 132.69 8.9
 7 26 -6 85.55 9.08
 6 18 -6 -3.37 7.81
 4 13 -6 46.4 5.88
 6 26 -7 11.89 8.37
 5 21 -7 12.26 6.51
 4 19 -7 585.39 24.49
 5 31 -8 21.78 7.78
 -5 -8 28 14.39 8.36
 4 -35 23 10.8 7.92
 -1 -29 22 117.57 5.82
 4 -34 20 22.89 7.35
 3 -34 19 55.27 7.39
 -4 -11 19 1.15 6.65
 2 -33 18 87.03 6.8
 -3 -17 18 127.83 8.02
 -3 -16 17 117.53 7.53
 -5 3 16 79.66 9.71
 5 -30 15 11.67 8.22
 -4 -6 15 29.53 6.71
 -5 7 14 60.66 8.45
 2 -29 13 325.56 14.3
 2 -28 12 35.61 5.22
 1 -24 10 342.21 14.05
 6 -22 9 9.12 7.5
 5 -24 9 146.12 10.41
 4 -25 9 7.38 6.64
 -5 25 9 2.87 7.97
 -5 33 8 23.38 8.77
 -3 4 6 31.96 6.34
 6 -16 5 43.55 8.53
 5 -18 5 -0.75 7.2
 -2 -2 5 829.04 32.42
 -4 23 5 86.75 8.19
 -3 11 4 432.31 19.02
 -4 32 4 16.06 6.64
 -4 52 4 67.09 9.43
 -2 4 3 6.99 4.25
 6 -10 2 13.08 8.09
 2 -12 2 1429.08 55.2
 5 -10 1 595.96 25.5
 4 -11 1 321.66 15.22
 -3 29 1 16.88 6.57
 2 -7 0 1144.58 44.36
 4 -3 -2 654.61 27.04
 2 -1 -2 240.12 10.83
 -2 35 -2 16.1 5.67
 7 9 -3 80.69 9.66
 6 4 -3 83.84 8.79
 6 8 -4 17.4 7.52
 4 4 -4 310.68 14.99
 -1 34 -4 257.05 11.64
 7 19 -5 9.4 8.77
 7 27 -6 1.63 8.3
 2 17 -6 22.57 4.39
 6 27 -7 38.24 8.41
 5 32 -8 15.67 7.01
 4 29 -8 289.29 13.58
 3 31 -8 11.36 4.41
 -2 -27 28 3.41 4.48
 -4 -16 27 39.61 7.14
 -5 -8 27 0.49 7.86
 -5 -5 22 18.36 8.08
 -4 -13 21 17.26 6.78
 -5 -4 21 15.05 8.13
 2 -34 20 20.51 5.15
 -2 -24 20 291.71 12.85
 -4 -12 20 224.35 12.55
 -5 -3 20 31.49 8.23
 -3 -18 19 10.84 5.35
 4 -33 18 -1.42 6.83
 -4 -10 18 182.54 11.34
 -6 14 18 74.32 8.62
 1 -31 17 261.08 11.57
 -5 1 17 4.84 8.48
 3 -32 16 4.97 6.24
 -3 -15 16 13.9 4.81
 4 -31 15 198.51 11.88
 5 -29 14 49.22 8.23
 -3 -11 13 2.32 5.09
 -5 9 13 57.42 8.19
 -5 12 12 68.21 8.35
 6 -24 11 91.53 9.22
 -5 15 11 109.08 9.45
 6 -23 10 -1.72 7.42
 5 -25 10 10.12 7.87
 -5 19 10 231.79 13.29
 3 -25 9 3.56 5.43
 -5 24 9 258.35 14.45
 -2 -9 8 383.23 15.88
 -5 32 8 18.56 8.59
 6 -19 7 194.87 12.22
 5 -21 7 2.46 8.1
 -3 1 7 62.86 6.89
 -4 13 7 7.28 5.96
 -4 17 6 188.49 10.97
 2 -18 5 1.98 4.81
 -3 7 5 1202.93 47.28
 6 -14 4 197.37 12.66
 5 -16 4 -2.73 6.77
 -1 -6 4 1132.23 43.31
 -4 31 4 10.82 6.45
 6 -12 3 117.3 10.15
 -3 15 3 126.01 8.93
 5 -12 2 396.67 18.32
 3 -13 2 58.46 6.67
 -3 28 1 423.13 18.45
 7 -1 0 0 8.33
 6 -5 0 195.66 12.2
 7 2 -1 26.28 8.84
 6 -2 -1 201.63 12.24
 -2 23 -1 6.7 5.65
 6 1 -2 -0.05 7.58
 -2 34 -2 184.22 10.06
 7 14 -4 89.17 9.65
 6 13 -5 26.17 8.01
 7 28 -6 45.54 9.26
 6 19 -6 277.61 15.37
 5 15 -6 169.45 10.48
 3 14 -6 250.93 12.31
 2 25 -7 39.28 4.09
 -3 -22 26 33.48 5.77
 -4 -15 24 47.43 7.22
 -5 -6 23 3.45 7.71
 5 -33 21 11.23 8.81
 -5 -2 19 2.84 7.95
 5 -31 17 16.97 7.67
 -4 -9 17 152.92 9.12
 -6 16 17 60.25 9.24
 -6 19 16 36.59 8.12
 4 -30 14 6.81 6.49
 5 -28 13 25.31 7.64
 6 -25 12 -0.15 7.47
 5 -27 12 79.48 8.91
 -4 -1 12 -1.87 6.12
 5 -26 11 1.83 7.46
 -4 1 11 3.26 6.08
 4 -26 10 355.93 16.92
 -3 -6 10 13.23 6.47
 -4 6 9 110.29 8.32
 -5 23 9 13.55 8.14
 -4 9 8 257.55 13.09
 4 -22 7 12.15 6.02
 1 -16 5 648.55 25.36
 -4 22 5 369.68 17.21
 4 -17 4 172.47 10.03
 3 -17 4 917.1 36.73
 1 -14 4 2603.05 99.11
 -4 30 4 7.29 6.66
 5 -14 3 34.68 7.23
 4 -15 3 4.94 6.11
 3 -15 3 799.83 32.2
 2 -14 3 428.94 17.77
 4 -13 2 46.29 6.71
 -3 20 2 142.89 9.62
 1 -7 1 4637.29 176.04
 5 -7 0 82.66 8.52
 2 -4 -1 421.14 17.33
 5 2 -3 44.16 7.27
 3 1 -3 127.9 8.18
 -1 33 -4 63.04 5.24
 7 20 -5 24.4 8.13
 5 10 -5 184.11 10.76
 3 9 -5 950.8 37.48
 7 29 -6 0 7.63
 6 28 -7 2 8.13
 5 22 -7 176.84 10.7
 4 20 -7 111.26 7.89
 3 21 -7 507.24 20.81
 4 30 -8 0.98 5.34
 -5 -9 29 6.54 9.29
 -2 -27 27 2.69 4.38
 -4 -16 26 7.69 6.49
 -5 -8 26 -1.27 7.8
 -5 -7 24 51.35 8.42
 3 -35 22 0.45 6.29
 -4 -14 22 16.8 6.7
 -3 -19 20 338.29 15.52
 5 -32 19 -4.4 8.17
 -6 11 19 0.55 8.19
 -5 -1 18 17.72 8.38
 -4 -8 16 1.99 6.03
 -5 2 16 92.92 9.1
 -6 18 16 -1.18 8.37
 -1 -24 15 2.95 2.26
 -3 -14 15 233.63 11.28
 -4 -5 14 107.55 8.44
 -5 6 14 12.59 7.43
 4 -29 13 141.52 9.73
 4 -28 12 43.97 7.49
 -5 11 12 71.86 8.42
 4 -27 11 22.69 7.31
 -5 18 10 6.4 7.37
 -3 -4 9 476.85 20.22
 6 -20 8 3.06 8.64
 3 -22 7 816.33 32.79
 -2 -7 7 461.68 18.78
 2 -16 4 201.39 10.07
 -4 29 4 4.66 6.43
 6 -7 1 326.69 16.51
 -3 27 1 11.69 6.42
 4 -8 0 236.48 12.76
 3 -8 0 278.51 13.32
 -2 33 -2 41.64 5.83
 7 10 -3 15 8.48
 -1 22 -3 823.14 32.13
 7 15 -4 19.18 8.32
 6 9 -4 74.73 8.77
 7 21 -5 3.26 7.64
 6 14 -5 134.67 11.04
 6 20 -6 -5.16 8.55
 4 14 -6 379.89 17.01
 6 29 -7 153.38 11.07
 3 32 -8 -0.43 4.39
 -5 -9 28 18.36 8.43
 2 -35 23 1.42 5.08
 1 -34 23 1.02 3.55
 -3 -21 23 23.35 5.43
 4 -34 21 3.54 7.65
 4 -32 17 16.55 7.35
 -6 15 17 4.98 8.37
 3 -31 15 59.27 7.4
 -6 21 15 61.39 9.27
 -5 8 13 34.22 7.52
 -2 -16 12 1104.12 42.81
 -5 14 11 1.52 7.22
 3 -26 10 18.76 5.98
 -4 3 10 240.24 12.38
 -5 22 9 149.16 9.96
 5 -22 8 171.69 11.1
 1 -21 8 683.43 26.81
 -3 -2 8 515.33 21.55
 -5 28 8 172.33 11.97
 -4 12 7 276 13.89
 -4 16 6 401.19 18.43
 6 -15 5 -0.51 8.06
 -4 21 5 3.93 6.56
 -3 10 4 125.96 8.67
 -4 28 4 178.44 10.87
 6 -9 2 139.32 10.71
 -2 7 2 2644 101.06
 -2 11 1 1580.74 60.92
 7 0 0 121.3 10.72
 -2 16 0 715.22 28.44
 7 3 -1 76.88 9.78
 5 -4 -1 54.27 7.58
 5 -1 -2 7.7 6.95
 -2 32 -2 29.87 5.74
 4 1 -3 14.28 7.29
 3 5 -4 1829.52 70.59
 4 9 -5 12.03 6.04
 5 16 -6 88.64 8.42
 6 30 -7 3.89 7.81
 5 23 -7 -1.59 6.6
 4 31 -8 468.63 20.19
 -4 -17 30 61.25 8.56
 -4 -17 29 51.35 7.85
 -3 -22 25 68.35 6.88
 -4 -16 25 19.81 6.3
 -5 -6 22 -1.15 7.64
 -3 -20 21 0.21 5.4
 -5 -5 21 71.14 8.79
 3 -34 20 22.66 6.87
 -5 -4 20 41.14 8.38
 4 -33 19 10.15 7.89
 3 -33 18 61.97 7.29
 -5 0 17 117.47 9.88
 -1 -25 16 15.39 2.34
 -6 17 16 52.56 8.89
 -6 20 15 -1.32 8.29
 3 -30 14 23.23 5.74
 -3 -13 14 51 5.82
 -3 -10 12 19.76 5.44
 3 -27 11 54.54 6.57
 -5 17 10 230.15 13.11
 6 -21 9 100.65 9.56
 2 -24 9 972.88 38.21
 4 -23 8 21.47 6.67
 -5 27 8 9.08 8.12
 -5 40 7 23.86 8.18
 -5 41 7 5.74 7.94
 -5 42 7 3.14 7.9
 -5 43 7 1.13 7.95
 -5 44 7 17.36 7.92
 4 -20 6 1.61 6.66
 6 -13 4 0.78 8.2
 6 -11 3 28.44 8.47
 -3 14 3 342.06 15.96
 -3 19 2 24.3 6.79
 5 -9 1 52.29 7.6
 -3 26 1 1040.99 41.5
 6 -4 0 17.03 7.74
 6 -1 -1 8.26 7.59
 4 -5 -1 1494.79 58.75
 3 -5 -1 161.51 8.79
 1 -1 -1 35.78 4.03
 -2 22 -1 559.77 23.02
 6 2 -2 245.6 13.63
 3 -2 -2 1709.02 66.12
 7 11 -3 9.92 8.39
 2 3 -3 1165.78 45.1
 7 16 -4 38.63 8.56
 6 10 -4 120.72 9.77
 4 5 -4 0.18 6.71
 2 7 -4 1182.38 45.66
 -1 32 -4 112.22 6.59
 7 22 -5 77.56 9.75
 5 11 -5 28.24 7.33
 6 21 -6 115.71 10.53
 6 31 -7 218.43 13.04
 4 21 -7 377.98 16.79
 3 33 -8 24.97 4.29
 -4 -17 28 12.82 7.12
 -5 -9 27 39.2 9.21
 -2 -27 26 73.16 5.73
 3 -35 23 14.53 6.93
 -2 -26 23 56.21 5.08
 -5 -7 23 14.64 7.92
 5 -32 20 7.26 7.83
 -6 8 20 5.94 8.09
 -4 -12 19 336.48 16.33
 -5 -3 19 126.52 10.51
 -6 10 19 54.5 8.92
 5 -31 18 67.5 8.79
 -6 14 17 110.93 10.28
 0 -28 16 91.65 4.15
 5 -29 15 0.62 7.62
 -4 -7 15 481.78 20.94
 -1 -23 14 50.74 3.22
 -5 5 14 70.19 8.57
 3 -29 13 31.68 6.72
 3 -28 12 107.05 8.13
 -5 10 12 23.82 7.28
 -5 13 11 2.76 6.22
 6 -22 10 74.05 9.63
 -2 -13 10 0.82 4.2
 5 -23 9 21.83 7.47
 -4 5 9 726.42 29.89
 -5 21 9 80.07 8.87
 -4 8 8 3.15 6.43
 6 -18 7 14.47 7.8
 2 -21 7 439.9 18.57
 -5 37 7 9.48 8.33
 -5 38 7 156.91 11.44
 -5 39 7 -2.26 7.84
 -5 45 7 -4.01 7.88
 -5 46 7 35.18 9.33
 -5 47 7 4.94 7.96
 -2 -5 6 24.75 4.48
 -3 3 6 191.42 10.33
 5 -17 5 274.08 14.09
 -3 6 5 2.94 6.02
 -4 20 5 93.03 8.29
 -4 27 4 5.21 6.76
 5 -11 2 27.63 7.24
 4 -10 1 391.08 17.85
 1 -4 0 11.14 3.99
 -2 31 -2 96.94 6.9
 5 3 -3 180.41 10.82
 7 23 -5 4.52 7.6
 6 15 -5 202.31 12.23
 3 15 -6 539.42 22.25
 5 24 -7 298 14.74
 3 22 -7 364.69 15.58
 4 32 -8 3.07 5.89
 -3 -23 29 9.82 5.6
 -4 -17 27 -0.56 6.13
 -5 -9 26 53.54 8.63
 4 -34 22 -1.42 7.72
 -4 -13 20 2.16 6.05
 -5 -2 18 0.82 8.15
 1 -30 16 0 3.68
 -2 -21 16 204.57 9.45
 -5 1 16 5.82 8.72
 -6 16 16 34.1 8.93
 -6 19 15 136.29 11.15
 5 -28 14 46.57 8.03
 -6 23 14 20.89 8.88
 -4 -4 13 58.98 7.42
 -5 7 13 138.35 9.84
 6 -24 12 132.69 11.18
 -4 -2 12 466.61 20.31
 6 -23 11 0.47 7.38
 1 -25 11 3.02 3.26
 -4 0 11 696.6 28.89
 5 -24 10 85.8 9.24
 -5 16 10 27.16 7.53
 4 -24 9 254.4 13.18
 3 -23 8 84.93 7.1
 -5 26 8 267.29 14.77
 5 -20 7 19.55 8.1
 -4 11 7 96.3 8.24
 -5 35 7 3.34 8.31
 -5 36 7 247.72 14.38
 4 -18 5 -0.28 6.61
 5 -15 4 156.69 9.96
 5 -13 3 21.22 6.77
 -4 39 3 14.01 7.54
 -4 40 3 58.77 9.15
 -4 41 3 75.92 9.71
 -4 42 3 31.91 8.85
 -4 43 3 35.47 8.87
 -4 44 3 1.48 8.49
 -4 45 3 31.42 8.88
 6 -6 1 0.64 7.76
 3 -10 1 144.94 8.98
 2 -9 1 457 18.66
 -3 25 1 41.31 6.15
 7 1 0 3.86 8.38
 5 -6 0 -1.84 6.94
 -1 6 0 367.42 15.07
 -3 39 0 17.88 6.5
 -3 40 0 186.54 10.82
 -3 41 0 108.67 8.71
 -3 42 0 36.86 8.14
 -3 43 0 130.38 9.74
 -3 44 0 4 7.35
 -3 45 0 88.33 8.75
 -3 46 0 61.75 9.12
 7 4 -1 3.91 8.3
 7 12 -3 1.94 8.25
 7 17 -4 35.35 8.44
 -1 31 -4 146.6 7.84
 3 10 -5 49.07 5.83
 2 12 -5 1359.34 52.26
 6 22 -6 -1.04 8.55
 5 17 -6 115.28 8.9
 4 15 -6 176.42 9.96
 2 26 -7 1065.51 41.09
 4 33 -8 204.64 11.03
 3 34 -8 138.51 7.52
 -5 -10 29 22.66 8.53
 -3 -23 28 35.84 6.25
 2 -35 24 3.72 5.22
 -5 -8 24 16.39 7.89
 2 -34 21 17.07 5.33
 -4 -14 21 146.28 9.4
 -6 9 19 15.53 9.27
 -2 -22 17 -0.92 3.49
 -4 -10 17 79.19 7.74
 -6 13 17 5.43 8.36
 -2 -20 15 45.83 4.46
 -6 22 14 -0.65 8.45
 5 -27 13 41.22 8.1
 5 -26 12 6.09 7.34
 5 -25 11 7.65 7.65
 -4 2 10 424.69 18.82
 -5 20 9 78.87 8.56
 6 -19 8 209.84 12.73
 -5 25 8 0.1 8.05
 -3 0 7 196.47 10.57
 -5 34 7 80.1 9.54
 4 -16 4 235.35 12.08
 -2 0 4 399.01 16.51
 -4 37 3 -2.78 8.07
 -4 38 3 147.81 10.5
 -4 46 3 45.73 8.05
 -4 47 3 3.92 8.4
 -4 48 3 117.76 9.73
 6 -8 2 9.37 7.97
 4 -12 2 399.58 17.97
 6 -3 0 156.43 10.98
 -3 37 0 -1.64 6.24
 -3 38 0 210.37 11.58
 -3 47 0 22.69 7.68
 -3 48 0 137.89 10.96
 5 -3 -1 89.42 8.45
 -2 21 -1 35.16 5.77
 7 8 -2 -3.13 8.54
 6 3 -2 56.97 8.35
 5 0 -2 88.33 8.29
 -2 30 -2 -0.89 5.01
 6 11 -4 0.75 7.45
 7 24 -5 117.36 10.7
 6 16 -5 35.92 9.13
 5 12 -5 151.36 9.66
 4 10 -5 337.26 15.77
 0 25 -5 12.66 2.61
 2 18 -6 1.48 4.02
 5 25 -7 0.34 6.7
 4 22 -7 96.23 7.37
 -5 -10 28 25.73 8.23
 3 -35 24 8.34 7.02
 -1 -30 24 2.53 2.63
 -3 -22 24 78.08 7.13
 -4 -16 24 5.85 6.05
 4 -34 23 7 8.1
 5 -32 21 5.71 8.74
 -5 -6 21 1.88 7.51
 4 -33 20 38.55 8.34
 -5 -5 20 87.07 9.34
 -6 7 20 51.43 9.84
 2 -33 19 165.32 9.2
 1 -32 19 15.44 3.86
 4 -32 18 37.26 8.14
 5 -30 17 -0.91 7.45
 -3 -17 17 31.51 4.95
 -5 -1 17 6.8 7.51
 2 -31 16 12.6 5.5
 -4 -9 16 126.25 8.6
 -6 15 16 57.86 9.12
 4 -30 15 8.86 7.18
 -6 18 15 -1.21 8.17
 -4 -6 14 -1.83 6.44
 -6 21 14 108.87 10.4
 -3 -12 13 17.1 5.04
 -5 9 12 141.46 9.94
 -5 12 11 1.55 6.78
 4 -25 10 1.57 6.85
 2 -25 10 2.9 4.64
 -5 15 10 110.12 9.32
 -5 19 9 144.43 10.29
 4 -21 7 211 11.67
 -5 32 7 4.61 8.11
 -5 33 7 -1.85 8.33
 6 -14 5 149.39 11.21
 3 -18 5 5.15 5.52
 -4 19 5 24.23 6.99
 6 -12 4 247.71 14.18
 -3 9 4 556.04 23.39
 6 -10 3 52.85 8.82
 4 -14 3 767.25 31.35
 -2 3 3 1220.4 47.26
 -3 13 3 200.14 11.15
 -4 35 3 46.61 7.56
 -4 36 3 182.55 11.35
 -4 49 3 0.16 8.27
 -3 18 2 1.95 6.71
 4 -7 0 747.72 30.88
 -2 15 0 206.07 10.14
 -3 36 0 260.6 13.15
 -3 49 0 4.29 7.36
 6 0 -1 192.28 12.01
 -1 10 -1 353.02 14.4
 4 2 -3 805.01 32.88
 3 2 -3 807.02 32.21
 -1 21 -3 358.64 14.79
 7 18 -4 0.8 7.89
 7 25 -5 2.54 7.51
 6 23 -6 15.57 7.75
 4 34 -8 2.64 6.2
 3 35 -8 6.27 4.16
 -3 -23 27 3.6 5.22
 -5 -10 27 2.65 7.75
 -4 -17 26 6.76 6.28
 -5 -9 25 75.29 9.73
 -4 -15 22 42.84 6.93
 -5 -7 22 3.51 7.52
 3 -34 21 50.17 7.14
 1 -33 21 12.62 3.72
 5 -31 19 83.83 9.95
 -5 -4 19 -0.65 7.77
 -6 8 19 6.09 8.08
 -2 -23 18 99.89 6.05
 -3 -18 18 19.4 5.33
 -6 10 18 86.51 9.61
 -6 12 17 96.31 10.05
 -3 -16 16 163.67 8.91
 -5 2 15 197.6 12.62
 -6 17 15 118.89 10.57
 4 -29 14 137.39 9.62
 -5 4 14 138.39 10.09
 -5 6 13 5.2 7.12
 -6 25 13 1.19 8.19
 4 -26 11 311.28 15.29
 -3 -7 10 169.76 9.88
 6 -20 9 2.21 7.66
 -3 -5 9 4.75 6.35
 5 -21 8 3.25 7.26
 -4 7 8 938.56 37.84
 -5 24 8 356.2 17.68
 6 -17 7 185.24 11.97
 -5 31 7 -1.61 8.1
 -4 14 6 375.02 17.27
 -4 34 3 131.29 9.96
 -4 50 3 98.96 9.32
 -4 51 3 7.07 8.12
 3 -12 2 62.36 6.91
 5 -8 1 91.92 8.57
 -3 24 1 612.45 25.38
 7 2 0 82.46 9.92
 -3 34 0 152.3 9.25
 -3 35 0 31.74 6.09
 7 5 -1 191.38 12.71
 7 9 -2 91.69 10.04
 2 0 -2 129.55 7.07
 -2 29 -2 5.02 4.94
 7 13 -3 9.09 8.32
 5 4 -3 -0.42 6.71
 5 8 -4 2.48 6.46
 3 6 -4 54.84 6.61
 -1 30 -4 20.97 4.69
 6 17 -5 205.33 12.62
 6 24 -6 8.05 7.65
 5 18 -6 38.95 6.53
 5 26 -7 279.52 14.22
 3 23 -7 149.91 8.08
 4 35 -8 59.38 6.93
 2 -35 25 1.53 5.29
 -2 -27 25 94.07 6.25
 -5 -8 23 32.48 7.97
 -6 5 21 90.68 9.83
 3 -33 19 74.73 7.39
 -3 -19 19 270.87 12.81
 -5 -3 18 153.39 11.18
 -1 -26 17 279.47 11.23
 -5 0 16 74.2 9.4
 -6 14 16 60.81 9.29
 1 -29 15 311.83 13.15
 -2 -19 14 60.98 4.98
 -6 20 14 1.73 8.38
 4 -28 13 25.77 7.33
 -6 24 13 15.42 8.47
 4 -27 12 35.24 7.59
 1 -26 12 614.53 24.25
 -3 -9 11 347.71 15.52
 -5 11 11 47.1 7.86
 6 -21 10 71.28 9.58
 3 -24 9 66.37 7.14
 -4 4 9 49.41 6.96
 -5 18 9 12.69 7.32
 -3 -3 8 104.88 7.66
 -5 23 8 4.33 7.56
 -4 10 7 130.28 9.07
 5 -16 5 22.45 6.93
 -2 -3 5 95.78 6.08
 -4 18 5 27.28 6.93
 3 -16 4 122.55 8.97
 3 -14 3 39.45 7.26
 -4 33 3 100.97 9.16
 5 -10 2 345.69 16.46
 2 -11 2 5.02 4.31
 6 -5 1 218.78 13.03
 -2 10 1 342.89 14.59
 3 -7 0 250.38 12.2
 2 -6 0 145.96 7.74
 4 -4 -1 23.61 7.5
 6 4 -2 90.51 9.01
 7 19 -4 38.81 9.24
 6 12 -4 288.14 15.21
 7 26 -5 114.89 10.01
 4 16 -6 371.72 16.55
 3 16 -6 15.06 5.52
 4 23 -7 82.71 7.41
 3 36 -8 399.06 16.79
 -4 -18 30 -0.3 6.62
 -5 -11 30 -0.83 9.03
 -4 -18 29 0.98 6.65
 -3 -23 26 15.42 5.56
 -5 -10 26 0.24 7.47
 -4 -17 25 61.99 7.27
 1 -34 24 3.19 3.83
 -5 -9 24 28.89 7.37
 -6 6 20 0.82 8.05
 -6 9 18 1.92 7.94
 4 -31 17 20.17 7.63
 3 -31 16 162.95 10.15
 2 -30 15 17.11 5.91
 -3 -15 15 79.04 6.62
 -4 -8 15 10.22 6.23
 -6 16 15 3.36 8.36
 0 -25 13 1.77 1.72
 -6 23 13 19.14 8.62
 6 -23 12 3.37 8.52
 -5 8 12 -2.06 6.98
 6 -22 11 49.55 8.26
 2 -26 11 185.43 9.47
 -2 -15 11 428.85 17.64
 -4 -1 11 3.95 6.68
 -5 14 10 26.32 7.5
 5 -22 9 153.29 10.69
 4 -22 8 47.4 7.08
 3 -21 7 84.31 7.05
 6 -15 6 28.88 8.34
 -3 2 6 84.4 7.86
 -3 5 5 1570.51 61
 5 -14 4 2.53 7.68
 5 -12 3 94.43 8.53
 -4 32 3 33.24 6.88
 -1 -1 2 19.12 3.87
 -2 6 2 2.21 4.44
 -3 17 2 192.68 11.22
 4 -9 1 317.62 15.37
 -3 23 1 0.3 6.75
 6 -2 0 49.07 8.36
 5 -5 0 41.17 7.43
 -3 33 0 67.43 6.77
 6 1 -1 1.8 7.42
 3 -4 -1 364.07 16.18
 2 -3 -1 464.84 19.05
 5 1 -2 1.15 6.84
 3 -1 -2 6.19 5.63
 7 14 -3 6.95 8.32
 6 8 -3 159.25 10.9
 7 27 -5 8.06 8.45
 5 13 -5 33.1 6.77
 4 11 -5 16.41 6.75
 6 25 -6 7.64 8.53
 5 19 -6 113.94 8.77
 5 27 -7 0.75 6.53
 3 37 -8 -1.13 4.18
 -5 -11 29 -1.3 8.79
 -4 -18 28 1.24 6.59
 4 -33 21 46.43 7.8
 -6 4 21 -2.71 8.12
 5 -31 20 53.85 8.86
 -3 -20 20 1.86 5.16
 -6 7 19 22.15 9.47
 5 -30 18 3.4 7.75
 -4 -12 18 182.01 10.65
 -5 -2 17 64.09 8.51
 -6 13 16 14.34 8.37
 5 -28 15 56.66 8.5
 1 -28 14 72.16 4.84
 -6 19 14 225.71 13.79
 1 -27 13 137.85 7.06
 -1 -22 13 77.27 4.01
 -4 -5 13 165.24 10.18
 5 -23 10 66.95 8.97
 3 -25 10 3.62 5.8
 -4 1 10 9.3 6.84
 6 -18 8 10.07 7.99
 2 -22 8 509.25 20.91
 -5 22 8 214.24 12.68
 5 -19 7 5.5 7.19
 1 -19 7 566.82 22.37
 -4 13 6 31.5 6.79
 6 -13 5 5.02 8.3
 2 -17 5 618.79 25.06
 -4 23 4 4.08 6.8
 -3 12 3 529.95 22.43
 -4 31 3 90.24 8.93
 6 -7 2 256.64 14.38
 1 -9 2 958.43 36.92
 7 3 0 35.08 9.04
 -3 32 0 57.46 7.2
 5 -2 -1 60.72 7.75
 -2 20 -1 277.2 12.54
 7 10 -2 4.4 8.51
 -2 28 -2 155.57 9.24
 7 20 -4 33.39 9.26
 7 28 -5 77.71 9.88
 6 18 -5 2.15 7.63
 3 11 -5 318.21 14.43
 1 24 -6 164.23 6.71
 4 24 -7 142.32 9.01
 -5 -11 28 4.19 8.58
 -5 -10 25 15.72 7.66
 -3 -22 23 92.3 7.22
 3 -34 22 45.41 7.1
 -5 -8 22 22.34 7.74
 -5 -7 21 83.9 9.01
 -4 -14 20 167.43 10.46
 -5 -6 20 -0.63 7.65
 -6 5 20 25.89 8.33
 4 -32 19 20.54 7.32
 -2 -24 19 61.32 5.02
 -5 -5 19 248.55 14.14
 -4 -11 17 20.16 6.32
 3 -30 15 0.15 6.55
 -5 1 15 -1.2 7.45
 -6 15 15 54.99 9.18
 5 -27 14 23.41 7.55
 2 -29 14 183.39 9.63
 -6 18 14 -3.2 8.31
 2 -28 13 1.19 4.79
 -5 5 13 167.56 10.81
 -6 22 13 18 8.55
 2 -27 12 174.54 9.28
 -3 -11 12 45.96 5.44
 -6 27 12 15.95 8.42
 5 -24 11 20.71 8.07
 -5 10 11 -2.52 7.03
 -1 -18 10 3.49 2.52
 -5 13 10 0.19 7.09
 -5 17 9 120 9.58
 -4 6 8 9.08 6.44
 -3 -1 7 72.36 7.02
 -4 9 7 289.46 14.31
 -5 40 6 33.48 8.36
 -5 41 6 71.11 9.06
 -5 42 6 17.23 9.15
 -5 43 6 74.6 10.19
 -5 44 6 21.36 9.05
 -5 45 6 17.99 8.11
 -5 46 6 40.89 8.48
 4 -17 5 147.85 9.89
 6 -11 4 9.98 8.43
 -3 8 4 191.07 10.57
 6 -9 3 62.51 9.02
 2 -13 3 2.93 4.73
 -4 30 3 9.23 7.33
 4 -11 2 32.44 6.72
 -1 2 1 331.54 13.61
 -3 31 0 95.68 8.08
 6 5 -2 38.97 8.11
 7 15 -3 58.53 10.03
 5 5 -3 470.27 20.76
 4 3 -3 162.89 10.42
 6 13 -4 14.1 7.92
 5 9 -4 455.19 20.55
 2 8 -4 238.88 10.34
 -1 29 -4 23.3 4.64
 7 29 -5 9.83 7.59
 6 26 -6 17.29 8.57
 4 17 -6 193.92 10.4
 0 42 -6 23.47 3.38
 5 28 -7 119.66 9.34
 3 24 -7 243.77 11.22
 2 27 -7 254.94 10.93
 -4 -18 27 1.44 6.03
 -5 -11 27 9.79 7.7
 -5 -9 23 6.63 8.11
 2 -34 22 34.13 5.76
 -2 -26 22 105.74 6.44
 -4 -15 21 37.3 6.83
 3 -32 18 2.4 6.4
 2 -32 18 40.31 5.85
 -5 -4 18 1.6 8.06
 -6 8 18 47.7 8.73
 4 -30 16 -0.91 7.11
 -5 -1 16 5.14 8.37
 -6 12 16 75.43 9.56
 0 -27 15 0.72 1.72
 -3 -14 14 74.73 6.26
 -4 -7 14 241.13 12.56
 5 -26 13 43.77 7.37
 -2 -18 13 -0.38 3.52
 -6 21 13 112.44 10.41
 5 -25 12 6.39 6.77
 -5 7 12 247.18 13.3
 -6 26 12 71.21 9.41
 3 -26 11 52.53 6.44
 6 -19 9 131.71 10.38
 4 -23 9 20.02 6.7
 1 -22 9 3.2 3.77
 -4 3 9 268.02 13.64
 5 -20 8 46.98 7.95
 -2 -10 8 1270.82 49.04
 -5 21 8 9.51 7.57
 -2 -8 7 426.82 17.48
 -5 27 7 4.04 8.08
 -1 -11 6 268.15 10.77
 -5 37 6 5.17 8.02
 -5 38 6 87.54 9.57
 -5 39 6 23.92 8.35
 -5 47 6 8.25 7.99
 -5 48 6 59.75 9.78
 4 -15 4 86.83 8.29
 2 -15 4 435.6 18.09
 -4 22 4 483.97 21.28
 4 -13 3 17.29 6.25
 -4 29 3 84.09 7.93
 6 -4 1 7.31 7.57
 5 -7 1 33.21 7.3
 3 -9 1 370.78 16.69
 -3 22 1 573.42 24.15
 4 -6 0 11.91 7.2
 -2 14 0 1420.5 54.91
 7 11 -2 25.87 8.35
 -2 27 -2 136.88 8.66
 6 9 -3 0.5 7.68
 2 4 -3 3.52 3.83
 7 21 -4 18.03 7.91
 7 30 -5 0.68 7.62
 6 19 -5 136.56 10.51
 5 14 -5 177.74 10.42
 6 27 -6 53.95 9.14
 5 20 -6 21.31 6.7
 0 41 -6 113 5.85
 5 29 -7 -2.13 7.79
 -3 -23 25 1.15 4.94
 -4 -17 24 95.27 8.08
 4 -33 22 44.97 7.99
 -6 2 22 1.62 9.09
 5 -31 21 32.14 9.33
 -3 -21 21 173.1 9.51
 -6 3 21 39.26 8.69
 3 -33 20 21.28 6.48
 5 -30 19 10.73 8.63
 -6 6 19 -3.79 8.02
 5 -29 17 37.26 8.9
 -4 -10 16 0.14 5.85
 -6 14 15 19.29 8.57
 -6 17 14 165.22 11.81
 3 -28 13 171.1 10.22
 3 -27 12 40.11 6.46
 -6 25 12 3.26 8.42
 6 -20 10 15.21 8.5
 -5 16 9 243.96 13.38
 -5 20 8 65.35 8.43
 4 -20 7 1.53 6.54
 -1 -13 7 4.37 2.23
 -5 26 7 263.21 14.49
 -4 12 6 502.64 21.88
 -5 35 6 34.61 8.78
 -5 36 6 92.48 9.77
 -1 -4 3 553.08 21.63
 5 -9 2 181.12 11.01
 -3 16 2 227 11.86
 7 4 0 10.76 7.62
 6 -1 0 1.78 7.53
 5 -4 0 17.41 7.04
 -3 30 0 48.88 7.01
 6 2 -1 213 12.6
 4 -3 -1 995.23 39.82
 5 2 -2 58.53 7.8
 4 0 -2 836.99 33.83
 1 3 -2 207.98 9.15
 7 16 -3 10.27 8.19
 3 3 -3 357.5 15.67
 -1 20 -3 148.39 7.36
 7 22 -4 60.41 8.66
 6 14 -4 188.57 12.53
 4 12 -5 504.56 21.64
 2 13 -5 240.47 10.54
 3 17 -6 869.34 34.45
 2 19 -6 132.65 6.97
 0 40 -6 210.11 9.13
 4 25 -7 3.49 5.81
 -5 -12 30 33.84 9.58
 -3 -24 29 31.05 5.85
 -4 -18 26 2.47 6.41
 -5 -11 26 7.81 7.5
 3 -34 23 25.46 7.02
 -4 -16 22 5.05 6.17
 2 -33 20 87.77 7.23
 -6 4 20 11.48 9.13
 4 -31 18 3.94 7.3
 -6 7 18 5.56 8.09
 -5 -3 17 43.8 8.78
 -6 11 16 6.58 8.24
 4 -29 15 125.45 9.76
 0 -26 14 390.53 15.15
 -5 4 13 81.92 8.44
 -6 20 13 26.11 8.58
 6 -22 12 70.41 8.78
 -6 24 12 133.67 11.17
 6 -21 11 28.59 8.89
 -4 -2 11 365 16.98
 -5 9 11 198.62 11.49
 4 -24 10 287.54 14.27
 -5 12 10 42.21 7.57
 6 -17 8 232.3 13.58
 3 -22 8 48.65 6.62
 -5 25 7 0.13 7.74
 6 -14 6 159.96 11.53
 -5 34 6 35.71 9.6
 5 -15 5 113.71 8.9
 -4 16 5 413.56 18.7
 5 -13 4 8.56 6.98
 -4 21 4 8.16 6.8
 5 -11 3 11.46 6.91
 -4 28 3 114.8 8.85
 6 -6 2 1.45 7.65
 -3 29 0 208.71 10.9
 5 -1 -1 46.67 7.46
 -2 19 -1 2.07 5.24
 5 10 -4 5.87 6.63
 6 20 -5 8.57 8.74
 6 28 -6 10.69 8.24
 5 21 -6 88.77 8.14
 0 39 -6 73.72 4.51
 5 30 -7 18.51 7.1
 -5 -12 29 63.79 9.87
 -2 -28 28 42.32 5.11
 -2 -27 24 42.85 4.67
 4 -33 23 24.34 8.42
 -5 -8 21 46.71 8.12
 4 -32 20 -1.79 7.03
 -5 -7 20 87.03 9.15
 -6 5 19 24.04 8.15
 5 -28 16 56.16 8.5
 -4 -9 15 190.95 10.68
 -5 0 15 434.89 20.07
 -6 13 15 6.26 8.4
 4 -28 14 8.98 6.77
 -6 16 14 0.97 7.13
 -4 -6 13 9.05 5.73
 -5 6 12 7.38 6.78
 4 -25 11 6.75 7.18
 -6 29 11 5.54 8.21
 -4 0 10 768.08 31.3
 5 -21 9 31.18 7.57
 2 -23 9 3.76 4.76
 -3 -6 9 102.4 7.99
 -5 15 9 46.35 7.6
 -4 5 8 1500.96 58.85
 -5 19 8 38.98 7.5
 5 -18 7 18.51 7.12
 -4 8 7 15.11 6.65
 -2 -6 6 51.85 4.85
 -3 1 6 10.38 5.93
 -5 33 6 84.22 9.71
 6 -12 5 223.11 13.48
 3 -17 5 130.14 9.02
 -3 4 5 2.86 5.85
 6 -10 4 135.47 10.87
 6 -8 3 24.55 8.51
 -2 2 3 139.4 7.57
 -3 11 3 49.78 6.54
 -4 27 3 29.97 6.65
 3 -11 2 15.09 6.14
 4 -8 1 170.37 10.67
 2 -8 1 85.73 5.89
 -2 9 1 847.04 33.3
 3 -6 0 85.92 7.13
 7 12 -2 3.31 8.26
 6 6 -2 1.09 6.99
 -2 26 -2 771.65 30.92
 7 17 -3 70.26 9.13
 6 10 -3 217.82 12.7
 5 6 -3 0 5.88
 7 23 -4 8.64 8.57
 -1 28 -4 654.46 26.03
 5 15 -5 126.76 8.84
 6 29 -6 97.63 9.8
 4 18 -6 14.62 6.02
 5 31 -7 0.13 7.63
 3 25 -7 74.56 6.01
 -4 -19 30 60.68 8.24
 -4 -19 29 51.75 7.79
 -3 -24 28 0 5.21
 -5 -12 28 26.09 8.71
 1 -34 25 18.48 4.26
 -5 -11 25 19.09 8.09
 -5 -9 22 4.56 7.26
 -6 1 22 8.48 9.03
 -6 2 21 24.13 8.39
 -2 -25 20 0.27 3.63
 -5 -6 19 1.55 7.89
 -5 -2 16 81.6 9.52
 5 -27 15 6.53 7.75
 4 -27 13 50.03 8.2
 -3 -13 13 40.25 5.48
 -6 19 13 190.33 12.83
 4 -26 12 205.4 12.42
 -6 23 12 12.13 8.62
 -6 28 11 49.76 9.18
 5 -22 10 38.65 8.71
 6 -18 9 0.95 7.73
 4 -21 8 260.55 13.31
 -3 -4 8 165.85 9.79
 2 -20 7 38.98 5.93
 -5 24 7 319.06 16.13
 -5 31 6 45.56 8.57
 -5 32 6 2.58 8.15
 3 -15 4 463.67 19.9
 -2 -1 4 41.53 4.63
 -3 7 4 1149.39 45.22
 -4 20 4 139.79 9.52
 3 -13 3 43.96 6.53
 -3 15 2 72.4 7.48
 -4 40 2 54.66 8.09
 -4 41 2 147.69 11.21
 -4 42 2 6.65 8.3
 -4 43 2 121.1 10.71
 -4 44 2 0 8.18
 -4 45 2 131.1 10.79
 -4 46 2 16.52 7.54
 7 2 1 108.14 8.86
 6 -3 1 114.02 9.88
 5 -6 1 17.79 7.3
 7 5 0 93.18 10.23
 6 0 0 78.29 8.88
 -3 28 0 511.02 21.82
 6 3 -1 78.37 8.85
 3 0 -2 2001.44 77.14
 4 4 -3 328.39 15.76
 1 7 -3 895.02 34.34
 7 24 -4 99.51 9.61
 6 15 -4 19.68 7.88
 6 21 -5 97.43 10.2
 3 12 -5 0.03 5.55
 1 17 -5 491.33 18.97
 6 30 -6 5.79 8.09
 0 38 -6 312.89 12.79
 4 26 -7 88.92 7.39
 2 28 -7 395.4 15.96
 -4 -19 28 12.01 6.8
 -5 -12 27 18.74 7.72
 -4 -18 25 0.09 5.86
 4 -33 24 14.03 8.24
 3 -34 24 17.74 7.2
 -3 -23 24 -2.29 4.86
 2 -34 23 45.88 6.13
 -4 -17 23 136.23 9.29
 -5 -10 23 75.76 8.72
 -3 -22 22 79.21 6.58
 5 -30 20 -4.8 8.93
 -6 3 20 25.25 9.17
 -4 -14 19 199.97 11.17
 5 -29 18 51.47 9.29
 -3 -19 18 167.7 9.1
 -4 -13 18 4.54 6.3
 -5 -5 18 221.41 13.18
 -6 6 18 0 7.98
 2 -31 17 0.13 5.27
 -3 -18 17 9.15 4.87
 -6 8 17 17.65 8.18
 -3 -17 16 7.17 4.5
 -6 10 16 79.26 9.32
 5 -26 14 82.86 8.94
 -6 15 14 59.61 9.21
 -6 18 13 8.89 8.68
 -6 22 12 102.16 10.18
 5 -23 11 38.03 8.54
 -3 -10 11 405.32 17.37
 -5 8 11 -1.11 7.01
 -6 27 11 3 8.3
 -5 11 10 33.55 7.55
 3 -23 9 22.1 5.75
 -4 2 9 66.15 7.1
 -5 23 7 -5.54 7.49
 1 -17 6 141.39 7.01
 -4 11 6 16.57 6.74
 -1 -9 5 407.72 15.98
 -4 15 5 34.53 6.92
 1 -11 3 10.71 3.35
 -4 26 3 274.02 14.25
 4 -10 2 352.33 16.45
 -2 5 2 2632.64 100.6
 -4 38 2 66.61 9.25
 -4 39 2 24.99 8.28
 -4 47 2 34.23 8.35
 -4 48 2 4.44 8.15
 7 9 -1 60.91 9.28
 3 -3 -1 0.69 5.56
 7 13 -2 4.93 8.28
 5 3 -2 21.96 6.99
 7 18 -3 0.01 8.82
 -2 40 -3 93.98 7.15
 -2 41 -3 83.99 7.38
 -2 42 -3 7.68 5.54
 -2 43 -3 76.97 6.99
 -2 44 -3 16.47 6.41
 -2 45 -3 50.76 7.25
 -2 46 -3 70.83 7.47
 4 13 -5 84.5 7.12
 5 22 -6 227.72 12.39
 5 32 -7 5.01 7.61
 -2 -28 27 23.46 4.54
 -3 -24 27 -1.83 5.31
 1 -33 22 82.36 5.57
 4 -32 21 -0.27 7.82
 3 -33 21 1.63 6.32
 -6 4 19 19.37 8.22
 -4 -12 17 192.81 10.93
 -5 -4 17 3.77 8.28
 -6 12 15 31.73 8.74
 -4 -8 14 71.24 7.25
 5 -25 13 1.15 7.52
 -5 3 13 114.1 9.22
 5 -24 12 6.43 7.62
 -2 -17 12 466.89 18.87
 -6 26 11 151.11 11.65
 6 -19 10 121.83 10.06
 -2 -14 10 53.24 4.96
 -5 14 9 232.39 12.83
 5 -19 8 1.09 8.02
 -5 18 8 8.61 7
 3 -20 7 308.86 14.23
 -3 -2 7 179.55 9.88
 6 -13 6 8.85 8.43
 5 -16 6 63.9 7.72
 -5 30 6 5.36 8.28
 4 -16 5 96.09 8
 6 -5 2 336.8 17.04
 5 -8 2 38.19 7.47
 -4 36 2 101 8.78
 -4 37 2 0.97 7.28
 -4 49 2 0.3 7.98
 -4 50 2 33.73 8.33
 5 -3 0 4.38 5.96
 4 -5 0 1040.61 41.79
 -2 13 0 -0.63 4.42
 -3 27 0 66.69 7.2
 5 0 -1 271.04 14.09
 -1 9 -1 7028.88 266.6
 4 1 -2 268.66 14.08
 2 1 -2 272.71 11.92
 -2 25 -2 0 5.73
 6 11 -3 6.71 7.48
 -2 39 -3 34.84 6.22
 7 25 -4 -2 8.8
 6 16 -4 110.61 10.61
 5 11 -4 157.42 10.05
 6 22 -5 79.57 9.83
 5 16 -5 58.14 7.15
 6 31 -6 156.76 11.18
 4 19 -6 338.31 15.43
 3 18 -6 -0.29 5.78
 5 33 -7 1.93 7.1
 4 27 -7 81.73 7.16
 -5 -13 30 -3.15 8.78
 -4 -19 27 8.02 6.27
 -5 -12 26 2.22 7.16
 -6 -1 23 1.2 8
 -6 0 22 1.23 8.75
 5 -30 21 -0.91 8.38
 -4 -16 21 50.34 7.11
 -6 1 21 4.53 7.85
 4 -31 19 2.1 7.2
 3 -32 19 2.01 7.01
 -3 -20 19 43.9 5.84
 -1 -27 18 1.92 2.26
 -6 7 17 -1.33 8
 3 -30 16 8.17 6.77
 -4 -11 16 35.58 6.32
 -3 -16 15 90.24 6.86
 -5 -1 15 -3.62 7.21
 -6 14 14 4.63 8.21
 -6 17 13 135.09 11.14
 6 -21 12 4.22 7.57
 -5 5 12 291.72 14.65
 -6 21 12 40.31 9
 6 -20 11 14.36 8.69
 -4 -3 11 42.37 6.39
 2 -24 10 876.51 34.69
 4 -22 9 197.67 11.22
 6 -16 8 13.95 7.96
 -4 7 7 230.4 12.31
 -5 22 7 159.74 10.74
 -5 29 6 53.23 8.79
 6 -11 5 0.36 8.04
 5 -14 5 40.69 8.14
 6 -9 4 24.52 8.54
 4 -14 4 639.29 26.63
 -4 19 4 5.71 5.98
 6 -7 3 159.14 11.5
 5 -10 3 85.31 8.34
 4 -12 3 527.81 22.55
 -4 25 3 2.94 6.56
 -4 35 2 70.52 8.72
 7 3 1 0 7.44
 6 -2 1 -4.99 8
 1 -6 1 40.62 4.35
 7 6 0 1.77 8.48
 2 -5 0 666.75 26.43
 6 4 -1 90.37 9.13
 4 -2 -1 0 6.26
 7 14 -2 6.01 8.34
 7 19 -3 75.9 10.11
 3 4 -3 277.78 12.92
 -2 38 -3 168.63 9.47
 7 26 -4 75.43 9.16
 -1 27 -4 23.95 4.57
 0 24 -5 268.4 10.79
 6 32 -6 1.68 7.93
 5 23 -6 10.9 6.62
 0 37 -6 -0.15 2.81
 5 34 -7 76.81 8.94
 3 26 -7 100.79 6.71
 -5 -13 29 -0.67 7.84
 1 -34 26 17.52 4.36
 -3 -24 26 33.1 5.82
 -4 -18 24 3.75 6.36
 -5 -9 21 46.08 7.97
 1 -32 20 16.45 4.02
 -5 -8 20 12.71 7.35
 -6 2 20 41.91 8.56
 5 -29 19 46.19 8.6
 -5 -7 19 226.56 12.65
 -6 5 18 2.99 8.83
 4 -29 16 74.49 8.49
 -5 -3 16 90.76 9.54
 -6 11 15 20.04 9.35
 -3 -12 12 17.59 5.25
 -6 20 12 23.13 8.62
 -5 7 11 357.57 16.98
 -6 25 11 -0.19 8.36
 3 -24 10 2.94 5.48
 1 -23 10 60.82 4.5
 -4 -1 10 6.36 6.47
 -5 10 10 88.71 8.58
 -6 31 10 10.96 8.15
 5 -20 9 41.7 7.79
 -5 13 9 1.44 7.08
 -4 4 8 32.07 6.56
 -5 17 8 24.13 7.3
 4 -19 7 325.66 15.65
 -4 10 6 390.77 17.92
 1 -15 5 0.69 3.18
 -2 -4 5 1147.67 44.44
 -4 14 5 516.79 22.37
 -5 41 5 82.97 9.3
 -5 42 5 13.33 8.11
 -5 43 5 87.27 9.59
 -5 44 5 12.47 7.76
 -5 45 5 100.37 9.68
 5 -12 4 9.74 6.79
 1 -13 4 87.4 5.17
 -3 10 3 1209.99 47.53
 2 -10 2 1506.85 58.12
 -4 34 2 42.18 7.99
 3 -8 1 535.46 22.37
 6 1 0 6.83 7.54
 -1 5 0 9812.57 371.95
 -3 26 0 694.28 28.4
 7 10 -1 37.96 8.93
 2 -2 -1 376.41 15.72
 -3 41 -1 241.18 12.78
 -3 42 -1 8.19 6.89
 -3 43 -1 186.57 11.32
 -3 44 -1 8.85 7.18
 -3 45 -1 106.8 9.74
 6 12 -3 248.1 13.85
 -2 37 -3 2.02 5.54
 6 17 -4 38.77 8.41
 4 9 -4 3.7 5.95
 6 23 -5 45.24 9.37
 -5 -13 28 1.85 7.57
 -4 -19 26 11.73 6.43
 2 -34 24 40.39 6.1
 4 -32 22 -2.18 7.97
 -5 -10 22 91.29 8.95
 2 -33 21 123.19 8.3
 -3 -21 20 179.65 9.75
 2 -32 19 0.17 5.27
 -6 3 19 9.14 7.93
 -5 -6 18 4.23 7.73
 5 -27 16 1.76 7.72
 2 -30 16 33.03 5.87
 3 -29 15 95.7 8.09
 -4 -10 15 16.59 5.95
 -6 13 14 3.12 8.18
 -4 -7 13 53.3 6.51
 -6 16 13 11.47 8.5
 -1 -21 12 255.05 10.21
 -6 24 11 135.27 10.28
 4 -23 10 3.54 6.73
 -6 30 10 18 8.73
 6 -17 9 125.65 10.27
 -5 21 7 16.48 7.4
 -3 3 5 709.38 28.67
 -5 38 5 60.1 9.06
 -5 39 5 28.2 9.29
 -5 40 5 36.11 8.51
 -5 46 5 24.23 8.08
 -5 47 5 24.22 9.18
 -5 48 5 44.68 9.39
 -4 18 4 17.35 6.04
 6 -4 2 38.88 8.18
 -3 14 2 1008.09 40.07
 -4 33 2 260.43 13.89
 5 -5 1 107.73 8.22
 4 -7 1 413.06 18.85
 7 7 0 57.28 9.26
 -3 39 -1 90.45 8.04
 -3 40 -1 135.9 9.21
 -3 46 -1 59.97 8.87
 -3 47 -1 68.56 8.4
 -3 48 -1 33.2 8.55
 7 15 -2 89.99 9.8
 5 4 -2 201.78 11.54
 7 20 -3 9.41 8.09
 4 5 -3 203.14 11.5
 -1 19 -3 392.74 16
 -2 36 -3 409.29 17.7
 7 27 -4 21.32 7.84
 5 12 -4 28.68 6.78
 5 17 -5 301.71 14.59
 4 14 -5 509.47 21.68
 3 13 -5 47.23 6.32
 2 14 -5 1933.38 73.97
 5 24 -6 254.96 13.32
 2 20 -6 50.88 4.68
 4 28 -7 27.33 6.04
 -1 -31 27 13.61 2.72
 -5 -13 27 5.32 8.09
 -2 -28 26 13.77 4.18
 -5 -12 25 40.69 8.62
 0 -32 23 3.44 1.72
 3 -33 22 7.97 6.51
 4 -30 18 2.19 7.21
 -6 6 17 -3.16 7.98
 -2 -22 16 20.3 3.63
 4 -28 15 3.49 7.52
 -6 10 15 9.33 8.15
 -3 -15 14 494.03 20.55
 -5 0 14 292.08 14.9
 -5 2 13 119.91 9.34
 -5 4 12 36.2 7.36
 -6 19 12 51.31 9.06
 4 -24 11 326.78 16.05
 3 -25 11 7.28 5.44
 2 -25 11 0.36 4.91
 -6 23 11 -0.58 8.57
 5 -21 10 145.08 11.09
 -6 29 10 9.15 8.58
 -4 1 9 1.75 6.07
 -5 16 8 144.19 10.08
 -3 0 6 253.11 12.15
 -5 36 5 76.36 9.4
 -5 37 5 2.12 7.85
 -5 49 5 2.15 7.96
 -5 50 5 23.38 9.26
 -3 6 4 58.25 6.77
 -4 32 2 10.02 7.46
 7 4 1 16.29 7.76
 5 -2 0 361.72 17.29
 7 11 -1 18.13 8.69
 1 0 -1 78.38 4.91
 -3 37 -1 1.87 6.16
 -3 38 -1 113.37 8.37
 -2 24 -2 879.48 34.87
 2 5 -3 1503.8 57.8
 -2 35 -3 54.28 6.5
 7 28 -4 25.1 8.87
 6 24 -5 110.77 9.85
 4 20 -6 128.98 8.75
 3 19 -6 706.4 28.44
 0 36 -6 271.33 11.23
 3 27 -7 232.96 11.2
 2 29 -7 163.22 7.6
 4 -32 23 -0.9 7.35
 -2 -27 23 41.12 4.51
 -3 -23 23 4.29 4.79
 -5 -11 23 2.05 7.79
 -6 -2 23 28.82 9.44
 -6 -1 22 6.29 7.96
 -1 -29 21 119.5 5.51
 -6 0 21 23.83 8.26
 5 -29 20 40.12 8.55
 4 -31 20 21.56 7.57
 -6 1 20 6.55 7.84
 5 -28 18 5.25 7.74
 3 -31 18 112.77 8.61
 -6 4 18 37.68 9.31
 1 -30 17 10.32 4.14
 -2 -23 17 22.47 3.75
 -5 -5 17 112.18 10.04
 5 -26 15 142.49 10.61
 2 -29 15 46.41 6.12
 -2 -21 15 95.96 5.68
 -5 -2 15 208.62 12.76
 4 -27 14 94.36 8.72
 3 -28 14 134.68 8.73
 4 -26 13 36.59 7.54
 3 -27 13 5.48 6.16
 -6 15 13 29.05 8.82
 4 -25 12 8.38 7.27
 3 -26 12 158.88 9.3
 5 -22 11 2.49 7.72
 6 -18 10 1.99 7.56
 -5 9 10 161.72 10.6
 -6 28 10 48.64 9.17
 -3 -7 9 1.21 6.02
 -5 12 9 113.2 9.2
 4 -20 8 -0.18 5.96
 3 -21 8 336.38 15.32
 2 -21 8 478.99 19.94
 1 -20 8 0.96 4.03
 -4 6 7 -1.15 6.7
 -5 20 7 52.32 7.93
 6 -12 6 191.64 12.5
 5 -15 6 50.67 8.37
 -5 26 6 161.64 10.88
 6 -10 5 246.37 14.26
 2 -16 5 95.89 6.66
 -4 13 5 78.71 7.87
 -5 35 5 24.46 9.47
 6 -8 4 31.84 8.65
 6 -6 3 3.51 8.23
 2 -12 3 1927.8 74.04
 5 -7 2 287.75 14.63
 3 -10 2 8.9 6.77
 -4 31 2 236.3 12.98
 6 -1 1 5.9 6.64
 -2 8 1 7.21 4.45
 6 2 0 48.29 8.27
 3 -5 0 949.54 37.65
 -3 25 0 32.02 5.87
 6 5 -1 149.74 10.78
 5 1 -1 61.88 7.8
 -3 36 -1 178.56 10.4
 7 16 -2 4.18 8.28
 4 2 -2 310.35 15.26
 3 1 -2 0.66 5.33
 7 21 -3 39.88 8.29
 6 13 -3 0.26 8.53
 -2 34 -3 205.21 10.48
 7 29 -4 30.83 8.96
 6 18 -4 0.71 7.92
 6 25 -5 -0.72 8.49
 5 18 -5 28.56 6.34
 5 25 -6 -0.48 6.77
 4 29 -7 196.56 10.58
 -4 -20 29 8.62 6.67
 -5 -13 26 1.12 7.84
 2 -34 25 21.31 5.93
 -3 -24 25 93.57 7.02
 -4 -19 25 62.75 7.52
 -5 -12 24 80.44 9.21
 -4 -18 23 -1.02 6.26
 -2 -26 21 199.67 9.48
 3 -32 20 -1.15 6.31
 -4 -15 19 5.49 6.32
 -4 -14 18 134.39 9.08
 5 -25 14 5.88 6.86
 -4 -9 14 294.66 14.15
 -6 12 14 -1.5 8.36
 5 -24 13 70.99 8.88
 6 -20 12 10.73 7.59
 5 -23 12 19.26 7.99
 2 -26 12 87.1 6.41
 -6 18 12 2.56 8.38
 6 -19 11 34.8 7.96
 -5 6 11 -0.13 6.63
 -6 22 11 60.85 9.35
 -6 27 10 -2.79 8.22
 6 -15 8 59.93 8.95
 5 -18 8 1.79 8.05
 -3 -5 8 161.44 9.71
 -4 3 8 676.01 28
 -4 9 6 194.76 11.16
 -5 25 6 -1.17 7.49
 5 -13 5 -1.22 6.93
 4 -15 5 25.75 6.53
 3 -16 5 141.21 9.34
 -5 34 5 12.33 8.24
 2 -14 4 782.54 30.92
 -4 17 4 7.59 6.43
 5 -9 3 222.54 12.45
 4 -9 2 12.76 6.76
 -4 30 2 18.26 6.72
 -3 18 1 -0.25 6.66
 4 -4 0 88.37 8.5
 1 -3 0 170 8.05
 -2 12 0 601.51 24.27
 7 12 -1 37.88 8.94
 3 -2 -1 1759 68.06
 -3 35 -1 39.93 6.72
 6 9 -2 28.07 7.7
 7 22 -3 14.71 8.03
 7 30 -4 -5.35 8.6
 5 13 -4 3.03 6.21
 -1 26 -4 1151.41 44.53
 -5 -14 30 25.11 9.02
 -5 -14 29 39.53 9.06
 -4 -20 28 11.65 6.23
 4 -32 24 -2.51 7.79
 3 -33 23 21.94 7.28
 -5 -10 21 126.94 10.3
 -4 -16 20 52.63 7.12
 -5 -9 20 48.78 7.94
 -5 -8 19 -0.86 7.33
 -6 2 19 79.04 9.18
 -4 -13 17 29.55 6.99
 -6 5 17 17.05 9.05
 -5 -4 16 53.07 7.94
 -6 9 15 54.89 9.86
 2 -28 14 15.7 5.28
 -2 -20 14 237.55 10.57
 2 -27 13 204.94 10.11
 -3 -14 13 8.45 4.81
 -6 14 13 37.11 8.89
 -2 -16 11 424.23 17.47
 -4 -4 11 81.87 7.07
 -4 -2 10 430.68 18.85
 -6 26 10 118.09 10.7
 -5 15 8 6.54 6.99
 -5 19 7 5.2 6.74
 -5 32 5 1.02 8.15
 -5 33 5 144.51 11.07
 5 -11 4 32.63 7.18
 4 -13 4 60.52 7.11
 3 -14 4 576.29 24.2
 4 -11 3 1.14 6.31
 3 -12 3 3.26 6.11
 -2 1 3 106.87 6.48
 -3 9 3 242.79 12.32
 6 -3 2 186.21 12.15
 -3 13 2 41.33 6.74
 -3 24 0 543.3 22.85
 -3 34 -1 33.53 6.49
 7 17 -2 103.13 10.02
 5 5 -2 425.54 19.27
 -1 13 -2 7.14 3.43
 -2 23 -2 8.84 5.5
 4 6 -3 9.09 6.95
 -2 33 -3 144.07 8.51
 6 19 -4 62.71 9.45
 4 10 -4 508.52 21.7
 6 26 -5 61.07 9.45
 4 15 -5 31.51 6.32
 5 26 -6 171.55 10.71
 4 21 -6 233.49 11.7
 4 30 -7 25.74 6.43
 -5 -14 28 29.05 8.68
 -6 -3 23 26.37 8.22
 -5 -11 22 -0.82 7.52
 -6 -2 22 2.47 8.65
 4 -31 21 51.78 8.2
 -6 -1 21 7.37 9
 -2 -24 18 31.86 4.11
 -5 -7 18 258.61 14.13
 -6 3 18 1.47 8.84
 -4 -12 16 23.99 5.93
 -5 -1 14 3.57 7.8
 -6 11 14 17.66 9.59
 -4 -6 12 3.16 6.28
 -5 3 12 116.03 9.84
 -6 17 12 47.29 9.11
 1 -24 11 512.02 20.4
 -3 -11 11 189.68 9.81
 -6 21 11 7.09 8.61
 -5 8 10 14.92 7.12
 6 -16 9 1.67 7.64
 5 -19 9 105.21 10.11
 4 -21 9 118.63 8.99
 -5 11 9 7.13 6.99
 -2 -11 8 369.16 15.29
 6 -13 7 0 7.99
 -2 -9 7 1064.71 41.27
 -3 -3 7 319.52 14.48
 -5 24 6 257.46 14.06
 -4 12 5 466.98 20.61
 -5 31 5 187.59 12.32
 -1 -7 4 93.42 4.88
 -2 -2 4 241.34 10.76
 -2 4 2 1.16 4.41
 -4 29 2 210.78 11.56
 5 -4 1 99.74 8.99
 6 6 -1 -0.28 7.57
 7 23 -3 4.62 8.93
 6 14 -3 171.05 11.49
 3 5 -3 808.93 32.36
 5 19 -5 210.14 11.85
 -1 42 -5 19.67 4.89
 -1 43 -5 5.89 4.53
 -1 44 -5 31.73 4.86
 0 35 -6 107.98 5.42
 3 28 -7 35.28 4.95
 -3 -25 28 -0.9 5.07
 -4 -20 27 13.42 6.18
 -5 -13 25 -3.29 7.07
 -6 -4 24 20.94 9.3
 -1 -30 23 4.32 2.2
 2 -33 22 25.13 5.56
 -6 0 20 53.03 8.74
 5 -28 19 4.97 8.67
 4 -30 19 4.5 7.4
 3 -30 17 7.14 6.15
 -5 -6 17 9.34 7.33
 5 -26 16 96.62 9.62
 -5 -3 15 0.74 8.09
 -5 5 11 317.19 15.68
 -6 20 11 21.83 8.63
 6 -17 10 102.57 9.78
 -6 25 10 13.57 8.75
 3 -22 9 20 6.25
 -4 0 9 110.64 8.25
 -5 14 8 222.51 12.61
 3 -19 7 41.79 6.22
 -5 18 7 1.04 6.75
 6 -11 6 -0.28 8.29
 -5 23 6 11.07 7.27
 -3 2 5 3.94 5.8
 -4 16 4 257 12.73
 6 -5 3 176.26 11.86
 -4 21 3 159.03 10.09
 -4 28 2 27.7 6.85
 6 0 1 0.16 7.75
 4 -6 1 31.59 7.65
 2 -7 1 332.21 14.09
 0 -3 1 291.95 11.09
 6 3 0 153.78 10.87
 5 -1 0 24.89 7.26
 7 13 -1 2.91 8.39
 5 2 -1 64.49 7.64
 -3 33 -1 162.72 9.84
 7 18 -2 -2.79 8.15
 6 10 -2 202.79 12.42
 7 24 -3 16.66 8.12
 -2 32 -3 8.43 4.92
 6 20 -4 23.69 9.18
 6 27 -5 36.13 8.1
 3 14 -5 9.07 5.57
 -1 41 -5 17.1 4.48
 5 27 -6 8.9 7.1
 3 20 -6 28.62 5.6
 4 31 -7 221.46 11.73
 -5 -14 27 20.93 7.38
 -2 -28 25 17.38 4.02
 3 -33 24 44.15 7.52
 -4 -19 24 86.53 7.99
 1 -33 23 52.99 4.94
 -6 1 19 0.51 7.75
 -3 -20 18 50.91 5.94
 -3 -19 17 87.63 6.39
 -6 4 17 27.79 9.21
 4 -28 16 43.36 8.08
 1 -29 16 390.74 16.3
 -3 -18 16 7.1 4.66
 -6 6 16 2.41 8.11
 -4 -11 15 15.39 5.73
 -6 8 15 6.37 8.17
 -4 -8 13 131.08 8.9
 -6 13 13 1.56 8.19
 -6 16 12 24.5 8.72
 5 -20 10 22.24 8.65
 4 -22 10 235.46 12.52
 -6 24 10 111.97 10.68
 2 -22 9 382.33 16.2
 -6 30 9 1.86 8.2
 2 -19 7 302.98 13.84
 -4 5 7 313.95 15.1
 5 -14 6 165.31 10.55
 -2 -7 6 77.24 5.39
 -4 8 6 105.43 8.68
 6 -9 5 1 8.22
 -5 30 5 0.11 7.99
 6 -7 4 56.43 8.88
 -3 5 4 1826.36 70.64
 5 -6 2 2.61 6.74
 3 -7 1 729.88 29.5
 -3 17 1 122.71 9.41
 -3 23 0 74.62 7.59
 -3 32 -1 0.35 6.23
 4 3 -2 727.07 30.03
 2 2 -2 5.75 4.03
 6 15 -3 -0.62 7.97
 5 14 -4 51.32 7.12
 6 28 -5 19.22 8.38
 -1 40 -5 172.37 8.8
 4 22 -6 247.07 12.19
 2 21 -6 14.73 4.39
 2 30 -7 137.39 6.74
 -4 -20 26 -0.79 6.24
 -3 -24 24 148.82 8.7
 4 -31 22 79.22 8.99
 -3 -23 22 11.28 5.03
 3 -32 21 12.8 7.15
 2 -32 20 6.12 5.2
 3 -31 19 62.08 7.4
 -6 2 18 156.94 11.27
 3 -29 16 117.64 8.7
 -5 -5 16 132.46 9.78
 5 -25 15 6.18 7.46
 4 -27 15 65.28 8.51
 -6 10 14 -1.94 8.15
 6 -19 12 2.15 7.61
 6 -18 11 -5.36 7.68
 5 -21 11 222.34 13.29
 -6 19 11 14.18 7.42
 3 -23 10 228.39 11.83
 0 -21 10 665.1 25.49
 -5 7 10 306.52 15.37
 -5 10 9 67.97 8.12
 -6 29 9 25.64 8.83
 0 -18 8 2.87 1.76
 -4 2 8 85.2 8.38
 4 -16 6 0.88 6.19
 -3 -1 6 3.9 5.72
 -5 22 6 213.41 12.36
 -5 29 5 181.84 11.94
 5 -8 3 2.05 6.83
 6 -2 2 55.24 8.63
 -3 12 2 1259.23 49.42
 -4 27 2 120.42 9.59
 -4 41 1 203.02 12.66
 -4 42 1 2.91 8.43
 -4 43 1 137.64 10.91
 -4 44 1 4.03 8.37
 -4 45 1 129.3 10.69
 -4 46 1 3.49 8.12
 -4 47 1 22.26 8.38
 4 -3 0 748.64 30.9
 7 14 -1 16.07 9.46
 6 7 -1 115.94 9.89
 7 19 -2 133.77 10.78
 5 6 -2 41.88 7.18
 -2 22 -2 476.05 19.92
 7 25 -3 1.3 8.76
 5 10 -3 4.33 6.79
 -1 18 -3 60.27 4.54
 -2 31 -3 452.85 19.16
 6 21 -4 53.93 8.66
 4 11 -4 1.01 6.74
 -1 25 -4 34.13 4.84
 6 29 -5 69.65 8.52
 5 20 -5 0.46 6.59
 4 16 -5 410.48 18.1
 -1 39 -5 5.74 4.51
 5 28 -6 39.88 7.65
 4 32 -7 27.05 5.95
 3 29 -7 82.85 6.14
 -5 -15 30 -2.62 8.35
 -3 -25 27 -0.69 4.97
 -5 -14 26 -2.48 6.93
 3 -33 25 22.62 7.86
 -5 -13 24 0.9 6.66
 -6 -4 23 5.19 9.09
 -6 -3 22 32.66 8.27
 -6 -2 21 11.95 7.98
 5 -28 20 16.02 8.32
 -5 -10 20 66.66 8.34
 -6 -1 20 9.66 8.71
 -3 -21 19 143.44 8.3
 -5 -9 19 27.98 7.57
 5 -27 18 13.64 8.73
 4 -29 18 -3.09 7.38
 -6 5 16 79.83 9.45
 -3 -17 15 117.56 7.34
 5 -24 14 192.18 12.11
 4 -26 14 3.71 7.56
 -5 -2 14 176.33 10.89
 5 -23 13 -1.25 7.68
 -2 -19 13 143.59 7.29
 -6 12 13 45.49 8.85
 5 -22 12 3.93 7.89
 1 -25 12 7.47 3.65
 -3 -13 12 235.16 11.24
 -5 2 12 11.47 6.64
 -6 15 12 17.78 8.44
 4 -23 11 3.45 7.04
 -6 23 10 9.74 8.46
 5 -17 8 0.18 7.13
 4 -19 8 280.19 13.75
 -5 13 8 1.44 6.88
 6 -12 7 53.24 8.88
 -5 17 7 -0.89 6.87
 5 -12 5 91 8.37
 -4 11 5 10.41 5.95
 -5 28 5 41.17 9.33
 5 -10 4 0.67 6.75
 -4 15 4 0.2 6.42
 -5 41 4 88.91 9.53
 -5 42 4 0.75 7.82
 -5 43 4 75.51 10
 -5 44 4 0.16 8.88
 -5 45 4 79.88 9.95
 -5 46 4 -1.64 7.81
 -3 8 3 441.94 19.23
 4 -8 2 104.55 8.61
 6 1 1 4.32 7.81
 5 -3 1 41.66 7.37
 -4 38 1 17.73 7.22
 -4 39 1 93.81 9.88
 -4 40 1 18.99 7.69
 -4 48 1 0.46 8
 -4 49 1 0.78 7.77
 6 4 0 16.17 7.76
 2 -4 0 276.22 12.16
 -3 31 -1 247.34 12.66
 6 11 -2 0.02 7.76
 3 2 -2 1796.05 69.37
 7 26 -3 10.62 7.98
 4 7 -3 116.83 8.92
 2 15 -5 3.36 4.13
 -1 38 -5 356.15 15.19
 -5 -15 29 3.07 8.3
 -6 -5 24 17.8 9.24
 0 -31 21 56 3.37
 -5 -11 21 24.82 7.41
 4 -30 20 -3.65 7.45
 1 -31 19 21.2 4.43
 -2 -25 19 27.11 4.03
 -6 0 19 71.61 9.74
 -4 -15 18 95.15 8.32
 -5 -8 18 -2.25 7.67
 2 -30 17 15.29 5.84
 -6 3 17 6.03 7.99
 3 -28 15 97.18 8.26
 1 -28 15 1.61 3.58
 -4 -10 14 189.26 10.56
 -6 9 14 97.87 9.89
 4 -25 13 4.16 7.09
 4 -24 12 265.72 13.98
 3 -24 11 49.33 6.71
 -5 4 11 5.02 6.62
 -6 18 11 -0.39 8.31
 -4 -3 10 217.4 11.83
 -6 22 10 64.25 9.35
 6 -15 9 43.78 8.42
 -6 28 9 23.29 8.71
 6 -10 6 142.72 11.08
 3 -17 6 25.37 5.93
 -5 21 6 75.94 8.42
 4 -14 5 287.27 14.44
 -5 38 4 13.3 8.12
 -5 39 4 42.99 9.55
 -5 40 4 7.14 7.87
 -5 47 4 37.92 8.32
 -5 48 4 0.7 8.74
 -5 49 4 5.6 8.92
 6 -4 3 43.77 8.7
 4 -10 3 1158.27 45.97
 3 -9 2 673.4 27.46
 1 -8 2 1328.76 50.9
 -1 -2 2 34.13 4.24
 -4 26 2 144.55 9.74
 -1 1 1 32.09 3.69
 -2 7 1 859.49 33.72
 -4 37 1 0.57 7.83
 7 11 0 -0.3 8.04
 5 0 0 580.5 24.92
 3 -4 0 723.71 29.24
 -2 11 0 551.14 22.25
 -3 22 0 445.95 19.68
 7 15 -1 51.64 9.11
 5 3 -1 89.43 8.55
 3 -1 -1 3.28 5.62
 2 -1 -1 17.98 4.33
 -3 30 -1 3.15 6.09
 7 20 -2 -1.31 7.98
 6 16 -3 71.08 9.02
 -2 30 -3 92.73 6.92
 6 22 -4 86.7 9.39
 5 15 -4 152.27 9.56
 6 30 -5 -0.41 8.11
 5 21 -5 108.99 8.64
 5 29 -6 41.88 7.69
 4 23 -6 151.42 9.05
 4 33 -7 77.54 7.05
 -4 -21 29 25.73 6.77
 -5 -15 28 1.73 7.93
 -4 -20 25 6.62 6.21
 4 -31 23 39.04 8.13
 2 -33 23 24.64 5.9
 -4 -19 23 151.57 9.85
 -5 -12 22 128.33 9.7
 1 -32 21 16.69 4.08
 -4 -16 19 43.69 6.94
 5 -26 17 42.28 8.3
 -4 -14 17 87.16 7.6
 -5 -7 17 240.16 13.6
 -5 -4 15 58.98 8.75
 -3 -16 14 51.26 5.42
 1 -26 13 450.32 18.21
 -6 11 13 23.4 8.61
 -4 -7 12 13.07 6.3
 -6 14 12 73.62 9.48
 6 -16 10 23.9 8.05
 5 -18 9 2.93 8.4
 -3 -8 9 145.03 8.96
 -4 -1 9 5.43 6.64
 -5 9 9 89.47 8.42
 -6 27 9 3.07 8.2
 3 -20 8 161.91 9.41
 -3 -6 8 42.12 6.66
 -4 4 7 19.33 6.59
 -5 16 7 66.85 8.09
 -4 7 6 256.82 13.37
 6 -8 5 50.99 8.93
 -2 -5 5 526.33 21.12
 6 -6 4 15.79 8.42
 4 -12 4 602.25 25.23
 -5 37 4 0.44 8.92
 -5 50 4 0.05 7.96
 -5 51 4 4.19 8.82
 -4 19 3 148.04 9.71
 2 -9 2 -0.1 4.69
 -3 16 1 324.66 15.06
 -4 36 1 15.52 7.62
 6 12 -2 273.32 14.72
 2 6 -3 83.12 5.39
 6 31 -5 171.19 11.92
 3 15 -5 480.87 20.19
 -1 37 -5 8.16 4.26
 3 21 -6 277.67 12.74
 0 34 -6 144.02 6.57
 4 34 -7 13.05 6.39
 3 30 -7 8.83 4.79
 -4 -21 28 11.09 6.61
 -1 -31 26 108.48 4.55
 -3 -25 26 -1.33 4.88
 -5 -14 25 31.44 8
 3 -32 22 9.28 7.34
 -2 -27 22 9.6 3.86
 -6 -4 22 1.71 7.8
 -6 -3 21 49.74 8.57
 -3 -22 20 7.04 4.93
 -4 -17 20 22.62 6.32
 5 -27 19 19.7 8.19
 -6 1 18 -3.51 7.71
 4 -28 17 63.2 8.36
 -4 -13 16 0.16 5.48
 3 -27 14 1.27 6.42
 1 -27 14 78.65 5.14
 3 -26 13 271.75 13.08
 3 -25 12 0.1 5.81
 6 -17 11 17.58 7.92
 -6 17 11 8.41 8.46
 2 -23 10 9.43 4.73
 -5 6 10 0.84 6.73
 -6 21 10 3.27 8.45
 4 -20 9 34.85 6.3
 -6 26 9 93.82 9.92
 -5 12 8 450.79 20.47
 -6 34 8 23.7 8.69
 2 -17 6 638.36 25.7
 -5 20 6 31.79 7.54
 3 -15 5 274.41 13.31
 3 -13 4 5.47 6.18
 -4 14 4 667.44 27.83
 -5 35 4 11.16 8.33
 -5 36 4 27.9 8.56
 3 -11 3 161.03 9.94
 6 -1 2 10.89 7.83
 5 -5 2 332.03 16.26
 -4 25 2 16.42 6.74
 4 -5 1 601.73 25.56
 -4 35 1 97.75 8.45
 7 16 -1 6.74 8.32
 -1 8 -1 111.62 6
 -3 29 -1 236.38 12.27
 7 21 -2 136.25 11.58
 5 7 -2 467.58 21.03
 4 4 -2 45.29 7.5
 6 17 -3 1.72 8.66
 5 11 -3 96.51 9.16
 3 6 -3 116.76 7.55
 6 23 -4 16.52 8.71
 4 12 -4 504.63 21.41
 6 32 -5 10.26 8.11
 4 17 -5 76.61 6.99
 -1 36 -5 1068.96 41.62
 5 30 -6 7.25 8.01
 2 31 -7 158.9 7.48
 -5 -15 27 26 8.04
 4 -31 24 30.17 8.09
 -6 -5 23 53.27 9.64
 4 -30 21 -3.58 7.4
 3 -31 20 23.31 6.96
 -6 -2 20 46.9 9.31
 -6 2 17 114.97 10.06
 5 -25 16 2.66 7.81
 -5 -6 16 3.63 8.14
 -6 4 16 18.45 8.28
 -6 8 14 17.56 8.39
 -4 -9 13 31.36 6.49
 6 -18 12 -0.2 8.6
 -5 1 12 4.58 7.52
 -6 13 12 1.83 8.37
 5 -19 10 193.15 11.93
 1 -21 9 502.38 20.19
 -6 25 9 7.28 8.71
 -4 1 8 16.36 6.98
 -6 32 8 16.51 8.51
 -6 33 8 42.5 8.85
 -3 -4 7 234.13 11.55
 5 -13 6 6.79 6.87
 -3 1 5 143.73 9.15
 -4 10 5 341.41 16.15
 -3 4 4 2.97 5.51
 -5 34 4 2.96 9.15
 5 -7 3 697.4 29.24
 -3 11 2 13.96 6.21
 6 2 1 2.95 7.7
 -4 34 1 15.54 6.76
 7 12 0 67.88 9.53
 6 5 0 212.69 12.79
 -3 21 0 180.62 10.86
 1 4 -2 501.01 19.72
 -2 21 -2 4.68 5.34
 -2 29 -3 714.36 28.64
 5 16 -4 40.54 6.77
 6 33 -5 97.68 9.69
 5 22 -5 94.66 8.27
 5 31 -6 45.61 7.84
 4 24 -6 466.17 20
 1 25 -6 62.15 3.33
 4 35 -7 11.96 5.92
 -4 -21 27 5.37 5.95
 1 -33 24 78.14 5.88
 -3 -24 23 142.12 8.4
 2 -32 21 4.82 5.34
 -4 -18 21 -1.97 5.77
 4 -29 19 27.09 7.71
 2 -31 19 186.24 10.12
 -6 -1 19 3.96 7.73
 4 -27 16 39.54 7.91
 2 -29 16 4.75 5.4
 5 -24 15 166.43 11.5
 -4 -12 15 8.01 5.63
 -5 -3 14 28.31 7.21
 -6 10 13 18.1 9.38
 -2 -18 12 39.69 4.1
 5 -20 11 -0.29 8.08
 -5 3 11 128.78 9.32
 -6 16 11 32.68 8.78
 -2 -15 10 323.14 13.81
 -6 20 10 12.17 8.7
 6 -14 9 13.09 9
 -1 -17 9 268.4 10.78
 -5 8 9 27.11 7.37
 5 -16 8 144.03 10.87
 2 -20 8 10.01 5.4
 6 -11 7 33.32 8.66
 -5 15 7 17.46 7.32
 -5 19 6 108.75 9.08
 5 -11 5 63.92 7.64
 2 -15 5 363.42 15.56
 5 -9 4 287.16 14.44
 -5 33 4 155.67 12.12
 6 -3 3 84.78 9.34
 2 -11 3 118.83 7.18
 -2 0 3 44.83 4.86
 -3 7 3 674.43 27.61
 -4 18 3 0.6 6.22
 -4 24 2 193.18 11.01
 5 -2 1 364.49 17.33
 -4 33 1 273.29 13.9
 4 -2 0 133.65 10.01
 7 17 -1 108.61 10.2
 5 4 -1 61.51 7.74
 -2 15 -1 199.59 9.96
 -3 28 -1 230.91 11.87
 7 22 -2 5.96 8.03
 6 13 -2 -1.03 8.67
 6 18 -3 6.38 7.87
 6 24 -4 134.96 11.22
 -1 24 -4 664.22 26.25
 4 36 -7 13.19 6.62
 3 31 -7 103.72 6.83
 -5 -15 26 22.27 7.13
 -6 -7 25 -1.43 8.77
 2 -33 24 0.93 5.65
 -2 -28 24 9.49 3.77
 -4 -20 24 0.2 6.02
 -5 -14 24 54.66 8.24
 3 -32 23 4.27 6.82
 -5 -12 21 125.81 9.65
 5 -27 20 46.42 8.88
 -5 -11 20 32.14 7.64
 -5 -10 19 4.75 7.32
 -5 -9 18 125.79 10.01
 -6 0 18 193.52 12.91
 5 -23 14 4.7 7.65
 5 -22 13 71.51 8.92
 -3 -15 13 312.03 13.83
 5 -21 12 176.17 11.81
 2 -24 11 290.12 13.15
 -3 -12 11 436.18 18.32
 4 -21 10 54.56 6.78
 -5 5 10 327.69 15.82
 -6 19 10 -1.1 8.63
 3 -21 9 403.44 17.67
 -6 24 9 157.69 11.67
 -5 11 8 1.24 7.15
 6 -9 6 52.69 9.08
 4 -15 6 186.09 10.64
 6 -7 5 1.37 8.47
 -5 24 5 90.99 8.84
 6 -5 4 26.57 8.61
 2 -13 4 1.55 4.84
 -5 32 4 15.54 8.25
 6 0 2 68.23 8.93
 4 -7 2 105.14 8.71
 -2 3 2 654.67 26.05
 3 -6 1 19.42 5.92
 -3 15 1 0.48 6.92
 -4 32 1 -0.55 7
 7 13 0 -1.81 8.08
 5 1 0 31.76 7.5
 7 23 -2 30.81 7.55
 5 12 -3 7.02 6.63
 5 23 -5 43.71 7.16
 4 18 -5 35.98 6.25
 0 23 -5 88.51 4.43
 -1 35 -5 3.06 3.98
 5 32 -6 0.04 8
 3 22 -6 25.68 5.17
 2 22 -6 439.2 17.81
 -5 -16 29 5.64 8.63
 -2 -29 28 3.42 3.9
 -3 -25 25 -0.3 4.66
 4 -30 22 1.21 7.6
 -6 -5 22 54.33 8.63
 -6 -4 21 3.06 8.82
 3 -29 17 188.14 10.9
 -5 -8 17 8.61 7.01
 -6 3 16 28.05 8.14
 4 -26 15 11.23 6.94
 2 -28 15 70.63 6.41
 -5 -5 15 11.05 7.24
 -6 7 14 234.18 13.96
 -6 12 12 117.37 10.54
 4 -22 11 246.62 13.22
 -6 15 11 5.84 8.38
 6 -15 10 56.08 8.66
 -4 -4 10 167.31 9.83
 -4 -2 9 71.75 7.14
 -6 23 9 3.84 8.56
 6 -12 8 18.08 8.4
 4 -18 8 20.07 6.15
 5 -14 7 310.91 15.39
 -4 3 7 252.92 13.08
 -5 14 7 318.28 15.87
 -3 -2 6 98.72 7.35
 -4 6 6 19.37 7
 -4 13 4 11.02 6.57
 -5 31 4 372.32 18.81
 4 -9 3 20.84 6.67
 5 -4 2 41.55 7.64
 6 3 1 114.42 9.79
 -4 31 1 369.09 17.51
 6 6 0 3.56 7.58
 -1 4 0 6.24 4.1
 7 18 -1 2.75 8.2
 -3 27 -1 106.54 7.68
 3 3 -2 10.57 5.56
 -1 12 -2 537.9 21.11
 1 8 -3 2440.44 92.76
 -2 28 -3 524.2 21.62
 6 25 -4 3.68 8.89
 5 17 -4 381.1 17.46
 5 33 -6 70.73 8.21
 4 25 -6 6.76 6.16
 -5 -16 28 11.09 7.89
 -4 -21 26 10.61 5.93
 -6 -6 23 1.96 8.74
 -5 -13 22 -1.14 7.42
 -6 -3 20 27.48 7.92
 -6 -2 19 65.97 8.65
 5 -25 17 2.09 7.78
 -6 1 17 -1.38 7.66
 4 -25 14 -3.35 6.97
 2 -27 14 116.73 7.47
 -4 -11 14 66.83 6.81
 4 -24 13 62.97 8.21
 -5 -2 13 122.87 9.26
 -6 9 13 95.69 9.84
 4 -23 12 0.12 7.33
 2 -25 12 13.32 5.12
 -5 0 12 31.11 7.64
 6 -16 11 46.5 9.21
 -1 -20 11 15.03 2.31
 -6 18 10 1.17 8.57
 5 -17 9 97.71 9.25
 -6 28 8 13.21 8.6
 1 -16 6 690.36 26.92
 -5 18 6 37.04 7.45
 4 -13 5 25.9 6.34
 -4 9 5 11.23 6.96
 -5 23 5 39.86 7.72
 4 -11 4 188.6 11.21
 -2 -3 4 621.17 24.72
 -5 30 4 4.16 7.9
 6 -2 3 135.94 10.93
 1 -10 3 3962.13 150.52
 -4 17 3 167.62 10.28
 2 -6 1 0.23 4.13
 -4 30 1 18.09 6.65
 3 -3 0 598.83 24.63
 -2 10 0 1863.49 71.62
 6 14 -2 162.2 11.21
 4 5 -2 606.55 25.5
 -2 20 -2 312.92 14
 -3 41 -2 151.01 10.33
 -3 42 -2 2.24 6.71
 -3 43 -2 253.56 13.03
 -3 44 -2 -1.63 6.85
 -3 45 -2 235.95 12.95
 -3 46 -2 -1.99 7.11
 -3 47 -2 75.49 8.79
 6 19 -3 2.12 7.97
 -1 17 -3 131.99 6.79
 4 13 -4 10.63 5.85
 3 11 -4 435.95 18.46
 5 24 -5 95.46 8.55
 3 16 -5 63.82 6.92
 1 18 -5 30.04 2.54
 -1 34 -5 372.04 15.54
 5 34 -6 24.57 7.45
 0 33 -6 167.2 7.29
 3 32 -7 1.55 4.83
 2 32 -7 11.91 3.2
 2 -33 25 6.8 6.24
 -5 -15 25 13.81 7.52
 3 -32 24 6.03 7.26
 -5 -14 23 70.07 8.72
 3 -31 21 5.71 6.6
 4 -29 20 31.65 7.96
 5 -26 19 -4.27 8.14
 3 -30 19 13.86 6.66
 -1 -28 19 130.01 5.4
 1 -30 18 21.18 4.45
 -4 -16 18 81.53 7.99
 -3 -20 17 43.84 5.44
 3 -28 16 16.3 6.55
 -5 -7 16 58.22 8.89
 -6 4 15 9.58 8.17
 -5 -4 14 125.23 9.35
 2 -26 13 -0.25 4.96
 6 -17 12 5.07 8.44
 -4 -8 12 177.31 9.85
 -6 11 12 6.28 8.49
 -5 2 11 0.73 6.73
 -6 14 11 121.41 10.78
 5 -18 10 -1.09 7.25
 3 -22 10 0 5.6
 -5 7 9 232.09 12.6
 -6 22 9 109.02 10.43
 -4 0 8 26.31 6.5
 -5 10 8 312.25 15.46
 6 -10 7 56.99 9.04
 5 -12 6 232.78 12.73
 3 -16 6 535.54 22.45
 -5 29 4 275 14.8
 5 -6 3 10.88 6.85
 -1 -5 3 351.8 14.13
 3 -8 2 2.55 6.14
 -3 10 2 1154.19 45.43
 5 -1 1 -3.31 7.18
 4 -4 1 320.04 15.76
 -2 6 1 165.53 8.51
 5 5 -1 282.07 14.45
 3 0 -1 1904.4 73.46
 2 3 -2 554.29 22.15
 -3 40 -2 17.02 6.34
 3 7 -3 657.4 26.72
 6 26 -4 70.69 9.03
 2 16 -5 1125.4 43.47
 5 35 -6 38.94 8.48
 4 26 -6 240.22 12.21
 -3 -26 28 2.11 5.05
 -2 -29 27 3.53 3.5
 -5 -16 27 3.64 7.57
 1 -33 25 27.65 4.85
 4 -30 23 -0.12 7.63
 -4 -17 19 13.36 6.25
 -3 -21 18 117.92 7.44
 -6 -1 18 -1.01 7.56
 -4 -15 17 206.38 11.44
 5 -24 16 101.91 9.79
 -3 -19 16 1.68 4.49
 -6 2 16 82.97 10.01
 -6 6 14 11.23 8.26
 -6 8 13 -0.75 8.41
 -3 -14 12 3.91 4.63
 -5 4 10 13.49 7.02
 -6 17 10 -1.03 8.54
 4 -19 9 198.31 10.95
 -3 -7 8 29.36 5.73
 -6 27 8 14.25 8.49
 -2 -10 7 1589.93 61.05
 -5 13 7 2.58 6.8
 -6 35 7 4.62 8.17
 6 -8 6 14.83 8.29
 -5 17 6 90.17 7.89
 6 -6 5 4.07 8.15
 5 -10 5 47.19 7.45
 -5 22 5 78.03 8.46
 6 -4 4 122.6 10.37
 5 -8 4 0.12 6.68
 -3 3 4 350.86 15.76
 -4 12 4 521.74 22.55
 6 1 2 12.2 6.9
 -3 14 1 777.22 31.46
 -4 29 1 206.05 11.84
 6 7 0 204.2 12.47
 5 2 0 409.97 18.88
 4 -1 0 45.88 7.92
 -3 26 -1 198.46 10.82
 6 15 -2 13.48 7.97
 0 7 -2 3073.03 116.41
 -3 38 -2 10.89 6.09
 -3 39 -2 144.5 9.84
 6 20 -3 20.75 9.16
 5 13 -3 -0.47 6.31
 -2 27 -3 127.64 7.86
 6 27 -4 4.71 8.52
 5 18 -4 21.62 6.48
 4 19 -5 22.52 6.14
 3 23 -6 131.75 7.74
 3 33 -7 101.51 6.63
 -4 -22 29 7.92 6.08
 2 -33 26 15.04 6.15
 3 -32 25 4.87 7.51
 -4 -21 25 52.39 6.78
 -6 -8 25 2.87 8.69
 -4 -20 23 0.5 5.35
 2 -32 22 3.11 5.56
 -6 -6 22 -3.33 7.76
 -6 -5 21 85.02 9.96
 -4 -18 20 0.69 6.45
 -5 -12 20 114.7 9.33
 -6 -4 20 11.28 7.64
 -5 -11 19 -2.93 7.2
 4 -27 17 14.03 6.77
 -6 0 17 138.02 10.61
 -4 -14 16 7.3 6.04
 5 -23 15 0.58 7.5
 3 -27 15 89.21 8.36
 -3 -18 15 6.24 4.51
 -5 -6 15 4.61 6.9
 -4 -10 13 279.99 13.56
 5 -19 11 303.95 16.05
 3 -23 11 95.61 7.3
 6 -14 10 65.5 8.89
 2 -21 9 4.7 4.86
 -6 21 9 27.59 8.84
 3 -19 8 442.8 19.12
 -6 26 8 79.28 9.71
 -6 34 7 2.99 8.16
 -2 -8 6 1941.82 74.37
 -4 5 6 141.42 9.46
 3 -14 5 634.55 26.17
 -3 0 5 37.11 6.67
 -5 28 4 -2.33 7.6
 3 -10 3 1.57 5.93
 -3 6 3 104.5 7.74
 -4 16 3 87.77 8.03
 -5 40 3 11.02 8.17
 -5 41 3 114.35 10.91
 -5 42 3 -1.31 7.99
 -5 43 3 101.3 9.71
 -5 44 3 -2.6 7.77
 -5 45 3 69.98 8.96
 -5 46 3 2.32 7.66
 -5 47 3 25.02 9.04
 -5 48 3 3.63 8.81
 -5 49 3 3.37 7.81
 6 4 1 3.11 7.79
 1 -5 1 1215.38 46.61
 6 11 -1 6.49 8.78
 -2 14 -1 2614.51 99.99
 -3 37 -2 6.44 5.93
 -2 44 -4 16.2 6.19
 -2 45 -4 145.75 9.45
 5 25 -5 -1.32 6.88
 -1 33 -5 12.32 4.03
 -4 -22 28 57.07 7.04
 -5 -16 26 -0.46 7.19
 4 -30 24 2.52 7.7
 -3 -25 24 4.93 4.75
 -5 -15 24 20.37 7.44
 -6 -7 23 47.11 9.52
 1 -32 22 -2.26 3.82
 -3 -24 22 93.1 6.76
 4 -29 21 27.77 7.93
 -5 -13 21 2.97 6.64
 5 -26 20 17.47 9.07
 -3 -22 19 33.58 5.21
 -6 -3 19 14.45 8.61
 -5 -10 18 28.22 7.73
 -4 -13 15 2.07 6.08
 5 -22 14 107.99 9.79
 3 -26 14 172.02 10.55
 5 -21 13 36.31 8.36
 5 -20 12 0.93 7.09
 3 -24 12 161.99 9.66
 -6 10 12 85.33 9.73
 -6 13 11 1.66 8.4
 1 -22 10 320.11 13.37
 -3 -11 10 -1.63 5.85
 -6 16 10 36.12 9.02
 -5 6 9 1.41 7.01
 -6 20 9 9.66 8.73
 6 -11 8 30.29 8.46
 -5 9 8 18.53 7.35
 -6 25 8 4.77 8.62
 -3 -5 7 221.89 11.12
 -4 2 7 5.23 6.67
 -6 32 7 2.68 8.23
 -6 33 7 61.68 9.18
 1 -14 5 593.26 23.23
 -4 8 5 131.07 9.45
 -5 21 5 117.61 9.44
 3 -12 4 346.72 16.02
 1 -12 4 5227.25 198.42
 -5 27 4 76.68 8.78
 6 -1 3 -1.42 7.79
 -5 38 3 3.93 8.79
 -5 39 3 27.1 8.23
 -5 50 3 9.46 8.99
 5 -3 2 125.1 9.35
 4 -6 2 33.3 7.2
 -4 28 1 1.13 6.37
 2 -3 0 91.67 6.08
 2 0 -1 8.94 4.2
 -3 25 -1 12.28 5.29
 -3 36 -2 11.98 6.15
 6 21 -3 0.87 9.03
 2 7 -3 1389.08 53.45
 6 28 -4 30.23 8.65
 5 19 -4 325.17 15.5
 4 14 -4 679.96 27.85
 -1 23 -4 62.74 4.97
 -2 41 -4 171.59 9.77
 -2 42 -4 5.89 5.75
 -2 43 -4 195.07 10.46
 4 27 -6 19.47 5.63
 2 33 -7 119.51 6.13
 -5 -17 29 -2.5 7.52
 -3 -26 27 2.88 4.82
 4 -30 25 2 8.99
 0 -32 24 6.42 1.59
 -6 -8 24 7.39 8.82
 3 -31 22 14.04 6.83
 -5 -14 22 82.29 8.09
 -4 -19 21 97.97 8.19
 2 -31 20 197.38 10.69
 1 -31 20 20.67 4.35
 4 -28 19 74.8 8.83
 0 -29 18 279.37 11.31
 -6 -2 18 176.8 11.62
 -5 -9 17 184.75 11.73
 4 -26 16 65.32 7.92
 -2 -23 16 83.13 5.07
 -6 1 16 1.24 7.67
 -2 -22 15 300.04 12.63
 -6 3 15 66.5 8.99
 -3 -17 14 335.71 14.76
 -5 -3 13 100.24 9.2
 -6 7 13 182.69 12.14
 6 -15 11 12.95 7.93
 -2 -17 11 520.01 20.92
 -5 1 11 2.57 6.8
 4 -20 10 43.05 7.05
 -4 -5 10 396.59 17.71
 5 -16 9 104.77 10.22
 -4 -3 9 294.36 13.9
 6 -9 7 83.76 9.66
 5 -13 7 -0.82 6.91
 -5 12 7 455.66 20.59
 -6 31 7 208.33 13.18
 4 -14 6 1.24 6.2
 -5 16 6 89.45 8.43
 6 -3 4 13.26 8.26
 -5 36 3 7.63 8.17
 -5 37 3 29.41 8.11
 3 -5 1 1170.06 45.96
 -4 27 1 177.15 10.49
 6 8 0 5.65 7.7
 -4 41 0 174.38 11.82
 -4 42 0 1.71 8.2
 -4 43 0 169.95 11.76
 -4 44 0 25.76 7.69
 -4 45 0 132.95 10.59
 -4 46 0 2.43 7.95
 -4 47 0 29.22 8.41
 -4 48 0 16.82 7.86
 5 6 -1 114.65 8.87
 6 16 -2 46.56 8.66
 4 6 -2 9.79 7.02
 -2 19 -2 7.69 5.32
 -3 35 -2 61.35 6.93
 5 14 -3 2.43 6.56
 -2 26 -3 291.86 13.74
 6 29 -4 55.69 9.07
 3 12 -4 262.68 12.28
 -2 40 -4 27.32 5.99
 5 26 -5 122.9 9.35
 4 20 -5 95.72 7.66
 3 17 -5 1069.02 42.01
 2 23 -6 12.97 4.34
 3 34 -7 58.15 5.63
 -5 -17 28 17.25 7.76
 -4 -22 27 56.09 6.85
 1 -33 26 8.93 4.66
 3 -30 20 1.88 6.74
 5 -24 17 65.9 8.95
 -5 -8 16 26.7 8.16
 -5 -5 14 77.46 8.81
 6 -16 12 41.36 8.2
 4 -21 11 3.88 6.71
 -6 12 11 240.96 14.29
 -5 3 10 311.66 15.7
 -6 19 9 64.46 9.62
 4 -17 8 314.09 15
 -6 24 8 57.3 9.2
 -6 30 7 -3.05 8.41
 6 -7 6 55.66 9.31
 5 -11 6 21.33 7.18
 -3 -3 6 215.14 10.9
 6 -5 5 5.79 8.44
 4 -12 5 630.76 26.48
 -5 20 5 4.06 6.84
 4 -10 4 839.06 34.05
 -4 11 4 2.82 6.84
 -5 26 4 6.28 7.21
 5 -5 3 800.39 33.09
 4 -8 3 276.26 13.73
 -4 15 3 31.47 6.85
 -5 35 3 19.71 9.04
 6 2 2 50.25 8.41
 2 -8 2 397.4 16.48
 -3 9 2 43.59 6.64
 -4 20 2 46.48 7.19
 6 5 1 229.48 13.36
 5 0 1 221.23 12.28
 5 3 0 -0.49 6.98
 -4 39 0 35.75 8.48
 -4 40 0 36.5 7.56
 6 12 -1 186.21 11.94
 1 1 -1 32.13 3.66
 3 4 -2 372.72 16.3
 -3 34 -2 36.58 6.94
 6 22 -3 115.34 10.69
 -2 39 -4 63.48 6.45
 -1 32 -5 33.21 4.31
 4 28 -6 93.56 7.66
 -5 -16 25 11.6 7.31
 -6 -9 25 -2.32 8.52
 -4 -21 24 56.31 6.76
 -5 -15 23 0.45 6.93
 4 -29 22 32.19 8.23
 -6 -6 21 -1.58 8.31
 -6 -5 20 29.27 7.93
 2 -29 17 -0.19 5.98
 1 -29 17 225.68 10.58
 -2 -24 17 1.11 3.29
 -6 -1 17 5.9 8.64
 4 -25 15 -1.53 7.52
 4 -24 14 5.65 7.76
 -2 -21 14 18.59 3.56
 -4 -12 14 259.55 12.65
 4 -22 12 144.66 10.29
 -4 -9 12 7.69 6.03
 -6 9 12 27.35 8.8
 5 -17 10 207.22 13.04
 -6 15 10 -0.49 8.45
 3 -20 9 4.76 5.68
 -2 -14 9 2.38 4.41
 1 -19 8 1338.56 51.47
 -4 -1 8 20.15 6.49
 -5 8 8 139.4 9.78
 -6 23 8 29.14 8.63
 2 -16 6 23.64 5.22
 -5 15 6 152.09 10.18
 5 -9 5 136.68 9.68
 -2 -6 5 1.57 3.95
 5 -7 4 542.6 23.6
 -5 34 3 2.51 8.85
 -2 2 2 7.53 4.33
 4 -3 1 291.37 14.86
 -3 13 1 3.23 6.33
 -4 26 1 9.99 6.36
 1 -2 0 187.01 8.65
 -4 37 0 -0.21 7.7
 -4 38 0 48.62 7.77
 -3 24 -1 115.81 8.38
 6 17 -2 62.28 8.84
 3 8 -3 413.11 17.64
 6 30 -4 3.89 7.44
 5 20 -4 9.85 6.92
 -2 38 -4 46.52 6.1
 5 27 -5 48.92 7.81
 3 24 -6 119.72 7.25
 0 32 -6 106.2 5.13
 3 35 -7 39.16 5.26
 -5 -17 27 33.94 8.02
 -2 -29 26 24.2 3.23
 -3 -26 26 16.84 5
 3 -31 23 40.63 7.49
 2 -32 23 10.48 5.8
 -2 -28 23 11.31 3.61
 -4 -20 22 2.1 5.84
 -6 -7 22 99.33 10.35
 -3 -23 20 14.38 4.78
 5 -25 19 4.71 8.8
 -6 -4 19 19.17 8.55
 3 -28 17 45.59 7.09
 5 -23 16 7.8 7.85
 -6 2 15 11.52 8.81
 4 -23 13 45.53 7.84
 -6 6 13 16.41 8.27
 5 -18 11 -2.77 7.42
 -3 -13 11 73.23 5.86
 6 -13 10 2.85 7.97
 2 -22 10 371.17 15.92
 -5 5 9 264.53 13.82
 -6 18 9 20.37 9.01
 6 -10 8 8.7 8.99
 -5 11 7 5.46 6.26
 -4 4 6 131.26 9.33
 -4 7 5 99.16 8.64
 -5 19 5 196.18 11.64
 6 0 3 297.89 15.89
 -2 -1 3 101.33 6.6
 -5 33 3 100.48 10.78
 5 -2 2 305.27 15.23
 6 9 0 73.58 9.01
 4 0 0 178.73 10.9
 3 -2 0 1201.13 47.05
 -2 9 0 439.29 18.06
 -4 36 0 17.1 7.69
 4 3 -1 947.85 37.96
 3 1 -1 -3.34 5.69
 -3 33 -2 265.91 13.21
 6 23 -3 1.11 9.05
 5 15 -3 57.06 7.95
 6 31 -4 74.67 9.48
 4 15 -4 -0.71 5.43
 -2 37 -4 1.14 5.55
 -4 -22 26 37.44 6.59
 -6 -10 26 37.44 9.24
 4 -29 23 50.29 8.44
 -2 -27 21 1 3.58
 4 -28 20 45.36 8.32
 -5 -13 20 -1.44 6.65
 -5 -12 19 -0.17 6.84
 -4 -17 18 108.87 8.5
 -5 -11 18 22.54 7.48
 -6 -3 18 -0.95 8.41
 -4 -16 17 17.32 6.53
 -6 0 16 138.37 11.3
 5 -22 15 82.04 9.07
 -5 -7 15 6.11 7.11
 -3 -16 13 0.68 4.44
 5 -19 12 287.67 14.98
 6 -14 11 107.65 9.9
 -5 0 11 2.4 7.22
 -6 11 11 0.11 8.44
 -6 14 10 124.37 10.79
 4 -18 9 16 6
 -6 22 8 55.18 9.26
 6 -8 7 4.34 8.34
 4 -15 7 309.54 14.79
 -4 1 7 35.03 7.16
 -6 37 6 2.3 8.15
 6 -2 4 202.11 12.73
 -3 2 4 237.56 11.72
 2 -10 3 1791.93 68.88
 -3 5 3 750.28 30.19
 -5 32 3 2.23 8.77
 6 3 2 173.07 11.77
 3 -7 2 774.95 31.2
 -4 19 2 557.87 23.78
 6 6 1 -1.35 7.91
 -4 25 1 20.5 6.53
 -4 35 0 73.9 8.67
 6 13 -1 -0.69 8.01
 5 7 -1 176.27 10.8
 5 11 -2 112.92 8.69
 -3 32 -2 2.32 6.13
 -2 25 -3 72.65 6.58
 6 32 -4 10.07 8.36
 -2 36 -4 121.3 7.79
 5 28 -5 42.71 7.63
 4 21 -5 4.46 5.89
 2 17 -5 8.43 4.03
 4 29 -6 120.01 8.29
 3 36 -7 131.72 7.62
 2 34 -7 198.24 8.86
 -5 -17 26 74.67 8.49
 -5 -16 24 16.69 6.66
 -6 -9 24 9.81 8.44
 -3 -25 23 0.38 4.59
 -5 -14 21 77.25 8.09
 -4 -18 19 -0.03 6.44
 5 -24 18 25.13 8.31
 -2 -25 18 16.11 3.62
 4 -26 17 84.57 9.03
 -5 -10 17 108.14 9.46
 2 -28 16 212.04 11.11
 -4 -15 16 154.99 9.55
 5 -21 14 19.17 7.24
 5 -20 13 37.06 8.53
 -4 -11 13 4.93 5.97
 -5 -4 13 75.05 7.75
 6 -15 12 0.66 7.7
 -6 8 12 6.19 8.3
 1 -23 11 1.79 3.52
 3 -21 10 636.08 26.25
 -5 2 10 115.94 9.18
 -6 17 9 49.73 9.4
 2 -19 8 91.76 7.02
 5 -12 7 412.18 19.4
 -6 27 7 35.15 8.79
 6 -6 6 1.43 8.31
 3 -15 6 320.07 15.03
 -1 -12 6 1149.75 43.89
 -5 14 6 317.44 15.91
 -6 36 6 21.22 8.24
 6 -4 5 84.35 9.66
 2 -14 5 130.58 7.61
 -3 -1 5 141.75 8.58
 2 -12 4 1432.66 55.35
 -4 10 4 538.08 23.01
 -4 14 3 467.66 20.56
 -5 31 3 295.9 16.18
 4 -5 2 288.06 14.47
 5 1 1 -1.79 6.84
 -2 5 1 1340.44 51.79
 5 4 0 17.61 7.06
 -3 17 0 361.2 16.08
 -4 34 0 6.09 7.07
 -1 7 -1 5071.51 192.5
 -2 13 -1 23.65 5.19
 -3 23 -1 200.44 11.07
 6 18 -2 3.07 7.82
 4 7 -2 410.36 18.53
 -2 18 -2 6.77 5.21
 6 24 -3 182.2 12.64
 4 11 -3 118.28 8.6
 -1 16 -3 606.06 23.77
 6 33 -4 62.42 9.06
 5 21 -4 184.44 10.57
 2 12 -4 2115.34 80.89
 1 13 -4 5.73 2.24
 5 29 -5 180.23 11.34
 3 18 -5 1.9 5.63
 -1 31 -5 18.29 4.18
 4 -29 24 18.11 8.35
 3 -31 24 75.7 8.99
 3 -30 21 26.12 7.14
 2 -31 21 143.99 8.95
 5 -25 20 9.51 9.29
 -4 -19 20 15.25 5.88
 3 -29 19 34.97 7.49
 2 -30 19 -4.27 5.98
 -6 -2 17 113.76 9.89
 3 -27 16 63 7.81
 -5 -6 14 11.07 7.53
 -2 -20 13 161.08 7.72
 -6 5 13 218.09 13.28
 2 -23 11 54.59 5.74
 -6 10 11 152.74 11.44
 -6 13 10 0.22 8.44
 5 -15 9 57.01 8.28
 -4 -4 9 43.84 6.23
 -3 -8 8 133.72 8.58
 -5 7 8 112.23 8.99
 -6 21 8 72.04 9.76
 -5 10 7 388.17 18.19
 -6 26 7 11.36 8.65
 5 -10 6 145.16 9.91
 4 -13 6 8.42 6.33
 -6 34 6 10.83 8.11
 -6 35 6 5.95 8.21
 -5 18 5 29.44 7.39
 -5 23 4 39.42 7.46
 6 1 3 6.61 7.99
 5 -4 3 22.01 7.25
 3 -9 3 553.92 23.15
 -5 30 3 1.83 7.82
 -4 33 0 215.57 12.33
 6 14 -1 122.86 10.37
 2 4 -2 -0.96 3.89
 -3 31 -2 477.04 20.63
 5 16 -3 -0.65 7.12
 6 34 -4 67.8 9.13
 3 13 -4 13.59 5.81
 -1 22 -4 291.02 12.34
 -2 35 -4 40.4 6.16
 4 30 -6 10.24 5.5
 3 25 -6 19.31 4.59
 3 37 -7 0.15 4.42
 -5 -18 29 -2.97 8.26
 -4 -22 25 32.28 6.08
 -6 -10 25 35.71 8.9
 2 -32 24 10.07 5.98
 1 -32 23 0.29 4.26
 -4 -21 23 93.64 8.12
 -6 -8 22 1.07 8.45
 4 -28 21 13.22 7.76
 -3 -24 21 30.97 5.35
 -6 -7 21 125.41 10.28
 -6 -6 20 -0.38 7.53
 4 -27 19 10.47 8
 -6 -5 19 20.33 8.46
 5 -23 17 16.07 8.19
 4 -25 16 0.04 7.5
 1 -28 16 3.54 3.86
 -5 -9 16 17.81 7.95
 2 -27 15 70.83 6.81
 -4 -14 15 -0.59 5.2
 -6 1 15 14.78 7.8
 -6 7 12 64.47 9.38
 3 -22 11 21.27 5.92
 -4 -8 11 96.75 8.17
 6 -12 10 61.36 8.79
 4 -19 10 24.08 6.74
 -5 4 9 71.14 8.25
 -6 16 9 78.96 9.77
 6 -9 8 93.29 9.86
 3 -18 8 56.49 6.49
 -4 -2 8 82.94 7.62
 -3 -6 7 63.64 6.94
 -6 33 6 42.01 8.81
 5 -8 5 101.11 8.78
 3 -13 5 4.9 6.91
 -1 -10 5 1423.88 54.28
 5 -6 4 1.57 7.15
 3 -11 4 216.62 11.34
 -2 -4 4 151.18 7.95
 4 -7 3 8.9 6.7
 6 4 2 34.54 8.33
 -3 8 2 283.28 13.54
 -4 18 2 -0.42 6.34
 6 7 1 319.17 16.45
 4 -2 1 236.75 13.03
 2 -5 1 287.63 12.46
 -3 12 1 662.62 27.15
 -4 24 1 111.17 8.7
 -4 32 0 6.77 6.37
 5 8 -1 28.89 7.03
 6 19 -2 84.76 10.2
 3 5 -2 177.67 9.44
 -1 11 -2 678.35 26.44
 6 25 -3 0.72 8.93
 6 35 -4 -0.11 7.5
 5 22 -4 8.61 6.89
 4 16 -4 267.09 12.81
 5 30 -5 3.81 7.41
 4 22 -5 380.24 16.97
 2 24 -6 562.33 22.43
 -4 -23 28 6.09 5.8
 -5 -18 28 0.38 7.95
 4 -29 25 8.22 8.31
 3 -31 25 60.49 8.91
 -3 -26 25 87.07 6.66
 -5 -17 25 46.41 7.75
 -6 -4 18 41.51 8.91
 -6 -1 16 2.22 7.67
 3 -26 15 309.03 15.15
 2 -24 12 37.01 5.44
 -3 -15 12 561.89 22.94
 4 -20 11 95.94 8
 0 -22 11 0.88 2.07
 -5 -1 11 3.39 6.44
 5 -16 10 38.3 8.08
 5 -13 8 2.26 6.69
 -6 20 8 8.71 8.63
 6 -7 7 126.15 10.68
 -6 25 7 -0.56 8.44
 -4 3 6 -1.16 6.79
 -5 13 6 45.47 7.6
 -6 32 6 -1.58 8.16
 4 -11 5 185.65 10.54
 -4 6 5 -0.29 7.09
 -5 17 5 311.14 15.53
 6 -1 4 -2.4 8.24
 4 -9 4 249.42 12.68
 -5 22 4 6.2 7.06
 -4 13 3 5.26 6.78
 -5 29 3 237.78 13.48
 5 -1 2 13.06 7.13
 -5 44 2 -0.83 7.67
 -5 45 2 53.03 8.44
 3 -4 1 509.55 21.4
 4 1 0 33.64 7.19
 4 4 -1 17.08 7.21
 -3 22 -1 39.76 7.31
 5 12 -2 423.11 19.03
 -3 30 -2 2.5 6.16
 6 26 -3 86.89 9.34
 -2 24 -3 640.33 26.09
 -2 34 -4 70.38 6.39
 4 31 -6 163.3 9.7
 3 38 -7 101.16 6.85
 2 35 -7 34.69 3.7
 3 -31 26 27.67 7.88
 -6 -11 26 -3.24 8.31
 -6 -10 24 43.06 8.97
 -5 -16 23 39.51 7.68
 -3 -21 17 44.77 5.45
 5 -22 16 61.22 8.86
 -3 -20 16 100.38 6.59
 4 -24 15 32.61 7.56
 -5 -8 15 51.89 8.43
 3 -25 14 6.38 6.63
 2 -26 14 106.02 7.09
 -4 -13 14 1.13 5.84
 2 -25 13 46.21 5.5
 4 -21 12 2.58 6.56
 3 -23 12 61.43 7.13
 1 -24 12 1221.07 47.14
 -4 -10 12 490.64 21.12
 6 -13 11 2.85 7.86
 5 -17 11 252.51 14.32
 -6 9 11 9.18 8.29
 -2 -16 10 40.88 4.82
 -3 -12 10 233.89 11.67
 -5 1 10 24.09 6.98
 -6 12 10 262.99 14.9
 -6 19 8 91.2 10.06
 -5 9 7 2.29 7.17
 -6 24 7 -0.38 8.41
 6 -5 6 100.2 10.16
 -3 -4 6 34.54 5.93
 -6 31 6 132.9 11.77
 6 -3 5 24.04 8.5
 -4 9 4 5.58 7.07
 -5 28 3 20.46 8.72
 -5 40 2 22.97 7.83
 -5 41 2 83.38 10.25
 -5 42 2 13.29 8.92
 -5 43 2 51.05 8.42
 -5 46 2 8.65 7.7
 -5 47 2 16.82 7.78
 -5 48 2 40.14 9.09
 -5 49 2 -1.22 8.73
 5 2 1 345.08 16.59
 -1 0 1 89.64 5.24
 -4 23 1 158.25 9.4
 5 5 0 43.04 7.47
 -3 16 0 163.22 9.73
 -4 31 0 416.32 19.03
 6 15 -1 75.16 9.14
 6 20 -2 15.17 9.09
 5 17 -3 259.4 13.7
 2 8 -3 157 7.6
 5 23 -4 56.24 7.02
 5 31 -5 202.59 12.12
 -1 30 -5 113.48 6.75
 3 26 -6 187.38 9.36
 -5 -18 27 1.46 7.67
 2 -32 25 1.83 6.02
 -2 -29 25 105.05 6.05
 4 -28 22 -0.1 7.61
 3 -30 22 -2.7 7.05
 -5 -14 20 58.5 8.08
 -5 -13 19 -2.44 6.78
 4 -26 18 156.54 11.09
 3 -28 18 10.76 7.02
 -3 -22 18 186.63 9.63
 -5 -12 18 15.72 7.37
 -6 -3 17 11.13 7.44
 5 -21 15 4.12 7.9
 1 -27 15 191.31 9.02
 -3 -19 15 120.72 7.25
 -6 0 15 11.33 7.84
 5 -20 14 30.64 7.37
 4 -23 14 15.53 7.4
 -6 2 14 -1.66 7.82
 5 -19 13 74.86 8.37
 4 -22 13 19.56 7.68
 -5 -5 13 169.34 10.49
 -6 4 13 28.64 8.47
 6 -14 12 134.81 10.62
 5 -18 12 0.44 8.06
 6 -10 9 4.14 8.09
 -6 15 9 45.89 9.14
 -5 6 8 17.73 7.05
 5 -11 7 15.92 6.88
 -1 -14 7 97.7 4.58
 -4 0 7 90.88 7.98
 -6 30 6 5.96 8.21
 -5 21 4 171.08 10.9
 6 2 3 140.56 10.89
 5 -3 3 333.21 16.2
 1 -7 2 578.36 22.6
 -4 17 2 575.1 24.41
 -5 38 2 18.65 8.14
 -5 39 2 9.68 8.69
 6 8 1 0.37 7.99
 3 -1 0 235.3 11.73
 2 -2 0 583.2 23.34
 -4 30 0 12.73 6.53
 3 2 -1 1742.24 67.35
 2 1 -1 19.32 4.46
 4 8 -2 18.95 7.88
 -3 29 -2 179.27 10.23
 6 27 -3 1.82 8.66
 4 12 -3 211.92 11.3
 4 17 -4 5.35 6.08
 -2 33 -4 256.37 12.11
 5 32 -5 0.04 7.34
 4 23 -5 81.54 7.05
 3 19 -5 1056.47 41.5
 4 32 -6 -1.05 6.52
 -4 -23 27 4.14 5.72
 -6 -11 25 -0.68 8.21
 -4 -22 24 19.91 5.77
 -5 -17 24 41.73 7.23
 1 -31 21 38.67 4.88
 -5 -15 21 9.21 7.27
 -6 -8 21 1.58 8.33
 4 -27 20 25.58 7.31
 3 -29 20 48.97 7.48
 -6 -7 20 67.4 9.48
 -2 -26 19 89.45 5.52
 -6 -6 19 0.98 8.15
 5 -23 18 10.72 8.07
 2 -29 18 42.91 6.42
 -5 -11 17 22.53 7.42
 -5 -7 14 66.52 7.88
 1 -25 13 5.67 3.72
 -6 6 12 11.1 8.4
 -6 11 10 1.78 8.34
 4 -17 9 328.56 15.75
 3 -19 9 477.55 20.48
 2 -20 9 186.69 9.39
 -5 3 9 194.59 11.5
 6 -8 8 3.02 8.34
 -6 18 8 3.68 8.59
 4 -14 7 17.49 7.09
 -6 23 7 43.63 9.04
 5 -9 6 73.51 7.92
 -5 12 6 236.51 12.92
 -6 29 6 103.01 10.2
 -5 16 5 58.38 8.08
 5 -5 4 493.11 21.83
 -3 1 4 40.24 6.01
 -3 4 3 272.06 13.06
 -5 27 3 107.87 9.53
 6 5 2 347.42 17.29
 4 -4 2 183.73 11
 -5 37 2 18.47 9.09
 -4 22 1 65.31 6.88
 -2 8 0 169.27 8.53
 6 16 -1 61.45 9.08
 5 9 -1 41.91 7.29
 -3 21 -1 288.5 13.87
 6 21 -2 38.58 8.66
 5 13 -2 -1.11 6.66
 -2 17 -2 0 4.55
 -3 -27 28 32.35 5.23
 2 -32 26 3.17 6.16
 -5 -18 26 -1.54 7.4
 4 -28 23 9.53 8
 2 -31 22 50.45 6.8
 -4 -21 22 72.21 7.01
 -6 -9 22 60.3 8.54
 5 -24 20 17 8.49
 -6 -5 18 -7.21 8.32
 -5 -10 16 152.02 10.74
 -6 -2 16 87.91 9.04
 1 -26 14 326.33 13.77
 -3 -18 14 4.7 4.35
 -2 -19 12 406.95 16.53
 -6 8 11 38.59 9.8
 1 -20 9 85.11 5.55
 -4 -5 9 748.51 30.4
 -6 14 9 219.33 12.84
 -2 -11 7 74.33 5.21
 5 -7 5 287.38 14.44
 -4 5 5 71.22 7.99
 6 0 4 393.64 19.33
 -5 20 4 10.84 6.73
 -4 12 3 229.33 12.4
 -5 26 3 29.55 7.65
 5 0 2 304.22 15.44
 3 -6 2 11.68 5.98
 2 -7 2 33.76 4.79
 -1 -3 2 240.71 10.33
 -5 36 2 105.2 9.85
 -3 11 1 13.22 6.35
 6 12 0 15.63 7.43
 -1 3 0 145.76 7.36
 -4 29 0 164.24 10.55
 -2 12 -1 1907.96 73.26
 -3 28 -2 55.93 6.81
 6 28 -3 47.75 8.41
 5 18 -3 2.44 7.08
 -2 23 -3 313.65 14.06
 5 24 -4 37.48 7.51
 3 14 -4 10.2 5.98
 -2 32 -4 5.63 5.66
 5 33 -5 150.04 11.14
 2 18 -5 238.64 10.61
 4 33 -6 81.1 7.23
 0 31 -6 120.88 5.64
 2 36 -7 316.4 13.11
 -4 -23 26 7.6 5.81
 0 -32 25 0.79 2.9
 -3 -26 24 111.65 7.23
 3 -30 23 1.73 7.12
 -6 -10 23 37.51 7.81
 0 -31 22 6.7 2.76
 -3 -25 22 4.45 4.54
 2 -30 20 11.27 5.99
 -3 -23 19 20.24 4.95
 -4 -18 18 6.32 6.26
 5 -22 17 41.36 8.66
 4 -25 17 2.08 6.97
 3 -27 17 130.99 9.69
 -4 -17 17 220.62 11.9
 -6 1 14 29.02 8.22
 -4 -12 13 473.06 20.35
 -5 -4 12 39.1 6.93
 6 -12 11 183.79 12.09
 -5 -2 11 -0.02 7.18
 5 -15 10 64.61 9.2
 -4 -3 8 697.45 28.63
 -5 5 8 113.35 9
 6 -6 7 -1.77 8.47
 -5 8 7 166.05 10.74
 -6 22 7 -2.89 8.59
 6 -4 6 41.28 8.83
 4 -12 6 56.74 7.63
 -2 -9 6 0.81 4.1
 -4 2 6 286.1 14.35
 6 -2 5 211.1 13.05
 -3 -2 5 4.7 6.39
 -5 15 5 120.84 9.49
 -6 37 5 7.59 8.08
 -6 38 5 33.65 8.56
 -1 -8 4 21.95 2.83
 -4 8 4 87.14 8.49
 6 3 3 72.64 9.17
 4 -6 3 2.75 6.48
 0 -8 3 303.23 11.67
 -2 1 2 267.53 11.89
 -3 7 2 228.12 11.54
 -4 16 2 62.31 7.38
 -5 34 2 35.59 8.33
 -5 35 2 23.3 8.17
 6 9 1 167.56 11.37
 5 3 1 49.64 7.59
 4 -1 1 70.79 8.3
 5 6 0 0.02 7
 4 5 -1 1548.64 60.63
 6 22 -2 45.57 8.8
 1 5 -2 4791.54 181.78
 6 29 -3 6.68 8.66
 5 34 -5 20.07 7.64
 4 24 -5 642.16 26.51
 3 27 -6 69.91 6.13
 1 26 -6 75.23 3.86
 -6 -12 26 44.86 9.03
 4 -28 24 15.99 8.39
 1 -32 24 -1.38 4.51
 -6 -11 24 0 8.05
 4 -27 21 37.31 8.38
 0 -30 20 2.76 2.7
 -4 -19 19 11.38 5.71
 0 -28 17 1.83 2.47
 -6 -4 17 37.68 7.97
 -4 -16 16 -1.55 5.91
 -5 -9 15 1.48 7.67
 -6 -1 15 11.58 8.91
 6 -13 12 2.82 7.74
 -6 5 12 106.58 10.22
 -3 -14 11 85.7 6.24
 -4 -9 11 23.7 6.39
 4 -18 10 10.72 6.05
 3 -20 10 -0.04 5.59
 -5 0 10 175.33 10.69
 -6 10 10 186.82 12.47
 6 -9 9 57.45 9.05
 -6 13 9 5.82 8.59
 5 -12 8 250.2 13.46
 -6 17 8 119.52 10.67
 -6 21 7 129.56 11.03
 3 -14 6 924.34 36.99
 -5 11 6 4.58 7.27
 4 -10 5 595.68 25
 -6 36 5 90.25 9.62
 4 -8 4 125.89 8.84
 -5 25 3 10.3 7.32
 6 6 2 -2.55 7.86
 -5 33 2 78.2 9.21
 6 13 0 2.89 7.84
 4 2 0 150.94 9.42
 -3 15 0 278.48 13.53
 -4 28 0 118.67 8.83
 6 17 -1 201.8 12.68
 -4 42 -1 -0.78 8.1
 -4 43 -1 69.54 9.11
 -4 44 -1 22.96 8.37
 -4 45 -1 60 8.92
 -4 46 -1 14.34 8.04
 -4 47 -1 32.12 8.05
 5 14 -2 232.33 12.59
 3 6 -2 0.1 6.15
 4 13 -3 5.19 6.78
 0 11 -3 74.63 3.34
 -3 42 -3 4.68 7.15
 -3 43 -3 279.52 14.21
 -3 44 -3 5.65 7.54
 -3 45 -3 176.65 11.28
 5 25 -4 5.86 7.07
 4 18 -4 21.16 6.06
 2 13 -4 40.07 4.52
 -1 21 -4 202.49 9.32
 -2 31 -4 583.86 23.87
 5 35 -5 25.43 7.75
 0 22 -5 328.39 12.85
 -1 29 -5 15.6 4.63
 4 34 -6 88.2 7.58
 2 25 -6 78.24 5.5
 -5 -19 28 21.17 7.99
 -3 -27 27 9.98 4.76
 4 -28 25 10.83 8.58
 -5 -18 25 -1.14 7.33
 3 -30 24 0.79 7.3
 -5 -17 23 -0.04 6.69
 -4 -20 20 30.03 6
 -6 -8 20 3.75 8.22
 2 -28 17 161.36 9.62
 5 -21 16 30.15 7.53
 4 -24 16 52.9 7.97
 -6 -3 16 27.09 7.89
 -4 -15 15 118.59 7.92
 -3 -17 13 311.23 13.85
 -5 -6 13 9.88 6.46
 5 -16 11 12 7.72
 4 -19 11 -1.06 6.07
 -6 7 11 12.48 9.5
 -5 2 9 236.28 13.16
 5 -10 7 316.7 15.57
 -4 -1 7 33.84 6.64
 2 -15 6 860.19 33.97
 3 -12 5 186.95 10.47
 -2 -7 5 309.98 13.15
 -6 34 5 58.65 9.05
 -6 35 5 17.98 8.31
 6 1 4 -0.81 8.32
 -5 19 4 331.16 16.17
 5 -2 3 86.84 8.45
 3 -8 3 22.32 6.22
 -2 -2 3 134.51 7.15
 -2 4 1 458.44 18.86
 -3 20 -1 30.68 6.56
 -4 40 -1 5.77 7.95
 -4 41 -1 228.86 13.44
 6 23 -2 7.26 8.08
 -3 27 -2 221.12 11.5
 6 30 -3 2.92 7.47
 5 19 -3 336.66 15.85
 -3 40 -3 52.36 7.66
 -3 41 -3 180.27 11.03
 5 36 -5 79.12 9.4
 3 20 -5 23.7 5.99
 4 35 -6 3.29 6.61
 2 37 -7 0.11 3.17
 4 -28 26 21.06 9.86
 -6 -12 25 81.31 9.67
 2 -31 23 41.58 6.63
 -4 -22 23 6.02 5.53
 -2 -28 22 95.04 5.57
 -6 -10 22 1.46 8.19
 3 -29 21 0.6 6.31
 -6 -9 21 56.93 8.48
 -5 -14 19 4.38 6.56
 -6 -7 19 20.59 8.43
 -5 -13 18 10.77 7.03
 -6 -6 18 -3.41 7.45
 3 -26 16 62.72 7.63
 5 -20 15 27.64 7.42
 4 -23 15 68.38 8.29
 5 -19 14 25.74 8.13
 5 -18 13 5.13 8.02
 5 -17 12 202.01 12.27
 3 -21 11 326.45 15.25
 2 -21 10 47.44 5.41
 6 -7 8 238.04 13.97
 3 -17 8 522.91 21.85
 -3 -9 8 1.58 5.87
 -6 16 8 55.56 9.32
 6 -5 7 172.29 11.95
 -3 -7 7 154.17 9.17
 -6 20 7 -0.97 8.46
 5 -8 6 54.35 7.57
 6 -1 5 -0.97 8.26
 -5 14 5 161.92 10.59
 -6 33 5 99.53 10.07
 5 -4 4 2.14 6.85
 3 -10 4 248.94 12.47
 2 -9 3 325.53 14.12
 -4 11 3 114.46 8.99
 4 -3 2 25.91 7.46
 -4 15 2 145.27 9.5
 -5 32 2 -0.34 7.92
 6 10 1 3.46 7.98
 3 -3 1 452 19.35
 -4 27 0 154.25 9.89
 6 18 -1 0.1 7.93
 -4 39 -1 45.15 8.69
 2 5 -2 2631.37 100.43
 6 31 -3 1.12 8.15
 1 9 -3 61.43 3.89
 -2 22 -3 473.37 19.76
 -3 39 -3 109.18 8.12
 5 26 -4 9.98 7.12
 4 25 -5 27.53 6.19
 -5 -19 27 46.79 8.02
 -6 -13 27 -0.49 8.55
 3 -30 25 3.01 7.01
 -4 -23 25 11.88 6.07
 -6 -11 23 -0.72 8.16
 4 -27 22 39.26 8.49
 5 -23 20 5.28 8.24
 -5 -15 20 17.4 7.23
 5 -22 18 16.48 8.36
 1 -29 18 48.44 5.25
 -5 -12 17 209.17 12.17
 3 -25 15 1.89 6.78
 4 -22 14 0.01 7.28
 -4 -14 14 59.41 6.69
 -5 -8 14 42.57 7.73
 -6 0 14 5.5 7.8
 4 -21 13 144.42 10.43
 4 -20 12 72.36 7.65
 -4 -11 12 4.81 6.64
 -6 4 12 41.2 9.82
 6 -11 11 -4.37 7.89
 -6 9 10 3.76 8.23
 -6 12 9 199.11 11.95
 -5 4 8 82.17 8.48
 -5 7 7 1.85 6.91
 6 -3 6 58.28 9.22
 1 -15 6 295.54 12.27
 -5 10 6 259.54 13.66
 -6 25 6 4.27 8.43
 5 -6 5 44.43 7.33
 2 -13 5 43.39 5.41
 -4 4 5 314.42 15.41
 -6 32 5 4.24 8.24
 2 -11 4 177.85 8.75
 -5 18 4 29.6 7.27
 6 4 3 54.03 8.59
 1 -9 3 213.45 9.18
 -3 3 3 365.78 16.17
 6 7 2 272.96 14.94
 5 1 2 21.63 7.07
 -5 31 2 220.29 13.07
 5 4 1 93.77 8.71
 -3 10 1 1053.96 41.63
 6 14 0 22.68 8.17
 5 7 0 76.07 8.01
 3 0 0 1398.79 54.46
 3 3 -1 -0.87 5.43
 -4 37 -1 6.86 7.82
 -4 38 -1 37 7.65
 6 24 -2 98.12 10.44
 -3 26 -2 9 5.86
 6 32 -3 8.99 8.35
 5 20 -3 0.44 6.28
 -3 38 -3 58.19 6.95
 3 15 -4 596.18 24.49
 -2 30 -4 3.55 4.88
 1 19 -5 435.73 16.9
 4 36 -6 188.63 10.77
 3 28 -6 25.54 5.24
 -4 -24 28 78.68 7.39
 3 -30 26 3.73 8.14
 -3 -27 26 15.15 4.85
 1 -32 25 12.1 4.84
 -5 -18 24 -2.43 6.57
 -5 -16 21 30.18 7.06
 4 -26 20 50.81 8.64
 4 -25 18 -1.51 7.59
 -6 -5 17 22.21 8.37
 2 -27 16 43.86 6.41
 -5 -11 16 -4.06 7.74
 -6 -2 15 6.83 7.8
 3 -24 14 266.11 13.49
 3 -23 13 5.86 5.33
 3 -22 12 45.51 6.14
 -5 -5 12 284.98 14.22
 -6 6 11 -1.56 8.43
 5 -14 10 62.45 8.42
 -1 -19 10 -3.68 2.32
 -5 -1 10 25.9 6.82
 6 -8 9 0.6 8.1
 4 -16 9 169.45 10.69
 2 -18 8 32.85 5.69
 -6 15 8 89.85 10.01
 4 -13 7 6.85 6.26
 -6 19 7 236.39 14.06
 -3 -5 6 880.53 34.92
 -4 1 6 -2.01 6.79
 -6 24 6 8.74 8.66
 -6 31 5 133.3 11
 -3 0 4 727.01 29.27
 -4 7 4 14.47 7.31
 -5 30 2 2.98 8.94
 4 0 1 374.65 17.65
 2 -4 1 118.48 6.84
 -3 14 0 362.09 16.41
 -4 26 0 40.8 6.93
 6 19 -1 181.05 11.89
 4 6 -1 5.6 6.98
 -3 19 -1 729.05 29.72
 -4 36 -1 169.96 11.2
 5 15 -2 72.95 7.79
 6 33 -3 -0.34 8.02
 4 14 -3 450.43 19.71
 2 9 -3 2570.45 98.1
 -3 37 -3 0.38 5.64
 5 27 -4 81.61 8.42
 4 19 -4 6.55 5.52
 4 37 -6 13.22 7.18
 2 38 -7 305.7 12.71
 -5 -19 26 39.72 7.8
 -6 -13 26 -0.83 8.22
 -6 -12 24 69.53 9.19
 4 -27 23 38.82 8.51
 3 -29 22 36.66 7.65
 2 -30 21 -0.26 5.68
 3 -27 18 40.13 7.01
 5 -21 17 58.41 8.94
 6 -12 12 162.67 11.41
 -3 -16 12 132.6 7.51
 2 -22 11 89.35 6.62
 -2 -18 11 140.82 7.26
 -4 -6 9 117.87 8.7
 -5 1 9 6.94 6.89
 5 -11 8 3.98 6.99
 -4 -4 8 30.77 6.28
 4 -11 6 172.13 10.15
 -5 13 5 28.15 6.59
 -6 30 5 2.77 8.1
 6 2 4 212.82 13.13
 -5 17 4 359.94 17.28
 5 -1 3 28.72 7.36
 4 -5 3 -2.49 6.76
 -3 6 2 -3.63 5.83
 -5 29 2 157.01 10.99
 1 -4 1 945.44 36.46
 4 3 0 779.76 31.62
 -2 7 0 1144.18 44.4
 -2 11 -1 36.37 5.1
 -4 35 -1 46.67 8.06
 6 25 -2 2.54 9.1
 6 34 -3 53.97 8.75
 -3 36 -3 24.62 5.98
 4 26 -5 500.61 21.45
 3 21 -5 799.54 31.95
 -1 28 -5 293.91 12.76
 2 -31 24 0.09 5.91
 -2 -29 24 106.04 5.92
 -3 -26 23 93.17 6.51
 1 -31 22 95.62 6.49
 -5 -17 22 -0.02 6.7
 -6 -10 21 0.94 7.94
 -6 -9 20 74.31 9.61
 5 -22 19 1.89 8.26
 -6 -8 19 3.69 8.08
 4 -24 17 174.46 11.18
 5 -20 16 15.55 7.98
 -6 -4 16 23.92 7.72
 -5 -10 15 237.61 13.29
 -4 -13 13 4.64 5.49
 -5 -7 13 126.04 9.65
 -6 3 12 72.45 9.41
 5 -15 11 164.64 11.99
 4 -17 10 35.38 6.44
 -3 -13 10 103.52 6.91
 -6 8 10 64 9.24
 3 -18 9 31.47 6.2
 -2 -15 9 224.43 10.07
 -6 11 9 4.63 8.6
 6 -6 8 -0.12 8.28
 6 -4 7 8.43 8.38
 5 -9 7 11.56 6.83
 3 -15 7 77.03 7.45
 -5 6 7 2.64 7.01
 -6 18 7 -0.04 8.43
 -6 23 6 23.99 8.81
 6 0 5 401.62 19.57
 4 -9 5 224.61 11.9
 1 -13 5 141.54 6.79
 -6 29 5 70.54 9.53
 4 -7 4 113.16 8.54
 1 -11 4 61.17 4.11
 -2 -5 4 1034.44 40.12
 6 5 3 163.36 10.96
 -4 10 3 252.7 13.44
 6 8 2 6.11 8
 3 -5 2 1082.85 42.67
 -4 14 2 264.95 13.52
 -5 42 1 16.04 7.88
 -5 43 1 36.56 8.94
 -5 44 1 0.06 8.36
 -5 45 1 28.63 8.98
 -5 46 1 21.91 8.82
 -5 47 1 10.44 8.66
 -5 48 1 64.22 9.5
 6 15 0 68.55 9.21
 5 8 0 133.37 9.57
 -4 25 0 22.14 6.56
 2 2 -1 399.23 16.53
 -4 34 -1 128.68 9.7
 -1 10 -2 1546.76 59.14
 -3 25 -2 19.13 6.09
 6 35 -3 -0.14 7.95
 5 21 -3 165.47 10.53
 -3 35 -3 118.07 8.37
 5 28 -4 -0.33 7.2
 -2 29 -4 286.8 13
 2 19 -5 267.65 11.67
 3 29 -6 338.13 14.86
 2 26 -6 1206.28 46.52
 -4 -24 27 90.54 7.69
 -6 -13 25 -2.82 8.68
 4 -27 24 5.26 8.15
 -4 -23 24 43.11 6.03
 -4 -22 22 18.45 6.09
 -3 -25 21 2.23 4.57
 3 -28 20 17.22 6.67
 1 -30 20 32.36 4.75
 -6 -7 18 2.24 8.25
 -4 -18 17 3.69 6.14
 5 -19 15 -2.71 7.98
 2 -26 15 211.96 10.96
 -6 -1 14 30.93 8.04
 5 -16 12 -1.01 8.39
 2 -23 12 5.35 5.12
 -4 -10 11 269.43 13.3
 -6 5 11 25.87 8.58
 1 -21 10 519.33 20.78
 -5 3 8 82.2 8.06
 -6 14 8 156.15 11.72
 -4 -2 7 6.51 7.3
 6 -2 6 173.63 11.99
 5 -7 6 146.87 9.98
 -5 9 6 139.88 10.04
 5 -5 5 474.23 21.16
 -3 -3 5 762.66 30.71
 5 -3 4 277.66 14.31
 -6 39 4 8.08 8.11
 5 2 2 280.67 14.43
 -5 28 2 88.55 9.24
 5 5 1 101.91 8.78
 -5 40 1 58.45 9.47
 -5 41 1 26.32 8.73
 2 -1 0 1.39 4.3
 6 20 -1 40.57 8.81
 -1 6 -1 51.35 4.96
 6 26 -2 144.44 10.95
 5 16 -2 99.03 8.51
 3 7 -2 247.75 11.86
 6 36 -3 142.31 11.09
 -2 21 -3 349.74 15.28
 4 20 -4 163.78 9.67
 4 27 -5 7.7 5.62
 2 39 -7 32.35 3.54
 -5 -20 28 4.1 7.29
 -6 -14 27 28.32 8.79
 1 -32 26 10.6 4.97
 0 -32 26 1.08 3.22
 4 -27 25 7.86 8.17
 -5 -19 25 87.27 8.89
 3 -29 23 46.75 8.02
 -5 -18 23 -0.04 6.52
 -6 -12 23 13.34 8.12
 4 -26 21 16.19 7.93
 -5 -15 19 22.96 7.46
 -4 -19 18 125.97 8.52
 -5 -14 18 12.42 7.5
 3 -26 17 43.13 7.13
 -3 -22 17 196.41 9.77
 -6 -6 17 -0.36 8.33
 4 -23 16 19.41 7.21
 -3 -21 16 5.95 4.52
 -4 -17 16 179.92 10.3
 -6 -3 15 67.07 8.73
 5 -18 14 -0.96 7.13
 2 -25 14 10.98 5.19
 -5 -9 14 7.37 7.54
 5 -17 13 83.38 8.66
 2 -24 13 21.9 5.24
 0 -23 12 159.99 6.72
 6 -10 11 91.82 9.55
 4 -18 11 -0.97 6.84
 6 -7 9 156.74 11.62
 -6 10 9 146.75 11.21
 -1 -16 8 110.18 4.85
 -6 17 7 201.61 13.06
 3 -13 6 6.14 6.35
 -6 22 6 -0.39 8.42
 -4 3 5 2.97 7.11
 -5 12 5 149.08 10.45
 -6 28 5 19.41 8.65
 6 3 4 5.97 8.57
 -4 6 4 47.8 7.95
 -5 16 4 33.49 7.48
 -6 37 4 3.99 8.09
 -6 38 4 56.15 9.81
 -5 21 3 162.17 10.65
 4 -2 2 464.25 20.24
 -5 27 2 48.21 8.2
 -3 9 1 5.84 5.92
 -4 18 1 24.84 6.33
 -5 38 1 56.74 8.84
 -5 39 1 0.28 7.68
 6 16 0 26.88 8.26
 -4 24 0 9.23 6.22
 4 7 -1 705.71 29.21
 -4 33 -1 109.68 8.61
 6 27 -2 28.72 8.38
 4 15 -3 38.02 6.65
 -3 34 -3 5.33 5.93
 5 29 -4 273.86 14.42
 -1 20 -4 497.57 19.79
 0 30 -6 2.27 2.45
 4 -27 26 1.48 8.84
 -4 -24 26 45.19 6.42
 2 -31 25 7.8 6.55
 -3 -27 25 2.43 4.56
 5 -22 20 2.07 8.43
 -5 -16 20 31.06 7.19
 -4 -20 19 28.66 6.45
 5 -21 18 55.86 9.03
 1 -28 17 13.79 4.57
 -5 -13 17 1.07 6.93
 0 -27 16 98.93 4.88
 -2 -24 16 66.16 4.45
 4 -22 15 10.31 7.28
 -2 -23 15 54.11 4.27
 -3 -20 15 44.85 5.38
 -4 -16 15 58.96 6.64
 6 -11 12 -0.93 7.94
 4 -19 12 78.75 7.9
 3 -19 10 429.26 18.68
 -5 -2 10 118.86 8.94
 -6 7 10 17.75 8.34
 -6 13 8 9.72 7.38
 -6 21 6 105.81 10.35
 -6 36 4 138.64 11.03
 6 6 3 1.96 7.82
 5 0 3 34.33 7.48
 3 -7 3 446.11 19.28
 6 9 2 131.04 10.67
 3 -2 1 655.87 26.76
 -5 37 1 0.12 8.77
 -3 13 0 90.96 7.73
 6 21 -1 102.41 9.71
 1 2 -1 314.14 12.77
 -4 32 -1 21.97 7.24
 -3 24 -2 16.04 6.09
 5 22 -3 6.06 6.11
 -3 33 -3 277.55 13.46
 3 16 -4 26.36 5.93
 2 14 -4 1510.92 58.05
 -2 28 -4 322.29 14.34
 3 30 -6 1.1 4.87
 2 40 -7 55.1 3.95
 1 -32 27 -3.24 4.84
 -5 -20 27 1.14 6.99
 -6 -14 26 22.67 8.44
 -6 -13 24 5.6 7.86
 4 -26 22 2.07 8.08
 2 -28 18 24.45 6.01
 -3 -23 18 15.89 4.78
 5 -20 17 11.46 7.26
 -5 -12 16 226.02 12.87
 -6 -5 16 82.81 9.73
 4 -21 14 187.9 11.75
 -2 -22 14 650.12 25.59
 -3 -19 14 192.16 9.55
 -6 -2 14 3.13 7.67
 4 -20 13 50.57 8.28
 -6 0 13 9.51 8.05
 -4 -12 12 775.29 31.49
 -5 -6 12 9.93 6.44
 -6 2 12 102.82 9.96
 6 -8 10 10.5 7.9
 5 -13 10 19.09 7.83
 2 -19 9 15.69 5.49
 -5 0 9 363.41 17.11
 6 -5 8 276.93 15.3
 5 -10 8 318.23 15.77
 1 -18 8 41.81 4.39
 6 -3 7 71.86 9.43
 4 -12 7 32.43 7.25
 -5 5 7 2.11 7.04
 6 -1 6 1.12 8.17
 -4 0 6 663.81 27.6
 -5 8 6 122.03 8.63
 6 1 5 7.02 8.48
 3 -11 5 72 7.36
 3 -9 4 544.46 22.78
 -6 35 4 6.99 8.24
 4 -4 3 88.02 8.12
 -1 -6 3 65.7 4.29
 -3 2 3 797.84 31.94
 -4 9 3 38.78 7.5
 -5 20 3 2.49 6.88
 2 -6 2 67.24 5.87
 -2 0 2 128.93 7.09
 -4 13 2 83.5 7.97
 -5 26 2 116.83 9.5
 4 1 1 56.27 7.97
 -2 3 1 460.32 18.9
 -5 36 1 220.52 13.13
 5 9 0 1.98 6.85
 1 -1 0 10.38 3.57
 -4 23 0 84.19 7.65
 3 4 -1 384.54 16.61
 -4 31 -1 241.79 12.53
 6 28 -2 123.31 10.96
 5 17 -2 319.89 15.33
 5 30 -4 -2.26 7.53
 4 21 -4 12.7 6.12
 4 28 -5 180.53 10.3
 3 22 -5 55 6.06
 -1 27 -5 70.97 5.48
 -1 43 -6 83.34 5.88
 2 -31 26 28.5 7.02
 3 -29 24 35.39 7.81
 -5 -19 24 27.76 6.69
 2 -30 22 -0.32 5.73
 3 -28 21 90.54 8.69
 -6 -11 21 2.97 7.74
 -4 -21 20 8.87 5.95
 -6 -10 20 20.49 8.2
 -6 -9 19 11.64 8.12
 4 -24 18 203.7 12.07
 -6 -8 18 40.57 7.9
 3 -25 16 5.93 6.93
 -4 -15 14 58.9 6.65
 -5 -8 13 33.51 6.93
 5 -14 11 0.43 7.7
 3 -20 11 44.13 7.01
 -3 -15 11 199.18 9.81
 -6 4 11 49.44 8.95
 4 -15 9 89.36 7.65
 0 -19 9 298.16 11.74
 -4 -7 9 971.92 38.76
 -6 9 9 47.6 8.89
 -3 -10 8 662.91 26.88
 -5 2 8 562.04 24.25
 5 -8 7 70.85 7.77
 -3 -8 7 80.26 7.17
 -6 16 7 21.47 8.8
 -6 20 6 5.12 8.43
 -5 11 5 26.15 7.28
 6 4 4 123.73 10.4
 5 -2 4 7.22 6.99
 -3 -1 4 32.06 5.9
 -5 15 4 147.63 10.21
 -6 34 4 64.83 9.21
 5 3 2 128.04 9.6
 -3 5 2 180.46 9.53
 5 6 1 17.5 7.15
 -4 17 1 609.7 25.6
 -5 35 1 25.01 8.27
 6 17 0 173.72 11.96
 3 1 0 245.53 12.05
 6 22 -1 84.03 9.58
 5 13 -1 8.97 6.84
 6 29 -2 16.91 7.83
 5 23 -3 33.93 7.35
 -3 32 -3 9.37 6
 5 31 -4 387.94 18.41
 -2 44 -5 -0.97 6.03
 -1 42 -6 13.97 4.41
 -5 -20 26 -2.17 6.42
 3 -29 25 51.22 7.85
 -4 -23 23 37.54 5.93
 4 -25 20 5.05 8.09
 2 -29 20 312.63 14.79
 5 -21 19 38.75 8.74
 -2 -25 17 7.7 3.17
 5 -19 16 27.68 8.26
 3 -24 15 361.19 16.96
 -5 -11 15 -2.06 7.52
 -6 -4 15 1.98 8.58
 5 -15 12 124.75 10
 1 -22 11 287.67 12.29
 -4 -9 10 198.59 10.59
 -6 6 10 1.55 8.05
 6 -6 9 0.85 8.23
 -4 -5 8 1549.32 60.48
 -6 12 8 127.16 10.82
 5 -6 6 2.14 6.65
 4 -10 6 79.3 7.56
 -3 -6 6 2.02 5.42
 5 -4 5 34.14 7.33
 4 -8 5 70.13 7.46
 4 -6 4 -1.15 6.23
 -6 33 4 62.33 9.12
 6 7 3 141.93 11.05
 -5 19 3 355.5 17.04
 6 10 2 22.2 8.27
 -5 25 2 27.34 7.49
 -5 34 1 83 9.12
 -4 30 -1 -2.22 6.69
 5 18 -2 0.68 6.24
 -3 23 -2 220.45 11.67
 4 16 -3 83.09 7.73
 -2 20 -3 273.6 12.59
 4 29 -5 5.59 5.54
 -2 42 -5 3.65 5.46
 -2 43 -5 312.18 14.62
 3 31 -6 579.57 23.74
 -1 41 -6 35.62 4.59
 0 -32 27 1.3 3.52
 -2 -30 27 4.55 3.25
 -4 -24 25 42.08 6.61
 -6 -14 25 61.93 9.66
 4 -26 23 20.01 8.28
 1 -31 23 142.6 8.16
 -5 -18 22 1.98 6.46
 -3 -24 19 24.77 4.91
 4 -23 17 26.64 7.53
 -6 -7 17 4.25 7.1
 5 -18 15 18.94 8.24
 5 -17 14 13.77 8.18
 3 -23 14 9.34 6.49
 5 -16 13 41.1 8.72
 3 -22 13 128.97 8.88
 -3 -18 13 16.45 4.77
 6 -10 12 109.01 10.07
 3 -21 12 103.5 7.62
 4 -16 10 119.69 9.22
 5 -11 9 33.11 7.58
 6 -4 8 6.8 8.48
 -4 -3 7 248.03 12.98
 -6 15 7 83.39 8.77
 2 -14 6 99.12 6.87
 -6 19 6 279.81 15.51
 6 2 5 226.83 13.07
 -4 2 5 847.02 34.41
 -6 24 5 113.9 10.6
 -4 5 4 0.27 7.06
 -6 32 4 8 8.26
 -2 -3 3 1123.54 43.47
 -4 12 2 391.39 17.98
 6 14 1 3.61 8.17
 -5 33 1 62.73 8.76
 6 18 0 2.2 9.29
 -4 22 0 11.15 6.99
 6 23 -1 28.82 8.47
 4 8 -1 4.84 6.95
 -2 10 -1 1406.77 54.31
 6 30 -2 24.64 8.83
 3 8 -2 280.79 13.37
 2 6 -2 2.12 3.74
 5 24 -3 17.71 7.22
 3 12 -3 535.57 22.29
 -3 31 -3 383.27 17.15
 5 32 -4 19.34 7.79
 1 14 -4 1140.69 43.53
 -2 27 -4 486.07 20.31
 -2 41 -5 257.1 12.4
 2 27 -6 118.52 6.51
 -1 40 -6 131.66 7.31
 -6 -15 27 -0.24 8.99
 3 -29 26 28.8 8.22
 4 -26 24 23.16 8.45
 -6 -13 23 -2.42 8.5
 -3 -26 22 36.79 4.94
 -4 -22 21 86.13 7.26
 5 -20 18 -4.93 8.25
 2 -27 17 0.74 5.76
 1 -27 16 57.4 5.05
 -6 -6 16 0.44 8.12
 -5 -10 14 197.35 11.98
 -2 -21 13 71.12 4.66
 -4 -14 13 206.12 10.76
 -6 -1 13 19.67 8.05
 -6 3 11 19.22 8.22
 6 -7 10 174.4 11.87
 2 -20 10 168.85 8.94
 -2 -17 10 184.33 8.98
 -5 -3 10 302.61 14.88
 -5 -1 9 6.18 6.56
 -6 8 9 20.78 8.39
 4 -13 8 98.95 8.85
 -6 11 8 11.87 8.41
 6 -2 7 70.05 9.43
 3 -14 7 523.16 21.94
 -5 4 7 100.77 8.74
 6 0 6 226.64 13.72
 -2 -10 6 2956.33 112.69
 -5 7 6 224.58 12.41
 -5 14 4 47.47 7.65
 -6 31 4 76.8 9.49
 5 1 3 36.48 7.55
 2 -8 3 798.94 31.43
 -4 8 3 162.62 10.75
 4 -1 2 16.7 7.5
 3 -4 2 27.08 6.19
 -5 24 2 136.67 9.96
 -3 8 1 234.55 11.69
 -5 32 1 6.18 7.92
 5 10 0 483.98 21.41
 -2 6 0 149.51 7.93
 -3 12 0 709.91 28.87
 5 14 -1 459.6 20.48
 -4 29 -1 187.2 10.74
 6 31 -2 40.55 9.23
 5 33 -4 177.09 11.47
 4 22 -4 470.8 20.36
 3 17 -4 1086.96 42.66
 4 30 -5 2.41 6.05
 3 23 -5 213.51 10.6
 2 20 -5 113.15 6.56
 -2 40 -5 2.32 5.22
 -4 -25 28 -0.93 4.08
 -5 -20 25 10 6.34
 -3 -27 24 1.48 4.26
 2 -30 23 5.16 5.72
 -5 -19 23 5.6 6.11
 3 -28 22 78.34 8.14
 4 -25 21 2.83 7.08
 4 -24 19 84.8 8.66
 -5 -16 19 7.14 6.17
 3 -26 18 11.54 6.7
 -5 -15 18 106.06 8.68
 -5 -14 17 102.84 8.91
 4 -22 16 13.07 7.15
 0 -26 15 480.75 18.77
 -6 -3 14 146.12 10.83
 0 -24 13 167.33 7.14
 -5 -7 12 234.72 12.76
 4 -17 11 0.14 6.92
 -4 -11 11 7.5 5.44
 -6 5 10 0.01 8.04
 3 -17 9 470.82 20.11
 5 -9 8 1.55 6.97
 -2 -12 7 225.9 10.07
 -6 14 7 48.17 9.1
 -4 -1 6 3.09 6.74
 -6 18 6 0.01 8.55
 2 -12 5 -1.03 4.9
 -2 -8 5 1490.77 57.3
 -3 -4 5 1.92 5.39
 -5 10 5 157.96 10.52
 -6 23 5 25.3 8.85
 6 5 4 31.01 8.72
 2 -10 4 458.44 18.79
 -6 30 4 2.81 8.32
 6 8 3 12.32 8.31
 -5 18 3 1.18 6.8
 6 11 2 37.97 8.47
 5 4 2 37.07 7.56
 5 7 1 29.81 7.06
 4 2 1 212.64 12.01
 2 -3 1 242.59 10.96
 -4 16 1 177.04 10.54
 -5 31 1 69.22 9.8
 6 19 0 247.08 14
 4 5 0 1002.74 39.92
 6 24 -1 114.2 10.05
 6 32 -2 -1.11 7.45
 5 19 -2 250 12.92
 -3 22 -2 1.66 6.64
 -4 44 -2 35.02 8.27
 -4 45 -2 14.69 7.98
 -4 46 -2 26.56 7.94
 -3 30 -3 22.33 6.16
 -2 39 -5 164.1 9.08
 3 32 -6 -0.18 4.53
 -1 39 -6 36.9 4.6
 -5 -21 28 13.61 6.98
 4 -26 26 37.43 9.51
 -6 -15 26 2.06 8.76
 4 -26 25 37.32 9.06
 -6 -14 24 61.91 9.55
 0 -31 23 8.44 3.15
 -6 -12 21 4.17 7.88
 3 -27 20 10.98 7.28
 -5 -17 20 40.86 6.91
 -6 -11 20 38.01 8.5
 -6 -10 19 65.79 8.86
 -6 -9 18 7.59 8.09
 5 -19 17 36.66 8.44
 -5 -13 16 3.42 7.29
 4 -21 15 247.3 13.51
 -6 -5 15 164.98 11.83
 4 -18 12 7.1 7.1
 1 -23 12 2.33 3.6
 6 -5 9 111.99 10.23
 -5 1 8 7.23 6.77
 5 -7 7 21.88 7.21
 4 -11 7 153.51 9.64
 6 3 5 26.3 8.73
 5 -1 4 72.36 8.11
 -6 29 4 41.69 8.83
 4 -3 3 3.12 6.77
 3 -6 3 64.17 7.06
 -5 23 2 1.59 6.13
 6 15 1 152.18 11.36
 -5 30 1 18.92 7.88
 -4 21 0 480.65 20.91
 -4 28 -1 148.11 9.61
 -4 41 -2 30.81 8.36
 -4 42 -2 24.6 8.1
 -4 43 -2 38.58 9.12
 5 25 -3 10.41 6.4
 4 17 -3 171.82 10.1
 5 34 -4 4.09 7.79
 -2 26 -4 529.47 21.88
 -1 26 -5 886.37 34.54
 -2 38 -5 9.49 5.28
 -3 -28 27 -0.15 4.4
 -4 -25 27 0.56 5.46
 -4 -24 24 17.45 5.51
 3 -28 23 28.67 7.06
 -6 -13 22 0.73 7.74
 1 -30 21 2.31 4.5
 -2 -26 18 34.52 3.81
 -4 -20 18 22.3 6.31
 -4 -19 17 186.87 10.49
 -6 -8 17 22.37 8.12
 5 -18 16 5.59 7.06
 2 -26 16 317.09 14.63
 -4 -18 16 0.46 5.91
 1 -26 15 141.62 7.38
 4 -20 14 5.79 7.56
 0 -25 14 12.48 2.4
 4 -19 13 162.43 10.82
 -5 -9 13 59.89 8.09
 -7 8 13 22.73 8.4
 6 -9 12 3.71 7.91
 -3 -17 12 545.18 22.32
 5 -13 11 37.65 8.34
 2 -21 11 365.16 15.74
 -3 -14 10 533.2 21.93
 -6 7 9 112.74 10.23
 6 -3 8 107.19 10.48
 -6 10 8 61.91 9.07
 6 1 6 4.53 8.25
 5 -5 6 165.76 10.6
 3 -12 6 689.53 28.17
 -5 6 6 3.27 7.08
 5 -3 5 191.92 11.47
 -6 22 5 87.86 9.79
 -5 13 4 5.04 7.08
 -6 28 4 36.78 8.94
 -3 1 3 118.71 7.8
 -5 17 3 278.63 14.34
 -6 39 3 5.41 9.06
 -6 40 3 60 9.12
 1 -6 2 542.71 21.32
 -4 11 2 110.05 8.76
 3 -1 1 118.63 8.05
 -1 -1 1 37.62 3.89
 6 25 -1 3 8.14
 5 15 -1 16.22 6.79
 3 5 -1 173.01 9.54
 2 3 -1 479.27 19.43
 -4 27 -1 65.95 7.5
 6 33 -2 2.67 7.43
 -4 39 -2 3.64 7.77
 -4 40 -2 103.19 9.74
 -2 19 -3 660.56 26.53
 -3 29 -3 212.25 11.26
 5 35 -4 8.2 7.8
 4 23 -4 2.59 6.02
 -1 19 -4 12.61 3.46
 4 31 -5 38.98 6.55
 -1 38 -6 279.59 12.21
 -6 -16 28 1.44 9.22
 -5 -21 27 17.04 7.25
 -6 -15 25 -0.47 7.65
 2 -30 24 14.02 6.21
 4 -25 22 7.35 8.25
 -4 -23 22 25.18 5.95
 2 -29 21 124.62 8.91
 -2 -28 21 108.31 5.83
 5 -20 19 5.47 7.35
 -4 -21 19 6.2 5.35
 4 -23 18 6.22 6.88
 3 -25 17 2.27 6.73
 5 -17 15 -1.64 8.19
 -4 -17 15 266.44 12.76
 -5 -12 15 379.09 18
 1 -25 14 22 4.03
 5 -15 13 131.14 10.14
 1 -24 13 901.94 35.18
 -6 -2 13 31.34 8.33
 5 -14 12 16.04 7.76
 -4 -13 12 17.81 5.87
 -6 2 11 253.84 14.32
 6 -6 10 -2.8 8.37
 3 -18 10 25.26 6.16
 5 -10 9 139.09 10.14
 -4 -6 8 7.45 5.88
 6 -1 7 11.17 8.45
 -5 3 7 1.08 6.98
 -6 13 7 18.91 7.54
 4 -9 6 414.76 18.53
 0 -14 6 2018.99 76.59
 -6 17 6 270.75 15.15
 4 -7 5 203.39 11.36
 3 -10 5 233.05 12.37
 -5 9 5 253.25 12.98
 6 6 4 4.72 7.25
 4 -5 4 81.19 7.69
 3 -8 4 103.09 7.95
 -4 4 4 297.86 14.57
 6 9 3 63.91 9.08
 5 2 3 87.2 7.82
 -6 37 3 0.5 8.01
 -6 38 3 116.77 10.4
 6 12 2 46.17 8.88
 -3 4 2 377.2 16.68
 -4 15 1 212.9 11.66
 -5 29 1 144.65 10.63
 6 20 0 8.17 8.42
 3 2 0 1203.76 47.07
 2 0 0 782.49 30.78
 -1 2 0 183.51 8.45
 -5 43 0 0.42 7.56
 -5 44 0 -2.96 8.52
 -5 45 0 -4.18 8.43
 -5 46 0 22.45 8.76
 -5 47 0 -2.41 8.01
 6 26 -1 106.35 9.76
 4 9 -1 217.22 11.46
 6 34 -2 66.98 9.31
 5 20 -2 46.81 7.74
 4 13 -2 83.66 8.12
 -4 38 -2 164.32 11.28
 5 26 -3 25.64 7.56
 5 36 -4 31.04 7.76
 2 15 -4 386.81 15.97
 3 24 -5 2.92 4.85
 -2 37 -5 -0.44 4.77
 3 33 -6 339.21 14.87
 -6 -16 27 10.01 8.89
 1 -31 24 96.71 6.88
 -5 -20 24 2.45 6.79
 -2 -29 23 63.86 4.4
 -6 -14 23 11.78 7.69
 -6 -7 16 53.75 8.02
 2 -25 15 38.77 5.8
 5 -16 14 85.68 8.76
 -6 -4 14 -0.01 7.49
 2 -22 12 17.11 5.04
 -2 -20 12 252.98 10.87
 -7 10 12 80.84 9.73
 -5 -6 11 -1.21 6.98
 -6 4 10 60.66 9.11
 -5 -2 9 242.26 13.22
 -4 -4 7 22.39 6.41
 -4 1 5 15.06 7.25
 -6 21 5 87.57 9.99
 -2 -6 4 65.67 5.1
 -3 -2 4 245.66 11.83
 -6 27 4 14.52 8.62
 -4 7 3 121.33 8.82
 -6 36 3 151.57 12.04
 5 5 2 335.16 16.34
 4 0 2 532.09 23.15
 6 16 1 0.04 8.17
 5 8 1 110.36 9.02
 -5 28 1 154.92 10.79
 -3 11 0 219.05 11.4
 -5 41 0 2.97 8.66
 -5 42 0 18.91 8.72
 6 35 -2 3.02 8.2
 3 9 -2 43.79 5.9
 -3 21 -2 972.52 38.7
 -4 37 -2 2.48 7.79
 4 18 -3 2.54 5.57
 3 13 -3 197.94 10.1
 5 37 -4 -1.95 7.48
 3 18 -4 10.26 5.79
 4 32 -5 23.59 6.34
 -2 36 -5 0.32 5.33
 2 28 -6 387.94 15.87
 -1 37 -6 0.24 3.84
 -2 -30 26 0.87 3.02
 -4 -25 26 -0.85 5.34
 -5 -21 26 9.04 6.71
 3 -28 24 8.92 7.51
 4 -25 23 10.37 8.24
 -5 -19 22 1.38 6.29
 3 -27 21 3.64 7.49
 3 -26 19 59.05 8.11
 5 -19 18 103.96 10.12
 4 -22 17 121.14 9.64
 3 -24 16 114.15 9.18
 -7 3 15 25.47 8.55
 2 -24 14 185.1 9.81
 -4 -16 14 103.39 7.19
 -5 -11 14 -0.33 7.32
 -7 5 14 8.96 7.88
 2 -23 13 68.81 6.12
 -7 7 13 -1.48 8.31
 -5 -8 12 -2 6.37
 3 -19 11 349 15.93
 4 -15 10 67.44 7.93
 -4 -10 10 236.82 12.06
 6 -4 9 -0.51 8.28
 1 -19 9 937.5 36.4
 5 -8 8 134.26 9.76
 4 -12 8 102.92 8.46
 -5 0 8 1075.9 43.23
 -6 9 8 64.9 9.04
 -6 16 6 4.51 8.43
 6 4 5 119.02 10.76
 5 0 4 3.36 6.17
 -5 12 4 24.53 7.13
 -6 26 4 65.6 9.33
 -5 16 3 0.34 6.95
 -6 35 3 1.55 8.06
 4 3 1 266.07 13.93
 -3 7 1 259.78 12.78
 6 21 0 149.33 11.09
 4 6 0 7.01 6.47
 -5 39 0 11.89 8.78
 -5 40 0 22.28 7.76
 6 27 -1 40.72 9.4
 5 16 -1 142.7 9.59
 -4 26 -1 131.39 9.04
 6 36 -2 154.79 10.85
 6 37 -2 1.99 7.94
 -4 36 -2 170.48 11.03
 5 27 -3 122.23 9.64
 -3 28 -3 62.26 6.83
 5 38 -4 6.24 6.74
 4 24 -4 437.91 19.15
 -2 25 -4 106.33 7.7
 -3 43 -4 185 11.41
 -3 44 -4 16.6 6.88
 4 33 -5 33.34 6.52
 3 34 -6 1.56 4.9
 1 27 -6 84.06 4.2
 -3 -28 26 13.84 4.64
 -6 -16 26 7.49 8.55
 3 -28 25 2.97 6.9
 2 -30 25 0.57 6.39
 4 -25 24 2.83 8.25
 -6 -15 24 12.45 7.63
 -6 -12 20 19.26 7.98
 -6 -11 19 4.66 8.01
 -6 -10 18 98.98 9.81
 5 -18 17 0.78 7.32
 -7 1 16 2.31 7.23
 3 -23 15 26.23 7.26
 -6 -6 15 0.99 7.35
 6 -8 12 18.35 8.11
 -7 9 12 -0.13 8.15
 -6 1 11 8.82 8.17
 -7 12 11 22.03 8.45
 -6 6 9 18.66 8.34
 6 -2 8 4.93 8.5
 6 0 7 69.68 9.43
 5 -6 7 6.22 7.04
 -3 -9 7 339.25 15.19
 -6 12 7 16.66 8.51
 6 2 6 190.44 12.57
 5 -4 6 43.13 7.5
 -3 -7 6 963.28 38.01
 -4 -2 6 279.49 13.98
 -5 5 6 308.32 15.29
 5 -2 5 117.16 9.28
 -6 20 5 4.77 8.35
 6 7 4 53.13 9.19
 6 10 3 55.21 9.17
 -6 33 3 -5.16 8.16
 -6 34 3 59.53 8.95
 3 -3 2 917.51 36.53
 -2 -1 2 273.42 11.9
 6 17 1 207.62 13.67
 -2 2 1 384.39 16.12
 -5 27 1 16.57 7.5
 -5 37 0 -0.33 7.86
 -5 38 0 88.19 9.27
 6 28 -1 88.95 9.39
 -2 9 -1 482.07 19.66
 -3 15 -1 250.7 12.93
 5 21 -2 109.72 8.55
 1 6 -2 18.62 3.78
 -1 9 -2 1080.93 41.56
 -4 35 -2 8.12 7.42
 -3 41 -4 137.48 9.71
 -3 42 -4 9.54 7.28
 -2 35 -5 62.52 6.11
 4 -25 25 -3.44 8.55
 -3 -27 23 4.16 4.3
 -4 -24 23 2.13 5.25
 4 -24 21 8.96 7.34
 0 -30 21 -1.66 3.02
 4 -23 19 11.09 7.07
 -5 -17 19 75.63 7.58
 -5 -16 18 14.65 7.28
 -3 -23 17 3.83 4.36
 -5 -15 17 107.99 8.81
 -6 -9 17 0.94 7.78
 4 -21 16 77.02 8.45
 -3 -22 16 176.93 9
 -3 -21 15 165.18 8.59
 3 -22 14 185.84 10.87
 3 -21 13 32.61 6.72
 -6 -3 13 120.41 10
 3 -20 12 8.45 5.85
 5 -12 11 31.65 8.09
 4 -16 11 271.78 13.97
 -3 -16 11 54.51 5.49
 -4 -12 11 513.62 21.77
 6 -5 10 148.01 11.23
 -6 3 10 -9.76 8.33
 2 -18 9 3.8 5.79
 2 -15 7 255.89 12.26
 -5 2 7 361.14 17.04
 -6 15 6 117.74 10.51
 -5 8 5 156.67 10.31
 5 3 3 333.03 16.46
 4 -2 3 907.63 36.74
 -6 32 3 0.56 8.08
 2 -5 2 1.88 4.35
 -4 10 2 130.84 9.61
 -5 20 2 43.85 7.37
 5 9 1 58.12 7.97
 -4 14 1 28.43 6.7
 6 22 0 17.96 8.57
 -5 36 0 173.71 11.78
 4 10 -1 0 5.88
 4 14 -2 276.48 13.35
 -3 20 -2 18.04 6.6
 -4 34 -2 105.39 8.88
 5 28 -3 18.35 7.74
 -3 27 -3 165.54 9.75
 -3 40 -4 84.69 7.77
 4 34 -5 83.61 7.74
 3 25 -5 29.2 4.97
 2 21 -5 411.09 16.88
 0 29 -6 85.49 4.49
 -1 36 -6 472.51 19.21
 -6 -17 28 11.89 9.05
 3 -28 27 11.43 7.88
 3 -28 26 6.24 7.33
 2 -30 26 7.39 6.39
 1 -31 25 54.06 5.91
 -5 -21 25 45.45 7.44
 -5 -20 23 8.2 6.91
 3 -27 22 3.6 6.7
 2 -29 22 82.37 7.59
 -6 -14 22 3.07 7.66
 -3 -26 21 24.85 4.62
 -5 -18 20 3.89 6.45
 5 -19 19 72.48 9.58
 2 -27 18 23.31 6.43
 1 -28 18 56.82 5.64
 5 -17 16 19.05 8.25
 -5 -14 16 149.55 10.19
 -6 -8 16 36.06 8.53
 4 -20 15 2.11 7.48
 -7 2 15 42.61 8.71
 -3 -20 14 10 4.41
 -6 -5 14 289.11 15.68
 -7 4 14 35.71 8.65
 -4 -15 13 8.39 5.78
 -5 -10 13 107.44 9.15
 -7 6 13 -2.99 8.44
 5 -13 12 1.78 8.48
 4 -17 12 47.75 7.67
 -7 11 11 14.29 8.43
 5 -9 9 103.05 9.06
 3 -16 9 26.2 6.1
 -6 8 8 17.43 8.44
 4 -10 7 10.56 6.1
 3 -13 7 241.23 12.39
 -6 11 7 20.03 8.48
 6 5 5 4.69 8.36
 -6 19 5 130.37 10.95
 -4 3 4 -0.98 7.01
 -5 11 4 138.1 10.17
 -5 15 3 49.05 7.54
 5 6 2 -1.46 7.2
 6 18 1 -1 8.39
 -5 26 1 260.4 13.94
 -2 5 0 698.54 27.68
 -5 35 0 2.46 8.55
 6 29 -1 53.03 9.46
 5 17 -1 140.31 9.68
 3 6 -1 135.04 8.26
 5 22 -2 121.16 9.45
 2 7 -2 2430.84 92.85
 -2 13 -2 265.65 11.76
 5 29 -3 247.22 13.07
 4 19 -3 149.17 9.3
 -2 18 -3 3.43 5.12
 4 25 -4 3.73 6.04
 -3 39 -4 33.67 7.02
 -1 25 -5 92.88 5.82
 -2 34 -5 -0.8 5.27
 3 35 -6 89.21 6.63
 2 -30 27 2.4 6.49
 -4 -25 25 2.26 5.45
 -6 -16 25 27.89 8.71
 -6 -15 23 26.32 8.57
 4 -24 22 3.67 8.38
 -4 -23 21 16.86 5.47
 2 -28 20 3.61 5.9
 3 -25 18 0.85 6.71
 -7 0 16 17.34 8.48
 5 -16 15 81.43 8.83
 -5 -13 15 0.28 7.18
 5 -15 14 -0.23 8.23
 4 -19 14 296.2 15.31
 5 -14 13 60.83 8.55
 4 -18 13 1.61 6.81
 -7 8 12 20.3 8.58
 6 -6 11 0.6 8.97
 -5 -7 11 344.94 16.21
 6 -3 9 65.4 9.34
 -3 -13 9 90.09 6.89
 -5 -3 9 196.55 11.87
 -6 5 9 48.96 8.66
 6 3 6 66.32 9.37
 4 -8 6 47.43 6.94
 1 -14 6 706.33 27.54
 4 -6 5 5 6.23
 -3 -5 5 1541.62 59.76
 -4 0 5 1282.41 50.62
 6 8 4 32.77 8.67
 5 1 4 70.37 8.31
 4 -4 4 165.04 10.18
 6 11 3 23.73 8.48
 3 -5 3 824.92 33.06
 -4 6 3 13.87 7.65
 -6 31 3 -7.27 8.34
 4 1 2 18.06 7.43
 -1 -4 2 511.6 20.13
 -3 3 2 14.24 5.47
 3 0 1 1462.94 56.91
 -5 25 1 9.27 7.29
 6 23 0 20 8.53
 -3 10 0 508.16 21.44
 -5 34 0 56.97 9.69
 6 30 -1 22.92 8.02
 -4 24 -1 96.07 8
 -4 33 -2 29.42 6.75
 3 14 -3 365.71 16.16
 1 10 -3 1221.06 46.63
 3 19 -4 834.25 33.25
 -2 24 -4 737.42 29.61
 -3 38 -4 149.59 9.68
 4 35 -5 9.14 6.45
 1 20 -5 336.55 13.25
 2 29 -6 9.49 3.6
 -6 -17 27 9.67 8.66
 1 -30 22 -1.8 4.69
 -5 -19 21 36.09 7.01
 -2 -27 19 48.7 3.92
 5 -18 18 8.2 8.27
 4 -22 18 121.97 9.73
 -3 -24 18 278.98 12.74
 -7 -2 17 1.93 7.95
 -6 -7 15 98.4 9.99
 -6 -2 12 111.72 9.98
 -6 0 11 325.29 16.67
 -7 10 11 24.32 8.73
 -7 13 10 10.29 8.5
 -2 -16 9 0.54 3.95
 6 -1 8 33.36 8.75
 5 -7 8 -2.27 6.81
 -4 -7 8 967.63 38.73
 -5 -1 8 7.58 7.52
 6 1 7 25.8 8.76
 3 -11 6 12.53 7.01
 2 -13 6 177.83 9.21
 -5 4 6 11.98 6.9
 -6 14 6 13.56 8.59
 -5 7 5 542.5 23.68
 -6 18 5 6.38 7.22
 0 -10 4 25.82 1.89
 -6 23 4 7.82 8.4
 2 -7 3 795.69 31.28
 1 -8 3 1362.26 52.17
 -2 -4 3 5.28 4.35
 -3 0 3 932.32 36.91
 -6 30 3 0 8.2
 -5 19 2 244.72 13.18
 4 4 1 324.3 15.81
 4 7 0 747.39 30.52
 3 3 0 572.12 23.6
 -5 33 0 5.75 7.95
 -1 5 -1 1250.94 47.99
 -4 32 -2 49.81 7.48
 5 30 -3 3.55 7.33
 -3 26 -3 63.66 6.85
 4 26 -4 425.29 18.93
 -3 37 -4 6.32 5.63
 4 36 -5 163.1 9.59
 -2 33 -5 212.55 10.54
 3 36 -6 18.76 5.26
 -1 35 -6 32.72 4.33
 -5 -22 27 5.08 6.72
 1 -31 26 26.39 5.51
 -3 -28 25 33.14 4.84
 4 -24 23 17.15 8.45
 3 -27 23 29.45 7.07
 -6 -13 20 0 7.64
 -6 -12 19 66.32 8.74
 -6 -11 18 0.33 7.67
 2 -26 17 216.98 11.56
 -4 -20 17 0.95 6.3
 -4 -19 16 219.37 11.53
 -7 1 15 9.61 8.2
 -5 -12 14 324.13 16.02
 -7 3 14 4.12 8.15
 -3 -19 13 499.68 20.6
 -6 -4 13 17.79 8.76
 -4 -14 12 501 21.26
 -5 -9 12 146.26 9.98
 -2 -19 11 299.28 12.55
 6 -4 10 15.06 9.13
 4 -14 10 456.55 20.06
 -6 2 10 183.9 12.18
 -6 7 8 209.84 12.93
 5 -5 7 48.35 7.68
 -4 -5 7 308.22 14.54
 -6 10 7 11.57 8.3
 5 -3 6 28.87 7.16
 6 6 5 14.61 8.24
 5 -1 5 40.81 7.64
 3 -9 5 128.46 9.33
 3 -7 4 614.76 25.33
 5 4 3 13.27 7.11
 -5 14 3 5.86 7.01
 -6 29 3 7.25 8.36
 6 15 2 133.02 10.52
 -4 9 2 362.86 17.23
 -6 41 2 9.09 8.08
 6 19 1 205.26 12.98
 5 10 1 558.13 24.09
 -3 6 1 118.03 8.14
 -4 13 1 80.48 8.07
 -5 24 1 249.7 13.47
 6 24 0 64.14 9.24
 -5 32 0 31.85 8.17
 6 31 -1 86.79 10.01
 5 18 -1 3.28 6.21
 -3 14 -1 17.08 6.29
 5 23 -2 1.37 6.35
 4 15 -2 135.73 8.61
 3 10 -2 1160.7 45.46
 -3 19 -2 1411.81 55.31
 4 20 -3 53.76 6.38
 -1 18 -4 37.52 3.86
 -3 36 -4 148.87 9.04
 3 26 -5 7.33 4.85
 -6 -17 26 7.96 8.42
 0 -31 24 26.56 3.76
 -5 -21 24 11.46 6.32
 -6 -16 24 31.62 8.57
 2 -29 23 45.66 7.35
 -5 -20 22 15.18 6.44
 1 -29 20 -0.23 4.61
 -4 -21 18 90.94 7.42
 5 -17 17 54.3 8.87
 4 -21 17 68.96 8.25
 3 -24 17 1.74 6.94
 -6 -10 17 58.55 8.91
 -7 -1 16 5.69 8.27
 -4 -18 15 1.17 5.76
 -6 -6 14 7.74 7.61
 -7 7 12 29.76 8.6
 5 -11 11 50.56 8.51
 3 -17 10 415.83 18.27
 2 -19 10 327.69 14.4
 1 -20 10 8.84 4.49
 -4 -11 10 52.99 6.57
 6 -2 9 12.69 8.41
 5 -8 9 20.86 7.53
 -6 4 9 36.99 8.38
 4 -11 8 66.72 7.41
 -5 1 7 0.12 6.95
 -4 -3 6 0.13 6.52
 -6 13 6 3.6 7.97
 2 -11 5 67.32 5.84
 -6 17 5 201.42 12.88
 6 9 4 25.25 8.55
 2 -9 4 873.94 34.33
 -3 -3 4 368.19 16.1
 -5 10 4 7.61 7.11
 -6 22 4 91.74 9.99
 6 12 3 105.64 10.11
 4 -1 3 3.8 7.11
 -6 28 3 35.41 8.73
 5 7 2 286.4 14.56
 -5 18 2 4.65 6.68
 -6 39 2 1.08 7.96
 -6 40 2 41.73 8.65
 2 -2 1 1161.73 45.03
 1 -3 1 259.02 11.07
 6 25 0 0.68 8.11
 5 14 0 603.65 25.73
 6 32 -1 4.18 8.55
 -4 23 -1 36.68 6.79
 -4 31 -2 73.04 7.38
 5 31 -3 298.47 15.43
 2 16 -4 158.22 8
 3 37 -6 1.72 5.05
 1 -31 27 -1.49 5.26
 -5 -22 26 -0.57 6.64
 4 -24 24 15.16 7.93
 -4 -24 22 12.58 5.28
 -6 -15 22 43.91 8.17
 5 -18 19 -2.12 8.18
 -3 -25 19 2.81 4.35
 5 -16 16 15.45 8.13
 -6 -9 16 25.32 8.44
 5 -12 12 5.58 8.69
 6 -5 11 88.91 9.74
 4 -15 11 2.44 6.81
 -7 9 11 45.07 8.9
 -3 -15 10 44.93 5.26
 -7 12 10 5.65 8.35
 -7 15 9 48.79 9.11
 6 0 8 8.82 8.46
 6 2 7 63.95 9.35
 6 4 6 38.71 8.9
 1 -12 5 1828.85 69.84
 0 -12 5 383.36 14.72
 5 2 4 9.38 7.14
 1 -10 4 2747.27 104.55
 6 16 2 8.69 8.57
 -6 37 2 3.18 7.86
 -6 38 2 108.68 10.14
 6 20 1 11.85 8.39
 -5 23 1 10.51 7.04
 -4 17 0 711.71 29.38
 -5 31 0 11.7 7.76
 6 33 -1 32.06 8.92
 2 4 -1 434.68 17.78
 5 24 -2 148.23 10.3
 -4 30 -2 -3.91 6.99
 5 32 -3 5.28 7.83
 -3 25 -3 23.32 6.29
 4 27 -4 15.2 5.81
 -3 35 -4 36.61 6.65
 4 38 -5 228.06 11.85
 -2 32 -5 3.95 5.35
 -1 34 -6 204.45 9.51
 -4 -26 27 53.09 6.49
 4 -24 25 48.31 9.4
 3 -27 24 36.09 7.49
 -4 -25 24 16.67 5.4
 4 -23 21 6.84 8.01
 3 -26 21 110 9.16
 4 -22 19 66.1 8.32
 3 -25 19 7.23 7.44
 -4 -22 19 105.39 7.82
 -5 -18 19 2.97 6.61
 -5 -17 18 145.22 10.03
 1 -27 17 78.39 5.92
 -5 -16 17 36.94 7.66
 -7 -3 17 27.46 9.4
 4 -20 16 17.16 7.61
 3 -23 16 12.49 7.22
 2 -25 16 11.69 6.28
 -5 -15 16 17.04 7.1
 5 -15 15 2.82 8.08
 -7 0 15 45.17 8.76
 5 -14 14 203.53 12.77
 -4 -17 14 276.33 13.12
 -7 2 14 118.35 10.42
 5 -13 13 -0.72 7.39
 -5 -11 13 22.58 7.52
 -6 -3 12 73.02 8.83
 -7 6 12 7.69 8.33
 3 -18 11 23.1 6.13
 -5 -4 9 67.14 8.21
 5 -6 8 -0.27 6.92
 -6 6 8 19.63 8.24
 4 -9 7 608.99 25.65
 -6 9 7 115.61 10.19
 6 7 5 1.47 8.53
 -1 -11 5 165.48 7.02
 -5 6 5 52.99 7.66
 4 -3 4 9.61 6.68
 -4 2 4 984.24 39.61
 -6 21 4 55.42 9.11
 -4 5 3 201.96 11.96
 -5 13 3 0.1 7.01
 -6 27 3 1.21 8.3
 3 -2 2 3.74 5.84
 -6 36 2 139.81 11.67
 -4 12 1 3.76 6.71
 6 26 0 84.71 10.43
 4 8 0 206.86 11.52
 2 1 0 2.11 4.37
 -5 30 0 3.94 8.49
 6 34 -1 46.42 9.04
 5 19 -1 95.69 8.76
 -2 8 -1 80.11 6.08
 -4 22 -1 170.65 10.17
 -2 17 -3 687.19 27.45
 3 20 -4 -1.42 5.72
 -2 23 -4 147.09 8.47
 -3 34 -4 37.58 6.22
 4 39 -5 7.93 7.46
 2 22 -5 780.38 30.59
 3 38 -6 26.38 5.29
 3 -27 25 19.91 7.83
 -2 -30 25 0.07 2.86
 -6 -17 25 -5.81 8.23
 2 -29 24 0.94 6.2
 -6 -16 23 2.42 7.23
 2 -28 21 1.63 5.86
 2 -27 19 13.39 6.01
 5 -17 18 88.12 8.98
 4 -19 15 265.92 14.34
 3 -22 15 119.71 9.18
 -6 -8 15 11.28 8.41
 4 -18 14 1.26 7.64
 4 -17 13 104.51 9.37
 -6 -5 13 207.38 12.58
 4 -16 12 140.6 9.34
 3 -19 12 153.36 9.16
 -3 -18 12 13.2 4.7
 2 -20 11 191.21 9.64
 -4 -13 11 4.65 5.62
 -5 -8 11 -3.53 6.9
 6 -3 10 47.38 8.91
 5 -9 10 97.4 9.24
 -6 1 10 2.39 8.07
 -7 11 10 23.48 8.53
 -7 14 9 15.47 8.42
 1 -17 8 674.82 26.37
 -5 -2 8 569.02 24.46
 5 -4 7 179.61 11.15
 5 -2 6 210.32 11.99
 4 -7 6 776.11 31.77
 -2 -11 6 84.32 5.48
 -5 3 6 237.85 12.9
 -6 12 6 2.94 8.49
 5 0 5 156.72 10.37
 4 -5 5 147.49 9.52
 -2 -9 5 75.35 5.17
 -4 -1 5 11.97 7.14
 -6 16 5 48.93 9.15
 6 10 4 135.26 10.94
 -5 9 4 445.71 20.24
 6 13 3 -2.75 8.31
 5 5 3 833.73 34.36
 -6 26 3 77.44 9.61
 5 8 2 38.23 7.76
 4 2 2 451.73 20.28
 -4 8 2 18.23 7.5
 -5 17 2 327.28 15.99
 -6 35 2 -0.25 8.99
 6 21 1 177.8 12.77
 5 11 1 8.19 6.91
 4 5 1 575.27 24.58
 5 15 0 5.74 6.64
 -3 9 0 116.4 8.19
 6 35 -1 21.68 8.6
 3 7 -1 285.54 13.25
 5 25 -2 35.5 7.56
 4 16 -2 78.6 7.75
 -2 12 -2 1447.08 55.89
 -3 18 -2 0.59 7.05
 -4 29 -2 158.5 10.32
 5 33 -3 107.5 9.7
 4 21 -3 173.18 10.02
 3 15 -3 119.6 8.14
 3 27 -5 148.31 8.56
 -1 24 -5 1103.75 42.63
 3 39 -6 115.52 7.81
 2 30 -6 12.29 3.56
 -6 -18 27 3.48 8.45
 3 -27 26 5.23 7.81
 -5 -22 25 24.16 6.92
 1 -30 23 4.04 4.86
 -5 -21 23 2.55 6.11
 4 -23 22 23.41 7.79
 -3 -27 22 26.52 4.58
 -6 -13 19 0.09 7.41
 4 -21 18 -1.58 7.81
 -6 -12 18 91.24 9.37
 -7 -2 16 8.09 8.1
 -5 -14 15 225.11 12.51
 3 -21 14 -0.77 5.91
 3 -20 13 36.66 6.2
 -4 -16 13 153.91 8.79
 -7 8 11 28.95 8.54
 6 -1 9 10.6 8.59
 -6 3 9 9.32 8.23
 -7 17 8 76.45 8.89
 3 -12 7 598.04 25.16
 -3 -10 7 553.68 22.84
 -5 0 7 537.65 23.28
 6 5 6 122.71 10.94
 -3 -8 6 0.1 5.98
 -6 20 4 18.74 8.52
 6 17 2 197.38 12.85
 -3 2 2 1705.69 66.01
 -6 34 2 65.81 9.03
 3 1 1 109.11 7.77
 -2 1 1 22.52 4.45
 -5 22 1 145.91 10.09
 6 27 0 42.4 8.68
 -4 16 0 2.14 6.97
 -5 29 0 28.28 8.02
 6 36 -1 48.79 8.9
 1 3 -1 943.11 36.25
 -3 13 -1 17.84 6.25
 -5 43 -1 9.68 8.18
 -5 44 -1 -2.24 8.41
 -5 45 -1 16.74 8.54
 5 34 -3 2.12 7.86
 -3 24 -3 277.3 13.24
 -4 44 -3 18.94 8.52
 4 28 -4 178.41 10.46
 -3 33 -4 157.66 9.35
 -2 31 -5 1002.03 39.44
 3 -27 27 2.55 7.6
 -4 -26 26 35.22 5.92
 3 -26 22 75.37 8.69
 4 -22 20 58.78 8.48
 -6 -14 20 30.57 8.6
 3 -24 18 18.29 6.99
 0 -28 18 0.95 3.12
 -7 -5 18 42.11 8.65
 5 -16 17 44.76 8.72
 -6 -11 17 6.65 7.86
 2 -24 15 247.5 11.78
 -6 -7 14 231.75 13.8
 -7 1 14 5.45 9.3
 -7 3 13 -2.79 8.3
 2 -21 12 600.29 24.52
 -5 -10 12 29.56 7.09
 -7 5 12 36.22 8.66
 6 -4 11 58.21 9.18
 -7 10 10 6.03 8.32
 5 -7 9 43.76 7.63
 -1 -18 9 1.18 2.21
 6 1 8 32.89 8.9
 -4 -8 8 3.64 6.47
 6 3 7 64.73 9.45
 -2 -13 7 77.84 5.16
 -4 -6 7 -0.2 5.92
 -6 8 7 15.41 7.89
 -1 -13 6 295.37 11.7
 6 8 5 53.12 9.34
 -6 15 5 177.83 11.55
 -1 -9 4 100.8 4.95
 3 -4 3 1.69 5.93
 -3 -1 3 121.64 7.89
 -5 12 3 6.75 6.94
 -6 25 3 -1.36 8.47
 -6 33 2 1.8 7.86
 6 22 1 -0.89 9.33
 -3 5 1 161.93 9.35
 6 28 0 36.17 8.45
 3 4 0 697.07 28.25
 1 0 0 338.57 13.86
 -5 28 0 46.56 8.22
 6 37 -1 8.95 8.33
 5 20 -1 40.06 7.02
 -4 21 -1 288.01 14.6
 -5 40 -1 26.63 7.73
 -5 41 -1 9.51 8.6
 -5 42 -1 21.74 7.74
 5 26 -2 124.74 9.76
 -4 28 -2 158.25 10.22
 5 35 -3 19.77 8.01
 -4 42 -3 41.34 8.51
 -4 43 -3 5.98 7.76
 -1 33 -6 275.08 11.84
 -6 -18 26 3.86 8.12
 2 -29 25 13.73 6.39
 -3 -28 24 57.08 5.28
 -6 -17 24 18.04 8.14
 4 -23 23 7.62 7.8
 -5 -20 21 1.33 6.2
 -6 -15 21 34.71 8.65
 -3 -26 20 3.22 4.48
 -7 -4 17 -1.43 8.18
 5 -15 16 -0.91 8.05
 1 -26 16 -0.78 3.86
 -6 -10 16 67.44 9.13
 -7 -1 15 7.79 8.11
 2 -23 14 52.65 5.67
 -5 -13 14 -2.02 7.18
 2 -22 13 0.61 5.26
 5 -11 12 33.11 9
 1 -21 11 89.17 5.72
 -7 7 11 91.64 9.87
 6 -2 10 97.24 10
 -6 0 10 284.23 15.18
 -7 13 9 2.42 8.54
 4 -10 8 111.63 8.61
 -6 5 8 202.84 12.64
 3 -10 6 769.44 31.2
 -6 11 6 37.31 8.69
 -3 -6 5 2 5.36
 -5 5 5 593.63 25.39
 6 11 4 8.33 8.49
 5 3 4 283.19 14.5
 -2 -7 4 1187.59 45.85
 -6 19 4 46.8 8.89
 4 0 3 937.78 37.83
 6 18 2 9.97 9.65
 2 -4 2 227.38 10.39
 -2 -2 2 7.93 4.13
 -5 16 2 85.04 8.62
 -6 32 2 4.1 8.2
 5 12 1 628.68 26.71
 -4 11 1 16.8 6.97
 5 16 0 140.06 9.65
 -2 4 0 261.31 11.43
 6 38 -1 75.61 9.48
 -5 39 -1 12.14 8.54
 2 8 -2 26.74 4.43
 4 22 -3 264.81 13.18
 -4 40 -3 61.5 8.69
 -4 41 -3 15.83 8.57
 4 29 -4 3.42 5.47
 -3 32 -4 2.89 5.77
 -5 -23 27 6.76 6.53
 2 -29 26 14.01 6.59
 -4 -25 23 -1.31 5.07
 -6 -16 22 5.14 7.24
 5 -17 19 83.8 9.16
 4 -20 17 34.07 7.61
 -7 -3 16 32.5 8.29
 5 -14 15 131.1 10.71
 5 -13 14 14.7 8.45
 5 -12 13 82.17 8.81
 -4 -15 12 5.59 5.81
 -6 -4 12 41.88 8.35
 -3 -17 11 825.05 32.65
 -2 -18 10 104.59 6.34
 2 -17 9 14.67 5.68
 -5 -5 9 265.58 13.54
 5 -5 8 6.38 7.15
 -7 16 8 33.97 8.86
 2 -14 7 254.8 11.97
 6 6 6 -5.99 7.46
 -4 -4 6 152.46 9.77
 -5 2 6 221.39 12.31
 5 1 5 37.67 7.43
 3 -8 5 103.34 8.72
 3 -6 4 122.07 8.31
 -4 1 4 4.66 7.26
 -5 8 4 -3.48 6.99
 5 6 3 10.26 7.09
 -4 4 3 316.04 15.6
 5 9 2 179.17 10.98
 -6 31 2 33.92 8.61
 6 23 1 36.39 9.89
 6 29 0 51.73 9.52
 4 9 0 502.75 21.86
 -5 27 0 18.8 7.54
 5 21 -1 67.02 7.64
 -5 37 -1 5.93 7.62
 -5 38 -1 117.03 9.99
 5 27 -2 59.17 8.16
 4 17 -2 570.3 23.88
 -4 27 -2 12.59 7.02
 5 36 -3 9.79 8.99
 -3 23 -3 469.49 20.22
 -4 39 -3 3.71 7.78
 3 21 -4 492.78 20.83
 1 15 -4 19.99 2.41
 -2 22 -4 313.35 14.21
 3 28 -5 23.45 5.15
 -2 30 -5 41.37 5.28
 2 -29 27 48.87 8.16
 0 -31 25 73.1 5.16
 4 -23 24 5.46 8.6
 -5 -22 24 29.2 6.89
 3 -26 23 49 8.41
 2 -28 22 22.69 6.67
 -2 -29 22 48.95 3.77
 -5 -21 22 -0.47 6.06
 1 -29 21 92.18 6.59
 -4 -24 21 99.69 7.39
 4 -21 19 26.06 8.13
 1 -28 19 116.51 7.32
 2 -26 18 144.55 9.59
 -7 -6 18 4.87 8.06
 3 -23 17 9.23 6.97
 4 -19 16 190.39 11.87
 -2 -24 15 309.23 12.82
 -6 -9 15 59.24 8.15
 -2 -23 14 0.03 3.1
 -7 0 14 146.38 11.16
 -5 -12 13 162.55 10.62
 -6 -6 13 18.29 7.79
 -7 2 13 95.39 10.85
 -7 4 12 36.25 7.72
 6 -3 11 89.11 9.68
 4 -14 11 531.39 22.88
 5 -8 10 6.04 7.65
 3 -16 10 16.62 6.04
 0 -20 10 24.84 2.73
 -4 -12 10 293.79 13.93
 -5 -7 10 289.42 14.04
 -7 9 10 81.15 9.67
 6 0 9 -3.22 8.3
 -3 -14 9 1857.03 71.59
 -6 2 9 123.2 10.3
 -7 12 9 12.87 8.47
 6 2 8 3.32 7.33
 -5 -3 8 88.52 8.04
 6 4 7 8.74 8.54
 5 -3 7 -0.91 7.02
 4 -8 7 6.91 6.25
 -6 7 7 318.41 16.42
 5 -1 6 7.58 6.86
 6 9 5 -0.5 8.49
 -6 14 5 123.71 10.5
 4 -2 4 469.66 20.63
 -6 18 4 4.96 7.12
 6 19 2 222.61 13.5
 4 3 2 17.26 7.4
 -4 7 2 398.97 18.48
 -6 30 2 19.28 8.46
 4 6 1 37.77 7.46
 6 30 0 10.9 8.95
 -4 15 0 284.65 13.92
 -4 20 -1 77.41 7.61
 -5 36 -1 200.7 12.51
 5 37 -3 19.71 8.78
 5 38 -3 6.15 8.38
 3 16 -3 439.64 18.8
 -2 16 -3 191.59 9.62
 -4 38 -3 229 13.11
 2 17 -4 1741.82 66.77
 -3 31 -4 245.55 12.38
 2 31 -6 2.23 3.44
 4 -23 25 0.74 8.64
 -4 -26 25 29.84 5.75
 -6 -18 25 -1.91 8.15
 1 -30 24 1.69 4.93
 -6 -17 23 55.87 8.21
 5 -16 18 18.96 7.61
 -5 -18 18 -2.32 6.09
 -4 -21 17 88.3 7.48
 -5 -17 17 182.16 11.21
 -3 -23 16 17.54 4.59
 -4 -20 16 8.78 6.15
 -5 -16 16 109.69 8.88
 4 -18 15 12.04 7.77
 1 -25 15 9.92 3.92
 -3 -22 15 75.64 5.54
 -4 -19 15 372.97 16.7
 -7 -2 15 48.41 8.71
 4 -15 12 11.41 7.09
 1 -22 12 390.77 16.11
 -5 -9 11 187.64 11.31
 -7 6 11 4.15 8.4
 4 -11 9 26.73 6.74
 3 -13 8 56.15 6.96
 -2 -15 8 114.46 6.33
 -6 4 8 18.1 8.24
 -7 15 8 48.32 8.9
 -5 -1 7 -1.1 6.74
 4 -6 6 34.11 6.72
 -6 10 6 13.24 8.22
 4 -4 5 67.19 7.44
 -4 -2 5 790.29 32.26
 6 12 4 248.94 14.45
 -3 -4 4 7.42 5.34
 -5 11 3 102.67 8.74
 3 -1 2 32.53 5.87
 -5 15 2 67.86 8.24
 -6 29 2 15.24 8.09
 6 24 1 3.83 8.28
 -6 42 1 12.08 8.04
 5 17 0 17.56 6.79
 -3 8 0 301.27 14.11
 -5 26 0 373.39 17.92
 3 8 -1 240.15 11.72
 -3 12 -1 130.37 8.64
 -5 35 -1 1.01 8.87
 5 28 -2 83.61 8.87
 -1 8 -2 1328.49 50.9
 -4 26 -2 572.55 24.3
 5 39 -3 20.05 7.65
 4 23 -3 19.79 6.24
 -4 37 -3 -2.57 7.28
 2 23 -5 64.42 5.25
 -1 32 -6 28.83 3.94
 -3 -29 27 46.52 5.19
 -5 -23 26 3.57 6.46
 3 -26 24 15.4 7.96
 3 -25 21 6.24 6.81
 -5 -19 19 99.3 8.5
 -6 -14 19 31.83 7.88
 -4 -22 18 82.89 7
 -6 -13 18 4.5 7.52
 5 -15 17 8.61 8.23
 -6 -12 17 103 9.74
 -7 -5 17 67.82 9.07
 3 -22 16 88.48 8.75
 -2 -25 16 7.69 3.04
 -5 -15 15 6.45 7.13
 4 -17 14 210.7 12.43
 -3 -21 14 324.33 14.18
 -6 -8 14 16.75 8.48
 4 -16 13 47.85 8.13
 3 -17 11 391.07 17.46
 -6 -3 11 17.81 7.12
 6 -1 10 -1.35 8.14
 -6 -1 10 2.46 8.08
 5 -6 9 0.03 7.1
 -7 11 9 45.19 9.04
 -7 18 7 10.56 8.43
 6 7 6 65.72 9.59
 2 -12 6 110.66 7.17
 -5 4 5 5.73 7.15
 -6 13 5 29.71 8.62
 5 4 4 0.63 7.02
 -5 7 4 478.23 21.37
 -6 17 4 40.24 8.84
 2 -6 3 121.54 7.21
 6 20 2 -1.01 8.26
 -6 40 1 18.88 8.23
 -6 41 1 27.5 9.31
 6 31 0 108.5 9.67
 -5 25 0 0.57 7.15
 5 22 -1 159.32 10.1
 -5 34 -1 128.59 10.34
 -2 11 -2 3.15 4.35
 -3 22 -3 164.1 9.8
 -4 36 -3 231.07 13.06
 -1 17 -4 2.33 3.41
 -3 30 -4 3.26 5.86
 3 29 -5 487.19 20.42
 -1 23 -5 51.16 4.64
 -2 29 -5 571.65 23.38
 0 28 -6 212.07 8.68
 -6 -19 27 8.19 8.26
 3 -26 25 -2.56 7.15
 4 -22 22 -1.91 8.19
 0 -30 22 12.42 3.4
 -6 -16 21 8.74 8.12
 -2 -28 20 84.93 4.97
 3 -24 19 121.69 9.34
 4 -20 18 19.51 7.4
 2 -25 17 17.44 6.77
 -3 -24 17 341.82 14.83
 5 -14 16 124.15 9.89
 -6 -11 16 6.75 7.9
 -7 -4 16 2.25 8.96
 1 -24 14 241.33 10.95
 -4 -18 14 2.04 5.16
 1 -23 13 8.95 3.89
 -2 -22 13 472.37 18.86
 -7 1 13 4.68 8.15
 5 -10 12 6.55 8.71
 -5 -11 12 74.07 7.94
 -6 -5 12 90.89 10.18
 -4 -14 11 350.61 15.87
 -7 8 10 5.15 8.22
 6 1 9 17.75 8.68
 -6 1 9 2.07 8.04
 6 3 8 116.64 10.71
 5 -4 8 111.89 9.2
 -7 14 8 51.24 9.1
 6 5 7 148.84 11.46
 -5 1 6 50.7 7.67
 6 10 5 247.44 14.47
 5 2 5 122.7 9.67
 6 13 4 0.62 8.36
 5 7 3 718.46 30.12
 4 1 3 3.44 6.91
 -2 -5 3 1557.52 59.83
 5 10 2 368.45 17.37
 -6 28 2 111 10.26
 6 25 1 6.9 8.08
 3 2 1 673.39 27.42
 2 -1 1 18.49 4.48
 -4 10 1 6.33 7.11
 -6 38 1 65.62 9.14
 -6 39 1 7.61 8.14
 6 32 0 3.07 8.72
 3 5 0 1057.5 41.61
 -4 14 0 7.31 6.58
 2 5 -1 1324.73 51.13
 -2 7 -1 380.75 15.86
 -4 19 -1 442.78 19.53
 -5 33 -1 12.78 7.67
 5 29 -2 158.06 10.96
 -4 35 -3 4.75 7.14
 3 22 -4 47.18 5.9
 1 28 -6 -0.2 2.33
 3 -26 26 15.99 7.46
 -6 -18 24 3.36 7.89
 2 -28 23 15.39 6.33
 -5 -22 23 50.3 7.27
 4 -21 20 64.99 8.51
 5 -16 19 1.9 8.33
 -4 -23 19 1.97 5.37
 -7 -8 19 3.32 9.05
 -7 -7 18 63.46 8.96
 5 -13 15 3.46 8.16
 3 -21 15 65.62 7.43
 5 -12 14 229.27 13.76
 -5 -14 14 239.64 13
 -7 -1 14 3.16 8.21
 5 -11 13 32.19 8.02
 -3 -20 13 37.43 5.21
 -6 -7 13 197.26 11.98
 6 -2 11 126.94 10.61
 -7 5 11 102.76 10.17
 5 -7 10 215.75 12.59
 2 -18 10 37.11 5.59
 4 -9 8 380.31 17.68
 -4 -9 8 251.97 12.73
 5 -2 7 351.18 16.91
 3 -11 7 88.03 7.91
 1 -15 7 559.87 22.11
 -4 -7 7 229.39 12.16
 -6 6 7 11.24 7.98
 -7 17 7 16.01 8.62
 5 0 6 366.36 17.42
 -6 9 6 133.27 10.63
 2 -10 5 1.89 4.76
 2 -8 4 106.79 6.77
 -4 3 3 152.24 10.4
 -5 10 3 2.8 7.26
 -6 21 3 3.08 8.39
 1 -5 2 1353.24 51.84
 -3 1 2 4.8 5.54
 -5 14 2 220.85 12.43
 -6 27 2 18.59 8.47
 6 26 1 -2.5 8.17
 -3 4 1 370.54 16.5
 -6 37 1 5.66 8.85
 6 33 0 68.27 9.56
 5 18 0 6.4 7.43
 4 10 0 25.91 6.74
 -1 1 0 6.51 3.1
 -5 24 0 336.82 16.37
 5 23 -1 11.85 7.17
 -4 34 -3 174.54 11.02
 4 32 -4 16.78 6.42
 -2 21 -4 1153.23 45.05
 -3 29 -4 227.01 11.71
 3 -26 27 34.41 8.73
 -6 -19 26 -1.87 8.13
 1 -30 25 6.67 5.19
 -5 -23 25 3.21 6.28
 -4 -26 24 4.76 5.33
 4 -22 23 8.35 8.58
 -4 -25 22 -1.2 5.11
 -6 -17 22 64.13 8.35
 -3 -27 21 53.64 5.16
 0 -29 20 152.63 7.34
 4 -19 17 34.02 7.89
 -7 -6 17 -2.35 7.9
 -6 -10 15 14.33 7.32
 -7 -3 15 29.23 9.34
 3 -20 14 63.09 7.5
 3 -19 13 35.19 6.32
 -4 -17 13 177.14 9.56
 6 0 10 95.63 10.03
 -3 -16 10 507.01 20.87
 -5 -8 10 13.27 6.91
 -7 7 10 138.37 11.13
 1 -18 9 14.91 4.45
 -4 -11 9 107.04 7.68
 -7 10 9 13.23 8.63
 -5 -4 8 86.77 8.07
[truncated: 1,613,156 more chars]
