# Supplementary material for: Rapid extraction of trace benzene by a crown-ether-based metal-organic framework
Source: Natl Sci Rev. 2024 Oct 3;11(12):nwae342. doi: 10.1093/nsr/nwae342 (PMC11562822; doi:10.1093/nsr/nwae342)
Supplement: nwae342_Supplemental_Files [file nwae342_supplemental_files.zip › benzene@NKU-300_298K-2.cif]

data_benzene@NKU-300_298K-2
_audit_creation_date               2023-12-17
_audit_creation_method
;
Olex2 1.2
(compiled 2018.05.29 svn.r3508 for OlexSys, GUI svn.r5506)
;
_shelx_SHELXL_version_number       '2018/3'
_audit_contact_author_address      ?
_audit_contact_author_email        ?
_audit_contact_author_name         ''
_audit_contact_author_phone        ?
_publ_contact_author_id_orcid      ?
_publ_section_references
;
Dolomanov, O.V., Bourhis, L.J., Gildea, R.J, Howard, J.A.K. & Puschmann, H.
 (2009), J. Appl. Cryst. 42, 339-341.

Sheldrick, G.M. (2015). Acta Cryst. C71, 3-8.
;
_chemical_name_common              ?
_chemical_name_systematic          ?
_chemical_formula_moiety           'C30 H27 Eu O12, 0.71(C6 H6)'
_chemical_formula_sum              'C34.26 H31.26 Eu O12'
_chemical_formula_weight           786.93
_chemical_melting_point            ?
loop_
  _atom_type_symbol
  _atom_type_description
  _atom_type_scat_dispersion_real
  _atom_type_scat_dispersion_imag
  _atom_type_scat_source
 'C' 'C' -0.0004 0.0007 'International Tables Vol C Tables 4.2.6.8 and 6.1.1.4'
 'H' 'H' 0.0000 0.0000 'International Tables Vol C Tables 4.2.6.8 and 6.1.1.4'
 'Eu' 'Eu' -0.9841 1.9032
 'International Tables Vol C Tables 4.2.6.8 and 6.1.1.4'
 'O' 'O' 0.0006 0.0026 'International Tables Vol C Tables 4.2.6.8 and 6.1.1.4'

_shelx_space_group_comment
;
The symmetry employed for this shelxl refinement is uniquely defined
by the following loop, which should always be used as a source of
symmetry information in preference to the above space-group names.
They are only intended as comments.
;
_space_group_crystal_system        'monoclinic'
_space_group_IT_number             11
_space_group_name_H-M_alt          'P 1 21/m 1'
_space_group_name_Hall             '-P 2yb'
loop_
  _space_group_symop_operation_xyz
 'x, y, z'
 '-x, y+1/2, -z'
 '-x, -y, -z'
 'x, -y-1/2, z'

_cell_length_a                     4.919
_cell_length_b                     37.77620(10)
_cell_length_c                     17.38280(10)
_cell_angle_alpha                  90
_cell_angle_beta                   96.64
_cell_angle_gamma                  90
_cell_volume                       3208.43(2)
_cell_formula_units_Z              4
_cell_measurement_reflns_used      7195
_cell_measurement_temperature      298(2)
_cell_measurement_theta_max        18.145
_cell_measurement_theta_min        0.737
_shelx_estimated_absorpt_T_max     ?
_shelx_estimated_absorpt_T_min     ?
_exptl_absorpt_coefficient_mu      0.733
_exptl_absorpt_correction_T_max    ?
_exptl_absorpt_correction_T_min    ?
_exptl_absorpt_correction_type     ?
_exptl_absorpt_process_details     ?
_exptl_absorpt_special_details     ?
_exptl_crystal_colour              ?
_exptl_crystal_density_diffrn      1.629
_exptl_crystal_density_meas        ?
_exptl_crystal_density_method      ?
_exptl_crystal_description         needle
_exptl_crystal_F_000               1583
_exptl_crystal_size_max            ?
_exptl_crystal_size_mid            ?
_exptl_crystal_size_min            ?
_exptl_transmission_factor_max     ?
_exptl_transmission_factor_min     ?
_diffrn_reflns_av_R_equivalents    0.0337
_diffrn_reflns_av_unetI/netI       0.0230
_diffrn_reflns_Laue_measured_fraction_full  0.998
_diffrn_reflns_Laue_measured_fraction_max  0.998
_diffrn_reflns_limit_h_max         6
_diffrn_reflns_limit_h_min         -6
_diffrn_reflns_limit_k_max         48
_diffrn_reflns_limit_k_min         -48
_diffrn_reflns_limit_l_max         22
_diffrn_reflns_limit_l_min         -22
_diffrn_reflns_number              48722
_diffrn_reflns_point_group_measured_fraction_full  0.998
_diffrn_reflns_point_group_measured_fraction_max  0.998
_diffrn_reflns_theta_full          16.950
_diffrn_reflns_theta_max           18.145
_diffrn_reflns_theta_min           0.737
_diffrn_ambient_temperature        298.15
_diffrn_detector_area_resol_mean   ?
_diffrn_measured_fraction_theta_full  0.998
_diffrn_measured_fraction_theta_max  0.998
_diffrn_measurement_device_type    'Beamline I19 of Diamond Light Source'
_diffrn_measurement_method         '\f and \w shutterless scans'
_diffrn_radiation_type             'synchrotron'
_diffrn_radiation_wavelength       0.4859
_diffrn_source                     ?
_reflns_Friedel_coverage           0.000
_reflns_Friedel_fraction_full      .
_reflns_Friedel_fraction_max       .
_reflns_number_gt                  6215
_reflns_number_total               7195
_reflns_special_details
;
 Reflections were merged by SHELXL according to the crystal
 class for the calculation of statistics and refinement.
 
 _reflns_Friedel_fraction is defined as the number of unique
 Friedel pairs measured divided by the number that would be
 possible theoretically, ignoring centric projections and
 systematic absences.
;
_reflns_threshold_expression       'I > 2\s(I)'
_computing_cell_refinement         ?
_computing_data_collection         ?
_computing_data_reduction          ?
_computing_molecular_graphics      'Olex2 (Dolomanov et al., 2009)'
_computing_publication_material    'Olex2 (Dolomanov et al., 2009)'
_computing_structure_refinement    'ShelXL (Sheldrick, 2015)'
_computing_structure_solution      'SHELXT 2018/2 (Sheldrick, 2018)'
_refine_diff_density_max           0.449
_refine_diff_density_min           -0.357
_refine_diff_density_rms           0.065
_refine_ls_extinction_coef         .
_refine_ls_extinction_method       none
_refine_ls_goodness_of_fit_ref     1.044
_refine_ls_hydrogen_treatment      constr
_refine_ls_matrix_type             full
_refine_ls_number_parameters       571
_refine_ls_number_reflns           7195
_refine_ls_number_restraints       336
_refine_ls_R_factor_all            0.0213
_refine_ls_R_factor_gt             0.0176
_refine_ls_restrained_S_all        1.044
_refine_ls_shift/su_max            0.003
_refine_ls_shift/su_mean           0.000
_refine_ls_structure_factor_coef   Fsqd
_refine_ls_weighting_details      
 'w=1/[\s^2^(Fo^2^)+(0.0320P)^2^] where P=(Fo^2^+2Fc^2^)/3'
_refine_ls_weighting_scheme        calc
_refine_ls_wR_factor_gt            0.0490
_refine_ls_wR_factor_ref           0.0496
_refine_special_details            ?
_olex2_refinement_description
;
1. Fixed Uiso
 At 1.2 times of:
  All C(H) groups, All C(H,H) groups
2. Restrained distances
 C3AA-C2AA = C2AA-C0AA = C1AA-C0AA
 1.39 with sigma of 0.01
 C0AA-C5AA_$1
 2.78 with sigma of 0.01
 C2AA-C4AA
 2.78 with sigma of 0.01
 C4AA-C1AA \\sim C5AA_$1-C4AA \\sim C5AA_$1-C3AA \\sim C3AA-C2AA \\sim
C2AA-C0AA \\sim C1AA-C0AA
 with sigma of 0.01
3. Restrained planarity
 C3AA, C0AA, C1AA, C2AA
 with sigma of 0.01
 C0AA, C5AA, C1AA, C2AA, C4AA, C3AA
 with sigma of 0.01
 C0AA, C1AA, C2AA, C4AA, C3AA, C5AA_$1
 with sigma of 0.01
4. Uiso/Uaniso restraints and constraints
C11 \\sim C6 \\sim C5 \\sim C10 \\sim C9 \\sim C8: within 2A with sigma of 0.02
and sigma for terminal atoms of 0.04
C13 \\sim C26 \\sim C14 \\sim C17 \\sim C15 \\sim C16: within 2A with sigma of
0.02 and sigma for terminal atoms of 0.04
C2AA \\sim C0AA \\sim C1AA \\sim C3AA \\sim C3AA \\sim C0AA \\sim C1AA \\sim
C2AA: within -1.5A with sigma of 0.01 and sigma for terminal atoms of 0.02
C4AA \\sim C0AA \\sim C1AA \\sim C2AA \\sim C3AA \\sim C5AA \\sim C0AA \\sim
C1AA \\sim C2AA \\sim C4AA \\sim C3AA \\sim C5AA: within -2A with sigma of 0.01
and sigma for terminal atoms of 0.02
C1 \\sim C7 \\sim C2 \\sim C12 \\sim C3 \\sim C4: within 2A with sigma of 0.02
and sigma for terminal atoms of 0.04
Uanis(C11) \\sim Ueq, Uanis(C6) \\sim Ueq, Uanis(C5) \\sim Ueq, Uanis(C10)
\\sim Ueq, Uanis(C9) \\sim Ueq, Uanis(C8) \\sim Ueq: with sigma of 0.02 and
sigma for terminal atoms of 0.04
Uanis(C13) \\sim Ueq, Uanis(C26) \\sim Ueq, Uanis(C14) \\sim Ueq, Uanis(C17)
\\sim Ueq, Uanis(C15) \\sim Ueq, Uanis(C16) \\sim Ueq: with sigma of 0.02 and
sigma for terminal atoms of 0.04
Uanis(C3) \\sim Ueq, Uanis(C4) \\sim Ueq, Uanis(C12) \\sim Ueq, Uanis(C2) \\sim
Ueq, Uanis(C7) \\sim Ueq, Uanis(C1) \\sim Ueq: with sigma of 0.01 and sigma for
terminal atoms of 0.02
Uanis(C3AA) \\sim Ueq, Uanis(C0AA) \\sim Ueq, Uanis(C1AA) \\sim Ueq,
Uanis(C2AA) \\sim Ueq, Uanis(C4AA) \\sim Ueq, : with sigma of 0.01 and sigma
for terminal atoms of 0.02
5. Rigid body (RIGU) restrains
 C3AA, C0AA, C1AA, C2AA
 with sigma for 1-2 distances of 0.001 and sigma for 1-3 distances of 0.001
6. Others
 Fixed Sof: C7(0.23) H7(0.23) C2(0.23) H2(0.23) C12(0.23) H12(0.23) C4(0.23)
 H4(0.23) C3(0.23) H3(0.23) C1(0.23) H1(0.23) C6(0.21) H6(0.21) C5(0.21)
 H5(0.21) C11(0.21) H11(0.21) C8(0.21) H8(0.21) C9(0.21) H9(0.21) C10(0.21)
 H10(0.21) C26(0.12) H26(0.12) C14(0.12) H14(0.12) C15(0.12) H15(0.12)
 C13(0.12) H13(0.12) C16(0.12) H16(0.12) C17(0.12) H17(0.12) C0AA(0.15)
 H0AA(0.15) C1AA(0.15) H1AA(0.15) C2AA(0.15) H2AA(0.15) C3AA(0.15) H3AA(0.15)
 C4AA(0.15) H4AA(0.15) C5AA(0.15) H5AA(0.15)
7.a Riding coordinates:
 C0AA(H0AA), C2AA(H2AA), C3AA(H3AA), C4AA(H4AA), C5AA(H5AA)
7.b Secondary CH2 refined with riding coordinates:
 C00T(H00A,H00B), C00X(H00C,H00D), C00Y(H00E,H00G), C011(H01A,H01B), C012(H01C,
 H01D), C014(H01E,H01F), C015(H01G,H01H), C016(H01I,H01J), C017(H01K,H01L),
 C018(H01M,H01N)
7.c Aromatic/amide H refined with riding coordinates:
 C00F(H00F), C00H(H00H), C00K(H00K), C00Q(H00Q), C00U(H00U), C00V(H00V),
 C00W(H00W), C00Z(H00Z), C013(H013), C7(H7), C2(H2), C12(H12), C4(H4), C3(H3),
 C1(H1), C6(H6), C5(H5), C11(H11), C8(H8), C9(H9), C10(H10), C26(H26), C14(H14),
  C15(H15), C13(H13), C16(H16), C17(H17), C1AA(H1AA)
7.d Fitted hexagon refined as free rotating group:
 C7(C2,C12,C4,C3,C1), C6(C5,C11,C8,C9,C10), C26(C14,C15,C13,C16,C17)
;
_atom_sites_solution_hydrogens     mixed
_atom_sites_solution_primary       ?
_atom_sites_solution_secondary     ?
loop_
  _atom_site_label
  _atom_site_type_symbol
  _atom_site_fract_x
  _atom_site_fract_y
  _atom_site_fract_z
  _atom_site_U_iso_or_equiv
  _atom_site_adp_type
  _atom_site_occupancy
  _atom_site_site_symmetry_order
  _atom_site_calc_flag
  _atom_site_refinement_flags_posn
  _atom_site_refinement_flags_adp
  _atom_site_refinement_flags_occupancy
  _atom_site_disorder_assembly
  _atom_site_disorder_group
 Eu01 Eu 0.80305(2) 0.45953(2) 0.93322(2) 0.01902(4) Uani 1 1 d . . . . .
 O002 O -0.1214(3) 0.48914(3) 0.05972(7) 0.0233(3) Uani 1 1 d . . . . .
 O003 O -0.5038(3) 0.49573(3) 0.11503(7) 0.0276(3) Uani 1 1 d . . . . .
 O004 O 1.5178(3) 0.43000(4) 1.01070(8) 0.0328(3) Uani 1 1 d . . . . .
 O005 O 0.0493(3) 0.45218(4) 0.82610(8) 0.0315(3) Uani 1 1 d . . . . .
 O006 O 0.4788(3) 0.43166(4) 0.84604(8) 0.0352(3) Uani 1 1 d . . . . .
 O007 O 1.0892(3) 0.41303(4) 0.97580(9) 0.0346(3) Uani 1 1 d . . . . .
 O008 O -0.3248(4) 0.43241(4) 0.37424(8) 0.0397(4) Uani 1 1 d . . . . .
 O009 O 1.4576(4) 0.28802(4) 1.20427(9) 0.0416(4) Uani 1 1 d . . . . .
 O00A O -0.2204(3) 0.41754(4) 0.53950(8) 0.0400(4) Uani 1 1 d . . . . .
 O00B O 1.0568(3) 0.28863(4) 1.09496(9) 0.0400(4) Uani 1 1 d . . . . .
 O00C O 0.0415(4) 0.38601(4) 0.35249(8) 0.0400(4) Uani 1 1 d . . . . .
 O00D O 0.1148(4) 0.36813(4) 0.51364(8) 0.0450(4) Uani 1 1 d . . . . .
 C00E C -0.1544(4) 0.46148(4) 0.18214(10) 0.0235(4) Uani 1 1 d . . . . .
 C00F C 0.0645(4) 0.43908(5) 0.17560(10) 0.0256(4) Uani 1 1 d . . . . .
 H00F H 0.162767 0.441061 0.133201 0.031 Uiso 1 1 calc R . . . .
 C00G C -0.2679(4) 0.48386(4) 0.11611(10) 0.0214(3) Uani 1 1 d . . . . .
 C00H C -0.2857(4) 0.46047(5) 0.24960(11) 0.0278(4) Uani 1 1 d . . . . .
 H00H H -0.426335 0.476325 0.255606 0.033 Uiso 1 1 calc R . . . .
 C00I C 1.3260(4) 0.40807(5) 1.01018(11) 0.0260(4) Uani 1 1 d . . . . .
 C00J C 1.3746(4) 0.37499(5) 1.05715(11) 0.0268(4) Uani 1 1 d . . . . .
 C00K C 0.1385(4) 0.41362(5) 0.23205(11) 0.0298(4) Uani 1 1 d . . . . .
 H00K H 0.282366 0.398202 0.226476 0.036 Uiso 1 1 calc R . . . .
 C00L C -0.2078(4) 0.43623(5) 0.30688(10) 0.0292(4) Uani 1 1 d . . . . .
 C00M C -0.0015(4) 0.41121(5) 0.29637(11) 0.0286(4) Uani 1 1 d . . . . .
 C00N C 1.4456(5) 0.31719(5) 1.15683(12) 0.0321(4) Uani 1 1 d . . . . .
 C00O C 0.2509(4) 0.43548(5) 0.80560(10) 0.0276(4) Uani 1 1 d . . . . .
 C00P C 0.2197(4) 0.41804(5) 0.72736(11) 0.0305(4) Uani 1 1 d . . . . .
 C00Q C 0.0038(4) 0.42726(6) 0.67119(11) 0.0325(4) Uani 1 1 d . . . . .
 H00Q H -0.120762 0.444596 0.681836 0.039 Uiso 1 1 calc R . . . .
 C00R C 1.2241(4) 0.31777(5) 1.09796(12) 0.0316(4) Uani 1 1 d . . . . .
 C00S C -0.0240(4) 0.41051(6) 0.59963(11) 0.0326(4) Uani 1 1 d . . . . .
 C00T C -0.3836(5) 0.44834(6) 0.54552(13) 0.0383(5) Uani 1 1 d . . . . .
 H00A H -0.268148 0.469235 0.550019 0.046 Uiso 1 1 calc R . . . .
 H00B H -0.478528 0.446834 0.591312 0.046 Uiso 1 1 calc R . . . .
 C00U C 1.5980(4) 0.37321(5) 1.11256(12) 0.0316(4) Uani 1 1 d . . . . .
 H00U H 1.727445 0.391262 1.116151 0.038 Uiso 1 1 calc R . . . .
 C00V C 1.6318(5) 0.34447(5) 1.16350(13) 0.0351(4) Uani 1 1 d . . . . .
 H00V H 1.780051 0.343819 1.201867 0.042 Uiso 1 1 calc R . . . .
 C00W C 1.1867(4) 0.34691(5) 1.04987(12) 0.0301(4) Uani 1 1 d . . . . .
 H00W H 1.035811 0.347922 1.012384 0.036 Uiso 1 1 calc R . . . .
 C00X C -0.4788(5) 0.46132(5) 0.39855(12) 0.0368(5) Uani 1 1 d . . . . .
 H00C H -0.628504 0.466869 0.359049 0.044 Uiso 1 1 calc R . . . .
 H00D H -0.363122 0.482089 0.406906 0.044 Uiso 1 1 calc R . . . .
 C00Y C -0.5900(5) 0.45099(6) 0.47338(12) 0.0359(5) Uani 1 1 d . . . . .
 H00E H -0.680605 0.428259 0.465438 0.043 Uiso 1 1 calc R . . . .
 H00G H -0.728217 0.468164 0.483376 0.043 Uiso 1 1 calc R . . . .
 C00Z C 0.3743(5) 0.37475(6) 0.64037(12) 0.0410(5) Uani 1 1 d . . . . .
 H00Z H 0.496842 0.357046 0.630410 0.049 Uiso 1 1 calc R . . . .
 C010 C 0.1619(5) 0.38361(5) 0.58509(11) 0.0355(5) Uani 1 1 d . . . . .
 C011 C 0.2502(6) 0.36014(6) 0.34536(12) 0.0422(5) Uani 1 1 d . . . . .
 H01A H 0.428703 0.371380 0.350443 0.051 Uiso 1 1 calc R . . . .
 H01B H 0.220423 0.348831 0.294983 0.051 Uiso 1 1 calc R . . . .
 C012 C 0.8679(5) 0.28423(5) 1.02733(13) 0.0382(5) Uani 1 1 d . . . . .
 H01C H 0.965037 0.283251 0.981897 0.046 Uiso 1 1 calc R . . . .
 H01D H 0.742356 0.304117 1.021662 0.046 Uiso 1 1 calc R . . . .
 C013 C 0.4055(5) 0.39242(6) 0.71151(12) 0.0373(5) Uani 1 1 d . . . . .
 H013 H 0.551908 0.386893 0.748296 0.045 Uiso 1 1 calc R . . . .
 C014 C 0.2380(6) 0.33306(6) 0.40836(13) 0.0480(7) Uani 1 1 d . . . . .
 H01E H 0.351989 0.313111 0.397721 0.058 Uiso 1 1 calc R . . . .
 H01F H 0.051272 0.324530 0.406316 0.058 Uiso 1 1 calc R . . . .
 C015 C 0.7097(7) 0.250000 1.0347(2) 0.0388(7) Uani 1 2 d S T P . .
 H01G H 0.553000 0.250000 0.995349 0.047 Uiso 1 2 calc RS T P . .
 H01H H 0.640103 0.250000 1.084720 0.047 Uiso 1 2 calc RS T P . .
 C016 C 1.6707(9) 0.250000 1.30237(19) 0.0498(9) Uani 1 2 d S T P . .
 H01I H 1.493052 0.250000 1.321494 0.060 Uiso 1 2 calc RS T P . .
 H01J H 1.808584 0.250001 1.347023 0.060 Uiso 1 2 calc RS T P . .
 C017 C 0.3287(6) 0.34613(7) 0.49003(13) 0.0510(7) Uani 1 1 d . . . . .
 H01K H 0.361447 0.326196 0.525054 0.061 Uiso 1 1 calc R . . . .
 H01L H 0.497040 0.359573 0.490978 0.061 Uiso 1 1 calc R . . . .
 C018 C 1.6985(6) 0.28378(6) 1.25762(14) 0.0457(6) Uani 1 1 d . . . . .
 H01M H 1.719710 0.303781 1.292812 0.055 Uiso 1 1 calc R . . . .
 H01N H 1.858530 0.282569 1.229920 0.055 Uiso 1 1 calc R . . . .
 C7 C 1.013(5) 0.2738(4) 0.8314(10) 0.164(8) Uani 0.23 1 d . U . A -2
 H7 H 1.038003 0.249576 0.825146 0.196 Uiso 0.23 1 calc R . . A -2
 C2 C 1.237(4) 0.2963(6) 0.8400(9) 0.165(8) Uani 0.23 1 d G U . A -2
 H2 H 1.412809 0.287273 0.839448 0.198 Uiso 0.23 1 calc R . . A -2
 C12 C 1.199(4) 0.3325(5) 0.8493(9) 0.130(6) Uani 0.23 1 d G U . A -2
 H12 H 1.349678 0.347595 0.855072 0.156 Uiso 0.23 1 calc R . . A -2
 C4 C 0.937(5) 0.3460(4) 0.8501(10) 0.133(8) Uani 0.23 1 d G U . A -2
 H4 H 0.911741 0.370221 0.856393 0.160 Uiso 0.23 1 calc R . . A -2
 C3 C 0.712(4) 0.3235(6) 0.8416(10) 0.150(7) Uani 0.23 1 d G U . A -2
 H3 H 0.536933 0.332524 0.842092 0.180 Uiso 0.23 1 calc R . . A -2
 C1 C 0.750(4) 0.2873(5) 0.8322(9) 0.163(8) Uani 0.23 1 d G U . A -2
 H1 H 0.600058 0.272202 0.826468 0.196 Uiso 0.23 1 calc R . . A -2
 C6 C 0.911(2) 0.3455(3) 0.8418(8) 0.090(6) Uani 0.21 1 d . U . A 2
 H6 H 1.057068 0.360718 0.855719 0.108 Uiso 0.21 1 calc R . . A 2
 C5 C 0.927(3) 0.3207(4) 0.7834(8) 0.099(5) Uani 0.21 1 d G U . A 2
 H5 H 1.083623 0.319321 0.758283 0.119 Uiso 0.21 1 calc R . . A 2
 C11 C 0.709(4) 0.2979(4) 0.7626(8) 0.141(7) Uani 0.21 1 d G U . A 2
 H11 H 0.719383 0.281347 0.723520 0.169 Uiso 0.21 1 calc R . . A 2
 C8 C 0.475(3) 0.3000(4) 0.8001(9) 0.127(6) Uani 0.21 1 d G U . A 2
 H8 H 0.328586 0.284771 0.786192 0.152 Uiso 0.21 1 calc R . . A 2
 C9 C 0.459(2) 0.3248(4) 0.8585(7) 0.088(5) Uani 0.21 1 d G U . A 2
 H9 H 0.302027 0.326167 0.883628 0.106 Uiso 0.21 1 calc R . . A 2
 C10 C 0.677(3) 0.3475(3) 0.8793(6) 0.076(4) Uani 0.21 1 d G U . A 2
 H10 H 0.666265 0.364141 0.918392 0.092 Uiso 0.21 1 calc R . . A 2
 C26 C 0.617(5) 0.2486(9) 0.5598(16) 0.119(8) Uani 0.12 1 d . U . B -1
 H26 H 0.443832 0.239872 0.543189 0.143 Uiso 0.12 1 calc R . . B -1
 C14 C 0.651(5) 0.2743(8) 0.6175(16) 0.117(8) Uani 0.12 1 d G U . B -1
 H14 H 0.499838 0.282697 0.639379 0.140 Uiso 0.12 1 calc R . . B -1
 C15 C 0.911(7) 0.2873(6) 0.6424(14) 0.106(8) Uani 0.12 1 d G U . B -1
 H15 H 0.932999 0.304480 0.680936 0.127 Uiso 0.12 1 calc R . . B -1
 C13 C 1.137(5) 0.2747(8) 0.6096(16) 0.109(8) Uani 0.12 1 d G U . B -1
 H13 H 1.310156 0.283436 0.626303 0.131 Uiso 0.12 1 calc R . . B -1
 C16 C 1.103(6) 0.2490(9) 0.5520(16) 0.135(8) Uani 0.12 1 d G U . B -1
 H16 H 1.254156 0.240611 0.530114 0.163 Uiso 0.12 1 calc R . . B -1
 C17 C 0.843(7) 0.2360(8) 0.5271(15) 0.116(10) Uani 0.12 1 d G U . B -1
 H17 H 0.820996 0.218828 0.488556 0.139 Uiso 0.12 1 calc R . . B -1
 C0AA C 0.897(3) 0.2861(6) 0.5713(9) 0.090(5) Uani 0.15 1 d D U . C -2
 H0AA H 0.867678 0.309947 0.559848 0.108 Uiso 0.15 1 d R U . C -4
 C1AA C 0.770(4) 0.2620(5) 0.5205(13) 0.091(5) Uani 0.15 1 d D U . C -2
 H1AA H 0.657871 0.269008 0.476349 0.110 Uiso 0.15 1 calc R U . C -2
 C2AA C 1.064(4) 0.2779(5) 0.6376(11) 0.100(5) Uani 0.15 1 d D U . C -2
 H2AA H 1.150066 0.294232 0.672324 0.119 Uiso 0.15 1 d R U . C -3
 C3AA C 1.084(5) 0.2416(5) 0.6449(15) 0.127(7) Uani 0.15 1 d D U . C -2
 H3AA H 1.195889 0.234320 0.688781 0.152 Uiso 0.15 1 d R U . C -2
 C4AA C 0.815(4) 0.2271(5) 0.5377(11) 0.087(7) Uani 0.15 1 d D U . C -2
 H4AA H 0.730437 0.210716 0.502816 0.104 Uiso 0.15 1 d R U . C -2
 C5AA C 0.971(3) 0.2858(6) 0.6008(11) 0.095(5) Uani 0.15 1 d D U . D -2
 H5AA H 0.997764 0.309680 0.612284 0.115 Uiso 0.15 1 d R . . D -3

loop_
  _atom_site_aniso_label
  _atom_site_aniso_U_11
  _atom_site_aniso_U_22
  _atom_site_aniso_U_33
  _atom_site_aniso_U_23
  _atom_site_aniso_U_13
  _atom_site_aniso_U_12
 Eu01 0.01796(5) 0.02210(5) 0.01668(5) -0.00067(3) 0.00061(3) 0.00028(3)
 O002 0.0253(7) 0.0273(6) 0.0175(6) -0.0001(5) 0.0036(5) -0.0038(5)
 O003 0.0227(7) 0.0316(7) 0.0283(7) 0.0053(5) 0.0026(5) 0.0039(5)
 O004 0.0382(8) 0.0315(7) 0.0291(7) 0.0028(6) 0.0059(6) -0.0102(6)
 O005 0.0270(7) 0.0438(8) 0.0240(7) -0.0062(6) 0.0042(6) -0.0001(6)
 O006 0.0270(7) 0.0465(8) 0.0307(7) -0.0122(6) -0.0024(6) -0.0025(6)
 O007 0.0289(8) 0.0309(7) 0.0437(8) 0.0092(6) 0.0024(6) 0.0056(6)
 O008 0.0535(10) 0.0428(8) 0.0252(7) 0.0090(6) 0.0153(7) 0.0141(7)
 O009 0.0498(10) 0.0284(7) 0.0431(9) 0.0093(6) -0.0089(7) -0.0030(7)
 O00A 0.0453(10) 0.0481(9) 0.0248(7) -0.0065(6) -0.0042(7) 0.0114(7)
 O00B 0.0398(9) 0.0281(7) 0.0493(9) 0.0073(6) -0.0069(7) -0.0075(6)
 O00C 0.0530(10) 0.0406(8) 0.0273(7) 0.0092(6) 0.0079(7) 0.0170(7)
 O00D 0.0634(11) 0.0459(9) 0.0238(7) -0.0099(6) -0.0027(7) 0.0146(8)
 C00E 0.0259(9) 0.0253(8) 0.0188(8) 0.0012(6) 0.0006(7) -0.0005(7)
 C00F 0.0253(9) 0.0302(9) 0.0215(8) 0.0013(7) 0.0031(7) 0.0015(7)
 C00G 0.0239(9) 0.0219(8) 0.0182(7) -0.0009(6) 0.0017(7) -0.0025(7)
 C00H 0.0263(10) 0.0350(10) 0.0223(9) 0.0027(7) 0.0037(7) 0.0049(8)
 C00I 0.0280(10) 0.0230(8) 0.0283(9) -0.0010(7) 0.0082(8) 0.0028(7)
 C00J 0.0239(9) 0.0231(8) 0.0338(9) 0.0004(7) 0.0057(7) 0.0025(7)
 C00K 0.0292(10) 0.0329(10) 0.0264(9) 0.0004(7) -0.0008(8) 0.0074(8)
 C00L 0.0339(11) 0.0350(10) 0.0188(8) 0.0010(7) 0.0040(7) 0.0028(8)
 C00M 0.0343(11) 0.0288(9) 0.0214(8) 0.0031(7) -0.0025(8) 0.0028(8)
 C00N 0.0381(12) 0.0216(8) 0.0361(10) 0.0016(7) 0.0020(9) 0.0039(8)
 C00O 0.0264(10) 0.0360(10) 0.0206(8) -0.0046(7) 0.0041(7) -0.0054(8)
 C00P 0.0294(10) 0.0402(10) 0.0224(9) -0.0058(7) 0.0048(8) -0.0050(8)
 C00Q 0.0319(11) 0.0408(10) 0.0252(9) -0.0064(8) 0.0049(8) 0.0009(9)
 C00R 0.0316(11) 0.0225(9) 0.0405(11) 0.0009(8) 0.0036(8) -0.0006(7)
 C00S 0.0335(11) 0.0421(11) 0.0216(9) -0.0006(8) 0.0008(8) -0.0010(9)
 C00T 0.0438(13) 0.0431(11) 0.0278(10) -0.0020(9) 0.0035(9) 0.0058(10)
 C00U 0.0286(10) 0.0260(9) 0.0394(10) 0.0008(8) 0.0004(8) -0.0017(7)
 C00V 0.0338(11) 0.0303(10) 0.0388(11) 0.0002(8) -0.0057(9) 0.0017(8)
 C00W 0.0259(10) 0.0261(9) 0.0377(10) 0.0016(8) 0.0009(8) 0.0019(7)
 C00X 0.0463(13) 0.0390(11) 0.0261(10) 0.0005(8) 0.0081(9) 0.0080(9)
 C00Y 0.0391(12) 0.0419(11) 0.0272(10) 0.0006(8) 0.0065(9) 0.0054(9)
 C00Z 0.0524(14) 0.0420(12) 0.0278(10) -0.0067(9) 0.0016(9) 0.0133(10)
 C010 0.0489(13) 0.0355(10) 0.0219(9) -0.0032(8) 0.0027(8) 0.0009(9)
 C011 0.0586(15) 0.0380(11) 0.0293(10) -0.0006(9) 0.0017(10) 0.0153(10)
 C012 0.0383(12) 0.0282(9) 0.0463(12) 0.0040(9) -0.0023(10) -0.0017(8)
 C013 0.0395(12) 0.0468(12) 0.0248(9) -0.0038(8) 0.0000(8) 0.0062(9)
 C014 0.080(2) 0.0336(11) 0.0294(11) -0.0023(9) 0.0015(12) 0.0153(11)
 C015 0.0327(16) 0.0280(13) 0.0543(19) 0.000 -0.0016(14) 0.000
 C016 0.076(3) 0.0376(16) 0.0320(16) 0.000 -0.0114(16) 0.000
 C017 0.0752(19) 0.0449(13) 0.0306(11) -0.0060(10) -0.0036(11) 0.0224(12)
 C018 0.0583(16) 0.0348(11) 0.0396(12) 0.0012(9) -0.0136(11) -0.0018(10)
 C7 0.184(11) 0.163(10) 0.145(10) -0.020(8) 0.027(8) -0.006(8)
 C2 0.184(10) 0.172(10) 0.142(10) -0.002(8) 0.035(8) -0.002(8)
 C12 0.162(10) 0.130(9) 0.104(9) 0.015(7) 0.036(8) -0.005(8)
 C4 0.157(11) 0.130(11) 0.111(10) 0.018(8) 0.009(8) -0.003(8)
 C3 0.169(10) 0.146(10) 0.127(9) 0.020(8) -0.015(8) 0.008(8)
 C1 0.183(10) 0.163(10) 0.137(10) 0.000(8) -0.009(8) 0.004(8)
 C6 0.132(11) 0.075(9) 0.057(8) 0.011(7) -0.010(8) -0.005(9)
 C5 0.113(11) 0.084(9) 0.102(10) 0.003(8) 0.022(9) -0.003(9)
 C11 0.158(13) 0.124(11) 0.142(12) -0.015(10) 0.019(11) -0.004(11)
 C8 0.114(11) 0.122(11) 0.146(12) 0.006(10) 0.024(10) -0.020(10)
 C9 0.096(10) 0.122(10) 0.047(7) 0.016(7) 0.009(7) -0.010(9)
 C10 0.102(10) 0.077(8) 0.048(7) 0.024(6) 0.001(7) 0.018(7)
 C26 0.144(13) 0.077(11) 0.139(13) 0.007(13) 0.025(12) 0.001(13)
 C14 0.134(14) 0.093(12) 0.122(14) 0.024(12) 0.012(12) 0.021(12)
 C15 0.120(14) 0.082(12) 0.117(13) 0.019(11) 0.021(12) 0.012(12)
 C13 0.140(14) 0.086(12) 0.108(13) 0.018(12) 0.040(12) -0.020(12)
 C16 0.160(14) 0.112(13) 0.136(13) 0.003(13) 0.027(12) -0.007(13)
 C17 0.123(15) 0.099(14) 0.128(14) 0.004(12) 0.029(12) -0.009(12)
 C0AA 0.101(7) 0.076(6) 0.090(7) 0.002(5) 0.000(5) 0.004(5)
 C1AA 0.101(8) 0.078(7) 0.093(7) -0.002(6) 0.003(6) 0.005(6)
 C2AA 0.115(8) 0.083(7) 0.096(7) 0.006(5) -0.007(6) 0.003(6)
 C3AA 0.161(12) 0.085(8) 0.123(11) 0.014(7) -0.025(10) 0.010(7)
 C4AA 0.078(12) 0.075(12) 0.108(13) -0.017(11) 0.010(11) -0.008(10)
 C5AA 0.113(8) 0.074(7) 0.096(8) 0.006(7) -0.004(7) 0.005(7)

_geom_special_details
;
 All esds (except the esd in the dihedral angle between two l.s. planes)
 are estimated using the full covariance matrix.  The cell esds are taken
 into account individually in the estimation of esds in distances, angles
 and torsion angles; correlations between esds in cell parameters are only
 used when they are defined by crystal symmetry.  An approximate (isotropic)
 treatment of cell esds is used for estimating esds involving l.s. planes.
;
loop_
  _geom_bond_atom_site_label_1
  _geom_bond_atom_site_label_2
  _geom_bond_distance
  _geom_bond_site_symmetry_2
  _geom_bond_publ_flag
 Eu01 Eu01 4.17775(16) 3_767 ?
 Eu01 O002 2.4864(13) 3_666 ?
 Eu01 O002 2.4570(12) 1_656 ?
 Eu01 O003 2.3327(13) 3_566 ?
 Eu01 O004 2.3376(14) 1_455 ?
 Eu01 O005 2.3520(14) 1_655 ?
 Eu01 O006 2.3215(14) . ?
 Eu01 O007 2.3181(14) . ?
 O002 C00G 1.297(2) . ?
 O003 C00G 1.242(2) . ?
 O004 C00I 1.254(2) . ?
 O005 C00O 1.261(2) . ?
 O006 C00O 1.261(2) . ?
 O007 C00I 1.260(2) . ?
 O008 C00L 1.371(2) . ?
 O008 C00X 1.421(2) . ?
 O009 C00N 1.373(2) . ?
 O009 C018 1.427(3) . ?
 O00A C00S 1.365(2) . ?
 O00A C00T 1.424(3) . ?
 O00B C00R 1.372(2) . ?
 O00B C012 1.422(3) . ?
 O00C C00M 1.362(2) . ?
 O00C C011 1.433(3) . ?
 O00D C010 1.368(2) . ?
 O00D C017 1.437(3) . ?
 C00E C00F 1.384(3) . ?
 C00E C00G 1.482(2) . ?
 C00E C00H 1.403(3) . ?
 C00F H00F 0.9300 . ?
 C00F C00K 1.392(3) . ?
 C00H H00H 0.9300 . ?
 C00H C00L 1.374(3) . ?
 C00I C00J 1.497(2) . ?
 C00J C00U 1.377(3) . ?
 C00J C00W 1.403(3) . ?
 C00K H00K 0.9300 . ?
 C00K C00M 1.382(3) . ?
 C00L C00M 1.414(3) . ?
 C00N C00R 1.406(3) . ?
 C00N C00V 1.374(3) . ?
 C00O C00P 1.503(2) . ?
 C00P C00Q 1.401(3) . ?
 C00P C013 1.381(3) . ?
 C00Q H00Q 0.9300 . ?
 C00Q C00S 1.388(3) . ?
 C00R C00W 1.382(3) . ?
 C00S C010 1.409(3) . ?
 C00T H00A 0.9700 . ?
 C00T H00B 0.9700 . ?
 C00T C00Y 1.523(3) . ?
 C00U H00U 0.9300 . ?
 C00U C00V 1.399(3) . ?
 C00V H00V 0.9300 . ?
 C00W H00W 0.9300 . ?
 C00X H00C 0.9700 . ?
 C00X H00D 0.9700 . ?
 C00X C00Y 1.519(3) . ?
 C00Y H00E 0.9700 . ?
 C00Y H00G 0.9700 . ?
 C00Z H00Z 0.9300 . ?
 C00Z C010 1.376(3) . ?
 C00Z C013 1.398(3) . ?
 C011 H01A 0.9700 . ?
 C011 H01B 0.9700 . ?
 C011 C014 1.505(3) . ?
 C012 H01C 0.9700 . ?
 C012 H01D 0.9700 . ?
 C012 C015 1.522(3) . ?
 C013 H013 0.9300 . ?
 C014 H01E 0.9700 . ?
 C014 H01F 0.9700 . ?
 C014 C017 1.520(3) . ?
 C015 H01G 0.9700 . ?
 C015 H01H 0.9700 . ?
 C016 H01I 0.9700 . ?
 C016 H01J 0.9700 . ?
 C016 C018 1.509(3) . ?
 C016 C018 1.509(3) 4_565 ?
 C017 H01K 0.9700 . ?
 C017 H01L 0.9700 . ?
 C018 H01M 0.9700 . ?
 C018 H01N 0.9700 . ?
 C7 H7 0.9300 . ?
 C7 C2 1.3900 . ?
 C7 C1 1.3900 . ?
 C7 C5 1.98(2) . ?
 C7 C11 2.02(2) . ?
 C2 H2 0.9300 . ?
 C2 C12 1.3900 . ?
 C2 C5 1.95(2) . ?
 C12 H12 0.9300 . ?
 C12 C4 1.3900 . ?
 C12 C6 1.49(3) . ?
 C12 C5 1.72(2) . ?
 C4 H4 0.9300 . ?
 C4 C3 1.3900 . ?
 C4 C5 1.50(2) . ?
 C4 C10 1.43(3) . ?
 C3 H3 0.9300 . ?
 C3 C1 1.3900 . ?
 C3 C6 1.28(2) . ?
 C3 C5 1.547(19) . ?
 C3 C11 1.68(2) . ?
 C3 C8 1.57(2) . ?
 C3 C9 1.316(19) . ?
 C3 C10 1.15(2) . ?
 C1 H1 0.9300 . ?
 C1 C5 1.80(2) . ?
 C1 C11 1.27(2) . ?
 C1 C8 1.48(2) . ?
 C6 H6 0.9300 . ?
 C6 C5 1.3900 . ?
 C6 C10 1.3900 . ?
 C5 H5 0.9300 . ?
 C5 C11 1.3900 . ?
 C11 H11 0.9300 . ?
 C11 C8 1.3900 . ?
 C8 H8 0.9300 . ?
 C8 C9 1.3900 . ?
 C9 H9 0.9300 . ?
 C9 C10 1.3900 . ?
 C10 H10 0.9300 . ?
 C26 H26 0.9300 . ?
 C26 C14 1.3900 . ?
 C26 C17 1.3900 . ?
 C14 H14 0.9300 . ?
 C14 C15 1.3900 . ?
 C15 H15 0.9300 . ?
 C15 C13 1.3900 . ?
 C13 H13 0.9300 . ?
 C13 C16 1.3900 . ?
 C16 H16 0.9300 . ?
 C16 C17 1.3900 . ?
 C17 H17 0.9300 . ?
 C0AA C1AA 1.371(7) . ?
 C0AA C2AA 1.371(7) . ?
 C1AA H1AA 0.9300 . ?
 C1AA C4AA 1.362(9) . ?
 C2AA C3AA 1.378(7) . ?
 C3AA H3AA 0.9301 . ?
 C4AA H4AA 0.9302 . ?

loop_
  _geom_angle_atom_site_label_1
  _geom_angle_atom_site_label_2
  _geom_angle_atom_site_label_3
  _geom_angle
  _geom_angle_site_symmetry_1
  _geom_angle_site_symmetry_3
  _geom_angle_publ_flag
 O002 Eu01 Eu01 32.53(3) 1_656 3_767 ?
 O002 Eu01 Eu01 32.10(3) 3_666 3_767 ?
 O002 Eu01 O002 64.63(5) 1_656 3_666 ?
 O003 Eu01 Eu01 84.40(3) 3_566 3_767 ?
 O003 Eu01 O002 90.90(4) 3_566 1_656 ?
 O003 Eu01 O002 79.65(5) 3_566 3_666 ?
 O003 Eu01 O004 99.03(5) 3_566 1_455 ?
 O003 Eu01 O005 99.34(5) 3_566 1_655 ?
 O004 Eu01 Eu01 107.44(3) 1_455 3_767 ?
 O004 Eu01 O002 74.95(4) 1_455 1_656 ?
 O004 Eu01 O002 139.49(4) 1_455 3_666 ?
 O004 Eu01 O005 142.95(5) 1_455 1_655 ?
 O005 Eu01 Eu01 106.15(4) 1_655 3_767 ?
 O005 Eu01 O002 75.65(5) 1_655 3_666 ?
 O005 Eu01 O002 136.37(5) 1_655 1_656 ?
 O006 Eu01 Eu01 159.09(4) . 3_767 ?
 O006 Eu01 O002 140.09(5) . 3_666 ?
 O006 Eu01 O002 144.31(5) . 1_656 ?
 O006 Eu01 O003 74.73(5) . 3_566 ?
 O006 Eu01 O004 75.33(5) . 1_455 ?
 O006 Eu01 O005 78.90(5) . 1_655 ?
 O007 Eu01 Eu01 98.72(4) . 3_767 ?
 O007 Eu01 O002 92.05(5) . 1_656 ?
 O007 Eu01 O002 102.67(5) . 3_666 ?
 O007 Eu01 O003 176.83(5) . 3_566 ?
 O007 Eu01 O004 80.63(5) . 1_455 ?
 O007 Eu01 O005 79.28(5) . 1_655 ?
 O007 Eu01 O006 102.17(5) . . ?
 Eu01 O002 Eu01 115.37(5) 1_454 3_666 ?
 C00G O002 Eu01 118.97(10) . 3_666 ?
 C00G O002 Eu01 124.50(11) . 1_454 ?
 C00G O003 Eu01 144.76(12) . 3_566 ?
 C00I O004 Eu01 144.27(13) . 1_655 ?
 C00O O005 Eu01 140.94(13) . 1_455 ?
 C00O O006 Eu01 144.24(13) . . ?
 C00I O007 Eu01 139.29(13) . . ?
 C00L O008 C00X 117.65(16) . . ?
 C00N O009 C018 117.08(18) . . ?
 C00S O00A C00T 117.24(16) . . ?
 C00R O00B C012 117.21(16) . . ?
 C00M O00C C011 117.92(17) . . ?
 C010 O00D C017 116.99(18) . . ?
 C00F C00E C00G 120.80(16) . . ?
 C00F C00E C00H 119.30(17) . . ?
 C00H C00E C00G 119.63(17) . . ?
 C00E C00F H00F 119.8 . . ?
 C00E C00F C00K 120.47(18) . . ?
 C00K C00F H00F 119.8 . . ?
 O002 C00G C00E 118.72(16) . . ?
 O003 C00G O002 122.17(16) . . ?
 O003 C00G C00E 119.04(16) . . ?
 C00E C00H H00H 119.8 . . ?
 C00L C00H C00E 120.46(18) . . ?
 C00L C00H H00H 119.8 . . ?
 O004 C00I O007 123.92(17) . . ?
 O004 C00I C00J 118.36(17) . . ?
 O007 C00I C00J 117.60(17) . . ?
 C00U C00J C00I 119.10(17) . . ?
 C00U C00J C00W 119.39(18) . . ?
 C00W C00J C00I 121.34(17) . . ?
 C00F C00K H00K 120.0 . . ?
 C00M C00K C00F 120.08(18) . . ?
 C00M C00K H00K 120.0 . . ?
 O008 C00L C00H 125.43(18) . . ?
 O008 C00L C00M 114.74(16) . . ?
 C00H C00L C00M 119.73(17) . . ?
 O00C C00M C00K 125.07(18) . . ?
 O00C C00M C00L 115.41(17) . . ?
 C00K C00M C00L 119.52(17) . . ?
 O009 C00N C00R 115.18(18) . . ?
 O009 C00N C00V 124.67(19) . . ?
 C00V C00N C00R 120.15(18) . . ?
 O005 C00O C00P 118.26(17) . . ?
 O006 C00O O005 125.26(17) . . ?
 O006 C00O C00P 116.47(17) . . ?
 C00Q C00P C00O 120.78(18) . . ?
 C013 C00P C00O 119.15(18) . . ?
 C013 C00P C00Q 120.07(18) . . ?
 C00P C00Q H00Q 120.0 . . ?
 C00S C00Q C00P 119.97(19) . . ?
 C00S C00Q H00Q 120.0 . . ?
 O00B C00R C00N 115.22(17) . . ?
 O00B C00R C00W 125.39(19) . . ?
 C00W C00R C00N 119.37(18) . . ?
 O00A C00S C00Q 125.8(2) . . ?
 O00A C00S C010 114.80(17) . . ?
 C00Q C00S C010 119.38(19) . . ?
 O00A C00T H00A 109.9 . . ?
 O00A C00T H00B 109.9 . . ?
 O00A C00T C00Y 108.71(17) . . ?
 H00A C00T H00B 108.3 . . ?
 C00Y C00T H00A 109.9 . . ?
 C00Y C00T H00B 109.9 . . ?
 C00J C00U H00U 119.8 . . ?
 C00J C00U C00V 120.49(19) . . ?
 C00V C00U H00U 119.8 . . ?
 C00N C00V C00U 119.96(19) . . ?
 C00N C00V H00V 120.0 . . ?
 C00U C00V H00V 120.0 . . ?
 C00J C00W H00W 119.7 . . ?
 C00R C00W C00J 120.50(19) . . ?
 C00R C00W H00W 119.7 . . ?
 O008 C00X H00C 110.0 . . ?
 O008 C00X H00D 110.0 . . ?
 O008 C00X C00Y 108.31(17) . . ?
 H00C C00X H00D 108.4 . . ?
 C00Y C00X H00C 110.0 . . ?
 C00Y C00X H00D 110.0 . . ?
 C00T C00Y H00E 108.1 . . ?
 C00T C00Y H00G 108.1 . . ?
 C00X C00Y C00T 116.8(2) . . ?
 C00X C00Y H00E 108.1 . . ?
 C00X C00Y H00G 108.1 . . ?
 H00E C00Y H00G 107.3 . . ?
 C010 C00Z H00Z 120.1 . . ?
 C010 C00Z C013 119.9(2) . . ?
 C013 C00Z H00Z 120.1 . . ?
 O00D C010 C00S 115.20(19) . . ?
 O00D C010 C00Z 124.4(2) . . ?
 C00Z C010 C00S 120.39(18) . . ?
 O00C C011 H01A 110.1 . . ?
 O00C C011 H01B 110.1 . . ?
 O00C C011 C014 108.1(2) . . ?
 H01A C011 H01B 108.4 . . ?
 C014 C011 H01A 110.1 . . ?
 C014 C011 H01B 110.1 . . ?
 O00B C012 H01C 109.9 . . ?
 O00B C012 H01D 109.9 . . ?
 O00B C012 C015 108.7(2) . . ?
 H01C C012 H01D 108.3 . . ?
 C015 C012 H01C 109.9 . . ?
 C015 C012 H01D 109.9 . . ?
 C00P C013 C00Z 120.3(2) . . ?
 C00P C013 H013 119.9 . . ?
 C00Z C013 H013 119.9 . . ?
 C011 C014 H01E 108.5 . . ?
 C011 C014 H01F 108.5 . . ?
 C011 C014 C017 115.3(2) . . ?
 H01E C014 H01F 107.5 . . ?
 C017 C014 H01E 108.5 . . ?
 C017 C014 H01F 108.5 . . ?
 C012 C015 C012 116.3(3) . 4_565 ?
 C012 C015 H01G 108.2 . . ?
 C012 C015 H01G 108.2 4_565 . ?
 C012 C015 H01H 108.2 4_565 . ?
 C012 C015 H01H 108.2 . . ?
 H01G C015 H01H 107.4 . . ?
 H01I C016 H01J 107.5 . . ?
 C018 C016 H01I 108.4 . . ?
 C018 C016 H01I 108.4 4_565 . ?
 C018 C016 H01J 108.4 4_565 . ?
 C018 C016 H01J 108.4 . . ?
 C018 C016 C018 115.5(3) . 4_565 ?
 O00D C017 C014 108.0(2) . . ?
 O00D C017 H01K 110.1 . . ?
 O00D C017 H01L 110.1 . . ?
 C014 C017 H01K 110.1 . . ?
 C014 C017 H01L 110.1 . . ?
 H01K C017 H01L 108.4 . . ?
 O009 C018 C016 108.2(2) . . ?
 O009 C018 H01M 110.1 . . ?
 O009 C018 H01N 110.1 . . ?
 C016 C018 H01M 110.1 . . ?
 C016 C018 H01N 110.1 . . ?
 H01M C018 H01N 108.4 . . ?
 C2 C7 H7 120.0 . . ?
 C2 C7 C1 120.0 . . ?
 C2 C7 C5 67.9(7) . . ?
 C2 C7 C11 108.1(8) . . ?
 C1 C7 H7 120.0 . . ?
 C1 C7 C5 61.5(6) . . ?
 C1 C7 C11 38.3(7) . . ?
 C5 C7 H7 148.6 . . ?
 C5 C7 C11 40.6(4) . . ?
 C11 C7 H7 118.3 . . ?
 C7 C2 H2 120.0 . . ?
 C7 C2 C12 120.0 . . ?
 C7 C2 C5 70.7(7) . . ?
 C12 C2 H2 120.0 . . ?
 C12 C2 C5 59.2(7) . . ?
 C5 C2 H2 147.5 . . ?
 C2 C12 H12 120.0 . . ?
 C2 C12 C6 116.9(8) . . ?
 C2 C12 C5 76.8(8) . . ?
 C4 C12 C2 120.0 . . ?
 C4 C12 H12 120.0 . . ?
 C4 C12 C6 6.0(10) . . ?
 C4 C12 C5 56.5(7) . . ?
 C6 C12 H12 122.9 . . ?
 C6 C12 C5 50.7(7) . . ?
 C5 C12 H12 141.2 . . ?
 C12 C4 H4 120.0 . . ?
 C12 C4 C5 72.8(9) . . ?
 C12 C4 C10 152.5(13) . . ?
 C3 C4 C12 120.0 . . ?
 C3 C4 H4 120.0 . . ?
 C3 C4 C5 64.6(8) . . ?
 C3 C4 C10 48.0(12) . . ?
 C5 C4 H4 136.4 . . ?
 C10 C4 H4 77.4 . . ?
 C10 C4 C5 110.4(16) . . ?
 C4 C3 H3 120.0 . . ?
 C4 C3 C1 120.0 . . ?
 C4 C3 C5 61.2(9) . . ?
 C4 C3 C11 112.0(9) . . ?
 C4 C3 C8 159.1(11) . . ?
 C1 C3 H3 120.0 . . ?
 C1 C3 C5 75.3(9) . . ?
 C1 C3 C11 47.8(9) . . ?
 C1 C3 C8 59.7(13) . . ?
 C6 C3 C4 6.4(12) . . ?
 C6 C3 H3 117.9 . . ?
 C6 C3 C1 121.7(10) . . ?
 C6 C3 C5 57.9(8) . . ?
 C6 C3 C11 108.2(13) . . ?
 C6 C3 C8 153.1(16) . . ?
 C6 C3 C9 135.7(19) . . ?
 C5 C3 H3 137.4 . . ?
 C5 C3 C11 50.9(6) . . ?
 C5 C3 C8 101.0(13) . . ?
 C11 C3 H3 107.3 . . ?
 C8 C3 H3 64.5 . . ?
 C8 C3 C11 50.5(7) . . ?
 C9 C3 C4 135.6(17) . . ?
 C9 C3 H3 22.8 . . ?
 C9 C3 C1 102.0(18) . . ?
 C9 C3 C5 152.2(16) . . ?
 C9 C3 C11 106.5(15) . . ?
 C9 C3 C8 56.6(9) . . ?
 C10 C3 C4 67.9(16) . . ?
 C10 C3 H3 59.9 . . ?
 C10 C3 C1 151.3(16) . . ?
 C10 C3 C6 69.5(14) . . ?
 C10 C3 C5 126.0(19) . . ?
 C10 C3 C11 159.6(17) . . ?
 C10 C3 C8 123.6(14) . . ?
 C10 C3 C9 68.3(10) . . ?
 C7 C1 H1 120.0 . . ?
 C7 C1 C5 75.8(7) . . ?
 C7 C1 C8 157.5(12) . . ?
 C3 C1 C7 120.0 . . ?
 C3 C1 H1 120.0 . . ?
 C3 C1 C5 56.3(7) . . ?
 C3 C1 C8 66.3(14) . . ?
 C5 C1 H1 143.2 . . ?
 C11 C1 C7 98.9(13) . . ?
 C11 C1 C3 78.0(13) . . ?
 C11 C1 H1 93.1 . . ?
 C11 C1 C5 50.3(7) . . ?
 C11 C1 C8 60.0(10) . . ?
 C8 C1 H1 58.5 . . ?
 C8 C1 C5 93.8(12) . . ?
 C12 C6 H6 58.9 . . ?
 C3 C6 C12 120.1(16) . . ?
 C3 C6 H6 165.2 . . ?
 C3 C6 C5 70.6(9) . . ?
 C3 C6 C10 50.6(9) . . ?
 C5 C6 C12 73.1(11) . . ?
 C5 C6 H6 120.0 . . ?
 C5 C6 C10 120.0 . . ?
 C10 C6 C12 143.9(12) . . ?
 C10 C6 H6 120.0 . . ?
 C7 C5 H5 90.0 . . ?
 C2 C5 C7 41.4(4) . . ?
 C2 C5 H5 64.4 . . ?
 C12 C5 C7 80.8(8) . . ?
 C12 C5 C2 44.0(5) . . ?
 C12 C5 C1 104.4(10) . . ?
 C12 C5 H5 72.7 . . ?
 C4 C5 C7 105.0(10) . . ?
 C4 C5 C2 87.5(10) . . ?
 C4 C5 C12 50.6(7) . . ?
 C4 C5 C3 54.3(7) . . ?
 C4 C5 C1 93.3(9) . . ?
 C4 C5 H5 116.3 . . ?
 C3 C5 C7 85.0(9) . . ?
 C3 C5 C2 104.8(10) . . ?
 C3 C5 C12 94.9(11) . . ?
 C3 C5 C1 48.4(6) . . ?
 C3 C5 H5 167.3 . . ?
 C1 C5 C7 42.8(5) . . ?
 C1 C5 C2 79.9(8) . . ?
 C1 C5 H5 130.8 . . ?
 C6 C5 C7 108.8(8) . . ?
 C6 C5 C2 93.2(9) . . ?
 C6 C5 C12 56.2(10) . . ?
 C6 C5 C4 5.8(10) . . ?
 C6 C5 C3 51.5(9) . . ?
 C6 C5 C1 93.3(8) . . ?
 C6 C5 H5 120.0 . . ?
 C6 C5 C11 120.0 . . ?
 C11 C5 C7 71.2(9) . . ?
 C11 C5 C2 112.1(10) . . ?
 C11 C5 C12 148.6(10) . . ?
 C11 C5 C4 123.5(10) . . ?
 C11 C5 C3 69.4(9) . . ?
 C11 C5 C1 44.7(7) . . ?
 C11 C5 H5 120.0 . . ?
 C7 C11 H11 91.6 . . ?
 C3 C11 C7 80.7(8) . . ?
 C3 C11 H11 171.7 . . ?
 C1 C11 C7 42.8(8) . . ?
 C1 C11 C3 54.2(8) . . ?
 C1 C11 C5 85.0(10) . . ?
 C1 C11 H11 117.8 . . ?
 C1 C11 C8 67.7(11) . . ?
 C5 C11 C7 68.2(8) . . ?
 C5 C11 C3 59.7(7) . . ?
 C5 C11 H11 120.0 . . ?
 C5 C11 C8 120.0 . . ?
 C8 C11 C7 110.1(8) . . ?
 C8 C11 C3 61.0(7) . . ?
 C8 C11 H11 120.0 . . ?
 C3 C8 H8 168.0 . . ?
 C1 C8 C3 54.0(7) . . ?
 C1 C8 H8 122.9 . . ?
 C11 C8 C3 68.5(7) . . ?
 C11 C8 C1 52.3(8) . . ?
 C11 C8 H8 120.0 . . ?
 C11 C8 C9 120.0 . . ?
 C9 C8 C3 52.3(7) . . ?
 C9 C8 C1 94.0(9) . . ?
 C9 C8 H8 120.0 . . ?
 C3 C9 C8 71.1(11) . . ?
 C3 C9 H9 165.0 . . ?
 C3 C9 C10 50.1(11) . . ?
 C8 C9 H9 120.0 . . ?
 C10 C9 C8 120.0 . . ?
 C10 C9 H9 120.0 . . ?
 C4 C10 H10 114.4 . . ?
 C3 C10 C4 64.1(10) . . ?
 C3 C10 C6 59.8(11) . . ?
 C3 C10 C9 61.6(11) . . ?
 C3 C10 H10 167.8 . . ?
 C6 C10 C4 7.3(11) . . ?
 C6 C10 H10 120.0 . . ?
 C9 C10 C4 125.3(9) . . ?
 C9 C10 C6 120.0 . . ?
 C9 C10 H10 120.0 . . ?
 C14 C26 H26 120.0 . . ?
 C14 C26 C17 120.0 . . ?
 C17 C26 H26 120.0 . . ?
 C26 C14 H14 120.0 . . ?
 C15 C14 C26 120.0 . . ?
 C15 C14 H14 120.0 . . ?
 C14 C15 H15 120.0 . . ?
 C14 C15 C13 120.0 . . ?
 C13 C15 H15 120.0 . . ?
 C15 C13 H13 120.0 . . ?
 C16 C13 C15 120.0 . . ?
 C16 C13 H13 120.0 . . ?
 C13 C16 H16 120.0 . . ?
 C17 C16 C13 120.0 . . ?
 C17 C16 H16 120.0 . . ?
 C26 C17 H17 120.0 . . ?
 C16 C17 C26 120.0 . . ?
 C16 C17 H17 120.0 . . ?
 C1AA C0AA C2AA 125(2) . . ?
 C0AA C1AA H1AA 121.6 . . ?
 C4AA C1AA C0AA 117(2) . . ?
 C4AA C1AA H1AA 121.6 . . ?
 C0AA C2AA C3AA 109(2) . . ?
 C2AA C3AA H3AA 113.5 . . ?
 C1AA C4AA H4AA 116.8 . . ?

loop_
  _geom_torsion_atom_site_label_1
  _geom_torsion_atom_site_label_2
  _geom_torsion_atom_site_label_3
  _geom_torsion_atom_site_label_4
  _geom_torsion
  _geom_torsion_site_symmetry_1
  _geom_torsion_site_symmetry_2
  _geom_torsion_site_symmetry_3
  _geom_torsion_site_symmetry_4
  _geom_torsion_publ_flag
 Eu01 O002 C00G O003 -73.8(2) 1_454 . . . ?
 Eu01 O002 C00G O003 93.33(18) 3_666 . . . ?
 Eu01 O002 C00G C00E 103.27(16) 1_454 . . . ?
 Eu01 O002 C00G C00E -89.63(16) 3_666 . . . ?
 Eu01 O003 C00G O002 -26.9(3) 3_566 . . . ?
 Eu01 O003 C00G C00E 156.03(15) 3_566 . . . ?
 Eu01 O004 C00I O007 -63.8(3) 1_655 . . . ?
 Eu01 O004 C00I C00J 120.2(2) 1_655 . . . ?
 Eu01 O005 C00O O006 -44.0(3) 1_455 . . . ?
 Eu01 O005 C00O C00P 134.97(17) 1_455 . . . ?
 Eu01 O006 C00O O005 -37.9(4) . . . . ?
 Eu01 O006 C00O C00P 143.13(18) . . . . ?
 Eu01 O007 C00I O004 -24.4(3) . . . . ?
 Eu01 O007 C00I C00J 151.57(15) . . . . ?
 O004 C00I C00J C00U 15.0(3) . . . . ?
 O004 C00I C00J C00W -169.80(18) . . . . ?
 O005 C00O C00P C00Q 16.1(3) . . . . ?
 O005 C00O C00P C013 -163.3(2) . . . . ?
 O006 C00O C00P C00Q -164.87(19) . . . . ?
 O006 C00O C00P C013 15.7(3) . . . . ?
 O007 C00I C00J C00U -161.20(18) . . . . ?
 O007 C00I C00J C00W 14.0(3) . . . . ?
 O008 C00L C00M O00C 3.1(3) . . . . ?
 O008 C00L C00M C00K -177.11(19) . . . . ?
 O008 C00X C00Y C00T 71.1(3) . . . . ?
 O009 C00N C00R O00B -1.9(3) . . . . ?
 O009 C00N C00R C00W 176.64(19) . . . . ?
 O009 C00N C00V C00U -179.2(2) . . . . ?
 O00A C00S C010 O00D -1.2(3) . . . . ?
 O00A C00S C010 C00Z 178.1(2) . . . . ?
 O00A C00T C00Y C00X -72.2(2) . . . . ?
 O00B C00R C00W C00J -178.65(19) . . . . ?
 O00B C012 C015 C012 -71.8(3) . . . 4_565 ?
 O00C C011 C014 C017 -69.6(3) . . . . ?
 C00E C00F C00K C00M -1.9(3) . . . . ?
 C00E C00H C00L O008 -178.65(19) . . . . ?
 C00E C00H C00L C00M -2.5(3) . . . . ?
 C00F C00E C00G O002 -17.3(2) . . . . ?
 C00F C00E C00G O003 159.84(17) . . . . ?
 C00F C00E C00H C00L -3.5(3) . . . . ?
 C00F C00K C00M O00C 175.59(19) . . . . ?
 C00F C00K C00M C00L -4.2(3) . . . . ?
 C00G C00E C00F C00K -168.29(17) . . . . ?
 C00G C00E C00H C00L 170.62(18) . . . . ?
 C00H C00E C00F C00K 5.7(3) . . . . ?
 C00H C00E C00G O002 168.70(17) . . . . ?
 C00H C00E C00G O003 -14.2(3) . . . . ?
 C00H C00L C00M O00C -173.40(19) . . . . ?
 C00H C00L C00M C00K 6.4(3) . . . . ?
 C00I C00J C00U C00V 172.46(18) . . . . ?
 C00I C00J C00W C00R -174.89(18) . . . . ?
 C00J C00U C00V C00N 2.1(3) . . . . ?
 C00L O008 C00X C00Y 179.43(19) . . . . ?
 C00M O00C C011 C014 -173.72(19) . . . . ?
 C00N O009 C018 C016 -178.9(2) . . . . ?
 C00N C00R C00W C00J 3.0(3) . . . . ?
 C00O C00P C00Q C00S -179.09(19) . . . . ?
 C00O C00P C013 C00Z 177.3(2) . . . . ?
 C00P C00Q C00S O00A -178.4(2) . . . . ?
 C00P C00Q C00S C010 1.7(3) . . . . ?
 C00Q C00P C013 C00Z -2.1(3) . . . . ?
 C00Q C00S C010 O00D 178.7(2) . . . . ?
 C00Q C00S C010 C00Z -2.0(3) . . . . ?
 C00R O00B C012 C015 178.32(19) . . . . ?
 C00R C00N C00V C00U 1.2(3) . . . . ?
 C00S O00A C00T C00Y -179.38(18) . . . . ?
 C00T O00A C00S C00Q 10.8(3) . . . . ?
 C00T O00A C00S C010 -169.3(2) . . . . ?
 C00U C00J C00W C00R 0.3(3) . . . . ?
 C00V C00N C00R O00B 177.74(19) . . . . ?
 C00V C00N C00R C00W -3.7(3) . . . . ?
 C00W C00J C00U C00V -2.8(3) . . . . ?
 C00X O008 C00L C00H -19.8(3) . . . . ?
 C00X O008 C00L C00M 163.95(19) . . . . ?
 C010 O00D C017 C014 -177.7(2) . . . . ?
 C010 C00Z C013 C00P 1.8(4) . . . . ?
 C011 O00C C00M C00K 0.9(3) . . . . ?
 C011 O00C C00M C00L -179.36(19) . . . . ?
 C011 C014 C017 O00D 74.8(3) . . . . ?
 C012 O00B C00R C00N -166.63(19) . . . . ?
 C012 O00B C00R C00W 14.9(3) . . . . ?
 C013 C00P C00Q C00S 0.3(3) . . . . ?
 C013 C00Z C010 O00D 179.5(2) . . . . ?
 C013 C00Z C010 C00S 0.3(4) . . . . ?
 C017 O00D C010 C00S 167.3(2) . . . . ?
 C017 O00D C010 C00Z -12.0(3) . . . . ?
 C018 O009 C00N C00R 171.3(2) . . . . ?
 C018 O009 C00N C00V -8.3(3) . . . . ?
 C018 C016 C018 O009 72.6(4) 4_565 . . . ?
 C7 C2 C12 C4 0.0 . . . . ?
 C7 C2 C12 C6 -5.9(11) . . . . ?
 C7 C2 C12 C5 -37.9(6) . . . . ?
 C7 C1 C5 C2 -21.7(4) . . . . ?
 C7 C1 C5 C12 -58.5(9) . . . . ?
 C7 C1 C5 C4 -108.6(10) . . . . ?
 C7 C1 C5 C3 -142.1(6) . . . . ?
 C7 C1 C5 C6 -114.4(9) . . . . ?
 C7 C1 C5 C11 114.7(14) . . . . ?
 C7 C1 C11 C3 -119.0(3) . . . . ?
 C7 C1 C11 C5 -63.0(9) . . . . ?
 C7 C1 C11 C8 171.6(12) . . . . ?
 C7 C1 C8 C3 -112(3) . . . . ?
 C7 C1 C8 C11 -22(3) . . . . ?
 C7 C1 C8 C9 -148(3) . . . . ?
 C7 C5 C11 C3 91.8(9) . . . . ?
 C7 C5 C11 C1 40.7(9) . . . . ?
 C7 C5 C11 C8 101.3(8) . . . . ?
 C7 C11 C8 C3 66.4(10) . . . . ?
 C7 C11 C8 C1 6.1(9) . . . . ?
 C7 C11 C8 C9 75.8(8) . . . . ?
 C2 C7 C1 C3 0.0 . . . . ?
 C2 C7 C1 C5 36.1(7) . . . . ?
 C2 C7 C1 C11 81.2(12) . . . . ?
 C2 C7 C1 C8 100(3) . . . . ?
 C2 C12 C4 C3 0.0 . . . . ?
 C2 C12 C4 C5 -45.8(8) . . . . ?
 C2 C12 C4 C10 56(3) . . . . ?
 C2 C12 C6 C3 13(2) . . . . ?
 C2 C12 C6 C5 -41.9(10) . . . . ?
 C2 C12 C6 C10 76(2) . . . . ?
 C2 C12 C5 C7 22.2(3) . . . . ?
 C2 C12 C5 C4 140.4(6) . . . . ?
 C2 C12 C5 C3 106.3(9) . . . . ?
 C2 C12 C5 C1 58.1(9) . . . . ?
 C2 C12 C5 C6 142.3(9) . . . . ?
 C2 C12 C5 C11 49(2) . . . . ?
 C2 C5 C11 C7 6.4(6) . . . . ?
 C2 C5 C11 C3 98.2(11) . . . . ?
 C2 C5 C11 C1 47.1(13) . . . . ?
 C2 C5 C11 C8 107.7(9) . . . . ?
 C12 C4 C3 C1 0.0 . . . . ?
 C12 C4 C3 C6 -107(9) . . . . ?
 C12 C4 C3 C5 -49.3(9) . . . . ?
 C12 C4 C3 C11 -52.9(10) . . . . ?
 C12 C4 C3 C8 -83(4) . . . . ?
 C12 C4 C3 C9 159(2) . . . . ?
 C12 C4 C3 C10 149.2(17) . . . . ?
 C12 C4 C5 C7 64.2(8) . . . . ?
 C12 C4 C5 C2 26.3(4) . . . . ?
 C12 C4 C5 C3 136.6(6) . . . . ?
 C12 C4 C5 C1 106.0(8) . . . . ?
 C12 C4 C5 C6 -164(10) . . . . ?
 C12 C4 C5 C11 141.3(13) . . . . ?
 C12 C4 C10 C3 -74(3) . . . . ?
 C12 C4 C10 C6 -126(8) . . . . ?
 C12 C4 C10 C9 -82(3) . . . . ?
 C12 C6 C5 C7 64.4(10) . . . . ?
 C12 C6 C5 C2 25.2(6) . . . . ?
 C12 C6 C5 C4 15(9) . . . . ?
 C12 C6 C5 C3 131.6(17) . . . . ?
 C12 C6 C5 C1 105.2(12) . . . . ?
 C12 C6 C5 C11 143.0(12) . . . . ?
 C12 C6 C10 C4 36(6) . . . . ?
 C12 C6 C10 C3 -89(2) . . . . ?
 C12 C6 C10 C9 -102.8(18) . . . . ?
 C12 C5 C11 C7 -28.0(19) . . . . ?
 C12 C5 C11 C3 64(2) . . . . ?
 C12 C5 C11 C1 13(2) . . . . ?
 C12 C5 C11 C8 73.3(19) . . . . ?
 C4 C12 C6 C3 -110(10) . . . . ?
 C4 C12 C6 C5 -165(9) . . . . ?
 C4 C12 C6 C10 -46(9) . . . . ?
 C4 C12 C5 C7 -118.2(7) . . . . ?
 C4 C12 C5 C2 -140.4(5) . . . . ?
 C4 C12 C5 C3 -34.1(6) . . . . ?
 C4 C12 C5 C1 -82.3(9) . . . . ?
 C4 C12 C5 C6 1.9(11) . . . . ?
 C4 C12 C5 C11 -91(2) . . . . ?
 C4 C3 C1 C7 0.0 . . . . ?
 C4 C3 C1 C5 -43.4(9) . . . . ?
 C4 C3 C1 C11 -93.4(12) . . . . ?
 C4 C3 C1 C8 -155.7(13) . . . . ?
 C4 C3 C6 C12 63(8) . . . . ?
 C4 C3 C6 C5 119(9) . . . . ?
 C4 C3 C6 C10 -74(9) . . . . ?
 C4 C3 C5 C7 112.5(9) . . . . ?
 C4 C3 C5 C2 75.8(10) . . . . ?
 C4 C3 C5 C12 32.2(5) . . . . ?
 C4 C3 C5 C1 137.2(6) . . . . ?
 C4 C3 C5 C6 -6.4(13) . . . . ?
 C4 C3 C5 C11 -175.8(10) . . . . ?
 C4 C3 C11 C7 74.2(8) . . . . ?
 C4 C3 C11 C1 111.2(8) . . . . ?
 C4 C3 C11 C5 4.0(9) . . . . ?
 C4 C3 C11 C8 -166.5(13) . . . . ?
 C4 C3 C8 C1 95(3) . . . . ?
 C4 C3 C8 C11 37(3) . . . . ?
 C4 C3 C8 C9 -132(4) . . . . ?
 C4 C3 C9 C8 157.8(17) . . . . ?
 C4 C3 C9 C10 -9.6(11) . . . . ?
 C4 C3 C10 C6 6.6(13) . . . . ?
 C4 C3 C10 C9 172.8(9) . . . . ?
 C4 C5 C11 C7 -95.9(13) . . . . ?
 C4 C5 C11 C3 -4.1(9) . . . . ?
 C4 C5 C11 C1 -55.2(16) . . . . ?
 C4 C5 C11 C8 5.5(12) . . . . ?
 C3 C4 C5 C7 -72.3(8) . . . . ?
 C3 C4 C5 C2 -110.3(8) . . . . ?
 C3 C4 C5 C12 -136.6(6) . . . . ?
 C3 C4 C5 C1 -30.6(5) . . . . ?
 C3 C4 C5 C6 59(10) . . . . ?
 C3 C4 C5 C11 4.7(11) . . . . ?
 C3 C4 C10 C6 -52(8) . . . . ?
 C3 C4 C10 C9 -7.8(10) . . . . ?
 C3 C1 C5 C7 142.1(6) . . . . ?
 C3 C1 C5 C2 120.4(9) . . . . ?
 C3 C1 C5 C12 83.6(10) . . . . ?
 C3 C1 C5 C4 33.5(6) . . . . ?
 C3 C1 C5 C6 27.7(9) . . . . ?
 C3 C1 C5 C11 -103.2(14) . . . . ?
 C3 C1 C11 C7 119.0(3) . . . . ?
 C3 C1 C11 C5 55.9(7) . . . . ?
 C3 C1 C11 C8 -69.4(10) . . . . ?
 C3 C1 C8 C11 89.5(8) . . . . ?
 C3 C1 C8 C9 -36.0(7) . . . . ?
 C3 C6 C5 C7 -67.1(12) . . . . ?
 C3 C6 C5 C2 -106.4(13) . . . . ?
 C3 C6 C5 C12 -131.6(17) . . . . ?
 C3 C6 C5 C4 -117(10) . . . . ?
 C3 C6 C5 C1 -26.4(8) . . . . ?
 C3 C6 C5 C11 11.5(10) . . . . ?
 C3 C6 C10 C4 125(8) . . . . ?
 C3 C6 C10 C9 -14.1(12) . . . . ?
 C3 C5 C11 C7 -91.8(9) . . . . ?
 C3 C5 C11 C1 -51.1(9) . . . . ?
 C3 C5 C11 C8 9.6(8) . . . . ?
 C3 C11 C8 C1 -60.3(9) . . . . ?
 C3 C11 C8 C9 9.5(9) . . . . ?
 C3 C8 C9 C10 11.2(10) . . . . ?
 C3 C9 C10 C4 7.9(10) . . . . ?
 C3 C9 C10 C6 13.8(12) . . . . ?
 C1 C7 C2 C12 0.0 . . . . ?
 C1 C7 C2 C5 -34.0(6) . . . . ?
 C1 C3 C6 C12 -13(3) . . . . ?
 C1 C3 C6 C5 42.4(12) . . . . ?
 C1 C3 C6 C10 -150.5(19) . . . . ?
 C1 C3 C5 C7 -24.7(4) . . . . ?
 C1 C3 C5 C2 -61.4(9) . . . . ?
 C1 C3 C5 C12 -105.0(9) . . . . ?
 C1 C3 C5 C4 -137.2(6) . . . . ?
 C1 C3 C5 C6 -143.6(10) . . . . ?
 C1 C3 C5 C11 47.0(9) . . . . ?
 C1 C3 C11 C7 -37.0(5) . . . . ?
 C1 C3 C11 C5 -107.2(11) . . . . ?
 C1 C3 C11 C8 82.3(13) . . . . ?
 C1 C3 C8 C11 -58.2(8) . . . . ?
 C1 C3 C8 C9 132.2(11) . . . . ?
 C1 C3 C9 C8 -40.9(9) . . . . ?
 C1 C3 C9 C10 151.8(15) . . . . ?
 C1 C3 C10 C4 112(3) . . . . ?
 C1 C3 C10 C6 119(3) . . . . ?
 C1 C3 C10 C9 -75(3) . . . . ?
 C1 C5 C11 C7 -40.7(9) . . . . ?
 C1 C5 C11 C3 51.1(9) . . . . ?
 C1 C5 C11 C8 60.6(12) . . . . ?
 C1 C11 C8 C3 60.3(9) . . . . ?
 C1 C11 C8 C9 69.8(11) . . . . ?
 C1 C8 C9 C3 36.9(8) . . . . ?
 C1 C8 C9 C10 48.1(8) . . . . ?
 C6 C12 C4 C3 60(9) . . . . ?
 C6 C12 C4 C5 14(8) . . . . ?
 C6 C12 C4 C10 116(10) . . . . ?
 C6 C12 C5 C7 -120.1(9) . . . . ?
 C6 C12 C5 C2 -142.3(9) . . . . ?
 C6 C12 C5 C4 -1.9(11) . . . . ?
 C6 C12 C5 C3 -36.0(13) . . . . ?
 C6 C12 C5 C1 -84.2(11) . . . . ?
 C6 C12 C5 C11 -93.4(19) . . . . ?
 C6 C3 C1 C7 7.2(14) . . . . ?
 C6 C3 C1 C5 -36.2(11) . . . . ?
 C6 C3 C1 C11 -86.3(17) . . . . ?
 C6 C3 C1 C8 -149(2) . . . . ?
 C6 C3 C5 C7 118.9(11) . . . . ?
 C6 C3 C5 C2 82.2(14) . . . . ?
 C6 C3 C5 C12 38.6(15) . . . . ?
 C6 C3 C5 C4 6.4(13) . . . . ?
 C6 C3 C5 C1 143.6(10) . . . . ?
 C6 C3 C5 C11 -169.4(9) . . . . ?
 C6 C3 C11 C7 79.6(13) . . . . ?
 C6 C3 C11 C1 116.7(13) . . . . ?
 C6 C3 C11 C5 9.5(8) . . . . ?
 C6 C3 C11 C8 -161.0(16) . . . . ?
 C6 C3 C8 C1 101(3) . . . . ?
 C6 C3 C8 C11 43(3) . . . . ?
 C6 C3 C8 C9 -127(4) . . . . ?
 C6 C3 C9 C8 149(3) . . . . ?
 C6 C3 C9 C10 -18.7(16) . . . . ?
 C6 C3 C10 C4 -6.6(13) . . . . ?
 C6 C3 C10 C9 166.2(12) . . . . ?
 C6 C5 C11 C7 -101.3(8) . . . . ?
 C6 C5 C11 C3 -9.6(8) . . . . ?
 C6 C5 C11 C1 -60.6(12) . . . . ?
 C6 C5 C11 C8 0.0 . . . . ?
 C5 C7 C2 C12 34.0(6) . . . . ?
 C5 C7 C1 C3 -36.1(7) . . . . ?
 C5 C7 C1 C11 45.1(8) . . . . ?
 C5 C7 C1 C8 64(3) . . . . ?
 C5 C2 C12 C4 37.9(6) . . . . ?
 C5 C2 C12 C6 32.0(9) . . . . ?
 C5 C12 C4 C3 45.8(8) . . . . ?
 C5 C12 C4 C10 101(3) . . . . ?
 C5 C12 C6 C3 54.7(16) . . . . ?
 C5 C12 C6 C10 118.0(14) . . . . ?
 C5 C4 C3 C1 49.3(9) . . . . ?
 C5 C4 C3 C6 -58(9) . . . . ?
 C5 C4 C3 C11 -3.5(8) . . . . ?
 C5 C4 C3 C8 -34(4) . . . . ?
 C5 C4 C3 C9 -152(2) . . . . ?
 C5 C4 C3 C10 -161(2) . . . . ?
 C5 C4 C10 C3 18(2) . . . . ?
 C5 C4 C10 C6 -34(6) . . . . ?
 C5 C4 C10 C9 10(2) . . . . ?
 C5 C3 C1 C7 43.4(9) . . . . ?
 C5 C3 C1 C11 -50.0(9) . . . . ?
 C5 C3 C1 C8 -112.4(13) . . . . ?
 C5 C3 C6 C12 -55.9(17) . . . . ?
 C5 C3 C6 C10 167.1(11) . . . . ?
 C5 C3 C11 C7 70.2(9) . . . . ?
 C5 C3 C11 C1 107.2(11) . . . . ?
 C5 C3 C11 C8 -170.5(8) . . . . ?
 C5 C3 C8 C1 65.7(12) . . . . ?
 C5 C3 C8 C11 7.5(7) . . . . ?
 C5 C3 C8 C9 -162.1(16) . . . . ?
 C5 C3 C9 C8 40(4) . . . . ?
 C5 C3 C9 C10 -127(5) . . . . ?
 C5 C3 C10 C4 -20(2) . . . . ?
 C5 C3 C10 C6 -13.5(11) . . . . ?
 C5 C3 C10 C9 153(2) . . . . ?
 C5 C1 C11 C7 63.0(9) . . . . ?
 C5 C1 C11 C3 -55.9(7) . . . . ?
 C5 C1 C11 C8 -125.3(5) . . . . ?
 C5 C1 C8 C3 -50.5(10) . . . . ?
 C5 C1 C8 C11 39.0(5) . . . . ?
 C5 C1 C8 C9 -86.4(8) . . . . ?
 C5 C6 C10 C4 139(7) . . . . ?
 C5 C6 C10 C3 14.1(12) . . . . ?
 C5 C6 C10 C9 0.0 . . . . ?
 C5 C11 C8 C3 -9.5(9) . . . . ?
 C5 C11 C8 C1 -69.8(11) . . . . ?
 C5 C11 C8 C9 0.0 . . . . ?
 C11 C7 C2 C12 40.1(7) . . . . ?
 C11 C7 C2 C5 6.1(6) . . . . ?
 C11 C7 C1 C3 -81.2(12) . . . . ?
 C11 C7 C1 C5 -45.1(8) . . . . ?
 C11 C7 C1 C8 19(3) . . . . ?
 C11 C3 C1 C7 93.4(12) . . . . ?
 C11 C3 C1 C5 50.0(9) . . . . ?
 C11 C3 C1 C8 -62.3(9) . . . . ?
 C11 C3 C6 C12 -65(2) . . . . ?
 C11 C3 C6 C5 -8.7(7) . . . . ?
 C11 C3 C6 C10 158.5(17) . . . . ?
 C11 C3 C5 C7 -71.7(10) . . . . ?
 C11 C3 C5 C2 -108.4(11) . . . . ?
 C11 C3 C5 C12 -152.0(10) . . . . ?
 C11 C3 C5 C4 175.8(10) . . . . ?
 C11 C3 C5 C1 -47.0(9) . . . . ?
 C11 C3 C5 C6 169.4(9) . . . . ?
 C11 C3 C8 C1 58.2(8) . . . . ?
 C11 C3 C8 C9 -169.6(9) . . . . ?
 C11 C3 C9 C8 8.3(8) . . . . ?
 C11 C3 C9 C10 -159.0(19) . . . . ?
 C11 C3 C10 C4 -94(5) . . . . ?
 C11 C3 C10 C6 -87(5) . . . . ?
 C11 C3 C10 C9 79(5) . . . . ?
 C11 C1 C5 C7 -114.7(14) . . . . ?
 C11 C1 C5 C2 -136.4(13) . . . . ?
 C11 C1 C5 C12 -173.2(13) . . . . ?
 C11 C1 C5 C4 136.7(14) . . . . ?
 C11 C1 C5 C3 103.2(14) . . . . ?
 C11 C1 C5 C6 130.9(8) . . . . ?
 C11 C1 C8 C3 -89.5(8) . . . . ?
 C11 C1 C8 C9 -125.4(6) . . . . ?
 C11 C8 C9 C3 -11.2(10) . . . . ?
 C11 C8 C9 C10 0.0 . . . . ?
 C8 C3 C1 C7 155.7(13) . . . . ?
 C8 C3 C1 C5 112.4(13) . . . . ?
 C8 C3 C1 C11 62.3(9) . . . . ?
 C8 C3 C6 C12 -98(4) . . . . ?
 C8 C3 C6 C5 -42(3) . . . . ?
 C8 C3 C6 C10 125(4) . . . . ?
 C8 C3 C5 C7 -79.2(14) . . . . ?
 C8 C3 C5 C2 -115.9(13) . . . . ?
 C8 C3 C5 C12 -159.5(12) . . . . ?
 C8 C3 C5 C4 168.3(13) . . . . ?
 C8 C3 C5 C1 -54.4(14) . . . . ?
 C8 C3 C5 C6 161.9(15) . . . . ?
 C8 C3 C5 C11 -7.4(7) . . . . ?
 C8 C3 C11 C7 -119.3(10) . . . . ?
 C8 C3 C11 C1 -82.3(13) . . . . ?
 C8 C3 C11 C5 170.5(8) . . . . ?
 C8 C3 C9 C10 -167.4(11) . . . . ?
 C8 C3 C10 C4 -160.1(17) . . . . ?
 C8 C3 C10 C6 -154(2) . . . . ?
 C8 C3 C10 C9 12.7(11) . . . . ?
 C8 C1 C5 C7 -159.8(13) . . . . ?
 C8 C1 C5 C2 178.5(12) . . . . ?
 C8 C1 C5 C12 141.7(13) . . . . ?
 C8 C1 C5 C4 91.6(14) . . . . ?
 C8 C1 C5 C3 58.1(14) . . . . ?
 C8 C1 C5 C6 85.8(10) . . . . ?
 C8 C1 C5 C11 -45.1(6) . . . . ?
 C8 C1 C11 C7 -171.6(12) . . . . ?
 C8 C1 C11 C3 69.4(10) . . . . ?
 C8 C1 C11 C5 125.3(5) . . . . ?
 C8 C9 C10 C4 -5.9(13) . . . . ?
 C8 C9 C10 C3 -13.8(12) . . . . ?
 C8 C9 C10 C6 0.0 . . . . ?
 C9 C3 C1 C7 -165.0(14) . . . . ?
 C9 C3 C1 C5 151.6(16) . . . . ?
 C9 C3 C1 C11 101.6(14) . . . . ?
 C9 C3 C1 C8 39.2(8) . . . . ?
 C9 C3 C6 C12 155.6(19) . . . . ?
 C9 C3 C6 C5 -149(3) . . . . ?
 C9 C3 C6 C10 18.5(15) . . . . ?
 C9 C3 C5 C7 -113(4) . . . . ?
 C9 C3 C5 C2 -149(4) . . . . ?
 C9 C3 C5 C12 167(4) . . . . ?
 C9 C3 C5 C4 135(4) . . . . ?
 C9 C3 C5 C1 -88(4) . . . . ?
 C9 C3 C5 C6 129(5) . . . . ?
 C9 C3 C5 C11 -41(4) . . . . ?
 C9 C3 C11 C7 -128.3(16) . . . . ?
 C9 C3 C11 C1 -91.3(19) . . . . ?
 C9 C3 C11 C5 161.5(17) . . . . ?
 C9 C3 C11 C8 -9.0(9) . . . . ?
 C9 C3 C8 C1 -132.2(11) . . . . ?
 C9 C3 C8 C11 169.6(9) . . . . ?
 C9 C3 C10 C4 -172.8(9) . . . . ?
 C9 C3 C10 C6 -166.2(12) . . . . ?
 C10 C4 C3 C1 -149.2(17) . . . . ?
 C10 C4 C3 C6 103(9) . . . . ?
 C10 C4 C3 C5 161(2) . . . . ?
 C10 C4 C3 C11 157.9(19) . . . . ?
 C10 C4 C3 C8 128(4) . . . . ?
 C10 C4 C3 C9 9.6(12) . . . . ?
 C10 C4 C5 C7 -86.9(16) . . . . ?
 C10 C4 C5 C2 -124.8(13) . . . . ?
 C10 C4 C5 C12 -151.2(13) . . . . ?
 C10 C4 C5 C3 -14.6(16) . . . . ?
 C10 C4 C5 C1 -45.2(17) . . . . ?
 C10 C4 C5 C6 45(9) . . . . ?
 C10 C4 C5 C11 -10(2) . . . . ?
 C10 C3 C1 C7 -99(3) . . . . ?
 C10 C3 C1 C5 -142(4) . . . . ?
 C10 C3 C1 C11 168(3) . . . . ?
 C10 C3 C1 C8 106(3) . . . . ?
 C10 C3 C6 C12 137.0(14) . . . . ?
 C10 C3 C6 C5 -167.1(11) . . . . ?
 C10 C3 C5 C7 133.9(19) . . . . ?
 C10 C3 C5 C2 97(2) . . . . ?
 C10 C3 C5 C12 54(2) . . . . ?
 C10 C3 C5 C4 21(2) . . . . ?
 C10 C3 C5 C1 159(2) . . . . ?
 C10 C3 C5 C6 15.0(12) . . . . ?
 C10 C3 C5 C11 -154(2) . . . . ?
 C10 C3 C11 C7 160(5) . . . . ?
 C10 C3 C11 C1 -163(5) . . . . ?
 C10 C3 C11 C5 89(5) . . . . ?
 C10 C3 C11 C8 -81(5) . . . . ?
 C10 C3 C8 C1 -146(2) . . . . ?
 C10 C3 C8 C11 156(2) . . . . ?
 C10 C3 C8 C9 -14.1(13) . . . . ?
 C10 C3 C9 C8 167.4(11) . . . . ?
 C10 C6 C5 C7 -78.6(10) . . . . ?
 C10 C6 C5 C2 -117.9(9) . . . . ?
 C10 C6 C5 C12 -143.0(12) . . . . ?
 C10 C6 C5 C4 -128(10) . . . . ?
 C10 C6 C5 C3 -11.5(10) . . . . ?
 C10 C6 C5 C1 -37.9(8) . . . . ?
 C10 C6 C5 C11 0.0 . . . . ?
 C26 C14 C15 C13 0.0 . . . . ?
 C14 C26 C17 C16 0.0 . . . . ?
 C14 C15 C13 C16 0.0 . . . . ?
 C15 C13 C16 C17 0.0 . . . . ?
 C13 C16 C17 C26 0.0 . . . . ?
 C17 C26 C14 C15 0.0 . . . . ?
 C1AA C0AA C2AA C3AA 0.1(2) . . . . ?
 C2AA C0AA C1AA C4AA -0.2(3) . . . . ?

loop_
  _refln_index_h
  _refln_index_k
  _refln_index_l
  _refln_F_squared_meas
  _refln_F_squared_sigma
 -4 -26 10 137.94 12.37
 -4 -4 15 2.12 8.27
 -3 -23 8 43.27 9.73
 -2 -33 -1 107.23 10.41
 -2 -10 8 1408.22 58.01
 -1 34 5 60.44 5.23
 1 0 -25 346.83 20.3
 1 -5 -22 337.7 18.97
 1 -6 -21 10.08 8.3
 -6 -1 19 -0.02 4.55
 -5 -56 -9 4.18 4.78
 -5 -55 -7 2.06 4.68
 -5 -47 2 15.84 4.84
 -5 -41 6 81.05 5.98
 -5 -39 7 -1.78 5.27
 -5 -35 9 4.64 3.99
 -5 -30 11 4.19 4.09
 -5 -27 12 50.41 6.47
 -5 -20 14 18.74 5.97
 -5 -16 15 65.11 5.55
 -5 -11 16 1.48 4.06
 -5 -4 17 7.85 5.46
 -5 7 18 202.6 11.01
 -4 -53 -11 0.36 4
 -4 -45 0 127.04 7.82
 -4 -15 13 5.16 4.88
 -4 7 16 255.93 12.75
 -3 -49 -14 3.36 2.8
 -3 -16 10 394.83 17.81
 -3 1 13 73.09 5.23
 -2 -43 -14 56.3 4.38
 -2 -14 7 708.14 29.6
 -2 3 10 660.53 27.41
 -1 -30 -27 7.31 3.09
 -1 -31 -26 13.21 2.73
 -1 -34 -22 4.29 1.84
 -1 -12 3 1401.37 56.16
 0 -13 -30 4.98 4.22
 0 -15 -29 2.21 3.7
 0 54 -12 4.12 4.7
 0 49 -7 5.19 4.57
 0 35 -1 12.44 2.66
 1 6 -27 0.48 4.57
 1 7 -27 89.59 6.35
 1 2 -26 120.43 7.72
 1 -4 -23 41.57 4.94
 1 -7 -20 210.78 10.5
 1 38 -19 120.43 8.26
 1 38 -18 201.25 10.66
 1 38 -17 205.91 11.02
 1 38 -16 96.3 7.7
 1 -7 -15 581.3 24.89
 1 -3 -11 1.28 3.14
 1 -1 -10 90.04 5.45
 1 29 -9 193.99 10.4
 1 5 -8 1095.89 44.5
 1 26 -8 541.96 23.21
 1 12 -7 45.19 4.2
 1 18 -7 20.14 3.19
 1 19 -7 1517.96 61.37
 -6 0 19 59.77 7.02
 -5 -53 -4 20.15 5.43
 -5 -48 1 45.73 6.3
 -5 -44 4 0.58 5.69
 -5 8 18 1.13 5.37
 -4 -49 -4 1.88 4.53
 -4 -48 -3 63.53 6.63
 -4 -47 -2 6.28 5.49
 -4 -46 -1 14.78 4.92
 -4 -39 4 4.18 5.67
 -4 -31 8 409.41 18.51
 -4 -19 12 16.42 4.78
 -4 -3 15 95.11 7.06
 -4 8 16 -1.2 4.17
 -3 -49 -17 1.79 2.8
 -3 -49 -15 6.85 3.14
 -3 -39 0 13.7 4.45
 -3 -36 2 360.9 16.39
 -3 -28 6 22.21 5.32
 -2 -43 -18 6.65 1.58
 -2 -41 -9 6.9 3.25
 -2 -23 4 134.37 8
 -1 -32 -25 8.82 2.66
 -1 -15 2 84.73 4.9
 -1 46 2 111.22 6.48
 -1 39 4 101.03 5.39
 0 -8 -32 4.58 5.26
 0 -11 -31 0.81 5.44
 0 -17 -28 55.04 5.34
 0 -21 -25 69.13 5.24
 0 46 -5 13.54 4.67
 0 44 -4 7.2 4.45
 0 31 0 1.21 3.56
 0 24 1 1137.51 45.63
 1 11 -28 8.28 5.96
 1 12 -28 25.56 6.17
 1 5 -27 86.7 7.57
 1 -1 -25 4.64 5.1
 1 -3 -24 4.81 4.75
 1 -8 -18 211.08 10.26
 1 39 -18 2.82 6.31
 1 -8 -17 88.02 5.83
 1 39 -17 -1.63 6.33
 1 1 -9 17.32 3.45
 1 10 -7 1.21 3.68
 1 11 -7 56.39 4.35
 1 20 -7 4.17 4.22
 1 21 -7 1005.3 41.07
 -6 1 19 0.04 6.53
 -5 -52 -3 11.64 6.1
 -5 -49 0 0.85 6.03
 -5 -32 10 -1.49 6.32
 -5 -23 13 5.1 6.7
 -5 -15 15 -2.71 7.17
 -5 -10 16 134.27 9.45
 -5 -3 17 42.99 7.51
 -5 9 18 114.56 8.51
 -5 10 18 15.83 6.34
 -4 -52 -9 14.83 5.42
 -4 -51 -7 9.45 5.33
 -4 -42 2 6.84 5.99
 -4 -37 5 7.02 6.48
 -4 -33 7 76.32 7.53
 -4 -28 9 45.15 6.28
 -4 -22 11 276.92 13.89
 -4 9 16 112.69 7.36
 -4 10 16 1.45 5.2
 -4 22 16 0.35 4.22
 -3 -49 -16 1.02 2.86
 -3 -46 -7 88.01 6.5
 -3 -34 3 154.97 9.06
 -3 -30 5 7.02 5.6
 -3 -11 11 186.78 10.07
 -3 2 13 10.12 4.69
 -3 29 13 252.98 11.14
 -2 -31 0 384.69 16.93
 -2 -17 6 19.32 4.91
 -2 -4 9 51.41 5.48
 -2 4 10 21.99 4.69
 -1 -29 -28 11.26 3.34
 -1 -20 0 32.51 3.86
 -1 43 3 13 3.33
 -1 -8 4 21.47 3.6
 0 -20 -26 3.5 4.24
 0 -22 -24 101.96 6.21
 0 -24 -21 198.53 9.54
 0 55 -13 58.04 7.75
 0 54 -11 0.73 6.42
 0 53 -10 43.16 7.06
 0 52 -9 46.89 7.07
 0 51 -8 -2.31 6.25
 0 48 -6 184.1 10.48
 0 42 -3 1.09 4.86
 0 39 -2 178.19 9.11
 1 9 -28 47.44 7.55
 1 10 -28 11.63 6.89
 1 4 -27 33.72 6.56
 1 1 -26 2.3 5.98
 1 -5 -23 164.02 9.62
 1 -6 -22 -0.84 4.26
 1 -7 -21 369.85 16.74
 1 -8 -19 30.73 4.85
 1 39 -19 13.42 6.32
 1 -8 -16 48.51 4.72
 1 -7 -14 891.24 36.37
 1 -5 -12 160.77 8.31
 1 4 -8 433.19 18.29
 1 27 -8 517.79 22.53
 1 22 -7 3.88 4.99
 -6 2 19 56.5 7.48
 -5 -54 -6 1.3 6.06
 -5 -50 -1 57.79 7.71
 -5 -45 3 52.81 7.05
 -5 -42 5 7.91 6.67
 -5 -34 9 13.51 6.36
 -5 -29 11 101.91 9.12
 -5 -26 12 50.87 8.12
 -5 -19 14 19.29 7.38
 -5 11 18 13.38 6.67
 -5 12 18 9.24 6.17
 -5 13 18 7.46 6.55
 -4 -53 -12 5.86 4.94
 -4 -25 10 6.26 6.26
 -4 -14 13 209 11.5
 -4 -2 15 34.27 5.97
 -4 11 16 30.31 5.17
 -4 20 16 4.59 5.2
 -4 21 16 174.4 9.51
 -3 -48 -11 19.14 4.46
 -3 -40 -1 111.87 7.81
 -3 -32 4 14.11 5.47
 -3 -25 7 73.96 6.8
 -3 -19 9 6 5.15
 -3 3 13 709.88 29.68
 -2 -43 -15 45.94 3.22
 -2 -34 -2 173.43 8.95
 -2 -25 3 101.18 7.33
 -2 -20 5 113.32 7.66
 -2 -9 8 399.25 17.38
 -1 -22 -1 33.05 3.82
 -1 -3 5 2603.88 103.49
 -1 4 6 14.06 2.95
 0 -9 -32 47.2 7.87
 0 -14 -30 39.31 5.92
 0 -19 -27 99.13 7.09
 0 -23 -23 4.27 3.69
 0 -25 -18 -0.79 2.41
 0 -25 -17 5.54 2.21
 0 55 -12 88.11 8.31
 0 50 -7 132.71 9.57
 0 36 -1 1018.21 41.5
 1 7 -28 71.43 7.93
 1 8 -28 -3.95 6.78
 1 3 -27 34.7 6.56
 1 0 -26 170.77 10.2
 1 -2 -25 209.38 11.73
 1 -4 -24 74.21 6.91
 1 -8 -20 22.11 4.59
 1 40 -19 30.73 6.88
 1 40 -18 56.22 8.18
 1 38 -13 62.8 6.97
 1 35 -11 -0.59 4.77
 1 28 -8 265.36 12.93
 1 9 -7 228.69 10.51
 1 23 -7 245.71 12.24
 -6 3 19 15.36 6.54
 -5 -55 -8 -0.9 6.38
 -5 -40 6 30.68 6.98
 -5 -38 7 125.99 9.01
 -5 -36 8 150.46 10.44
 -5 -9 16 25.36 7.51
 -5 -2 17 45.56 7.4
 -5 14 18 7.41 6.56
 -5 15 18 87.35 7.77
 -4 -50 -6 -1.73 5.43
 -4 -43 1 120.37 8.47
 -4 -40 3 59.87 7.35
 -4 -18 12 2.89 5.55
 -4 12 16 23.89 5.14
 -4 13 16 2.43 5.54
 -4 14 16 9.99 5.1
 -4 15 16 131.47 8.14
 -4 18 16 0.12 5.38
 -4 19 16 208.66 10.82
 -3 -47 -9 29.51 5.39
 -3 -45 -6 9.07 5.2
 -3 -37 1 2.32 4.97
 -3 -22 8 407.3 18.18
 -3 -15 10 42.83 5.78
 -2 -27 2 168.69 9.36
 -1 -33 -24 58.35 4.08
 0 -12 -31 65.3 7.64
 0 -16 -29 12.3 5.15
 0 -25 -16 2.36 2.04
 0 -24 -13 169.66 7.27
 0 47 -5 85.48 7.59
 0 25 1 36.21 3.83
 1 6 -28 2.36 6.52
 1 2 -27 81.12 7.73
 1 -1 -26 -1.19 6.37
 1 -3 -25 30.47 6.57
 1 -6 -23 -1.33 5.67
 1 -7 -22 238.58 12.16
 1 -8 -15 1.28 4.21
 1 40 -15 22.9 6.33
 1 39 -14 32.89 6.78
 1 37 -12 9.52 5.56
 1 -4 -11 47.69 4.58
 1 36 -11 276.32 13.55
 1 -2 -10 1238.25 49.78
 1 34 -10 241.5 12.46
 1 8 -7 28.51 4.33
 1 24 -7 2.28 5.03
 -6 4 19 16.5 6.56
 -5 -53 -5 22.36 6.45
 -5 -46 2 5.76 6.32
 -5 -31 10 136.01 9.52
 -5 -22 13 90.99 8.26
 -5 -1 17 3.27 6.66
 -4 -53 -13 17.28 5.53
 -4 -30 8 0.57 5.48
 -4 -8 14 63.96 7.1
 -4 -1 15 4.56 5.42
 -4 16 16 0.2 5
 -3 -44 -5 19.86 5.68
 -3 -41 -2 126.29 8.37
 -3 -10 11 367.42 16.69
 -3 4 13 5.44 4.76
 -2 -43 -17 2.46 1.85
 -2 -43 -16 1.28 2.17
 -2 -40 -8 141.97 7.9
 -2 -35 -3 50.42 5.08
 -2 -13 7 65.92 5.62
 -2 -3 9 680.3 28.09
 -2 5 10 1098.95 44.45
 -2 27 10 207.33 8.76
 -1 -35 -20 2.24 1.54
 -1 -27 -4 18.22 3.83
 0 -10 -32 16.98 6.55
 0 -18 -28 2.57 4.93
 0 -25 -19 3.79 3.02
 0 55 -11 62.98 7.55
 0 54 -10 0.09 6.44
 0 53 -9 21.96 6.53
 0 49 -6 0.99 5.83
 0 45 -4 289.04 13.97
 0 40 -2 33.91 5.17
 0 32 0 16.58 4.62
 1 5 -28 54.37 7.47
 1 1 -27 -2.16 6.64
 1 -5 -24 63.88 6.99
 1 -8 -21 0.61 4.92
 1 -9 -18 5.25 4.57
 1 41 -18 -3.97 6.99
 1 -9 -17 51.78 4.98
 1 39 -13 13.57 6.13
 1 0 -9 1748.91 69.91
 1 3 -8 1045.23 42.18
 1 25 -7 20.16 5.5
 -6 -5 18 -0.28 6.89
 -6 5 19 20.52 6.59
 -5 -43 4 64.16 7.52
 -5 -28 11 0.95 6.49
 -5 -25 12 0.59 6.55
 -5 -18 14 0.99 6.53
 -5 -8 16 30.33 7.36
 -4 -52 -10 33.99 6.06
 -4 -51 -8 16.34 5.82
 -4 -44 0 24.46 6.2
 -4 -38 4 300.24 14.97
 -4 -32 7 22.58 6.33
 -4 -27 9 99.91 7.66
 -4 -21 11 15.19 5.68
 -4 -13 13 3.66 5.31
 -3 -43 -4 154.71 9.46
 -3 -42 -3 6.67 5.37
 -3 -27 6 56.79 5.87
 -3 -18 9 4 5.16
 -3 28 13 2.38 3.06
 0 56 -12 2.33 6.6
 0 52 -8 80.77 8.27
 0 -13 -4 1.78 0.9
 0 43 -3 362.38 16.46
 1 4 -28 2.66 6.41
 1 -2 -26 115.77 8.32
 1 -4 -25 63.69 7.08
 1 -9 -19 51.58 5.06
 1 -9 -16 563.46 23.55
 1 41 -15 68.97 8.24
 1 40 -14 2.3 6.24
 1 38 -12 198.87 10.95
 1 37 -11 8.6 5.23
 1 35 -10 32.34 6.17
 1 33 -9 197.3 10.36
 1 7 -7 1749.02 69.96
 -6 6 19 1.5 6.22
 -5 -55 -9 5.45 6.49
 -5 -54 -7 5.77 6.16
 -5 -52 -4 2.33 6.45
 -5 -47 1 9.4 6.8
 -5 -41 5 71.53 7.87
 -5 -33 9 39.9 7.66
 -5 0 17 93.88 8.49
 -4 -48 -4 76.41 7.09
 -4 -45 -1 43.37 6.22
 -4 -41 2 110.44 8.5
 -4 -36 5 160.24 10.21
 -4 -34 6 69.22 7.38
 -4 -24 10 193.4 10.58
 -4 -17 12 55.65 6.32
 -4 -7 14 221.2 11.48
 -4 0 15 172.21 9.79
 -3 -48 -12 44.52 5.17
 -3 -38 0 180.09 10.06
 -3 -35 2 8.54 5.69
 -3 -29 5 429.22 19.25
 -3 -24 7 223.9 11.36
 -3 -14 10 547.03 23.74
 -3 5 13 1054.11 43.06
 -2 -39 -7 46.81 4.8
 -2 -36 -4 106.32 6.65
 -2 -32 -1 27.29 4.86
 -2 -22 4 188.06 9.72
 -2 -16 6 76.5 6.05
 -2 -8 8 51.32 5.07
 -2 6 10 20.64 4.54
 -1 -35 -14 30.08 2.03
 -1 -17 1 885.25 35.78
 -1 47 2 40.26 4.94
 -1 -11 3 57.94 4.33
 -1 35 5 132.93 6.47
 -1 5 6 4383.33 173.72
 0 -13 -31 -0.95 6
 0 -15 -30 2.5 5.38
 0 -21 -26 66.57 5.68
 0 -22 -25 23.45 4.68
 0 51 -7 3.31 6.74
 0 37 -1 5.45 4.14
 0 26 1 594.41 24.4
 1 7 -29 83.46 8.32
 1 8 -29 -1.48 6.82
 1 3 -28 55.34 7.3
 1 0 -27 90.09 7.9
 1 -6 -24 2.4 5.71
 1 -7 -23 141.34 8.93
 1 -8 -22 0.87 5.28
 1 -9 -20 96.95 6.42
 1 42 -16 17.34 6.45
 1 -8 -14 159.88 8.55
 1 41 -14 137.93 9.48
 1 40 -13 23.81 7.2
 1 26 -7 12.91 6.01
 -6 -4 18 44.43 7.48
 -6 7 19 18.81 6.39
 -5 -51 -3 8.58 6.08
 -5 -49 -1 0.99 6.1
 -5 -48 0 60.48 7.84
 -5 -44 3 0.66 6.4
 -5 -39 6 18.29 7.05
 -5 -35 8 5.48 7.13
 -5 -21 13 77.82 8.73
 -5 -17 14 15.92 6.63
 -5 -7 16 55.59 7.79
 -5 1 17 6.81 6.82
 -4 -47 -3 -1.71 5.81
 -4 -46 -2 29.88 6.33
 -4 -12 13 448.51 20.06
 -3 -31 4 320.61 15.09
 -3 -21 8 80.34 6.7
 -3 -9 11 373.17 16.85
 -3 6 13 3.07 4.99
 -2 -41 -10 43.39 4.75
 -2 -38 -6 28.69 4.38
 -2 -37 -5 -0.83 4.36
 -2 -19 5 232.49 11.62
 -1 -33 -10 156.25 7.09
 -1 44 3 17.13 3.88
 -1 -7 4 101.54 6.14
 -1 40 4 141.67 7.21
 0 -11 -32 4.88 6.79
 0 -17 -29 13.58 5.57
 0 -20 -27 -0.22 4.45
 0 -23 -24 10.59 4.09
 0 -25 -20 2.34 3.34
 0 55 -10 56.01 7.27
 0 54 -9 3.94 6.36
 0 48 -5 53.39 7.07
 0 46 -4 8.2 4.57
 0 33 0 -2.23 4.19
 1 6 -29 -0.77 6.58
 1 2 -28 16 6.42
 1 -1 -27 1.55 5.95
 1 -3 -26 3.87 5.54
 1 -5 -25 27.94 6.15
 1 -9 -21 210.26 10.66
 1 42 -15 2.06 7.17
 1 39 -12 8.03 5.61
 1 38 -11 346.62 16.26
 1 -3 -10 132.4 7
 1 36 -10 315.26 15.13
 1 34 -9 242.12 12.33
 1 2 -8 2369.71 94.43
 1 6 -7 51.48 4.57
 1 15 -6 336.2 14.7
 1 16 -6 62.53 5.43
 1 17 -6 1639.35 65.87
 1 18 -6 -1.2 4.58
 -6 -3 18 -2.88 6.78
 -6 8 19 5.21 6.42
 -5 -30 10 3.57 7.2
 -5 -24 12 30.09 6.84
 -5 2 17 48.41 7.35
 -4 -52 -11 28.38 5.83
 -4 -50 -7 9.71 5.53
 -4 -29 8 252.66 13.13
 -4 -20 11 46.81 6.74
 -4 1 15 2.26 5.49
 -3 -47 -10 27.69 5.08
 -3 -3 12 319.73 14.86
 -3 27 13 52.78 4.22
 -2 -24 3 123.22 7.84
 -2 -12 7 239.43 11.82
 -2 -2 9 90.25 6.11
 -2 7 10 901.03 36.63
 -1 -28 -5 290.51 12.73
 -1 -14 2 1058.54 42.58
 -1 -2 5 2119.06 84.32
 -1 28 6 1.21 1.81
 0 -9 -33 14.84 6.76
 0 -25 -15 0.07 2.25
 0 57 -12 94.81 8.59
 0 56 -11 1.3 6.75
 0 53 -8 3.95 6.35
 0 50 -6 123.63 9.18
 0 44 -3 2.35 5.04
 0 41 -2 326.35 14.91
 0 27 1 164.91 8.19
 1 5 -29 106.64 8.92
 1 1 -28 9.82 6.54
 1 -10 -19 329.78 14.8
 1 -10 -18 496.45 21.2
 1 43 -17 35.01 6.88
 1 43 -16 54.67 7.98
 1 -9 -15 383.09 16.49
 1 42 -14 3.75 6.39
 1 41 -13 84.32 8.48
 1 -5 -11 11.98 4.19
 1 -1 -9 21.97 3.57
 1 13 -6 244.78 11.29
 1 14 -6 480.38 20.25
 1 19 -6 1958.99 78.52
 1 20 -6 38.59 5.55
 -6 9 19 21.36 6.98
 -6 10 19 39.43 6.95
 -5 -53 -6 6.47 6.79
 -5 -45 2 36.58 6.68
 -5 -42 4 -0.64 6.35
 -5 -27 11 68.45 7.77
 -5 -6 16 -0.31 6.9
 -4 -42 1 0.49 5.95
 -4 -39 3 16.88 6.53
 -4 -31 7 198.66 10.91
 -4 -26 9 67.32 7
 -4 -23 10 14.8 5.66
 -4 -16 12 112.5 7.97
 -4 -6 14 0 5.63
 -4 2 15 33.33 5.82
 -3 -48 -13 59.94 5.47
 -3 -39 -1 74.77 6.61
 -3 -36 1 404.42 18.12
 -3 -26 6 160.69 9.48
 -3 -17 9 3.02 5.21
 -3 7 13 708.28 29.44
 -2 -30 0 16.41 4.89
 -1 -31 -27 2.03 3.85
 -1 -25 -3 0.12 3.5
 0 -14 -31 47.78 6.58
 0 -16 -30 30.32 5.67
 0 -19 -28 74.4 6.61
 0 52 -7 93.98 7.96
 0 -15 -5 1359.14 53.83
 0 38 -1 422.75 18.36
 1 4 -29 -1.86 6.52
 1 -2 -27 74.39 7.36
 1 -4 -26 60.05 6.55
 1 -7 -24 65.15 6.81
 1 -8 -23 4.7 5.55
 1 -9 -22 126.92 8.11
 1 -10 -20 64.65 5.39
 1 -10 -17 274.17 12.62
 1 43 -15 93.25 8.8
 1 40 -12 80.11 7.4
 1 39 -11 0.79 5.28
 1 37 -10 12.47 5.98
 1 35 -9 99.7 7.57
 1 32 -8 17.91 5.67
 1 12 -6 901.4 36.69
 1 21 -6 962.88 39.3
 1 22 -6 122.21 7.45
 -6 -2 18 138.79 9.82
 -5 -55 -10 12.92 7.03
 -5 -54 -8 4.17 6.45
 -5 -32 9 4.8 7.2
 -5 -20 13 32.61 7.67
 -5 -16 14 77.45 8.62
 -5 3 17 42.02 7.16
 -4 -51 -9 10.37 5.85
 -4 -37 4 3.5 6.47
 -4 -33 6 68.12 6.65
 -4 -11 13 8.1 6.18
 -3 -45 -7 27.8 5.69
 -3 -13 10 96.53 7.24
 -3 -2 12 52.02 5.99
 -3 8 13 42.59 5.25
 -3 26 13 7.77 3.26
 -2 -33 -2 37.71 4.91
 -2 -26 2 6.81 5.36
 -2 -7 8 501.73 21.19
 -2 8 10 62.22 5.41
 -2 26 10 7.65 2.2
 -1 -32 -26 6.23 3.58
 -1 -34 -23 1.21 2.78
 -1 -19 0 1333.28 53.43
 0 -12 -32 20.99 6.44
 0 -24 -23 159.84 8.31
 0 56 -10 2.29 6.5
 0 55 -9 33.25 7.26
 0 49 -5 8.94 6.36
 0 47 -4 118.46 8.31
 0 34 0 347.82 15.07
 1 3 -29 69.18 7.73
 1 0 -28 34.81 7.23
 1 -6 -25 0.59 5.6
 1 44 -17 4.13 6.19
 1 -10 -16 361.75 15.76
 1 44 -16 3.55 7.09
 1 43 -14 111.94 8.68
 1 -8 -13 139.3 7.46
 1 42 -13 -2.43 6.96
 1 33 -8 141.71 8.37
 1 5 -7 2310.73 92.1
 1 11 -6 239.07 11.14
 1 23 -6 107.78 7.49
 -6 -1 18 -2.03 6.74
 -5 -52 -5 -3.75 6.44
 -5 -46 1 19.07 6.5
 -5 -40 5 32.2 7.11
 -5 -34 8 71.73 8.26
 -5 -29 10 117.26 9.01
 -5 -11 15 2.3 6.35
 -5 -5 16 115.49 9.27
 -5 4 17 2.85 6.53
 -4 -52 -12 32.29 5.94
 -4 -49 -6 2.55 5.82
 -4 -43 0 144.05 9.66
 -4 -19 11 4.51 5.54
 -4 -5 14 110.46 8.09
 -4 3 15 107.28 7.59
 -3 -44 -6 7.78 5.75
 -3 -40 -2 15.79 5.52
 -3 -34 2 296.8 14.07
 -3 -28 5 23.19 5.7
 -3 -23 7 151.45 9.14
 -3 -20 8 31.02 5.4
 -3 -8 11 78.91 6.75
 -2 -21 4 144.62 8.17
 -2 -15 6 43.38 5.15
 -2 -1 9 204.44 9.95
 0 -10 -33 2.14 7.31
 0 -18 -29 0.22 5.05
 0 57 -11 75.08 8.06
 0 54 -8 2.31 6.07
 0 51 -6 27.74 6.31
 0 42 -2 8.29 4.75
 0 28 1 534.22 22.11
 1 2 -29 1.46 6.33
 1 -1 -28 9.63 6.06
 1 -3 -27 38.06 6.71
 1 -5 -26 3.51 5.4
 1 -10 -21 24.34 5.2
 1 45 -17 20.37 6.5
 1 44 -15 1.76 6.91
 1 -9 -14 360.41 15.73
 1 41 -12 40.28 6.64
 1 40 -11 113.12 8.15
 1 38 -10 316.56 15.33
 1 36 -9 256.62 13
 1 1 -8 271.37 11.98
 1 30 -7 47.67 5.32
 1 24 -6 151.32 8.9
 -6 -8 17 15.53 6.54
 -5 -51 -4 3.65 6.41
 -5 -47 0 -1.3 6.05
 -5 -43 3 77.79 7.93
 -5 -38 6 63.27 7.23
 -5 -26 11 2.95 7.33
 -5 -23 12 42.8 7.11
 -5 5 17 94.83 8.33
 -4 -44 -1 17.7 5.78
 -4 -40 2 47.06 7.02
 -4 -28 8 0.33 5.99
 -4 -15 12 2.83 6.21
 -4 4 15 5.11 5.28
 -3 -48 -14 46.95 5.11
 -3 -43 -5 24.11 5.94
 -3 -41 -3 151.7 9.38
 -3 -30 4 0.82 5.42
 -3 9 13 115.9 7.12
 -2 -40 -9 70.37 5.43
 -2 -18 5 214.88 10.61
 -2 9 10 616.09 25.46
 -1 -29 -6 211.61 9.56
 -1 -23 -2 43.37 4.11
 -1 -21 -1 971.68 39.17
 0 -13 -32 -0.03 5.94
 0 -15 -31 10.28 5.96
 0 -21 -27 53.54 5.45
 0 -22 -26 3.63 4.21
 0 53 -7 0 6.76
 0 45 -3 209.9 10.84
 0 39 -1 83.22 6.08
 1 1 -29 0.65 6.94
 1 -7 -25 1.55 5.58
 1 -8 -24 35.2 5.93
 1 45 -16 6.31 6.21
 1 43 -13 121.74 8.93
 1 -4 -10 866.04 35.08
 1 -2 -9 1031.8 41.56
 1 34 -8 61.56 6.49
 1 10 -6 208.62 9.78
 1 25 -6 56.93 6.49
 -6 0 18 167.34 10.73
 -5 -53 -7 3.99 6.18
 -5 -49 -2 1.09 6.02
 -5 -48 -1 65.84 7.32
 -5 -19 13 105.79 9.24
 -5 -15 14 10.14 6.53
 -5 -10 15 223.23 12.68
 -5 -4 16 50.98 7.04
 -5 6 17 6.4 7.02
 -4 -50 -8 7.25 5.62
 -4 -47 -4 15.5 5.74
 -4 -46 -3 43.21 6.59
 -4 -45 -2 10.36 5.62
 -4 -25 9 9.53 6.28
 -4 -22 10 176.07 10.49
 -4 -10 13 282.4 14.04
 -4 -4 14 54.09 6.47
 -3 -47 -11 18.66 4.93
 -3 -46 -9 5.84 4.92
 -3 -42 -4 4.35 5.44
 -3 -37 0 -2.1 5.33
 -3 -16 9 343.53 16.13
 -3 -12 10 233.92 12.37
 -3 -1 12 36.55 5.82
 -3 10 13 61.22 5.42
 -3 25 13 0.9 3.35
 -2 -42 -13 -0.82 3.4
 -2 -34 -3 175.87 9.16
 -2 -11 7 79.2 5.9
 -1 -33 -25 27.13 3.75
 -1 -34 -12 171.31 7.46
 -1 -32 -9 1.51 2.59
 -1 45 3 3.73 4
 -1 41 4 9.47 3.44
 -1 36 5 172.78 7.89
 0 -11 -33 3.03 6.56
 0 -17 -30 0.93 5.09
 0 -20 -28 8.95 4.85
 0 -23 -25 36.37 4.67
 0 -22 -10 140.04 5.77
 0 57 -10 55.86 7.98
 0 35 0 -2.05 3.91
 1 4 -30 5.03 6.87
 1 -2 -28 14.11 6.15
 1 -4 -27 44.92 6.64
 1 -6 -26 6.23 5.67
 1 -10 -22 2.3 5.52
 1 -11 -20 37.85 4.74
 1 -11 -19 13.13 4.41
 1 -11 -18 14.87 4.34
 1 -11 -17 26.19 4.47
 1 -10 -15 78.33 5.37
 1 45 -15 85.15 8.55
 1 44 -14 1.01 6.12
 1 42 -12 30.33 6.54
 1 -6 -11 50.62 4.47
 1 41 -11 5.67 5.77
 1 39 -10 2.48 5.89
 1 37 -9 15.2 5.84
 1 4 -7 71.22 4.69
 1 31 -7 783.35 32.7
 1 9 -6 496.21 20.68
 -6 -7 17 4.86 6.24
 -6 1 18 -3.02 6.74
 -5 -54 -9 2.1 6.44
 -5 -44 2 -1.39 6.25
 -5 -41 4 77.02 7.98
 -5 -31 9 102.51 8.47
 -5 -3 16 80.8 7.64
 -5 7 17 211.42 12.22
 -4 -52 -13 21.08 5.62
 -4 -51 -10 0 5.76
 -4 -41 1 158.82 9.94
 -4 -38 3 142.8 9.6
 -4 -30 7 22.25 6.2
 -4 5 15 442.73 19.63
 -3 -25 6 17.84 5.63
 -3 11 13 1.19 4.58
 -3 24 13 5.48 3.54
 -2 -31 -1 221.71 10.74
 -2 -23 3 137.22 7.86
 -2 -6 8 87.77 5.95
 -2 10 10 1.38 4.03
 -1 -35 -21 3.19 2.16
 -1 -31 -8 825.23 33.28
 -1 -30 -7 5.28 2.81
 -1 -10 3 1177.22 47.23
 -1 -6 4 1096.1 44.05
 -1 -1 5 160.11 7.65
 0 -25 -22 28.56 4.02
 0 58 -11 0.91 6.69
 0 56 -9 7.54 6.43
 0 55 -8 9.61 6.8
 0 52 -6 58.8 7.67
 0 50 -5 45.55 7.17
 0 48 -4 9.85 6
 0 29 1 27.73 4.23
 1 3 -30 20.71 6.96
 1 0 -29 -0.17 6.13
 1 46 -16 5.1 7.04
 1 44 -13 11.72 6.39
 1 35 -8 105.14 7.77
 -6 -6 17 0.62 6.23
 -6 2 18 134.68 9.64
 -5 -39 5 16.06 6.74
 -5 -33 8 19.52 7.38
 -5 -28 10 5.97 7.34
 -5 -25 11 17.93 6.65
 -5 -22 12 9.24 6.84
 -5 -14 14 215.34 12.01
 -5 -9 15 -1.44 7.19
 -5 8 17 9.38 7.06
 -4 -36 4 205.67 11.68
 -4 -32 6 0.62 6.24
 -4 -18 11 16.11 5.69
 -4 -14 12 472.29 21.22
 -4 -3 14 36.33 5.7
 -4 6 15 29.54 5.34
 -3 -48 -15 31.07 4.63
 -3 -38 -1 98.97 7.28
 -3 -35 1 3.85 5.57
 -3 -22 7 336.45 15.56
 -3 -19 8 97.19 7.55
 -3 0 12 74.12 6.55
 -3 12 13 23.47 4.95
 -2 -41 -11 60.97 5.1
 -2 -39 -8 5.84 4.04
 -2 -35 -4 37.28 4.87
 -2 25 10 77.98 4.25
 -1 -16 1 1876.59 74.87
 0 -19 -29 14.76 5.27
 0 -24 -24 110 6.7
 0 46 -3 10.57 5.44
 0 43 -2 216.11 10.81
 1 2 -30 12.72 7.45
 1 -1 -29 3.42 6.95
 1 -3 -28 54.9 7.38
 1 -5 -27 108.98 8.29
 1 -8 -25 20.42 6.17
 1 -9 -24 64.81 6.52
 1 -10 -23 34.26 5.52
 1 -11 -21 35.94 5.49
 1 -11 -16 73.56 5.25
 1 46 -15 -1.13 6.9
 1 45 -14 81.38 7.81
 1 43 -12 86.9 8.24
 1 42 -11 18.59 6.19
 1 40 -10 112.53 8.38
 1 38 -9 210.81 11.24
 1 0 -8 4899.03 194.44
 1 32 -7 0.21 5.13
 1 8 -6 283.79 12.46
 -5 -52 -6 13.83 6.35
 -5 -45 1 29.21 6.6
 -5 -37 6 0.57 6.78
 -5 -35 7 3.13 7.11
 -5 -18 13 -0.02 7.29
 -5 -2 16 68.16 7.94
 -5 9 17 149.61 10.1
 -4 -52 -14 2.08 5.2
 -4 -49 -7 7.63 5.88
 -4 -42 0 5.48 6.44
 -4 -27 8 108.64 8.3
 -4 -21 10 52.51 6.61
 -4 7 15 453.18 20.11
 -3 -48 -16 9.13 4.08
 -3 -45 -8 62.87 5.93
 -3 -27 5 130.17 8.51
 -3 13 13 41.69 5.21
 -3 23 13 99.45 6.12
 -2 -25 2 82.06 6.65
 -2 -14 6 1272.5 51.5
 -2 11 10 206.23 9.76
 -1 -26 -4 1095.82 44.1
 -1 -13 2 33.08 3.84
 0 -12 -33 -0.07 6.85
 0 -14 -32 22.05 6.61
 0 -16 -31 13.51 5.52
 0 54 -7 5.83 6.8
 0 40 -1 228.77 11.26
 1 -7 -26 -3.85 5.57
 1 47 -16 23.28 7.26
 1 -9 -13 321.03 14.17
 1 36 -8 128.41 8.37
 1 3 -7 884.29 35.79
 1 33 -7 196.33 10.24
 -6 -11 16 1.68 7.11
 -6 -5 17 17.93 7.22
 -6 3 18 -0.35 6.68
 -5 -54 -10 -0.26 6.21
 -5 -53 -8 0.47 5.99
 -5 -51 -5 2.98 6.45
 -5 -46 0 24.76 7.15
 -5 -42 3 -1.25 6.34
 -5 -30 9 -0.73 6.53
 -5 -8 15 41.26 6.7
 -5 10 17 87.54 8.32
 -4 -39 2 22.24 6.67
 -4 -24 9 21.54 6.58
 -3 -48 -18 4.03 3.72
 -3 -48 -17 2.57 3.9
 -3 -47 -12 10.34 4.71
 -3 -33 2 75.91 6.68
 -3 -15 9 131.67 9.04
 -3 -11 10 0.96 5.52
 -3 -6 11 14.43 5.44
 -3 1 12 33.47 5.56
 -3 14 13 13.88 4.45
 -3 15 13 283.61 12.94
 -3 21 13 643.03 26.59
 -3 22 13 2.25 3.73
 -2 -38 -7 143.45 7.67
 -2 -37 -6 3.71 3.94
 -2 -36 -5 5.03 4.05
 -2 -27 1 205.91 10.46
 -2 -20 4 129.99 8.03
 -2 -10 7 1566.37 63.09
 -2 12 10 2.78 4.06
 0 -18 -30 4.63 4.99
 0 -26 -19 3.16 3.07
 0 -26 -18 35.69 3.41
 0 59 -11 32.64 7.13
 0 58 -10 3.16 6.73
 0 57 -9 17.26 6.59
 0 51 -5 38.45 6.51
 0 49 -4 10.07 5.98
 0 36 0 1093.88 44.41
 0 6 1 685.82 27.24
 0 30 1 3.89 4.07
 1 1 -30 1.52 7.08
 1 -2 -29 1.4 6.09
 1 -4 -28 5.71 6.23
 1 -6 -27 0.42 5.85
 1 -11 -22 26.1 5.2
 1 -12 -19 462.37 19.88
 1 47 -15 16.13 6.42
 1 -10 -14 160.33 8.25
 1 46 -14 3.17 6.92
 1 45 -13 121.51 8.99
 1 44 -12 -3.03 7.15
 1 -5 -10 229.42 10.29
 1 41 -10 20.89 6.35
 1 -3 -9 260.05 11.47
 1 39 -9 5.88 5.73
 1 29 -6 391.31 17.65
 -6 4 18 42.58 7.22
 -5 -50 -4 3.18 6.53
 -5 -47 -1 3.46 6.71
 -5 -21 12 190.67 11.62
 -5 -13 14 0.22 6.96
 -5 -1 16 2.9 6.7
 -5 11 17 16.71 6.28
 -4 -51 -11 1.22 5.45
 -4 -50 -9 22.53 5.68
 -4 -43 -1 64.96 6.88
 -4 -29 7 170.04 10.26
 -4 -17 11 3.4 6.17
 -4 -13 12 15.86 6.2
 -4 -2 14 71.83 6.45
 -4 8 15 8.72 5.48
 -3 -46 -10 0.84 4.98
 -3 -44 -7 1.95 5.45
 -3 -39 -2 114.59 7.77
 -3 -29 4 387.34 17.33
 -3 16 13 -0.68 4.06
 -3 17 13 299.45 13.45
 -3 18 13 18.43 4.4
 -3 19 13 501.33 21.16
 -3 20 13 28.54 4.5
 -2 -42 -14 6.49 3.26
 -2 -32 -2 29.3 4.99
 -2 -17 5 10.43 5.22
 -2 -5 8 1619.37 65.07
 -2 24 10 105.05 5.2
 -1 29 6 383.81 15.56
 0 -22 -27 7.15 4.26
 0 -25 -23 13.47 3.81
 0 -26 -20 67.3 4.69
 0 -26 -17 176.42 7.99
 0 -25 -14 12.03 2.12
 0 56 -8 9.51 7.01
 0 53 -6 14.46 6.61
 0 44 -2 5.76 5.15
 1 -8 -26 50.92 6.2
 1 -9 -25 -0.61 5.68
 1 -10 -24 69.75 6.77
 1 -12 -20 103.76 6.8
 1 -12 -18 395.65 17.29
 1 48 -16 30.99 6.65
 1 -11 -15 310.51 13.62
 1 43 -11 3.34 5.99
 1 37 -8 11.52 5.78
 1 34 -7 29.96 5.79
 1 7 -6 2122.01 84.67
 1 16 -5 209.55 9.89
 1 17 -5 468.92 19.92
 1 18 -5 24.08 4.57
 1 19 -5 420.26 18.16
 1 20 -5 293.66 13.45
 -6 -10 16 52.87 8.12
 -6 -4 17 31.74 7.43
 -6 5 18 -1.72 6.32
 -5 -48 -2 37.72 6.7
 -5 -43 2 31.43 6.67
 -5 -40 4 11.4 5.93
 -5 -32 8 10.9 7.29
 -5 -27 10 75.37 7.93
 -5 -24 11 29.06 6.83
 -5 -17 13 99.72 8.29
 -5 12 17 161.88 10.35
 -5 13 17 8.44 6.78
 -4 -47 -5 19.3 5.77
 -4 -44 -2 27.37 6.37
 -4 -37 3 0.44 6.3
 -4 -31 6 144.94 8.99
 -4 9 15 180.55 9.67
 -3 -40 -3 40.41 5.98
 -3 -36 0 235.43 11.69
 -3 -24 6 115.43 7.91
 -3 -18 8 110.34 8.11
 -2 13 10 0.54 4
 -1 46 3 135.66 7.28
 -1 42 4 63.85 4.59
 0 -13 -33 -1.42 6.71
 0 -15 -32 14.93 6.24
 0 -21 -28 58.81 5.79
 0 -23 -26 18.21 4.6
 0 55 -7 2.61 6.04
 0 47 -3 48.47 6.32
 0 41 -1 13.39 4.54
 1 -3 -29 58.37 6.9
 1 -5 -28 58.31 7.04
 1 -11 -23 15.7 5.6
 1 -12 -21 32.91 5.31
 1 -12 -17 385.05 16.69
 1 48 -15 8.82 6.15
 1 47 -14 21.76 7.01
 1 46 -13 21.19 7.21
 1 45 -12 84.02 8.56
 1 -7 -11 135.4 7.18
 1 42 -10 25.04 6.59
 1 40 -9 108.25 7.94
 1 30 -6 22.94 5.56
 1 15 -5 702.14 28.92
 1 21 -5 446.18 19.06
 1 22 -5 548.62 23.19
 -6 6 18 1.08 6.42
 -5 -54 -11 0.5 6.69
 -5 -52 -7 26.88 7.11
 -5 -38 5 60.28 7.56
 -5 -34 7 75.67 8.41
 -5 -7 15 2.76 6.11
 -5 0 16 71.49 7.81
 -5 14 17 82.05 7.5
 -5 15 17 85.05 7.96
 -4 -46 -4 36.03 6.29
 -4 -45 -3 6.71 5.94
 -4 -40 1 15.21 6.24
 -4 -35 4 -0.67 6.09
 -4 -33 5 33.87 6.37
 -4 -26 8 7.69 6.25
 -4 -20 10 33.96 6.58
 -4 -1 14 9.46 5.66
 -4 10 15 13.02 4.82
 -3 -43 -6 2.44 5.29
 -3 -42 -5 45.39 5.91
 -3 -41 -4 123.24 8.15
 -3 -21 7 440.33 19.52
 -3 -10 10 327.14 15.66
 -3 -5 11 570.87 24.46
 -3 2 12 46.27 5.67
 -2 14 10 47.79 4.34
 -2 23 10 162.15 7.39
 -1 -32 -27 0.34 3.58
 -1 -34 -24 6.1 2.94
 -1 -18 0 50.22 3.95
 -1 0 5 2163.76 86.1
 -1 37 5 78.48 4.68
 0 -17 -31 5.66 5.64
 0 -20 -29 12.25 5.17
 0 -24 -25 28.41 4.42
 0 37 0 0.25 4.17
 0 31 1 294.07 13.08
 1 -7 -27 65.73 6.81
 1 44 -11 14.28 6.86
 1 -1 -8 242.53 10.72
 1 38 -8 137.54 8.74
 1 2 -7 9.39 3.44
 1 35 -7 43.25 5.96
 1 6 -6 52.06 4.31
 1 31 -6 615.76 26.13
 1 14 -5 1552.78 62.31
 1 23 -5 332.12 15.06
 -6 -9 16 20.97 6.86
 -6 -3 17 5.68 6.36
 -6 7 18 1.27 6.36
 -5 -53 -9 8.45 6.55
 -5 -44 1 2.4 6.23
 -5 -29 9 78.36 8.52
 -5 -20 12 2.23 7.39
 -5 1 16 2.72 6.66
 -5 16 17 23.72 6.71
 -5 17 17 157.47 10.43
 -4 -51 -12 -0.78 5.63
 -4 -49 -8 1.2 5.58
 -4 -23 9 33.23 6.14
 -4 -16 11 178.81 10.16
 -4 -12 12 737.05 31.39
 -4 11 15 20.41 4.95
 -3 -26 5 0.37 4.92
 -3 -14 9 1875.56 75.74
 -2 -40 -10 181.76 9.17
 -2 -30 -1 3.73 4.43
 -2 -22 3 5.64 5.25
 -2 -13 6 71.55 5.82
 -2 15 10 313.04 13.52
 -1 -5 4 874.43 35.35
 0 57 -8 6.32 6.12
 0 54 -6 12.79 6.01
 0 52 -5 19.87 6.77
 0 50 -4 13.14 6.37
 1 -6 -28 3.58 6.03
 1 -9 -26 22.11 5.6
 1 -10 -25 112.42 8.1
 1 -11 -24 16.38 5.2
 1 -12 -22 -0.42 4.82
 1 -12 -16 488.71 20.57
 1 48 -14 4.97 6.94
 1 47 -13 73.59 8.08
 1 46 -12 86.02 8.48
 1 43 -10 6.71 6.44
 1 41 -9 124.31 8.63
 1 13 -5 45.02 4.37
 -6 -2 17 88.82 8.57
 -6 8 18 38.82 6.83
 -5 -51 -6 0 6.19
 -5 -41 3 82.91 8.11
 -5 -26 10 39.99 7.84
 -5 -23 11 23 7.41
 -5 -16 13 45.38 6.84
 -5 -6 15 2.76 6.79
 -4 -41 0 135.13 9.01
 -4 -38 2 62.5 7.35
 -4 -28 7 27.12 5.58
 -4 0 14 88.85 7.27
 -4 12 15 3.37 5.03
 -3 -47 -13 -0.36 4.37
 -3 -37 -1 2.52 5.12
 -3 -34 1 344.43 15.96
 -3 3 12 307.72 14.28
 -2 -33 -3 131.07 7.48
 -2 -9 7 1029.23 41.86
 -2 16 10 33.53 4.05
 -2 22 10 117.21 5.86
 -1 -27 -5 75.39 5.08
 -1 -9 3 52.47 4.21
 0 -14 -33 1.68 6.72
 0 -19 -30 2.8 4.99
 0 56 -7 2.98 6.6
 0 48 -3 9.47 5.67
 0 45 -2 89.79 6.6
 1 -8 -27 20.34 5.91
 1 -13 -19 19.8 3.98
 1 49 -15 0.9 6.04
 1 45 -11 21.08 7.13
 1 39 -8 23.97 5.84
 1 36 -7 5.89 5.56
 1 32 -6 28.34 5.35
 1 12 -5 409.26 17.45
 -6 -8 16 29.26 6.62
 -6 9 18 3.21 6.25
 -5 -45 0 1.02 6.18
 -5 -39 4 33.79 6.97
 -5 -31 8 22 7.41
 -5 2 16 71.17 7.69
 -4 -50 -10 48.63 6.38
 -4 -6 13 6.61 5.15
 -4 13 15 2.91 5.12
 -4 14 15 -0.41 4.75
 -4 24 15 24.72 4.87
 -3 -30 3 5.77 4.8
 -3 -28 4 34.05 5.78
 -3 -17 8 37.85 6.12
 -2 -24 2 30.72 5.38
 -2 -19 4 426.37 18.61
 -2 -16 5 1033.97 42.09
 -2 -4 8 179.67 8.99
 -2 17 10 167.07 8.13
 -2 18 10 84.21 5.36
 -2 20 10 23.39 3.4
 -2 21 10 931.03 37.44
 -1 -33 -26 6.13 3.46
 -1 -22 -2 191 8.88
 -1 -20 -1 80 5
 0 -16 -32 7.61 6.43
 0 -25 -24 0.39 3.79
 0 -26 -16 298.65 12.5
 0 42 -1 48.15 5.49
 0 38 0 592.14 24.84
 0 32 1 4.22 4.25
 1 0 -31 72.96 8.61
 1 -3 -30 18.18 6.96
 1 -12 -23 59.78 6.23
 1 -13 -21 24.74 5.22
 1 -13 -20 2.64 4.45
 1 -13 -18 2.45 3.84
 1 -11 -14 98.99 5.98
 1 49 -14 0.55 7
 1 -10 -13 515.1 21.61
 1 48 -13 12.2 6.89
 1 47 -12 28.84 6.68
 1 -6 -10 30.09 3.7
 1 44 -10 2.67 6.1
 1 -4 -9 920.16 37.15
 1 42 -9 6.51 5.86
 -6 -13 15 3.81 6.53
 -6 -1 17 3.97 7.05
 -6 10 18 81.27 7.96
 -6 11 18 1.78 6.91
 -5 -52 -8 24.38 6.48
 -5 -50 -5 2.93 6.36
 -5 -46 -1 47.96 6.89
 -5 -42 2 9.32 6.43
 -5 -37 5 -0.98 6.84
 -5 -33 7 -0.7 7.08
 -5 -19 12 272.23 14.44
 -5 -15 13 40.01 6.83
 -5 -5 15 3.87 6.85
 -4 -51 -13 7.6 5.38
 -4 -48 -7 0.62 5.85
 -4 -42 -1 1.37 5.76
 -4 -36 3 165.64 10.17
 -4 -30 6 5.21 5.92
 -4 -25 8 0.12 5.99
 -4 -22 9 2.89 5.56
 -4 -19 10 130.82 8.6
 -4 -11 12 4.34 6.41
 -4 1 14 14.35 5.64
 -4 15 15 88.24 6.65
 -4 23 15 19.39 5.35
 -3 -46 -11 1.88 4.65
 -3 -23 6 128.4 8.01
 -3 -20 7 188.85 10.33
 -3 4 12 120.63 7.62
 -2 -42 -15 5.87 3.17
 -2 -26 1 174.07 9.37
 -2 19 10 545.2 22.38
 -1 -35 -22 14.21 2.51
 -1 -15 1 732.44 29.73
 0 -18 -31 -2.76 5.16
 0 -22 -28 30.14 4.96
 0 -26 -22 99.45 5.97
 0 53 -5 92.76 7.8
 0 51 -4 30.31 6.69
 1 -1 -31 -2.85 6.49
 1 -10 -26 132.5 8.44
 1 -13 -17 36.85 4.58
 1 50 -15 14.18 6.81
 1 46 -11 99.49 8.79
 1 40 -8 85.59 7.35
 1 5 -6 4475.67 177.75
 1 33 -6 426.3 18.83
 1 11 -5 145.45 7.4
 1 27 -5 141.28 8.4
 -6 -7 16 40.3 6.93
 -6 0 17 121.74 8.87
 -6 12 18 68.49 7.42
 -5 -53 -10 16.79 6.47
 -5 -49 -4 3.44 6.05
 -5 -48 -3 11.41 6.67
 -5 -47 -2 9.31 6.85
 -5 -28 9 34.74 7.85
 -5 -22 11 9.26 6.66
 -5 3 16 84.23 7.93
 -4 -39 1 77.9 8.03
 -4 -32 5 18.37 6.22
 -4 -15 11 2.31 5.58
 -4 16 15 47.78 5.58
 -4 17 15 252.27 12.44
 -4 18 15 1.05 5.1
 -4 19 15 322.28 14.94
 -4 20 15 0.53 5.06
 -4 21 15 142.39 8.35
 -4 22 15 2.37 5.22
 -3 -38 -2 11.54 5.3
 -3 -13 9 86.29 7.16
 -2 -39 -9 1.41 4.12
 -2 -34 -4 64.89 5.47
 -1 -35 -15 41.93 2.53
 -1 -33 -11 27.17 2.62
 -1 -12 2 3052.22 121.37
 -1 43 4 113.78 6.31
 0 -21 -29 3.96 4.84
 0 -23 -27 8.56 4.56
 0 55 -6 37.97 7.12
 0 46 -2 34.71 5.82
 1 -4 -30 0.43 6.58
 1 -6 -29 -0.79 6.31
 1 -9 -27 27.17 6.01
 1 -11 -25 4.42 5.02
 1 -13 -22 8.21 4.93
 1 -12 -15 3.46 3.7
 1 49 -13 1.56 6.09
 1 -2 -8 1997.87 79.69
 1 1 -7 92.93 5.41
 1 34 -6 47.47 5.86
 1 28 -5 4.54 5.68
 -6 -12 15 27.43 7.52
 -5 -43 1 23.56 6.52
 -5 -40 3 9.72 6.57
 -5 -25 10 -0.4 6.35
 -5 -4 15 44.83 7.5
 -5 4 16 47 7.02
 -4 -49 -9 1.46 5.96
 -4 -46 -5 42.84 6.33
 -4 -44 -3 9.81 6.18
 -4 -43 -2 34.59 6.68
 -4 -5 13 150.26 9.29
 -4 2 14 69.83 6.66
 -3 -47 -14 1.84 4.27
 -3 -35 0 22.98 5.62
 -3 -25 5 25.48 5.28
 -3 5 12 800.16 33.14
 -2 -31 -2 83.41 5.92
 -2 -8 7 445.41 19
 0 -17 -32 15.66 6.45
 0 -20 -30 6.31 5.04
 0 -24 -26 5.65 4.09
 0 43 -1 21.15 4.74
 0 33 1 7.2 4.23
 1 -2 -31 52.52 7.31
 1 50 -14 -2.54 6.15
 1 48 -12 91 8.6
 1 45 -10 2.5 6.79
 1 43 -9 135.69 8.79
 1 41 -8 146.63 9.15
 1 38 -7 12.37 5.54
 1 10 -5 1254.25 50.43
 1 29 -5 98.95 7.35
 -6 -6 16 -1.14 6.3
 -6 1 17 2.37 7.07
 -5 -51 -7 0.38 6.66
 -5 -30 8 19.95 7.5
 -5 -18 12 -3.35 6.89
 -5 -14 13 113.21 9.08
 -5 5 16 110.96 9.06
 -4 -51 -14 7.18 5.42
 -4 -50 -11 56.43 6.6
 -4 -45 -4 32.92 6.43
 -4 -27 7 75.5 6.75
 -4 -18 10 4.61 5.69
 -4 -10 12 460.63 20.46
 -3 -43 -7 2.14 5.49
 -3 -39 -3 87.65 6.94
 -3 -8 10 74 7.27
 -2 -38 -8 291.2 13.18
 -2 -35 -5 61.45 5.5
 -2 -21 3 732.63 30.45
 -2 -12 6 1297.93 52.49
 -2 -3 8 982.64 39.95
 -1 -28 -6 248.67 10.92
 -1 1 5 171.07 8.03
 -1 38 5 149.11 7.12
 -1 9 6 586.28 23.57
 -1 30 6 21.4 2.22
 0 39 0 1.54 4.33
 1 -5 -30 20.97 6.76
 1 -13 -23 6.73 4.98
 1 -13 -16 23.49 4.13
 1 47 -11 2.61 6.03
 1 35 -6 160.52 9.08
 -6 -11 15 15.37 6.66
 -6 2 17 96.48 8.09
 -5 -53 -11 10.72 6.3
 -5 -44 0 2.59 6.25
 -5 -38 4 13.56 6.98
 -5 -32 7 1.83 7.22
 -5 -9 14 7.21 6.81
 -5 -3 15 -3.32 6.68
 -4 -40 0 25.09 6.43
 -4 -37 2 -1.22 6.15
 -4 -24 8 2.09 6.21
 -4 -21 9 258.73 13.04
 -4 -14 11 346.11 16.59
 -4 -4 13 57.38 6.21
 -4 3 14 36.16 5.71
 -3 -42 -6 12.94 5.59
 -3 -40 -4 78.27 7.08
 -3 -33 1 2.76 5.21
 -3 -27 4 119.6 7.97
 -3 -22 6 25.6 5.53
 -3 -16 8 246.74 12.6
 -2 -37 -7 -1.03 3.85
 -2 -36 -6 59.34 5.12
 -2 4 9 42.46 4.68
 0 -19 -31 4.53 5.49
 0 -25 -25 -1.46 3.83
 0 -26 -23 166.41 8.45
 0 54 -5 4.6 6.41
 0 52 -4 -2.03 6.41
 0 19 2 1442.27 57.46
 0 20 2 84.33 4.47
 0 21 2 487.24 19.86
 1 -3 -31 6.78 6.98
 1 -7 -29 100.4 8.26
 1 -11 -26 3.8 5.38
 1 -12 -25 266.08 13.22
 1 -14 -21 10.31 5.09
 1 -14 -20 199.83 9.87
 1 -14 -19 385.52 16.81
 1 51 -14 16.53 7.06
 1 50 -13 35.04 7.17
 1 49 -12 6.84 6.84
 1 46 -10 69.45 7.98
 1 44 -9 1.25 6.15
 1 42 -8 9.88 5.83
 1 39 -7 117.72 8.08
 1 4 -6 11.45 3.39
 1 9 -5 414.16 17.52
 1 30 -5 0.05 4.72
 2 17 -21 1.74 6.46
 2 18 -21 2.01 7.23
 2 19 -21 3.15 7.13
 2 20 -21 22.97 7.5
 2 21 -21 5.99 7.47
 2 22 -21 68.02 7.81
 2 23 -21 -1.15 6.46
 2 16 -20 155.28 9.79
 2 17 -20 1.94 6.76
 2 18 -20 30.84 7.36
 2 19 -20 31.6 7.65
 2 20 -20 4.14 7.07
 2 21 -20 40.06 7.89
 2 22 -20 87.67 8.68
 2 23 -20 8.21 6.65
 2 17 -19 77.15 7.22
 2 18 -19 0.81 6.44
 2 19 -19 136.14 9.61
 2 20 -19 17.4 7
 2 21 -19 118.46 9.2
 2 22 -19 30.78 6.65
 -6 -5 16 47.96 7.79
 -5 -52 -9 7.18 6.05
 -5 -50 -6 17.69 6.67
 -5 -45 -1 4.9 6.72
 -5 -41 2 65.67 7.54
 -5 -36 5 53.41 7.62
 -5 -34 6 24.92 7.34
 -5 -27 9 54.32 7.38
 -5 -24 10 40.97 7.61
 -5 -21 11 255.39 13.54
 -5 6 16 3.06 6.47
 -4 -51 -15 11.43 5.42
 -4 -48 -8 19.57 6.12
 -4 -35 3 38.07 6.63
 -4 -29 6 110.86 7.88
 -4 4 14 54.42 6.15
 -3 -47 -15 0.89 4.23
 -3 -46 -12 16.78 4.78
 -3 -45 -10 112.35 7.67
 -3 -41 -5 3.45 5.28
 -3 -36 -1 145.22 8.47
 -3 -29 3 196.3 10.53
 -3 -19 7 657.94 27.93
 -3 -12 9 1349.55 54.87
 -3 6 12 30.6 5.47
 -2 -42 -16 5.29 2.96
 -2 -40 -11 68.4 5.37
 -2 -29 -1 46.89 5.38
 -2 -18 4 2.86 5.12
 -2 -15 5 2.68 5.02
 -1 -25 -4 29.4 4.02
 -1 -4 4 83.99 5.1
 0 50 -3 2.59 5.84
 0 47 -2 16.61 5.08
 0 34 1 310.09 13.73
 0 18 2 108.29 5.21
 0 22 2 707 28.54
 1 -9 -28 52.99 7.12
 1 -13 -24 2.93 5.14
 1 -14 -18 221.83 10.53
 1 48 -11 106.83 8.98
 1 36 -6 4.93 5.24
 1 31 -5 344.03 15.63
 2 19 -23 125.74 9.26
 2 20 -23 3.93 6.32
 2 21 -23 74.73 7.63
 2 16 -22 70.44 8.43
 2 17 -22 54.61 7.98
 2 18 -22 6.68 6.53
 2 19 -22 24.32 6.71
 2 20 -22 21.9 6.65
 2 21 -22 19.54 6.73
 2 22 -22 62.94 7.6
 2 23 -22 4.28 7.19
 2 24 -22 69.1 7.83
 2 14 -21 290.51 14.57
 2 15 -21 20.02 7.3
 2 16 -21 155.76 10.04
 2 24 -21 201.35 11.76
 2 25 -21 1.84 7.38
 2 14 -20 202.19 11.74
 2 15 -20 6.81 6.74
 2 24 -20 245.76 13.21
 2 25 -20 -1.89 7.3
 2 26 -20 200.36 11.71
 2 15 -19 124.57 8.95
 2 16 -19 22.92 6.09
 2 23 -19 9.44 6.53
 2 24 -19 52.12 7.93
 2 25 -19 16.99 6.7
 2 16 -18 -2.17 5.25
 2 17 -18 151.55 9.76
 2 18 -18 -0.12 6.11
 2 19 -18 186.68 10.52
 2 20 -18 1.28 5.74
 2 21 -18 155.7 9.55
 2 22 -18 14.38 6.86
 2 23 -18 82.4 8.29
 2 24 -18 29.35 6.5
 -6 -15 14 57.89 7.63
 -6 3 17 7.48 6.8
 -5 -49 -5 1.79 5.9
 -5 -46 -2 18.89 7.02
 -5 -17 12 206.14 11.92
 -5 -13 13 1.49 6.72
 -5 -8 14 27.41 6.4
 -5 -2 15 175.37 10.75
 -5 7 16 53.36 7.07
 -4 -41 -1 164.81 10
 -4 -31 5 39.14 6.02
 -4 -9 12 8.32 5.39
 -3 -7 10 178.32 9.97
 -2 -41 -13 144.98 7.57
 -2 -23 2 123.91 7.72
 -1 -34 -25 17.35 3.28
 -1 -17 0 1374.51 55.07
 -1 -8 3 2126.55 84.74
 0 44 -1 10.06 4.91
 0 40 0 605.24 25.42
 0 17 2 1636.4 65.08
 0 23 2 233.28 10.16
 1 -4 -31 20.07 6.92
 1 -6 -30 0.94 6.26
 1 -8 -29 -1.82 5.93
 1 -14 -22 3.42 5.01
 1 -12 -14 2.4 3.6
 1 52 -14 0.17 6.7
 1 -11 -13 4.17 4.1
 1 51 -13 32.75 7.35
 1 50 -12 80.82 8.37
 1 -7 -10 26.91 3.65
 1 47 -10 2.91 6.84
 1 -5 -9 1064.04 42.79
 1 45 -9 27 6.92
 1 0 -7 200.8 9.13
 1 40 -7 21.57 5.67
 2 18 -23 3.68 6.45
 2 22 -23 42.93 7.09
 2 23 -23 1.98 7.22
 2 24 -23 74.56 8.57
 2 25 -23 2.73 6.59
 2 15 -22 30.12 6.31
 2 25 -22 3.31 6.52
 2 26 -22 87.16 8.93
 2 27 -22 10.92 6.62
 2 13 -21 1.04 6.82
 2 26 -21 176.42 10.85
 2 27 -21 3.81 7.3
 2 13 -20 -0.31 6.45
 2 27 -20 18.35 7.63
 2 28 -20 72.03 7.84
 2 13 -19 1.26 6.26
 2 14 -19 80.93 7.14
 2 26 -19 89.82 8.23
 2 27 -19 42.69 7.95
 2 14 -18 28.8 5.92
 2 15 -18 161.01 9.88
 2 25 -18 13.56 7.18
 2 26 -18 28.36 6.9
 2 17 -17 259.67 13.04
 2 18 -17 21.59 6.33
 2 19 -17 276.29 13.94
 2 20 -17 1.73 6.24
 2 21 -17 214.44 11.77
 2 22 -17 -1.69 6.33
 2 23 -17 20.39 5.96
 -6 -10 15 19.69 6.88
 -6 -4 16 19.41 7.36
 -6 4 17 29.86 7.1
 -5 -53 -12 14 7.02
 -5 -47 -3 14.78 6.79
 -5 -39 3 18.52 6.71
 -5 -29 8 8.67 6.63
 -5 8 16 26.36 7.31
 -4 -50 -12 34.58 5.99
 -4 -49 -10 2.11 5.36
 -4 -47 -7 40.35 5.68
 -4 -38 1 9.49 6.38
 -4 -26 7 71.53 7.36
 -4 -17 10 165.57 9.72
 -4 -13 11 2.04 5.45
 -4 -3 13 66.58 7.01
 -4 5 14 108.63 7.6
 -3 -1 11 64.18 6.66
 -3 7 12 1027.37 42.01
 -2 -32 -3 6.83 4.13
 -2 -25 1 71.5 6.2
 -2 -7 7 495.87 21.01
 -2 -2 8 619.38 25.73
 -2 5 9 1524.16 61.17
 -1 -32 -10 1.95 2.5
 -1 -29 -7 402.84 16.73
 -1 44 4 21.04 3.85
 0 -18 -32 -0.68 5.59
 0 -22 -29 28.35 5.01
 0 -23 -28 2.89 4.44
 0 -24 -27 8 4.32
 0 53 -4 92.23 8.09
 0 24 2 823.49 33.22
 1 -14 -23 39.78 5.94
 1 -14 -17 464.93 19.73
 1 -10 -12 582.22 24.07
 1 49 -11 1.64 6.77
 1 -3 -8 1005.4 40.49
 1 43 -8 294.17 14.55
 1 37 -6 0.02 5.29
 1 8 -5 109.52 6.18
 1 32 -5 7.26 5.61
 1 18 -4 156.31 8.13
 1 19 -4 292.69 13.19
 1 20 -4 46.92 5.06
 1 21 -4 151.47 8.16
 1 22 -4 1325.61 53.55
 2 16 -24 -1.24 7.08
 2 20 -24 0.34 6.31
 2 21 -24 72.74 7.87
 2 22 -24 2.71 7.01
 2 23 -24 6.71 7.27
 2 24 -24 -0.06 7.35
 2 13 -23 -0.56 5.89
 2 14 -23 114.02 9.21
 2 26 -23 47.73 7.36
 2 27 -23 31.27 6.84
 2 28 -22 70.97 8.42
 2 28 -21 95.15 8.5
 2 29 -21 0.42 7.33
 2 11 -20 2.52 6.25
 2 12 -20 290.8 14.33
 2 29 -20 17.34 7.54
 2 12 -19 208.46 11.41
 2 28 -19 79.34 8.12
 2 29 -19 49.99 7.48
 2 13 -18 -0.57 5.98
 2 27 -18 59.61 7.67
 2 28 -18 44.11 7.14
 2 15 -17 191.85 10.97
 2 16 -17 45.84 6.13
 2 24 -17 0.64 5.57
 2 25 -17 7.35 6.55
 2 26 -17 -1.61 6.02
 2 20 -16 27.33 5.85
 2 21 -16 188.85 10.64
 -6 -18 13 5.24 6.28
 -5 -52 -10 8.16 6.14
 -5 -51 -8 -2.72 6.07
 -5 -42 1 16.5 6.46
 -5 -31 7 1.11 7.16
 -5 -26 9 130.45 9.36
 -5 -20 11 -1.6 6.94
 -5 -1 15 -0.1 6.52
 -4 -42 -2 26.39 6.16
 -4 -23 8 90.4 7.37
 -4 -20 9 3.43 5.63
 -3 -47 -16 22.17 4.5
 -3 -37 -2 1.51 5.09
 -3 -34 0 131.42 8.05
 -3 -24 5 2.41 4.98
 -3 -15 8 80.26 7.15
 -3 -11 9 26.99 6.01
 -2 -11 6 85.48 5.97
 -1 -34 -13 99.42 4.79
 -1 10 6 245.38 10.25
 0 -21 -30 1.72 4.87
 0 -26 -24 63.44 5
 0 -27 -19 29.14 3.39
 0 48 -2 35.65 5.86
 0 35 1 10.49 3.91
 1 -5 -31 17.65 6.97
 1 -7 -30 42.45 7.06
 1 -10 -28 8.55 5.98
 1 -13 -25 11.9 5.3
 1 -13 -15 -1.02 3.38
 1 52 -13 29.05 7.13
 1 46 -9 64.97 7.76
 1 41 -7 281.35 13.8
 1 3 -6 2543.81 101.31
 1 33 -5 163.7 9.21
 1 17 -4 20.14 4.36
 2 17 -25 127.19 9.25
 2 18 -25 -1.2 7.18
 2 14 -24 -1.96 7.07
 2 15 -24 128.4 9.08
 2 12 -23 96.37 8.68
 2 11 -22 10.56 6.99
 2 29 -22 46.63 7.37
 2 30 -22 13.33 6.77
 2 30 -21 6 7.4
 2 30 -20 4.96 6.69
 2 11 -19 2.58 5.38
 2 30 -19 17.8 7.64
 2 12 -18 59.38 6.26
 2 29 -18 210.53 12.48
 2 13 -17 9.55 6.09
 2 14 -17 1.18 5.43
 2 27 -17 79.47 8.12
 2 28 -17 0.18 6.15
 2 16 -16 65.81 6.71
 2 17 -16 336.71 16.26
 2 18 -16 1.53 5.44
 2 19 -16 434.12 19.58
 2 22 -16 16.62 5.76
 2 23 -16 70.92 7.53
 2 24 -16 53.56 6.95
 2 25 -16 6.43 5.52
 -6 -9 15 53.49 8.2
 -6 -3 16 20.18 7.34
 -6 5 17 12.99 6.77
 -5 -37 4 0.1 5.99
 -5 -33 6 57.95 8.09
 -5 -23 10 21.04 6.61
 -5 -16 12 8.89 6.09
 -5 -12 13 159.45 9.84
 -5 -7 14 45.58 7.37
 -5 9 16 20.77 6.86
 -4 -46 -6 10.67 6.19
 -4 -43 -3 4.74 5.74
 -4 -36 2 84.47 7.67
 -4 -28 6 87.59 7.79
 -4 -8 12 170.75 9.71
 -4 -2 13 226.47 11.77
 -4 6 14 0.78 5
 -3 -21 6 273.63 13.25
 -3 -18 7 2.42 5.68
 -3 8 12 2.81 4.77
 -2 -42 -17 -0.29 2.76
 -1 -35 -23 11.48 2.57
 -1 -31 -9 504.78 20.66
 -1 -30 -8 137.03 6.55
 0 -20 -31 5.6 5.43
 0 -25 -26 -1.35 4.05
 0 -26 -15 437.3 17.77
 0 51 -3 23.83 6.72
 0 45 -1 15.36 4.72
 0 25 2 126.27 6.54
 1 -9 -29 38.46 6.41
 1 -15 -20 54.22 4.99
 1 51 -12 2.12 6.85
 1 48 -10 120.89 9.43
 1 44 -8 11.33 6.27
 1 38 -6 36.81 5.81
 1 16 -4 313.5 13.67
 2 15 -25 42.25 7.57
 2 16 -25 4.29 7
 2 12 -24 2.89 6.71
 2 13 -24 32.05 6.7
 2 11 -23 21.24 7.03
 2 10 -22 241.89 13.15
 2 9 -21 -1.73 6.56
 2 31 -21 1.09 6.53
 2 32 -21 39.93 7.19
 2 31 -20 26.24 6.86
 2 32 -20 9.33 6.5
 2 10 -19 196.51 10.6
 2 31 -19 105.96 9.33
 2 10 -18 63.72 6.36
 2 11 -18 29.92 5.66
 2 30 -18 28.18 7.01
 2 12 -17 -2.2 6.02
 2 29 -17 161.68 10.77
 2 14 -16 99.86 7.52
 2 15 -16 118.11 8.59
 2 26 -16 35.59 6.93
 2 27 -16 132.04 8.92
 -6 6 17 -0.27 6.52
 -5 -50 -7 74.8 7.83
 -5 -43 0 0 6.5
 -5 -40 2 18.69 6.63
 -5 0 15 375.09 17.76
 -5 10 16 130.37 8.96
 -4 -50 -13 10.38 5.57
 -4 -45 -5 68.11 6.98
 -4 -44 -4 2.4 6.03
 -4 -39 0 31.9 6.39
 -4 -34 3 105.11 7.62
 -4 -30 5 -2.82 5.14
 -4 -16 10 41.41 6.23
 -3 -47 -17 10.05 4.1
 -3 -46 -13 34.41 4.97
 -3 -38 -3 57.93 6
 -3 -32 1 43.11 5.76
 -3 -26 4 44.8 5.85
 -3 -6 10 21.29 6.24
 -3 0 11 659.26 27.88
 -3 9 12 626.92 26.29
 -2 -39 -10 0.83 4.05
 -2 -33 -4 236.27 11.26
 -2 -20 3 68.52 5.69
 -2 6 9 4.21 4.03
 -1 -19 -1 1506.45 60.27
 -1 -14 1 1263.56 50.65
 -1 -11 2 43.8 3.98
 -1 2 5 2376.94 94.53
 -1 39 5 122.23 6.24
 0 -27 -21 0.08 3.29
 0 -27 -18 62.74 4.06
 0 41 0 1.29 4.61
 0 26 2 394.07 16.45
 1 -6 -31 -0.01 6.47
 1 -14 -24 141.92 8.46
 1 -15 -21 82.12 6.24
 1 -15 -19 77.98 5.63
 1 -14 -16 442.98 18.74
 1 50 -11 73.15 8.21
 1 42 -7 4.24 5.54
 1 7 -5 195.4 9.43
 1 34 -5 75.17 6.4
 1 15 -4 17.9 3.89
 1 26 -4 1274.49 51.7
 2 17 -26 61.61 8.24
 2 18 -26 4.77 7.15
 2 13 -25 0.33 6.99
 2 14 -25 3.68 6.19
 2 11 -24 20.32 7.11
 2 10 -23 53.44 7.09
 2 9 -22 9.34 6.83
 2 8 -21 60.38 7.42
 2 33 -21 -1.87 7.25
 2 33 -20 10.68 7.41
 2 9 -19 105.18 7.92
 2 32 -19 5.57 6.76
 2 31 -18 220.84 12.52
 2 32 -18 -1.79 6.78
 2 11 -17 41.09 6.52
 2 30 -17 1 7.41
 2 13 -16 0.76 6
 2 28 -16 10.62 6.46
 2 17 -15 155.3 9.3
 2 18 -15 20.57 6.41
 2 19 -15 205.96 11.16
 2 20 -15 38.58 6.05
 2 21 -15 100.51 7.6
 2 22 -15 248.67 12.81
 2 23 -15 55.86 7.05
 2 24 -15 291.93 14.47
 -6 -17 13 102.1 9.27
 -6 -8 15 4.57 7.59
 -6 -2 16 82.58 8.48
 -6 7 17 0.28 6.65
 -5 -49 -6 -2.12 6.4
 -5 -44 -1 1.27 5.93
 -5 -28 8 143.59 9.84
 -5 -19 11 298.49 14.95
 -5 -11 13 15.82 6.17
 -5 -6 14 5.71 6.68
 -5 11 16 -0.77 5.99
 -4 -48 -9 31.64 6.22
 -4 -25 7 2.84 5.41
 -4 -12 11 500.71 22.03
 -4 7 14 243.29 12.27
 -3 -47 -18 21.91 4.28
 -3 -45 -11 60.34 5.73
 -3 -43 -8 61.69 6.1
 -3 -28 3 112.1 7.73
 -2 -42 -20 -0.65 2.06
 -2 -30 -2 0.5 4.34
 -2 -17 4 1571.44 63.33
 -2 -14 5 1737.97 69.83
 -2 -1 8 408.32 17.51
 -1 -21 -2 659.74 26.9
 -1 31 6 660.41 26.47
 0 36 1 992.32 40.35
 1 -4 -32 32.34 7.6
 1 -8 -30 -0.98 6.16
 1 -11 -28 11.11 5.33
 1 -12 -27 61.95 6.83
 1 -15 -22 101.64 6.87
 1 -15 -18 4.53 3.78
 1 53 -13 112.2 9.07
 1 52 -12 25.37 7.11
 1 49 -10 -1 6.87
 1 47 -9 8.96 6.67
 1 45 -8 66.89 7.32
 1 39 -6 118.15 7.94
 1 14 -4 1176.77 47.47
 1 27 -4 89.24 6.89
 2 14 -26 6.57 6.2
 2 15 -26 24.31 7.42
 2 16 -26 10.81 6.57
 2 11 -25 23.8 6.35
 2 12 -25 1.24 6.72
 2 10 -24 13 6.91
 2 9 -23 63.93 7.28
 2 8 -22 69.35 7.81
 2 34 -20 72.33 8.73
 2 33 -19 74.42 7.93
 2 34 -19 33.95 7.08
 2 9 -18 190.21 10.39
 2 33 -18 174.69 10.95
 2 10 -17 4.88 5.9
 2 31 -17 290.6 14.96
 2 32 -17 1.44 6.67
 2 12 -16 142.96 9.06
 2 29 -16 211.51 11.69
 2 30 -16 1.56 6.07
 2 15 -15 91.73 7.68
 2 16 -15 185.99 10.3
 2 25 -15 9.38 5.66
 2 26 -15 143.91 9.55
 2 27 -15 97.3 7.45
 -6 8 17 14.83 6.59
 -5 -52 -11 4.95 6.28
 -5 -51 -9 -0.53 6.49
 -5 -48 -5 7.51 6.63
 -5 -45 -2 33.33 6.6
 -5 -38 3 8.06 6.79
 -5 -30 7 8.93 6.53
 -5 -25 9 -0.05 7.17
 -5 -22 10 18 7.27
 -5 -15 12 74.91 7.34
 -5 1 15 1.39 6.47
 -5 12 16 198.57 11.51
 -4 -49 -11 -0.71 5.72
 -4 -40 -1 4.65 6.6
 -4 -22 8 -0.03 5.57
 -4 -19 9 466.81 21.14
 -4 -1 13 5.56 5.72
 -4 8 14 70.03 6.4
 -3 -42 -7 40.78 5.57
 -3 -39 -4 24.8 5.54
 -3 -35 -1 45.82 5.52
 -3 -10 9 831.2 34.67
 -3 10 12 18.53 4.63
 -2 -42 -18 13.79 2.76
 -2 -6 7 9.76 4.5
 -1 -3 4 2193.25 87.32
 0 -27 -22 1.8 3.37
 0 49 -2 3.4 6.04
 0 27 2 48.52 4.37
 1 -10 -29 -0.54 5.53
 1 -14 -25 169.18 9.74
 1 -15 -23 34.5 5.76
 1 51 -11 2.24 6.78
 1 -1 -7 94.37 5.33
 1 35 -5 130.17 8.31
 1 28 -4 308.98 14.33
 2 13 -26 3.68 6.97
 2 10 -25 2.42 6.68
 2 9 -24 201.93 11.8
 2 8 -23 43.44 7.41
 2 7 -22 51.7 7.35
 2 7 -21 -1.16 6.29
 2 7 -20 11.89 5.94
 2 35 -20 3.99 7.58
 2 35 -19 20.09 6.86
 2 8 -18 29.23 6.19
 2 34 -18 7.99 7.47
 2 9 -17 293.43 14.35
 2 33 -17 204.12 11.98
 2 11 -16 55.57 6.64
 2 31 -16 184.25 11.5
 2 14 -15 191.6 10.67
 2 28 -15 34.64 6.7
 2 21 -14 23.4 5.83
 -6 -20 12 17.62 7.45
 -6 -7 15 92.9 8.58
 -6 -1 16 6.65 7.31
 -6 9 17 -0.58 6.51
 -5 -47 -4 13.18 6.54
 -5 -46 -3 8.42 6.79
 -5 -41 1 20.99 6.64
 -5 -36 4 20.73 7.12
 -5 -32 6 -0.27 6.2
 -5 -5 14 60.65 6.94
 -5 13 16 9.18 6.56
 -5 14 16 123.09 9.19
 -4 -50 -14 0 5.25
 -4 -47 -8 28.78 6.28
 -4 -37 1 -2.57 6.3
 -3 -41 -6 2.21 5.35
 -3 -40 -5 142.92 8.95
 -3 -23 5 213.36 11.2
 -3 -5 10 244.44 12.58
 -3 1 11 65.55 6.54
 -2 -42 -19 0.24 2.38
 -2 -41 -14 53.16 4.47
 -2 -38 -9 125.7 7.15
 -2 -34 -5 -0.22 3.96
 -2 -28 -1 239.33 11.31
 -2 -22 2 21.61 5.22
 -2 -10 6 2662.31 106.38
 -2 7 9 1214.28 48.94
 -1 -26 -5 801.9 32.5
 0 -22 -30 34.32 5.61
 0 -23 -29 -0.56 4.5
 0 -26 -25 20.51 4.09
 0 52 -3 5.96 6.01
 0 46 -1 124.65 7.99
 0 42 0 71.08 5.75
 1 -5 -32 15.7 7.19
 1 -7 -31 29.15 6.9
 1 54 -13 1.27 6.81
 1 50 -10 120.98 9.32
 1 -6 -9 123.2 6.36
 1 48 -9 90.88 8.43
 1 46 -8 30.3 6.83
 1 43 -7 227.5 11.97
 1 2 -6 291.76 12.59
 1 40 -6 12.11 5.35
 1 36 -5 160.24 9.13
 1 13 -4 4.66 3.49
 1 29 -4 18.7 5.62
 2 14 -27 90.66 8.27
 2 11 -26 42.45 7.37
 2 12 -26 14.71 6.27
 2 9 -25 116.78 9.19
 2 8 -24 15.54 6.97
 2 7 -23 115.04 9.01
 2 6 -22 0.32 6.42
 2 6 -21 -0.49 6.28
 2 6 -20 -5.25 5.79
 2 36 -20 113.34 9.47
 2 36 -19 47.52 7.29
 2 7 -18 287.12 14.06
 2 35 -18 70.84 8.53
 2 8 -17 0.64 5.18
 2 34 -17 2.77 6.69
 2 10 -16 56.15 6.06
 2 32 -16 0.7 7.16
 2 13 -15 8.66 5.14
 2 29 -15 172.36 10.19
 2 30 -15 1.21 5.86
 2 17 -14 30.96 5.81
 2 18 -14 -0.47 5.92
 2 19 -14 68.27 6.67
 2 20 -14 192.88 10.59
 2 22 -14 594.86 25.77
 2 23 -14 -0.51 5.62
 2 24 -14 432.41 19.8
 2 25 -14 16.73 5.61
 -6 -16 13 1.81 7.59
 -6 0 16 125.59 9.11
 -6 10 17 52.4 8.01
 -5 2 15 191.04 11.05
 -5 15 16 14.32 6.68
 -4 -41 -2 31.87 6.78
 -4 -27 6 21.6 5.44
 -4 -15 10 119.08 8.76
 -4 -11 11 3.54 5.56
 -4 0 13 362.12 16.76
 -4 9 14 287.9 13.81
 -3 -20 6 23.67 6.41
 -3 -17 7 431.94 19.65
 -3 11 12 51.6 5.38
 -2 -40 -12 16.31 4.08
 -2 -24 1 176.08 9.37
 -1 -7 3 874.57 35.32
 -1 11 6 287.85 11.88
 0 -21 -31 5.71 4.98
 0 -24 -28 45.93 5.27
 0 37 1 6.38 3.84
 0 28 2 30.13 4.11
 1 -9 -30 36.3 6.47
 1 -15 -17 5.5 3.97
 1 -13 -14 105.28 6
 1 -12 -13 765.12 31.23
 1 53 -12 32.7 6.66
 1 52 -11 28.67 7.23
 1 -8 -10 27.97 3.56
 1 -4 -8 463.5 19.17
 1 6 -5 5.17 3.58
 1 30 -4 169.36 9.33
 2 13 -27 6.12 7.16
 2 10 -26 27.05 7.11
 2 8 -25 1.33 6.6
 2 7 -24 274.18 14.3
 2 6 -23 2.37 6.74
 2 5 -21 -0.82 5.91
 2 36 -18 10.72 6.67
 2 35 -17 30.27 7.08
 2 9 -16 447.26 19.97
 2 33 -16 153.33 10.76
 2 12 -15 312.94 14.74
 2 31 -15 68.19 7.24
 2 15 -14 3.72 5.09
 2 16 -14 305.04 14.61
 2 26 -14 280.58 14
 2 27 -14 10.48 6.45
 -6 -6 15 0.93 6.6
 -6 11 17 1.27 6.96
 -5 -52 -12 -0.25 6.84
 -5 -50 -8 45.25 6.94
 -5 -42 0 10.68 6.18
 -5 -39 2 6.6 6.46
 -5 -27 8 19.21 6.7
 -5 -18 11 3.65 6.18
 -5 -14 12 29.16 6.99
 -5 16 16 82.31 7.88
 -5 17 16 45.21 6.85
 -4 -35 2 66.33 7.05
 -4 -29 5 3.95 5.83
 -4 10 14 183.07 10
 -3 -46 -14 12.87 4.6
 -3 -36 -2 9.3 4.7
 -3 -33 0 55.76 6
 -3 -25 4 40 5.93
 -3 31 12 306.91 13.21
 -2 -37 -8 2.2 3.88
 -2 -36 -7 301.26 13.49
 -2 -35 -6 55.31 5.05
 -2 -26 0 508.63 21.85
 -2 0 8 473.79 19.98
 0 -25 -27 0.51 4.06
 0 -27 -23 0.62 3.52
 0 50 -2 31.33 6.09
 1 -6 -32 6.92 7.46
 1 -8 -31 1.18 6.35
 1 -11 -29 4.17 5.35
 1 -12 -28 32.51 5.95
 1 -13 -27 4.36 5.27
 1 -15 -24 74.86 6.7
 1 -14 -15 73.66 4.87
 1 -11 -12 301.93 13.19
 1 49 -9 2 6.74
 1 44 -7 20.92 6.25
 1 41 -6 414.05 18.68
 1 37 -5 76.91 6.6
 1 12 -4 2202.67 87.9
 1 31 -4 172.49 9.38
 2 11 -27 0.6 6.97
 2 12 -27 149.36 10.45
 2 9 -26 52.04 7.6
 2 7 -25 194.73 11.47
 2 6 -24 -0.85 6.57
 2 5 -23 53.48 8.05
 2 5 -22 62.09 7.41
 2 5 -20 32.09 6.13
 2 5 -19 241.13 12.34
 2 37 -19 2.8 6.61
 2 37 -18 4.25 6.56
 2 36 -17 8.75 6.8
 2 34 -16 5.63 7.29
 2 11 -15 55.75 5.97
 2 32 -15 5.53 6.87
 2 14 -14 643.11 27.49
 2 28 -14 87.77 7.44
 2 29 -14 2.23 5.58
 -6 -19 12 60.54 8.32
 -6 -11 14 20.99 7.63
 -6 1 16 4.9 7.03
 -6 12 17 81.92 8.04
 -5 -51 -10 9.53 6.26
 -5 -29 7 2.04 6.22
 -5 -24 9 207.84 11.76
 -5 -21 10 144.86 9.67
 -5 -4 14 116.63 8.97
 -5 3 15 -0.75 6.35
 -5 18 16 5.37 6.46
 -5 19 16 65.74 7.44
 -4 -50 -15 3.48 5.43
 -4 -49 -12 -2.47 6.14
 -4 -48 -10 37.92 6.07
 -4 -45 -6 56.38 6.55
 -4 -43 -4 2.26 5.88
 -4 -42 -3 36.14 6.55
 -4 -38 0 34.75 6.67
 -4 -31 4 6.04 5.81
 -4 -24 7 126.76 8.58
 -4 -21 8 379.97 17.5
 -4 -18 9 4.43 6.29
 -4 1 13 7.91 5.52
 -3 -31 1 14.98 5.48
 -3 -13 8 6.18 6.01
 -3 -9 9 3.93 6.37
 -3 2 11 474.09 20.68
 -3 12 12 13 4.2
 -2 -31 -3 420.32 18.1
 -2 -19 3 886.43 36.38
 -1 -34 -26 11.81 3.33
 -1 40 5 6.1 3.01
 0 -27 -17 52.13 3.46
 0 53 -3 94.65 7.44
 0 -4 -1 3021.55 119.65
 0 47 -1 2.11 5.02
 0 43 0 0.24 4.53
 0 29 2 183.35 8.77
 1 -16 -22 3.09 4.45
 1 -16 -21 10.68 4.33
 1 -16 -20 64.92 5.28
 1 55 -13 57.96 7.95
 1 54 -12 4.44 6.76
 1 51 -10 1.97 6.68
 1 47 -8 53.42 7.42
 2 10 -27 57.95 7.88
 2 8 -26 38.07 7.28
 2 4 -22 72.46 7.6
 2 4 -21 120.66 8.64
 2 4 -20 49.35 6.43
 2 38 -19 41.37 7.25
 2 38 -18 12.28 6.64
 2 8 -16 92.27 7.5
 2 35 -16 53.3 8.22
 2 10 -15 253.27 12.65
 2 33 -15 69.57 8.09
 2 13 -14 4.67 5.7
 2 30 -14 25.79 6.37
 2 19 -13 102.07 7.46
 2 20 -13 137.28 9.03
 2 21 -13 58.5 7.02
 2 22 -13 440.57 20.11
 2 23 -13 10.14 6.13
 2 24 -13 645.15 27.74
 -6 -22 11 48.1 7.81
 -6 -15 13 31.4 7.22
 -6 13 17 3.26 6.22
 -5 -49 -7 2.59 6.18
 -5 -43 -1 0.19 6.18
 -5 -37 3 16.77 6.91
 -5 4 15 51.57 7.1
 -4 -44 -5 2.43 5.74
 -4 -14 10 159.23 9.52
 -4 -10 11 265.73 13.43
 -4 11 14 54.97 6.11
 -3 -45 -12 28.83 5.02
 -3 -29 2 4.2 5.25
 -3 -27 3 31.79 5.76
 -3 -4 10 248.5 12.73
 -3 13 12 165.03 8.67
 -2 -13 5 201.57 9.93
 -2 -5 7 279.54 12.83
 -2 8 9 2.21 3.79
 -1 -16 0 917 36.98
 -1 3 5 2369.96 94.23
 0 38 1 403.63 17.39
 1 -7 -32 8.48 6.72
 1 -10 -30 2.72 5.64
 1 -16 -19 111.42 6.56
 1 53 -11 2.16 6.83
 1 45 -7 90.61 7.67
 1 42 -6 8.4 5.39
 1 38 -5 153.81 8.99
 1 11 -4 474.91 19.87
 1 32 -4 0.03 4.83
 2 9 -27 45.88 7.33
 2 7 -26 29.32 7
 2 6 -25 2.04 6.52
 2 5 -24 208.74 11.89
 2 4 -23 17.43 6.62
 2 4 -19 93.3 7.32
 2 39 -19 16.01 6.82
 2 6 -17 5.68 5.17
 2 37 -17 -0.98 6.56
 2 7 -16 683.42 28.97
 2 36 -16 86.45 8.95
 2 9 -15 148.33 8.99
 2 34 -15 26.92 7.65
 2 12 -14 703.5 29.77
 2 31 -14 11.5 6.59
 2 17 -13 105.26 7.97
 2 25 -13 26.09 5.98
 2 26 -13 550.56 24.32
 2 27 -13 13.84 5.86
 -6 -10 14 1.15 7.58
 -6 -5 15 126.19 9.36
 -6 2 16 80.06 8.39
 -6 14 17 100.8 8.26
 -5 -48 -6 21.99 6.63
 -5 -44 -2 0.06 5.93
 -5 -40 1 54.16 7.24
 -5 -35 4 4.24 6.97
 -5 -31 6 34.37 6.89
 -5 -26 8 233.35 12.65
 -5 -17 11 219.73 12.05
 -5 -13 12 0.51 6.75
 -5 -3 14 21.77 6.76
 -4 -36 1 13.74 6.29
 -4 -26 6 209.15 11.15
 -4 12 14 227.36 11.51
 -3 -43 -9 94.32 7.19
 -3 -37 -3 0.99 5.07
 -3 -22 5 51.9 6.71
 -3 30 12 -1.03 3.11
 -2 -16 4 171.51 8.81
 -2 -9 6 7.19 4.23
 0 -26 -26 1.92 3.95
 0 -25 -13 -0.18 1.47
 0 30 2 -0.43 3.79
 1 -9 -31 11.23 6.39
 1 -16 -23 20.64 5.1
 1 -16 -18 128.94 7.03
 1 -15 -16 313.61 13.78
 1 52 -10 95.75 8.59
 1 50 -9 59.89 7.63
 1 48 -8 24.41 7
 1 5 -5 2241.21 89.35
 1 33 -4 150.72 8.48
 2 11 -28 1.22 7.17
 2 8 -27 9.71 6.98
 2 6 -26 15.65 6.69
 2 5 -25 141.77 9.6
 2 4 -24 1.43 6.24
 2 3 -22 31.36 6.8
 2 3 -21 -0.05 5.93
 2 3 -20 83.41 7.22
 2 39 -18 37.4 7.18
 2 5 -17 533.78 23.23
 2 38 -17 2.47 6.62
 2 37 -16 -2.55 7.42
 2 35 -15 32.4 7.7
 2 11 -14 20.3 5.81
 2 32 -14 22.58 6.16
 2 15 -13 -0.77 5.19
 2 16 -13 229.99 11.69
 2 28 -13 172.94 10.45
 -6 -18 12 2.89 7.52
 -6 -14 13 32.61 7.13
 -6 3 16 16.93 7.17
 -5 -50 -9 37.17 7.05
 -5 -46 -4 -2.71 6.02
 -5 -45 -3 28.45 7.19
 -5 -23 9 5.45 6.33
 -5 -20 10 1.67 6.81
 -5 5 15 4.36 6.32
 -4 -47 -9 9.13 5.61
 -4 -39 -1 37.57 7.1
 -4 2 13 236.48 12.02
 -4 13 14 2.32 5.05
 -3 -46 -15 11.57 4.47
 -3 -34 -1 33.05 5.31
 -3 -19 6 670.58 28.61
 -3 3 11 243.78 12.16
 -3 14 12 0.92 4.26
 -2 -29 -2 0.97 4.44
 -2 1 8 388.5 16.66
 -1 -35 -24 29.29 3.09
 -1 -27 -6 212.8 9.68
 -1 -24 -4 594.91 24.39
 -1 -10 2 141.54 6.92
 -1 32 6 30.69 2.5
 0 -27 -24 3.28 3.65
 0 51 -2 22.64 6.61
 1 -12 -29 3.03 5.75
 1 -13 -28 -1.27 5.27
 1 -14 -27 38.94 5.74
 1 55 -12 47.42 6.88
 1 54 -11 13.32 6.85
 1 -2 -7 14.48 3.48
 1 46 -7 1.37 6.78
 1 1 -6 297.25 12.8
 1 39 -5 135.73 8.4
 2 9 -28 -0.63 6.29
 2 10 -28 57.86 8.02
 2 7 -27 31.82 7.18
 2 3 -23 33.09 6.98
 2 3 -19 99.62 7.56
 2 40 -18 15.78 7.55
 2 39 -17 61.31 8.49
 2 6 -16 43.5 6.28
 2 38 -16 57.04 7.71
 2 8 -15 99.76 7.37
 2 36 -15 75.27 8.39
 2 10 -14 533.71 22.99
 2 33 -14 15.61 6.22
 2 14 -13 751.94 31.68
 2 29 -13 17.15 5.85
 2 30 -13 30.49 5.89
 -6 -21 11 4.1 7.61
 -6 -4 15 2.88 6.64
 -5 -51 -11 3.88 6.24
 -5 -41 0 0.68 6.15
 -5 -38 2 11.22 6.59
 -5 -2 14 164.41 10.26
 -4 -49 -13 1.63 5.32
 -4 -34 2 37.62 6.39
 -4 -28 5 164.84 9.91
 -4 -23 7 71.38 7.41
 -4 -17 9 384.35 17.79
 -4 -9 11 23.76 6.27
 -4 -4 12 87.51 7.53
 -3 -42 -8 2.45 5.04
 -3 -38 -4 137.3 8.33
 -3 -8 9 139.8 9.21
 -3 15 12 528.64 22.32
 -3 29 12 249.76 11.06
 -2 -41 -15 21.47 3.52
 -2 -39 -11 45.58 4.83
 -2 -32 -4 5.35 4.26
 -2 -21 2 460.75 19.85
 -2 9 9 811.7 33.06
 -1 -33 -12 7.04 2.23
 -1 -13 1 6.26 3.07
 0 -23 -30 -0.41 4.84
 0 -24 -29 35.92 4.92
 0 48 -1 186.03 10.28
 0 44 0 58.67 5.55
 0 39 1 84.47 6.12
 1 -8 -32 6.08 6.72
 1 -11 -30 1.81 5.91
 1 -15 -26 11.12 5.03
 1 -16 -24 97.44 7.17
 1 51 -9 11.75 6.78
 1 43 -6 331.13 15.85
 1 10 -4 2345.67 93.52
 1 34 -4 225.8 11.11
 2 5 -26 59.35 7.57
 2 4 -25 1.61 6.3
 2 3 -24 100.81 8.36
 2 2 -22 157.64 9.97
 2 2 -21 205.6 11.3
 2 2 -20 182.61 10.23
 2 3 -18 279.54 13.65
 2 41 -18 68.96 7.86
 2 40 -17 4.13 7.37
 2 7 -15 298.57 13.98
 2 37 -15 2.93 6.69
 2 34 -14 71.6 7.45
 2 13 -13 2.86 6.01
 2 31 -13 4.92 6.25
 2 20 -12 229.07 11.75
 2 21 -12 248.76 12.12
 2 22 -12 656.02 28.16
 2 23 -12 9.86 5.52
 2 24 -12 724.04 30.68
 -6 -9 14 89.5 8.44
 -6 4 16 18.13 7.18
 -5 -28 7 99.69 8.37
 -5 -16 11 2.16 6.74
 -5 -12 12 63.64 7.58
 -5 6 15 0.96 6.26
 -4 -48 -11 49.81 6.61
 -4 -46 -8 19.79 6.24
 -4 -40 -2 81.33 7.9
 -4 -30 4 10.61 6.01
 -4 -20 8 -0.44 5.56
 -4 -13 10 2 6.2
 -4 3 13 63.41 6.47
 -4 15 14 51.38 5.71
 -3 -39 -5 9.27 5.54
 -3 -32 0 42.22 6.18
 -3 -24 4 39.5 5.94
 -3 -12 8 857.94 35.77
 -3 4 11 261.11 12.86
 -3 16 12 102.53 6.46
 -1 -18 -1 56.88 4.28
 -1 -2 4 2154.89 85.83
 -1 12 6 970.65 38.72
 0 -25 -28 4.82 4.28
 0 31 2 928.06 37.6
 1 -10 -31 14.34 6.55
 1 56 -12 -0.34 6.95
 1 53 -10 1.46 6.44
 1 49 -8 0.54 6.72
 1 40 -5 3.49 5.01
 1 35 -4 39.57 5.92
 2 8 -28 23.99 7.3
 2 6 -27 2.93 6.63
 2 4 -26 15.64 6.53
 2 3 -25 104.46 8.42
 2 2 -23 66.75 7.46
 2 2 -19 119.5 8.02
 2 5 -16 477.06 20.93
 2 39 -16 21.31 6.85
 2 9 -14 77.13 6.79
 2 35 -14 5.64 6.23
 2 12 -13 997.23 41.27
 2 32 -13 21.26 6.4
 2 18 -12 35.33 6.43
 2 19 -12 371.19 16.96
 2 25 -12 28.86 5.94
 2 26 -12 410.95 18.95
 2 27 -12 88.18 7.26
 -6 -17 12 41.27 7.47
 -6 -13 13 -2.02 7.61
 -6 -3 15 53.95 7.54
 -6 5 16 54.73 7.77
 -5 -49 -8 -0.82 6.02
 -5 -42 -1 14.98 6.38
 -5 -36 3 1.59 6.65
 -5 -30 6 8.21 7.4
 -5 -25 8 2.73 6.34
 -5 -7 13 101.55 8.37
 -5 -1 14 1.99 5.58
 -5 7 15 4.54 6.2
 -4 -41 -3 10.33 6.24
 -4 -37 0 3.07 6.15
 -4 16 14 87.88 6.57
 -3 -46 -16 6.03 4.41
 -3 -45 -13 -0.51 4.59
 -3 -44 -11 0.75 5.09
 -3 -40 -6 97.36 7.26
 -3 -35 -2 50.38 5.91
 -3 -26 3 468.13 20.35
 -3 17 12 500.89 21.24
 -3 28 12 18.08 3.56
 -2 -23 1 151.39 8.52
 -2 -12 5 1353.78 54.66
 -2 -4 7 203.26 9.9
 -1 41 5 314.81 13.5
 1 -7 -33 2.58 6.85
 1 -17 -21 222.36 11.03
 1 -17 -20 160.85 8.45
 1 -16 -17 311.14 13.72
 1 55 -11 9.3 6.96
 1 -7 -9 789.2 31.92
 1 47 -7 58.4 7.35
 1 44 -6 2.79 5.65
 1 20 -3 322.37 14.2
 1 25 -3 -0.97 4.71
 2 7 -28 2.95 6.91
 2 5 -27 23.19 6.87
 2 2 -24 -2.09 6.93
 2 1 -22 3.41 6.18
 2 1 -21 -3.26 5.6
 2 1 -20 15.22 6
 2 6 -15 3.46 5.2
 2 36 -14 135.39 9.3
 2 11 -13 -0.16 5.36
 2 33 -13 6.02 5.75
 2 16 -12 1030.26 42.49
 2 17 -12 411.5 18.56
 2 28 -12 165.48 10.13
 2 29 -12 224.26 11.71
 -6 -20 11 14.81 7.54
 -6 -8 14 12.31 7.6
 -5 -48 -7 50.81 7.31
 -5 -39 1 -4.43 6.37
 -5 -34 4 -2.53 6.18
 -5 -32 5 -1.39 6.38
 -5 -22 9 128.56 9.6
 -5 -19 10 229.34 12.48
 -4 -45 -7 90.61 7.78
 -4 -42 -4 32.88 6.43
 -4 -25 6 2.25 6.1
 -4 -8 11 82.98 6.96
 -4 -3 12 1.34 5.91
 -4 4 13 54.93 6.08
 -4 17 14 258.56 12.6
 -3 -28 2 270.99 13.12
 -3 -21 5 741.19 31.26
 -3 -15 7 173.88 10.17
 -3 18 12 9.98 4.23
 -3 27 12 66.51 4.65
 -2 -33 -5 202.01 9.87
 -2 -25 0 0.35 5.34
 -2 -18 3 86.76 6.46
 -2 10 9 59.83 4.83
 -1 -20 -2 28.54 3.53
 -1 -6 3 58.21 4.5
 0 -27 -25 16.78 3.95
 0 -10 -3 138.95 5.72
 0 45 0 1.45 4.68
 0 32 2 19.09 4.24
 1 -9 -32 5.51 7.02
 1 -12 -30 -1.21 5.92
 1 -13 -29 10.47 5.71
 1 -14 -28 18.96 5.51
 1 -15 -27 19.39 5.68
 1 -17 -22 156.04 8.64
 1 -14 -14 18.66 3.48
 1 -13 -13 214.88 9.94
 1 -9 -10 42.08 3.76
 1 54 -10 9.82 6.82
 1 52 -9 44.8 7.21
 1 -5 -8 1061.78 42.63
 1 50 -8 51.06 7.43
 1 4 -5 15.08 3.84
 1 41 -5 306.53 14.5
 1 9 -4 80.97 5.52
 1 36 -4 647.65 27.37
 1 19 -3 352.83 15.32
 1 26 -3 1447.34 58.43
 2 6 -28 0.81 6.79
 2 4 -27 10.22 6.68
 2 3 -26 49.32 7.26
 2 2 -25 1.03 6.03
 2 1 -23 16.23 7.09
 2 2 -18 66 6.6
 2 4 -16 25.44 5.72
 2 8 -14 245.82 12.05
 2 34 -13 100.24 8
 2 15 -12 217.63 11.8
 2 30 -12 9.68 6.54
 -6 -23 10 4.24 6.62
 -6 -2 15 6.3 6.55
 -6 6 16 1.2 6.85
 -5 -51 -12 3.1 6.97
 -5 -50 -10 12.35 6.2
 -5 -43 -2 45.58 7.35
 -5 -15 11 102.18 8.69
 -5 -11 12 62.4 7.65
 -5 8 15 46.12 6.85
 -4 -49 -14 0.79 5.73
 -4 -47 -10 0.7 6.19
 -4 -44 -6 0.95 5.6
 -4 -43 -5 44.96 6.55
 -4 -35 1 78.07 7.22
 -4 -22 7 68.13 6.84
 -4 -16 9 -0.43 5.39
 -4 18 14 -0.38 4.93
 -4 19 14 269.84 12.97
 -3 -7 9 -0.65 6.12
 -3 5 11 583.14 24.73
 -3 19 12 431.07 18.45
 -3 26 12 25.72 3.76
 -2 -38 -10 189.59 9.43
 -2 -15 4 380.67 16.75
 -2 -8 6 1908.26 76.53
 0 -26 -27 2.35 4.03
 0 49 -1 -1.52 5.91
 0 40 1 239.2 11.35
 1 -11 -31 2.96 5.91
 1 -17 -23 110.83 7.25
 1 -17 -19 59.63 4.99
 1 -15 -15 250.29 11.25
 1 -12 -12 259.13 11.53
 1 57 -12 30.21 7.33
 1 48 -7 -2.53 6.39
 1 45 -6 187.52 10.61
 1 18 -3 -0.06 3.82
 1 27 -3 297.05 13.93
 1 28 -3 627.43 26.46
 2 7 -29 0.49 6.97
 2 5 -28 -0.71 6.79
 2 1 -24 18.72 6.91
 2 0 -22 144.31 9.46
 2 0 -21 249 12.81
 2 43 -17 87.55 8.25
 2 5 -15 528.04 22.77
 2 7 -14 84.54 6.67
 2 10 -13 459.51 20.51
 2 35 -13 4.77 5.92
 2 14 -12 921.35 38.35
 2 31 -12 110.75 8.39
 -6 -16 12 17.76 7.06
 -6 -7 14 197.08 11.74
 -6 7 16 47.41 7.49
 -5 -47 -6 10.09 6.52
 -5 -46 -5 4.94 5.97
 -5 -45 -4 33.96 6.5
 -5 -44 -3 1.5 6.59
 -5 -37 2 15.01 6.81
 -5 -27 7 0.13 6.48
 -5 -6 13 8.32 5.68
 -5 0 14 267.2 13.73
 -5 9 15 2.28 6.13
 -4 -48 -12 44.76 6.36
 -4 -38 -1 33.54 6.51
 -4 -27 5 7.23 6.16
 -4 -19 8 515.3 22.72
 -4 -12 10 295.12 14.31
 -4 -2 12 445.98 19.77
 -4 5 13 157.76 9.21
 -4 20 14 37.16 5.29
 -4 21 14 119.14 7.57
 -4 22 14 41.22 5.87
 -4 23 14 31.01 5.47
 -4 24 14 50.27 5.8
 -4 25 14 2 5.06
 -3 -46 -17 0.73 4.22
 -3 -36 -3 18.88 5.17
 -3 -11 8 7.94 6.31
 -3 20 12 50.52 4.79
 -3 21 12 359.02 15.61
 -3 25 12 0.39 3.53
 -2 -34 -6 64.39 5.46
 -2 -30 -3 93.64 6.56
 -1 -28 -7 162.13 7.74
 -1 4 5 16.83 2.74
 0 -28 -21 15.93 3.23
 1 -8 -33 5.77 7.07
 1 -16 -26 29.58 5.3
 1 56 -11 0.01 6.8
 1 53 -9 17.15 7.4
 1 37 -4 0.22 5.05
 1 17 -3 4.63 3.97
 1 29 -3 22.03 5.48
 2 3 -27 10.87 6.48
 2 2 -26 60.68 7.26
 2 1 -25 12.97 6.23
 2 0 -23 89.83 8.04
 2 0 -20 275.67 13.45
 2 1 -18 29.55 5.72
 2 3 -16 277.26 13.39
 2 42 -16 9.87 6.7
 2 41 -15 57.07 7.52
 2 13 -12 0.66 6.39
 2 32 -12 19.96 5.9
 2 21 -11 104.9 7.41
 2 22 -11 389.56 17.7
 2 23 -11 5.48 5.32
 2 24 -11 257.03 12.86
 2 25 -11 1.19 5.47
 -6 -25 9 4.65 6.66
 -6 -19 11 17.92 7
 -6 -1 15 10.31 6.41
 -5 -49 -9 -3.35 6.17
 -5 -40 0 24.92 6.62
 -5 -29 6 35.55 7.75
 -5 -24 8 288.83 14.66
 -5 -18 10 3.17 6.82
 -4 -33 2 229.1 12.1
 -4 -29 4 -1.4 5.96
 -3 -33 -1 160.57 9.05
 -3 -23 4 142.75 8.53
 -3 22 12 2.2 3.97
 -3 23 12 64.58 5.03
 -3 24 12 25.33 4
 -2 -37 -9 1.33 3.76
 -2 11 9 489.65 20.41
 -1 33 6 416.51 16.94
 0 -24 -30 59.54 5.55
 0 -28 -22 84.9 5.28
 0 5 1 504.83 20.06
 0 33 2 205.32 9.61
 1 -10 -32 25.22 7.23
 1 -17 -18 0.67 3.71
 1 55 -10 7.44 6.79
 1 51 -8 19.99 6.74
 1 -3 -7 819.94 33.11
 1 0 -6 73.19 4.93
 1 46 -6 26.13 6.94
 1 16 -3 1801.65 72.11
 1 30 -3 8.36 5.87
 2 6 -29 1.15 7.67
 2 4 -28 51.49 7.6
 2 0 -24 17.09 6.92
 2 0 -19 81.19 6.76
 2 44 -17 -0.58 5.76
 2 43 -16 123.47 9.8
 2 6 -14 4.22 5.06
 2 9 -13 2.48 5.36
 2 12 -12 468.44 20.62
 2 33 -12 44.7 6.31
 2 18 -11 158.76 9.46
 2 19 -11 300.05 14.69
 2 20 -11 10.44 5.48
 2 26 -11 167.78 9.68
 2 27 -11 87.12 7.85
 -6 -22 10 49.92 8.24
 -6 8 16 36.1 7.32
 -5 -51 -13 2.43 6.36
 -5 -35 3 15.43 6.21
 -5 -31 5 153.28 10.42
 -5 -21 9 62.37 7.28
 -5 -14 11 3.93 5.93
 -5 -10 12 25.87 6.76
 -5 -5 13 131.97 9.25
 -5 1 14 5.21 6.03
 -5 10 15 210.95 12.03
 -4 -49 -15 0.82 5.4
 -4 -46 -9 21.05 6.16
 -4 -39 -2 1.58 5.8
 -4 -24 6 402.33 18.41
 -4 -15 9 362.95 16.86
 -4 -7 11 92.26 7.2
 -4 6 13 8.49 5.38
 -3 -45 -14 3.15 4.54
 -3 6 11 15.29 5.33
 -2 -41 -16 9.43 3.2
 -2 -36 -8 231.9 10.86
 -2 -35 -7 70.86 5.37
 -2 -20 2 0.71 4.86
 -2 -3 7 121.07 7.16
 -1 -32 -11 27.09 2.74
 0 -25 -29 0.03 4.37
 0 -27 -16 83.98 4.18
 0 50 -1 125.23 8.68
 0 46 0 258.99 12.46
 0 41 1 10.49 4.33
 1 -13 -30 5.37 5.54
 1 -14 -29 6.44 5.45
 1 -15 -28 22.84 5.37
 1 -16 -16 29.21 3.87
 1 57 -11 2.75 6.81
 1 49 -7 0.22 6.55
 1 8 -4 19.31 3.66
 1 38 -4 315.91 14.76
 2 5 -29 0.21 6.94
 2 3 -28 -1.46 6.59
 2 2 -27 53.43 7.36
 2 1 -26 3.09 6.88
 2 0 -25 0.8 5.96
 2 -1 -23 14.27 6.24
 2 -1 -22 3.76 6.02
 2 -1 -21 -1.1 5.69
 2 -1 -20 17.08 5.86
 2 1 -17 34.33 5.91
 2 44 -16 3.69 6.48
 2 4 -15 36.2 5.67
 2 42 -15 6.92 6.7
 2 40 -14 64.29 7.74
 2 8 -13 86.51 7.06
 2 38 -13 176.97 11.08
 2 34 -12 38.99 5.5
 2 17 -11 442.73 20.15
 2 28 -11 76.61 7.02
 2 29 -11 233.49 12.51
 -6 -15 12 14.59 7
 -6 -6 14 8.36 6.77
 -6 0 15 5.75 6.53
 -6 9 16 24 7
 -5 -50 -11 1.39 6.46
 -5 -41 -1 6.59 6.29
 -5 -38 1 37.18 7.1
 -5 11 15 2.74 5.98
 -4 -36 0 8.1 6.03
 -4 -11 10 40.55 6.73
 -4 -1 12 -0.79 5.7
 -3 -46 -18 -4.17 4.17
 -3 -44 -12 2.43 4.69
 -3 -42 -9 2.2 5.09
 -3 -37 -4 3.86 4.97
 -3 -31 0 83.26 6.58
 -3 -25 3 10.01 5.54
 -3 -14 7 819.22 34.47
 -3 -6 9 99.38 8.05
 -2 -28 -2 161.5 8.77
 -2 -11 5 46.48 4.88
 -1 -29 -8 427.77 17.68
 -1 -25 -5 80.17 5.14
 -1 -15 0 402.47 16.75
 -1 42 5 34.42 3.64
 -1 13 6 268.46 11.05
 0 -27 -26 44.55 4.6
 0 -28 -23 48.56 4.23
 0 -28 -19 0.89 2.66
 0 34 2 191.89 9.15
 1 -9 -33 0.02 7.57
 1 -12 -31 16.25 6.52
 1 -16 -27 0.28 4.92
 1 -17 -25 -1.75 4.8
 1 -11 -11 0.29 3.33
 1 54 -9 20.26 6.8
 1 52 -8 20.29 6.86
 1 43 -5 202.78 11.06
 1 15 -3 55.24 4.81
 1 31 -3 0.17 5.46
 2 4 -29 12.26 6.95
 2 -1 -24 12.03 6.07
 2 0 -18 148.45 8.86
 2 43 -15 82.95 8.87
 2 41 -14 6.79 7.39
 2 39 -13 -2.32 6.53
 2 11 -12 336.42 15.98
 2 16 -11 423.81 19.43
 2 30 -11 4.55 5.47
 2 31 -11 152.84 9.34
 -6 -27 8 10.79 6.85
 -6 -18 11 3.34 6.83
 -6 1 15 5.35 7.27
 -6 10 16 57.01 7.64
 -5 -48 -8 35.64 6.7
 -5 -42 -2 -1.27 6.75
 -5 -26 7 252.84 13.37
 -5 -17 10 187.13 10.9
 -5 2 14 165.42 10.14
 -5 12 15 305.38 14.92
 -4 -40 -3 57.02 6.75
 -4 -21 7 347.3 16.31
 -4 -18 8 4.23 5.61
 -4 7 13 63.14 6.35
 -3 -46 -19 15.09 4.21
 -3 -38 -5 199.07 10.49
 -3 -27 2 3.56 5.07
 -3 -17 6 810.86 34.1
 -3 -10 8 642.48 27.28
 -3 7 11 652.09 27.44
 -2 -31 -4 540.85 22.74
 -2 12 9 69.36 5.02
 -1 -35 -25 3.7 2.72
 -1 -34 -14 71.42 3.87
 -1 -9 2 160.72 7.68
 1 -11 -32 -1 6.76
 1 -18 -22 -1.01 4.71
 1 -18 -21 6.44 4.42
 1 56 -10 0.62 6.78
 1 50 -7 3.38 6.71
 1 47 -6 34.65 6.52
 1 3 -5 2366.64 94.27
 1 39 -4 83.68 6.69
 1 32 -3 20.02 5.09
 2 2 -28 51.49 7.46
 2 1 -27 -1.81 6.97
 2 0 -26 71.85 8.03
 2 -1 -25 9.98 6.06
 2 -2 -22 177.29 10.71
 2 -1 -19 6.8 5.07
 2 45 -16 90.39 8.95
 2 3 -15 289.99 13.78
 2 5 -14 0.1 5.35
 2 42 -14 3.67 6.39
 2 7 -13 58.31 6.32
 2 10 -12 246.85 12.5
 2 15 -11 404.67 18.71
 2 32 -11 3.34 6.19
 -6 -24 9 124.94 10.17
 -6 -21 10 7.44 7.56
 -6 -14 12 52.49 7.78
 -6 -5 14 257.37 14.28
 -6 11 16 2.35 6.67
 -5 -47 -7 1.25 6.31
 -5 -36 2 78.94 7.99
 -5 -28 6 37.78 6.91
 -5 -23 8 1.26 6.64
 -5 -20 9 52.94 6.89
 -5 -4 13 74.85 7.04
 -5 13 15 3.79 6.51
 -4 -49 -16 -0.92 5.43
 -4 -48 -13 10.03 5.67
 -4 -47 -11 -1.7 5.89
 -4 -44 -7 -1.57 5.58
 -4 -41 -4 0.93 6.15
 -4 -34 1 10.17 5.81
 -4 -26 5 480.71 21.32
 -4 -6 11 11.65 5
 -3 -41 -8 64.52 6.64
 -3 -40 -7 210.56 11.02
 -3 -34 -2 27.52 5.52
 -2 -39 -12 86.59 5.91
 -2 -22 1 554.67 23.56
 -2 -17 3 1530.18 61.65
 -2 -14 4 1430.76 57.69
 -2 -7 6 70.22 5.4
 -1 -31 -10 205.05 9.02
 -1 -30 -9 1.36 2.67
 -1 -1 4 305.54 12.98
 0 -26 -28 44.83 5.18
 0 47 0 0.43 5.37
 0 42 1 45.79 4.92
 1 -17 -26 -2.36 5.08
 1 -18 -23 22.34 5.16
 1 -18 -20 2.46 4.01
 1 -17 -17 24.62 4.12
 1 58 -11 15.5 7.04
 1 44 -5 3.68 5.45
 1 14 -3 1482.45 59.45
 1 33 -3 6.02 4.61
 2 3 -29 -2.17 6.78
 2 -2 -24 -0.91 6.43
 2 -2 -23 62.3 7.7
 2 -2 -21 204.62 11.38
 2 0 -17 14.64 5.32
 2 44 -15 3.76 6.48
 2 40 -13 69.34 8.55
 2 37 -12 0.98 6.5
 2 14 -11 82.75 7.93
 -6 2 15 12.33 7.31
 -6 12 16 64.93 8.19
 -5 -50 -12 2.56 7.02
 -5 -49 -10 -3.04 6.64
 -5 -45 -5 25.39 6.98
 -5 -44 -4 1.84 6.46
 -5 -43 -3 94.72 8.48
 -5 -39 0 4.67 6.35
 -5 -34 3 -0.48 6.26
 -5 -13 11 2.77 5.64
 -5 3 14 24.55 6.49
 -5 14 15 188.91 11.13
 -4 -43 -6 96.45 8.21
 -4 -42 -5 17.09 6.06
 -4 -37 -1 5.52 6.09
 -4 -32 2 11.4 5.94
 -4 -28 4 158.94 9.78
 -4 -14 9 29.49 5.91
 -4 0 12 796.87 33.46
 -4 8 13 108.23 7.73
 -2 -24 0 370.11 16.57
 -1 -12 1 1750.22 69.88
 0 -28 -24 23.99 3.81
 0 51 -1 9.11 5.89
 0 35 2 20.69 4.04
 1 -10 -33 15.12 7.55
 1 -14 -30 1.26 5.36
 1 -15 -29 79.71 6.95
 1 57 -10 7.42 6.81
 1 -8 -9 94.39 5.28
 1 55 -9 20.79 7.01
 1 53 -8 48.44 7.4
 1 48 -6 32.24 6.69
 1 7 -4 93.26 5.87
 1 40 -4 137.57 8.35
 2 1 -28 1.44 6.44
 2 0 -27 89.12 8.55
 2 -1 -26 5.34 6.07
 2 -1 -18 33.7 6.05
 2 46 -16 27.28 6.8
 2 45 -15 38.56 7.56
 2 4 -14 308.06 14.48
 2 43 -14 12.03 7.3
 2 41 -13 13.85 7.49
 2 9 -12 389.11 17.8
 2 38 -12 195.86 11.6
 2 13 -11 3.63 6.52
 2 21 -10 976.48 40.42
 2 22 -10 112.04 7.86
 2 23 -10 149.83 9.32
 2 24 -10 94.14 7.47
 2 25 -10 77.24 7.17
 -6 -26 8 61.87 7.87
 -6 -17 11 1.49 6.94
 -6 -9 13 71.23 8.05
 -6 -4 14 -0.85 7.68
 -6 13 16 2.99 6.97
 -5 -30 5 3.26 6.38
 -5 -3 13 95.53 8.24
 -5 15 15 2.88 6.28
 -4 -30 3 5.63 5.05
 -4 -23 6 127.99 8.96
 -4 -10 10 239.19 12.2
 -3 -45 -15 11.65 4.63
 -3 -43 -11 101.39 7.18
 -3 -5 9 2.95 5.99
 -3 8 11 84.12 6.4
 -2 -40 -14 16.93 3.86
 -2 -2 7 1029.23 41.76
 -2 13 9 60.1 4.92
 0 12 2 417.27 16.79
 1 -13 -31 -0.37 6.09
 1 -16 -28 9.42 5.16
 1 -18 -19 0.65 3.7
 1 59 -11 5.78 7.1
 1 -6 -8 120.71 6.09
 1 51 -7 14.77 6.65
 1 45 -5 186.93 10.44
 1 13 -3 554.94 22.85
 1 34 -3 181.93 9.65
 2 2 -29 69.87 8.59
 2 -2 -25 2.04 6.49
 2 -3 -23 34.37 6.99
 2 -3 -22 29.23 6.3
 2 -3 -21 -1.09 6.05
 2 -2 -19 120.01 8.09
 2 2 -15 303.38 14.2
 2 44 -14 7.03 6.56
 2 6 -13 18.42 5.59
 2 39 -12 10.72 7.14
 2 19 -10 546.81 23.74
 2 20 -10 25.12 6.04
 2 27 -10 187.87 10.37
 2 28 -10 8.42 6.2
 -6 -23 9 -0.08 6.75
 -6 -20 10 5.85 6.99
 -6 -13 12 0.11 7.91
 -6 3 15 61.37 8.2
 -6 14 16 58.89 7.95
 -5 -40 -1 25.33 6.64
 -5 -25 7 -2.56 6.86
 -5 -16 10 20.63 6.92
 -5 4 14 116.23 8.53
 -5 16 15 59.46 7.36
 -4 -46 -10 29.31 6.04
 -4 -38 -2 128.97 9.36
 -4 -20 7 78.64 7.64
 -4 -17 8 533.56 23.58
 -4 9 13 30.07 5.33
 -3 -35 -3 106.13 7.34
 -3 -32 -1 0.6 4.99
 -3 -13 7 0.46 5.8
 -2 -32 -5 5.33 4.08
 -1 -17 -1 1559.28 62.33
 -1 -5 3 346.69 14.98
 -1 5 5 2353.08 93.53
 -1 34 6 48.3 3.13
 0 -27 -27 21.27 4.29
 0 -28 -18 -0.97 2.48
 1 -12 -32 43.42 7.34
 1 -17 -27 45.86 5.99
 1 -18 -25 -2.49 4.56
 1 -15 -14 293.45 12.79
 1 -14 -13 326.66 14.07
 1 56 -9 -2.41 6.75
 1 54 -8 0.23 7.14
 1 -1 -6 313.47 13.28
 1 41 -4 9.75 5.09
 1 35 -3 3.17 4.69
 2 3 -30 14.13 7.21
 2 1 -29 -2.53 7.37
 2 0 -28 32.6 6.86
 2 -1 -27 2.15 6.8
 2 -2 -26 64.22 7
 2 -3 -24 104.14 8.05
 2 -3 -20 84.6 7.21
 2 -1 -17 32.71 6.05
 2 46 -15 41.8 7.88
 2 42 -13 5.79 6.62
 2 8 -12 112.7 8.39
 2 12 -11 162.63 9.55
 2 36 -11 65.13 7.22
 2 18 -10 90.52 7.98
 2 29 -10 361.99 16.76
 2 30 -10 2.54 6.1
 -6 -28 7 5.55 7.5
 -6 -3 14 108.09 9.74
 -6 15 16 36.37 7.59
 -5 -48 -9 29.13 6.65
 -5 -37 1 -0.37 6.68
 -5 -22 8 178.62 11.06
 -5 -19 9 134.82 9.52
 -5 -12 11 10.32 5.92
 -5 17 15 0.31 6.34
 -4 -48 -14 1.45 5.91
 -4 -35 0 67.43 7.04
 -4 1 12 0.48 5.07
 -3 -44 -13 2.61 4.97
 -3 -19 5 1012.56 41.87
 -3 -16 6 26.35 6.92
 -3 -9 8 -2.98 5.72
 -3 1 10 37.54 6.17
 -2 -41 -17 6.46 3.16
 -2 -29 -3 661.92 27.5
 -2 -19 2 956.17 39.07
 0 -26 -14 377.04 15.22
 0 48 0 250.42 12.45
 0 43 1 20.11 4.48
 0 36 2 303.12 13.39
 1 -11 -33 0.34 6.45
 1 -16 -15 6.56 3.37
 1 58 -10 31.26 7.22
 1 52 -7 1.03 7.17
 1 49 -6 -3.2 6.48
 2 2 -30 22.21 7.95
 2 -3 -25 106.27 8.18
 2 -2 -18 66.53 6.23
 2 47 -15 6.22 6.46
 2 3 -14 17.44 5.79
 2 45 -14 5.97 7.39
 2 5 -13 66.59 7
 2 43 -13 4.35 7.39
 2 40 -12 133.46 9.41
 2 11 -11 97.35 7.42
 2 37 -11 5.59 6.24
 2 17 -10 178.37 10.16
 2 31 -10 433.06 19.76
 -6 -30 6 6.05 7.33
 -6 -16 11 27.89 7.36
 -6 -8 13 0 7.78
 -6 4 15 2.43 7.21
 -6 16 16 27.8 6.65
 -5 -50 -13 11.98 6.48
 -5 -49 -11 -0.52 6.48
 -5 -41 -2 47.39 6.81
 -5 -35 2 15.42 7.04
 -5 -27 6 9.9 7.21
 -5 -2 13 109.71 7.98
 -5 5 14 57.93 7.06
 -5 18 15 0.6 6.47
 -4 -47 -12 3.1 5.57
 -4 -25 5 24.13 5.68
 -4 -13 9 52.94 6.89
 -4 -9 10 177.48 10.36
 -4 10 13 259.4 12.68
 -3 -30 0 43.25 5.81
 -3 9 11 358.45 16.07
 -2 -38 -11 102.38 6.48
 -2 -10 5 1630.27 65.54
 -2 -6 6 40.15 5.09
 -2 14 9 2.02 3.83
 -1 43 5 199.49 9.29
 0 -28 -25 13.53 3.76
 1 -15 -30 20.86 5.92
 1 -18 -18 19.12 3.78
 1 -13 -12 95.99 5.74
 1 -4 -7 85.48 4.86
 1 46 -5 107.56 8.43
 1 42 -4 51.47 5.83
 1 12 -3 1299.34 52.18
 1 36 -3 462.49 20.21
 2 0 -29 119.17 9.83
 2 -1 -28 -2.53 6.37
 2 -2 -27 41.94 6.6
 2 -4 -23 25.73 6.54
 2 -4 -22 72.19 7.11
 2 -3 -19 105.38 7.23
 2 1 -15 83.95 6.48
 2 7 -12 388.64 17.44
 2 41 -12 53.67 8.08
 2 38 -11 56.03 6.77
 2 16 -10 36.67 6.29
 -6 -25 8 1 7.63
 -6 -12 12 100 9.48
 -6 -2 14 -0.91 6.85
 -6 5 15 119.97 9.57
 -5 -47 -8 0.32 6.14
 -5 -38 0 71.87 7.73
 -5 -33 3 86.75 8.64
 -5 -29 5 136.89 10.1
 -5 -15 10 94.12 7.89
 -5 19 15 0.43 6.15
 -5 20 15 18.54 7.05
 -4 -45 -9 28.11 5.9
 -4 -39 -3 3.62 6.61
 -4 -33 1 229.81 12.13
 -4 -27 4 9.18 6.09
 -4 2 12 422.96 18.95
 -3 -42 -10 0 4.91
 -3 -36 -4 124.96 7.59
 -3 -26 2 967.96 39.8
 -3 -4 9 428.78 18.94
 -2 -33 -6 415.77 17.97
 -1 -26 -6 339.4 14.47
 -1 -21 -3 351.94 14.81
 -1 -19 -2 955.51 38.49
 -1 14 6 496.95 19.98
 0 -26 -29 25.96 4.87
 0 37 2 59.43 4.74
 1 -10 -34 14.77 6.67
 1 -13 -32 1.49 5.99
 1 -14 -31 23.17 6.19
 1 -16 -29 10.01 5.61
 1 -18 -26 1.26 5.1
 1 -19 -22 77.64 5.92
 1 -17 -16 218.91 10.09
 1 57 -9 28.31 6.96
 1 55 -8 63.19 7.55
 1 50 -6 34.84 6.87
 1 2 -5 2076.72 82.77
 1 6 -4 1081.82 43.52
 1 37 -3 20.31 5.57
 2 -3 -26 52.01 7.09
 2 -4 -24 2.55 6.15
 2 -4 -21 122.51 8.59
 2 48 -15 63.16 8.36
 2 46 -14 54.94 7.33
 2 44 -13 14.88 6.64
 2 42 -12 3.56 6.4
 2 10 -11 187.52 10.65
 2 15 -10 322.23 15.31
 -6 -22 9 88.68 8.56
 -6 -19 10 2.85 6.96
 -6 -7 13 159.1 10.69
 -5 -46 -7 20.51 6.79
 -5 -43 -4 75.39 8.01
 -5 -42 -3 -0.88 6.7
 -5 -31 4 318.21 15.8
 -5 -24 7 267.43 14.02
 -5 -11 11 47.65 7.27
 -5 -1 13 11.96 6.2
 -5 6 14 12.02 6.02
 -5 21 15 4.22 6.04
 -4 -48 -15 12.78 5.65
 -4 -40 -4 54.5 6.65
 -4 -36 -1 142.27 9.11
 -4 -29 3 73.32 7.17
 -4 -22 6 223.18 11.79
 -4 -16 8 3.14 6.38
 -4 11 13 7.5 5.29
 -3 -45 -16 64.37 5.73
 -3 -33 -2 248.51 12.25
 -3 -12 7 652.58 27.6
 -3 2 10 584.18 24.9
 -3 10 11 386.52 16.99
 -2 -27 -2 117.85 7.39
 -2 -21 1 756.54 31.29
 -2 -16 3 309.94 14.06
 -2 -13 4 46.75 5.22
 -2 -1 7 15.94 4.34
 -2 5 8 1591.58 63.85
 0 44 1 8.05 4.29
 1 -17 -28 87 6.98
 1 -19 -23 234.43 11.54
 1 -19 -21 258.08 12.15
 1 53 -7 49.31 7.13
 1 47 -5 75.13 7.35
 1 43 -4 112.19 7.64
 2 -2 -28 45.71 7.44
 2 -4 -25 0.93 5.66
 2 -4 -20 52.62 6.27
 2 -3 -18 296.63 13.97
 2 -2 -17 4.12 5.47
 2 -1 -16 57.81 5.87
 2 2 -14 607.52 25.8
 2 47 -14 5.01 7.25
 2 4 -13 103.73 7.78
 2 45 -13 3.6 7.22
 2 39 -11 29.14 6.46
 2 14 -10 51.97 7.04
 2 35 -10 59.47 7.07
 -6 -27 7 25.79 7.7
 -6 -15 11 4.52 7.09
 -6 6 15 0.54 7.21
 -5 -50 -14 17.52 7.22
 -5 -48 -10 9.93 6.19
 -5 -44 -5 0.04 6.48
 -5 -21 8 10.88 6.78
 -5 -18 9 8.26 5.97
 -5 -6 12 8.01 6.02
 -5 7 14 44.54 6.69
 -4 -43 -7 131.93 9.1
 -4 -42 -6 0 5.67
 -4 -41 -5 53.55 6.87
 -4 -19 7 545.26 23.86
 -3 -41 -9 76.4 6.42
 -3 -21 4 450.71 20.02
 -3 -8 8 134.55 8.88
 -2 -37 -10 11.07 4.13
 -2 -34 -7 125.48 7.12
 -2 15 9 228.6 10.43
 0 49 0 -1.71 5.98
 1 -12 -33 35.54 7.49
 1 -19 -20 126.06 7.19
 1 38 -3 264.75 12.73
 2 -1 -29 -2.27 7.14
 2 -3 -27 12.36 6.59
 2 -4 -26 17.61 6.28
 2 -5 -23 51.5 6.94
 2 -5 -22 61.53 7.14
 2 -4 -19 91.73 7.08
 2 6 -12 13.45 6.22
 2 43 -12 56.58 8.26
 2 9 -11 323.64 15.31
 2 40 -11 74.9 8.21
 2 13 -10 3.06 5.62
 2 36 -10 5.92 5.89
 2 22 -9 70.55 6.87
 2 23 -9 118.72 8.58
 2 24 -9 173.31 10.08
 2 25 -9 38.03 6.51
 2 26 -9 322.7 15.22
 2 27 -9 149.15 9.22
 -6 -29 6 76.14 8.71
 -6 -11 12 5.89 6.99
 -6 -1 14 25.42 7.12
 -5 -49 -12 1.3 6.48
 -5 -39 -1 10.69 6.39
 -5 -36 1 178.95 11.04
 -5 -26 6 156.48 10.45
 -5 0 13 228.69 12
 -4 -47 -13 24.66 5.96
 -4 -46 -11 30.39 6.29
 -4 -24 5 571.61 24.86
 -4 -12 9 55.48 6.86
 -4 -8 10 132.33 8.4
 -4 3 12 2.67 5.54
 -3 -43 -12 38.18 5.36
 -3 -40 -8 153.11 9.05
 -3 -39 -7 15.58 5.78
 -3 -38 -6 283.52 13.61
 -3 -18 5 3.64 5.69
 -3 -15 6 456.4 20.57
 -3 11 11 189.07 9.67
 -2 -36 -9 225.87 10.64
 -2 -35 -8 29.16 4.55
 -2 -30 -4 1.26 4.08
 -2 -25 -1 -0.45 4.6
 -2 -23 0 18.99 4.96
 -1 0 4 1938.04 77.2
 -1 35 6 159.47 7.12
 0 -27 -28 23.2 4.53
 0 -28 -26 1.46 3.76
 0 38 2 179.06 8.84
 1 -18 -27 1.7 5.07
 1 -12 -11 733.59 29.8
 1 58 -9 28.39 7.12
 1 56 -8 0.03 6.56
 1 51 -6 9.34 6.66
 1 48 -5 112.47 8.95
 1 44 -4 21.4 5.93
 1 11 -3 61.3 4.42
 1 23 -2 65.65 5.38
 1 24 -2 905.68 36.98
 1 25 -2 4.94 4.58
 1 26 -2 621.74 25.97
 1 27 -2 1.86 4.74
 2 -5 -24 209.08 11.63
 2 48 -14 62.43 8.23
 2 46 -13 99.95 9.05
 2 44 -12 4.32 7.33
 2 41 -11 102.99 8.98
 2 37 -10 1.35 5.31
 2 20 -9 5.66 6.68
 2 21 -9 519.24 22.73
 2 29 -9 556.22 24.28
 -6 -31 5 139.43 10.41
 -6 -24 8 49.11 7.53
 -6 -21 9 22.43 7.34
 -6 -18 10 -0.96 7.61
 -6 -6 13 16.82 7.92
 -6 7 15 89.52 8.62
 -5 -34 2 21.49 7.24
 -5 -28 5 37.74 6.91
 -5 -14 10 26.76 6.33
 -5 -10 11 1.44 6.52
 -5 8 14 32.2 6.24
 -4 -48 -16 18.5 5.66
 -4 -37 -2 6.71 6.01
 -4 -34 0 4.97 5.74
 -4 13 13 3.08 5.16
 -3 -44 -14 5.66 4.63
 -3 -31 -1 220.76 10.89
 -3 -23 3 65.01 6.79
 -3 -3 9 63.23 6.28
 -3 3 10 71.26 6.74
 -2 -41 -18 6.79 3.06
 -2 -40 -15 66.32 4.89
 -2 34 9 10.93 1.53
 -1 -14 0 187.15 8.68
 -1 -8 2 105.4 6.16
 0 45 1 16.09 4.88
 1 -14 -32 45.07 7.12
 1 -15 -31 11.67 5.7
 1 -16 -30 6.82 5.28
 1 -19 -25 -0.49 4.69
 1 -18 -17 4.11 3.7
 1 54 -7 -2.23 7.18
 1 39 -3 0.82 4.94
 1 28 -2 754.56 31.32
 1 29 -2 200.92 10.54
 2 -2 -29 55.97 6.81
 2 -3 -28 1.06 6.46
 2 -4 -27 12.89 6.35
 2 -5 -25 143.21 9.42
 2 -5 -20 25.5 5.11
 2 -3 -17 368.19 16.54
 2 -2 -16 170.98 9.55
 2 1 -14 34.84 5.87
 2 3 -13 11.83 5.94
 2 47 -13 -0.69 6.23
 2 8 -11 263.85 12.79
 2 12 -10 1.43 6.09
 2 38 -10 16.07 5.8
 2 19 -9 837.94 34.98
 -6 -14 11 108.67 9.24
 -6 0 14 0.85 6.76
 -6 8 15 3.39 6.89
 -5 -47 -9 0.78 6.38
 -5 -40 -2 5.59 6.37
 -5 -30 4 1.1 7.3
 -5 -23 7 0.69 6.71
 -5 -17 9 121.8 8.55
 -5 -5 12 246.11 13.09
 -4 -32 1 -1.11 5.72
 -4 -26 4 381.83 17.8
 -4 -21 6 219.57 11.6
 -4 -15 8 335.07 16.11
 -4 4 12 84.1 6.97
 -3 -45 -17 49.53 5.27
 -2 -9 5 63.23 5.18
 -2 -5 6 24.14 4.61
 -2 6 8 81.84 5.39
 -2 16 9 0.19 3.57
 0 -7 -2 3461.91 137.1
 0 50 0 88.04 6.91
 1 -17 -29 98.07 7.71
 1 -19 -19 67.57 5
 1 57 -8 46.89 7.82
 1 52 -6 22.23 7.22
 1 45 -4 70.64 7.17
 1 30 -2 13.48 5.18
 2 0 -31 5.96 7.72
 2 -5 -26 57.94 7.16
 2 -4 -18 6.58 5.23
 2 49 -14 0.16 6.43
 2 5 -12 222.41 11.25
 2 45 -12 48.57 7.94
 2 42 -11 7.49 7.18
 2 18 -9 36.57 6.02
 2 33 -9 378.48 17.39
 -7 12 16 7.17 6.7
 -6 -26 7 10.94 6.76
 -6 -5 13 181.46 11.89
 -5 -46 -8 46.72 7
 -5 -41 -3 79.56 8.25
 -5 -37 0 4.18 6.53
 -5 -20 8 53.59 6.9
 -5 1 13 13.99 6.12
 -5 9 14 6.37 6.1
 -4 -45 -10 2.56 6.32
 -4 -38 -3 195.36 11.07
 -4 -28 3 102.47 8.17
 -4 -18 7 3.13 6.06
 -4 -7 10 276.01 13.79
 -4 -2 11 364.65 16.92
 -4 14 13 165.84 9.35
 -3 -25 2 3.44 5.08
 -3 -11 7 101.31 8.15
 -3 -7 8 27.37 5.78
 -3 12 11 413.01 17.95
 -2 -18 2 0.61 4.62
 -2 0 7 366.84 15.88
 -1 -11 1 795.62 32.19
 -1 6 5 5.29 2.51
 0 -29 -22 22.05 3.38
 0 39 2 173.71 8.84
 1 -13 -33 0.24 6.91
 1 -18 -28 4.47 4.96
 1 -19 -26 1.04 4.5
 1 -9 -9 86.33 4.82
 1 -7 -8 1007.64 40.47
 1 55 -7 93.88 8.35
 1 -2 -6 311.06 13.13
 1 49 -5 -0.35 6.12
 1 5 -4 914.93 36.97
 1 40 -3 257.06 12.73
 1 19 -2 153.6 7.87
 1 31 -2 340.25 15.33
 2 -4 -28 47.58 7.3
 2 -6 -24 1.16 5.96
 2 -6 -23 0.8 5.9
 2 -6 -22 0.2 5.97
 2 -6 -21 0.09 5.64
 2 -5 -19 242.52 11.87
 2 50 -14 74.49 7.88
 2 48 -13 86.81 8.7
 2 46 -12 60.71 7.41
 2 43 -11 156.79 10.64
 2 11 -10 224.54 11.85
 2 39 -10 54.82 7.38
 2 17 -9 762.89 32.05
 2 34 -9 24.03 6.21
 -6 -28 6 3.86 7.58
 -6 -23 8 24.79 7.93
 -6 -17 10 -4.65 7.78
 -6 1 14 26.13 7.74
 -6 9 15 46.44 7.55
 -5 -49 -13 1.81 6.42
 -5 -48 -11 3.23 6.49
 -5 -25 6 -2.61 5.98
 -5 -13 10 2.7 6.47
 -5 -9 11 184.08 10.94
 -5 10 14 156.28 10.19
 -4 -35 -1 45.44 6.44
 -4 -11 9 110.4 7.8
 -4 15 13 8.25 5.11
 -3 -20 4 0.5 5.73
 -3 -2 9 964.63 39.66
 -1 -33 -13 30.63 2.66
 -1 -27 -7 264.94 11.53
 -1 -4 3 609.07 24.9
 0 -29 -23 7.55 3.23
 0 -29 -21 5.78 2.99
 1 1 -5 161.42 7.87
 1 10 -3 1176.84 47.27
 1 32 -2 1.96 4.67
 2 -1 -31 3.74 7.51
 2 -2 -30 25.63 7.51
 2 -5 -27 28.86 6.19
 2 -6 -25 1.57 5.47
 2 0 -14 381.2 17.25
 2 2 -13 822.79 34.22
 2 7 -11 921.92 38.11
 2 40 -10 11.13 6.91
 2 16 -9 -1.77 5.68
 2 35 -9 178.04 10.54
 -6 -30 5 -0.12 7.35
 -6 -20 9 9.47 7.07
 -6 -13 11 -3.56 7.08
 -6 10 15 13.29 6.89
 -5 -44 -6 6.94 6.09
 -5 -43 -5 59.72 7.11
 -5 -42 -4 -0.98 6.59
 -5 -38 -1 92.21 8.31
 -5 -35 1 20.04 7.06
 -5 -4 12 33.67 6.85
 -5 2 13 106.76 8.26
 -4 -47 -14 10.65 5.57
 -4 -46 -12 29.9 6.3
 -4 -39 -4 2.13 5.9
 -4 -23 5 74.52 6.88
 -4 5 12 28.42 5.63
 -3 -45 -18 29.08 4.81
 -3 -35 -4 29.12 4.82
 -3 -14 6 239.98 12.18
 -3 4 10 255.08 12.44
 -3 13 11 65.75 5.66
 -2 -31 -5 866.98 35.52
 -2 -28 -3 505.84 21.56
 -2 -15 3 1096.25 44.51
 -2 -12 4 2122.41 84.98
 -2 17 9 748.19 30.43
 -1 -24 -5 1020.24 41.07
 0 -28 -27 8.33 3.98
 0 46 1 120.06 7.59
 1 -16 -31 9.62 6.08
 1 -20 -22 -1.36 4.47
 1 -16 -14 10.91 3.1
 1 -15 -13 274.43 12.03
 1 53 -6 37.65 6.94
 1 50 -5 69.07 7.99
 1 46 -4 138.65 9.15
 1 41 -3 0.85 5.24
 1 18 -2 22.96 3.97
 1 33 -2 36.19 4.99
 2 -6 -26 23.89 6.31
 2 -6 -20 2.05 5.12
 2 -4 -17 8.63 4.87
 2 -3 -16 293.42 13.84
 2 49 -13 1.31 7.23
 2 4 -12 304.31 14.19
 2 47 -12 25.88 7.6
 2 44 -11 4.54 7.21
 2 10 -10 -1.33 5.97
 2 41 -10 136.06 9.73
 2 15 -9 229.8 12.34
 2 36 -9 61.8 6.91
 -6 -25 7 -2.31 6.76
 -6 -4 13 15.09 6.83
 -6 2 14 0.53 7.54
 -6 11 15 18.68 7.04
 -5 -33 2 65.3 8.1
 -5 -27 5 37.82 7.41
 -5 -22 7 143.25 9.88
 -5 -16 9 188.94 11.27
 -5 11 14 1.42 5.64
 -4 -43 -8 87.94 7.74
 -4 -40 -5 37.23 6.76
 -4 -14 8 -1.14 5.54
 -4 -6 10 4.22 5.34
 -4 -1 11 1.36 5.84
 -4 16 13 145.01 8.41
 -3 -17 5 991.9 40.97
 -2 -41 -19 26.19 3.26
 -2 -38 -12 60.41 5.34
 -2 -20 1 163.28 8.81
 -1 15 6 351.55 14.25
 -1 36 6 3.21 2.36
 0 -27 -29 0.16 3.91
 0 -29 -24 16.93 3.5
 0 40 2 31.9 4.74
 1 -15 -32 -1.9 5.9
 1 -17 -30 40.27 6.01
 1 -19 -27 91.81 7.18
 1 -20 -24 40.53 5.3
 1 -20 -21 3.72 4.08
 1 -19 -18 35.41 3.96
 1 -17 -15 528.16 21.86
 1 -5 -7 2329.66 92.71
 1 56 -7 2.64 6.37
 1 34 -2 180.56 9.48
 2 -3 -30 10.79 6.47
 2 -5 -28 5.2 6.19
 2 -7 -23 108.02 8.24
 2 -5 -18 442.53 19.6
 2 45 -11 86.41 8.78
 2 14 -9 0.82 5.49
 2 37 -9 0 6.02
 -6 -16 10 32.92 7.45
 -5 -47 -10 30.54 7.05
 -5 -29 4 234.17 13.18
 -5 -19 8 29.01 6.29
 -5 -12 10 27.16 6.28
 -5 -8 11 -1.13 6.45
 -5 -3 12 103.84 7.97
 -5 3 13 88.01 7.81
 -4 -42 -7 -2.74 5.82
 -4 -41 -6 86.24 7.67
 -4 -36 -2 132.52 9.49
 -4 -33 0 202.63 11.19
 -4 -25 4 0.13 5.4
 -4 -20 6 100.83 8.2
 -4 -17 7 393 17.99
 -4 -10 9 11.02 5.45
 -4 6 12 0.53 5.38
 -4 17 13 159.4 9.14
 -3 -44 -15 2.24 4.62
 -3 -43 -13 7.44 4.85
 -3 -41 -10 122.06 8.15
 -3 -36 -5 165.01 9.44
 -3 -22 3 301.05 14.52
 -3 14 11 79.85 6.01
 -2 7 8 490.01 20.47
 -2 18 9 35.06 3.9
 -1 -16 -1 127.55 6.48
 0 -29 -20 131.97 6.53
 0 -28 -17 5.28 2.13
 1 -14 -33 31.25 7.63
 1 -18 -29 5.31 5.3
 1 47 -4 11.79 6.47
 1 42 -3 20.41 5.51
 1 17 -2 -0.93 3.74
 2 -2 -31 4.86 7.37
 2 -6 -27 -0.25 5.54
 2 -7 -25 189.82 10.75
 2 -7 -24 281.1 14.13
 2 -7 -22 53.68 6.64
 2 -7 -21 1.1 5.33
 2 -6 -19 3.13 4.9
 2 1 -13 7.85 5.89
 2 50 -13 81.55 8.01
 2 48 -12 66.54 8.24
 2 6 -11 44.45 5.74
 2 9 -10 589.32 25.01
 2 42 -10 -1.7 6.98
 2 38 -9 23.02 5.78
 2 22 -8 63.61 6.95
 2 23 -8 281.9 14.13
 2 24 -8 172.94 10.32
 2 25 -8 99.8 7.32
 2 26 -8 397.71 17.94
 2 27 -8 130.44 8.53
 2 28 -8 229.88 11.96
 -6 -27 6 41.72 8.05
 -6 -22 8 46.26 7.41
 -6 -19 9 43.01 8.44
 -6 -12 11 191.3 11.75
 -6 -3 13 100.56 9.56
 -6 3 14 119.82 9.82
 -6 12 15 26.75 7.67
 -5 -49 -14 -3.96 6.88
 -5 -48 -12 1.27 6.52
 -5 -39 -2 14.58 6.49
 -5 -36 0 142 9.81
 -5 12 14 278.51 14.21
 -4 -45 -11 1.19 6.21
 -4 -31 1 329.67 15.75
 -4 -27 3 24.16 5.86
 -4 18 13 16.31 5.39
 -3 -45 -19 30.08 4.79
 -3 -30 -1 -1.11 4.72
 -3 -10 7 482.91 21.09
 -3 -6 8 35.72 5.84
 -3 5 10 270.66 12.96
 -2 -32 -6 10.93 4.33
 -2 -22 0 344.13 15.4
 -2 -8 5 1541.81 62.03
 -2 -4 6 144.11 7.84
 -2 1 7 15.23 4.19
 0 47 1 4.43 5.22
 1 -20 -25 27.22 4.82
 1 -20 -20 36.14 4.4
 1 -18 -16 2.94 3.25
 1 -14 -12 572.27 23.52
 1 54 -6 10.04 7.05
 1 51 -5 10.8 6.37
 1 9 -3 58.94 4.69
 1 35 -2 1.42 4.79
 2 -1 -14 36.93 5.63
 2 51 -13 -3.43 6.46
 2 3 -12 51.62 6.42
 2 46 -11 64.99 8.26
 2 43 -10 188.16 11.6
 2 13 -9 60.28 6.95
 2 21 -8 328.63 15.92
 -6 -33 3 1.62 7.2
 -6 -29 5 57.38 8.38
 -6 13 15 1.98 6.63
 -5 -46 -9 35.04 7.53
 -5 -40 -3 -0.19 6.97
 -5 -24 6 210.98 11.64
 -5 -15 9 35.51 6.47
 -5 4 13 68.62 6.65
 -5 13 14 1.94 6.02
 -4 -47 -15 22.6 6.33
 -4 -29 2 194.65 10.92
 -4 0 11 653.97 27.88
 -4 19 13 130.22 8.02
 -3 -40 -9 34.21 5.9
 -3 -37 -6 3.46 5.03
 -3 -33 -3 244.43 12.21
 -3 -24 2 700.03 29.51
 -3 15 11 202.17 10.02
 -2 -24 -1 635.39 26.63
 -1 -28 -8 -0.99 2.77
 0 -29 -25 30.59 4
 0 41 2 341.05 15.12
 1 -19 -28 125.61 8.11
 1 43 -3 8.73 5.15
 1 16 -2 555.26 22.95
 1 36 -2 587.45 25
 2 -3 -31 32.8 7.03
 2 -4 -30 11.94 6.91
 2 -5 -29 0.17 6.65
 2 -7 -26 34.81 6.44
 2 -7 -20 10.36 5.17
 2 -5 -17 538.87 23.16
 2 -4 -16 23.54 5.51
 2 49 -12 11.66 6.5
 2 39 -9 54.32 6.58
 2 20 -8 253.38 12.75
 2 32 -8 7.5 6.04
 3 23 -23 6.87 6.79
 3 24 -23 106.84 8.96
 -6 -24 7 2.27 7.58
 -6 -15 10 3.52 7.1
 -6 -7 12 60.25 7.88
 -6 -2 13 23.91 8.07
 -6 4 14 1.35 6.79
 -6 14 15 17.76 6.69
 -5 -45 -8 -0.27 6.36
 -5 -34 1 65.33 8.16
 -5 -26 5 98.25 8.24
 -5 -21 7 7.27 6.63
 -5 -18 8 10.66 6.16
 -5 -2 12 15.95 6.48
 -5 14 14 221.93 12.23
 -4 -46 -13 3.17 5.84
 -4 -37 -3 5.87 6.1
 -4 -34 -1 104.49 8.47
 -4 -22 5 360.91 17.03
 -4 -13 8 18.05 5.51
 -4 -5 10 341.56 16.13
 -4 7 12 21.26 6.08
 -4 20 13 8.69 5.06
 -3 -39 -8 25.7 6.14
 -3 -38 -7 213.54 11.09
 -3 -26 1 970.41 40.04
 -3 -19 4 823.54 34.53
 -3 -13 6 68.32 6.77
 -2 -41 -20 20.11 3.12
 -2 -40 -16 100.79 5.91
 -2 -37 -11 8.32 4.23
 -2 -17 2 1178.8 47.75
 -2 19 9 857.4 34.68
 -2 33 9 325.57 13.22
 -1 1 4 326.09 13.72
 1 -16 -32 11.44 6.35
 1 -17 -31 39.74 6.43
 1 -20 -26 23.9 4.82
 1 55 -6 52.07 7.79
 1 52 -5 18.45 7.23
 1 4 -4 86.31 5.29
 1 48 -4 157.63 10.12
 2 -7 -27 32.67 6.4
 2 -8 -24 12.7 5.79
 2 -8 -23 46.78 6.59
 2 -6 -18 1.89 4.82
 2 -3 -15 297.35 13.89
 2 52 -13 49.45 7.97
 2 50 -12 77.87 7.96
 2 5 -11 652.8 27.4
 2 47 -11 39.66 7.07
 2 8 -10 71.52 6.88
 2 44 -10 9.88 7.36
 2 12 -9 80.33 7.02
 2 40 -9 -0.59 6.47
 2 19 -8 316.72 15.08
 2 33 -8 319.22 15.17
 2 34 -8 114.39 8.4
 3 21 -24 2 7.48
 3 20 -23 22.28 7.11
 3 21 -23 7.88 7.43
 3 22 -23 75.07 8.14
 3 21 -22 73.3 7.92
 3 22 -22 65.75 8.76
 3 23 -22 12.23 7.62
 3 24 -22 89.17 8.49
 3 25 -22 11.35 6.81
 3 26 -22 36.16 7.38
 3 27 -22 23.46 7.25
 3 24 -21 24.97 7
 3 25 -21 -0.31 6.86
 3 26 -21 31.88 7.46
 3 27 -21 43.7 7.35
 3 28 -21 27.04 7.19
 -6 -21 8 46.01 7.67
 -6 -18 9 14.22 7.3
 -6 -11 11 2.47 7.09
 -6 5 14 227.84 12.73
 -6 15 15 37.18 6.96
 -5 -42 -5 -1.4 6.52
 -5 -41 -4 76.43 8.13
 -5 -37 -1 1.87 6.55
 -5 -32 2 2.2 7.24
 -5 -28 4 2.87 6.18
 -5 -11 10 36.79 6.45
 -4 -44 -10 11.41 5.8
 -4 -9 9 787.55 33.13
 -4 21 13 37.49 5.29
 -3 -16 5 53.51 7.22
 -3 6 10 14.62 5.39
 -3 16 11 50.3 5.1
 -2 -39 -14 33.3 3.98
 -2 -33 -7 175.43 9.07
 -2 -29 -4 251.04 11.67
 -2 8 8 40.6 4.3
 -1 -35 -17 18.34 1.89
 -1 -32 -12 39.83 3.16
 -1 -18 -2 -2.62 3.29
 0 -28 -28 14.93 4.38
 0 25 3 22.82 3.27
 0 26 3 122.5 6.43
 0 27 3 325.48 13.8
 1 -18 -30 0.05 5.43
 1 44 -3 14.05 5.13
 1 15 -2 81.78 5.04
 1 37 -2 15.61 5.31
 2 -5 -30 23.76 7.08
 2 -8 -25 2.84 6.24
 2 -8 -22 77.42 6.98
 2 -7 -19 275.49 13.17
 2 0 -13 917.16 37.82
 2 2 -12 353.91 16.15
 2 48 -11 20.68 7.21
 2 45 -10 179.23 11.43
 2 41 -9 214.99 12.13
 2 18 -8 4.48 5.75
 2 35 -8 88.1 7.55
 3 19 -23 22.43 7.6
 3 19 -22 116.21 9.3
 3 20 -22 9.64 7.63
 3 21 -21 126.62 10.07
 3 22 -21 6.31 7.64
 3 23 -21 23.94 7.16
 3 29 -21 66.76 8.02
 3 30 -21 6.93 6.83
 3 24 -20 4.55 6.71
 3 25 -20 5.14 6.96
 3 26 -20 7.12 6.89
 3 27 -20 69.18 8.2
 3 28 -20 0.74 6.82
 -6 -26 6 6.42 7.54
 -6 16 15 4.09 6.62
 -5 -48 -13 6.88 6.57
 -5 -47 -11 11.19 6.32
 -5 -43 -6 26.2 7.04
 -5 -30 3 0.08 7.06
 -5 5 13 134.93 9.09
 -5 15 14 2.32 6.45
 -4 -47 -16 10.14 5.76
 -4 -38 -4 283.18 14.18
 -4 -24 4 418.2 18.96
 -4 -19 6 307.43 14.79
 -4 -16 7 147.8 9.17
 -4 1 11 4.27 5.64
 -4 8 12 161.03 9.13
 -4 22 13 72.19 6.17
 -4 23 13 14.91 5.2
 -3 -44 -16 0.97 4.56
 -3 -42 -12 15.94 5.3
 -3 -5 8 143.01 9.11
 -2 -36 -10 175.45 8.93
 -2 -14 3 201.72 10.18
 -2 -11 4 266.58 12.26
 -2 20 9 4.51 3.57
 -1 -20 -3 130.14 6.65
 -1 -7 2 322.71 13.91
 -1 37 6 0.75 2.38
 0 48 1 179.18 9.9
 0 42 2 7.37 4.43
 0 24 3 106.46 5.6
 0 28 3 89.08 5.36
 0 29 3 449.96 18.77
 1 -20 -19 107.59 6.25
 1 -19 -17 105.63 5.91
 1 49 -4 -1 6.04
 1 38 -2 208.17 10.7
 2 -4 -31 2.01 7.07
 2 -6 -29 -2.46 6.29
 2 -8 -26 42.2 6.36
 2 -8 -21 79.23 6.73
 2 53 -13 -0.78 7.21
 2 51 -12 7.4 7.26
 2 11 -9 504.99 22.01
 2 17 -8 478.63 20.93
 2 36 -8 111.56 8.22
 3 17 -25 10.65 6.73
 3 18 -25 3.14 7.56
 3 17 -24 -1.68 7.4
 3 18 -22 -0.43 7.41
 3 19 -21 198.06 12.36
 3 20 -21 3.07 6.93
 3 21 -20 136.91 9.87
 3 22 -20 5.32 7.61
 3 23 -20 22.97 7.04
 3 29 -20 102.34 9
 3 30 -20 7.99 7.01
 3 31 -20 95.35 9.38
 3 32 -20 -1.06 6.72
 -6 -34 2 64.6 7.48
 -6 -32 3 2.13 6.55
 -6 -28 5 14.87 7.79
 -6 -6 12 9.3 7.77
 -6 -1 13 15.43 7.1
 -6 6 14 6.94 7.54
 -6 17 15 97.82 8.52
 -5 -38 -2 82.17 8.06
 -5 -23 6 10.66 7
 -5 -14 9 192.47 11.44
 -5 -1 12 4.36 6.14
 -5 16 14 76.58 7.33
 -4 -39 -5 6.57 6.27
 -4 -32 0 7.54 5.87
 -4 24 13 237.66 11.8
 -4 25 13 -0.25 5.06
 -4 26 13 174.1 9.48
 -4 27 13 19.63 5.05
 -3 -43 -14 1.44 4.73
 -3 -34 -4 35.97 5.56
 -3 -31 -2 433.24 19.18
 -3 -21 3 272.41 13.29
 -3 -9 7 299.38 14.27
 -3 17 11 776.57 31.97
 -2 -41 -22 19.32 2.8
 -2 -41 -21 34.92 3.34
 -2 -35 -9 3.62 3.87
 -2 -34 -8 66.79 5.3
 -1 -29 -9 660.74 26.81
 -1 -13 0 46.26 3.77
 -1 7 5 194 8.51
 0 -29 -26 61.1 4.94
 0 -27 -15 2.48 1.62
 0 23 3 348.94 14.5
 0 30 3 8.92 3.67
 1 -19 -29 73.9 7.1
 1 -20 -27 4.02 4.58
 1 -13 -11 0.37 3.18
 1 -3 -6 2568.62 102.16
 1 0 -5 2168.95 86.38
 1 53 -5 41.69 6.95
 1 8 -3 2505.28 99.75
 1 45 -3 4.1 5.55
 2 -8 -20 34.56 5.38
 2 4 -11 34.65 6.2
 2 49 -11 1.79 7.24
 2 7 -10 904.51 37.24
 2 46 -10 -0.02 7.04
 2 42 -9 -0.74 6.05
 2 16 -8 36.6 6.75
 2 37 -8 5.21 6.01
 3 16 -25 41.03 8.06
 3 16 -24 57.49 8.17
 3 17 -22 113.76 9.04
 3 17 -21 142.32 9.87
 3 18 -21 1.88 7.57
 3 19 -20 283.11 14.86
 3 20 -20 4.5 7.71
 3 33 -20 56.76 8.47
 3 23 -19 17.38 7.09
 3 24 -19 19.95 7.93
 3 25 -19 0.83 7.62
 3 26 -19 27.88 7.34
 3 27 -19 51.54 7.64
 3 28 -19 17.43 7.99
 3 29 -19 45.02 8.34
 3 30 -19 2.51 6.92
 -7 10 15 24.35 7.26
 -6 -30 4 4.35 6.46
 -6 -23 7 31.02 8.14
 -6 -14 10 114.73 9.35
 -6 -10 11 122.26 10.19
 -6 18 15 -2.45 6.45
 -5 -46 -10 3.91 6.87
 -5 -35 0 1.59 6.91
 -5 -20 7 46.35 7.36
 -5 -17 8 18.81 6.07
 -5 -10 10 59.88 7.39
 -5 6 13 8.82 6.08
 -5 17 14 17.93 6.8
 -4 -45 -12 3.5 5.72
 -4 -42 -8 -0.47 6.21
 -4 -41 -7 92.96 7.7
 -4 -40 -6 8.65 6.2
 -4 -35 -2 8.09 6.01
 -4 -28 2 22.55 6.05
 -4 -26 3 249.05 13.01
 -4 -12 8 -0.15 5.58
 -4 9 12 9.46 5.21
 -3 7 10 162.28 9.52
 -2 -19 1 511.79 21.71
 -2 -3 6 64.53 5.51
 -2 2 7 992.88 40.21
 -2 21 9 505.38 20.79
 -1 -34 -15 9.22 2.35
 -1 -31 -11 37.18 3.16
 -1 -25 -6 21.51 3.75
 1 -21 -24 3.66 4.35
 1 -21 -22 108.39 6.77
 1 39 -2 8.74 5.21
 2 -5 -31 62.79 8.1
 2 -6 -30 3.47 6.56
 2 -8 -27 6.42 5.42
 2 -9 -24 203.29 11.12
 2 -9 -23 76.21 7.01
 2 -7 -18 314.4 14.57
 2 -6 -17 9.26 5.01
 2 -5 -16 483.65 20.93
 2 52 -12 55.71 8.08
 2 10 -9 59.6 6.17
 2 43 -9 194.14 11.67
 2 38 -8 104.32 8.02
 3 15 -26 7.69 6.73
 3 15 -25 17.77 7.72
 3 15 -24 2.03 6.48
 3 15 -23 2.43 7.3
 3 16 -21 7.18 7.58
 3 18 -20 2.99 7.7
 3 20 -19 31.71 7.13
 3 21 -19 110.55 9.72
 3 22 -19 20.34 7.12
 3 31 -19 68.6 8.01
 3 32 -19 6.07 7.87
 3 33 -19 70.2 8.18
 -7 11 15 -1.43 7.1
 -6 -20 8 9.5 7.2
 -6 -17 9 51.45 7.74
 -6 0 13 9.38 7.81
 -6 7 14 208.31 12.47
 -5 -39 -3 26.29 6.67
 -5 -33 1 50.87 7.87
 -5 -25 5 -0.03 6.81
 -5 0 12 26.52 6.28
 -5 18 14 1.17 6.55
 -4 -47 -17 1.84 5.54
 -4 -46 -14 0.41 5.62
 -4 -21 5 2.55 6.26
 -4 -8 9 18.95 6.27
 -4 2 11 355.2 16.39
 -3 -35 -5 19.21 5.02
 -3 -29 -1 204.94 10.86
 -3 18 11 37.09 4.53
 -2 -27 -3 121.01 7.37
 -2 -7 5 279.94 12.63
 -1 -30 -10 1.19 2.76
 -1 -10 1 1219.84 48.9
 -1 -3 3 1896.93 75.65
 0 43 2 215.19 10.51
 0 22 3 1.18 2.4
 0 31 3 424 17.86
 1 -17 -32 0.83 6.19
 1 -21 -25 4.18 4.57
 1 50 -4 215.11 12.17
 1 14 -2 1030.05 41.5
 2 -4 -32 3.89 6.78
 2 -7 -29 2.26 6.34
 2 -9 -25 132.19 8.79
 2 -9 -22 10.29 5.68
 2 -4 -15 35.54 5.09
 2 -1 -13 11.06 5.7
 2 1 -12 21.21 5.81
 2 50 -11 41.44 7.88
 2 47 -10 130.86 9.4
 2 44 -9 -3.08 6.34
 2 15 -8 104.4 7.44
 2 39 -8 15.94 6.35
 3 14 -26 50.93 7.55
 3 14 -25 82.54 8.93
 3 14 -24 91.7 8.35
 3 14 -23 111.17 9.42
 3 15 -21 67.71 8.56
 3 17 -20 268.47 14.6
 3 19 -19 210.68 12.61
 3 34 -19 9.17 7.12
 3 35 -19 28.79 7.24
 3 23 -18 16.03 6.76
 3 24 -18 246.62 13.93
 3 25 -18 3.97 7.72
 3 26 -18 157.97 10.59
 3 27 -18 59.74 7.93
 3 28 -18 127.77 9.64
 3 29 -18 73.67 9
 3 30 -18 6.22 7.73
 3 31 -18 31.07 7.29
 -7 12 15 22.33 7.2
 -6 -35 1 18.5 7.26
 -6 -25 6 2.88 7.69
 -6 -5 12 86.29 8.63
 -5 -48 -14 24.8 6.82
 -5 -47 -12 22.01 6.7
 -5 -45 -9 9.96 7.11
 -5 -27 4 63.77 7.98
 -5 7 13 111.44 8.35
 -5 19 14 19.05 6.74
 -4 -18 6 13.16 5.75
 -4 -15 7 270.95 13.86
 -3 -44 -17 0.97 4.6
 -3 -23 2 19.89 5.51
 -3 -18 4 11.47 6.44
 -3 -12 6 65.08 6.46
 -3 -4 8 169.42 9.44
 -2 -30 -5 42.43 5.02
 -2 9 8 390.89 16.57
 -2 32 9 0.29 1.8
 -1 16 6 70.59 3.55
 0 32 3 3.4 3.63
 1 -18 -31 4.27 5.48
 1 -20 -28 0.3 4.72
 1 -21 -21 162.35 8.52
 1 -10 -9 502.46 20.58
 1 -8 -8 536.35 21.87
 1 54 -5 8.68 6.87
 1 46 -3 138.27 9.1
 1 40 -2 275.86 13.25
 2 -8 -28 28.03 6.49
 2 -9 -26 61.94 7.15
 2 -9 -21 0.82 5.86
 2 -8 -19 88.73 6.56
 2 53 -12 16.9 7.46
 2 3 -11 222.74 11.34
 2 6 -10 19.75 5.2
 2 48 -10 2.94 7.05
 2 14 -8 273.07 13.29
 2 23 -7 116.63 8.13
 2 24 -7 165.22 10.18
 2 25 -7 37.16 6.89
 2 26 -7 987.84 40.78
 2 27 -7 248.87 12.27
 3 13 -26 4.55 7.24
 3 13 -25 1.32 7.32
 3 13 -24 0.26 6.41
 3 13 -23 0.78 7.29
 3 13 -22 0.31 7.39
 3 16 -20 5.26 6.7
 3 17 -19 208.87 12
 3 18 -19 4.41 6.96
 3 21 -18 100.47 9.24
 3 22 -18 195.99 11.55
 3 32 -18 24.4 7.19
 3 33 -18 21.16 8.07
 -7 13 15 8.91 7.61
 -6 -33 2 2.19 7.33
 -6 -27 5 19.41 7.92
 -6 -13 10 0.54 7.12
 -6 -9 11 10.47 7.75
 -6 1 13 22.28 7.86
 -6 8 14 12.38 7.51
 -5 -44 -8 7.73 6.82
 -5 -40 -4 2.56 6.16
 -5 -36 -1 176.31 10.95
 -5 -29 3 219.58 12.21
 -5 -22 6 177.7 10.95
 -5 -13 9 -0.34 5.72
 -5 -9 10 143.46 9.39
 -5 20 14 19.1 7.18
 -4 -44 -11 0.12 5.78
 -4 -36 -3 193.02 11.4
 -4 -33 -1 96.94 7.8
 -3 -40 -10 -1.12 5.24
 -3 -36 -6 242.37 11.95
 -3 -32 -3 5.39 5.36
 -3 -25 1 48.61 5.84
 -3 -15 5 498.95 21.81
 -3 -8 7 68.07 6.6
 -3 19 11 200.89 9.89
 -2 -38 -13 -1.03 4.04
 -2 -21 0 325.37 14.63
 -2 22 9 73.41 4.7
 1 -19 -30 47.09 6.59
 1 -21 -26 3.23 4.42
 1 -20 -18 37.63 3.91
 1 -17 -14 629.85 25.75
 1 3 -4 2197.92 87.55
 1 51 -4 2.08 6.39
 2 -6 -31 -3.05 6.85
 2 -7 -30 22.07 6.87
 2 51 -11 13.98 7.34
 2 9 -9 873.66 36.11
 2 45 -9 182.02 11.47
 2 40 -8 14.02 5.79
 2 22 -7 226.92 12.09
 2 31 -7 140.35 8.6
 2 32 -7 10.71 6.03
 3 12 -26 52.84 7.41
 3 12 -25 117.38 9.66
 3 12 -24 164.54 11.02
 3 12 -23 120.04 9.82
 3 12 -22 163.3 10.47
 3 15 -20 115.39 9.01
 3 16 -19 0.05 6.4
 3 19 -18 157.73 10.77
 3 20 -18 51.49 7.36
 3 34 -18 53.17 7.86
 3 35 -18 10.7 7.92
 3 24 -17 287.27 14.79
 3 25 -17 5.7 6.71
 3 26 -17 267.6 14.64
 3 27 -17 1.25 7.64
 3 28 -17 106.99 9.68
 3 29 -17 14.7 7.12
 3 30 -17 12.81 7.07
 -6 -29 4 53.67 8.33
 -6 -22 7 5.03 6.98
 -6 -19 8 74.32 8.36
 -6 -16 9 86.89 9.36
 -6 -4 12 33.95 8.28
 -6 9 14 88.23 8.83
 -5 -43 -7 2.47 5.97
 -5 -42 -6 3.17 6.09
 -5 -41 -5 55.07 7.53
 -5 -19 7 1.69 6.83
 -5 -16 8 144.02 9.85
 -5 1 12 6.18 6.21
 -5 8 13 31.37 6.39
 -5 21 14 13.39 6.42
 -5 22 14 71.76 7.41
 -4 -23 4 2.89 5.55
 -4 3 11 41.4 6.25
 -3 8 10 82.97 6.96
 -3 20 11 151.86 7.95
 -2 -40 -17 29.8 3.8
 -2 -23 -1 5.57 5.37
 -2 -16 2 15.89 4.72
 -2 23 9 121.82 6.22
 -1 38 6 33.18 3.04
 0 -29 -27 32.11 4.41
 0 44 2 5.91 4.21
 0 21 3 1933.14 76.88
 0 33 3 245.98 11.11
 1 -18 -15 5.56 3.15
 1 -16 -13 85.26 5.11
 1 -6 -7 49.22 3.62
 1 55 -5 57.87 7.77
 1 13 -2 36.38 4.04
 1 41 -2 82.01 6.74
 2 -5 -32 62.03 8.46
 2 -8 -29 37.7 7.47
 2 -10 -24 12.01 5.55
 2 -9 -20 2.5 5.22
 2 54 -12 16.18 7.48
 2 49 -10 0.35 7.22
 2 13 -8 90.07 6.92
 2 41 -8 132.44 9.28
 2 21 -7 43.87 6.43
 2 34 -7 167.56 10.05
 3 11 -25 8.94 7.27
 3 11 -24 1.68 7.24
 3 11 -23 13.85 7.34
 3 14 -20 7.82 6.65
 3 15 -19 62.96 7.61
 3 18 -18 18.42 7.31
 3 36 -18 58.87 7.84
 3 37 -18 2.73 6.94
 3 22 -17 167.02 10.96
 3 23 -17 1.56 6.61
 3 31 -17 19.01 7.28
 3 32 -17 23.96 8.13
 3 33 -17 17.5 7.06
 -7 14 15 32.61 8.16
 -6 -36 0 23.94 7.38
 -6 2 13 20.14 7.99
 -5 -48 -15 24.43 7.41
 -5 -46 -11 2.13 6.91
 -5 -37 -2 3.76 6.53
 -5 -34 0 57.6 7.72
 -5 -24 5 87.21 7.73
 -5 -4 11 5.08 6.27
 -5 23 14 3.92 6.85
 -4 -46 -15 1.94 6.03
 -4 -45 -13 45.64 6.67
 -4 -37 -4 7.49 6.1
 -4 -31 0 369.47 17.22
 -4 -25 3 2.54 6.11
 -4 -11 8 12.74 5.46
 -4 -7 9 876.36 36.67
 -4 11 12 7.63 5.58
 -3 -42 -13 16.7 5.07
 -3 -39 -9 55.39 6.54
 -3 -38 -8 193.63 10.56
 -3 -37 -7 21.66 5.7
 -2 -10 4 1500.9 60.43
 -2 3 7 112.66 6.33
 0 34 3 20.62 3.72
 1 -20 -29 -0.61 5.07
 1 -21 -20 105.18 6.37
 1 7 -3 727.33 29.55
 1 42 -2 48.26 5.94
 1 25 -1 1.16 4.81
 1 26 -1 234.89 11.16
 1 27 -1 175.42 9.31
 1 28 -1 102.04 6.74
 1 29 -1 317.13 14.54
 2 -9 -28 1 5.79
 2 -10 -25 1.04 5.87
 2 -10 -23 41.99 5.55
 2 -10 -22 245.7 12.52
 2 -8 -18 20.2 4.97
 2 -7 -17 479.32 20.82
 2 -6 -16 41.7 5.52
 2 0 -12 284.62 13.55
 2 52 -11 22.39 7.37
 2 5 -10 1140.17 46.48
 2 46 -9 4.7 7.29
 2 42 -8 17.66 6.63
 2 20 -7 170.6 9.69
 2 35 -7 39.97 6.46
 3 11 -27 4.59 6.58
 3 11 -26 3.32 6.5
 3 10 -25 60.61 8.14
 3 10 -24 159.44 10.75
 3 11 -22 7.48 7.43
 3 13 -20 6.9 7.56
 3 14 -19 36.26 6.88
 3 17 -18 110.36 8.54
 3 38 -18 52.09 8.51
 3 20 -17 38.37 6.8
 3 21 -17 47.48 6.94
 3 34 -17 75.92 9.2
 3 35 -17 16.66 7.14
 -6 -24 6 8.24 7
 -6 -12 10 255.99 14.07
 -6 10 14 -2.16 7.06
 -5 -47 -13 8.6 6.71
 -5 -12 9 105.19 8.56
 -5 2 12 16.12 5.55
 -5 9 13 49.28 6.67
 -4 -43 -10 1.81 6.14
 -4 -34 -2 93.62 7.79
 -4 -27 2 106.07 8.15
 -4 -20 5 90.71 7.88
 -4 -14 7 198.87 10.96
 -3 -44 -18 0.9 4.59
 -3 -43 -15 15.44 5.03
 -3 -20 3 94.51 7.64
 -3 2 9 963.39 39.49
 -3 21 11 129.11 7.18
 -2 -39 -15 4.24 3.81
 -2 -31 -6 789.58 32.53
 -2 -13 3 560.41 23.46
 -2 -2 6 2463.67 98.38
 -2 10 8 1177.01 47.42
 -2 24 9 166.01 7.66
 -2 31 9 427.06 17.34
 -1 -15 -1 846.23 34.16
 1 -18 -32 0 5.34
 1 -21 -27 49.38 5.47
 1 52 -4 64.69 7.82
 1 48 -3 184.68 10.82
 1 24 -1 598.29 24.89
 1 30 -1 23.43 5.43
 1 31 -1 692.92 28.93
 2 -7 -31 60.2 7.89
 2 -10 -26 29 6.36
 2 -5 -15 523.98 22.41
 2 -2 -13 816.64 33.83
 2 55 -12 16.63 7.52
 2 2 -11 330.62 15.2
 2 50 -10 7.1 7.3
 2 8 -9 -0.92 5.42
 2 47 -9 63.13 8.11
 2 12 -8 314.01 14.45
 2 19 -7 325.92 15.25
 2 36 -7 268.3 13.51
 3 10 -26 21.06 7.65
 3 10 -23 44.41 7.1
 3 10 -22 115.44 9.29
 3 11 -21 27.31 7.21
 3 12 -20 3.78 7.1
 3 16 -18 104.03 8.32
 3 19 -17 89.96 8.5
 3 36 -17 110.98 9.82
 3 25 -16 6.43 6.59
 3 26 -16 251.73 14.08
 3 27 -16 2.7 7.41
 3 28 -16 88.46 9.17
 3 29 -16 0.17 7.29
 3 30 -16 12.41 6.99
 -6 -37 -1 1.1 6.92
 -6 -34 1 34.15 6.85
 -6 -26 5 39.13 7.31
 -6 -21 7 110.66 9.47
 -6 -15 9 30.63 7.48
 -6 -3 12 63.31 8.08
 -6 3 13 90.49 9.18
 -6 11 14 15.15 7.89
 -5 -45 -10 71.79 7.82
 -5 -38 -3 9.96 6.49
 -5 -32 1 4.54 6.41
 -5 -28 3 11.68 6.46
 -5 -26 4 10.9 6.22
 -5 -21 6 62.78 6.98
 -5 -8 10 15.15 6.01
 -4 -42 -9 -0.95 6.07
 -4 -38 -5 123.52 9.12
 -4 -17 6 198.69 11.28
 -4 4 11 107.4 7.67
 -4 12 12 714.62 30.12
 -3 -33 -4 139.31 8.47
 -3 -30 -2 5.6 5.7
 -3 -11 6 154.38 9.4
 -3 -3 8 97.11 7.6
 -3 9 10 56.99 6.31
 -3 22 11 45.83 4.66
 -2 -28 -4 295.27 13.42
 -2 -6 5 -0.75 3.94
 -2 25 9 29.9 2.99
 -1 2 4 2048.75 81.52
 0 35 3 104.67 6.13
 1 -19 -31 47.29 6.42
 1 -19 -16 193.34 9.07
 1 -15 -12 462.72 19.19
 1 43 -2 45.62 6
 1 23 -1 173.35 8.88
 1 32 -1 135.51 8.05
 2 -6 -32 3.9 7.23
 2 -8 -30 15.47 6.53
 2 -10 -21 252.46 12.78
 2 -9 -19 116.36 7.29
 2 53 -11 32.35 6.89
 2 43 -8 115.57 9.14
 2 18 -7 41.89 6.73
 2 37 -7 2.06 5.84
 3 10 -27 -2.02 7.3
 3 9 -26 19.84 7.43
 3 9 -25 34.35 7.53
 3 9 -24 4.67 7.1
 3 9 -23 3.54 7.11
 3 10 -21 11.61 7.57
 3 13 -19 2.18 6.21
 3 15 -18 46.22 6.85
 3 18 -17 4.56 5.96
 3 37 -17 1.39 6.95
 3 38 -17 89.86 8.66
 3 22 -16 151.04 9.7
 3 23 -16 10.38 7.11
 3 24 -16 230.86 12.58
 3 31 -16 0.04 6.67
 3 32 -16 19.87 7.97
 3 33 -16 5.2 6.99
 -7 7 14 2.32 6.93
 -6 -32 2 2.2 7.21
 -6 -28 4 32.46 7.99
 -6 -18 8 5.26 8.14
 -5 -35 -1 3.76 6.65
 -5 -18 7 1.96 6.69
 -5 -15 8 0.61 5.92
 -5 -3 11 105.59 8.43
 -5 10 13 101.19 8.06
 -4 -41 -8 101.11 8.43
 -4 -40 -7 11.11 6.09
 -4 -39 -6 25.62 6.51
 -3 -22 2 563.23 24.43
 -3 -17 4 989.43 40.82
 -3 -14 5 4.49 6.36
 -3 -7 7 145.93 8.76
 -3 23 11 130.27 7.28
 -2 -37 -12 1.27 4.34
 -2 30 9 28.57 2.62
 -1 -23 -5 43.99 4.39
 0 -12 -4 124.47 5.12
 0 45 2 86.33 6.11
 0 20 3 11.43 2.32
 1 53 -4 4.19 6.93
 1 12 -2 3083.49 122.67
 1 22 -1 1128.86 45.61
 1 33 -1 240.82 11.6
 2 -9 -29 0.9 5.89
 2 51 -10 31.95 7.68
 2 48 -9 9.43 7.37
 2 44 -8 11.3 7.05
 2 17 -7 203.38 10.73
 2 38 -7 277.43 13.81
 3 9 -27 48.34 8.23
 3 8 -25 11.65 6.97
 3 8 -24 63.62 8.15
 3 9 -22 39.56 7.61
 3 12 -19 70.92 7.91
 3 14 -18 162.8 10.44
 3 17 -17 26.74 6.21
 3 39 -17 -0.22 7.6
 3 20 -16 77.19 7.53
 3 21 -16 8.93 6.1
 3 34 -16 58.69 7.98
 3 35 -16 0.62 7.8
 -6 -11 10 0.56 7.16
 -6 -2 12 80.56 9.16
 -6 4 13 11.78 7.73
 -6 12 14 2.47 6.87
 -5 -44 -9 3.19 6.98
 -5 -39 -4 27.03 6.69
 -5 3 12 108.23 8.33
 -4 -46 -16 20.76 6.15
 -4 -44 -12 1.93 5.81
 -4 -35 -3 1.52 6.66
 -4 -32 -1 22.51 6.03
 -4 -22 4 428.28 19.35
 -4 -10 8 8.34 5.49
 -4 -6 9 103.19 7.5
 -4 -1 10 8.54 4.75
 -4 13 12 19.05 5.56
 -3 -28 -1 225.41 11.2
 -3 -24 1 580.41 24.86
 -3 24 11 95.93 6
 -3 32 11 20.24 3.41
 -2 -32 -7 -0.54 4.3
 -2 -18 1 62.55 5.71
 -2 26 9 333.4 13.84
 -2 27 9 153.59 6.93
 -2 28 9 109.12 5.29
 -2 29 9 542.59 21.94
 -1 -26 -7 413.22 17.28
 -1 39 6 111.38 5.55
 0 -29 -28 22.12 4.31
 0 -30 -23 1.6 2.93
 0 36 3 10.42 3.93
 1 -20 -30 1.79 5.23
 1 -21 -28 96.6 7.26
 1 -22 -24 60 5.4
 1 -22 -23 40.62 4.99
 1 -21 -19 87.75 5.57
 1 -1 -5 175.2 8.11
 1 49 -3 4.94 6.47
 1 44 -2 7.17 5.16
 1 34 -1 66.66 5.93
 2 -10 -28 66.18 7.41
 2 -11 -25 28.3 5.7
 2 -11 -24 30.6 6.19
 2 -11 -23 25.51 5.61
 2 -10 -20 169.89 9.6
 2 54 -11 4.26 6.54
 2 4 -10 26.78 5.64
 2 7 -9 1169.62 47.62
 2 11 -8 355.64 16.28
 2 39 -7 30.78 6.49
 3 8 -26 5.91 7.12
 3 8 -23 18.94 7.28
 3 8 -22 20.92 7.38
 3 9 -21 136.44 10.2
 3 11 -19 22.39 6.17
 3 13 -18 1.95 6.42
 3 16 -17 102.1 7.92
 3 40 -17 35.34 8.31
 3 19 -16 2.95 6.42
 3 36 -16 102.98 8.92
 3 37 -16 2.73 7.08
 3 27 -15 9.85 6.43
 3 28 -15 101.77 8.41
 3 29 -15 54.22 7.61
 -7 8 14 22.56 7.48
 -6 -35 0 16.48 6.41
 -6 -23 6 15.72 7.19
 -6 13 14 -0.18 7.03
 -5 -47 -14 5.48 6.59
 -5 -46 -12 1.76 6.86
 -5 -40 -5 9.25 6.29
 -5 -33 0 4.98 7.08
 -5 -23 5 42.76 6.61
 -5 -11 9 7.75 5.94
 -5 -7 10 275.27 14.27
 -5 11 13 14.39 6.54
 -4 -45 -14 34.78 6.43
 -4 5 11 67.97 6.77
 -3 -44 -19 -0.58 4.5
 -3 -34 -5 99.35 7.43
 -3 -26 0 661.39 27.94
 -3 3 9 51.75 6.35
 -3 10 10 310.8 14.42
 -3 25 11 0.57 3.71
 -3 31 11 253.2 11.35
 -1 -6 2 15.94 4.45
 0 -30 -24 1.16 3.17
 1 -22 -25 109.38 7.17
 1 -20 -17 111.38 6.09
 1 -4 -6 11.26 2.93
 1 35 -1 26.26 4.92
 2 -7 -32 61.51 8.31
 2 -8 -31 8.89 6.58
 2 -9 -30 22.74 7.08
 2 -11 -22 11.42 6.01
 2 -9 -18 174.2 9.29
 2 -8 -17 1.37 4.7
 2 -7 -16 688.04 28.8
 2 -1 -12 27.61 5.59
 2 52 -10 0.64 7.06
 2 49 -9 1.95 7.05
 2 45 -8 177.75 11.14
 2 16 -7 134.62 8.79
 2 40 -7 68.13 7.07
 3 8 -27 11.3 7.46
 3 7 -26 50.15 7.88
 3 7 -25 36.01 7.58
 3 7 -24 15.55 7.12
 3 7 -23 1.63 7.06
 3 15 -17 1.06 5.55
 3 18 -16 8.09 6.56
 3 38 -16 159.82 11.28
 3 23 -15 29.28 6.37
 3 24 -15 215.46 12.39
 3 25 -15 1.93 6.16
 3 26 -15 162.87 10.23
 3 30 -15 27.44 7.11
 3 31 -15 60.44 8.51
 3 32 -15 11.68 7.79
 3 33 -15 43.26 7.65
 -7 9 14 7.79 7.25
 -6 -33 1 32.62 7.75
 -6 -25 5 0.72 6.84
 -6 -20 7 1.78 8.08
 -6 -17 8 105.73 9.22
 -6 -14 9 198.24 11.93
 -6 -6 11 -1.16 5.96
 -6 5 13 177.72 11.67
 -5 -42 -7 15.6 6.81
 -5 -41 -6 34.69 7.24
 -5 -36 -2 63.56 7.65
 -5 -25 4 5.12 6.18
 -5 -2 11 1.85 6.44
 -5 4 12 34.9 6.46
 -5 12 13 153.97 9.58
 -4 -30 0 17.8 6.15
 -4 -24 3 206.35 11.21
 -4 -19 5 25.07 6.5
 -4 -13 7 7.77 6.08
 -4 14 12 452.94 20
 -3 -43 -16 45.66 5.57
 -3 -31 -3 348.74 16.05
 -3 -2 8 540.73 23.34
 -3 26 11 54.79 4.67
 -3 27 11 65.21 4.85
 -3 28 11 28.66 3.82
 -3 29 11 261.83 11.68
 -3 30 11 0.63 3.28
 -2 -40 -18 32.29 3.78
 -2 -36 -11 88.5 6.01
 -2 -33 -8 128.1 7.38
 -2 -26 -3 278.7 13
 -2 11 8 331.55 14.32
 -1 -17 -2 810.42 32.77
 0 -30 -22 7.34 2.62
 0 46 2 39.67 5.44
 1 -22 -26 84.89 6.25
 1 54 -4 25.33 6.6
 1 50 -3 181.82 11.06
 1 36 -1 130.99 7.76
 2 -10 -29 68.54 7.16
 2 -11 -27 5.02 5.57
 2 -6 -15 4.12 4.46
 2 -3 -13 9.1 5.57
 2 1 -11 41.93 5.91
 2 55 -11 41.27 7.96
 2 46 -8 43.12 7.77
 2 41 -7 2.09 6.08
 3 8 -28 2.13 7.35
 3 7 -27 109.71 9.4
 3 7 -22 143.64 10.23
 3 8 -21 22.01 6.87
 3 10 -19 47.77 7.37
 3 12 -18 162.14 9.82
 3 14 -17 238.91 12.88
 3 17 -16 9.99 6.63
 3 39 -16 8.53 8
 3 22 -15 77.45 7.8
 3 34 -15 105.5 9.75
 3 35 -15 0.82 7.09
 -6 -36 -1 0.1 7.14
 -6 -31 2 35.56 7.99
 -6 -27 4 8.87 7.08
 -6 -10 10 163.93 10.85
 -6 -1 12 9.69 6.88
 -6 14 14 2.85 7.63
 -5 -31 1 70.37 8.25
 -5 -27 3 101.73 8.91
 -5 -20 6 24.56 6.29
 -5 -17 7 -1.14 6.78
 -5 -14 8 200.34 11.22
 -4 -46 -17 19.63 6
 -4 -43 -11 7.7 5.8
 -4 -36 -4 263.33 13.52
 -4 -26 2 134.53 8.59
 -4 -16 6 357.48 16.67
 -4 -5 9 661.39 28.14
 -4 6 11 9.26 5.88
 -3 -42 -14 3.39 5.14
 -3 -40 -11 15.07 5.26
 -3 -35 -6 1.03 4.92
 -3 -19 3 315.74 14.97
 -3 -10 6 64.97 7.05
 -2 -35 -10 0.54 3.94
 -2 -34 -9 194.57 9.6
 -2 -29 -5 527.95 22.34
 -2 -20 0 67.34 5.88
 -2 -15 2 95.84 6.46
 -2 -9 4 813.12 33.32
 -2 -1 6 9.03 4.19
 -1 -12 0 165.92 7.75
 0 -30 -25 1.9 3.03
 0 37 3 27.22 4.04
 1 -21 -29 29.92 5.34
 1 -22 -21 12.34 4.1
 1 2 -4 2155.19 85.85
 1 6 -3 64.87 5.37
 1 45 -2 42.18 6.16
 1 37 -1 37.78 5.42
 2 -11 -21 0.98 5.28
 2 -10 -19 182.51 9.7
 2 53 -10 37.94 7.66
 2 50 -9 7.91 7.03
 2 10 -8 1171.17 47.66
 2 15 -7 121.29 7.83
 2 25 -6 63.57 7.44
 2 29 -6 3.66 5.14
 2 30 -6 11.61 5.57
 2 31 -6 1.83 5.6
 2 32 -6 87.22 6.91
 3 7 -28 76.08 8.72
 3 6 -26 8.9 6.9
 3 6 -25 4.59 7.07
 3 6 -24 3.03 6.91
 3 6 -23 1.6 6.98
 3 7 -21 192.19 11.3
 3 8 -20 24.77 7.17
 3 11 -18 41.91 7.12
 3 13 -17 4.38 6.61
 3 16 -16 157.06 10.21
 3 20 -15 34.65 6.45
 3 21 -15 130.27 8.8
 3 36 -15 120.71 10.24
 -7 10 14 75.11 8.49
 -6 -29 3 9.51 6.72
 -6 -22 6 -2.7 7.04
 -6 6 13 15.19 7.59
 -6 15 14 46.64 7.52
 -5 -45 -11 51.08 7.25
 -5 -37 -3 -1.59 6.45
 -5 -10 9 58.6 6.77
 -5 -6 10 3.97 6.43
 -5 13 13 4.88 5.9
 -4 -33 -2 22.61 6.13
 -4 -9 8 255.27 12.8
 -4 0 10 715.6 30.33
 -4 15 12 5.72 5.2
 -3 -44 -20 1.3 4.44
 -3 -6 7 71.06 7.16
 -3 11 10 3.06 5.18
 -2 -22 -1 528.66 22.35
 -2 -12 3 50.89 4.89
 -1 -19 -3 395.03 16.47
 -1 -2 3 1334.84 53.39
 -1 17 6 1521.41 60.4
 0 19 3 3509.95 139.21
 1 -22 -27 5.92 4.53
 1 -14 -11 467.64 19.32
 1 11 -2 34.72 4.3
 2 -7 -33 49.06 8.29
 2 -8 -32 2.28 7.62
 2 -9 -31 24.98 7.4
 2 -11 -28 3.08 6.05
 2 -5 -14 0.3 4.91
 2 56 -11 -0.42 7.27
 2 3 -10 696.92 29.09
 2 6 -9 5.52 4.68
 2 51 -9 13 7.32
 2 47 -8 29.23 7.49
 2 42 -7 45.64 6.97
 2 23 -6 10.24 5.95
 2 24 -6 537.05 23.25
 2 33 -6 2.52 5.8
 2 34 -6 305.73 14.61
 3 6 -27 5.3 7.35
 3 6 -22 6.27 7.01
 3 15 -16 8.78 6.76
 3 42 -16 14.78 6.71
 3 19 -15 103.83 8.62
 3 37 -15 18.71 7.31
 3 38 -15 115.94 9.29
 3 28 -14 35.25 6.71
 3 29 -14 130.36 9.25
 -7 11 14 0.13 7.14
 -6 -37 -2 -1.98 6.93
 -6 -34 0 4.02 7.11
 -6 -13 9 4.1 8.03
 -6 -5 11 21.2 7.97
 -6 0 12 98.07 9.4
 -6 16 14 -1.13 6.84
 -5 -47 -15 0.02 6.91
 -5 -46 -13 4.51 6.76
 -5 -34 -1 123.48 9.49
 -5 -22 5 75.23 8.07
 -5 -1 11 3.33 5.59
 -5 5 12 255.72 13.12
 -4 -37 -5 4.5 6.58
 -4 -21 4 9.41 6.25
 -4 16 12 99.55 7.15
 -3 -39 -10 41.57 6.25
 -3 -36 -7 186.75 10.21
 -3 -29 -2 152.27 8.73
 -3 -16 4 29.99 5.99
 -3 -13 5 57.72 6.46
 -3 4 9 426.79 18.81
 -2 -5 5 452.73 19.3
 -1 -33 -14 75.78 4.17
 -1 -9 1 2937.85 116.79
 0 -29 -18 230.13 9.74
 0 47 2 17.73 5.03
 0 38 3 251.11 11.46
 1 -20 -31 0.51 5.35
 1 51 -3 2.75 6.62
 1 46 -2 106.31 7.95
 1 38 -1 89.72 6.65
 2 -10 -30 18.42 6.96
 2 -12 -25 3.84 5.43
 2 -12 -24 3.26 5.46
 2 -12 -23 110.15 8.09
 2 -11 -20 1.05 4.63
 2 54 -10 2.69 7.09
 2 14 -7 765.36 32.01
 2 43 -7 6.64 6.52
 2 22 -6 412.04 18.66
 2 35 -6 3.4 5.1
 3 6 -28 0.59 7.33
 3 5 -26 50.9 7.85
 3 5 -25 14.07 7.14
 3 5 -24 10.39 6.84
 3 5 -23 2.05 6.88
 3 6 -21 -1.53 7.08
 3 7 -20 293.52 14.98
 3 10 -18 107.01 8.6
 3 12 -17 256.61 13.06
 3 14 -16 343.57 16.35
 3 43 -16 0 6.11
 3 18 -15 2.97 6.42
 3 24 -14 110.88 8.35
 3 25 -14 1.63 6.76
 3 26 -14 86.19 7.75
 3 27 -14 47.62 6.42
 3 30 -14 3.11 6.45
 3 31 -14 113.23 9.12
 3 32 -14 20.63 7.78
 3 33 -14 79.99 8.27
 -6 -24 5 82.06 8.61
 -6 -19 7 194.16 11.89
 -6 -16 8 52.78 7.77
 -6 -9 10 -2.05 7.21
 -6 7 13 171.48 11.26
 -6 17 14 161.89 11.08
 -5 -44 -10 -0.07 6.27
 -5 -38 -4 0.72 6.25
 -5 -13 8 1.42 5.81
 -5 14 13 131.47 9.33
 -4 -46 -18 11.83 5.79
 -4 -45 -15 28.16 6.4
 -4 -44 -13 2.43 6.1
 -4 -41 -9 47.56 6.66
 -4 -38 -6 31.61 6.74
 -4 -31 -1 221.51 11.82
 -4 -12 7 240.53 12.28
 -4 7 11 89.03 7.22
 -3 -38 -9 43.87 6.45
 -3 -37 -8 2.95 5.62
 -3 -32 -4 1.05 5.13
 -3 -21 2 4.11 5.75
 -1 40 6 6.9 1.93
 1 -21 -18 22.25 3.6
 1 39 -1 60.89 6.38
 2 -11 -29 0.42 5.68
 2 -9 -17 304.06 13.99
 2 -8 -16 95.13 6.44
 2 -2 -12 351.76 15.89
 2 0 -11 504.28 21.57
 2 57 -11 29.14 7.72
 2 52 -9 8.07 7.05
 2 9 -8 384.66 17.01
 2 48 -8 54.49 8.69
 2 44 -7 41.97 7.44
 2 21 -6 10.87 6.37
 2 36 -6 367.04 17.2
 3 5 -27 85.21 8.73
 3 5 -22 180.46 11.24
 3 11 -17 4.81 5.66
 3 17 -15 102.09 8.48
 3 22 -14 29.85 6.24
 3 23 -14 88.2 7.77
 3 34 -14 58.02 7.92
 3 35 -14 23.45 8
 -7 12 14 77.22 8.52
 -6 -38 -3 30.01 7.42
 -6 -32 1 6.22 7.38
 -6 -26 4 54.3 7.76
 -6 1 12 8.86 6.92
 -6 18 14 -0.27 7.24
 -5 -43 -9 5.17 6.68
 -5 -39 -5 9.69 6.3
 -5 -32 0 27.32 7.34
 -5 -24 4 32.32 7.18
 -5 -19 6 93.12 7.92
 -5 -16 7 58.12 7.62
 -5 0 11 -1.26 5.29
 -5 6 12 11.37 6.16
 -5 15 13 43.9 7.14
 -4 -40 -8 25.04 6.77
 -4 -39 -7 27.31 6.59
 -4 -34 -3 162.74 9.89
 -4 -23 3 12.73 6.34
 -4 -18 5 35.26 6
 -4 -15 6 143.36 9.07
 -4 -4 9 46.34 6.65
 -4 1 10 6.64 5.88
 -4 17 12 51.09 6.22
 -3 -43 -17 87.63 6.74
 -3 -23 1 1.73 5.63
 -3 -1 8 17.21 5.9
 -3 12 10 242.57 12.03
 -2 -39 -16 1.16 3.63
 -2 12 8 384.67 16.4
 -1 -27 -8 200.32 9.01
 0 39 3 90.58 5.88
 1 -21 -30 42.01 5.78
 1 -22 -28 13.2 4.82
 1 -22 -20 100.39 6.16
 1 -9 -8 599.75 24.33
 1 52 -3 89.86 8.34
 1 47 -2 42.52 6.96
 2 -8 -33 3.61 7.35
 2 -9 -32 43.06 7.48
 2 -12 -27 160.15 9.92
 2 -12 -22 307.86 14.69
 2 -10 -18 64.16 5.85
 2 -7 -15 318.35 14.44
 2 55 -10 60.99 8.26
 2 5 -9 1560.5 62.92
 2 49 -8 15.55 7.21
 2 13 -7 57.11 6.23
 2 20 -6 53.63 6.92
 2 37 -6 10.01 5.85
 3 5 -28 81.24 8.82
 3 4 -26 20.21 7.18
 3 4 -25 33.66 7.11
 3 4 -24 52.32 7.68
 3 4 -23 22.46 6.98
 3 6 -20 4.24 6.83
 3 9 -18 76.95 7.18
 3 13 -16 15.72 6.51
 3 16 -15 75.43 7.81
 3 41 -15 22.83 7.32
 3 21 -14 307.14 15.38
 3 36 -14 72.17 8.3
 -7 5 13 1.98 7.3
 -7 13 14 3.13 7.08
 -6 -35 -1 19.27 7.31
 -6 -28 3 34.93 8.07
 -6 -21 6 88.8 8.95
 -6 -12 9 187.65 12.15
 -6 -4 11 40.34 8.5
 -6 8 13 -0.78 7.52
 -6 19 14 175.37 11.37
 -5 -45 -12 33.23 6.89
 -5 -42 -8 6.12 6.61
 -5 -41 -7 11.6 6.63
 -5 -40 -6 39.21 6.76
 -5 -35 -2 25.4 6.89
 -5 -30 1 12.47 7.25
 -5 -28 2 73.45 7.59
 -5 -26 3 25.39 7.17
 -5 -9 9 93.78 7.81
 -4 -29 0 152.96 9.07
 -4 -27 1 151.71 9.19
 -4 -25 2 13.96 6.28
 -4 -8 8 7.48 5.7
 -3 -41 -13 13.71 5.4
 -3 -25 0 29.51 5.64
 -3 -9 6 789.21 32.99
 -2 -30 -6 10.03 4.31
 -2 -27 -4 452.08 19.36
 -2 -17 1 711.11 29.41
 1 -11 -9 8.5 2.73
 1 40 -1 126.23 7.79
 2 -10 -31 15.78 7.03
 2 -12 -21 377.05 17.27
 2 2 -10 1.04 5.25
 2 53 -9 40.06 7.66
 2 45 -7 27.53 7.3
 2 19 -6 122.92 8.11
 2 38 -6 316.38 15.17
 3 4 -27 -1.28 7.16
 3 4 -22 39.78 7.5
 3 5 -21 206.2 12.23
 3 8 -18 30.73 6.07
 3 10 -17 184.85 10.94
 3 12 -16 305.52 14.82
 3 15 -15 60.52 6.92
 3 42 -15 14.31 7.14
 3 20 -14 4 6.17
 -7 14 14 42.43 7.71
 -6 -18 7 0.5 7.19
 -6 -15 8 63.16 8.12
 -6 -8 10 48.46 7.71
 -6 20 14 0.87 7.03
 -5 -46 -14 9.28 7.01
 -5 7 12 195.12 11.02
 -5 16 13 51.1 7.21
 -4 -43 -12 25.74 6.16
 -4 8 11 70.25 5.89
 -4 18 12 0.52 4.82
 -3 -42 -15 9.74 5
 -3 -18 3 6.54 6.49
 -3 -5 7 224.26 11.79
 -3 5 9 2.96 5.46
 -2 -40 -19 13.35 3.45
 -2 0 6 3465.61 137.97
 -1 -36 -25 -1.66 1.15
 -1 -24 -6 461.42 19.14
 -1 3 4 2412.12 95.88
 1 -19 -15 451.91 18.82
 1 -18 -14 0.5 3
 1 -7 -7 1766.62 70.39
 1 10 -2 130.32 6.74
 1 48 -2 169.38 10.16
 1 17 -1 807.63 32.83
 1 41 -1 181.88 9.78
 2 -11 -30 14.06 6.49
 2 -12 -28 98.91 7.79
 2 -11 -19 2.93 4.67
 2 -6 -14 3.45 4.76
 2 56 -10 -2.19 7.24
 2 8 -8 49.34 5.98
 2 50 -8 31.77 7.38
 2 39 -6 7.62 5.9
 3 4 -28 -0.54 7.36
 3 3 -26 28.1 7.13
 3 3 -25 4.47 6.86
 3 3 -24 1.26 6.86
 3 43 -15 14.05 6.81
 3 19 -14 184.56 10.63
 3 40 -14 10.91 6.83
 3 26 -13 10.27 6
 3 27 -13 51.69 6.74
 3 28 -13 2.54 6.63
 3 29 -13 247.93 13.51
 3 30 -13 3.29 6.85
 3 31 -13 333.5 16.63
 3 32 -13 2.89 6.35
 -7 6 13 -2.18 7.39
 -7 15 14 3.18 7.95
 -6 -36 -2 18.96 7.14
 -6 -33 0 55.33 8.16
 -6 -23 5 33.2 7.46
 -6 -3 11 16.74 7.01
 -6 2 12 99.21 9.54
 -6 9 13 79.23 8.9
 -5 -36 -3 30.64 6.75
 -5 -33 -1 6.58 7.06
 -5 -21 5 99.04 8.01
 -5 -12 8 390.2 18.53
 -5 1 11 4.5 6.1
 -5 17 13 88.26 7.96
 -4 -45 -16 17.59 6.38
 -4 -35 -4 0.45 6.44
 -4 -32 -2 35.59 6.34
 -4 -20 4 139.48 9.32
 -4 2 10 427.78 19.21
 -4 19 12 21.7 4.95
 -3 -33 -5 35.26 5.41
 -3 -30 -3 20.37 5.53
 -3 -12 5 -3.34 5.64
 -3 13 10 100.23 6.99
 -2 -8 4 215.42 10.5
 0 -30 -27 7.18 3.78
 0 40 3 40.55 4.52
 1 -22 -29 1.01 4.1
 1 -23 -25 12.79 4.28
 1 -23 -24 8.75 4.21
 1 -23 -23 3.53 4.12
 1 -17 -13 435.38 18.11
 1 53 -3 4.73 6.8
 2 -13 -25 -0.35 5.16
 2 -13 -24 30.01 5.52
 2 54 -9 1.63 7.09
 2 12 -7 240.03 11.73
 2 46 -7 67.4 7.87
 2 18 -6 -0.94 6.04
 2 40 -6 106.49 8.1
 3 4 -29 3.42 7.29
 3 3 -27 23.09 7.37
 3 3 -23 1.14 6.81
 3 4 -21 36.27 7.5
 3 5 -20 357.44 17.03
 3 6 -19 -2.11 6.3
 3 9 -17 23.71 6.64
 3 11 -16 0 6.45
 3 14 -15 230.72 12.14
 3 44 -15 4.16 6.74
 3 18 -14 3.65 5.97
 3 41 -14 42.43 7.54
 3 24 -13 9.17 6.89
 3 25 -13 2.37 5.97
 3 33 -13 212.93 12.22
 3 34 -13 7.54 7.57
 3 35 -13 49.18 7.55
 -6 -11 9 4.48 7.27
 -5 -44 -11 0.99 7
 -5 -18 6 28.98 6.91
 -5 -15 7 25.62 7.25
 -5 -8 9 21.76 6.79
 -4 -44 -14 0.38 5.98
 -4 -11 7 84.67 7.18
 -4 -3 9 270.46 13.48
 -3 -15 4 601.31 25.76
 -3 0 8 868.28 35.95
 -2 -37 -13 2.08 4.32
 -2 -14 2 223.33 10.57
 -2 13 8 94.05 5.93
 0 18 3 183.22 7.81
 1 -21 -31 17.62 5.04
 1 -23 -26 6.23 4.36
 1 -2 -5 2283.92 90.87
 1 5 -3 361.37 15.46
 1 42 -1 14.16 5.62
 2 -9 -33 21.42 8.18
 2 -10 -32 3.25 7.23
 2 -12 -29 52.3 6.72
 2 -13 -23 3.52 5.45
 2 -12 -20 317.83 14.88
 2 -3 -12 42.42 5.64
 2 -1 -11 36.16 5.48
 2 57 -10 65.38 8.35
 2 4 -9 43.17 5.29
 2 51 -8 7.78 7.04
 2 47 -7 10.81 7.29
 2 41 -6 21.15 6.2
 3 3 -28 82.56 8.77
 3 2 -26 17.79 7.05
 3 2 -25 67.09 7.91
 3 2 -24 166.49 10.75
 3 3 -22 106.46 9.01
 3 13 -15 15.59 5.93
 3 45 -15 26.53 7.27
 3 17 -14 311.23 15.2
 3 42 -14 4.3 6.89
 3 22 -13 -0.62 6.03
 3 23 -13 117.96 8.48
 -7 7 13 -0.64 7.26
 -7 16 14 23.43 7.91
 -6 -37 -3 2.09 6.95
 -6 -31 1 62.16 7.56
 -6 -27 3 -1.36 6.9
 -6 -25 4 2.53 6.99
 -6 -20 6 0.92 7.84
 -6 3 12 60.32 8.49
 -6 10 13 21.1 7.42
 -5 -37 -4 3.64 6.28
 -5 -31 0 14.57 7.29
 -5 -23 4 45.39 6.81
 -5 8 12 4.74 6.05
 -5 18 13 0.45 6.25
 -4 -42 -11 5.68 6.13
 -4 -36 -5 104.39 8.24
 -4 -22 3 238.45 12.26
 -4 -17 5 78.53 7.03
 -4 -14 6 341.41 16.38
 -4 -7 8 963.07 40.03
 -4 9 11 21.35 5.62
 -4 20 12 27.99 5.46
 -3 -43 -18 56.93 5.83
 -3 -34 -6 154.85 8.81
 -3 -20 2 149.81 9.71
 -2 -31 -7 193.24 9.52
 -2 -19 0 352.58 15.73
 -2 -11 3 1357.15 54.73
 -2 -4 5 1016.64 41.26
 -1 -32 -13 7.33 2.48
 -1 -28 -9 151.13 7.18
 -1 -14 -1 0.07 3.15
 -1 41 6 392.56 16.29
 0 41 3 368.67 16.02
 1 -20 -16 53.94 4.14
 1 49 -2 2.28 6.3
 2 -11 -31 3.22 6.81
 2 -13 -27 4.36 5.73
 2 -13 -22 0.74 5.63
 2 -10 -17 3.49 4.46
 2 -9 -16 445.3 19.24
 2 55 -9 32.45 7.57
 2 7 -8 522.02 22.1
 2 17 -6 14.71 5.36
 2 42 -6 9.71 6.17
 3 3 -29 21.39 7.56
 3 2 -27 15.75 7.09
 3 2 -23 108.03 8.91
 3 3 -21 143.94 9.94
 3 4 -20 7.33 6.54
 3 5 -19 135.48 9.36
 3 8 -17 53.58 6.97
 3 10 -16 230.89 12.5
 3 16 -14 60.3 7.64
 3 43 -14 52.91 8.57
 3 21 -13 642.72 28.07
 -6 -34 -1 0.94 7.11
 -6 -17 7 174.93 11.86
 -6 -14 8 135.61 10.16
 -6 -2 11 195.36 12.39
 -6 11 13 15.01 8.2
 -5 -46 -15 13.15 6.85
 -5 -45 -13 9.99 6.65
 -5 -43 -10 39.97 7.27
 -5 -38 -5 22.53 7.22
 -5 -34 -2 53.2 7.44
 -5 -27 2 42.42 6.81
 -5 -25 3 7.72 6.87
 -5 2 11 -0.31 6.12
 -5 19 13 119.57 8.84
 -4 -41 -10 3.82 5.16
 -4 -30 -1 0.98 5.73
 -4 21 12 1.93 5.01
 -3 -28 -2 55.8 6.03
 -3 6 9 105.3 7.77
 -3 14 10 529.5 22.5
 -2 -23 -2 9.55 5.2
 -2 -21 -1 47.92 5.35
 1 -23 -27 8.25 4.8
 1 -22 -19 87.03 5.42
 1 -13 -10 46.35 3.81
 1 1 -4 317.89 13.63
 1 16 -1 1920.86 76.74
 1 43 -1 205.97 10.96
 2 -12 -30 29.93 6.63
 2 -13 -28 4.08 5.67
 2 -11 -18 31.39 5.05
 2 -8 -15 92.97 6.32
 2 1 -10 191.51 9.91
 2 58 -10 2.79 7.53
 2 52 -8 48.02 7.8
 2 11 -7 67.97 6.02
 2 48 -7 110.07 9.09
 3 2 -28 1.63 7.05
 3 2 -22 62.24 7.87
 3 12 -15 370.46 17.54
 3 15 -14 431.28 19.68
 3 44 -14 0.32 7.65
 3 20 -13 31.1 7.22
 3 39 -13 43.16 8.38
 -7 8 13 26.51 7.62
 -6 -38 -4 51.17 7.84
 -6 -22 5 53.43 7.95
 -6 -10 9 126.75 9.72
 -6 4 12 30.99 8.01
 -5 -39 -6 16.31 6.96
 -5 -20 5 5.51 6.65
 -5 -11 8 0 5.99
 -5 9 12 119.28 8.41
 -5 20 13 32.64 7.46
 -4 -45 -17 17.2 6.12
 -4 -40 -9 22.19 6.06
 -4 -38 -7 0.11 6.04
 -4 -37 -6 0.62 6.59
 -4 -33 -3 3.58 5.84
 -4 -26 1 9.78 6.21
 -4 -24 2 177.93 10.58
 -4 3 10 203.2 10.85
 -4 10 11 246.62 12.19
 -4 22 12 189.41 10.03
 -3 -39 -11 35.57 5.73
 -3 -35 -7 5.65 5.48
 -3 -22 1 540.67 23.58
 -3 -8 6 2.77 5.6
 -3 -4 7 236.29 12.17
 -2 -36 -12 17.55 4.56
 -1 -5 2 4875.64 193.45
 1 -22 -30 4.8 4.85
 1 -16 -12 623.7 25.45
 1 50 -2 144.08 9.48
 2 -13 -21 1.07 5.38
 2 56 -9 -0.29 7.79
 2 16 -6 83.3 6.62
 2 43 -6 0.46 6.91
 2 28 -5 559.16 24.18
 2 29 -5 60.57 6.57
 2 30 -5 0.59 5.64
 2 31 -5 157.81 9.28
 2 32 -5 82.27 7.07
 2 33 -5 81.06 7.21
 3 2 -29 8.57 7.38
 3 1 -27 0.86 7.05
 3 1 -26 6.06 6.74
 3 1 -25 0.34 7.32
 3 1 -24 0.34 6.64
 3 3 -20 247.71 13.22
 3 7 -17 42.56 6.95
 3 9 -16 27.52 6.72
 3 45 -14 62.34 8.02
 3 19 -13 502.67 22.68
 3 40 -13 -0.1 7
 3 28 -12 20.04 6.21
 3 29 -12 226.2 12.27
 3 30 -12 3.82 5.94
 3 31 -12 310.84 15.33
 3 32 -12 1.91 5.98
 -7 9 13 6.1 7.41
 -6 -32 0 -3.48 7.38
 -6 12 13 34.68 7.85
 -5 -41 -8 3.89 6.81
 -5 -40 -7 48.37 7.49
 -5 -17 6 96.41 8.59
 -5 -14 7 282.93 14.67
 -5 -7 9 221.88 12.06
 -5 21 13 66.87 7.98
 -4 -43 -13 44.71 6.55
 -4 -39 -8 25.88 6.44
 -4 -19 4 5.63 5.57
 -4 -10 7 105.64 8.33
 -3 -42 -16 2.23 4.84
 -3 -41 -14 -0.43 4.94
 -3 -38 -10 0 5.48
 -3 -36 -8 204.61 10.99
 -3 -31 -4 238.64 12.14
 -3 -24 0 515.54 22.37
 -3 -17 3 200.09 10.73
 -2 -32 -8 8.64 4.09
 -2 -28 -5 62.54 5.41
 -1 -34 -16 2.33 2.52
 0 -30 -28 0.37 3.77
 0 -30 -20 1.36 2.36
 0 42 3 2.81 4.05
 1 -23 -21 15.54 4.07
 1 -21 -17 79.52 5
 1 -5 -6 4470.84 177.37
 1 44 -1 -0.73 5.47
 2 -10 -33 1.9 7.01
 2 -11 -32 2.48 6.97
 2 -13 -29 -0.6 5.78
 2 -12 -19 213.17 10.65
 2 53 -8 33.63 7.33
 2 49 -7 1.75 7.76
 2 44 -6 45.76 7.15
 2 34 -5 265.45 13.32
 2 35 -5 3.82 5.69
 3 1 -28 17.24 7.17
 3 1 -23 -0.11 7.34
 3 2 -21 32.97 7.29
 3 4 -19 16.48 6.44
 3 11 -15 29.99 6.74
 3 14 -14 94.3 7.73
 3 46 -14 12.76 6.92
 3 18 -13 12.59 6.62
 3 41 -13 136.49 9.87
 3 42 -13 3.5 6.84
 3 25 -12 3.3 5.83
 3 26 -12 26.1 6.98
 3 27 -12 72.96 7.2
 3 33 -12 335.92 16.5
 3 34 -12 14.21 7.4
 -6 -35 -2 8.39 6.27
 -6 -30 1 14.76 7.67
 -6 -24 4 121.68 10.21
 -6 -19 6 266.25 14.92
 -6 -13 8 3.94 8.09
 -6 -1 11 2.27 7.07
 -6 5 12 81.52 8.81
 -5 -46 -16 9.88 7.58
 -5 -44 -12 1.41 6.82
 -5 -35 -3 77.61 8.05
 -5 -32 -1 12.52 7.2
 -5 -22 4 2.23 6.82
 -5 3 11 109.2 8.36
 -5 10 12 24.08 6.06
 -5 22 13 82.3 8.25
 -4 -44 -15 0 6.04
 -4 -6 8 6.16 6.23
 -4 23 12 7.48 5.43
 -3 -43 -19 25.88 5.12
 -3 -37 -9 3.68 6.1
 -3 -11 5 322.51 15.5
 -3 7 9 3.14 5.99
 -3 15 10 41.14 5.18
 -2 -40 -20 4.74 3.36
 -2 -39 -17 2.43 3.69
 -2 -38 -15 98.4 6.24
 -2 -35 -11 31.49 4.53
 -2 -33 -9 7.44 4.12
 -2 1 6 13.21 4.24
 -2 14 8 261.54 11.65
 -1 -31 -12 7.96 2.68
 -1 -29 -10 356.14 14.93
 -1 -22 -5 215.21 9.81
 -1 -1 3 7.93 4.19
 1 -23 -28 23.38 5.09
 1 9 -2 169.52 8.14
 1 15 -1 674.43 27.59
 2 -12 -31 11.92 6.75
 2 -14 -26 12.2 5.45
 2 -14 -24 -0.68 5.45
 2 -7 -14 78.98 6.04
 2 3 -9 719.67 29.89
 2 6 -8 90.78 6.36
 2 10 -7 1553.48 62.67
 2 50 -7 142.85 10.21
 2 15 -6 41.46 6.04
 2 45 -6 7.81 6.76
 2 24 -5 601.16 25.91
 2 36 -5 390.12 17.95
 3 1 -29 -1.67 8.01
 3 0 -26 30.62 7.17
 3 0 -25 70.97 7.9
 3 1 -22 10.53 6.84
 3 8 -16 60.11 7.26
 3 13 -14 43.98 6.4
 3 17 -13 286.76 14.59
 3 43 -13 129.46 9.84
 3 23 -12 67.37 7.25
 3 24 -12 34.55 6.47
 3 37 -12 3.53 6.75
 -7 3 12 14.12 7.69
 -7 10 13 106.21 9.46
 -6 -26 3 74.18 8.13
 -6 -16 7 20.84 7.28
 -6 13 13 3.18 7.23
 -5 -45 -14 4.65 6.73
 -5 -30 0 4.42 7.18
 -5 -10 8 281.42 14.27
 -5 -2 10 92.68 7.66
 -5 23 13 6.84 6.92
 -4 -45 -18 -0.59 6.16
 -4 -34 -4 125.08 9.18
 -4 -31 -2 59.94 6.67
 -4 -16 5 388.97 17.88
 -4 -13 6 34.99 6.15
 -4 4 10 148.5 8.98
 -4 11 11 3.62 5.84
 -4 24 12 339.79 15.68
 -4 25 12 1.05 4.75
 -3 -14 4 14.25 5.78
 -2 -34 -10 82.86 5.82
 -2 -16 1 273.48 12.56
 -2 -7 4 1162.36 47.03
 -1 -30 -11 37.91 3.31
 -1 -16 -2 77.67 4.75
 -1 -11 0 409.1 17.03
 -1 42 6 13.54 2.83
 1 51 -2 2.12 6.33
 1 45 -1 195.56 10.83
 1 29 0 1000.75 40.85
 1 30 0 30.27 5.38
 1 31 0 976.1 39.92
 2 -14 -27 104.41 8.04
 2 -14 -23 114.18 8.24
 2 -13 -20 2.21 5.09
 2 -4 -12 281.38 13.14
 2 -2 -11 311.37 14.45
 2 57 -9 79.79 8.79
 2 54 -8 0.02 6.83
 2 23 -5 61.1 7.02
 2 37 -5 25.76 6.12
 3 0 -27 23.59 7.19
 3 0 -24 273.22 14.67
 3 0 -23 179.01 11.42
 3 2 -20 4.99 6.55
 3 3 -19 131.69 8.99
 3 6 -17 10.78 5.64
 3 10 -15 443.54 20.17
 3 47 -14 26.05 7.16
 3 16 -13 1.6 5.74
 3 44 -13 -1.82 7
 3 22 -12 -0.34 6.61
 3 38 -12 4.46 7.8
 -7 11 13 3.1 7.36
 -6 -36 -3 32.9 7.64
 -6 -33 -1 62.62 8.4
 -6 -21 5 79.24 8.53
 -6 -9 9 39.83 7.78
 -6 0 11 297.74 15.85
 -6 14 13 33.83 7.47
 -5 -43 -11 91.44 8.4
 -5 -36 -4 -2.05 6.3
 -5 -26 2 94.02 7.98
 -5 -24 3 12.72 6.19
 -5 -19 5 168.45 10.14
 -5 -6 9 1.29 6.5
 -5 4 11 1.54 6
 -5 11 12 58.01 6.77
 -5 24 13 103.62 8.78
 -4 -42 -12 19.92 6.21
 -4 -21 3 153.44 9.67
 -4 26 12 293.54 13.92
 -3 -32 -5 17.01 5.35
 -3 -29 -3 193.79 10.5
 -1 -8 1 887.66 35.81
 -1 18 6 1.38 1.54
 0 43 3 342.63 15.13
 1 27 0 257.35 12.04
 1 28 0 2.44 4.71
 1 32 0 57.81 5.55
 1 33 0 814.67 33.66
 2 -11 -33 4.4 7.02
 2 -13 -30 1.53 6.16
 2 -14 -28 108.82 8.09
 2 -14 -22 132.09 8.48
 2 0 -10 -2.72 5
 2 51 -7 -0.62 6.94
 2 14 -6 1243.34 50.5
 2 46 -6 88.43 8.45
 2 22 -5 749.06 31.52
 2 38 -5 270.7 13.57
 3 0 -28 -1.24 7.68
 3 1 -21 22.93 7.12
 3 4 -18 109.22 8.23
 3 12 -14 137.8 9.46
 3 45 -13 76.18 8.3
 3 21 -12 362.85 17.44
 3 39 -12 53.37 8.52
 3 40 -12 19.69 7.2
 -7 4 12 32.55 7.96
 -6 -37 -4 1.2 6.98
 -6 -12 8 108.13 9.31
 -6 6 12 10.45 6.96
 -5 -33 -2 66.2 8.14
 -5 -16 6 80.47 7.75
 -5 -13 7 0.76 6.77
 -5 25 13 4.47 5.58
 -4 -35 -5 49.19 6.92
 -4 -29 -1 180.82 10.25
 -4 -9 7 268.88 13.28
 -4 12 11 473.14 20.84
 -4 27 12 12.58 5.28
 -4 28 12 172.26 9.43
 -3 -40 -13 80.76 6.8
 -3 -19 2 24.95 6.59
 -3 -7 6 881.62 36.6
 -3 -3 7 312.07 14.86
 -3 16 10 429.82 18.52
 -2 -26 -4 486.73 20.93
 -2 -3 5 102.32 6.36
 -2 7 7 498.9 20.74
 -1 -25 -7 1.17 3.5
 -1 -20 -4 443.68 18.41
 0 17 3 2796.59 110.93
 1 -23 -29 9.35 4.76
 1 52 -2 93.86 8.73
 1 46 -1 24.28 6.21
 1 26 0 50.15 5.51
 1 34 0 -1.22 4.34
 1 35 0 99.76 6.57
 2 -12 -32 3.26 6.84
 2 -11 -17 37.2 5.09
 2 -10 -16 66.51 5.9
 2 58 -9 3.59 7.36
 2 55 -8 26.77 7.37
 2 9 -7 1061.44 43.29
 2 47 -6 3.92 7.57
 2 21 -5 404.64 18.33
 2 39 -5 25.95 5.98
 3 0 -29 31.92 7.57
 3 -1 -27 0.56 7.43
 3 -1 -26 7.77 6.6
 3 -1 -25 3.67 6.44
 3 -1 -24 2.75 7.11
 3 0 -22 89.95 8.44
 3 7 -16 18.05 5.75
 3 9 -15 73.09 7.49
 3 15 -13 282.38 14.3
 3 20 -12 57.33 6.74
 3 41 -12 70.03 8.27
 -7 12 13 146.34 10.61
 -6 -38 -5 42.81 7.61
 -6 -31 0 92.43 9.09
 -6 -23 4 25.62 8.13
 -6 -18 6 -0.87 7.25
 -6 -15 7 86.26 9.43
 -6 -4 10 54.72 7.91
 -6 15 13 29.28 7.59
 -5 -42 -10 -1.06 7.22
 -5 -37 -5 -0.28 7.11
 -5 -1 10 18.99 5.92
 -5 12 12 68.04 7.09
 -4 -44 -16 -2.34 6
 -4 -25 1 20.47 6.35
 -4 -23 2 154.62 9.32
 -4 -18 4 22.09 5.69
 -4 -5 8 1400.35 57.21
 -4 5 10 353.77 16.38
 -4 29 12 -1.67 5.02
 -3 -43 -20 12.02 4.8
 -3 8 9 139.13 8.58
 -2 -29 -6 367.61 16.11
 -2 -13 2 222.09 10.78
 -2 -10 3 62.85 5.73
 -1 -18 -3 58.87 4.33
 1 -24 -25 141.25 8.02
 1 -24 -24 99.88 6.47
 1 -23 -20 42.47 4.42
 1 4 -3 627.24 25.62
 1 25 0 1.5 4.49
 1 36 0 3.96 4.72
 2 -13 -31 0.24 6.43
 2 -14 -29 55.75 6.69
 2 -12 -18 59.69 5.61
 2 -9 -15 144.65 8.09
 2 52 -7 49.35 7.82
 2 20 -5 102.82 7.41
 2 40 -5 216.79 11.67
 3 0 -30 19.1 8.34
 3 -1 -28 9.52 6.99
 3 -1 -23 -3.99 6.49
 3 1 -20 31.9 6.84
 3 2 -19 73.13 7.4
 3 11 -14 184.46 10.92
 3 46 -13 -0.41 6.74
 3 19 -12 421.68 19.56
 3 42 -12 2.47 7.71
 3 28 -11 36.38 6.49
 3 29 -11 268.08 13.73
 3 30 -11 0.93 6.6
 3 31 -11 251.67 13.44
 3 32 -11 24.77 6.37
 -7 5 12 18.42 7.73
 -7 13 13 2.95 7.09
 -6 -34 -2 18.39 6.67
 -6 -29 1 49.36 7.88
 -6 -27 2 25.82 8.01
 -6 -25 3 -0.33 7.94
 -6 -8 9 21.8 7.5
 -6 1 11 1.26 7.79
 -6 7 12 64.4 8.52
 -6 16 13 1.76 6.93
 -5 -45 -15 -1.99 6.66
 -5 -44 -13 3.44 6.92
 -5 -40 -8 54.37 7.73
 -5 -39 -7 2.03 6.85
 -5 -38 -6 66.56 7.49
 -5 -31 -1 53.09 8.02
 -5 -21 4 160.66 10.27
 -5 -9 8 16.89 6.8
 -5 -5 9 241.58 12.7
 -5 5 11 279.24 14.07
 -4 -43 -14 83.92 7.62
 -4 -36 -6 48.7 6.9
 -4 -32 -3 42.62 6.95
 -4 -12 6 447.57 20.13
 -3 -42 -17 -1.71 4.94
 -3 -33 -6 4.59 5.43
 -3 -27 -2 190.09 10.19
 -3 -21 1 26.32 6.37
 -3 17 10 65.18 5.57
 -2 -40 -21 3.17 3.32
 -2 -18 0 165.27 8.7
 -2 15 8 95.75 5.74
 0 44 3 4.69 4.02
 1 -24 -26 81.66 6.07
 1 -22 -18 240.03 10.81
 1 -15 -11 34.06 3.62
 1 14 -1 1451.14 58.1
 1 47 -1 58.76 7.14
 1 24 0 260.6 11.95
 1 37 0 1.38 5.02
 2 -15 -26 19.6 6.08
 2 -14 -21 322.43 15.07
 2 2 -9 94.22 6.59
 2 5 -8 1655.47 66.6
 2 56 -8 3.89 7.09
 2 13 -6 75.02 6.66
 2 48 -6 113.27 9.23
 2 41 -5 75.4 7.28
 3 0 -21 28.67 7.63
 3 3 -18 57.92 6.86
 3 6 -16 5.71 6.25
 3 8 -15 72.15 7.45
 3 14 -13 8.82 5.77
 3 47 -13 30.28 7.95
 3 18 -12 15.14 6.65
 3 43 -12 84.73 9.37
 3 26 -11 56.96 7.61
 3 27 -11 68.73 7.12
 3 36 -11 114.08 8.91
 -6 -20 5 5.83 7.3
 -5 -34 -3 17.8 6.95
 -5 -23 3 23.1 6.21
 -5 13 12 0.68 5.77
 -4 -40 -10 38.39 6.89
 -4 -37 -7 -2.12 6.31
 -4 -15 5 38.99 5.94
 -4 13 11 2.58 5.56
 -3 -41 -15 11.85 5.1
 -3 -39 -12 25.02 5.64
 -3 -25 -1 7.5 5.01
 -3 -23 0 68.63 6.72
 -3 -16 3 461.28 20.28
 -3 -10 5 60.43 6.33
 -2 -37 -14 -2.21 4.2
 -2 2 6 2478.9 98.9
 -1 4 4 76.14 4.66
 1 -23 -30 13.19 4.97
 1 -24 -27 19.43 4.75
 1 -24 -23 78.67 5.63
 1 38 0 104.76 6.98
 2 -14 -30 38.54 6.68
 2 -15 -27 9.76 5.47
 2 -15 -24 138.74 8.86
 2 -13 -19 4.49 4.93
 2 -8 -14 227.81 11.2
 2 53 -7 38.27 7.3
 2 19 -5 228.01 11.81
 2 42 -5 59.41 6.94
 3 -2 -27 10.78 6.71
 3 -2 -26 21.31 6.66
 3 -2 -25 72.61 7.81
 3 -2 -24 175.95 11.21
 3 -1 -22 10.25 6.79
 3 10 -14 123.89 8.43
 3 13 -13 36.3 6.15
 3 48 -13 4.64 7.36
 3 17 -12 500.46 22.17
 3 44 -12 0.15 7.68
 3 24 -11 112.72 8.9
 3 25 -11 -1.1 5.96
 3 37 -11 2.91 7.62
 2 -12 -33 8.65 7.44
 2 -13 -32 2.16 6.83
 3 -1 -30 -0.88 7.21
 2 -15 -28 0 5.86
 3 -2 -28 -0.79 6.68
 2 -15 -23 25.18 5.39
 3 -2 -23 110.94 9.22
 3 0 -20 -1.84 6.3
 3 1 -19 18.5 6.32
 3 49 -13 2.04 7.49
 3 45 -12 81.68 9.18
 2 -3 -11 216.73 10.98
 3 23 -11 138.07 9.19
 3 38 -11 121.08 9.3
 3 39 -11 11.6 7.75
 2 -1 -10 181.1 9.76
 -4 -39 -9 7.58 6.06
 -4 -38 -8 29.6 6.58
 1 -10 -8 385.51 15.91
 2 57 -8 48.93 7.89
 -3 -34 -7 144.97 8.6
 2 8 -7 417.91 18.11
 2 49 -6 11.8 7.09
 2 43 -5 19.61 6.31
 -3 -30 -4 6.65 5.54
 -6 -35 -3 5.28 7.1
 -4 -30 -2 -0.8 5.84
 -2 -22 -2 436.57 18.91
 1 8 -2 115.11 6.21
 -6 -32 -1 -0.57 7.34
 -2 -20 -1 258.86 12.12
 1 48 -1 88.94 7.57
 -5 -29 0 23.31 7.28
 1 23 0 275.31 12.45
 -5 -27 1 15.42 6.43
 -5 -25 2 31.19 6.51
 -4 -20 3 40.13 6.25
 -3 -13 4 15.22 5.78
 -5 -18 5 25.87 6.36
 -6 -17 6 224.17 12.97
 -5 -15 6 139.89 9.41
 -5 -12 7 445.59 20.75
 -6 -11 8 6.14 7.24
 -6 -3 10 -2.08 8.01
 -5 0 10 138.49 9
 -4 6 10 8.23 5.17
 -6 2 11 191.71 12.24
 -7 6 12 6.47 6.92
 -6 8 12 9.18 7.74
 -7 14 13 87.15 8.85
 -6 17 13 108.49 9.68
 0 -31 -25 57.32 4.28
 0 -31 -24 20.84 3.16
 1 -24 -22 2.37 3.88
 3 -1 -21 27.98 6.86
 2 -14 -20 210.58 10.68
 3 2 -18 215.32 11.59
 3 5 -16 1.33 6.04
 3 7 -15 163.76 9.82
 -4 -42 -13 1.35 5.83
 -5 -43 -12 79.59 8.03
 3 16 -12 105.68 8.36
 3 46 -12 6.24 7.65
 -3 -38 -11 52.51 6.08
 3 22 -11 55.95 6.78
 3 40 -11 49.13 8.48
 -2 -30 -7 27.42 4.83
 1 -8 -7 34.77 3.15
 2 54 -7 6.6 6.94
 2 12 -6 1219.95 49.61
 1 -3 -5 2631.69 104.59
 2 18 -5 203.5 10.87
 2 44 -5 17.42 6.54
 -5 -35 -4 28.16 6.95
 -4 -33 -4 31.47 6.88
 1 0 -4 1877.16 74.81
 -6 -30 0 9.91 6.77
 1 39 0 162.46 8.98
 0 45 3 214.53 10.64
 -6 -22 4 73.96 9.15
 -3 -6 6 0.72 5.58
 -6 -14 7 36.81 7.73
 -4 -8 7 15.69 5.72
 -3 -2 7 204.65 10.95
 -4 -4 8 26.42 6.52
 -6 -7 9 102.56 8.96
 -3 9 9 -1.92 5.24
 -3 18 10 82.91 5.78
 -7 1 11 -0.74 7.65
 -5 6 11 3.62 6.1
 -4 14 11 341.56 15.67
 -7 7 12 23.23 7.05
 -5 14 12 33.99 6.1
 -7 15 13 2.83 7.2
 -6 18 13 7.63 6.91
 2 -14 -31 8.3 6.08
 2 -15 -29 1.85 5.53
 1 -24 -28 18.54 4.81
 3 -3 -27 28.79 6.98
 0 -31 -26 56.11 4.4
 3 -3 -26 25.35 6.73
 3 -3 -25 4.71 6.2
 -2 -40 -22 14.53 3.39
 2 -15 -22 40.32 5.99
 3 -2 -22 69.3 7.68
 -2 -39 -18 10.03 3.69
 -4 -44 -17 2.27 5.94
 -5 -45 -16 3.94 6.83
 -5 -44 -14 2.42 6.83
 2 -7 -13 58.27 5.84
 3 15 -12 506.59 22.46
 3 47 -12 25.35 7.03
 3 21 -11 124.15 8.71
 3 41 -11 121.02 9.53
 -3 -37 -10 0.21 5.79
 -3 -35 -8 28.42 5.91
 2 4 -8 176.65 9.3
 2 50 -6 135.64 10.51
 -6 -36 -4 77.67 8.58
 -5 -32 -2 16.4 7.28
 -4 -28 -1 135.25 8.92
 1 22 0 256.68 11.61
 1 40 0 173.16 9.6
 -4 -22 2 199.3 11.26
 -3 -18 2 -0.16 5.77
 -6 -24 3 164.12 11.45
 -5 -20 4 2.78 5.96
 -2 -6 4 58.76 5.47
 -2 8 7 413.44 17.44
 -5 -8 8 131.46 9.62
 -5 -4 9 72.09 7.78
 -4 1 9 2.94 4.71
 -6 9 12 37.92 7.98
 -7 16 13 13.33 7.56
 -6 19 13 149.67 10.28
 3 -2 -30 21.37 8.05
 3 -3 -28 82.5 8.19
 3 -3 -24 0.98 6.74
 0 -31 -23 10.67 2.76
 3 -1 -20 32.97 7.33
 3 0 -19 120.28 8.49
 -3 -42 -18 -0.57 4.93
 2 -12 -17 0.42 4.35
 -2 -38 -16 208.04 10.07
 2 -11 -16 47.78 5.07
 -4 -43 -15 73.38 7.44
 1 -20 -15 0.85 3
 3 6 -15 -0.55 6.15
 1 -19 -14 581.46 23.78
 3 11 -13 -0.63 5.26
 -5 -42 -11 2.59 6.45
 3 20 -11 152.56 9.43
 3 42 -11 1.88 6.85
 3 43 -11 59.65 7.78
 -3 -36 -9 59.74 7.09
 2 1 -9 163.44 8.85
 2 55 -7 6.37 6.77
 2 51 -6 0.12 7.54
 -6 -37 -5 1.99 7.09
 -5 -36 -5 33.45 6.98
 -4 -34 -5 88.74 8.03
 -2 -27 -5 384.63 16.88
 2 17 -5 10.1 5.71
 2 45 -5 24.57 6.62
 2 29 -4 289.16 13.85
 2 30 -4 6.45 5.38
 2 31 -4 395.1 17.82
 2 32 -4 132.3 8.37
 2 33 -4 174.08 9.81
 -3 -28 -3 45.61 6.11
 -6 -33 -2 47.84 7.9
 1 13 -1 6.28 3.56
 1 49 -1 7.51 6.12
 -4 -26 0 28.47 6.44
 1 41 0 258.43 12.5
 -4 -24 1 90.19 7.79
 -2 -15 1 673.84 27.93
 -6 -26 2 122.38 9.55
 -4 -17 4 10.8 5.51
 -6 -19 5 112 10.02
 -2 -2 5 901.38 36.68
 -4 -11 6 19.76 6.71
 -6 -10 8 69.87 8.96
 -2 16 8 33.97 4.14
 -6 -2 10 166.14 11.5
 -5 1 10 26.55 6.02
 -3 19 10 49.54 5.05
 -7 2 11 33.45 7.37
 -6 3 11 19.92 7.13
 -5 7 11 345.26 16.42
 -4 15 11 0.63 5.48
 -7 8 12 13.21 7.65
 -5 15 12 82.02 7.35
 -6 20 13 14.21 7.28
 2 -13 -33 5.69 6.96
 2 -15 -30 9.18 6.24
 3 -3 -29 17.72 7.19
 2 -16 -26 15.41 5.66
 2 -16 -25 2.08 5.52
 3 -3 -23 1.77 6.92
 3 -2 -21 28.16 6.87
 1 -23 -19 36.11 3.99
 2 -13 -18 -0.06 4.2
 3 1 -18 12.08 5.99
 2 -10 -15 241.09 11.42
 -3 -40 -14 62.41 6.22
 3 8 -14 147.76 9.3
 -2 -36 -13 -1.01 4.37
 -4 -41 -12 14.76 6.14
 3 14 -12 0 4.92
 3 48 -12 -0.85 6.61
 3 19 -11 223.21 11.9
 3 44 -11 7.91 6.9
 -5 -41 -10 20.81 6.98
 3 28 -10 52.92 6.78
 3 29 -10 72.04 7.78
 3 30 -10 -0.34 6.71
 3 31 -10 111.77 8.31
 3 35 -10 7.66 6.15
 2 7 -7 468.13 20.11
 -6 -38 -6 62.21 8.06
 -5 -37 -6 -0.37 6.05
 2 11 -6 70.24 5.77
 -3 -31 -5 45.77 5.99
 2 46 -5 85.96 8.35
 2 27 -4 231.21 12.1
 2 28 -4 239.71 12.38
 2 34 -4 248.86 12.63
 2 35 -4 56.98 6.47
 -4 -31 -3 0.84 5.75
 -5 -30 -1 36.42 7.55
 -1 -13 -1 111.02 5.85
 1 21 0 469.6 19.69
 -1 -4 2 487.22 20.24
 -5 -22 3 4.32 6.11
 0 46 3 9.88 4.8
 -5 -17 5 259.43 13.84
 -4 -14 5 512.13 22.56
 -6 -16 6 3.84 7.14
 -6 -13 7 9.87 8.13
 -5 -11 7 6.97 6.86
 -6 -6 9 13.95 7.87
 -6 10 12 76.25 8.76
 -7 17 13 0.02 7.78
 -6 21 13 81.28 8.54
 2 -14 -32 0 6.28
 3 -3 -30 3.42 7.69
 1 -24 -29 7.07 4.75
 2 -16 -27 17.57 5.41
 3 -4 -27 0.15 6.7
 3 -4 -26 16.55 6.43
 3 -4 -25 33.14 7.09
 -2 -40 -23 15.7 3.47
 3 -3 -22 111.14 9.24
 2 -15 -21 23.63 5.3
 -4 -44 -18 -0.04 5.95
 -5 -45 -17 6.72 7.04
 3 2 -17 358.45 16.81
 -3 -41 -16 34.79 5.45
 1 -21 -16 155.41 7.49
 -5 -43 -13 31.41 6.96
 1 -18 -13 3.15 2.83
 3 49 -12 -2.59 7.27
 3 18 -11 36.55 6.93
 3 45 -11 77.47 8.32
 3 26 -10 267.78 14.01
 3 27 -10 3.98 6
 3 36 -10 219.53 12.58
 3 37 -10 3.07 7.34
 -5 -40 -9 25.74 7.28
 -5 -39 -8 -0.95 6.62
 -2 -31 -8 248.47 11.64
 -1 -26 -8 26.37 3.52
 -5 -38 -7 121.66 8.99
 2 56 -7 4.58 6.98
 -4 -35 -6 62.11 7.64
 -1 -23 -6 12.35 3.62
 2 52 -6 54.24 7.69
 2 16 -5 1136.81 46.29
 2 26 -4 195.92 10.96
 2 36 -4 213.57 11.57
 2 37 -4 4.84 5.71
 -6 -34 -3 18.28 7.42
 -5 -33 -3 178.11 11.12
 -6 -31 -1 138.71 10.29
 1 50 -1 73.97 7.88
 1 42 0 15.78 5.5
 -3 -20 1 165.41 10.05
 -5 -24 2 112.25 8.46
 -2 -12 2 2.28 4.51
 -3 -15 3 126.82 8.83
 -2 -9 3 2653.51 105.95
 -6 -21 4 48.46 8.57
 -3 -9 5 998.59 41.09
 -5 -14 6 300.25 14.96
 -4 -7 7 221.28 12.05
 -5 -7 8 98.15 7.94
 -4 -3 8 635.86 27.36
 -3 10 9 836.17 34.57
 -6 4 11 40.36 8.18
 -7 9 12 3.63 7.55
 -6 11 12 2.83 8.25
 -5 16 12 9.7 6.34
 -7 18 13 2.42 7.13
 2 -16 -28 53.26 6.39
 0 -31 -27 34 3.95
 3 -4 -24 52.87 7.01
 2 -16 -23 33.57 5.59
 2 -14 -19 90.03 6.37
 -5 -44 -15 1.72 6.88
 -1 -33 -15 96.52 5.2
 3 5 -15 76.44 7.39
 2 -9 -14 70.41 5.64
 3 10 -13 57.51 6.59
 3 13 -12 214.38 11.74
 3 50 -12 4.86 7.53
 2 -4 -11 34.01 5.19
 3 24 -10 308.42 15.05
 3 25 -10 2.89 5.94
 3 38 -10 189.92 11.95
 3 39 -10 3.11 6.67
 2 47 -5 21.97 7.15
 2 38 -4 123 8.35
 -6 -29 0 38.81 8.11
 -3 -22 0 416.95 18.83
 -5 -26 1 222.99 12.25
 -6 -23 3 7.03 7.07
 -4 -19 3 137.45 8.87
 -1 0 3 9665.95 382.95
 -3 -12 4 227.68 11.78
 -2 3 6 61.57 4.92
 -3 -1 7 62.61 6.74
 -6 -9 8 56.95 8.19
 -3 4 8 176.86 9.78
 -4 2 9 72.08 6.63
 -6 -1 10 -0.83 6.83
 -5 2 10 101.6 7.88
 -4 8 10 131.39 8.49
 -3 20 10 173.07 8.74
 -7 3 11 46.14 7.71
 -5 8 11 -0.06 5.89
 -4 16 11 170.5 9.66
 -5 17 12 217.62 12.09
 2 -15 -31 9.07 5.91
 3 -3 -31 4.37 7.76
 3 -4 -29 0 6.68
 3 -4 -23 16.28 6.84
 4 22 -22 11.24 8.11
 4 24 -21 72.95 8.43
 4 25 -21 3.32 7.93
 3 -2 -20 3.25 6.12
 3 -1 -19 13.55 6.09
 3 0 -18 332.93 15.89
 -4 -42 -14 3.14 5.81
 3 7 -14 259.68 12.97
 -2 -35 -12 46.61 5.14
 3 46 -11 18.09 6.98
 -4 -39 -10 1.99 6.37
 2 -2 -10 2.69 5.22
 3 23 -10 11.45 6.64
 3 40 -10 96.2 9.44
 -2 -32 -9 18.4 4.48
 2 3 -8 995.51 40.6
 -4 -36 -7 0.42 6.54
 -3 -32 -6 90.27 6.84
 1 -6 -6 49.03 3.7
 2 53 -6 -1.63 6.83
 2 48 -5 153.1 10.7
 -6 -35 -4 3.82 7.09
 -5 -34 -4 0.15 6.72
 -2 -25 -4 97.66 7.11
 2 39 -4 83.7 7.3
 1 3 -3 1919.03 76.49
 -5 -31 -2 100.26 9.03
 -4 -29 -2 154.42 9.47
 -3 -24 -1 116.59 7.86
 1 51 -1 2.44 6.24
 -2 -17 0 581.83 24.35
 1 20 0 26.79 4.12
 1 43 0 296.12 13.9
 -6 -25 2 1.57 7.99
 -5 -19 4 283.77 14.53
 -6 -18 5 3 7.92
 -3 -5 6 830.1 34.48
 -2 17 8 461.91 19.28
 -6 5 11 25.57 7.84
 -7 10 12 60.68 8.32
 -6 12 12 90.34 8.96
 1 -24 -30 -0.52 4.22
 3 -4 -30 20 7.78
 2 -16 -29 36.38 6.06
 4 20 -22 -2.12 7.04
 4 21 -22 75.22 8.43
 3 -3 -21 144.46 10.16
 4 23 -21 14.54 8.02
 2 -15 -20 5.02 4.9
 4 26 -20 105.46 9.19
 4 27 -20 -0.11 8.1
 -4 -44 -19 0.6 5.87
 -3 -42 -19 5.68 4.95
 -4 -43 -16 36.3 6.67
 3 9 -13 124.78 8.79
 -5 -42 -12 2.64 7.13
 3 12 -12 11.16 5.65
 3 51 -12 15.24 7.8
 -2 -34 -11 61.95 5.31
 3 16 -11 47.67 6.28
 3 47 -11 25.93 7.84
 -2 -33 -10 3.81 4.12
 1 -14 -10 1104.36 44.25
 3 22 -10 301.36 15.04
 3 41 -10 17.99 8.06
 -4 -38 -9 83.21 7.61
 -4 -37 -8 1.58 6.11
 2 6 -7 8.08 4.53
 2 10 -6 2725.64 108.93
 -6 -36 -5 68.24 8.41
 2 15 -5 2.33 5.47
 -4 -32 -4 -0.59 5.95
 -3 -29 -4 211.18 11.12
 -6 -32 -2 3.11 7.24
 1 7 -2 358.72 15.21
 1 44 0 -0.68 4.99
 -4 -21 2 420.87 19.26
 0 16 3 105.98 4.89
 -4 -16 4 259.94 13.42
 -5 -16 5 46.84 6.72
 -6 -15 6 121.64 10.46
 -4 -10 6 355.31 16.64
 -6 -12 7 23.63 7.7
 -5 -10 7 378.08 17.83
 -2 9 7 1103.76 44.51
 -7 -1 10 5.56 8.14
 -6 0 10 232.57 13.08
 -3 21 10 2.51 4.05
 -7 4 11 12.17 7.82
 -5 9 11 184.72 10.66
 -4 17 11 0.27 5.25
 -7 11 12 0.45 6.49
 -5 18 12 3.36 5.98
 3 -5 -27 93.98 8.71
 1 -25 -26 0.93 4.15
 3 -5 -26 63.47 7.78
 1 -25 -25 0.15 3.92
 3 -5 -25 20.56 6.94
 0 -31 -22 4.44 2.41
 2 -16 -22 78.92 6.66
 3 -4 -22 39.62 6.74
 4 19 -22 121.02 9.6
 4 21 -21 66.5 8.36
 4 22 -21 65.25 8.38
 4 24 -20 98.77 8.98
 4 25 -20 0.94 7.82
 1 -22 -17 166.29 7.85
 3 4 -15 113.68 8.27
 3 48 -11 21.38 7.69
 3 21 -10 3.77 6.51
 3 42 -10 31.95 7.45
 3 43 -10 16.41 6.98
 2 0 -9 128.09 7.55
 -6 -37 -6 -0.33 6.89
 -2 -28 -6 67.03 5.47
 2 54 -6 24.59 7.16
 -5 -35 -5 25.47 6.78
 2 49 -5 -1.77 6.93
 2 22 -4 203.09 10.97
 2 41 -4 144.24 9.45
 -5 -29 -1 28.55 7.56
 1 12 -1 1757.05 70.16
 -4 -25 0 14.64 6.32
 -1 -10 0 -0.57 3.35
 -4 -23 1 154.05 9.79
 -1 -7 1 816.43 33
 -3 -17 2 180.5 10.6
 -5 -21 3 151.51 10.23
 -6 -20 4 17.87 8.28
 -4 -13 5 81.98 7.17
 -5 -13 6 39.25 6.66
 -4 -6 7 0.2 5.75
 -5 -6 8 11.5 6.98
 -4 -2 8 79.83 7.44
 -3 11 9 25.28 5.64
 -5 3 10 275.2 13.74
 -4 9 10 199.44 10.61
 -6 13 12 0.89 7.27
 -5 19 12 277.41 14.21
 2 -15 -32 21.08 6.62
 3 -4 -31 16.37 7.81
 2 -16 -30 6.2 5.64
 3 -5 -29 72.75 8.55
 1 -25 -27 -0.13 4.28
 1 -25 -24 -0.13 3.9
 3 -5 -24 10.07 6.6
 4 16 -24 2.45 7.9
 4 17 -23 107.65 9.78
 4 18 -22 -2.08 7.11
 4 20 -21 13.56 8.07
 4 23 -20 3.95 8.04
 -2 -39 -19 9.06 3.72
 3 -2 -19 67.45 6.86
 4 28 -19 29.32 7.61
 4 29 -19 -1.26 8.12
 4 30 -19 6.65 7.2
 -5 -44 -16 3.99 6.78
 -5 -43 -14 21.94 7.19
 3 6 -14 54.32 6.17
 -4 -41 -13 32.79 6.46
 2 -8 -13 79.16 6.12
 -3 -38 -12 172.13 9.74
 1 -17 -12 918.21 36.97
 -5 -41 -11 64.02 7.92
 3 15 -11 214.44 11.72
 3 49 -11 0.13 7.48
 3 20 -10 176.58 10.28
 3 44 -10 16.02 6.98
 -6 -38 -7 16.73 7.25
 -3 -33 -7 44.95 6.04
 2 42 -4 1.59 6.34
 -6 -33 -3 11.58 7.23
 -5 -32 -3 2.09 6.94
 -2 -21 -2 4.54 5.09
 -1 -15 -2 1220.82 48.92
 -6 -30 -1 0.87 6.69
 -2 -19 -1 2.62 5.03
 1 45 0 306.77 14.57
 -5 -23 2 -1.42 6
 -2 -5 4 970.52 39.43
 -3 -8 5 1.59 5.53
 -2 -1 5 51.89 4.49
 -1 19 6 2005.6 79.53
 -6 -8 8 8.99 7.11
 -3 5 8 133.75 8.77
 -4 3 9 259.97 12.81
 -7 5 11 77.37 9.08
 -6 6 11 -2.59 7.59
 -5 10 11 -0.13 6.04
 -4 18 11 17.09 5.41
 -7 12 12 60.91 8.4
 2 -17 -27 7.05 5.53
 2 -17 -25 134.07 8.36
 4 15 -24 32.57 8.28
 3 -5 -23 1.36 5.96
 4 16 -23 2.05 7.77
 3 -4 -21 31.21 7.42
 4 19 -21 88.08 9.59
 3 -3 -20 274.6 14.26
 4 22 -20 75.83 8.61
 4 25 -19 4.56 7.17
 4 26 -19 124.82 10.62
 4 27 -19 9.23 7.2
 3 -1 -18 7.98 5.83
 2 -13 -17 12.24 4.93
 2 -12 -16 127.42 7.44
 -3 -40 -15 23.75 5.36
 3 8 -13 43.49 6.54
 3 11 -12 49.88 6.41
 3 50 -11 12.54 6.92
 3 45 -10 32.11 7.1
 -1 -27 -9 112.33 5.81
 3 30 -9 4.43 5.95
 3 33 -9 4.69 6.01
 3 34 -9 289.44 14.88
 3 35 -9 1.23 5.95
 -5 -37 -7 2.98 6.86
 -5 -36 -6 63.71 8.08
 2 55 -6 -0.14 6.81
 -4 -33 -5 57.51 7.55
 2 14 -5 1756.89 70.68
 2 50 -5 210.42 12.66
 2 21 -4 136.88 8.73
 2 43 -4 78.35 7.27
 -4 -30 -3 26.26 5.97
 -6 -28 0 29.74 7.96
 -5 -25 1 8.76 6.87
 -6 -24 2 79.89 8.51
 -6 -22 3 97.67 9.1
 -4 -18 3 2.84 6.2
 -3 -14 3 358.21 16.53
 -6 -17 5 190.45 12.51
 -6 -11 7 10.77 7.79
 -3 0 7 211.54 11.12
 -7 0 10 0.02 7.1
 -6 1 10 2.84 7.8
 -5 4 10 14.51 5.78
 -3 22 10 290.81 13.08
 -6 14 12 56.05 8.15
 -5 20 12 5.36 6.66
 3 -5 -30 7.59 7.36
 1 -25 -28 0.95 4.4
 2 -17 -28 2.44 5.58
 3 -6 -27 5.18 6.75
 3 -6 -26 9.47 6.81
 4 14 -24 7.33 6.91
 1 -25 -23 3.57 3.81
 4 15 -23 62.49 8.78
 2 -16 -21 173.1 9.4
 4 18 -21 2.21 7.92
 -3 -42 -20 1.47 4.88
 1 -24 -20 137.54 7.25
 4 20 -20 20.89 7.45
 4 21 -20 11.86 7.13
 4 24 -19 144.16 11.13
 2 -14 -18 32.49 4.85
 4 31 -18 22.21 7.37
 4 32 -18 8.45 7.35
 4 33 -18 18.86 6.81
 -4 -43 -17 15.88 6.47
 -3 -41 -17 53.28 6.04
 3 0 -17 366.85 17.08
 -4 -42 -15 -2.68 6
 2 -11 -15 47.24 4.98
 -3 -37 -11 0.29 5.28
 3 14 -11 75.61 7.62
 3 46 -10 38.75 7.26
 -5 -39 -9 1.74 6.8
 3 27 -9 32.89 6.37
 3 28 -9 241.16 12.98
 3 29 -9 2.82 6.1
 3 36 -9 309.39 15.72
 3 37 -9 4.32 6.99
 -5 -38 -8 121.34 8.98
 -3 -34 -8 77.34 6.42
 2 9 -6 1.04 4.38
 2 51 -5 2.04 7.64
 -6 -34 -4 45.34 7.79
 2 44 -4 20.9 6.09
 -3 -27 -3 145.57 8.92
 1 46 0 19.5 5.67
 -6 -26 1 97.25 8.79
 -3 -19 1 130.73 9.03
 -2 -14 1 1539.39 61.92
 -5 -18 4 18.29 6.15
 -3 -11 4 414.97 18.83
 -1 5 4 875.58 35.13
 0 32 4 0.03 3.34
 -6 -14 6 2.74 7.19
 -4 -9 6 194.69 10.92
 -3 -4 6 26.37 6.06
 -5 -9 7 -0.36 5.99
 -2 18 8 4.27 3.64
 -3 12 9 1326.31 53.77
 -4 10 10 229.11 11.58
 -7 6 11 2.89 7.73
 -6 7 11 13.71 7.88
 -4 19 11 9.97 5.64
 -7 13 12 -1.9 7.39
 -6 15 12 16.52 8.04
 -5 21 12 194.53 11.37
 2 -16 -31 3.39 6.06
 3 -5 -31 1.63 7.56
 3 -6 -28 3.16 6.95
 3 -6 -25 8.33 6.5
 4 13 -25 4.84 7.68
 3 -6 -24 5.03 6.45
 3 -5 -22 175.98 10.53
 4 17 -21 60.55 8.9
 4 19 -20 18.5 7.29
 2 -15 -19 111.35 7.1
 4 22 -19 75.76 8.54
 4 23 -19 0.41 7.2
 4 27 -18 17.33 7.37
 4 28 -18 17.15 8.21
 4 29 -18 29.11 7.52
 4 30 -18 1.63 7.08
 -5 -44 -17 -0.41 7.58
 -2 -38 -17 106.67 6.5
 3 3 -15 3.95 5.28
 3 5 -14 130.11 8.36
 -5 -42 -13 4.28 7.25
 -4 -40 -12 53.56 7.09
 3 10 -12 12.15 6.46
 2 -5 -11 662.97 27.64
 3 51 -11 10.54 7.94
 -3 -36 -10 4.72 5.97
 2 -3 -10 706.17 29.25
 3 18 -10 90.43 7.84
 -3 -35 -9 35.13 6.54
 3 26 -9 634.7 27.65
 3 38 -9 267.63 13.98
 3 39 -9 -2.24 7.37
 2 2 -8 648.73 27.05
 2 5 -7 296.37 13.63
 -4 -34 -6 18.01 6.91
 -3 -30 -5 44.96 6.01
 -5 -33 -4 193.04 11.58
 2 20 -4 125.71 7.91
 2 45 -4 67.32 8
 -1 -17 -3 129.8 6.58
 -6 -31 -2 104.18 9.29
 -5 -30 -2 3.62 7.27
 0 9 2 759.67 30.23
 -2 -8 3 146.23 7.9
 -6 -19 4 56.86 8.13
 -4 -15 4 0.85 6.35
 0 30 4 33.8 3.94
 0 31 4 999.77 40.28
 0 33 4 446.81 18.67
 0 34 4 1.07 3.25
 -5 -15 5 106.09 8.81
 -4 -12 5 468.74 20.93
 -5 -12 6 231.96 12.97
 -2 4 6 129.99 6.9
 -6 -7 8 200.24 12.43
 -5 -5 8 124.97 8.8
 -4 -1 8 19.82 6.39
 -4 4 9 46.44 6.46
 -7 1 10 2.01 7.88
 -3 23 10 9.74 4.11
 -5 11 11 47.66 6.57
 -7 14 12 60.95 8.38
 2 -17 -29 4.32 5.73
 3 -6 -29 4.97 7.22
 4 12 -25 33.67 7.6
 4 13 -24 9.98 7.83
 2 -17 -23 131.81 8.22
 4 14 -23 0.12 6.88
 4 16 -21 47.97 7.85
 3 -4 -20 3.04 6.43
 4 18 -20 -0.34 7.05
 3 -3 -19 127.35 8.51
 4 21 -19 4.88 7.96
 1 -23 -18 12.69 3.23
 4 25 -18 13.47 7.43
 4 26 -18 108.53 9.48
 -5 -43 -15 -0.47 6.92
 2 -10 -14 526.24 22.23
 3 7 -13 734.72 30.98
 3 13 -11 74.15 7.6
 3 52 -11 24.53 7.8
 3 47 -10 0.87 6.67
 3 24 -9 496.93 22.09
 3 25 -9 10.11 5.93
 3 40 -9 98.07 9.5
 3 41 -9 1.12 6.81
 -4 -35 -7 53.21 7.45
 -2 -29 -7 265.18 12.32
 -6 -35 -5 -1.63 7.04
 -2 -26 -5 36.08 5.27
 2 13 -5 221.7 11.16
 2 52 -5 86.04 9.13
 -1 -19 -4 10.28 3.23
 1 -1 -4 311.84 13.28
 -4 -28 -2 147.66 9.72
 -6 -29 -1 78.71 8.29
 -3 -23 -1 199.44 10.68
 -3 -21 0 183.07 10.45
 1 47 0 93.21 7.71
 -4 -20 2 30.23 5.89
 -2 -11 2 52.67 5.3
 -5 -20 3 -0.76 6.72
 0 29 4 596.14 24.39
 0 35 4 94.89 5.6
 -4 -5 7 307.79 15.03
 -2 10 7 1624.34 65.05
 -7 -3 9 49.3 7.78
 -6 2 10 188.14 11.54
 -5 5 10 306.89 15.18
 -7 7 11 87.9 9.23
 -6 8 11 29.54 7.77
 -4 20 11 40.34 5.86
 -6 16 12 25.8 7.57
 -5 22 12 10.91 6.49
 3 -6 -30 3.44 7.1
 1 -25 -29 2.3 4.49
 4 12 -24 9.41 7.8
 3 -6 -23 1.79 5.99
 4 13 -23 17.41 7.84
 4 14 -22 12.74 7.81
 3 -5 -21 222.67 12.52
 -1 -35 -19 -1.43 2.22
 4 20 -19 25.44 8.4
 3 -2 -18 208.94 11.41
 4 24 -18 151.44 11.42
 4 32 -17 0.81 7.21
 4 33 -17 67.83 8.49
 -1 -32 -14 9.25 2.72
 -5 -41 -12 42.73 7.31
 -4 -39 -11 -0.66 5.97
 3 17 -10 64.61 6.83
 3 48 -10 63.77 8.6
 2 -1 -9 194.1 9.81
 3 23 -9 8.73 5.9
 3 42 -9 26.67 7.92
 -4 -36 -8 20.79 6.37
 -6 -36 -6 33.85 7.64
 -5 -34 -5 20.09 7
 -4 -31 -4 72.78 7.18
 2 19 -4 389.97 17.33
 2 46 -4 20.28 7.3
 -6 -32 -3 8.23 7.2
 -5 -28 -1 68.03 8.2
 1 11 -1 826.3 33.44
 -4 -24 0 8.12 5.71
 -4 -22 1 78.76 7.63
 -5 -22 2 116.41 9.13
 -6 -21 3 1.4 8.06
 0 36 4 58.35 4.49
 -6 -16 5 40.39 7.98
 -6 -13 6 4.81 7.37
 -6 -10 7 15.31 7.38
 -3 6 8 36.35 5.82
 -5 0 9 328.91 16.08
 -7 2 10 -0.99 7.88
 -4 11 10 51.42 6.05
 -3 24 10 301.41 13.59
 -5 12 11 5.71 5.87
 -7 15 12 18.73 7.49
 -5 23 12 49.5 7.84
 2 -16 -32 3.41 6.4
 2 -17 -30 12.34 6.04
 3 -7 -28 79.54 8.1
 3 -7 -26 56.34 7.07
 3 -7 -25 43.19 6.78
 4 11 -25 -0.74 7.81
 1 -25 -22 -0.57 3.7
 2 -17 -22 53.7 5.78
 -3 -42 -21 1.26 4.9
 2 -16 -20 165.76 9.13
 4 17 -20 21.65 7.46
 4 19 -19 8.32 8.11
 -4 -43 -18 -0.78 6.07
 4 22 -18 68.48 8.5
 4 23 -18 0.92 7.28
 3 -1 -17 11.88 6.36
 4 28 -17 34.16 7.86
 4 29 -17 108.08 10.15
 4 30 -17 8.66 7.32
 4 31 -17 123.97 9.88
 4 34 -17 24.1 7.47
 4 35 -17 17.68 7.58
 3 2 -15 456.57 20.46
 -4 -41 -14 43.1 7.16
 -3 -39 -14 -0.42 5.49
 -2 -36 -14 53.61 5.25
 3 4 -14 70.9 7.04
 3 9 -12 647.25 27.63
 3 12 -11 402.56 18.45
 3 53 -11 59.36 8.5
 -4 -38 -10 114.51 8.51
 -1 -28 -10 35.98 3.49
 3 16 -10 458.3 20.59
 3 49 -10 0.13 7.55
 -4 -37 -9 2.69 6.08
 3 22 -9 456 20.54
 3 43 -9 4.12 7.77
 -6 -37 -7 1.89 7.69
 -1 -24 -7 104.82 6.01
 -3 -31 -6 2.99 4.99
 2 8 -6 1793.69 72.1
 1 -4 -5 17.78 3.4
 2 53 -5 4.01 6.72
 2 47 -4 11.13 6.6
 -5 -31 -3 185.85 11.53
 1 48 0 10.05 6.15
 -6 -25 1 2.15 7.69
 -5 -24 1 221.61 12.63
 -6 -23 2 -0.63 7.89
 -3 -16 2 221.27 11.88
 -5 -17 4 327.99 16.35
 0 28 4 50.82 4.13
 0 37 4 2.87 3.51
 -3 -7 5 1178.52 48.2
 -1 11 5 175.28 7.59
 -5 -8 7 142.36 9.37
 -3 1 7 63.18 6.64
 -6 -6 8 11.1 7.9
 -5 -4 8 80.8 8.05
 -6 -2 9 117.65 9.33
 -3 13 9 86.71 7.18
 -6 3 10 -0.05 7.69
 -7 8 11 22.42 7.75
 -6 9 11 7.2 7.71
 -4 21 11 16.24 5.05
 -7 16 12 31.15 7.61
 -6 17 12 47.6 8.64
 -5 24 12 28.45 7.44
 3 -6 -31 0.57 7.45
 3 -7 -29 52.06 7.89
 4 11 -24 0.82 7.67
 4 12 -23 1.23 6.73
 3 -6 -22 5.91 6.23
 4 13 -22 1.48 6.88
 -2 -39 -20 7.97 3.7
 4 16 -20 59.51 8.8
 4 18 -19 -3.62 8.07
 -3 -41 -18 56.15 6.11
 4 21 -18 60.84 9
 4 26 -17 58.91 8.97
 4 27 -17 22.95 7.51
 -4 -42 -16 1.03 6.18
 3 0 -16 344.22 16.24
 2 -9 -13 2.87 4.47
 3 6 -13 4.16 5.33
 -5 -40 -11 4.78 7.44
 3 50 -10 37.13 7.93
 3 44 -9 4.52 7.82
 -2 -30 -8 27 4.63
 -5 -35 -6 18.76 6.65
 2 12 -5 1406.61 56.84
 -6 -33 -4 4.7 7.18
 -3 -28 -4 177.14 9.78
 2 18 -4 1.41 5.68
 2 30 -3 20.54 5.68
 2 31 -3 654.65 27.72
 2 32 -3 13.14 5.48
 2 33 -3 548.71 23.74
 2 34 -3 38.25 5.95
 2 35 -3 117.22 8.17
 2 36 -3 106.52 8.22
 1 6 -2 34.85 4.16
 -2 -16 0 643.07 26.65
 -4 -17 3 152.91 9.2
 -6 -18 4 1.4 7.21
 0 38 4 12.83 3.73
 -5 -14 5 156.83 10.54
 -5 -11 6 5.04 6.91
 -4 -8 6 104.39 8.67
 -2 19 8 264.23 11.55
 -7 -2 9 7.52 8.43
 -7 3 10 53.67 7.87
 -5 6 10 2.38 6.31
 -3 25 10 0.48 4.02
 -5 13 11 2.17 5.9
 -4 22 11 272.63 13.12
 -7 17 12 18.29 7.48
 -6 18 12 0.24 7.05
 -5 25 12 -1.1 6.97
 2 -17 -31 19.58 6.48
 2 -18 -27 4.49 5.39
 2 -18 -26 4.91 5.13
 2 -18 -25 1.66 5.09
 4 10 -25 21.56 8.09
 3 -7 -24 18.02 6.57
 4 11 -23 8.01 7.68
 4 12 -22 28.63 8.12
 4 15 -20 10.78 8.13
 4 17 -19 2.25 7.26
 4 20 -18 21.44 8.33
 4 24 -17 96.44 9.27
 4 25 -17 -0.86 7.32
 -5 -43 -16 1.17 7.18
 -3 -40 -16 6.72 5.09
 -5 -42 -14 0.37 7.02
 3 8 -12 0.76 5.7
 1 -16 -11 78 4.77
 -5 -39 -10 0.52 6.75
 3 15 -10 35.33 6.24
 3 21 -9 7.49 5.52
 3 45 -9 1.17 7.74
 1 -11 -8 227.26 9.77
 -5 -36 -7 118.84 8.93
 2 4 -7 193.1 9.62
 -4 -32 -5 7.72 6.64
 2 54 -5 19.13 7.08
 -2 -24 -4 659.11 27.51
 2 48 -4 68.04 8.48
 -4 -29 -3 7.22 5.66
 1 2 -3 1206.99 48.38
 2 28 -3 61.18 6.64
 2 29 -3 433.4 19.22
 2 37 -3 -0.71 5.52
 2 38 -3 55.6 6.95
 -6 -30 -2 -0.08 6.42
 1 49 0 10.94 6.39
 1 31 1 1131.39 46.01
 1 32 1 -0.78 4.84
 1 33 1 835.61 34.3
 1 34 1 13.05 4.58
 1 35 1 46.31 5.1
 -3 -13 3 196.76 11.13
 -4 -14 4 647.43 27.72
 -3 -10 4 113.48 8.52
 -2 -4 4 157.9 8.19
 -4 -11 5 15.17 5.8
 -2 0 5 1158.27 46.75
 -3 -3 6 204.24 10.63
 -6 -9 7 105.61 10.05
 -4 -4 7 13.14 6.73
 -5 1 9 7.83 6.6
 -4 12 10 288.5 13.77
 -3 26 10 281.41 12.82
 -7 9 11 42.12 8.15
 -6 10 11 133.92 10.21
 -6 19 12 50.46 8.48
 -5 26 12 48.64 7.78
 3 -6 -32 7.81 7.87
 3 -7 -30 16 7.33
 2 -18 -28 9.72 5.39
 4 9 -26 8.64 7.75
 4 9 -25 15.53 8
 4 10 -24 6.04 6.81
 3 -7 -23 0.52 6.29
 3 -5 -20 370.46 17.6
 -4 -43 -19 8.47 6.22
 3 -3 -18 63.18 7.04
 4 19 -18 93.75 9.71
 2 -14 -17 2.04 4.33
 4 23 -17 6.16 8.26
 2 -13 -16 -0.85 4.18
 4 30 -16 2.74 7.3
 4 31 -16 116.42 10.43
 4 32 -16 1.71 8.24
 4 33 -16 78.88 9.64
 4 34 -16 2.83 8.08
 4 35 -16 28.32 8.5
 4 36 -16 -0.26 7.22
 3 3 -14 167.2 9.83
 -4 -40 -13 22.2 6.64
 -1 -31 -13 78.46 4.46
 3 11 -11 181.53 10.36
 3 51 -10 0.9 7.58
 -5 -38 -9 54.15 7.6
 3 20 -9 151.12 9.65
 3 46 -9 18.73 8.04
 -5 -37 -8 -2.47 6.89
 2 1 -8 412.32 17.8
 3 32 -8 4.56 6.69
 3 33 -8 27.14 6.77
 3 34 -8 133.9 9.4
 3 35 -8 7.71 5.88
 -3 -32 -7 62.04 6.51
 1 -9 -7 218.91 9.5
 -6 -34 -5 38.39 7.87
 -5 -32 -4 1.62 6.87
 2 17 -4 1621.86 65.39
 2 49 -4 2.57 7.35
 2 27 -3 332.28 15.63
 2 39 -3 48.23 6.25
 -5 -29 -2 99.32 8.96
 -6 -28 -1 -2.12 7.62
 -1 -12 -1 197.78 9.03
 -3 -18 1 3.49 6.48
 1 29 1 1108.05 45.03
 1 30 1 36.29 5.17
 1 36 1 0.03 4.85
 1 37 1 27.35 5.17
 -4 -19 2 461.88 20.64
 -1 -3 2 260.53 11.53
 -6 -20 3 18.83 8.28
 -5 -19 3 296.39 14.68
 0 27 4 263.35 11.3
 0 39 4 53.52 4.63
 -6 -15 5 167.18 11.15
 -6 -12 6 6.09 7.88
 -5 -7 7 0.06 6.01
 -6 -5 8 177.28 11.76
 -3 7 8 23.36 5.66
 -7 -1 9 7.85 7.23
 -6 -1 9 0.87 6.75
 -6 4 10 58.55 8.76
 -5 14 11 2.79 6.41
 -4 23 11 -0.23 4.97
 -7 18 12 -1.41 7.24
 3 -7 -31 -0.54 7.34
 2 -18 -29 7.94 5.69
 3 -8 -28 4.56 6.6
 3 -8 -26 3.11 6.38
 4 9 -24 24.64 7.97
 4 10 -23 -2.01 7.6
 4 11 -22 19.98 7.67
 2 -17 -21 4.26 4.95
 3 -6 -21 5.21 6.65
 4 12 -21 103.42 9.78
 4 14 -20 146.05 10.29
 4 16 -19 44.86 7.78
 2 -15 -18 149.31 8.32
 4 18 -18 3.7 7.27
 3 -2 -17 356.76 16.89
 4 22 -17 37.24 7.59
 4 27 -16 52.21 8.21
 4 28 -16 4.38 8.28
 4 29 -16 110.25 9.51
 4 37 -16 -0.52 7.23
 2 -12 -15 313.69 14.06
 -2 -35 -13 66.27 5.78
 3 5 -13 1038.22 42.95
 -1 -29 -11 81.67 4.87
 2 -6 -11 40.81 5.39
 2 -4 -10 23.71 4.73
 3 52 -10 32.04 7.99
 -2 -31 -9 7.06 4.47
 3 19 -9 5.34 5.81
 3 47 -9 -0.01 7.58
 3 28 -8 198.93 11.15
 3 36 -8 350.18 16.72
 3 37 -8 0.92 6.91
 3 38 -8 274.3 14.41
 -6 -35 -6 2.52 7.22
 -4 -33 -6 198.77 11.49
 -6 -31 -3 50.51 8.03
 -3 -26 -3 53.64 6.38
 -2 -22 -3 422.95 18.26
 2 26 -3 298.58 14.43
 2 40 -3 23.25 5.7
 -4 -27 -2 12.58 6.09
 -5 -27 -1 11.62 7
 -2 -18 -1 61.74 5.79
 0 4 1 2910.24 115.22
 1 28 1 5.06 5.19
 1 38 1 4.44 4.7
 -6 -22 2 37.92 8.56
 -5 -21 2 96.41 8.48
 -2 11 7 69.49 4.95
 -5 -3 8 85.62 7.73
 -4 6 9 96.86 7.42
 -3 14 9 1877.4 75.46
 -7 4 10 8.4 8.13
 -5 7 10 278.47 14.01
 -3 27 10 2.17 3.85
 -7 10 11 28.16 7.18
 -6 11 11 -0.24 7.44
 -4 24 11 312.77 14.73
 -7 19 12 8.6 7.17
 -6 20 12 21.64 7.83
 2 -17 -32 24.91 6.84
 3 -8 -29 6.97 6.83
 1 -26 -26 52.99 5.23
 4 8 -26 6.98 7.8
 3 -8 -25 7.21 6.31
 4 8 -25 1.6 7.41
 2 -18 -23 1.74 4.92
 3 -7 -22 155.78 10.01
 1 -24 -19 138.4 7.13
 4 15 -19 0.57 8.16
 4 21 -17 80.88 8.79
 -2 -37 -16 14.47 4.24
 3 -1 -16 3.68 5.57
 4 25 -16 -0.25 7.07
 4 26 -16 8.3 8.41
 -5 -41 -13 10.26 6.74
 -3 -37 -12 1.42 5.39
 -1 -30 -12 1.99 2.81
 3 7 -12 1024.44 42.31
 3 10 -11 374.89 17.36
 3 14 -10 505.56 22.29
 3 48 -9 66.55 8.63
 -3 -33 -8 106.14 7.61
 3 27 -8 13.06 6.58
 3 39 -8 12.3 7.22
 3 40 -8 141.76 9.77
 -6 -36 -7 10.48 7.25
 -2 -27 -6 71.9 5.56
 2 7 -6 66.13 5.48
 -5 -33 -5 87.85 8.46
 -3 -29 -5 106.26 7.65
 2 11 -5 32.84 5.54
 2 50 -4 51.97 7.61
 2 25 -3 96.81 7.71
 2 41 -3 147.25 9.11
 -2 -20 -2 294.75 13.45
 -5 -25 0 -1.83 6.98
 -3 -20 0 27.81 6.72
 1 50 0 15.55 6.51
 -6 -24 1 92.07 8.8
 -5 -23 1 9.96 6.78
 -4 -21 1 501.78 22.38
 -2 -13 1 38.69 5.13
 1 39 1 141.54 8.15
 -1 1 3 12.55 3.73
 -6 -17 4 34.51 7.73
 -5 -16 4 41.82 6.85
 0 40 4 1.05 3.79
 -5 -13 5 28.12 6.5
 -5 -10 6 249.56 13.57
 -6 -8 7 9.4 7.1
 -3 2 7 200.73 10.33
 -6 0 9 145.85 10.13
 -5 2 9 184.05 10.93
 -6 5 10 2.99 7.61
 -4 13 10 4.75 5.27
 -3 28 10 59.44 4.93
 -7 11 11 11.84 7.61
 -5 15 11 99.82 8.4
 -6 21 12 35.17 7.23
 3 -7 -32 4.04 7.7
 2 -18 -30 1.11 5.79
 3 -8 -30 15.14 7.08
 1 -26 -27 31.75 4.64
 1 -26 -25 131.51 7.47
 3 -8 -24 71.74 7.68
 4 8 -24 0 7.26
 4 9 -23 80.5 8.94
 4 10 -22 28.84 7.14
 0 -31 -21 50.53 3.23
 4 11 -21 2.41 7.54
 -3 -41 -19 28.53 5.52
 2 -16 -19 17.33 4.75
 -2 -38 -18 28.6 4.3
 4 17 -18 95.5 9.04
 -5 -43 -17 14.55 7.15
 -4 -42 -17 -2.05 6.77
 4 20 -17 2.71 7.34
 4 24 -16 16.29 8.38
 -5 -42 -15 6.14 7.11
 -4 -41 -15 40.31 6.66
 1 -21 -15 429.8 17.84
 2 -11 -14 19.97 4.62
 -2 -34 -12 17.17 4.44
 -2 -33 -11 69.67 5.43
 -2 -32 -10 8.92 4.16
 3 53 -10 29.64 7.26
 -3 -34 -9 16.47 5.73
 2 -2 -9 89.44 6.16
 3 18 -9 4.67 6.58
 3 49 -9 -1.96 6.72
 -6 -37 -8 1.79 7.73
 3 26 -8 429.62 19.55
 3 41 -8 6.17 7.55
 -4 -34 -7 3.07 6.17
 -4 -30 -4 45.82 6.4
 2 16 -4 172.54 9.55
 -5 -30 -3 17.54 7.51
 -3 -22 -1 42.6 6.53
 1 10 -1 1212.02 48.62
 -4 -23 0 97.77 7.46
 1 16 0 921.1 37.23
 1 27 1 479.58 20.34
 1 40 1 3.24 4.75
 -4 -16 3 79.51 7.71
 -2 -7 3 1506.55 60.57
 0 26 4 43.21 3.62
 0 41 4 243.94 11.18
 -6 -14 5 107.64 9.23
 -3 -6 5 1.67 6.18
 -6 -11 6 28.08 7.49
 -4 -7 6 272.25 13.55
 -6 -4 8 8.63 7.08
 -2 20 8 224.62 10.27
 -7 0 9 2.89 8.21
 -7 5 10 111.12 9.98
 -6 12 11 209.21 12.59
 -4 25 11 -2.45 5.04
 -6 22 12 83.49 8.82
 1 -26 -28 11.58 4.52
 4 7 -26 18.03 7.9
 4 7 -25 56.18 8.56
 -2 -39 -21 14.65 3.92
 3 -6 -20 0.05 5.73
 3 -5 -19 142.77 9.24
 4 14 -19 161.7 10.93
 3 -4 -18 133.35 8.56
 4 16 -18 77.73 9.39
 4 19 -17 150.14 11.22
 4 23 -16 26.75 8.36
 -3 -39 -15 8.87 5.21
 4 31 -15 169.18 11.25
 4 32 -15 -4.22 8.32
 4 33 -15 99 9.87
 4 34 -15 8.56 7.98
 4 35 -15 14.72 8.33
 4 36 -15 3.05 7.31
 1 -20 -14 4.98 2.84
 3 2 -14 230.67 12.08
 3 4 -13 4.22 5.91
 -5 -40 -12 0.69 6.82
 -4 -38 -11 124.01 9.22
 -3 -36 -11 48.12 6.55
 -3 -35 -10 111.15 8.05
 3 13 -10 98.67 8.32
 3 54 -10 5.9 7.76
 -4 -35 -8 50.47 7.39
 3 25 -8 1.67 5.74
 3 42 -8 63.26 8.38
 -5 -34 -6 40.25 7.26
 -6 -32 -4 12.98 7.34
 2 51 -4 4.47 7.58
 2 43 -3 162.43 9.77
 -6 -29 -2 74.35 8.07
 1 26 1 16.46 5.07
 1 41 1 225.04 11.31
 -3 -15 2 75.31 7.52
 -2 -10 2 173.24 8.81
 -6 -19 3 -2.23 7.24
 -5 -18 3 1.27 6.02
 0 15 3 486.25 19.53
 -4 -10 5 325.76 15.69
 -3 -2 6 87.33 7.36
 -5 -6 7 3.28 6.83
 -4 -3 7 232.57 12.03
 -3 15 9 132.79 8.19
 -5 8 10 7.47 5.42
 -3 29 10 71.38 5.13
 -7 12 11 15.61 7.7
 -5 16 11 1.47 6.54
 -4 26 11 289.69 13.71
 -6 23 12 10.86 7.53
 2 -18 -31 -0.89 5.84
 3 -8 -31 5.48 7.95
 3 -9 -28 56.98 7.46
 3 -9 -27 50.11 7.36
 4 6 -27 -0.04 7.56
 3 -9 -26 20.62 6.15
 1 -26 -24 86.81 5.81
 4 7 -24 77.38 8.55
 3 -8 -23 22.82 6.36
 4 8 -23 0.92 7.38
 2 -18 -22 5.44 4.78
 4 9 -22 49.34 7.57
 3 -7 -21 202.63 11.62
 4 10 -21 57.24 8.59
 4 13 -19 -2.31 8.16
 4 15 -18 62.83 8.1
 3 -3 -17 3.42 5.52
 4 18 -17 7.42 8.09
 1 -22 -16 146.93 7.12
 4 22 -16 1.98 7.96
 4 28 -15 14.6 7.53
 4 29 -15 185.7 12.44
 4 30 -15 2.58 7.31
 4 37 -15 0.49 7.25
 4 38 -15 2.79 7.86
 3 9 -11 345.67 16.53
 -4 -37 -10 3.05 6.62
 -4 -36 -9 62.64 7.39
 3 17 -9 5.7 6.61
 3 50 -9 95.38 9.31
 3 24 -8 345.21 16.1
 3 43 -8 4.86 6.82
 3 44 -8 0.32 7.74
 -5 -35 -7 -6.42 7.1
 2 3 -7 112.54 7.04
 1 -7 -6 2023.53 80.5
 -6 -33 -5 3.75 7.17
 2 52 -4 42.15 7.92
 2 44 -3 2.82 5.94
 -5 -28 -2 24.29 7.54
 -6 -27 -1 27.39 8.08
 -1 -9 0 2444.03 97.24
 -1 -6 1 627.55 25.57
 1 42 1 9.11 5.39
 -6 -21 2 27.98 7.56
 -4 -13 4 10.01 5.77
 -3 -9 4 522.77 22.66
 -3 8 8 125.74 7.91
 -7 1 9 -4.21 7.38
 -6 1 9 0.17 7.68
 -5 3 9 180.91 10.44
 -4 7 9 865.33 36.05
 -7 6 10 -0.04 7.7
 -6 6 10 4.78 7.68
 -4 14 10 178.49 9.86
 -3 30 10 0.62 3.48
 -6 13 11 4.71 7.68
 -4 27 11 15.22 5.45
 3 -9 -29 29.51 7.06
 2 -19 -27 4.78 4.82
 2 -19 -26 90.92 7.24
 4 6 -26 1.47 7.5
 3 -9 -25 28.72 6.86
 4 6 -25 0.79 7.57
 2 -17 -20 2.06 4.54
 -5 -43 -18 29.7 7.78
 -3 -40 -17 1.11 5.13
 4 17 -17 170.01 11.05
 3 -2 -16 485.91 21.69
 4 21 -16 169.22 11.25
 4 26 -15 39.8 7.93
 4 27 -15 56.24 8.31
 -5 -41 -14 14.43 6.79
 -4 -40 -14 1.65 6.63
 3 6 -12 31.81 6.4
 -5 -38 -10 11.97 7.07
 3 12 -10 221.5 11.93
 3 55 -10 2.81 7.83
 -5 -37 -9 -0.84 6.78
 3 51 -9 -0.15 7.56
 -5 -36 -8 119.53 9.44
 2 0 -8 423.01 18.24
 3 23 -8 38.49 6.38
 3 45 -8 0.34 7.59
 -3 -30 -6 3.97 5.27
 -1 -22 -6 204.04 9.45
 -4 -31 -5 86.44 7.56
 2 10 -5 1606.58 64.65
 -5 -31 -4 312.78 16.07
 -3 -27 -4 139.86 8.71
 2 15 -4 379.21 16.97
 -6 -30 -3 0.89 7.42
 -4 -28 -3 127.89 8.78
 2 45 -3 222.3 12.14
 -6 -25 0 -2.24 7.38
 -6 -23 1 17.77 8.28
 1 25 1 106.18 6.92
 -5 -20 2 49.94 7.61
 -4 -18 2 -4.76 6.2
 -3 -12 3 536.24 23.18
 -6 -16 4 92.44 9.04
 -5 -15 4 129.26 9.53
 0 42 4 3.5 3.83
 -2 1 5 48.94 4.75
 -5 -9 6 99.63 8.81
 -6 -7 7 273.12 14.51
 -5 9 10 149.34 9.61
 -3 31 10 101.21 6.02
 -3 32 10 45.01 4.26
 -3 33 10 34.79 3.99
 -7 13 11 1.99 7.37
 -5 17 11 223.27 12.3
 -4 28 11 109.23 7.48
 3 -8 -32 7.9 8.27
 3 -9 -30 9.45 6.81
 1 -26 -29 -2.38 4.53
 2 -19 -28 -0.55 5.26
 2 -19 -25 144.53 8.83
 3 -9 -24 9.06 6.05
 4 7 -23 129.54 10.19
 3 -8 -22 23.8 6.53
 4 8 -22 14.42 6.83
 4 9 -21 31.49 7.97
 4 12 -19 307.24 16.18
 -4 -42 -18 -0.07 6.55
 4 14 -18 126.1 10.36
 -5 -42 -16 4.02 7.19
 4 20 -16 3.43 8.13
 4 25 -15 0.73 8.16
 1 -19 -13 334.52 14.03
 2 -10 -13 420.51 18.22
 3 16 -9 353.44 16.69
 3 52 -9 60.79 7.85
 -1 -25 -8 32.78 3.77
 3 22 -8 399.41 18.25
 3 46 -8 39.26 8.16
 -2 -28 -7 146.97 7.94
 -6 -34 -6 22.81 7.54
 2 6 -6 52.37 5.21
 -2 -25 -5 37.05 5.5
 2 53 -4 27.79 7.69
 2 46 -3 15.88 7.19
 -5 -24 0 294.87 15.17
 -2 -15 0 214.66 10.32
 -5 -22 1 119.45 9.19
 -3 -17 1 100.43 8.02
 1 43 1 206.22 10.57
 -2 -3 4 587.68 24.36
 0 25 4 22.34 3.04
 -6 -13 5 25.69 8.23
 -5 -12 5 154.33 9.88
 -6 -10 6 8.64 7.78
 -4 -6 6 15.2 6.25
 -2 12 7 213.69 9.83
 -7 7 10 107.14 9.88
 -6 7 10 9.9 8.07
 -4 15 10 122.3 8.22
 -3 34 10 110.57 6.3
 -7 14 11 30.42 7.86
 -6 14 11 114.84 9.69
 -4 29 11 26.3 5.39
 2 -19 -29 2.96 5.84
 4 5 -27 0.86 7.76
 4 5 -26 18.22 7.82
 2 -19 -24 120.12 7.78
 4 6 -24 -0.76 6.76
 1 -26 -23 52.4 4.76
 -3 -41 -20 18.83 5.52
 4 10 -20 113.01 9.11
 3 -6 -19 -2 5.72
 3 -5 -18 90.41 7.55
 4 16 -17 20.22 7.35
 -4 -41 -16 18.66 6.84
 4 19 -16 195.04 12.34
 4 23 -15 24.67 7.38
 4 24 -15 30.44 7.56
 -3 -38 -14 127.43 8.28
 3 1 -14 46.11 6.5
 3 3 -13 694.55 29.51
 3 8 -11 85.28 8.15
 -6 -36 -8 2.77 7.74
 3 21 -8 77.35 7.64
 3 47 -8 9.05 7.62
 -6 -35 -7 7.45 7.15
 -5 -32 -5 7.18 7.66
 -6 -28 -2 6.07 6.84
 -1 -14 -2 785.13 31.71
 1 5 -2 4524.29 179.56
 -4 -20 1 -0.83 6.3
 1 24 1 3.39 4.51
 1 44 1 15.04 5.7
 -6 -18 3 1.38 7.29
 -1 6 4 1099.91 43.94
 0 43 4 321.38 14.27
 -7 -6 7 0 6.65
 -5 -5 7 2.67 6.86
 -4 -2 7 0.21 6.45
 -2 21 8 319.8 13.77
 -7 2 9 0.38 8.16
 -6 2 9 110.98 9.81
 -5 4 9 67.96 7.04
 -4 8 9 23.88 5.85
 -3 16 9 368.93 16.42
 -5 18 11 1.32 6.42
 -4 30 11 3.2 5.28
 3 -9 -31 1.35 7.8
 4 5 -25 87.74 9.14
 3 -9 -23 2.16 6.03
 4 6 -23 4.81 7.45
 4 7 -22 74.02 8.75
 4 8 -21 4.88 7.84
 4 13 -18 -0.51 7.08
 1 -23 -17 4.08 2.98
 2 -15 -17 174.36 8.95
 3 -4 -17 188.32 10.65
 4 15 -17 158.57 10.52
 2 -14 -16 102.73 6.6
 4 18 -16 -1.27 6.89
 4 22 -15 1.12 6.77
 4 30 -14 11.65 7.59
 4 31 -14 104.58 10.12
 4 32 -14 8.79 7.44
 4 33 -14 77.17 8.84
 4 34 -14 33.51 7.79
 4 35 -14 16.74 7.5
 4 36 -14 48.79 8.08
 4 37 -14 1.89 7.98
 -5 -40 -13 20.81 7.69
 -4 -39 -13 14.23 6.37
 3 5 -12 800.01 33.7
 2 -5 -10 1160.82 47.07
 3 11 -10 1.01 6.87
 3 15 -9 142.43 10.06
 3 53 -9 2.72 7.46
 3 48 -8 89.98 8.55
 -3 -31 -7 54.5 5.92
 3 32 -7 -0.52 5.6
 3 33 -7 95.39 8.24
 3 34 -7 46.58 7.25
 3 35 -7 36.11 6.99
 3 36 -7 118.32 9.15
 -4 -32 -6 1.16 6.76
 -6 -31 -4 20.72 7.5
 2 14 -4 1447.27 58.42
 2 54 -4 9.25 7.27
 -5 -29 -3 146.84 10.3
 -3 -25 -3 22.94 5.03
 2 21 -3 730.25 30.63
 2 47 -3 45.8 7.81
 -4 -24 -1 116.68 8.6
 -4 -22 0 10.9 6.43
 1 15 0 405.11 17.01
 -5 -17 3 235.78 13.11
 -4 -15 3 32 6.02
 -4 -9 5 13.32 6.2
 -3 -5 5 1454.2 59
 -6 -6 7 2.98 8.01
 -7 -2 8 22.3 8.69
 -3 9 8 1.25 5.16
 -7 8 10 3.3 7.78
 -6 8 10 46.77 7.59
 -5 10 10 58.91 6.9
 -7 15 11 37.64 8.08
 -6 15 11 -0.27 7.38
 2 -19 -30 12.5 5.56
 3 -10 -29 6.07 6.45
 3 -10 -28 0.18 6.77
 3 -10 -27 -1.71 5.91
 4 4 -27 26.03 8.01
 4 4 -26 19.1 7.82
 4 5 -24 109.31 9.45
 -2 -39 -22 3.3 3.84
 2 -18 -21 3.17 4.72
 3 -8 -21 23.66 6.7
 1 -25 -20 0.83 3.48
 4 9 -20 9.93 7.11
 2 -16 -18 0.24 3.95
 4 12 -18 173.6 11.13
 2 -13 -15 4.95 4.06
 4 21 -15 151.89 10.26
 4 28 -14 33.91 8.67
 4 29 -14 111.02 9.58
 4 40 -14 21.39 8.28
 4 41 -14 59.2 8.11
 1 -15 -10 5.3 2.96
 2 -3 -9 734.14 30.24
 3 54 -9 31.71 7.95
 3 20 -8 27.19 6.12
 3 31 -7 98.66 7.9
 3 37 -7 3.73 6.01
 3 38 -7 110.22 9.01
 3 39 -7 27.93 7.28
 -5 -33 -6 76.83 8.59
 -4 -29 -4 81.52 7.26
 1 -2 -4 2158.14 85.87
 2 48 -3 20.67 7.35
 -3 -23 -2 240.95 12.11
 -6 -24 0 47.85 7.75
 -3 -19 0 318.3 15.04
 -6 -22 1 58.67 8.23
 1 45 1 172.8 9.6
 -6 -20 2 17.56 7.52
 -6 -15 4 15.35 8.4
 -4 -12 4 460.5 20.71
 0 44 4 6.35 4.13
 -5 -8 6 113.75 9.46
 -3 -1 6 1.6 5.15
 -1 20 6 41.53 2.5
 -7 3 9 48.45 8.67
 -4 16 10 42.62 6.08
 -5 19 11 295.2 14.6
 3 -9 -32 1.36 8.11
 0 -32 -26 0.57 2.87
 3 -10 -25 63.86 7.25
 4 4 -25 34.24 7.85
 4 5 -23 82.39 8.77
 4 6 -22 0.46 7.47
 4 7 -21 101.88 9.38
 -4 -42 -19 0.06 6.36
 -5 -42 -17 -0.07 6.93
 4 14 -17 83.44 9.07
 -1 -33 -16 143.45 6.97
 3 -3 -16 8.46 5.53
 4 17 -16 159.7 10.42
 -5 -41 -15 -3.88 7.51
 4 26 -14 30.29 8.38
 4 27 -14 40.59 7.77
 4 42 -14 -0.54 8.05
 -3 -37 -13 1.85 5.44
 -5 -39 -12 11.09 7.55
 3 7 -11 624.39 26.81
 3 14 -9 1820.16 73.78
 -2 -29 -8 129.26 7.4
 3 19 -8 87.67 7.49
 3 49 -8 3.57 7.57
 -4 -33 -7 282.85 14.54
 2 2 -7 1047.57 42.59
 3 40 -7 44.78 7.82
 3 41 -7 36.7 7.76
 -6 -32 -5 3.6 7.21
 -3 -28 -5 114.81 8.01
 2 9 -5 61.88 5.46
 -6 -29 -3 27.22 7.14
 2 20 -3 52.82 6.58
 -5 -27 -2 22.21 7.41
 -3 -21 -1 289.11 14.15
 -2 -17 -1 19.88 4.54
 -2 -12 1 1062.97 43.1
 1 23 1 334 14.55
 -5 -19 2 227.09 12.54
 -3 -14 2 939.37 38.8
 -2 -6 3 80.86 5.77
 -5 -14 4 50.27 6.97
 -6 -12 5 202.12 12.65
 -5 -11 5 25.69 7.26
 -6 -9 6 145.84 10.27
 -7 -5 7 32.16 7.96
 -6 3 9 10.16 7.89
 -4 9 9 769.43 32.26
 -3 17 9 -0.92 4.85
 -7 9 10 68.66 8.92
 -5 11 10 27.03 6.31
 -7 16 11 8.97 8.01
 -6 16 11 33.23 7.88
 2 -19 -31 24.41 6.52
 3 -10 -30 37.76 7.25
 4 3 -28 14.41 7.82
 0 -32 -27 1.53 3
 4 3 -27 2.83 7.5
 0 -32 -25 1.43 2.64
 3 -10 -24 178.92 10.58
 4 4 -24 11.87 7.43
 3 -9 -22 36.26 6.76
 -3 -41 -21 0 5.1
 4 8 -20 22.22 7.96
 -2 -38 -19 35.54 4.43
 2 -17 -19 85.93 6.08
 -3 -40 -18 5.68 5.23
 4 11 -18 29.54 7.33
 -3 -39 -16 16.55 5.71
 4 16 -16 -4.61 7.55
 -4 -40 -15 2.2 6.5
 4 20 -15 -5.85 6.64
 2 -12 -14 674.91 28.01
 3 0 -14 266.69 12.91
 4 25 -14 2.18 8
 3 2 -13 5.35 5.74
 2 -9 -12 392.8 17.16
 -4 -37 -11 -0.62 6.03
 3 10 -10 283.76 14.65
 3 55 -9 2.15 7.49
 -4 -34 -8 13.49 6.75
 -3 -32 -8 31.62 5.78
 3 50 -8 151.65 10.9
 -5 -34 -7 76.34 7.85
 3 27 -7 190.56 10.78
 3 42 -7 23.62 7.61
 -6 -33 -6 8.42 7.26
 2 5 -6 21.37 5.1
 -5 -30 -4 -3.44 7.47
 -4 -27 -3 1.59 6.42
 -2 -21 -3 324.22 14.67
 -1 -16 -3 579.16 23.66
 1 1 -3 7.89 4.41
 2 49 -3 1.6 7.26
 -2 -19 -2 7.04 5.09
 1 9 -1 2435.06 96.93
 -5 -21 1 58.41 7.7
 1 46 1 6.94 5.35
 -4 -17 2 479.09 21.32
 -6 -17 3 0.31 7.14
 -3 -11 3 56.54 7.02
 -3 -8 4 173.04 9.66
 0 24 4 17.22 2.8
 -1 12 5 399.59 16.21
 -4 -5 6 132.48 9.52
 -6 -5 7 300.24 15.62
 -5 -4 7 95.42 8.02
 -4 -1 7 30.82 6.78
 -7 -1 8 2.43 7.53
 -2 22 8 63.77 4.7
 -7 4 9 0.31 7.09
 -5 5 9 272.13 13.58
 -6 9 10 0 7.5
 -7 17 11 68.41 8.55
 -6 17 11 16.07 8.26
 -5 20 11 -1.01 6.52
 3 -9 -33 3.08 7.66
 3 -10 -31 35.3 8.11
 4 3 -26 0.74 7.56
 1 -26 -22 5.32 3.68
 4 5 -22 54.93 8.18
 4 6 -21 8.93 6.97
 3 -7 -19 196.95 10.84
 3 -6 -18 4.04 5.58
 -4 -41 -17 13.39 6.65
 -2 -37 -17 0.05 4.14
 4 13 -17 19.81 7.01
 3 -2 -15 454.72 20.2
 4 19 -15 351.82 17.28
 -2 -35 -14 95.24 6.66
 4 24 -14 54.59 7.78
 -3 -36 -12 89.85 7.65
 1 -18 -12 123.54 6.22
 3 4 -12 118.64 8.65
 -5 -37 -10 -0.33 6.37
 -4 -36 -10 128.19 9.49
 -5 -36 -9 60.25 7.93
 -4 -35 -9 11.03 6.62
 -3 -33 -9 170.33 9.68
 -5 -35 -8 5.62 6.29
 2 -1 -8 393.69 17.01
 3 18 -8 116.09 9
 3 51 -8 10.37 7.58
 -6 -34 -7 15.23 8.2
 3 43 -7 81.21 9.02
 -4 -30 -5 28.81 6.32
 -1 -18 -4 30.61 3.7
 2 13 -4 32.42 5.39
 2 19 -3 936.4 38.54
 2 50 -3 24.85 7.7
 -6 -27 -2 38.75 8.22
 2 32 -2 5.55 5.41
 2 33 -2 587.78 25.19
 2 34 -2 0.72 5.29
 2 35 -2 206.94 10.84
 2 36 -2 4.75 5.26
 2 37 -2 8.32 6.08
 -5 -23 0 -0.79 5.79
 -2 -9 2 703.4 29.07
 0 45 4 297.78 13.5
 -6 4 9 33.29 7.4
 -7 10 10 -3.37 7.65
 -4 17 10 151.98 8.96
 -7 18 11 -2.43 7.3
 -5 21 11 252.56 13.34
 2 -20 -28 9.69 5.52
 3 -11 -28 8.75 6.15
 2 -20 -27 8.23 5.02
 3 -11 -27 4.96 6.01
 2 -20 -26 6.3 4.89
 4 3 -25 55.34 8.92
 -2 -39 -23 4.13 3.87
 3 -10 -23 38.61 6.48
 4 4 -23 -0.47 7.27
 2 -19 -22 26.11 5.47
 -4 -42 -20 1.19 6.5
 3 -8 -20 22.23 6.32
 4 7 -20 58.83 8.78
 -5 -42 -18 -1.94 7.12
 1 -24 -18 346.03 14.77
 4 10 -18 152.49 10.34
 3 -5 -17 8.06 5.46
 4 15 -16 138.57 10.4
 4 18 -15 2.72 7.48
 -5 -40 -14 33.54 7.82
 4 23 -14 32.72 7.39
 4 30 -13 33.76 7.64
 4 31 -13 9.92 8.42
 4 32 -13 0.47 8.37
 4 33 -13 6.53 7.55
 4 34 -13 49.44 8.21
 4 35 -13 2.49 7.42
 4 39 -13 3.8 7.48
 -3 -35 -11 89.18 7.31
 -3 -34 -10 17.71 5.73
 -6 -36 -9 -0.92 7.19
 3 13 -9 86.64 7.95
 3 56 -9 4 7.6
 -6 -35 -8 6.23 7.24
 3 25 -7 64.37 6.78
 3 44 -7 -0.36 6.87
 3 45 -7 56.87 8.33
 -2 -26 -6 72.8 5.84
 1 -5 -5 1953.96 77.76
 -6 -30 -4 -0.37 7.4
 2 30 -2 16.81 5.58
 2 31 -2 649.35 27.53
 2 38 -2 2.17 5.71
 2 39 -2 63.26 6.48
 -4 -19 1 662.12 28.45
 1 22 1 43.91 4.42
 1 47 1 87.9 7.34
 -6 -19 2 62.76 9.16
 -5 -16 3 -1.01 6.28
 -4 -14 3 440.29 20.13
 -6 -14 4 167.21 11.6
 -4 -8 5 114.19 8.54
 -2 2 5 851.22 34.65
 -6 -8 6 -1.76 7.96
 -5 -7 6 186.53 11.35
 -7 -4 7 12.75 8.32
 -2 13 7 71.36 5.2
 -7 0 8 38.91 8.66
 -4 4 8 29.79 5.65
 -3 10 8 671.65 28.25
 -6 10 10 160 11.06
 -5 12 10 26.99 6.36
 -6 18 11 0.12 7.34
 3 -10 -32 18.36 8.29
 2 -20 -29 6.04 5.19
 3 -11 -29 -4.05 7.01
 4 2 -28 56.07 8.87
 4 2 -27 85.47 9.22
 4 2 -26 94.09 9.29
 2 -20 -25 -2.42 4.81
 4 3 -24 79.13 8.68
 3 -9 -21 132.29 9.28
 2 -18 -20 35.5 5.24
 4 8 -19 17.66 7.86
 4 12 -17 171.86 10.83
 -5 -41 -16 2.72 7.21
 4 22 -14 36.58 7.34
 4 28 -13 78.71 8.76
 4 29 -13 44.98 8.67
 4 40 -13 51.28 9.01
 4 41 -13 10.26 8.16
 3 6 -11 15.1 6.84
 3 9 -10 48.84 7.52
 -2 -30 -9 25.99 4.53
 -1 -26 -9 56.97 4.06
 3 57 -9 -0.32 7.76
 3 17 -8 37.74 7.61
 3 52 -8 60.19 8.46
 3 24 -7 227.21 11.93
 3 46 -7 11.08 7.73
 -3 -29 -6 4.47 5.46
 -5 -31 -5 152.09 10.32
 -3 -26 -4 162.89 9.14
 -5 -28 -3 14.1 7.45
 2 51 -3 32.37 7.33
 2 29 -2 520.11 22.51
 2 40 -2 0.29 5.84
 2 41 -2 254.53 13.05
 -4 -23 -1 39.32 6.74
 -6 -23 0 15.89 8.15
 -4 -21 0 450.21 20.43
 1 14 0 215.66 9.75
 -6 -21 1 73.66 9.33
 -3 -16 1 295.07 14.11
 -1 -2 2 33.25 4.65
 -5 -13 4 4.89 7.39
 -4 -11 4 1.65 6.69
 -2 -2 4 247.77 11.57
 -6 -11 5 22.99 7.55
 -5 -10 5 173.35 10.54
 -3 -4 5 1.35 5.85
 -3 0 6 250.38 12.53
 -5 -3 7 3.67 6.11
 -6 0 8 77.82 8.11
 -5 1 8 7.89 5.92
 -7 5 9 106.51 10.04
 -5 6 9 2.81 5.6
 -4 10 9 12.8 6.13
 -3 18 9 3.52 4.8
 -7 11 10 20.71 7.98
 -4 18 10 1.7 5.83
 -7 19 11 74.87 8.67
 -5 22 11 6.3 6.64
 3 -11 -30 2.61 7.2
 1 -27 -27 6.78 4.18
 3 -11 -25 11.28 5.88
 4 2 -25 68.4 8.57
 0 -32 -24 2.39 2.35
 4 4 -22 10.31 7.5
 4 5 -21 148.19 10.59
 4 6 -20 17.94 7.08
 3 -4 -16 230.83 12.05
 4 14 -16 9.64 6.44
 -3 -38 -15 61.59 6.73
 4 17 -15 254.29 13.59
 -4 -39 -14 30.97 7.09
 4 21 -14 123.68 9.41
 -5 -39 -13 12.8 6.86
 -2 -34 -13 5.03 4.6
 2 -11 -13 -2.16 4.45
 3 1 -13 81.49 7.17
 4 27 -13 24.74 8
 4 42 -13 13.15 7.37
 4 43 -13 12.39 8.18
 3 12 -9 1303.32 53.4
 3 53 -8 10.8 7.63
 3 23 -7 155.26 9.89
 3 47 -7 11.38 7.69
 -4 -31 -6 284.58 14.14
 -6 -31 -5 2.48 7.3
 2 8 -5 1430.81 57.69
 -6 -28 -3 30.59 7.04
 2 18 -3 83.75 6.88
 2 28 -2 -0.52 5.88
 2 42 -2 -1.43 6.18
 1 48 1 4.02 6.39
 -5 -18 2 1.86 6.81
 -7 -7 6 1.38 6.83
 -6 -4 7 11.41 7.1
 -4 0 7 74.54 6.88
 -6 5 9 44.05 8.38
 -6 11 10 0.45 7.69
 -5 13 10 -0.95 5.88
 -7 20 11 1.8 7.19
 -6 19 11 24.15 8.34
 3 -10 -33 5.2 7.74
 2 -20 -30 6.42 5.29
 1 -27 -28 21.44 4.59
 4 1 -28 8.32 8.59
 4 1 -27 1.01 8.3
 1 -27 -26 0.49 3.94
 2 -20 -24 1.3 4.78
 3 -11 -24 -1.12 5.7
 4 3 -23 29.31 8.31
 3 -10 -22 122.52 9.05
 -1 -35 -20 0.88 2.36
 -3 -40 -19 18.88 5.51
 4 7 -19 4.46 6.83
 -4 -41 -18 2.63 6.32
 4 11 -17 24.01 6.87
 4 13 -16 0.16 6.36
 4 16 -15 45.64 7.6
 4 20 -14 27.92 7.71
 4 25 -13 2.51 6.83
 4 26 -13 159.78 10.72
 4 44 -13 0.71 7.97
 3 3 -12 297.81 14.53
 -2 -31 -10 22.22 4.34
 2 -6 -10 16.23 4.95
 3 16 -8 239.8 12.82
 3 22 -7 339.32 16.03
 3 48 -7 67.36 8.54
 -5 -32 -6 16.6 7.08
 -4 -28 -4 129.61 8.78
 2 12 -4 2122.24 85.08
 0 -9 -3 766.14 30.41
 2 52 -3 22.49 7.71
 -5 -26 -2 145.68 9.77
 2 27 -2 172.23 10.07
 2 43 -2 145.77 9.48
 -1 -11 -1 900.65 36.25
 -3 -18 0 3.22 6.45
 -2 -14 0 1404.24 56.59
 -5 -20 1 29.87 6.51
 1 21 1 969.3 39.26
 -4 -16 2 76.65 7
 -6 -16 3 50.71 8
 -1 2 3 1296.49 51.81
 -4 -4 6 127.5 8.84
 -7 1 8 1.58 7.42
 -4 5 8 1329.03 54.26
 -2 23 8 282.85 12.39
 -7 6 9 -0.1 8.19
 -5 7 9 227.17 11.98
 -7 12 10 -0.91 7.64
 -4 19 10 131.15 8.23
 -7 21 11 38.27 7.93
 -6 20 11 16.82 7.28
 -5 23 11 19.54 6.55
 3 -11 -31 -1.94 6.91
 4 1 -26 0.1 7.27
 1 -27 -25 3.43 3.86
 4 2 -24 26.58 8.35
 3 -8 -19 11.04 5.72
 3 -7 -18 80.59 6.99
 -3 -39 -17 25.24 5.58
 2 -16 -17 38.06 4.76
 -4 -40 -16 25.95 6.81
 2 -15 -16 97.76 6.4
 3 -3 -15 -0.61 5.52
 4 19 -14 271.09 14.5
 -4 -38 -13 40.88 6.21
 4 24 -13 214.27 12.39
 -5 -38 -12 5.28 7.14
 -2 -33 -12 188.66 9.61
 -2 -32 -11 6.16 4.25
 3 8 -10 78.32 8.15
 2 -4 -9 49.16 5.02
 3 54 -8 10.15 8.25
 -5 -33 -7 4.63 6.75
 -4 -32 -7 -1.88 6.57
 -1 -23 -7 69.51 4.89
 2 1 -7 23.25 4.86
 -6 -32 -6 4.99 7.38
 2 4 -6 141.72 8.15
 -5 -29 -4 287.62 15.12
 -6 -26 -2 15.11 7.79
 -3 -22 -2 5.12 6.27
 2 26 -2 6.82 6.15
 2 44 -2 -0.83 6.26
 -5 -24 -1 214.94 11.99
 -3 -20 -1 24.63 6.62
 -5 -22 0 205.19 11.87
 1 49 1 11.78 6.75
 -6 -18 2 2.61 7.25
 -3 -13 2 44.39 6.15
 -5 -15 3 45.06 6.93
 -6 -13 4 5.19 8.37
 -3 -7 4 1050.61 43.25
 0 23 4 393.68 16.16
 -6 -10 5 89.66 8.76
 -6 -7 6 150.33 10.48
 -5 -6 6 9.17 7.09
 -6 1 8 -1.06 7.06
 -5 2 8 492.21 22.32
 -3 11 8 7.58 5.17
 -4 11 9 93.02 7.18
 -3 19 9 4.3 4.31
 -6 12 10 240.2 13.8
 -5 24 11 24.11 7.35
 3 -11 -32 -1.15 7.21
 2 -20 -31 3.27 5.53
 1 -27 -29 6.44 4.26
 3 -12 -28 5.75 6.43
 3 -12 -27 4.67 5.8
 4 1 -25 12.48 7.39
 4 2 -23 0.78 7.05
 4 3 -22 17.81 7.52
 2 -19 -21 4.37 4.64
 4 4 -21 67.09 8.55
 3 -9 -20 165.68 10.41
 4 5 -20 41.26 8.27
 -1 -34 -18 17.93 2.96
 2 -17 -18 160.17 8.38
 -5 -41 -17 25.28 7.55
 3 -6 -17 5.85 5.66
 4 10 -17 83.64 8.77
 4 12 -16 32.72 6.83
 -5 -40 -15 17.74 7.54
 4 15 -15 104.87 9.15
 4 23 -13 9.15 6.8
 4 33 -12 8.28 7.51
 4 34 -12 136.39 10.31
 4 37 -12 1.14 6.81
 -5 -37 -11 -3.12 7.1
 3 5 -11 595.13 25.74
 3 11 -9 29.62 7.01
 -5 -34 -8 65.04 8.15
 3 55 -8 3.29 7.56
 -6 -33 -7 26.12 7.6
 -3 -30 -7 7.22 5.32
 3 21 -7 478.74 21.25
 3 49 -7 10.41 7.6
 3 32 -6 -1.56 5.95
 3 33 -6 275.97 14.19
 3 34 -6 -0.43 6.51
 3 35 -6 78.21 7.9
 3 36 -6 16.52 6.76
 3 37 -6 -0.69 6.37
 3 38 -6 24.34 6.94
 -2 -24 -5 49.12 5.88
 -6 -29 -4 4.79 7.47
 -4 -26 -3 492.44 22
 2 17 -3 1552.54 62.65
 2 53 -3 91.81 8.98
 2 45 -2 174.77 10.82
 -6 -20 1 33.97 7.9
 -3 -10 3 1161.23 47.49
 -4 -7 5 94.81 8.42
 -7 -6 6 -1.71 7.52
 -6 -3 7 99.41 9.36
 -5 -2 7 314.97 15.8
 -7 2 8 24.81 8.74
 -7 7 9 91.71 9.63
 -6 6 9 11.39 6.93
 -7 13 10 3.93 7.71
 -5 14 10 22.83 6.66
 -6 21 11 8.04 7.94
 -5 25 11 15.02 6.8
 3 -12 -29 21.89 6.88
 4 0 -28 51.29 8.47
 4 0 -27 98.55 9.52
 3 -12 -26 51.43 7.15
 4 1 -24 19.65 7.47
 3 -11 -23 12.75 5.79
 3 -10 -21 13.08 6.25
 -2 -38 -20 0.37 3.91
 4 6 -19 1.81 7.65
 -2 -36 -16 274.93 12.88
 -1 -32 -15 3.82 3.07
 2 -14 -15 187.92 9.31
 4 18 -14 -0.45 6.26
 4 22 -13 74.46 7.9
 -4 -37 -12 1.18 6.4
 4 30 -12 12.37 7.22
 4 31 -12 11.08 8.43
 4 32 -12 36.86 7.81
 4 38 -12 103.71 9.54
 4 39 -12 0.92 8.39
 4 40 -12 52.35 9.18
 -5 -36 -10 21.84 6.6
 -6 -35 -9 14.56 7.46
 -5 -35 -9 4.38 6.46
 -6 -34 -8 4.99 7.45
 -4 -33 -8 185.68 11.31
 3 15 -8 85.56 8.08
 -2 -27 -7 247.84 11.79
 3 20 -7 203.39 11.16
 3 50 -7 36.6 8.17
 3 30 -6 3.96 6.51
 3 31 -6 524.19 23.39
 3 39 -6 101.56 8.82
 3 40 -6 7.99 6.92
 -4 -29 -5 131.43 9.14
 -3 -27 -5 103.94 7.3
 -5 -27 -3 59.41 8.27
 1 4 -2 525.15 21.75
 2 25 -2 72.29 7.01
 2 46 -2 -0.96 6.63
 -6 -22 0 13.81 7.29
 -4 -18 1 28.79 6.69
 -4 -13 3 0.31 5.84
 -2 -5 3 1669.47 67.01
 -5 -12 4 27.83 6.61
 -4 -10 4 492.57 22.36
 -5 -9 5 241.68 12.81
 -2 14 7 781.63 31.76
 -5 8 9 28.16 6.68
 -7 14 10 5.34 7.7
 -6 13 10 0.92 7.83
 -4 20 10 35.49 5.64
 -6 22 11 60.35 8.01
 -5 26 11 -2.62 6.65
 3 -12 -30 57.02 7.88
 4 0 -26 130.54 10.27
 1 -27 -24 6.89 3.65
 4 3 -21 146.21 10.55
 -4 -41 -19 5.53 6.87
 4 9 -17 134.99 10.1
 3 -5 -16 -0.14 5.81
 4 11 -16 25.98 6.53
 4 14 -15 -3.15 6.36
 4 17 -14 257.93 14.01
 3 0 -13 40.09 6.33
 2 -10 -12 253.06 12.1
 3 2 -12 43.06 6.74
 4 28 -12 169.08 10.88
 4 29 -12 1.23 7.01
 4 41 -12 1.96 7.32
 4 42 -12 2.68 8.19
 -4 -36 -11 189.27 11.38
 -4 -35 -10 0.27 6.34
 -1 -27 -10 158.21 7.53
 -4 -34 -9 46.62 7.45
 -3 -31 -8 168.62 9.43
 1 -12 -8 170.36 7.66
 2 -2 -8 631.13 26.26
 3 56 -8 2.21 7.72
 1 -10 -7 0.12 2.53
 3 51 -7 7.14 7.56
 3 29 -6 271.21 13.71
 3 41 -6 164.96 10.89
 3 42 -6 21.05 7.46
 -6 -30 -5 1.24 7.26
 -5 -30 -5 5.27 7.41
 2 7 -5 263.57 12.44
 2 11 -4 301.43 13.7
 -6 -27 -3 8.76 6.89
 2 24 -2 23.6 5.95
 -4 -22 -1 155.96 9.51
 -2 -16 -1 850.64 34.83
 1 8 -1 968.65 39.05
 -4 -20 0 0.71 6.1
 -2 -11 1 1308.2 52.79
 -1 -5 1 168.4 8.31
 1 20 1 95.87 6.02
 -5 -17 2 296.82 14.93
 -6 -15 3 2.4 7.2
 -3 -3 5 699.37 29.42
 -6 -6 6 -2.37 7.88
 -4 -3 6 1.81 7.09
 -3 1 6 3.73 5.11
 -6 2 8 48.66 8.37
 -5 3 8 73.37 7.91
 -4 6 8 7.03 5.68
 -7 8 9 -0.94 7.18
 -6 7 9 87.65 9.39
 -4 12 9 56.06 6.09
 -3 20 9 141.22 7.82
 -5 15 10 99.55 7.86
 -6 23 11 5.5 7.51
 3 -11 -33 1.54 8.19
 3 -12 -31 50.75 8.24
 2 -21 -28 2.86 5.56
 2 -21 -27 2.94 4.86
 4 0 -25 84.67 8.86
 4 1 -23 4.23 7.21
 3 -11 -22 16.79 6.08
 4 2 -22 61.52 8.22
 -3 -40 -20 31.69 5.85
 4 4 -20 114.98 9.79
 1 -25 -19 -0.15 3.28
 2 -18 -19 0.26 4.16
 -5 -41 -18 28.17 8.44
 -4 -39 -15 19.41 6.99
 -5 -39 -14 -2.89 6.81
 2 -13 -14 4.8 3.98
 -3 -36 -13 180.83 10.33
 4 21 -13 36.73 6.88
 4 27 -12 8.13 7.71
 4 43 -12 3.64 7.11
 4 44 -12 6.01 8.01
 1 -17 -11 329.61 13.89
 3 7 -10 180.15 10.52
 3 10 -9 774 32.75
 3 14 -8 754.28 32.07
 3 57 -8 11.63 7.1
 3 19 -7 644.28 27.71
 3 52 -7 19.53 7.78
 3 43 -6 120.67 9.9
 2 16 -3 310.1 14.36
 2 47 -2 56.85 7.89
 -1 -8 0 110.27 6.27
 1 13 0 47.96 4.34
 -5 -19 1 81.91 7.67
 -3 -15 1 2.65 6.21
 -6 -17 2 54.39 8.02
 -2 -8 2 25.4 4.93
 -6 -12 4 253.58 14.37
 -6 -9 5 239.39 13.83
 -2 3 5 102.34 6.26
 -7 -5 6 1.26 7.67
 -5 -5 6 266.43 14.24
 -7 -1 7 3.54 6.98
 -3 6 7 66.71 6.59
 -7 3 8 66.88 8.35
 -3 12 8 880.5 36.3
 -2 24 8 166.27 7.95
 -7 15 10 37.83 8.21
 -6 14 10 114.42 9.81
 -4 21 10 56.19 6.36
 -6 24 11 133.37 10.21
 -5 27 11 70.07 7.83
 2 -21 -29 1.95 5.03
 4 -1 -29 -0.04 7.75
 4 -1 -27 4.45 7.52
 2 -21 -26 43.86 5.72
 3 -12 -24 169.3 10.34
 4 0 -24 32.36 8.39
 4 5 -19 -2.63 7.58
 -2 -37 -18 0 4.01
 -4 -40 -17 31.21 7.16
 -5 -40 -16 22.82 7.67
 3 -4 -15 92.96 7.27
 4 13 -15 2.11 6.26
 4 16 -14 84.89 8.56
 4 20 -13 11.27 6.65
 4 26 -12 286.29 14.98
 4 45 -12 5.26 7.99
 4 46 -12 22.19 7.29
 3 4 -11 269.45 13.49
 -3 -32 -9 1.54 5.46
 -6 -31 -6 25.29 7.57
 -5 -31 -6 91.15 8.77
 -4 -30 -6 8.22 6.65
 3 26 -6 153.68 9.11
 3 44 -6 6.64 7.67
 3 45 -6 74.26 8.82
 -3 -25 -4 173.46 9.8
 -2 -20 -3 270.28 12.72
 -6 -25 -2 0.2 7.57
 -2 -18 -2 14.4 4.47
 2 48 -2 3.4 7.1
 -5 -23 -1 7.68 6.67
 -5 -21 0 1.46 6.77
 -4 -15 2 123.22 9.03
 -5 -14 3 0.97 7.08
 -2 -1 4 36.83 4.35
 -1 7 4 100.01 5.19
 -5 -1 7 -0.66 6.04
 -7 9 9 91.43 8.84
 -5 9 9 90.08 7.89
 -5 16 10 21.22 6.08
 -5 28 11 -0.75 6.54
 3 -12 -32 35.46 8.06
 3 -13 -28 -3.87 5.84
 4 -1 -26 -5.69 7.24
 2 -21 -25 110.83 7.48
 2 -20 -22 29.37 5.19
 4 2 -21 98.37 9.11
 3 -9 -19 144.41 8.96
 3 -8 -18 32.28 5.75
 4 6 -18 2.01 7.41
 4 8 -17 9.02 6.44
 -3 -38 -16 17.3 5.58
 4 10 -16 2.62 6.94
 -5 -38 -13 19.77 7.35
 4 19 -13 138.51 9.46
 -3 -35 -12 5.76 5.82
 4 25 -12 0.69 6.51
 -3 -33 -10 322.44 15.39
 -2 -28 -8 254.25 11.96
 -6 -32 -7 2.11 7.27
 3 18 -7 3.8 6.51
 3 53 -7 33.05 7.98
 2 3 -6 64.33 5.39
 3 46 -6 8.38 7.67
 -6 -28 -4 62.83 8.56
 -5 -28 -4 5.45 7.43
 -4 -27 -4 21.44 6.12
 -6 -23 -1 35.67 8.57
 -6 -21 0 122.86 10.59
 -6 -19 1 158.84 11.05
 -5 -11 4 131.05 9.7
 -3 -6 4 50.48 6.22
 -5 -8 5 136.29 9.35
 -4 -6 5 2.35 6.98
 -6 -5 6 239.57 13.22
 -7 4 8 5.96 8.22
 -6 3 8 51.28 8.39
 -6 8 9 26.28 8.16
 -4 13 9 50.35 6.54
 -3 21 9 4.72 4.43
 -7 16 10 -0.77 7.65
 -6 15 10 3.82 7.65
 -4 22 10 181.79 10.03
 -6 25 11 -1.3 7.4
 2 -21 -30 8.25 5.42
 3 -13 -29 12.74 6.56
 3 -13 -27 2.49 6.08
 3 -13 -26 3.24 6.1
 4 -1 -25 4.6 7.21
 1 -27 -23 41.04 4.26
 3 -12 -23 129.58 9.09
 4 0 -23 17.8 7.33
 4 1 -22 1.79 7.19
 -4 -41 -20 8.57 6.71
 2 -19 -20 31.75 5.02
 3 -10 -20 19.93 6.01
 4 3 -20 4.57 7.65
 -5 -41 -19 23.11 8.71
 -3 -39 -18 21.83 5.74
 3 -7 -17 38.97 6.04
 -2 -35 -15 18.98 4.66
 4 12 -15 7.29 6.06
 -4 -38 -14 5.3 6.56
 -1 -31 -14 251.41 10.98
 4 15 -14 55.62 7.19
 3 -1 -13 81.09 6.99
 4 24 -12 333.33 16.46
 -3 -34 -11 51.21 6.9
 4 36 -11 185.93 11.79
 4 37 -11 -1.72 7.28
 3 6 -10 17.24 6.32
 -6 -33 -8 45.17 8.13
 3 13 -8 17.32 7.51
 -5 -32 -7 5.2 6.79
 2 0 -7 389.27 16.89
 3 54 -7 9.91 7.65
 -3 -28 -6 73.42 6.54
 1 -8 -6 300.15 12.52
 3 25 -6 12.17 5.9
 3 47 -6 32.72 7.91
 -1 -13 -2 6.83 3.09
 2 49 -2 0.22 7.16
 -3 -17 0 330.44 15.42
 -3 -12 2 1126.06 46.08
 1 33 2 126.15 7.55
 1 34 2 15.16 4.51
 1 35 2 22.72 4.76
 1 36 2 195.72 10.05
 1 37 2 1.29 4.5
 1 38 2 144.29 8.22
 -6 -14 3 151.76 10.59
 -4 -12 3 230.65 12.77
 -3 -9 3 246.71 12.28
 -4 -9 4 3.8 6.45
 -7 -4 6 47.87 8.34
 -7 0 7 83.76 9.81
 -5 4 8 81.69 7.47
 -4 7 8 923 38.33
 -7 17 10 78.51 9.03
 -5 17 10 201.65 11.6
 3 -13 -30 3.22 6.8
 4 -2 -29 9.55 8.42
 4 -2 -27 75.89 9.56
 2 -21 -24 77.31 6.26
 -3 -40 -21 25.66 5.84
 3 -11 -21 29.19 7.06
 4 4 -19 53.98 7.68
 3 -6 -16 2.56 5.43
 4 9 -16 115.19 9.29
 -5 -39 -15 -2.17 6.96
 2 -12 -13 938.55 38.28
 4 18 -13 23.52 6.47
 3 1 -12 35.15 5.95
 4 23 -12 2.35 6.52
 -5 -36 -11 4.53 7.16
 -1 -28 -11 320.87 13.67
 4 31 -11 46.44 7.91
 4 32 -11 6.36 8.29
 4 33 -11 38.28 8.07
 4 38 -11 106.33 9.51
 4 39 -11 -0.83 8.11
 4 40 -11 61.94 8.93
 4 41 -11 5.63 7.38
 -6 -35 -10 6.01 7.28
 2 -7 -10 878.66 35.98
 -6 -34 -9 -5.06 7.51
 2 -5 -9 1560.02 62.74
 3 9 -9 1.09 6.56
 -5 -33 -8 -2.43 6.76
 -4 -31 -7 391.89 18.55
 -2 -25 -6 19.74 4.84
 -1 -21 -6 220.52 10.05
 3 24 -6 106.56 8.35
 3 48 -6 10.67 7.73
 2 10 -4 1615.66 65
 -6 -26 -3 97.59 8.88
 -5 -26 -3 45.11 7.89
 -4 -25 -3 0.57 6.19
 2 15 -3 1226.36 49.74
 2 50 -2 1.01 7.34
 -3 -19 -1 699.01 29.61
 -4 -17 1 556.08 24.26
 1 19 1 1563.72 62.61
 -5 -16 2 92 7.86
 1 32 2 4.48 4.46
 1 39 2 28.48 5.21
 1 40 2 3.91 4.97
 -6 -11 4 4.61 7.34
 0 22 4 22.2 2.61
 -7 -7 5 15.59 7.81
 -6 -8 5 8.35 7.37
 -5 -4 6 19.6 7.15
 -4 -2 6 271.36 13.72
 -3 2 6 92.86 7.17
 -7 5 8 74.15 8.51
 -7 10 9 12.4 7.26
 -6 9 9 48.15 8.46
 -5 10 9 59.4 7.29
 -6 16 10 22.44 7.82
 -4 23 10 13.86 5.48
 3 -13 -31 0 7.03
 4 -2 -26 96.91 9.01
 4 -1 -24 13.13 7.64
 -2 -38 -21 4.86 4.04
 4 1 -21 24.7 7.94
 -4 -40 -18 12.07 6.54
 4 5 -18 84.75 8.86
 -5 -40 -17 11.75 7.32
 -4 -39 -16 11.97 6.5
 1 -22 -15 8.43 2.84
 4 11 -15 18.44 7.05
 4 14 -14 52.76 6.91
 4 17 -13 153.03 9.89
 4 22 -12 189.16 11.27
 3 3 -11 238.66 12.85
 4 29 -11 19.18 7.06
 4 30 -11 5.75 7.89
 4 42 -11 15.61 8.27
 4 43 -11 22.26 7.44
 -5 -35 -10 17.18 7.36
 -5 -34 -9 42.28 7.76
 3 17 -7 430.9 19.74
 3 55 -7 50.09 8.4
 3 23 -6 123.68 8.36
 3 49 -6 1.54 7.39
 -6 -29 -5 -1.62 6.61
 -5 -29 -5 241.74 13.61
 2 6 -5 1.55 4.3
 1 -3 -4 2280.82 90.7
 1 0 -3 9999 396.13
 -4 -23 -2 22.54 6.34
 -3 -21 -2 891.87 37.1
 -4 -19 0 696.13 29.78
 -2 -13 0 0.32 4.41
 -5 -18 1 3.3 6.1
 -6 -16 2 40.74 7.91
 1 31 2 514.71 21.82
 1 41 2 93.86 6.73
 -3 -2 5 6 5.92
 -3 7 7 166.59 9.47
 -2 15 7 110.34 6.32
 -6 4 8 19.19 8.05
 -3 13 8 15.24 5.57
 -2 25 8 89.2 5.2
 -4 14 9 27.55 6.17
 -3 22 9 462.69 19.76
 -7 18 10 -1.04 7.57
 -5 18 10 7.87 6.66
 -1 -36 -25 -0.02 0.69
 4 -2 -25 65.58 8.41
 3 -13 -24 -1.95 5.59
 0 -32 -23 6.97 1.99
 3 -12 -22 161.4 9.73
 4 0 -22 73.91 8.42
 4 2 -20 142.73 10.41
 1 -23 -16 6.46 2.81
 -3 -37 -15 1.15 5.48
 3 -5 -15 68.76 7.14
 1 -21 -14 361.48 15.06
 -1 -30 -13 7.26 2.89
 -4 -36 -12 75.26 7.68
 -1 -29 -12 -1.4 3.01
 4 21 -12 2 7.08
 4 28 -11 84.34 8.58
 4 44 -11 8.19 8.15
 0 -22 -10 133.74 5.58
 -2 -29 -9 13.27 4.41
 -4 -32 -8 6.16 7
 3 12 -8 793.74 33.46
 -3 -29 -7 78.86 6.76
 3 56 -7 -2.71 8.34
 -6 -30 -6 5.04 7.48
 -4 -28 -5 94.98 8.24
 2 51 -2 51.02 8.08
 -5 -22 -1 170.02 10.47
 -4 -21 -1 286.47 14.33
 -5 -20 0 25.46 6.45
 -6 -18 1 3.43 8.47
 1 30 2 27.89 5.18
 1 42 2 3.83 4.73
 -5 -13 3 5 6.2
 -5 -10 4 6.86 6.42
 -5 -7 5 498.39 22.76
 -7 -3 6 6.16 7.62
 -6 -4 6 0.53 6.95
 -7 1 7 0.25 8.58
 -5 5 8 126.44 9.31
 -7 11 9 40.08 7.66
 -6 10 9 126.07 9.73
 -7 19 10 93 9.36
 -6 17 10 2.88 7.66
 -4 24 10 208.18 10.84
 3 -13 -32 3.69 7.15
 4 -3 -29 13.04 8.5
 4 -1 -23 0.34 7.63
 -3 -40 -22 16.93 5.67
 2 -20 -21 28.48 5
 4 3 -19 6.59 6.74
 2 -17 -17 249.22 11.7
 2 -16 -16 72.48 5.51
 4 8 -16 -1.82 6.04
 4 10 -15 10.92 6.3
 -5 -38 -14 87.16 9.3
 -2 -34 -14 29.11 5.12
 4 13 -14 0.11 6.23
 4 16 -13 140.52 10.04
 4 20 -12 24.41 6.56
 -4 -35 -11 3.05 6.18
 4 27 -11 16.07 6.61
 4 45 -11 6.08 7.18
 4 46 -11 34.87 8.47
 -4 -34 -10 122.06 9.08
 3 5 -10 244.4 12.58
 -4 -33 -9 33.96 7.18
 3 8 -9 143.21 9.35
 -1 -24 -8 -0.32 3.62
 2 -3 -8 994.01 40.39
 3 16 -7 147.68 10.31
 -5 -30 -6 7.95 7.12
 3 22 -6 28.28 6.76
 3 50 -6 12.12 8.4
 -3 -26 -5 364.08 16.57
 -6 -27 -4 0.04 7.65
 2 52 -2 5.62 7.09
 -6 -22 -1 2.37 7.34
 2 35 -1 196.54 10.77
 2 36 -1 133.35 8.78
 2 37 -1 21.28 6.01
 -6 -20 0 3.96 7.42
 1 12 0 164.83 7.93
 -3 -14 1 745.55 31.39
 -4 -14 2 250.38 13.25
 1 43 2 169.7 9.41
 -6 -13 3 2.14 7.28
 -2 -4 3 4.48 4.6
 -6 -10 4 104.97 9.22
 -7 -6 5 1.87 8.33
 -6 -7 5 268.06 14.88
 -4 -5 5 66.36 8.35
 -1 13 5 44.92 2.93
 -7 6 8 1.33 8.09
 -4 8 8 5.64 5.72
 -7 12 9 2.03 7.09
 -5 11 9 12.35 6.12
 -5 19 10 220.52 12.28
 3 -14 -29 10.06 6.43
 3 -14 -28 1.78 5.95
 3 -14 -27 -0.47 5.94
 4 -3 -27 -1.41 8.02
 4 -3 -26 2.58 7.91
 4 -2 -24 28.59 7.22
 2 -21 -23 69.31 6.11
 -3 -39 -19 7.66 5.61
 3 -10 -19 48.29 6.34
 2 -18 -18 -1.09 4.14
 3 -9 -18 74.71 6.78
 4 4 -18 63.56 8.37
 3 -8 -17 53.7 6.29
 2 -15 -15 92.99 6.34
 3 0 -12 76.62 7.28
 4 25 -11 1.1 6.36
 4 26 -11 293.92 15.05
 4 47 -11 -1.53 7.95
 0 -19 -8 62.87 3.04
 -6 -31 -7 50.01 8.11
 3 51 -6 17.54 7.8
 3 33 -5 371.04 17.55
 3 34 -5 0.01 6.29
 3 35 -5 56.07 7.33
 3 36 -5 4.05 6.25
 3 37 -5 -0.22 6.38
 3 38 -5 4.42 6.57
 3 39 -5 83.61 8.26
 3 40 -5 30.1 7.37
 -5 -27 -4 50.12 8.1
 -1 -15 -3 986.61 39.67
 2 14 -3 204.55 10.22
 2 33 -1 335.7 15.6
 2 34 -1 83.16 7.19
 2 38 -1 129.63 8.75
 2 39 -1 17.86 5.87
 2 40 -1 40.31 6.43
 -5 -15 2 55.15 7.1
 1 29 2 761.59 31.38
 1 44 2 24.31 5.51
 -4 -11 3 103.16 8.25
 -2 4 5 1130.38 45.61
 -5 -3 6 197.31 11.73
 -4 -1 6 -1.62 6.1
 -2 9 6 1.13 3.59
 -7 2 7 35.18 7.85
 -6 5 8 189.61 11.6
 -4 15 9 384.83 17.49
 -3 23 9 10.99 4.46
 -7 20 10 -3.32 7.53
 -6 18 10 -0.35 7.49
 -4 25 10 8.61 5.15
 3 -14 -30 49.34 7.35
 2 -22 -28 69.5 6.5
 2 -22 -27 14.2 5.01
 3 -14 -26 59.41 7.01
 3 -13 -23 2.89 5.97
 4 -1 -22 1.97 7.14
 4 0 -21 120.88 9.64
 1 -26 -20 70.92 4.54
 3 -11 -20 14.64 5.92
 4 1 -20 4.79 7.38
 -4 -40 -19 29.08 6.97
 -5 -40 -18 2.07 7.65
 -3 -38 -17 9.17 5.57
 -2 -36 -17 157.35 8.57
 -5 -39 -16 -1.62 7.48
 4 7 -16 251.15 13.18
 -4 -38 -15 6.2 6.2
 -3 -36 -14 143.98 8.72
 4 12 -14 241.94 13.35
 -5 -37 -13 11.27 7.74
 4 15 -13 6.17 6.95
 2 -11 -12 340.01 15.15
 4 19 -12 16.89 7.49
 3 2 -11 445.97 20.15
 4 24 -11 301.87 15.19
 4 48 -11 68.85 9.13
 -2 -30 -10 11.43 4.7
 -6 -33 -9 36.99 8.69
 -6 -32 -8 -2.32 7.33
 -3 -30 -8 2.95 5.6
 3 11 -8 7.96 7.22
 -5 -31 -7 38.62 7.45
 3 15 -7 161.6 10.23
 -4 -29 -6 222.3 11.9
 2 2 -6 2508.37 100.18
 3 21 -6 264.51 13.49
 3 52 -6 9.51 7.46
 -2 -23 -5 142.44 8.35
 3 31 -5 650.01 28.19
 3 32 -5 1.81 5.91
 3 41 -5 214.56 12.49
 3 42 -5 3.94 7.13
 -4 -26 -4 474.02 21.25
 2 9 -4 750.41 30.94
 -6 -25 -3 4.48 7.78
 -2 -15 -1 198.34 10.09
 2 31 -1 550.32 23.68
 2 32 -1 49.57 6.32
 2 41 -1 209.52 11.39
 2 42 -1 11.77 5.98
 -2 -10 1 327.08 14.41
 -6 -15 2 14.45 8.21
 -2 -7 2 2562.64 102.3
 -1 -1 2 11.49 3.8
 -4 -8 4 84.52 7.99
 -3 -5 4 1730.39 69.81
 -6 -3 6 108.91 9.84
 -1 21 6 952.07 37.86
 -6 1 7 1.24 6.78
 -7 7 8 69.52 9.29
 -5 6 8 11.5 6.69
 -3 14 8 774.45 32.16
 -2 26 8 392.19 16.36
 -7 13 9 2.23 7.82
 -6 11 9 8.94 7.79
 -7 21 10 67.42 8.66
 -5 20 10 6.91 6.57
 3 -14 -31 52.56 7.98
 2 -22 -29 39.81 5.97
 1 -28 -27 24.06 4.34
 2 -22 -26 15.29 4.88
 4 -3 -25 57.72 8.67
 4 -2 -23 5.05 6.85
 1 -27 -22 57.98 4.53
 3 -12 -21 55.88 7.33
 -2 -37 -19 -0.06 4.23
 2 -19 -19 145.2 8.05
 4 2 -19 245.64 13.62
 -4 -39 -17 0.24 6.7
 1 -24 -17 243.16 10.62
 3 -7 -16 14.79 5.82
 4 9 -15 178.11 11.1
 3 -4 -14 75.45 7.24
 -2 -33 -13 161.03 8.83
 1 -20 -13 14.3 2.74
 -2 -31 -11 94.54 6.36
 -6 -34 -10 5.91 8.28
 4 35 -10 8.48 7.33
 4 36 -10 167.06 11.98
 4 37 -10 4.72 8.31
 4 38 -10 77.28 8.76
 4 39 -10 15.19 7.61
 -5 -32 -8 -2.15 7.37
 -2 -26 -7 185.04 9.44
 3 20 -6 28.19 6.6
 3 53 -6 67.25 9.33
 -6 -28 -5 49.27 8.03
 3 29 -5 414.69 18.94
 3 43 -5 166.46 11.06
 3 44 -5 2.12 7.59
 -3 -24 -4 127.08 8.08
 -1 -17 -4 -1.74 3.22
 -5 -25 -3 1.52 7.19
 1 7 -1 780.66 31.63
 2 30 -1 3.42 5.13
 2 43 -1 140.22 9.34
 -3 -16 0 151.27 9.59
 -6 -17 1 155.24 10.84
 -5 -17 1 131.44 9.14
 -4 -16 1 149.58 9.36
 -3 -11 2 12.49 5.88
 1 28 2 110.44 7.32
 1 45 2 131.53 8.38
 -5 -12 3 10.64 6.42
 -3 -8 3 419.16 18.97
 -7 -8 4 10.99 7.3
 -2 0 4 328.36 14.43
 -7 -5 5 44.67 9.16
 -5 -6 5 50.43 8.17
 -3 3 6 209.97 10.98
 -3 8 7 82.62 6.83
 -6 6 8 11.6 6.96
 -4 9 8 272.39 13.27
 -5 12 9 111.46 8.9
 -7 22 10 -3.86 7.45
 -6 19 10 3.72 8.16
 -4 26 10 131.22 8.18
 2 -22 -30 14.81 5.43
 4 -4 -30 -2.06 8.06
 4 -4 -29 0.3 8.03
 1 -28 -28 2.68 4.1
 4 -4 -28 19.02 8.07
 1 -28 -26 20.21 4.03
 4 -3 -24 71.05 8.86
 -2 -38 -22 44.28 4.95
 4 3 -18 14.2 7.55
 2 -14 -14 640.61 26.58
 4 11 -14 49.47 7.55
 -3 -35 -13 -0.63 5.77
 4 14 -13 190.08 11.65
 -2 -32 -12 3.55 4.18
 4 18 -12 1.56 6.26
 -5 -35 -11 34.6 7.68
 4 23 -11 3.54 6.43
 -5 -34 -10 13.02 7.34
 4 31 -10 160.6 10.66
 4 40 -10 33.25 7.79
 4 41 -10 43.56 8.58
 4 42 -10 2.83 7.08
 -5 -33 -9 9.96 6.55
 -3 -31 -9 189.93 10.43
 3 7 -9 0 6.87
 -4 -30 -7 6.82 6.72
 2 -1 -7 20.88 4.62
 -5 -28 -5 27.66 7.65
 2 5 -5 518.11 21.78
 3 28 -5 20.77 6.54
 3 45 -5 172.62 11.31
 1 3 -2 255.4 11.4
 2 19 -2 963.19 39.52
 -6 -21 -1 127.37 10.73
 2 29 -1 503.83 21.94
 2 44 -1 8.99 6.45
 -6 -19 0 212.66 13.34
 -5 -19 0 1.02 6.12
 -4 -18 0 6.31 5.72
 1 46 2 23.68 5.85
 -6 -12 3 228.8 13.05
 -1 3 3 1921.65 76.49
 -6 -9 4 56.64 7.84
 -5 -9 4 403.29 19.19
 -6 -6 5 3.84 7.11
 -3 -1 5 145.52 9.01
 -7 3 7 54.02 9.43
 -2 16 7 137.03 7.32
 -7 8 8 16.07 8.31
 -7 14 9 7.73 7.87
 -6 12 9 187.86 12.13
 -4 16 9 0.79 5.77
 -3 24 9 522.36 22.05
 -7 23 10 16.47 8.42
 -6 20 10 4.81 8.09
 -5 21 10 139.37 9.69
 -4 27 10 96.46 7.26
 3 -14 -32 24.61 7.49
 4 -4 -26 19.89 7.23
 2 -22 -25 0.56 4.63
 3 -13 -22 1.13 6.08
 -1 -35 -21 2.82 2.55
 4 -1 -21 20.61 7.35
 4 0 -20 127.15 9.79
 -5 -40 -19 -0.82 7.87
 4 6 -16 1.21 6.9
 -5 -38 -15 62.85 8.61
 3 -6 -15 1.79 5.27
 -4 -37 -14 0.58 6.68
 4 17 -12 55.49 7.31
 4 22 -11 266.13 14.41
 3 4 -10 285.38 14.12
 4 30 -10 2.99 7.82
 4 43 -10 56.23 8.98
 4 44 -10 4.91 8.09
 3 10 -8 642.93 27.6
 3 14 -7 814.37 34.34
 -6 -29 -6 11.91 7.51
 -3 -27 -6 1.38 5.58
 3 54 -6 -2.99 7.47
 1 -6 -5 9.88 3.09
 3 46 -5 0.88 7.62
 -6 -26 -4 156.83 11.24
 -3 -22 -3 158.2 8.99
 2 13 -3 570.47 24.08
 -4 -22 -2 245.5 12.97
 -2 -17 -2 0.28 4.29
 -5 -21 -1 16.72 7.1
 -4 -20 -1 69.56 7.34
 -3 -18 -1 6.54 6.45
 2 28 -1 24.94 6.67
 2 45 -1 126.53 9.13
 1 27 2 549.23 23.05
 -4 -4 5 285.27 14.88
 -6 -2 6 14.12 7.07
 -5 -2 6 207.67 11.69
 -6 2 7 3.21 7
 -5 7 8 107.78 8.72
 -5 13 9 0.66 6.08
 4 -4 -25 31.7 8.02
 3 -14 -24 89.8 7.73
 4 -2 -22 67.31 8.85
 -4 -40 -20 31.38 7.5
 -3 -39 -20 3 5.59
 4 1 -19 4.1 7.56
 -5 -39 -17 6.09 7.56
 4 4 -17 31.58 7.1
 4 8 -15 8.31 6.33
 4 13 -13 1.68 6.27
 -3 -34 -12 95.34 7.99
 3 -1 -12 37.8 6.25
 -3 -33 -11 248.16 12.79
 4 21 -11 9.68 6.38
 -3 -32 -10 6.09 5.65
 1 -16 -10 406.26 16.71
 4 28 -10 23.81 7.03
 4 29 -10 154.68 10.4
 4 45 -10 27.05 8.31
 -4 -31 -8 230.65 12.88
 -6 -30 -7 0 7.39
 -5 -29 -6 32.63 7.57
 3 19 -6 633.19 27.37
 3 55 -6 59.22 9.06
 -4 -27 -5 75.43 7.3
 3 47 -5 73.42 8.69
 -2 -19 -3 663.13 27.66
 -3 -20 -2 12.21 6.5
 -1 -10 -1 319.96 13.63
 2 46 -1 3.26 6.75
 -6 -14 2 137.52 11.02
 -5 -14 2 212.04 12.08
 -4 -13 2 72.31 7.32
 1 47 2 81.79 7.01
 -7 -4 5 60.25 9.62
 -7 4 7 9.78 7.81
 -6 7 8 187.17 12.13
 -3 15 8 85.28 7.09
 -7 15 9 41.28 8.55
 -6 13 9 -2.52 7.74
 -6 21 10 7.01 7.24
 -5 22 10 21.22 6.89
 -4 28 10 31.99 5.56
 3 -15 -29 30.82 6.55
 4 -5 -29 31.8 8.43
 3 -15 -28 41.46 6.67
 4 -5 -28 24.07 8.04
 3 -15 -27 27.12 6.17
 1 -28 -25 67.23 5.1
 4 -3 -23 24.81 7.77
 2 -20 -20 0.09 4.73
 5 20 -20 4.45 7.61
 3 -11 -19 21.33 6
 3 -10 -18 103.73 7.53
 4 2 -18 137.14 10.11
 3 -9 -17 20.08 5.45
 -4 -38 -16 11.94 7.17
 -3 -37 -16 1.7 5.77
 -5 -37 -14 0 7.09
 4 10 -14 181.05 10.84
 -4 -36 -13 42.87 6.83
 2 -13 -13 0.49 4.21
 4 16 -12 96.05 8.81
 3 1 -11 67.22 7.53
 2 -8 -10 65.74 5.56
 4 27 -10 85.38 8.7
 4 46 -10 23.46 7.46
 4 47 -10 18.36 8.19
 2 -6 -9 5.5 4.38
 -6 -31 -8 78.12 8.95
 3 48 -5 -0.28 7.63
 -5 -26 -4 4.29 7.36
 -6 -24 -3 119.89 10.17
 2 18 -2 -0.98 4.56
 2 27 -1 199.16 10.79
 -3 -13 1 2.32 5.7
 1 26 2 442.46 18.92
 -4 -10 3 259.42 13.83
 -7 -7 4 39.69 8.24
 -4 -7 4 15.71 6.68
 0 21 4 1493.94 59.44
 -6 -5 5 230.73 13.09
 -5 -5 5 517.25 23.43
 -7 9 8 64.32 8.45
 -4 10 8 12.61 5.71
 -2 27 8 139.02 6.77
 -4 17 9 390.19 17.77
 -3 25 9 7.73 4.36
 -6 22 10 54.36 8.86
 -4 29 10 159.75 9.38
 3 -15 -30 6.83 6.19
 4 -5 -30 44.92 8.69
 3 -15 -26 7.63 5.89
 2 -22 -24 3.95 4.58
 4 -4 -24 9.6 6.87
 3 -12 -20 4.78 5.98
 5 19 -20 43.58 9.1
 5 22 -19 6.25 7.6
 -4 -39 -18 8.47 6.55
 -3 -38 -18 5.64 5.54
 5 25 -18 1.14 7.54
 4 7 -15 453.85 20.88
 3 -5 -14 126.45 8.44
 -4 -35 -12 22.95 7.12
 4 20 -11 40.31 6.86
 -6 -33 -10 9.85 7.6
 -4 -33 -10 -1.3 6.6
 4 26 -10 110.59 9.08
 4 48 -10 17.31 8.36
 -6 -32 -9 -0.65 7.48
 -4 -32 -9 13.13 7.08
 3 6 -9 101.79 8.74
 2 -4 -8 173.81 8.94
 -5 -30 -7 2.1 7.06
 3 13 -7 -1.18 7.43
 3 18 -6 -0.08 6.64
 -6 -27 -5 1.05 7.66
 3 49 -5 1.35 7.51
 2 8 -4 250.02 12.02
 -6 -22 -2 12.89 7.03
 2 26 -1 169.55 10.18
 2 48 -1 8.82 6.78
 -2 -12 0 636.73 26.37
 -6 -16 1 54.31 8.39
 -5 -16 1 126.26 9.08
 1 48 2 52.03 6.45
 -6 -11 3 3.83 7.4
 -5 -11 3 104.38 9.12
 -6 -8 4 15.15 8.03
 -5 -8 4 1.74 6.25
 -3 -4 4 2.62 5.94
 -2 10 6 2759.26 109.93
 -6 3 7 78.71 9.07
 -5 3 7 5.96 6.73
 -4 5 7 316.67 15.25
 -3 9 7 342.44 15.59
 -5 8 8 131.9 9.34
 -7 16 9 6.15 7.96
 -6 14 9 191.95 12.31
 -5 14 9 208.36 11.54
 -5 23 10 24.07 6.96
 3 -15 -31 0.92 6.59
 4 -5 -26 12.48 7.64
 -2 -38 -23 47.68 5.15
 4 -3 -22 21.06 7.83
 -4 -40 -21 0 6.73
 3 -13 -21 6.34 5.98
 4 -2 -21 101.58 9.1
 4 -1 -20 -0.2 7.11
 5 18 -20 4.94 8.52
 4 0 -19 276.37 15.11
 5 21 -19 50.86 8.3
 -5 -39 -18 8.91 7.81
 1 -25 -18 1.51 2.95
 5 24 -18 4.31 8.54
 4 3 -17 92.81 8.59
 -5 -38 -16 49.37 7.88
 3 -8 -16 56.51 6.35
 4 9 -14 281.91 14.64
 -5 -36 -13 11.82 7.31
 4 12 -13 423.63 19.62
 4 15 -12 7.6 7.29
 -4 -34 -11 119.36 8.93
 2 -10 -11 180.91 9.39
 4 19 -11 6.7 6.52
 3 3 -10 73.97 7.86
 4 25 -10 2.54 7.4
 4 49 -10 -0.56 8.18
 -1 -25 -9 1.13 3.17
 -2 -27 -8 28.72 4.79
 3 9 -8 0.53 7.01
 -3 -28 -7 85.47 7
 -4 -28 -6 41.15 6.57
 -2 -24 -6 129.63 7.88
 -3 -25 -5 39.68 6.04
 3 24 -5 1.74 6.15
 3 50 -5 5.04 7.23
 -4 -25 -4 34.59 6.54
 -5 -24 -3 14.68 6.26
 2 12 -3 56.49 5.24
 -6 -20 -1 6.92 8.15
 -6 -18 0 1.8 7.55
 1 11 0 404.52 16.95
 -4 -15 1 187.58 10.57
 -1 -4 1 925.87 37.3
 -2 -3 3 1182.46 47.78
 -7 -3 5 22.56 8.88
 -2 5 5 456.08 19.18
 -6 -1 6 4.59 6.98
 -5 -1 6 35.88 6.71
 -7 5 7 39.43 9.09
 -7 10 8 38.79 7.88
 -6 8 8 16.79 7.26
 -7 17 9 88.21 9.29
 -6 23 10 2.82 7.18
 -4 30 10 6.03 5.42
 3 -15 -25 14.08 6.12
 4 -5 -25 74.9 8.31
 4 -4 -23 0.65 7.42
 5 14 -22 85.03 9.84
 -1 -34 -19 25.31 3.27
 5 20 -19 2.4 8.5
 5 23 -18 5.14 8.62
 -5 -35 -12 18.73 7.54
 1 -19 -12 549.22 22.35
 4 24 -10 206.88 12.29
 4 50 -10 13.92 7.35
 -5 -31 -8 0.09 6.85
 -1 -22 -7 102.83 6.02
 -6 -28 -6 38.2 8.09
 2 1 -6 13.83 4.72
 3 17 -6 831.89 35.19
 -5 -27 -5 67.05 8.53
 2 4 -5 1071.19 43.44
 3 51 -5 12.92 7.47
 -6 -25 -4 0.83 7.83
 -5 -22 -2 92.3 8.61
 -5 -20 -1 23.34 7.06
 2 25 -1 69.78 6.9
 2 49 -1 2.08 6.99
 -5 -18 0 8.41 6.42
 -1 -7 0 4482.85 177.89
 -6 -13 2 1.59 8.3
 -3 -10 2 1147.39 46.91
 1 25 2 73.07 5.72
 -3 -7 3 638.02 27.29
 -7 -6 4 5.64 7.61
 -4 -3 5 3.14 6.58
 -3 0 5 33.13 6.04
 -7 1 6 0.67 7.77
 -3 16 8 247.44 12.29
 -5 15 9 42.56 6.64
 -4 18 9 -0.73 5.64
 -3 26 9 641.72 26.7
 -6 24 10 91.56 8.68
 -5 24 10 35.69 7.02
 -4 31 10 178.47 9.98
 3 -15 -32 4.14 7.69
 4 -6 -30 3.97 8.01
 4 -6 -29 -0.19 7.13
 4 -6 -28 -0.83 7.63
 1 -28 -24 54.53 4.51
 5 13 -22 0.11 7.4
 -3 -39 -21 -0.17 4.91
 2 -21 -21 5.64 4.55
 -2 -37 -20 1.02 4.24
 5 17 -20 35.31 7.88
 5 19 -19 77.35 9.69
 4 1 -18 1.19 7.1
 5 22 -18 1.09 8.63
 2 -18 -17 19.73 4.06
 5 26 -17 39.98 8.24
 5 27 -17 24.41 7.8
 2 -17 -16 330.82 14.76
 -4 -37 -15 1.28 6.28
 3 -7 -15 150.62 8.84
 4 6 -15 24.57 7.12
 4 11 -13 6.27 6.99
 4 14 -12 436.1 20.1
 -5 -34 -11 -0.86 6.54
 4 18 -11 14.9 7.17
 -5 -33 -10 48.83 7.94
 4 23 -10 16.74 6.81
 -5 -32 -9 9.11 6.73
 4 34 -9 38.42 8.53
 4 35 -9 39.5 7.96
 4 36 -9 59.94 8.15
 4 37 -9 0.53 7.28
 4 38 -9 14.3 7.63
 4 39 -9 41.92 8.01
 4 40 -9 1.55 8.37
 4 41 -9 74.61 9.5
 4 42 -9 1.39 7.37
 3 12 -7 598.63 25.93
 3 23 -5 203.08 11.62
 2 17 -2 1215.4 49.36
 2 50 -1 48.84 7.95
 -4 -17 0 683.07 29.16
 -3 -15 0 254.91 13.03
 -5 -13 2 2.84 7.35
 -4 -12 2 365.4 17.19
 -6 -10 3 188.84 11.72
 -1 8 4 21.28 2.7
 -6 -4 5 25.06 7.14
 -5 -4 5 2.49 6.32
 -7 6 7 6.37 7.5
 -6 4 7 15.29 7.99
 -5 4 7 94.47 7.82
 -2 17 7 185.63 8.97
 -7 11 8 18.21 8.36
 -6 9 8 65.55 8.8
 -5 9 8 19.64 6.62
 -4 11 8 14.47 6.15
 -2 28 8 238.49 10.37
 -7 18 9 0.38 7.8
 -6 15 9 39.41 8.21
 -6 25 10 8.55 7.86
 -5 25 10 1.07 7.41
 -4 32 10 2.82 5.44
 2 -23 -29 -0.67 5.09
 2 -23 -28 -0.61 5.07
 2 -23 -27 0.96 4.84
 4 -5 -24 113.09 9.11
 2 -22 -23 42.44 5.18
 3 -14 -22 48.49 6.59
 5 14 -21 57.53 8.4
 5 16 -20 23.66 8.72
 -4 -39 -19 0.02 6.9
 5 18 -19 0.49 7.49
 -2 -36 -18 45.95 5.17
 5 21 -18 76.61 9.09
 4 2 -17 105.16 8.81
 5 25 -17 -2.45 8.53
 -5 -37 -15 -0.08 6.9
 2 -16 -15 191.42 9.4
 4 8 -14 76.05 7.97
 3 -2 -12 53.43 6.62
 3 0 -11 663.16 28.43
 3 5 -9 3.42 5.98
 4 43 -9 124.89 10.56
 4 44 -9 0 8.03
 -3 -29 -8 151.43 8.98
 -6 -29 -7 53.42 8.25
 -4 -29 -7 481.48 21.69
 2 -2 -7 1005.78 40.85
 -5 -28 -6 61.34 8.42
 3 52 -5 0.09 8.06
 -5 -25 -4 4.29 7.33
 3 35 -4 60.75 7.47
 3 36 -4 88.9 7.89
 3 37 -4 0.71 6.25
 3 38 -4 31.82 6.86
 3 39 -4 69.17 7.57
 3 40 -4 50.91 8.05
 -6 -23 -3 3.65 6.93
 -4 -21 -2 198.51 10.91
 -4 -19 -1 470.28 20.95
 2 24 -1 165.24 9.85
 -6 -15 1 38.06 9.01
 -2 -9 1 841.75 34.41
 -2 -6 2 0.49 4.43
 -5 -10 3 1.75 6.4
 -4 -9 3 35.75 6.84
 -6 -7 4 125.35 9.75
 -4 -6 4 42.38 8.01
 -2 1 4 52.52 4.63
 -7 -2 5 109.55 10.71
 -7 2 6 83.3 9.03
 -5 0 6 356.46 17.05
 -4 6 7 -2.36 5.88
 -7 19 9 99 10.27
 -3 27 9 27.53 4.58
 3 -16 -29 11.25 6.1
 3 -16 -28 1.09 5.88
 3 -16 -27 -1.71 6.4
 4 -6 -26 1.26 7.32
 -2 -38 -24 38.47 4.85
 5 11 -23 -0.69 8.31
 4 -4 -22 10.7 7.6
 5 12 -22 108.56 10.35
 4 -3 -21 140.23 10.47
 4 -2 -20 140.24 10.14
 -5 -39 -19 13.07 8.05
 3 -12 -19 78 6.94
 4 -1 -19 3.8 7.36
 2 -19 -18 165.2 8.58
 3 -11 -18 41.79 5.73
 -5 -38 -17 17.63 7.34
 -4 -38 -17 57.64 7.89
 5 24 -17 77 9.57
 5 30 -16 0.3 8.35
 -2 -34 -15 55.92 5.76
 -3 -35 -14 18.26 6.01
 2 -12 -12 483.85 20.63
 4 17 -11 1.58 7.2
 4 22 -10 169.29 10.66
 -2 -28 -9 331.28 14.91
 4 29 -9 174.9 10.9
 4 30 -9 7.67 7.63
 4 45 -9 83.38 9.41
 4 46 -9 -5.31 7.23
 -6 -30 -8 -4.1 7.38
 3 8 -8 136.09 8.98
 3 16 -6 23.78 6.87
 -6 -26 -5 126.41 10.34
 -4 -26 -5 146.47 9.44
 3 22 -5 58.97 6.87
 3 53 -5 59.5 8.45
 3 33 -4 176.47 10.67
 3 34 -4 43.68 7.11
 3 41 -4 212.99 12.33
 3 42 -4 10.79 7.2
 -3 -21 -3 394.54 18.12
 -6 -21 -2 154.32 11.45
 -6 -19 -1 178.27 11.65
 -3 -17 -1 707.49 30.01
 -2 -14 -1 2590.52 103.45
 2 51 -1 17 7.47
 -6 -17 0 151.8 11.48
 -5 -15 1 17.93 6.38
 1 24 2 168.91 8.83
 -7 -8 3 -0.32 8.54
 -7 -5 4 56.46 9.52
 -5 -7 4 478.08 21.84
 -3 10 7 516.74 22.15
 -7 12 8 47.97 8.9
 -6 16 9 88.62 9.46
 -5 16 9 208.19 11.83
 -4 19 9 462.68 20.47
 -6 26 10 95.71 9.37
 -5 26 10 54.13 7.6
 2 -23 -30 3.2 4.23
 3 -16 -30 23.41 6.73
 2 -23 -26 1.19 4.76
 4 -6 -25 -2.94 6.66
 4 -5 -23 81.4 8.72
 -3 -39 -22 -0.68 5.72
 1 -27 -21 29.52 3.75
 5 13 -21 0.46 8.24
 5 17 -19 54.22 9.07
 4 0 -18 128.23 9.72
 5 20 -18 0.78 7.72
 -3 -37 -17 -0.22 5.54
 3 -10 -17 200.75 10.63
 5 23 -17 8.86 8.7
 -1 -32 -16 -0.38 3.28
 5 28 -16 24.35 8.76
 5 29 -16 11.89 7.8
 4 5 -15 447.72 20.37
 3 -6 -14 51.14 6.43
 4 10 -13 265.78 13.69
 4 13 -12 20.8 6.57
 -6 -32 -10 1.14 7.22
 3 2 -10 595.98 25.9
 4 21 -10 55.13 8.14
 -6 -31 -9 57.64 8.44
 -3 -30 -9 11.49 5.76
 4 28 -9 52.5 7.47
 4 47 -9 37.51 8.66
 -4 -30 -8 11.9 6.52
 -3 -26 -6 687.9 29.13
 -2 -22 -5 46.99 5.08
 3 54 -5 1.16 7.37
 2 7 -4 1051.73 42.78
 3 31 -4 315.17 15.52
 3 43 -4 165.92 11.04
 3 44 -4 1.37 7.39
 2 11 -3 1307.16 52.84
 -3 -19 -2 1343.49 54.8
 1 6 -1 690.54 28.05
 -6 -12 2 234.22 13.84
 -3 -3 4 355.82 16.16
 -6 -3 5 68.87 8.84
 -7 7 7 35.13 8.97
 -6 5 7 338.09 17.22
 -6 10 8 68.5 8.95
 -5 10 8 302.53 14.97
 -4 12 8 5.02 5.2
 -3 17 8 43.57 5.94
 -7 20 9 -2.21 7.57
 -5 27 10 80.06 8.73
 3 -16 -31 9.53 6.49
 4 -7 -30 56.11 8.98
 4 -7 -29 35.82 8.31
 4 -7 -28 14.64 7.65
 3 -16 -26 25.99 6.63
 3 -15 -23 1.08 5.62
 5 10 -23 73.24 9.45
 5 11 -22 -4.98 8.41
 -5 -39 -20 7.28 8.88
 3 -13 -20 5.5 5.81
 2 -20 -19 19.09 4.45
 5 16 -19 14.28 7.61
 5 19 -18 139.61 11.35
 5 22 -17 20.28 8.66
 3 -9 -16 27.17 5.74
 5 27 -16 11.66 8.53
 -5 -36 -14 22.82 7.39
 2 -15 -14 -0.22 4.31
 4 7 -14 234.89 12.87
 -4 -35 -13 22.44 7.01
 -3 -34 -13 120.73 8.58
 4 16 -11 165.26 10.89
 4 27 -9 102.51 9.19
 4 48 -9 1.07 8.04
 -5 -29 -7 21.93 7.98
 3 11 -7 84.7 7.83
 -6 -27 -6 8.64 7.71
 3 21 -5 713.89 30.42
 -6 -24 -4 186.56 12.29
 3 30 -4 0.62 6.37
 3 45 -4 107.79 9.41
 1 -1 -3 12.21 4.1
 -5 -21 -2 35.81 7.53
 -1 -12 -2 529.37 21.67
 2 16 -2 10.07 5.2
 -5 -19 -1 36.8 6.49
 2 23 -1 152.07 9.11
 -5 -17 0 21.12 7.44
 -4 -14 1 28.29 6.06
 -3 -12 1 689.46 29.11
 -6 -9 3 -0.8 7.49
 -6 -6 4 22.66 7.42
 -7 -1 5 6.63 7.66
 -5 -3 5 214.25 11.96
 -4 -2 5 759.16 32.22
 -7 3 6 8.11 8.48
 -4 2 6 244.07 13.06
 -5 5 7 2.08 6.93
 -7 13 8 -0.69 7.98
 -2 29 8 300.95 12.76
 -7 21 9 67.54 8.92
 -6 17 9 43.47 9.1
 -5 17 9 111.96 8.3
 -3 28 9 238.04 11.29
 -5 28 10 4.73 7.16
 4 -7 -31 24.69 8.71
 4 -7 -27 -0.27 7.11
 2 -23 -25 27.64 5.01
 3 -16 -25 46.74 6.99
 4 -6 -24 1.67 6.51
 3 -14 -21 37.67 6.5
 5 12 -21 105.78 10.2
 -4 -39 -20 4.54 6.76
 5 18 -18 1.87 7.56
 4 1 -17 18.16 6.99
 5 21 -17 38.57 8.06
 5 26 -16 58.32 8.56
 -2 -33 -14 200.22 10.37
 4 9 -13 26.77 6.61
 -4 -34 -12 27.4 6.65
 -3 -33 -12 96.1 8.07
 4 12 -12 713.05 30.91
 -3 -32 -11 30.24 6.79
 -4 -32 -10 29.43 6.88
 -3 -31 -10 260.3 12.98
 -2 -29 -10 51.25 5.27
 -1 -26 -10 128.08 6.53
 4 20 -10 36.92 6.8
 -4 -31 -9 103.5 8.87
 2 -7 -9 1191.79 48.18
 4 26 -9 71.82 8.25
 4 49 -9 4.22 7.85
 -5 -30 -8 13.07 7.03
 -2 -25 -7 38.88 4.85
 1 -11 -7 65.33 3.89
 -4 -27 -6 52.66 7.44
 3 15 -6 463.71 21.03
 -5 -26 -5 19.05 7.67
 -4 -24 -4 350.56 16.63
 -2 -20 -4 263.03 12.48
 3 29 -4 379.96 17.8
 3 46 -4 21.91 7.87
 -2 -16 -2 662.57 27.47
 -6 -14 1 122.33 10.81
 -5 -12 2 359.6 17.26
 -7 -7 3 121.22 10.35
 -7 -4 4 57.07 9.52
 -3 1 5 141.17 8.82
 0 36 5 126.56 6.64
 0 37 5 25.95 3.67
 0 38 5 7.53 3.48
 0 39 5 10.09 3.66
 -5 1 6 39.55 7.54
 -2 11 6 77.46 5.19
 -7 8 7 13.54 8.43
 -4 7 7 217.6 11.66
 -6 11 8 7.05 7.86
 -6 18 9 16.04 8.42
 -4 20 9 2.53 5.5
 -5 29 10 117.15 9.15
 5 8 -24 11.32 8.32
 5 9 -23 7.99 8.24
 4 -5 -22 52.2 8.25
 5 10 -22 64.39 9.16
 4 -4 -21 61.83 8.64
 4 -3 -20 10.94 7.93
 1 -26 -19 200.3 9.15
 4 -2 -19 215.68 12.6
 5 15 -19 9.31 8.57
 -5 -38 -18 -1.72 7.75
 -4 -38 -18 41.36 7.27
 -5 -37 -16 8.62 7.93
 -4 -37 -16 3.4 7
 5 24 -16 114.16 9.92
 5 25 -16 4.45 7.47
 3 -8 -15 78.55 6.93
 5 31 -15 4.36 8.44
 5 32 -15 14.25 7.93
 -5 -34 -12 2.67 7.24
 3 -3 -12 301.29 14.4
 -4 -33 -11 8.47 6.7
 4 15 -11 0.36 7.12
 4 19 -10 143.53 9.58
 -5 -31 -9 41.61 8.03
 3 4 -9 465.18 20.96
 4 25 -9 6.95 6.5
 4 50 -9 5.61 7.07
 3 7 -8 26.17 6.53
 -6 -28 -7 10.45 7.61
 3 20 -5 16.86 6.81
 1 -4 -4 75.42 4.87
 3 28 -4 30.57 6.76
 3 47 -4 77.16 9.28
 3 48 -4 18.11 8.46
 -2 -18 -3 2.99 4.71
 2 22 -1 545.03 23.34
 -6 -16 0 26.93 7.7
 -4 -16 0 3.34 5.67
 -4 -11 2 83.69 8.41
 -3 -9 2 48.21 6.33
 0 8 2 73.02 3.45
 1 23 2 41.66 4.75
 -5 -9 3 305.34 15.76
 -3 -6 3 106.97 7.5
 -5 -6 4 0.47 7.09
 -4 -5 4 -0.97 7.28
 -2 6 5 1.38 4.25
 0 35 5 67.69 4.62
 0 40 5 8.7 3.68
 0 41 5 197.24 9.42
 -6 6 7 6.05 7.77
 -2 18 7 37.87 4.37
 -7 14 8 43.29 8.7
 -5 11 8 -0.51 6.39
 -7 22 9 -0.46 7.53
 -5 18 9 14.2 6.7
 -3 29 9 2.45 4.17
 4 -7 -25 59.16 8.15
 1 -28 -23 26.69 3.61
 -2 -37 -21 0.94 4.37
 5 11 -21 18.05 8.48
 4 -1 -18 4.18 6.97
 5 17 -18 142.57 10.58
 5 20 -17 1.66 7.75
 -3 -36 -16 31.59 6.13
 4 2 -16 1.5 6.32
 4 4 -15 7.36 6.6
 5 29 -15 -0.22 8.46
 5 30 -15 -5.73 7.58
 4 6 -14 0.91 6.9
 -2 -32 -13 3.24 4.67
 3 -5 -13 1047.7 43
 -2 -31 -12 269.54 12.6
 -5 -33 -11 71.67 7.95
 -2 -30 -11 -0.64 4.52
 3 -1 -11 73.1 7.65
 -5 -32 -10 7.85 6.58
 4 24 -9 22.67 6.78
 4 51 -9 8.29 7.34
 -6 -29 -8 95.28 9.42
 2 -5 -8 1631.64 65.48
 -3 -27 -7 5.96 6.13
 3 10 -7 488.42 21.74
 2 0 -6 3384.96 134.83
 -6 -25 -5 -0.26 7.66
 -3 -24 -5 217.98 11.45
 2 3 -5 94.33 6.03
 -5 -24 -4 3.73 7.28
 3 27 -4 116.24 8.16
 3 49 -4 2.58 8.06
 -6 -20 -2 2.96 7.57
 -4 -20 -2 112.16 8.69
 1 2 -2 36.48 4.19
 -6 -18 -1 1.54 8.55
 -4 -18 -1 0.35 6.23
 1 10 0 1.07 3.63
 2 36 0 200.48 10.87
 2 37 0 0.03 5.71
 2 38 0 356.86 16.64
 2 39 0 35.38 6.19
 2 40 0 140.05 8.78
 -5 -14 1 420.58 19.56
 -6 -11 2 2.18 8.07
 -4 -8 3 158.76 10.18
 -2 -2 3 154.83 8
 -6 -2 5 78.38 8.41
 -1 14 5 1472.63 58.55
 -7 4 6 46.69 8.44
 -7 9 7 19.44 8.3
 -5 6 7 -0.4 6.7
 -3 11 7 73.34 6.89
 -4 13 8 22.35 6.04
 -3 18 8 110.23 7.38
 -7 23 9 18.97 7.69
 -6 19 9 42.55 8.25
 -4 21 9 265.5 13.23
 4 -8 -30 2.47 7.81
 3 -17 -29 45.14 6.8
 4 -8 -29 0 7.6
 4 -8 -28 5.02 7.41
 2 -23 -24 6.27 4.6
 5 7 -24 34.85 8.69
 4 -6 -23 5.44 7.33
 5 8 -23 25.41 8.57
 3 -15 -22 70.88 7.07
 5 9 -22 3.73 8.08
 -4 -39 -21 17.05 7.44
 -3 -38 -20 63.83 7
 2 -21 -20 33.89 4.97
 5 12 -20 82.11 9.7
 5 14 -19 2.16 8.16
 5 16 -18 2.92 7.64
 -2 -35 -17 -4.74 4.7
 5 19 -17 101.63 10.39
 5 23 -16 14.12 7.81
 5 28 -15 41.67 8.32
 2 -14 -13 816.87 33.44
 4 8 -13 103.5 8.32
 4 11 -12 1.84 6.31
 4 14 -11 353.72 17.08
 3 1 -10 32.66 6.98
 4 18 -10 6.17 6.31
 -6 -30 -9 0.52 7.61
 4 34 -8 -1.53 7.7
 4 35 -8 46.65 8.74
 4 36 -8 3.53 7.35
 4 37 -8 12.13 7.25
 4 38 -8 3.35 7.22
 4 39 -8 50.75 8.12
 4 40 -8 2.06 7.48
 4 41 -8 148.24 11.38
 4 42 -8 0.87 8.28
 -4 -28 -7 25.31 6.83
 -5 -27 -6 5.47 8.15
 1 -9 -6 560.95 22.72
 3 14 -6 245.77 12.84
 3 19 -5 1002.52 41.85
 3 50 -4 10.06 8.24
 2 15 -2 96.78 6.95
 -3 -14 0 373.41 17
 -2 -11 0 524.12 22.08
 2 34 0 237.16 12.13
 2 35 0 113.73 8.14
 2 41 0 97.25 7.77
 2 42 0 76.34 7.14
 -6 -8 3 116.57 10.31
 -7 -3 4 26.17 9.08
 -6 -5 4 101.33 9.49
 -5 -2 5 159.91 10.18
 0 34 5 147.74 7.17
 0 42 5 50.25 4.42
 -7 15 8 40.57 7.84
 -6 12 8 118.37 9.62
 -2 30 8 126.55 6.19
 -7 24 9 0.45 7.57
 -3 30 9 8.69 4.34
 4 -8 -31 -4.11 8.2
 3 -17 -30 23.28 6.45
 3 -17 -28 70.89 7.53
 3 -17 -27 51.1 6.73
 4 -8 -27 15.61 7.46
 4 -7 -24 78.43 8.41
 5 10 -21 96.24 10.04
 -5 -38 -19 5.27 7.43
 3 -13 -19 3.61 5.43
 3 -12 -18 145.43 8.9
 4 0 -17 141.14 9.67
 5 18 -17 1.94 7.67
 5 22 -16 79.59 9.13
 -5 -36 -15 37.96 7.66
 -4 -36 -15 1.44 6.67
 5 26 -15 107.2 9.85
 5 27 -15 6.3 7.81
 -6 -32 -11 5.17 8.2
 2 -11 -11 95.76 6.56
 -6 -31 -10 37.32 8.18
 4 23 -9 31.88 7.74
 4 32 -8 3.23 7.48
 4 33 -8 175.8 11.11
 4 43 -8 159.12 11.04
 4 44 -8 -0.28 8.15
 4 45 -8 122.5 9.88
 -6 -26 -6 100.01 9.61
 -4 -25 -5 37.34 6.59
 -6 -23 -4 3.6 8.09
 2 6 -4 56.99 5.21
 -1 -14 -3 2037.36 81.18
 2 10 -3 72.3 6.1
 -5 -16 0 146.3 10.14
 2 33 0 273.49 13.13
 2 43 0 55.73 6.89
 -6 -13 1 -2.68 7.38
 -4 -13 1 78.41 7.39
 -1 0 2 2080.28 82.81
 -7 -6 3 2.42 7.62
 -2 2 4 237.91 10.84
 0 20 4 24.48 2.36
 0 33 5 109.5 5.71
 0 43 5 387.33 16.66
 -7 5 6 6.83 8.65
 -6 7 7 259.97 14.07
 -4 8 7 13.44 6.13
 -7 16 8 25.71 8.22
 -5 12 8 394.89 18.4
 -6 20 9 9.06 7.46
 -5 19 9 130.53 9.37
 3 -17 -31 0.82 6.23
 3 -17 -26 26.34 6.25
 5 7 -23 9.72 8.3
 4 -5 -21 161.35 10.63
 4 -4 -20 117.27 9.5
 5 11 -20 17.89 8.59
 -2 -36 -19 21.35 4.42
 4 -3 -19 6.49 7.11
 5 15 -18 81.79 9.76
 -5 -37 -17 5.31 7.96
 3 -11 -17 5.08 4.98
 5 21 -16 60.84 9.56
 -1 -31 -15 209.21 9.5
 5 25 -15 -0.76 7.64
 3 -7 -14 262.2 12.89
 4 5 -14 106.21 8.38
 5 33 -14 4.72 8.76
 5 34 -14 54.52 9.27
 4 10 -12 474.86 21.56
 -1 -27 -11 0.22 2.97
 1 -18 -11 83.92 4.72
 4 17 -10 154.84 9.99
 4 22 -9 2.67 6.46
 -3 -28 -8 97.1 7.34
 3 6 -8 47.06 7.25
 4 46 -8 8.53 8.2
 -5 -28 -7 98.88 9.23
 2 -3 -7 105.92 6.43
 -1 -18 -5 166.38 7.9
 3 18 -5 3.5 6.68
 3 51 -4 4.36 7.91
 -5 -20 -2 21.21 6.99
 -5 -18 -1 18.52 6.42
 -3 -16 -1 66.19 7.31
 2 32 0 27.52 5.88
 2 44 0 -2.85 6.1
 2 45 0 64.71 7.33
 -5 -11 2 114.28 8.86
 -5 -8 3 7.64 6.57
 -5 -5 4 591.68 26.26
 -3 -2 4 265.02 12.79
 -6 -1 5 5.97 7.85
 -6 3 6 101.96 9.63
 -7 10 7 41.91 8.19
 -5 7 7 3.46 6.01
 -6 13 8 12.05 8.16
 -4 14 8 -3.46 5.17
 -4 22 9 3.78 5.28
 -3 31 9 0.43 4.01
 1 -29 -27 125.1 6.15
 5 5 -25 38.84 8.5
 5 6 -24 -3.56 8.27
 3 -16 -23 62.87 6.76
 4 -6 -22 2.59 7.35
 5 8 -22 20.57 7.57
 5 9 -21 29.03 8.45
 3 -14 -20 13.96 6.34
 -4 -38 -19 36.68 7.5
 4 -2 -18 144.98 10.01
 -4 -37 -17 1.52 6.43
 5 17 -17 143.53 11.36
 3 -10 -16 220.2 11.57
 4 1 -16 45.59 7.12
 5 20 -16 20.48 8.09
 5 24 -15 194.43 12.45
 -5 -35 -14 3.72 7.28
 5 31 -14 9.92 8.68
 5 32 -14 3.74 7.45
 4 7 -13 63.87 7.23
 4 13 -11 4.49 6.38
 3 3 -9 61.42 7.41
 -4 -29 -8 230.64 12.81
 -2 -26 -8 729.48 30.24
 -1 -23 -8 87.21 5.63
 4 29 -8 243.49 13.02
 4 47 -8 38.33 8.76
 4 48 -8 -0.74 8.05
 -6 -27 -7 17.87 7.86
 3 9 -7 347.24 16.35
 -2 -23 -6 120.68 7.76
 3 13 -6 75.68 7.49
 -5 -25 -5 6.33 7.58
 3 52 -4 6.53 7.21
 -3 -20 -3 65.73 7.11
 -6 -19 -2 178.57 11.78
 -3 -18 -2 0.65 6.38
 -6 -17 -1 175.72 11.52
 -6 -15 0 58.25 8.31
 2 31 0 417.69 18.65
 2 46 0 55.96 7.35
 -3 -11 1 7.94 6.36
 -2 -8 1 8.76 4.06
 -7 -8 2 0 7.29
 -6 -10 2 168.99 11.72
 -2 -5 2 2608.2 104.09
 1 22 2 193.01 9.29
 -1 4 3 581.11 23.63
 -7 -2 4 92.7 10.34
 -6 -4 4 66.11 8.01
 -4 -4 4 269.11 14.38
 -3 2 5 7.9 5.77
 0 44 5 -1.92 3.84
 -6 8 7 6.81 7.94
 -7 17 8 65.32 9.01
 -3 19 8 94.15 6.62
 -6 21 9 20.28 7.96
 -5 20 9 58.79 7.57
 2 -24 -29 62.4 6.39
 4 -9 -29 18.89 7.6
 2 -24 -28 60.96 6.18
 2 -24 -27 33.29 5.34
 3 -17 -25 9.79 5.96
 4 -8 -25 8.76 7.01
 4 -7 -23 145.26 10.03
 2 -22 -21 74.35 5.98
 -5 -38 -20 0.16 8.27
 5 10 -20 54.9 9.2
 5 14 -18 9.85 8.53
 5 23 -15 1.52 7.71
 5 29 -14 19.52 8.02
 5 30 -14 4.06 7.81
 -5 -34 -13 18.23 7.45
 3 -2 -11 478.25 21.2
 4 16 -10 38.49 7.08
 -4 -30 -9 11.42 7.19
 4 21 -9 260.97 14.15
 -5 -29 -8 0.36 7.78
 4 28 -8 1.75 6.92
 4 49 -8 3.28 7.92
 -3 -25 -6 1.55 4.96
 -6 -24 -5 188.89 12.35
 -1 -16 -4 1064.58 42.76
 3 53 -4 27.48 7.68
 2 14 -2 236.79 11.33
 -4 -15 0 271.19 13.88
 2 30 0 11.89 5.21
 2 47 0 41.61 7.3
 -5 -13 1 4.67 7.15
 -4 -10 2 137.15 9.42
 -7 -5 3 131.84 10.53
 -6 -7 3 5.25 7.95
 -4 -7 3 107.29 8.86
 -3 -5 3 790.13 32.91
 -5 -1 5 43.04 6.99
 0 32 5 55.65 4.02
 -7 6 6 2 7.81
 -2 12 6 1288.91 51.78
 -7 11 7 -1 8.34
 -3 12 7 641.03 27.06
 -6 14 8 137.1 10.8
 -5 13 8 1.63 6.3
 -2 31 8 455.53 18.73
 -6 22 9 86.12 9.78
 -4 23 9 26.87 6.07
 -3 32 9 125.33 7.14
 4 -9 -31 17.15 8.95
 4 -9 -30 32.08 8.05
 4 -9 -28 9.01 7.41
 4 -9 -27 -5.06 7.14
 5 5 -24 33.94 8.68
 2 -23 -23 3.59 4.61
 5 6 -23 7.17 8.01
 -2 -37 -22 -1.47 4.47
 5 7 -22 0.46 8.15
 -3 -38 -21 48.78 6.64
 3 -15 -21 75.21 7.64
 5 8 -21 35.12 7.78
 2 -19 -17 290.02 13.19
 4 -1 -17 12.84 6.63
 5 16 -17 27.47 8
 -5 -36 -16 42.46 8.2
 2 -18 -16 0.69 4.2
 5 19 -16 68.02 8.81
 3 -9 -15 73.05 6.81
 -1 -30 -14 24.71 3.34
 5 28 -14 94.18 10.41
 -4 -34 -13 8.88 6.5
 -5 -33 -12 61.47 8.39
 -1 -28 -12 172.67 8.19
 4 9 -12 8.95 6.37
 4 12 -11 473.95 21.52
 -5 -31 -10 73.04 8.78
 -4 -31 -10 10.12 6.78
 3 0 -10 626.9 26.89
 -5 -30 -9 8.37 7
 -3 -29 -9 157.6 9.43
 -6 -28 -8 3.89 7.62
 4 27 -8 108.62 9.17
 4 50 -8 0.5 8.11
 -4 -26 -6 42.37 6.55
 3 17 -5 1073.34 44.5
 -5 -23 -4 72.52 8.42
 -4 -21 -3 9.36 6.3
 -4 -17 -1 577.82 25.24
 -2 -13 -1 20.34 4.63
 -1 -9 -1 6560.42 260.1
 2 29 0 261.78 13.02
 2 48 0 127.84 9.52
 -6 -12 1 159.02 10.8
 -3 -8 2 297.22 14.47
 1 37 3 15.44 4.74
 1 38 3 237.98 11.54
 1 39 3 55.78 5.7
 1 40 3 108.52 7.12
 -6 0 5 264.07 14.71
 -6 4 6 2.31 7.97
 -4 9 7 281.51 13.86
 -2 19 7 343.53 14.74
 -7 18 8 3.08 7.56
 -4 15 8 353.91 16.53
 -5 21 9 56.35 7.59
 -3 33 9 4.47 3.83
 1 -29 -26 -0.35 3.48
 2 -24 -26 14.33 4.81
 5 4 -25 1.51 8.09
 4 -8 -24 2.59 6.83
 4 -6 -21 10 7.51
 4 -5 -20 41.81 7.55
 5 9 -20 44.95 7.95
 4 -4 -19 53.96 8.43
 -5 -37 -18 -1.76 7.76
 2 -20 -18 -2.78 3.95
 5 13 -18 7.39 8.38
 5 15 -17 98.55 9.47
 5 18 -16 6.86 8.72
 2 -17 -15 173.76 8.79
 5 22 -15 97.53 9.61
 -3 -34 -14 136.3 9.05
 4 4 -14 63.22 7.64
 5 27 -14 13.18 7.9
 -1 -29 -13 68.6 4.57
 3 -6 -13 8.07 5.84
 -4 -33 -12 34.31 6.9
 2 -13 -12 2.89 4.42
 -6 -31 -11 23.23 7.89
 -5 -32 -11 0.38 7.33
 -4 -32 -11 7.37 6.94
 -6 -30 -10 5.14 7.69
 -6 -29 -9 66.18 8.69
 1 -15 -9 33 3.14
 4 20 -9 2.99 6.51
 4 26 -8 4.83 7.42
 4 51 -8 27.39 8.35
 -5 -26 -6 76.87 8.76
 3 12 -6 59.26 7.13
 2 2 -5 847.85 34.6
 -6 -22 -4 110.4 10.1
 3 23 -4 141.63 9.03
 -5 -21 -3 107.62 8.6
 3 35 -3 13.8 6.42
 3 36 -3 221.83 12.12
 3 37 -3 6.33 6.21
 3 38 -3 147.71 9.77
 3 39 -3 26.59 6.68
 3 40 -3 100.66 8.44
 3 41 -3 125.94 9.2
 3 42 -3 43.71 7.63
 -4 -19 -2 262.76 13.52
 -5 -15 0 8.58 7.18
 -5 -10 2 189.84 11.33
 1 35 3 104.59 6.66
 1 36 3 288.42 13.26
 1 41 3 98.58 6.82
 1 42 3 34.01 5.12
 -7 -1 4 5.85 8.86
 -5 -4 4 12.14 6.57
 -7 7 6 -0.63 8.7
 -3 7 6 925.55 37.95
 -1 22 6 111.28 4.92
 -7 12 7 98.44 10.18
 -6 9 7 105.91 9.74
 -5 8 7 147.61 9.98
 -7 19 8 60.37 8.91
 -6 15 8 68.48 8.96
 -6 23 9 3.33 7.54
 -4 24 9 20.64 5.81
 3 -18 -29 3.19 5.88
 4 -9 -26 14.07 6.17
 3 -17 -24 -1.12 5.52
 5 5 -23 1.77 7.87
 3 -16 -22 16.37 5.76
 4 -7 -22 66.34 8.11
 5 6 -22 0.16 8.15
 -4 -38 -20 24.44 7.37
 -3 -37 -19 2.23 5.65
 4 -3 -18 18.09 7
 -4 -36 -16 17.64 7.03
 4 0 -16 25.3 6.71
 1 -23 -15 85.07 4.7
 5 21 -15 -2.63 8.67
 5 26 -14 153.6 11.31
 -3 -33 -13 9.46 5.88
 4 6 -13 10.92 6.21
 5 34 -13 15.99 8.81
 5 35 -13 6.15 8.71
 -3 -30 -10 7.27 5.62
 4 15 -10 119.39 8.9
 -2 -27 -9 56.29 5.53
 4 19 -9 475.77 21.76
 3 5 -8 132.05 8.77
 4 25 -8 0.1 6.47
 4 52 -8 -0.93 8.09
 3 8 -7 70.28 7.29
 -6 -25 -6 1.24 6.93
 2 -1 -6 12.7 4.12
 -6 -20 -3 18.05 7.56
 2 9 -3 2752.4 109.89
 3 33 -3 63.32 7.44
 3 43 -3 70.05 8.82
 3 44 -3 2.02 7.23
 -5 -19 -2 148.6 10.27
 -5 -17 -1 30.77 7.2
 -6 -14 0 14.9 8.51
 -3 -13 0 79.03 7.72
 2 28 0 122.83 8.18
 2 49 0 1.43 6.31
 -4 -12 1 6.94 6.24
 -7 -7 2 173.84 11.92
 -6 -9 2 21.19 8.2
 1 21 2 697.4 28.56
 -7 -4 3 14.8 8.75
 -5 -7 3 326.95 16.44
 1 34 3 310.84 14.08
 1 43 3 204.79 10.68
 -6 -3 4 22.09 8.1
 -7 3 5 23.12 9.12
 0 31 5 543.56 22.23
 -5 14 8 212.34 12.14
 -3 20 8 20.95 4.79
 -6 24 9 98.22 9.93
 -5 22 9 124.64 9.17
 -3 34 9 304.61 13.58
 3 -18 -30 -0.77 6.44
 3 -18 -28 -0.02 5.82
 3 -18 -27 1.79 5.61
 4 -9 -25 12.8 6.95
 5 3 -25 13.44 8.96
 5 4 -24 7.82 8.15
 5 7 -21 61.35 9.09
 5 10 -19 -1.4 8.25
 -4 -37 -18 0 6.47
 3 -13 -18 0.3 4.96
 5 12 -18 11.61 8.62
 5 14 -17 75.45 9.03
 5 17 -16 45.35 8.32
 -5 -35 -15 0.64 7.27
 5 20 -15 21.45 8.15
 2 -16 -14 310.75 13.77
 3 -8 -14 147.72 8.89
 5 25 -14 -3.28 7.91
 5 32 -13 3.89 8.77
 5 33 -13 22.17 8.12
 -3 -32 -12 42.32 6.46
 4 8 -12 156.92 10
 -3 -31 -11 254.63 13.02
 4 11 -11 3.7 7.02
 2 -8 -9 -0.33 4.58
 3 2 -9 923.27 38.43
 4 53 -8 36.3 8.74
 -5 -27 -7 0 7.36
 -4 -27 -7 122.1 8.58
 -3 -26 -7 292.16 14.08
 4 36 -7 13.08 7.23
 4 37 -7 3.11 8.27
 4 38 -7 2 8.03
 4 39 -7 10.85 8.49
 4 40 -7 9.5 8.37
 4 41 -7 66.92 9.27
 -4 -24 -5 233.61 12.48
 -3 -23 -5 26.42 5.85
 1 -7 -5 189.53 8.32
 3 16 -5 58.32 8.08
 2 5 -4 933.02 38.01
 3 22 -4 46.85 6.6
 3 32 -3 24.86 6.59
 3 45 -3 41.42 7.92
 3 46 -3 63.97 9.05
 -6 -18 -2 3.67 8.56
 -2 -15 -2 14.28 4.59
 -6 -16 -1 -3.35 8.47
 1 5 -1 183.79 8.84
 2 50 0 170.88 11.37
 -1 -3 1 995.38 40.02
 -6 -6 3 7.32 7.02
 1 44 3 1.76 5.06
 -4 -3 4 1.58 6.8
 -3 -1 4 33.72 6.09
 -6 1 5 0.81 6.67
 -5 0 5 518.39 23.45
 -7 8 6 37.64 8.15
 -6 5 6 238.19 13.8
 -7 13 7 9.22 8.39
 -3 13 7 -1.01 5.89
 -7 20 8 10.47 8.04
 -2 32 8 5.29 2.7
 -3 35 9 -0.8 3.89
 3 -18 -31 -1.18 6.31
 4 -10 -30 3.98 8.35
 4 -10 -29 19.9 8.13
 4 -10 -28 27.66 7.54
 2 -24 -25 4.23 4.47
 4 -8 -23 0.66 6.89
 -3 -38 -22 37.66 6.56
 1 -28 -22 2.82 3.21
 -1 -34 -20 87.26 5.17
 5 8 -20 13.05 8.26
 -5 -37 -19 1.16 7.97
 2 -21 -19 120.85 7.13
 3 -14 -19 42.27 6.33
 -5 -36 -17 36.59 7.82
 3 -12 -17 244.92 12.29
 4 -2 -17 111.32 8.79
 1 -24 -16 149.83 7
 5 16 -16 86.8 9.23
 -4 -35 -15 27.48 6.87
 1 -22 -14 32.62 3.05
 4 3 -14 40.21 6.63
 5 24 -14 149.22 11.14
 5 30 -13 3.85 8.67
 5 31 -13 76.34 8.9
 4 14 -10 162.49 10.89
 4 18 -9 -0.58 6.51
 2 -6 -8 93.55 6.03
 4 24 -8 0.29 6.35
 -6 -26 -7 53 7.84
 4 34 -7 12.77 7.8
 4 35 -7 14.4 7.96
 4 42 -7 0.9 7.43
 4 43 -7 135.59 10.92
 4 44 -7 6.83 8.22
 -6 -23 -5 0.97 7.79
 -5 -24 -5 42.99 7.22
 -2 -19 -4 1453.56 58.67
 3 31 -3 233.92 12.53
 3 47 -3 45.94 8.01
 2 13 -2 206.89 10.47
 2 27 0 97.77 7.75
 -5 -12 1 715.74 31.16
 -4 -9 2 328.28 16.13
 -2 -1 3 105.39 6.75
 1 33 3 391.92 17.06
 1 45 3 63.26 6.36
 -7 0 4 176.27 12.65
 -7 4 5 60.82 8.63
 -3 3 5 681.68 28.66
 -6 10 7 16.81 7.21
 -5 9 7 -0.65 6.68
 -4 10 7 112.03 8.09
 -7 21 8 42.48 9.02
 -6 16 8 33.43 9.19
 -5 15 8 1.56 6.13
 -4 16 8 0.54 6.04
 -6 25 9 6.12 7.38
 -5 23 9 10.33 6.58
 -4 25 9 4.62 5.18
 4 -10 -31 -2.49 7.9
 4 -10 -27 41.95 8.13
 3 -18 -26 -0.59 5.93
 1 -29 -25 3.85 3.39
 5 3 -24 19 8.34
 5 4 -23 12.59 7.93
 2 -23 -22 0.28 4.4
 5 5 -22 4.98 7.92
 -4 -38 -21 -2.61 7.31
 5 6 -21 3.05 7.15
 -2 -36 -20 1.87 4.53
 3 -15 -20 119.82 8.42
 5 9 -19 24.36 8.63
 -2 -35 -18 23.59 4.82
 5 13 -17 4.09 7.68
 3 -11 -16 0.66 5.44
 -2 -33 -15 68.15 6.25
 5 19 -15 -2.12 7.87
 5 23 -14 1.74 8.71
 4 5 -13 142.63 9.92
 5 29 -13 57.23 9.53
 3 -3 -11 245.45 12.71
 -6 -27 -8 17.19 7.89
 -5 -28 -8 75.67 8.44
 -4 -28 -8 14.18 6.74
 4 23 -8 90.51 8.86
 -2 -24 -7 383.05 16.91
 4 32 -7 14.68 7.61
 4 33 -7 82.59 8.27
 4 45 -7 67.31 9.24
 4 46 -7 0.13 8.03
 3 11 -6 158.38 10.2
 3 21 -4 476.36 21.6
 -2 -17 -3 656.04 27.34
 3 30 -3 7.78 6.47
 3 48 -3 72.75 8.61
 -3 -15 -1 252.66 12.97
 -4 -14 0 2.1 6.78
 -2 -10 0 1783.94 71.53
 -1 -6 0 345.98 14.67
 1 9 0 2515.13 100.09
 -6 -11 1 10.33 7.54
 1 14 1 1.28 3.44
 -7 -6 2 3.79 8.9
 -7 -3 3 61.5 9.57
 -4 -6 3 8.58 6.91
 1 32 3 40.83 4.91
 1 46 3 79.99 7.03
 -6 -2 4 63.58 7.99
 -5 -3 4 111.05 8.68
 -2 3 4 589 24.33
 -4 1 5 13.61 7.25
 -7 14 7 98.73 10.09
 -6 26 9 92.44 9.5
 4 -10 -32 3.14 8.15
 4 -10 -26 24.42 6.92
 5 2 -25 2.71 8.01
 4 -9 -24 26.18 7.13
 -2 -37 -23 0.56 4.59
 4 -7 -21 99.61 8.71
 4 -6 -20 19.16 7.76
 5 7 -20 67.66 9.11
 4 -5 -19 -3.29 6.65
 -3 -35 -16 27.44 5.93
 4 -1 -16 56.94 7.28
 5 15 -16 21.01 7.82
 5 18 -15 4.74 7.84
 5 22 -14 72.71 9.92
 -5 -33 -13 34.1 7.98
 5 27 -13 17.05 8.03
 5 28 -13 29.99 8.27
 4 10 -11 258.84 13.8
 -2 -28 -10 323.45 14.6
 3 -1 -10 33.24 7.04
 -6 -28 -9 -0.37 7.46
 -5 -29 -9 22.63 7.27
 4 17 -9 376.38 17.93
 3 4 -8 170.78 10.01
 4 31 -7 188.28 11.82
 4 47 -7 20.48 8.28
 4 48 -7 10.41 7.18
 3 15 -5 460.23 21.01
 -3 -19 -3 577.2 24.97
 3 29 -3 204.52 11.52
 3 49 -3 0.06 7.22
 -3 -17 -2 542.26 23.62
 2 18 -1 45.82 5.59
 -6 -13 0 1.88 7.33
 -5 -14 0 556.85 24.98
 2 26 0 494.26 21.53
 -3 -10 1 1012.21 41.64
 -6 -8 2 44.74 8.65
 -5 -9 2 250.64 13.84
 -6 -5 3 -0.05 7.04
 -5 -6 3 3.46 6.69
 -3 -4 3 273.84 13.25
 0 30 5 0.19 3.12
 -7 9 6 -1.19 8.68
 -6 6 6 -2.61 7.74
 -3 8 6 2.96 5.6
 -6 11 7 10.19 7.98
 -7 22 8 24.78 8.15
 -6 17 8 94.37 9.58
 -3 21 8 79.94 5.97
 -2 33 8 324.76 13.62
 -6 27 9 -2.65 8.05
 -5 24 9 229.47 12.68
 -4 26 9 72.76 6.75
 3 -18 -25 0 4.89
 -3 -38 -23 22.21 6.35
 4 -8 -22 6.92 6.49
 3 -16 -21 7.83 5.53
 -5 -37 -20 -0.49 8.28
 -4 -37 -19 -1.59 7.12
 4 -4 -18 64.35 7.92
 -4 -36 -17 27.05 6.88
 5 12 -17 141.19 10.61
 3 -10 -15 423.07 18.88
 -4 -34 -14 4.69 6.38
 -2 -32 -14 2.45 4.93
 5 21 -14 17.01 8.06
 3 -7 -13 737.12 30.97
 5 26 -13 51.23 8.82
 -5 -32 -12 4.95 6.64
 4 7 -12 21.13 6.57
 5 37 -12 -0.03 7.79
 5 38 -12 9.74 8.61
 -6 -30 -11 20.67 8
 -5 -31 -11 89.35 9.09
 -6 -29 -10 55.52 8.58
 -5 -30 -10 0.08 6.76
 4 13 -10 0 6.38
 -4 -29 -9 99.64 8.82
 -1 -24 -9 86.25 5.32
 -3 -27 -8 47.4 6.6
 4 22 -8 -5.21 6.42
 2 -4 -7 182.71 9.08
 3 7 -7 155.43 9.6
 4 49 -7 -0.26 8
 -6 -24 -6 106.9 9.25
 -5 -25 -6 9.61 7.72
 -4 -25 -6 9.27 5.95
 3 20 -4 -1.92 7.49
 -6 -19 -3 92.46 9.99
 -5 -20 -3 4.22 7
 -4 -20 -3 126.71 8.8
 3 28 -3 112.76 8.45
 3 50 -3 100.02 9.18
 -6 -17 -2 155.37 10.98
 -4 -18 -2 12.29 6.46
 -6 -15 -1 113.73 10.51
 -5 -16 -1 133.15 9.84
 -4 -16 -1 14.18 6.03
 -3 -7 2 237.31 12.27
 1 31 3 294.73 13.44
 -7 1 4 7.59 8.12
 -7 5 5 42.45 9.16
 -5 1 5 37.65 7.52
 -5 5 6 263.48 13.55
 -2 13 6 71.61 5.11
 -7 15 7 21.29 8.48
 -5 10 7 363.8 17.49
 -2 20 7 190.7 9.16
 -7 23 8 12.09 7.93
 -5 16 8 138.75 9.23
 -4 17 8 545.48 23.74
 -5 25 9 4.79 6.51
 5 1 -26 5.93 8.2
 2 -24 -24 0.11 4.28
 5 2 -24 20.83 8.4
 -1 -35 -23 8.84 3.11
 4 -9 -23 80.03 8.25
 5 3 -23 0.05 7.83
 -4 -38 -22 3.33 7.28
 5 4 -22 2.59 7.77
 5 5 -21 48.6 8.56
 -3 -37 -20 -0.74 5.89
 2 -22 -20 96.17 6.48
 5 8 -19 3.75 8.04
 -5 -36 -18 12.65 7.68
 -3 -36 -18 9.49 6.09
 1 -25 -17 5.71 2.68
 4 -3 -17 95.93 8.43
 -5 -35 -16 1.52 7.15
 5 14 -16 103.09 9.71
 5 17 -15 -1.38 8.72
 4 2 -14 67.15 7.62
 -4 -33 -13 88.86 8.68
 2 -15 -13 1.4 3.8
 5 25 -13 4.84 7.89
 5 33 -12 64.07 8.85
 5 34 -12 6.68 8.68
 -2 -29 -11 97.07 6.64
 2 -12 -11 162.2 8.9
 -4 -30 -10 17.66 7.32
 3 1 -9 27.44 6.67
 4 21 -8 362.66 17.46
 -1 -21 -7 431.58 18.06
 4 50 -7 13.89 8.25
 -3 -24 -6 616.68 26.23
 2 8 -3 151.79 8.6
 3 51 -3 4.77 7.31
 -5 -18 -2 -1.28 6.17
 2 25 0 2.2 5.6
 -4 -11 1 18.05 6.68
 -2 -7 1 883.8 36.1
 -7 -5 2 200.67 12.73
 -2 -4 2 0.7 4.14
 1 20 2 25.75 4.16
 -7 -2 3 20.1 9.08
 -7 10 6 79.6 9.61
 -4 6 6 24.1 6.03
 -4 11 7 79.09 7.21
 -3 14 7 822.25 34.06
 -6 18 8 9.94 7.77
 -6 28 9 22.69 8.07
 -4 27 9 115.37 7.88
 4 -11 -31 -0.64 8.21
 4 -11 -30 9.57 7.65
 4 -11 -29 4.15 7.14
 4 -11 -28 -2.34 7.54
 5 1 -25 3.62 8.15
 5 6 -20 2.76 8.06
 -3 -34 -15 57.11 6.96
 4 0 -15 160.68 10.13
 5 20 -14 26.27 8.99
 -2 -31 -13 234.31 11.44
 4 4 -13 60.62 7.85
 -4 -32 -12 8.18 7.34
 -2 -30 -12 -0.71 4.29
 5 32 -12 -1.33 8.73
 -4 -31 -11 4.51 7.3
 4 9 -11 19.07 7.22
 4 12 -10 265.65 13.78
 4 16 -9 0.98 6.5
 -6 -25 -7 7.32 7.75
 -5 -26 -7 228.83 13.29
 4 51 -7 6.93 8.14
 3 10 -6 56.75 7.72
 -6 -22 -5 118.76 10.38
 -5 -23 -5 37.81 7.97
 3 14 -5 -1.28 6
 0 -11 -4 295.35 11.86
 1 -2 -3 1280.59 51.19
 3 27 -3 32.26 5.92
 3 52 -3 22.46 7.51
 2 12 -2 3.35 4.31
 -6 -10 1 110 9.35
 -5 -11 1 47.71 7.93
 1 30 3 146.2 8.22
 -6 -1 4 -1.05 7.9
 -6 7 6 167.2 11.55
 -7 16 7 38.46 8.61
 -6 12 7 23.08 8.14
 -7 24 8 16.35 8.69
 -5 17 8 21.59 7.03
 -2 34 8 115.35 5.87
 -5 26 9 127.25 9.94
 4 -11 -32 2.61 8.76
 3 -19 -30 23.98 7.1
 2 -25 -29 -0.8 4.93
 3 -19 -29 37.96 6.62
 3 -19 -28 57.97 7.43
 4 -11 -27 0.01 7.31
 -2 -37 -24 0.67 4.61
 3 -18 -24 0.24 5.24
 3 -17 -22 127.86 8.53
 -5 -37 -21 -1.84 8.74
 4 -7 -20 71.68 8.52
 5 7 -19 175.54 12.02
 5 11 -17 11.86 7.5
 -4 -35 -16 17.83 7.2
 4 -2 -16 5.29 6.45
 5 13 -16 9.48 7.75
 -5 -34 -15 37.48 7.96
 5 16 -15 55.25 9.45
 3 -9 -14 306.16 14.46
 5 19 -14 18.24 8.04
 1 -21 -13 200.8 8.8
 5 24 -13 90.92 9.58
 4 6 -12 5.76 6.99
 5 30 -12 1.85 7.94
 5 31 -12 145.49 11
 -3 -28 -9 25.57 6.17
 -6 -26 -8 7.68 7.62
 4 20 -8 -1.39 7.22
 -4 -26 -7 -0.43 5.96
 4 27 -7 62.71 7.39
 4 52 -7 19.72 8.22
 -2 -22 -6 25.66 5.55
 -4 -23 -5 44.26 6.77
 2 1 -5 60.13 4.94
 3 19 -4 831.3 34.92
 3 26 -3 451.07 20.38
 -1 -11 -2 636.41 25.88
 2 17 -1 699.33 29.14
 -6 -12 0 11.32 7.51
 -3 -12 0 670.17 28.52
 -6 -7 2 37.32 8.32
 -5 -8 2 95.42 8.25
 -4 -8 2 24.71 7.7
 -6 -4 3 66.69 8.98
 -4 -5 3 194.88 12
 -5 -2 4 1.91 6.49
 -3 0 4 667.59 28.03
 -7 6 5 0.09 7.8
 -4 2 5 767.95 32.54
 -3 4 5 3.03 5.86
 -7 11 6 3.34 8.34
 -5 6 6 11.69 6.98
 -7 17 7 10.11 7.12
 -5 11 7 7.13 6.52
 -7 25 8 -1.05 7.66
 -6 19 8 72.82 9.45
 -4 18 8 10.47 5.68
 -3 22 8 415.75 17.97
 -4 28 9 48.64 6.6
 2 -25 -28 -2.02 4.73
 3 -19 -27 71.91 7.68
 4 -11 -26 3.11 6.6
 5 0 -26 4.42 8.15
 4 -10 -24 1.65 6.63
 5 1 -24 0.93 7.93
 5 2 -23 50.8 8.81
 5 3 -22 3.18 8.04
 4 -8 -21 2.65 6.97
 5 4 -21 10.89 7.91
 -4 -37 -20 -1.77 7.23
 4 -6 -19 5.02 7.64
 3 -14 -18 177.73 9.94
 4 -5 -18 94.01 8.96
 -3 -33 -14 19.81 6.21
 5 23 -13 6.65 7.85
 5 29 -12 130.61 11.34
 4 15 -9 360.85 17.67
 -5 -27 -8 3.91 7.37
 -2 -25 -8 7.07 4.53
 3 6 -7 68.89 7.27
 4 26 -7 83.66 8.8
 4 53 -7 27.58 8.43
 2 4 -4 163.98 8.47
 1 1 -2 24.1 4.4
 -2 -12 -1 1811.12 72.63
 -5 -13 0 26.15 7.51
 -4 -13 0 62.49 7.72
 2 24 0 354.6 16.19
 -7 -7 1 112.09 9.94
 -7 -4 2 7.02 7.94
 -7 -1 3 4.98 8.79
 -5 -5 3 454.02 20.8
 1 29 3 112.22 7.06
 -5 2 5 158.54 10.55
 0 29 5 452.71 18.68
 -6 13 7 18.15 8.31
 -7 26 8 8.44 7.63
 -6 20 8 9.94 8.69
 -5 27 9 58.7 7.76
 -4 29 9 187.92 10.37
 2 -25 -27 5.99 4.64
 5 0 -25 14.5 8.19
 1 -29 -24 21.84 3.49
 4 -9 -22 49.64 7.54
 -3 -37 -21 -0.83 5.98
 5 5 -20 70.62 9.12
 -5 -36 -19 -0.63 8.09
 3 -15 -19 67.66 6.71
 -4 -36 -18 49.57 7.52
 5 8 -18 -4.31 8.41
 -5 -35 -17 19.64 7.74
 -2 -34 -17 130.43 8.01
 -1 -32 -17 5.2 3.61
 3 -13 -17 5.16 4.71
 5 10 -17 86.37 9.95
 5 12 -16 201.36 12.53
 5 15 -15 0.65 7.62
 5 18 -14 2.48 8.81
 4 3 -13 58.57 6.99
 5 22 -13 85.43 10.24
 5 28 -12 49.71 8.75
 -6 -29 -11 12.91 8.38
 3 -4 -11 250.23 13.11
 4 8 -11 92.62 8.51
 -6 -28 -10 7.89 7.77
 -3 -29 -10 243.62 12.52
 3 -2 -10 583.24 25.18
 4 11 -10 44.41 7.72
 -6 -27 -9 13.33 7.84
 3 3 -8 97.31 7.55
 4 19 -8 537.86 24.24
 4 25 -7 -4.48 7.16
 4 54 -7 -3.65 8.3
 -6 -23 -6 11.71 7.94
 2 -2 -6 2520.99 100.63
 4 39 -6 20.53 7.77
 4 40 -6 57.76 8.23
 4 41 -6 27.05 7.81
 -3 -22 -5 448.82 20.04
 3 18 -4 9.79 6.59
 -6 -18 -3 2.56 7.7
 3 25 -3 8.06 6.26
 -6 -16 -2 2.7 8.38
 -6 -14 -1 1.71 7.53
 -5 -15 -1 14.36 6.36
 -6 0 4 264.92 14.29
 0 19 4 2626.77 104.19
 -7 7 5 17.02 9.1
 -7 12 6 122.36 10.06
 -6 8 6 1.98 7.93
 -3 9 6 765.4 31.85
 -7 18 7 2.54 7.83
 -4 12 7 239.85 12.18
 -5 18 8 9.91 6.14
 -2 35 8 85.13 4.79
 -5 28 9 31.7 8.04
 3 -19 -26 35.89 6.14
 2 -24 -23 75.41 5.99
 -2 -36 -21 5.62 4.67
 3 -16 -20 16.34 5.7
 5 6 -19 -4.53 8.31
 -3 -35 -17 16.6 6.05
 2 -20 -17 0.25 3.89
 4 -4 -17 30.65 6.85
 2 -19 -16 419.43 18.03
 3 -12 -16 293.39 14.01
 4 -1 -15 4.61 6.5
 -5 -32 -13 6.45 6.99
 -3 -32 -13 36.93 6.59
 5 21 -13 78.46 9.04
 -3 -31 -12 147.45 9.59
 2 -14 -12 887.85 36.23
 5 27 -12 71.77 9.19
 -3 -30 -11 5.3 5.76
 5 38 -11 4.06 7.88
 5 39 -11 9.39 7.79
 5 40 -11 2.01 7.69
 1 -17 -10 41.73 3.45
 -5 -28 -9 59.4 8.57
 -4 -27 -8 63.61 7.27
 -3 -25 -7 4.33 5.57
 4 55 -7 42.92 8.72
 -5 -24 -6 104.24 9.6
 3 9 -6 802.56 33.86
 4 35 -6 1.73 6.9
 4 36 -6 134.81 10.73
 4 37 -6 8.37 8.03
 4 38 -6 70.84 8.53
 4 42 -6 28.84 8.62
 4 43 -6 31.7 8.45
 4 44 -6 -2.83 8.01
 3 13 -5 53.04 7.13
 -5 -19 -3 273.83 14.08
 -5 -17 -2 164.57 10.84
 -4 -15 -1 264.72 13.72
 -3 -14 -1 19.28 6.62
 -6 -9 1 53.56 8.24
 -3 -9 1 6.08 6.28
 -3 -3 3 356.65 16.53
 -2 0 3 50.81 4.78
 -4 7 6 268.61 13.72
 -6 14 7 42.83 7.77
 -5 12 7 453.13 20.72
 -3 15 7 176.46 10.03
 -2 21 7 44.75 4.47
 -6 21 8 48.16 8.6
 -4 19 8 536.36 23.3
 -3 23 8 36.31 4.77
 -5 29 9 80.02 8.21
 -4 30 9 7.49 5.28
 4 -12 -31 2.67 8.08
 4 -12 -30 4.4 7.38
 4 -12 -29 14.86 7.38
 4 -12 -28 37.91 7.96
 2 -25 -26 12.75 4.7
 5 -1 -26 7.65 8.41
 5 0 -24 32.75 9.14
 4 -10 -23 1.01 6.68
 5 1 -23 -2.11 7.94
 5 2 -22 56.92 8.78
 -4 -37 -21 -1.13 6.96
 5 3 -21 17.58 7.99
 -3 -36 -19 36.68 7.11
 -2 -35 -19 23.42 5.01
 2 -18 -15 18.1 4.02
 5 14 -15 191.25 12.31
 5 17 -14 21.8 8.55
 3 -8 -13 34.04 5.84
 -5 -31 -12 104.28 9.41
 4 5 -12 28.45 6.37
 5 26 -12 42.63 8.6
 -5 -30 -11 1.87 6.84
 5 36 -11 3.34 7.75
 5 37 -11 3.33 7.7
 -5 -29 -10 69.97 8.74
 3 0 -9 891.87 37.16
 4 14 -9 22.47 6.64
 4 18 -8 3.76 6.52
 -6 -24 -7 56.83 8.72
 4 24 -7 121.35 8.99
 -4 -24 -6 22.47 6.28
 4 33 -6 61.51 7.66
 4 34 -6 72.7 8.7
 4 45 -6 28.98 8.49
 4 46 -6 53.58 8.81
 -6 -21 -5 3.67 8.1
 -3 -20 -4 240.38 12.36
 -4 -19 -3 -0.03 5.75
 -4 -17 -2 84.75 8.04
 3 38 -2 274.28 14.06
 3 39 -2 15.17 6.59
 3 40 -2 86.88 7.9
 3 41 -2 20.16 7.04
 3 42 -2 18.14 7.68
 2 23 0 13.4 6.28
 -7 -6 1 3.01 8.63
 -5 -10 1 355.69 17.17
 -4 -10 1 1.31 7.44
 1 13 1 112.75 6.02
 2 37 1 -0.38 6.07
 2 38 1 415.69 18.75
 2 39 1 54.9 6.34
 2 40 1 154.85 9.2
 2 41 1 52.64 6.34
 2 42 1 90.8 7.87
 2 43 1 7.29 5.75
 -6 -6 2 2.65 7.18
 -3 -6 2 -0.18 6.1
 -1 1 2 17.08 3.82
 1 19 2 919.25 37.2
 -7 0 3 45.15 9.45
 -6 -3 3 8.73 7.24
 1 28 3 413.83 17.9
 -5 -1 4 4.19 6.51
 -4 3 5 4.01 6.38
 -1 15 5 716.88 28.69
 -5 7 6 195.37 11.16
 -7 19 7 10.41 8.08
 -5 19 8 31.08 6.95
 4 -12 -32 5.41 8.83
 4 -12 -27 54.67 8.23
 3 -19 -25 9.98 6.07
 3 -17 -21 142.67 9.15
 -5 -36 -20 5.1 8.44
 4 -8 -20 16.22 7.41
 5 4 -20 32.04 7.58
 1 -26 -18 142.8 6.85
 2 -21 -18 150.04 8.01
 5 7 -18 229.03 13.65
 -5 -34 -16 26.92 7.91
 4 -3 -16 268.13 13.83
 5 11 -16 1.23 8.59
 3 -11 -15 34.15 5.95
 -4 -33 -14 104 9.21
 5 20 -13 28.54 9
 5 25 -12 -0.01 7.89
 5 32 -11 -1.23 7.7
 5 33 -11 87.45 10.21
 -1 -25 -10 24.6 3.44
 4 10 -10 209.41 11.73
 -4 -28 -9 40.06 7.04
 2 -9 -9 881.93 35.95
 2 -7 -8 494.09 20.77
 -5 -25 -7 5.52 7.52
 4 23 -7 78.77 8.7
 4 32 -6 1.98 7.28
 4 47 -6 35.83 8.5
 4 48 -6 83.55 9.42
 -5 -22 -5 17.03 7.44
 1 -5 -4 913.51 36.63
 3 17 -4 998.03 41.36
 -3 -18 -3 101.48 8.14
 2 7 -3 1517.51 61.07
 -3 -16 -2 5.49 5.69
 -2 -14 -2 1419.32 57.21
 2 11 -2 53.08 5.5
 3 35 -2 4.65 6.31
 3 36 -2 312.12 14.95
 3 37 -2 5.59 6.98
 3 43 -2 9.44 7.93
 3 44 -2 17.37 7.27
 2 16 -1 279.43 12.97
 -6 -11 0 3.07 7.45
 2 35 1 -0.59 5.44
 2 36 1 463.24 20.51
 2 44 1 15.31 6.25
 2 45 1 4.66 6.27
 -7 -3 2 91.64 9.49
 -5 -7 2 425.22 20.21
 -4 -7 2 398.3 18.59
 -5 -4 3 -0.65 7.14
 -4 -4 3 282.21 14.66
 -7 4 4 52.14 9.4
 -2 4 4 165.12 8.37
 -7 8 5 30.08 8.06
 -7 13 6 1.76 7.54
 -6 9 6 142.94 10.17
 -2 14 6 1268.56 50.99
 -6 22 8 50.49 8.42
 -2 36 8 109.83 5.53
 -5 30 9 0.76 7.45
 -4 31 9 345.72 16.14
 5 -1 -25 3.1 8.55
 4 -11 -24 2.52 6.54
 -3 -37 -22 1.92 6.06
 4 -9 -21 27.97 6.7
 -4 -36 -19 42.9 7.76
 4 -7 -19 -0.31 7.52
 5 5 -19 210.36 13.21
 -5 -35 -18 8.38 7.47
 4 -6 -18 3.76 7.29
 -4 -35 -17 7.72 6.73
 5 13 -15 -4.08 8.71
 5 16 -14 74.68 8.9
 -4 -32 -13 1.65 6.63
 4 2 -13 222.17 11.98
 5 24 -12 29.75 9.2
 4 7 -11 85 7.65
 5 31 -11 183.3 12.72
 -4 -29 -10 2.96 7.02
 -2 -26 -9 515.28 21.98
 4 13 -9 50.35 7.25
 -6 -25 -8 -0.01 7.85
 4 17 -8 531.22 23.75
 3 5 -7 241 12.46
 4 31 -6 149.96 10.33
 4 49 -6 -1.6 8.14
 3 12 -5 -4.62 6.2
 -2 -18 -4 6.71 5.14
 -6 -17 -3 92.29 9.37
 -2 -16 -3 181.17 9.58
 -1 -13 -3 81.69 4.89
 -6 -15 -2 105.97 9.56
 3 34 -2 295.25 14.72
 3 45 -2 22.77 8.3
 3 46 -2 108.88 9.38
 -6 -13 -1 9.86 8.53
 -5 -12 0 573 25.6
 -2 -9 0 432.68 18.53
 2 34 1 266.02 13.14
 2 46 1 135.78 9.54
 -1 5 3 357.25 14.98
 -6 1 4 0.02 6.74
 -3 1 4 32.32 6.21
 -6 5 5 227.84 13.5
 -3 5 5 1437.78 58.23
 -7 20 7 12.94 8.18
 -6 15 7 83.22 9.39
 -5 13 7 1.04 6.32
 -4 13 7 5.33 6.03
 -4 20 8 1.44 5.59
 -5 31 9 90.55 9.12
 -4 32 9 8.45 6.1
 4 -12 -26 40.11 7.09
 5 -2 -26 -2.33 8.07
 2 -25 -25 -0.78 4.36
 5 0 -23 84.24 9.34
 -4 -37 -22 0.27 7.24
 4 -10 -22 39.92 7.36
 5 1 -22 -0.68 7.84
 -5 -36 -21 13.45 8.88
 5 2 -21 90.4 9.38
 5 6 -18 5.37 7.41
 -2 -33 -16 6.16 4.93
 5 10 -16 118.9 10.69
 -5 -33 -15 1.47 7.42
 2 -17 -14 40.12 4.49
 5 19 -13 115.08 10.08
 -4 -31 -12 43.92 8
 4 4 -12 90.46 8.39
 5 23 -12 41.03 8.57
 -4 -30 -11 27.3 7.48
 5 30 -11 3.06 7.94
 -6 -26 -9 5.05 7.65
 -5 -26 -8 229 13.32
 -3 -26 -8 200.54 10.68
 3 2 -8 509.15 22.49
 2 -5 -7 306.27 13.69
 4 22 -7 70.78 7.83
 -6 -22 -6 78.39 9.42
 -3 -23 -6 33.55 6.08
 3 8 -6 4.87 6.17
 4 30 -6 8.87 6.37
 4 50 -6 47.94 8.76
 -4 -22 -5 72.29 7.59
 0 -6 -2 162.81 6.59
 3 33 -2 77.34 7.72
 3 47 -2 6.72 8.07
 -4 -12 0 5.51 6.76
 1 8 0 111.34 6.41
 2 22 0 337.95 15.7
 -7 -5 1 151.09 11.24
 -6 -8 1 22.44 7.51
 2 33 1 126.53 8.09
 2 47 1 4.97 7.26
 -6 -5 2 33.24 7.57
 -7 1 3 3.56 8.96
 -6 -2 3 308.9 16.39
 1 27 3 50.61 5.22
 -7 9 5 1.68 8.68
 -7 14 6 115.68 10.5
 -6 10 6 8.8 8.05
 -5 8 6 115.54 9.17
 -4 8 6 107.35 8.37
 -3 10 6 57.45 6.12
 -7 21 7 16.98 8.16
 -6 23 8 29.9 8.21
 -5 20 8 54.77 7.51
 -3 24 8 353.63 15.85
 -2 37 8 3.68 2.55
 -4 33 9 184.34 10.36
 3 -20 -30 5.54 5.98
 3 -20 -29 -3.18 5.78
 3 -20 -28 0.16 5.49
 -1 -35 -24 29.69 3.7
 3 -19 -24 -0.27 5.22
 5 -1 -24 9.64 7.9
 3 -18 -22 -0.84 5.35
 5 3 -20 35.46 7.67
 2 -22 -19 37.86 4.62
 4 -5 -17 309.79 15.63
 4 -2 -15 36.83 6.75
 5 12 -15 290.32 16.09
 3 -10 -14 127.96 8.12
 5 15 -14 13.72 7.92
 5 18 -13 2.81 7.7
 -6 -28 -11 29.89 8.09
 3 -5 -11 544.82 23.59
 5 28 -11 3.69 7.75
 5 29 -11 97.65 9.69
 -6 -27 -10 10.77 7.84
 3 -3 -10 69.69 8.09
 4 9 -10 193.16 11.18
 -4 -25 -7 4.2 6.7
 -2 -23 -7 86.25 6.67
 -5 -23 -6 9.34 6.96
 4 29 -6 105.17 8.19
 4 51 -6 7.12 7.95
 4 52 -6 33.73 8.48
 -1 -17 -5 54.37 4.1
 3 16 -4 27.48 6.63
 -5 -18 -3 2.73 6.92
 -5 -16 -2 40.04 7.49
 3 32 -2 55.68 7.05
 3 48 -2 55.73 9.07
 3 49 -2 -0.08 8.04
 -5 -14 -1 458.19 21.01
 1 4 -1 834.61 33.82
 -3 -11 0 208.3 10.88
 -5 -9 1 44.66 7.18
 -2 -6 1 142.86 7.73
 2 32 1 21.43 5.39
 2 48 1 127.5 9.89
 -7 -2 2 -1.36 8
 -2 -3 2 651.57 26.9
 -7 5 4 64.85 9.03
 -5 0 4 60.08 7.92
 -4 0 4 1239.85 51.03
 0 28 5 77.42 4.79
 -6 16 7 24.94 8.39
 -3 16 7 144.57 8.72
 -6 24 8 55.09 9.28
 -2 38 8 93.23 4.85
 4 -13 -31 -0.79 8
 4 -13 -30 0.45 7.71
 4 -13 -29 1.85 7.41
 4 -13 -28 10.95 6.78
 3 -20 -27 -0.03 5.63
 5 -3 -27 21.32 9.1
 4 -12 -25 34.92 7.07
 5 -2 -25 5.63 7.85
 4 -11 -23 10.51 6.98
 -2 -36 -22 27.76 5.24
 -1 -34 -21 18.34 3.42
 1 -28 -21 16.68 3.18
 -5 -35 -19 14.56 8.21
 -1 -33 -19 10.59 3.41
 5 4 -19 -4.58 7.92
 3 -15 -18 44.35 6.26
 -5 -34 -17 8.36 8.27
 -4 -34 -16 15.91 7.11
 -1 -31 -16 344.73 14.89
 -5 -32 -14 13.82 7.49
 1 -20 -12 18.49 2.68
 3 -7 -12 1000.41 41.25
 5 22 -12 8.36 7.84
 4 6 -11 6.22 6.8
 5 27 -11 62.28 8.94
 -2 -27 -10 25.13 4.88
 -5 -27 -9 7.51 7.23
 4 12 -9 44.11 7.56
 4 16 -8 2.7 7.16
 -6 -23 -7 29.29 8.33
 4 21 -7 326.94 16.06
 4 53 -6 26.52 8.63
 -6 -20 -5 46.13 8.91
 2 0 -5 1063.39 43.05
 -4 -20 -4 45.78 7.07
 -1 -15 -4 626.6 25.51
 2 3 -4 570.84 23.83
 3 31 -2 55.18 7.18
 3 50 -2 80.92 9.21
 -4 -14 -1 233.69 12.53
 -1 -8 -1 116.25 6.32
 2 15 -1 683.55 28.36
 -6 -10 0 31.14 7.69
 2 49 1 8.58 6.72
 -5 -3 3 169 10.6
 -6 2 4 61.15 8.66
 -7 10 5 81.17 8.99
 -6 6 5 5.02 7.92
 -4 4 5 266.2 14.05
 -7 15 6 4.4 8.42
 -7 22 7 34.59 8.29
 -5 14 7 291.07 14.69
 -4 14 7 216.41 11.33
 -5 21 8 15.06 6.39
 -4 21 8 400.55 18.11
 -3 -37 -23 1.06 6.13
 5 -1 -23 2.78 7.8
 2 -24 -22 69.74 5.69
 5 0 -22 82.62 9.22
 5 1 -21 0.59 7.71
 -4 -36 -20 34 7.82
 -3 -36 -20 34.51 6.61
 3 -16 -19 2.91 5.38
 -3 -35 -18 19.95 6.22
 5 5 -18 166.71 11.75
 3 -14 -17 224.97 11.45
 4 -4 -16 1.14 6.09
 5 9 -16 18.83 8.07
 -3 -33 -15 34.08 6.26
 -2 -32 -15 45.43 5.81
 5 11 -15 -2.41 7.72
 5 14 -14 218.98 13.19
 -5 -31 -13 78.65 8.86
 5 17 -13 87.39 10.16
 -5 -30 -12 1.22 7.52
 5 21 -12 160.17 12.23
 -5 -29 -11 119.53 10.02
 5 26 -11 -0.51 7.75
 -5 -28 -10 16.19 7.19
 5 37 -10 -1.95 7.79
 5 38 -10 11.67 8.72
 5 39 -10 12.17 8.7
 5 40 -10 1.84 8.53
 5 41 -10 54.97 9.07
 5 42 -10 4.7 8.46
 -3 -27 -9 54.04 6.19
 3 -1 -9 20.47 6.59
 -4 -26 -8 33.15 7.17
 -1 -22 -8 5.86 3.75
 4 54 -6 4.49 8.89
 3 11 -5 312.38 15.1
 -6 -18 -4 -0.64 8.59
 -4 -18 -3 51.88 7.29
 3 21 -3 258.81 13.34
 -4 -16 -2 286.91 14.54
 3 30 -2 9.32 6.39
 3 51 -2 1.09 7.61
 -6 -12 -1 7.2 8.69
 2 21 0 323.1 14.91
 -4 -9 1 226.45 12.79
 -3 -8 1 217.46 11.16
 2 31 1 208.75 10.81
 -5 -6 2 42.31 7.35
 -7 2 3 29.18 8.3
 -3 -2 3 771.02 32.24
 -7 6 4 -0.19 8.01
 -6 11 6 33.71 8.29
 -5 9 6 96.72 8.6
 -7 23 7 0.08 7.86
 -6 17 7 155.61 11.25
 -2 22 7 223.96 10.37
 -6 25 8 5.74 7.78
 -3 25 8 2.94 4.42
 1 -30 -28 0.01 3.07
 4 -13 -27 4.48 6.39
 3 -20 -26 9.24 5.29
 5 -3 -26 34.01 9.28
 4 -12 -24 5.94 5.84
 5 -2 -24 12.2 7.95
 4 -10 -21 53.97 7.52
 4 -9 -20 7.59 7.12
 5 2 -20 57.24 8.67
 4 -8 -19 19.25 7.41
 -4 -35 -18 3.82 6.94
 4 -7 -18 78.97 8.66
 3 -13 -16 13.11 5.26
 2 -16 -13 235.48 10.96
 -1 -26 -11 339.81 14.51
 2 -13 -11 3.09 4.56
 5 35 -10 24.59 8.79
 5 36 -10 31.3 8.15
 -6 -24 -8 19.03 8.01
 4 15 -8 343.3 16.67
 -5 -24 -7 228.48 13.37
 1 -12 -7 56.15 3.61
 3 4 -7 252.18 12.67
 4 20 -7 96.08 8.26
 -4 -23 -6 13.98 6.32
 4 26 -6 207.79 11.87
 -5 -21 -5 222.45 12.93
 -6 -16 -3 68.44 9.53
 -6 -14 -2 15.07 8.7
 2 10 -2 183.88 9.65
 3 29 -2 3.78 6.44
 -3 -13 -1 23.18 6.58
 -5 -11 0 2.17 7.41
 -7 -4 1 1.36 7.92
 -6 -7 1 97.56 8.94
 2 30 1 6.15 5.52
 -7 -1 2 9.99 7.94
 -6 -4 2 77.33 9.34
 -4 -6 2 1.54 7.9
 -3 -5 2 201.34 10.73
 1 18 2 -1.21 3.34
 -6 -1 3 27.36 7.49
 -4 -3 3 140.55 8.94
 1 26 3 608.68 25.22
 -7 16 6 56.62 9.1
 -4 9 6 200.38 11
 -6 26 8 75.62 9.57
 -5 22 8 193.85 11.13
 4 -13 -26 3.01 6.76
 2 -25 -24 1.32 4.32
 1 -29 -23 51.25 4
 3 -19 -23 33.14 5.35
 -5 -35 -20 7.06 8.39
 2 -23 -20 7.57 4.32
 3 -17 -20 254.64 12.85
 5 3 -19 97.76 9.51
 -2 -34 -18 39.64 5.49
 5 6 -17 6.49 7.57
 -5 -33 -16 7.56 7.74
 5 8 -16 29.9 7.81
 4 -3 -15 94.97 8.3
 -3 -32 -14 34.43 6.32
 -2 -31 -14 163.89 9.16
 5 13 -14 3.71 8.5
 3 -9 -13 114.3 7.63
 5 16 -13 41.74 9.22
 5 20 -12 2.25 7.54
 -2 -28 -11 72.53 6.06
 5 25 -11 15.41 8.12
 -3 -28 -10 19.66 5.79
 4 8 -10 150.58 9.9
 -6 -25 -9 -0.08 7.68
 4 11 -9 103.99 8.18
 -3 -24 -7 798.84 33.5
 -6 -21 -6 29.74 7.72
 1 -10 -6 234.33 9.95
 2 -3 -6 64.54 5.12
 3 7 -6 915.02 38.06
 4 39 -5 1.88 7.35
 4 40 -5 123.36 10.43
 4 41 -5 17.05 8.53
 4 42 -5 24.7 7.73
 3 15 -4 586.6 25.42
 2 6 -3 75.52 5.76
 3 28 -2 263.68 13.13
 -2 -11 -1 32.2 5.06
 -1 -2 1 314.27 13.4
 -5 1 4 3.48 7.22
 -3 2 4 247.3 12.09
 -7 11 5 -3.92 7.88
 -6 7 5 264.11 14.68
 -6 12 6 5.86 7.23
 -7 24 7 43.57 9.15
 -6 18 7 1.03 8.05
 -5 15 7 23.24 6.63
 -3 17 7 405.23 17.97
 -4 22 8 -1.09 5.49
 2 -26 -29 49.7 5.56
 1 -30 -27 0.04 3.41
 5 -4 -27 -2.32 7.98
 5 -3 -25 13.7 8.82
 4 -11 -22 11.44 6.74
 5 -1 -22 4.5 7.72
 5 0 -21 100.69 9.54
 -2 -35 -20 19.61 5.1
 -5 -34 -18 11.2 8.47
 5 4 -18 0.7 8.08
 4 -6 -17 3.22 7.07
 3 -12 -15 372.86 17
 5 10 -15 222.1 13.69
 -4 -32 -14 1.77 6.56
 -3 -31 -13 37.84 7.4
 -2 -30 -13 3 4.58
 -6 -28 -12 12.25 8.14
 -2 -29 -12 277.88 13.03
 5 19 -12 264.04 14.82
 -6 -27 -11 -0.33 8.69
 -3 -29 -11 213.95 11.55
 4 5 -11 61.89 6.9
 5 24 -11 21.22 9.2
 -6 -26 -10 24.88 8.03
 5 31 -10 123.15 11.16
 -4 -27 -9 44.61 7.42
 -5 -25 -8 5.13 8.22
 3 1 -8 12.08 6.62
 4 19 -7 539.42 24.1
 -2 -21 -6 160.65 9.33
 4 25 -6 6.99 6.51
 4 36 -5 159.19 11.35
 4 37 -5 4.93 8.17
 4 38 -5 209.56 13.07
 4 43 -5 18.44 8.35
 4 44 -5 -0.57 8.15
 4 45 -5 4.93 8
 -5 -19 -4 287.39 14.63
 -3 -19 -4 1639.99 66.54
 -5 -17 -3 293.5 14.86
 -3 -17 -3 763.06 32.18
 3 20 -3 97.88 8.81
 -5 -15 -2 53.55 7.34
 -3 -15 -2 268.5 13.54
 -5 -13 -1 -1.75 6.42
 -6 -9 0 69.01 9.22
 -4 -11 0 87.42 7.97
 -5 -8 1 32.62 6.97
 2 29 1 46.84 5.89
 -2 1 3 103.77 6.43
 -7 7 4 49.39 9.5
 -4 1 4 -0.57 6.61
 -7 17 6 6.73 7.33
 -3 11 6 163.27 9.59
 -2 15 6 48.32 4.72
 -7 25 7 -0.91 7.79
 -4 15 7 293.07 14.1
 -6 27 8 11.95 8.14
 -5 23 8 3.18 6.88
 4 -14 -30 5.27 7.52
 4 -14 -29 22.36 7.16
 2 -26 -28 65.88 6.07
 3 -20 -25 6.38 5.28
 4 -13 -25 10.23 6.42
 -2 -36 -23 45.96 5.73
 5 -2 -23 48.66 8.52
 -4 -36 -21 11.23 7.63
 3 -18 -21 -1.63 5.15
 5 1 -20 5.75 7.77
 -1 -30 -15 -0.41 3.36
 5 12 -14 281.09 15.16
 5 15 -13 39.22 8.87
 -3 -30 -12 27.6 6.53
 5 23 -11 20.23 8.06
 -4 -28 -10 174.15 10.63
 5 30 -10 3.41 8.94
 -2 -24 -8 806.28 33.22
 4 14 -8 -2.05 7.11
 -6 -22 -7 30.02 8.52
 -5 -22 -6 65.57 8.51
 4 24 -6 408.47 19.2
 4 34 -5 59.91 8.22
 4 35 -5 8.84 7.72
 4 46 -5 60.85 8.95
 4 47 -5 -2.41 7.84
 3 27 -2 3.41 6.19
 -6 -11 -1 31.93 7.81
 -1 -5 0 9397.25 372.35
 -7 -3 1 71.04 10.1
 -6 -6 1 -0.86 7.42
 1 12 1 191.04 8.98
 -7 0 2 -1.14 7.89
 -5 -5 2 365.14 17.91
 -6 0 3 712.37 31.35
 -5 -2 3 40.57 7.13
 -2 5 4 1039.03 42.03
 -7 12 5 106.5 10.3
 -7 18 6 2.24 8.12
 -5 10 6 256.95 13.71
 -7 26 7 51.74 8.58
 -6 19 7 187.89 12.33
 -6 28 8 13.04 7.26
 -4 23 8 103.58 7.54
 -3 26 8 453.73 19.53
 4 -14 -31 2.38 8.11
 4 -14 -28 41.77 7.69
 2 -26 -27 34.11 5.12
 -1 -35 -25 4.62 3.48
 5 -3 -24 30.03 8.2
 4 -12 -23 7.26 6.33
 -5 -35 -21 2.63 8.64
 -3 -36 -21 55.58 7.41
 -4 -35 -19 11.39 7.69
 5 2 -19 2.2 7.72
 -4 -34 -17 38.17 7.53
 -3 -34 -17 2.81 6
 5 5 -17 95.14 9.05
 4 -5 -16 282.5 14.5
 -5 -31 -14 35.9 8.28
 -4 -31 -13 150.29 10.13
 4 0 -13 345.22 16.72
 -4 -30 -12 3.73 7
 -1 -27 -12 0.72 3.3
 4 2 -12 412.3 18.96
 5 18 -12 -0.18 8.67
 -4 -29 -11 14.2 7.38
 3 -4 -10 242.29 12.51
 4 7 -10 280.93 13.97
 5 29 -10 122.94 10.39
 -5 -26 -9 151.42 10.77
 4 10 -9 11.03 5.76
 -4 -24 -7 42.16 6.58
 4 18 -7 4.6 7.17
 0 -15 -6 466.64 18.64
 3 10 -5 44.04 6.6
 4 33 -5 36.79 7.58
 4 48 -5 85.09 9.56
 4 49 -5 -2.4 7.99
 -6 -17 -4 8.87 8.73
 3 14 -4 10.93 6.49
 -6 -15 -3 63.96 8.85
 -6 -13 -2 4.1 7.62
 -4 -13 -1 17.8 6.17
 2 14 -1 1507.68 60.73
 -3 -10 0 519.73 22.57
 2 28 1 245.7 12.19
 -6 -3 2 45.83 8.91
 1 25 3 -0.35 4.29
 -7 8 4 9.48 7.92
 -6 8 5 9.26 8.27
 0 27 5 238.26 10.35
 -6 13 6 -0.76 8.08
 -4 10 6 343.75 16.15
 -7 27 7 4.44 7.85
 -5 16 7 69.38 7.48
 -6 29 8 60.65 8.77
 -5 24 8 306.6 15.56
 3 -21 -30 9.97 5.59
 3 -21 -29 19.83 5.96
 5 -5 -28 17.72 9.14
 4 -14 -27 57.46 7.93
 5 -4 -25 2.89 7.77
 4 -10 -20 123.86 9.44
 -5 -34 -19 -1.39 7.73
 -3 -35 -19 19.4 6.33
 1 -27 -19 34.29 3.33
 4 -9 -19 1.43 7.02
 -5 -33 -17 30.57 8.15
 5 9 -15 4.75 7.53
 -1 -29 -14 149.14 7.47
 3 -11 -14 164.1 9.43
 4 -2 -14 63.07 6.91
 -1 -28 -13 120.42 6.47
 5 14 -13 110.73 9.57
 5 22 -11 12.63 7.9
 -5 -27 -10 27.64 7.63
 5 28 -10 8.63 7.87
 3 -2 -9 976.96 40.41
 -6 -23 -8 27.05 8.25
 -3 -25 -8 2.37 5.79
 -6 -20 -6 34.71 7.58
 -3 -22 -6 566.7 24.47
 4 23 -6 132.71 10.11
 4 32 -5 18.24 7.3
 4 50 -5 102.51 9.9
 -4 -19 -4 28.34 6.82
 3 19 -3 310.61 15.19
 -2 -13 -2 214.84 10.45
 3 26 -2 931.76 38.86
 -7 -5 0 59.91 8.67
 -5 -10 0 442.57 20.75
 -4 -8 1 1.17 6.95
 -5 2 4 1.55 6.45
 -7 13 5 2.52 8.49
 -5 6 5 60.41 8.05
 -7 19 6 0.34 8.11
 -1 23 6 103.48 4.67
 -6 20 7 7.23 8.02
 -4 16 7 144 9.33
 -2 23 7 110.54 6.53
 3 -21 -28 44.71 6.36
 5 -5 -27 36.3 9.28
 3 -20 -24 12.89 5.68
 -4 -36 -22 -0.91 7.52
 3 -19 -22 114.54 7.82
 5 -2 -22 64.07 8.62
 4 -11 -21 -0.59 6.51
 5 -1 -21 2.77 7.6
 5 0 -20 41.49 8.22
 4 -8 -18 33.73 7.6
 5 3 -18 135.19 10.11
 5 11 -14 -1.18 7.4
 -5 -30 -13 0 7.56
 -5 -29 -12 111.21 9.26
 2 -15 -12 216.18 10.43
 3 -8 -12 2.83 5.36
 5 17 -12 209.88 13.2
 -5 -28 -11 8.42 6.92
 4 4 -11 104.25 8.77
 5 21 -11 208.93 12.99
 5 27 -10 78.97 9.11
 -6 -24 -9 3.91 7.79
 2 -10 -9 62.17 5.49
 5 38 -9 68.73 9.03
 5 39 -9 1.95 8.55
 5 40 -9 31.4 8.96
 5 41 -9 30.84 8.67
 5 42 -9 4.95 8.49
 5 43 -9 38.33 8.91
 2 -8 -8 50.83 4.89
 4 13 -8 24.41 7.01
 -5 -23 -7 4.18 7.55
 3 3 -7 317.18 15.48
 4 17 -7 389.88 18.33
 3 6 -6 -0.09 6.59
 0 -13 -5 12.1 1.38
 4 31 -5 37.53 6.71
 4 51 -5 0.92 7.89
 2 2 -4 244.18 11.45
 -4 -17 -3 1.22 6.6
 -4 -15 -2 13.89 6
 -6 -8 0 12.21 8.31
 -2 -8 0 173.63 8.89
 -7 -2 1 31.61 9.36
 2 27 1 -1.11 6.26
 -7 1 2 8.3 8.17
 -4 -5 2 544.99 24.35
 -3 -1 3 119.36 7.82
 -2 10 5 1719.98 68.81
 -6 14 6 8.22 7.38
 -5 11 6 4.44 6.8
 -5 17 7 -1.69 6.13
 -3 18 7 0.71 5.7
 -5 25 8 1.91 6.64
 -4 24 8 0.01 5.76
 -3 27 8 11.19 4.46
 3 -21 -27 20.1 5.2
 1 -30 -26 2.9 3.16
 2 -26 -26 1.38 4.42
 4 -14 -26 36.05 7.29
 2 -25 -23 6.69 4.35
 5 -3 -23 -0.71 8.14
 4 -12 -22 37.31 6.79
 5 1 -19 7.65 7.84
 3 -16 -18 99.21 7.14
 3 -15 -17 0.87 4.85
 4 -7 -17 336.43 16.29
 -4 -33 -16 58.12 8.19
 2 -20 -16 25.88 4.12
 5 8 -15 45.27 8.84
 -6 -25 -10 -0.69 7.67
 5 26 -10 47.71 9.21
 5 35 -9 4.04 8.04
 5 36 -9 61.12 9.42
 5 37 -9 -2.71 7.7
 -4 -25 -8 3.38 6.07
 2 -6 -7 10.99 4.31
 4 22 -6 246.74 13.31
 1 -8 -5 118.42 5.77
 2 -1 -5 47.64 4.94
 4 30 -5 3.31 6.25
 4 52 -5 66.77 9.11
 -5 -18 -4 1.01 6.91
 -2 -17 -4 762.61 31.49
 -2 -15 -3 256.87 12.05
 2 9 -2 755.75 31.12
 3 25 -2 4.57 6.05
 -5 -12 -1 565.02 25.11
 -6 -5 1 113.62 9.56
 -5 -7 1 162.45 10.95
 -3 -7 1 252.62 12.88
 -6 -2 2 229.7 13.14
 -3 -4 2 372.77 16.87
 -2 -2 2 10.12 4.23
 1 17 2 841.25 34.07
 -6 1 3 32.45 7.29
 -5 -1 3 2.6 7.27
 -7 9 4 46.61 9.54
 -4 2 4 923.18 38.57
 -7 14 5 71.74 9.61
 -6 9 5 239.61 13.88
 -7 20 6 25.07 8.34
 -3 12 6 73.91 6.56
 -6 21 7 121.11 10.3
 5 -6 -28 0.33 8.64
 -2 -36 -24 50.34 5.97
 5 -4 -24 8.72 8.44
 -3 -36 -22 47.62 7.35
 -4 -35 -20 8.1 7.64
 3 -17 -19 210.63 11.03
 2 -21 -17 188.28 9.22
 5 4 -17 4.5 7.46
 -5 -32 -16 5.4 7.63
 3 -14 -16 341.13 15.65
 2 -19 -15 194.25 9.41
 5 10 -14 174.51 11.52
 5 13 -13 2.36 7.24
 -6 -27 -12 -0.6 7.76
 5 16 -12 6.02 8.23
 -6 -26 -11 67.84 9.02
 5 20 -11 1.23 8.53
 4 6 -10 5.11 6.87
 5 25 -10 3.4 8.58
 -3 -26 -9 14.65 5.35
 -2 -25 -9 -1.36 4.53
 4 9 -9 775.18 32.8
 5 33 -9 30.33 7.86
 5 34 -9 24.81 8.88
 3 0 -8 877.64 36.56
 -6 -21 -7 108.88 10.15
 -1 -20 -7 10.73 4.04
 -4 -22 -6 2.9 7.09
 3 9 -5 1002.09 41.63
 4 29 -5 10.48 6.46
 4 53 -5 6.53 8.38
 -6 -16 -4 61.23 8.66
 3 13 -4 10.26 7.09
 -5 -16 -3 10.44 7.04
 2 5 -3 1562.15 62.78
 3 18 -3 11.8 6.29
 -5 -14 -2 242.74 13.05
 1 0 -2 2081.76 82.88
 -6 -10 -1 4.13 7.47
 -3 -12 -1 153.77 9.64
 3 37 -1 -0.67 6.69
 3 38 -1 228.68 12.02
 3 39 -1 -1.32 6.28
 3 40 -1 73.4 8.26
 3 41 -1 10.91 7.09
 3 42 -1 15.7 7.5
 3 43 -1 3.26 6.98
 3 44 -1 18.3 7.31
 3 45 -1 4.93 7.72
 -4 -10 0 28.33 6.82
 -2 -5 1 1302.95 52.57
 -5 -4 2 177.66 10.9
 -3 3 4 360.54 16.36
 -5 7 5 498.07 22.34
 -7 21 6 5.81 7.93
 -4 11 6 18.53 6.19
 -5 26 8 244.44 13.38
 -4 25 8 0.68 5.43
 4 -15 -31 9.84 7.95
 4 -15 -30 21.38 7.66
 4 -15 -29 23.89 7.59
 3 -21 -26 30.84 5.87
 4 -14 -25 48.93 7.36
 5 -5 -25 44.73 8.38
 4 -13 -23 17.7 6.3
 -2 -35 -21 42.49 5.54
 -5 -34 -20 10.07 7.87
 -5 -33 -18 35.71 8.92
 -4 -34 -18 56.36 8.04
 2 -22 -18 11.9 3.97
 5 2 -18 1.07 7.97
 4 -6 -16 -0.3 5.22
 -4 -32 -15 -1.77 7.37
 3 -10 -13 49.33 5.83
 4 1 -12 1.22 6.57
 2 -12 -10 1.23 4.77
 5 24 -10 49.77 8.54
 -4 -26 -9 116.89 8.7
 -1 -23 -9 174.24 8.57
 -5 -24 -8 178.71 11.77
 4 12 -8 8.86 6.29
 4 16 -7 137.32 9.45
 -5 -21 -6 94.7 9.09
 4 21 -6 236.5 12.81
 4 28 -5 160.08 10.59
 -6 -14 -3 104.42 10.5
 1 -3 -3 1964.72 78.22
 -6 -12 -2 31.83 8.16
 -1 -10 -2 1507.96 60.23
 3 24 -2 690.61 29.55
 2 13 -1 41.66 5.5
 3 36 -1 395.35 18.4
 3 46 -1 79.07 8.63
 -7 -4 0 17.06 8.2
 1 7 0 4409.97 175.02
 -7 -1 1 3.41 8.84
 2 26 1 726.54 30.6
 -7 2 2 5.75 7.95
 1 24 3 912.89 37.1
 -7 10 4 66.7 9.82
 -5 3 4 127.95 9.16
 -7 15 5 6.25 8.47
 -6 10 5 90.53 8.89
 -6 15 6 100.99 9.99
 -5 12 6 227.43 12.5
 -2 16 6 77.02 5.4
 -6 22 7 5.01 7.96
 -5 18 7 1.51 6.04
 -4 17 7 396.55 18.09
 -3 28 8 211.11 10.48
 4 -15 -28 20.2 6.82
 5 -6 -27 -1.62 8.48
 5 -4 -23 7.67 8.28
 -1 -34 -22 13.6 3.61
 5 -3 -22 3.08 7.65
 5 -2 -21 91 9.32
 3 -18 -20 0.06 5.44
 5 -1 -20 1.09 7.71
 -2 -34 -19 5.85 5.07
 -3 -34 -18 5.32 6.14
 3 -13 -15 10.52 4.95
 5 7 -15 1.19 8.16
 4 -3 -14 38.77 7.48
 5 12 -13 157.92 11.52
 5 15 -12 70.92 9.23
 4 3 -11 39.1 7.2
 5 19 -11 314.68 16.21
 -5 -25 -9 2.06 7.53
 -6 -22 -8 1.98 7.87
 -3 -23 -7 128.63 8.55
 -2 -22 -7 744.53 30.96
 -6 -19 -6 34.28 8.72
 -3 -18 -4 5.38 6.45
 -3 -14 -2 1.89 6.41
 3 34 -1 308.62 15.53
 3 35 -1 4.37 6.15
 3 47 -1 12.06 8.09
 3 48 -1 59.91 8.8
 -6 -7 0 179.01 12.17
 -5 -9 0 4.02 6.52
 -4 -7 1 698.82 30.03
 -7 6 3 3.19 8.23
 -6 2 3 323.29 16.81
 -7 22 6 73.21 9.44
 -3 19 7 656.14 27.45
 -5 27 8 19.79 7.28
 4 -15 -27 2.09 6.69
 5 -6 -26 -3.52 7.93
 2 -26 -25 0.71 4.27
 5 -5 -24 39.91 8.87
 -3 -36 -23 27.11 6.73
 3 -20 -23 22.52 5.58
 -5 -34 -21 5.35 8.86
 -3 -35 -20 2.2 6.53
 4 -11 -20 2.38 6.62
 4 -10 -19 170.61 10.87
 5 0 -19 15.36 8.07
 4 -9 -18 70.47 8.1
 5 3 -17 39.31 8.51
 -2 -32 -16 8.11 5.23
 4 -5 -15 430.16 19.94
 -5 -30 -14 3.41 7.52
 -4 -31 -14 130.05 9.56
 2 -18 -14 3.52 3.81
 5 9 -14 1.54 7.98
 -4 -27 -10 -0.26 7.19
 -3 -27 -10 112.1 7.79
 3 -5 -10 235.48 12.3
 5 23 -10 18.15 8.81
 -6 -23 -9 17.39 7.27
 4 8 -9 22.62 6.16
 5 29 -9 67.51 8.99
 5 30 -9 3.63 7.95
 -4 -23 -7 94.97 8.03
 4 15 -7 265.32 13.76
 2 -4 -6 139.27 7.5
 3 5 -6 818.5 34.17
 4 20 -6 101.98 9.26
 -3 -16 -3 1.9 6.65
 3 17 -3 208.5 11.88
 -4 -12 -1 357.28 16.84
 3 33 -1 0.87 6.22
 3 49 -1 -0.07 7.23
 -6 -4 1 77.98 9.38
 2 25 1 2.22 6.16
 -7 3 2 87.17 9.51
 -6 -1 2 1 7.9
 -4 -4 2 52.93 8.46
 -5 0 3 110.93 9.39
 -6 6 4 26.79 7.42
 0 18 4 282.93 11.6
 1 39 4 26.86 4.77
 1 40 4 186.15 9.65
 1 41 4 5.21 4.97
 1 42 4 2.04 4.62
 1 43 4 2.13 4.62
 1 44 4 36.46 5.29
 -7 16 5 46.94 9.13
 -6 16 6 0.13 8.08
 -6 23 7 36.97 8.38
 -5 28 8 144.69 10.28
 -4 26 8 8.29 5.74
 5 -7 -28 33.84 8.92
 3 -21 -25 5.53 5.26
 -4 -35 -21 18.24 7.4
 3 -19 -21 216.53 11.38
 4 -12 -21 122.3 9.46
 5 1 -18 15.93 7.86
 -5 -32 -17 -0.12 7.88
 -4 -33 -17 25.34 7.46
 -3 -31 -14 12.27 6.3
 -5 -29 -13 60.26 8.24
 -4 -30 -13 -0.57 6.97
 -5 -28 -12 1.72 7.76
 -4 -29 -12 74.04 8.26
 5 14 -12 37.81 7.74
 -5 -27 -11 53.33 8
 -4 -28 -11 121.45 9.59
 -3 -28 -11 38.57 6.31
 1 -19 -11 136.13 6.54
 5 18 -11 3.81 7.38
 -5 -26 -10 77.15 9.33
 -2 -26 -10 410.5 18.02
 4 5 -10 341.44 16.63
 5 22 -10 17.94 7.45
 0 -20 -9 183.1 7.63
 3 -3 -9 46.34 6.71
 5 28 -9 26.42 8.24
 4 11 -8 10.41 6.81
 -5 -22 -7 153.22 10.98
 3 2 -7 192.87 10.58
 -6 -17 -5 3.13 8.56
 -4 -18 -4 37.3 6.9
 3 12 -4 232.86 12.79
 4 39 -4 6.92 8.15
 4 40 -4 113.53 10.23
 4 41 -4 2.99 8.06
 4 42 -4 20.29 8.54
 4 43 -4 0 8.24
 4 44 -4 15.1 8.29
 -4 -16 -3 195.15 10.94
 -4 -14 -2 1036.9 43.06
 -6 -9 -1 144.2 10.66
 -5 -11 -1 8.85 7.72
 -2 -10 -1 1342.67 54.17
 3 32 -1 43.61 6.99
 3 50 -1 83.52 9.34
 -7 -3 0 60.59 9.92
 -3 -9 0 117.89 8.29
 -7 0 1 33.68 9.25
 -5 -6 1 89.94 8.33
 -5 -3 2 25.9 7.45
 -7 7 3 127.89 10.68
 -3 0 3 916.05 37.75
 -2 2 3 147.2 7.94
 -7 11 4 12.6 7.81
 -4 3 4 6.58 7.51
 -2 6 4 67.08 5
 1 38 4 450.66 19.48
 1 45 4 5.41 5.12
 -6 11 5 15.53 8.19
 -5 8 5 143.8 9.97
 -7 23 6 0.39 7.94
 -5 13 6 33.14 7.08
 -4 12 6 439.24 19.6
 -3 13 6 66.43 6.77
 -5 19 7 1.01 6.73
 -4 18 7 2.62 5.54
 -2 24 7 161.84 8.13
 -3 29 8 16.18 4.55
 4 -15 -26 3.85 6.58
 5 -6 -25 -3.82 7.65
 5 -3 -21 12.81 8.43
 -5 -33 -19 33.81 8.32
 -4 -34 -19 28 7.68
 2 -23 -19 3.73 4.06
 4 -8 -17 15.05 7.03
 5 4 -16 42.11 8.88
 5 6 -15 -2.48 8.17
 3 -12 -14 132.06 7.95
 -3 -30 -13 14.76 6.64
 5 11 -13 12.44 7.17
 -6 -26 -12 75.48 9.4
 -3 -29 -12 101.72 8.1
 4 0 -12 801.62 34.07
 -6 -25 -11 -3.59 7.96
 -6 -24 -10 47.52 8.58
 1 -16 -9 310.34 12.91
 -6 -20 -7 5.63 8.29
 4 19 -6 304.01 15.62
 3 8 -5 6.35 6.84
 -6 -15 -4 9.29 8.81
 -5 -17 -4 261.02 14.14
 4 36 -4 210.76 12.79
 4 37 -4 -1.62 7.91
 4 38 -4 310.66 16.05
 4 45 -4 0 8
 4 46 -4 55.9 8.95
 4 47 -4 -2.45 8.13
 -6 -13 -3 0.92 7.56
 -5 -15 -3 158.37 10.83
 -6 -11 -2 43.38 9.14
 -5 -13 -2 4.55 7.43
 2 8 -2 20.33 4.57
 1 3 -1 982.09 39.51
 1 11 1 866 34.97
 -1 2 2 26.7 3.89
 -6 3 3 10.2 8.09
 -5 4 4 15.37 6.46
 1 37 4 20.63 4.95
 -7 17 5 5.26 8.42
 0 26 5 198.68 8.79
 -7 24 6 83.98 9.59
 -6 17 6 248.15 13.87
 -6 24 7 4.79 8.56
 -5 29 8 6.38 7.44
 -4 27 8 112.58 7.81
 3 -22 -29 17.38 5.77
 5 -7 -27 50.88 9.18
 1 -30 -25 2.94 3
 -3 -36 -24 11.21 6.61
 5 -5 -23 11.06 8.33
 2 -25 -22 1.32 4.2
 4 -13 -22 1.54 6.01
 5 -4 -22 2.52 8.19
 -1 -33 -20 18.13 3.7
 5 -2 -20 66.97 8.85
 5 2 -17 43.61 8.71
 4 -7 -16 247.55 13.2
 -2 -31 -15 106.43 7.48
 5 8 -14 41.54 8.63
 3 -9 -12 595.89 25.42
 2 -14 -11 74 5.77
 4 2 -11 385.91 18.18
 5 17 -11 197.74 12.07
 5 21 -10 138.7 11.12
 5 27 -9 60.96 8.83
 -4 -24 -8 44.67 6.89
 3 -1 -8 14.77 6.52
 5 37 -8 2.77 7.58
 5 38 -8 105.74 10.67
 5 39 -8 5.13 8.64
 5 40 -8 54.69 9.3
 5 41 -8 5.45 7.6
 5 42 -8 4.35 8.5
 5 43 -8 7.62 8.39
 5 44 -8 15.75 8.64
 5 45 -8 7.17 8.48
 4 14 -7 211.73 11.52
 4 35 -4 6.48 7.52
 4 48 -4 69.75 9.05
 3 16 -3 432.52 19.89
 3 31 -1 13.64 6.78
 -6 -6 0 -0.38 7.51
 -4 -9 0 464.97 21.06
 -3 -6 1 115.7 7.87
 2 24 1 657.16 27.8
 -7 4 2 6.38 8.33
 2 38 2 202.12 10.73
 2 39 2 6.48 6.01
 2 40 2 122.62 8.44
 2 41 2 6.09 5.44
 2 42 2 35.71 5.92
 2 43 2 0 6.19
 2 44 2 26.09 6.39
 2 45 2 -0.27 5.9
 1 23 3 42.79 4.82
 -7 12 4 113.43 10.82
 -6 7 4 104.41 9.27
 -3 4 4 2.72 5.81
 1 36 4 712.45 29.56
 -1 16 5 238.58 9.96
 -7 25 6 -0.83 8.05
 -6 25 7 -1.25 8.17
 -5 20 7 42.41 6.86
 -5 30 8 28.56 7.46
 4 -16 -30 0.81 6.94
 4 -16 -29 0 7.46
 3 -22 -28 0.1 4.81
 5 -7 -26 91.37 9.96
 -4 -35 -22 11.2 7.87
 -2 -35 -22 2.51 5.05
 -3 -35 -21 3.83 6.55
 5 -1 -19 9.73 7.96
 -3 -33 -17 71.26 7.42
 -5 -31 -16 3.14 7.84
 4 -4 -14 63.63 7.34
 2 -17 -13 98.44 5.93
 5 10 -13 99.87 9.59
 5 13 -12 -0.06 6.9
 -2 -27 -11 126.49 7.69
 4 7 -9 829.75 35.12
 5 26 -9 141.84 10.83
 -6 -21 -8 97.11 9.96
 -5 -23 -8 3.81 7.85
 -3 -24 -8 254.89 12.89
 4 10 -8 9.85 6.26
 5 35 -8 12.92 8.91
 5 36 -8 161.31 12.05
 -5 -20 -6 8.04 7.54
 -4 -21 -6 156.36 9.98
 -3 -21 -6 -0.21 5.68
 4 18 -6 11.51 6.49
 4 24 -5 583.43 26
 2 1 -4 47.69 5.27
 4 33 -4 10.88 7.18
 4 34 -4 100.64 8.51
 4 49 -4 0.33 8.55
 4 50 -4 89.11 9.66
 2 12 -1 1047.57 42.65
 3 30 -1 44.07 6.86
 -7 -2 0 68.91 10.12
 -5 -8 0 125.28 9.18
 -7 1 1 4.93 8.9
 -6 -3 1 85.19 8.63
 -6 0 2 362.32 17.9
 -3 -3 2 21.05 5.3
 2 37 2 -2.18 6
 2 46 2 86.87 7.98
 -7 8 3 5.19 8.89
 -5 1 3 1.87 7.37
 -4 0 3 718.07 30.76
 -1 6 3 64.52 4.44
 1 35 4 -1.08 4.22
 -7 18 5 6.71 8.44
 -6 12 5 198.83 12.69
 -5 9 5 230.22 12.8
 -2 11 5 37.41 4.45
 -5 14 6 296.18 14.87
 -4 19 7 579.59 25.03
 -3 20 7 181.35 9.74
 -4 28 8 2.82 5.55
 -3 30 8 23.35 4.96
 5 -8 -29 2.34 8.63
 4 -16 -28 28.97 7.05
 3 -22 -27 -1.63 5.34
 4 -15 -25 18.2 6.48
 2 -26 -24 0 4.11
 3 -21 -24 -0.88 5.48
 5 -6 -24 -4.98 8.3
 4 -14 -23 3.54 6.08
 -5 -33 -20 24.3 8.24
 -5 -32 -18 4.71 7.99
 3 -17 -18 113.36 7.77
 5 0 -18 -1.92 7.91
 3 -16 -17 111.02 7.61
 -5 -30 -15 9.7 7.93
 -2 -30 -14 19.55 5.22
 -2 -28 -12 33.68 5.05
 0 -24 -12 52.13 2.9
 5 16 -11 2.31 7.04
 4 4 -10 147.21 9.85
 5 20 -10 6.86 7.27
 -5 -24 -9 128.26 10.61
 5 25 -9 0.63 8.63
 -2 -23 -8 5.01 5.01
 5 33 -8 13.85 8.12
 5 34 -8 84.72 10.16
 3 11 -4 428.35 19.39
 4 32 -4 13.35 7.17
 4 51 -4 -0.02 7.89
 -1 -12 -3 3020.38 120.04
 -6 -8 -1 -1.37 8.32
 -3 -11 -1 62.98 7.12
 3 29 -1 10.81 6.25
 -5 -5 1 280.25 15.05
 -4 -6 1 7.62 7.21
 -5 -2 2 53.05 7.34
 2 36 2 398.09 18.11
 2 47 2 1.57 7.09
 -6 4 3 71.5 8.09
 -7 13 4 -1.55 8.57
 -4 8 5 126.24 9.09
 -7 26 6 71.29 9.33
 -6 18 6 0.43 8.1
 -4 13 6 36.83 6.04
 -6 26 7 8.77 7.89
 -5 21 7 9.04 6.81
 -5 31 8 17.17 7.33
 5 -8 -28 10.5 8.39
 -4 -35 -23 9.27 8.11
 1 -29 -22 94.56 5.13
 5 -4 -21 7.37 8.21
 -4 -34 -20 15.39 7.33
 4 -12 -20 187.64 11.26
 -3 -34 -19 38.82 6.83
 3 -18 -19 10.31 5.26
 4 -11 -19 3.89 6.83
 -4 -33 -18 0.38 7.01
 -2 -33 -18 71.37 6.54
 4 -10 -18 154.23 10.37
 3 -15 -16 10.06 5.01
 5 3 -16 80.41 8.82
 -4 -31 -15 155.75 10.43
 4 -6 -15 27.39 6.46
 5 7 -14 57.33 8.92
 -2 -29 -13 275.55 12.99
 3 -11 -13 -0.27 4.92
 5 12 -12 58.3 7.77
 -1 -24 -10 314.93 13.6
 -6 -22 -9 16.25 7.32
 -4 -25 -9 3.1 6.77
 5 24 -9 200.76 12.54
 5 32 -8 6.63 8.87
 4 13 -7 1.66 5.77
 3 4 -6 29.1 6.76
 -6 -16 -5 51.22 8.57
 -5 -18 -5 -0.19 6.95
 2 -2 -5 832.84 33.99
 4 23 -5 76.12 7.96
 4 31 -4 7.01 7.25
 4 52 -4 50.29 8.85
 2 4 -3 4.26 4.26
 -6 -10 -2 12.94 8.5
 -2 -12 -2 1436.86 57.89
 -5 -10 -1 541.47 24.28
 -4 -11 -1 296.09 15.05
 -2 -7 0 1126.29 45.64
 -2 -1 2 246.19 11.44
 2 35 2 9.93 5.87
 -7 9 3 65.99 8.86
 -6 8 4 12.12 7.2
 -4 4 4 315.9 15.86
 1 34 4 241.3 11.46
 -7 19 5 6.65 8.5
 -6 13 5 18.08 7.48
 -7 27 6 1.2 7.94
 -3 14 6 262.94 12.88
 -2 17 6 11.2 3.99
 -6 27 7 27.43 8.69
 -5 32 8 11.83 7.97
 -4 29 8 260.99 13.05
 -3 31 8 11.6 4.47
 2 -27 -28 -1.55 4.51
 4 -16 -27 22.88 6.92
 5 -8 -27 -0.6 8.17
 5 -5 -22 15.87 7.59
 -5 -33 -21 12.91 8.35
 4 -13 -21 12.93 6.48
 -2 -34 -20 12.73 5.26
 2 -24 -20 251.64 11.83
 5 -3 -20 31.7 7.98
 5 -2 -19 3.56 7.62
 6 14 -18 65.02 9.4
 -1 -31 -17 214.64 10.2
 4 -9 -17 133.86 9.11
 5 1 -17 5.84 7.91
 -3 -32 -16 1.04 6.04
 6 19 -16 30.09 8.02
 -5 -29 -14 43.98 7.67
 5 9 -13 56.82 8.79
 4 -1 -12 -1.53 6.58
 -6 -24 -11 81.32 9.4
 5 15 -11 99.89 8.81
 -6 -23 -10 3.3 7.8
 -5 -25 -10 5.51 7.46
 -4 -26 -10 316.37 16.14
 5 19 -10 219.24 12.86
 -3 -25 -9 2.62 6.12
 2 -9 -8 393.29 16.9
 -6 -19 -7 184.7 12.53
 -5 -21 -7 5.43 7.93
 -4 -22 -7 9.23 6.86
 3 1 -7 58.51 7.23
 4 17 -6 192.94 11.69
 -2 -18 -5 2.04 5.21
 -1 -16 -5 647.42 26.36
 3 7 -5 1128.22 46.4
 -6 -14 -4 163.65 11.37
 -5 -16 -4 3.25 7.14
 1 -6 -4 1106.32 44.23
 4 30 -4 5.41 7.16
 -6 -12 -3 113.55 10.1
 3 15 -3 136.87 9.64
 -5 -12 -2 390.57 18.86
 -4 -13 -2 38.36 6.41
 -3 -13 -2 49.16 7.16
 -1 -7 -1 4306.78 170.92
 3 28 -1 401.35 18.42
 -7 -1 0 6.01 8.99
 -6 -5 0 192.04 11.96
 -7 2 1 20.18 9.25
 -6 -2 1 172.63 11.28
 2 23 1 2.87 6.11
 -6 1 2 -1.06 8
 2 34 2 170.08 9.79
 -7 14 4 89.17 10.21
 -3 9 5 897.01 37.04
 -7 28 6 40.32 8.44
 -6 19 6 250.17 14.36
 -5 15 6 133.82 9.35
 -2 25 7 38.8 4.16
 3 -22 -26 24.09 5.78
 4 -15 -24 32.64 6.61
 5 -6 -23 -1.63 8.21
 3 -19 -20 291.52 14.06
 -5 -31 -17 9.94 7.94
 6 16 -17 54.49 8.83
 3 -14 -15 207.84 10.76
 -4 -30 -14 0.19 7.46
 -5 -28 -13 22.09 7.93
 -6 -25 -12 4.79 7.96
 -5 -27 -12 62.28 8.15
 -5 -26 -11 3.24 7.92
 4 1 -11 -1.85 6.64
 3 -6 -10 11.34 6.18
 5 18 -10 5.99 7.1
 3 -4 -9 454.3 20.17
 4 6 -9 96.51 8.66
 5 23 -9 8.27 8.23
 4 9 -8 263.91 13.98
 2 -7 -7 474.77 20
 4 22 -5 352.88 17.02
 -4 -17 -4 162.9 9.89
 -3 -17 -4 843.9 35.33
 -2 -16 -4 198.15 10.17
 -1 -14 -4 2609.19 103.81
 4 29 -4 2.15 6.21
 -5 -14 -3 34.44 6.93
 -4 -15 -3 5.76 6.57
 -3 -15 -3 752.86 31.8
 -2 -14 -3 451.88 19.32
 3 20 -2 128.22 9.54
 -5 -7 0 67.97 7.85
 -2 -4 1 409.99 17.64
 2 33 2 32.86 5.55
 -5 2 3 37.89 7.78
 -3 1 3 130.43 8.53
 -6 9 4 58.81 8.2
 1 33 4 57.98 4.97
 -7 20 5 19.29 8.46
 -5 10 5 178.04 10.93
 -7 29 6 0 7.4
 -6 28 7 2.16 8.37
 -5 22 7 157.16 10.41
 -4 20 7 94.29 7.68
 -3 21 7 469.24 20.21
 -4 30 8 2.27 5.4
 5 -9 -29 0.92 8.64
 2 -27 -27 0.96 4.38
 4 -16 -26 8.36 6.56
 5 -8 -26 -0.04 8.14
 5 -7 -24 47.34 8.13
 -2 -35 -23 1.52 5.25
 3 -21 -23 19.19 5.68
 -3 -35 -22 0.47 6.99
 4 -14 -22 14.76 6.77
 -5 -32 -19 -0.36 7.87
 6 11 -19 -0.53 8.75
 5 -1 -18 11.36 7.95
 4 -8 -16 -0.06 5.91
 5 2 -16 69.12 9.04
 6 18 -16 -0.89 8.79
 1 -24 -15 3.79 2.32
 6 21 -15 66.66 9.08
 4 -5 -14 108.27 8.34
 5 6 -14 11.92 8.12
 -4 -29 -13 135.63 10.02
 -4 -28 -12 40.42 7.73
 5 11 -12 64.53 8.73
 -4 -27 -11 16.3 7.64
 5 14 -11 1.63 7.48
 -3 -26 -10 13.69 5.62
 4 3 -10 215.91 11.67
 -6 -20 -8 -2.68 8.22
 5 29 -8 6.07 7.99
 -3 -22 -7 739.34 31.16
 4 12 -7 224.3 12.08
 -6 -7 -1 316.28 16.88
 3 27 -1 10.32 6.09
 -4 -8 0 192.4 11.88
 -3 -8 0 292.95 14.38
 2 16 0 684.16 28.47
 -7 10 3 9.38 8.92
 -4 1 3 18.1 6.95
 1 22 3 789.56 32.19
 -7 15 4 14.49 8.01
 -7 21 5 2.62 8.3
 -6 14 5 112.46 10.34
 -4 9 5 20.08 5.93
 -6 20 6 2.2 8.29
 -4 14 6 338.52 15.95
 -6 29 7 117.94 9.89
 -3 32 8 2.99 4.31
 5 -9 -28 5.63 8.34
 -1 -34 -23 1.44 3.68
 -4 -34 -21 1.68 7.31
 -3 -33 -18 51.42 7.02
 -4 -32 -17 12.87 7.4
 5 0 -17 77.64 9.25
 6 15 -17 2.51 8.03
 -3 -31 -15 44.15 6.96
 5 8 -13 32.28 8.16
 2 -16 -12 1046.27 42.39
 5 22 -9 127.82 10.05
 -5 -22 -8 140.55 10.63
 -1 -21 -8 666.73 27.34
 3 -2 -8 493.68 21.7
 5 28 -8 155.12 11.86
 4 16 -6 365.02 17.44
 -6 -15 -5 2.16 8.88
 4 21 -5 8.75 6.69
 3 10 -4 122.33 8.56
 4 28 -4 166.79 10.79
 -6 -9 -2 116.39 9.87
 2 7 -2 2625.2 104.85
 2 11 -1 1492.19 60.11
 -7 0 0 103.09 10
 -7 3 1 75.13 10.15
 -5 -4 1 51.11 7.39
 -1 -1 1 28.59 3.79
 2 22 1 521.73 22.43
 -6 2 2 222.09 12.91
 -5 -1 2 5.21 6.71
 2 32 2 25.07 5.54
 -3 5 4 1741.27 70.15
 -2 7 4 1128.82 45.56
 1 32 4 98.36 6.27
 -5 16 6 79.56 7.93
 -6 30 7 -1.68 8.18
 -5 23 7 2.79 6.41
 -4 31 8 386.33 17.69
 4 -17 -30 50.7 8.15
 4 -17 -29 41.15 7.34
 5 -9 -27 32.81 8.61
 3 -22 -25 61.28 6.26
 4 -16 -25 17.51 6.47
 5 -6 -22 3.59 7.36
 3 -20 -21 2.13 5.57
 5 -5 -21 55.16 8.91
 -3 -34 -20 15.99 6.36
 5 -4 -20 38.3 8.09
 -4 -33 -19 14.62 7.19
 5 -3 -19 95.86 9.46
 6 10 -19 30.56 9.31
 6 14 -17 102.81 9.91
 1 -25 -16 15.93 2.43
 6 17 -16 55.75 8.74
 4 -7 -15 442.66 20.33
 6 20 -15 0.86 8.9
 -3 -30 -14 25.99 6.22
 3 -13 -14 37.06 5.76
 3 -10 -12 13.72 5.33
 -3 -27 -11 51.22 6.59
 5 17 -10 197.62 12
 -6 -21 -9 94.11 9.79
 -2 -24 -9 894.69 36.78
 5 21 -9 66.96 8.13
 -4 -23 -8 17.87 6.93
 5 27 -8 16.62 8.82
 5 38 -7 122.96 10.21
 5 39 -7 -4.24 8.79
 5 40 -7 14.71 8.79
 5 41 -7 9.18 8.57
 5 42 -7 3.68 8.45
 5 43 -7 -0.53 8.53
 5 44 -7 6.64 8.41
 5 45 -7 0.53 8.5
 5 46 -7 19.59 7.84
 -4 -20 -6 3.6 6.53
 -6 -13 -4 7.88 8.88
 4 27 -4 6.04 7.19
 -6 -11 -3 26.52 8.88
 3 14 -3 361.84 17.05
 3 19 -2 23.61 7.47
 -5 -9 -1 46.42 7.38
 3 26 -1 984.87 40.88
 -6 -4 0 11.3 7.21
 -6 -1 1 2.49 8.18
 -4 -5 1 1501.96 61.5
 -3 -5 1 165.65 9.81
 -3 -2 2 1621.53 65.53
 -7 11 3 9.18 9.09
 -2 3 3 1215.64 49.02
 -7 16 4 31.24 8.12
 -6 10 4 109.69 9.38
 -4 5 4 1.22 7.28
 -7 22 5 63.09 9.39
 -6 15 5 161.39 11.02
 -5 11 5 18.85 7.05
 -6 21 6 106.74 10.03
 -6 31 7 183.21 12.36
 -4 21 7 353.66 16.48
 -3 33 8 23.55 4.48
 4 -17 -28 11.26 6.49
 2 -27 -26 52.28 5.26
 -3 -35 -23 11.95 6.64
 2 -26 -23 39.81 4.69
 5 -7 -23 14.22 7.29
 -5 -32 -20 -0.47 8.32
 6 8 -20 3.94 8.75
 4 -12 -19 294.48 15.12
 -5 -31 -18 48.94 9.38
 0 -28 -16 100.24 4.63
 -5 -29 -15 4.33 7.87
 1 -23 -14 52.46 3.42
 5 5 -14 50.04 8.67
 6 23 -14 11.83 9.21
 -3 -29 -13 30.3 6.6
 -3 -28 -12 103.31 7.99
 4 -2 -12 421.49 19.48
 5 10 -12 27.5 7.28
 -1 -25 -11 2.6 3.26
 5 13 -11 5.24 6.93
 -6 -22 -10 66.17 8.96
 2 -13 -10 2.71 4.58
 -5 -23 -9 14.75 7.99
 4 5 -9 674.05 29.13
 4 8 -8 8.45 6.28
 5 26 -8 226.07 13.44
 -6 -18 -7 4.04 7.32
 -2 -21 -7 425.72 18.6
 5 36 -7 197.99 13.3
 5 37 -7 6.19 8.94
 5 47 -7 0.21 8.49
 2 -5 -6 24.04 4.56
 3 3 -6 208.18 11.1
 -5 -17 -5 238.92 13.01
 3 6 -5 1.33 6.56
 4 20 -5 84.48 8.51
 4 41 -3 65.82 9.74
 4 42 -3 28.53 8.64
 4 43 -3 37.45 9.49
 -5 -11 -2 24.77 7.95
 -4 -10 -1 364.26 17.66
 -1 -4 0 8.32 4.23
 3 40 0 163.26 10.47
 3 41 0 92.93 8.74
 3 42 0 29.51 7.08
 3 43 0 96.24 9.28
 3 44 0 -0.17 7.64
 2 31 2 81.54 6.7
 -5 3 3 162.21 10.8
 -7 23 5 2.73 8.24
 -3 15 6 481.58 20.96
 -5 24 7 282.41 14.41
 -3 22 7 367.69 16.34
 -4 32 8 3.08 6.14
 3 -23 -29 6.54 5.38
 4 -17 -27 2.95 6.21
 5 -9 -26 34.74 8.46
 5 -8 -24 11.45 7.82
 -4 -34 -22 0.25 7.22
 4 -13 -20 2.17 6.31
 5 -2 -18 3.61 7.86
 2 -22 -17 1.61 3.5
 4 -10 -17 78.04 7.88
 -1 -30 -16 0 3.88
 2 -21 -16 195.67 9.43
 5 1 -16 7.05 8
 6 16 -16 41.96 8.33
 6 19 -15 115.96 10.22
 -5 -28 -14 42.47 8.4
 4 -4 -13 53.42 7.02
 5 7 -13 114.6 9.76
 -6 -24 -12 118.58 10.54
 -6 -23 -11 7.75 8.05
 4 0 -11 675.44 28.94
 -5 -24 -10 92.45 9
 5 16 -10 20.91 7.24
 -4 -24 -9 223.02 12.28
 5 20 -9 58.77 8.83
 -3 -23 -8 82.85 7.03
 -5 -20 -7 19.06 7.81
 3 0 -7 207.08 11.41
 4 11 -7 93.57 8.08
 5 34 -7 52.46 8.79
 5 35 -7 9.83 8.75
 -4 -18 -5 4.02 6.59
 -5 -15 -4 140.49 9.66
 -5 -13 -3 21.8 7.37
 4 38 -3 143.67 10.74
 4 39 -3 14.7 8.23
 4 40 -3 66.58 8.78
 4 44 -3 0.47 8.13
 4 45 -3 23.51 8.25
 4 46 -3 47.5 8.59
 4 47 -3 3.84 8.6
 -6 -6 -1 -4.42 8.64
 -3 -10 -1 167.31 10.15
 -2 -9 -1 457.4 19.43
 3 25 -1 40.19 6.77
 -7 1 0 -1.11 8.09
 -5 -6 0 1.44 7.5
 1 6 0 356.38 15.17
 3 38 0 184 10.67
 3 39 0 7.7 6.84
 3 45 0 84.59 9.19
 3 46 0 52.27 7.93
 3 47 0 17.98 8.08
 -7 4 1 4.07 8.96
 -7 12 3 15.51 7.91
 -7 17 4 28.28 7.91
 1 31 4 136.36 7.65
 -3 10 5 43.21 6.15
 -2 12 5 1466.31 58.84
 -6 22 6 2.79 8
 -5 17 6 113.67 8.68
 -4 15 6 160.84 9.58
 -2 26 7 979.21 39.5
 -4 33 8 195.32 11.03
 -3 34 8 118.54 7.02
 5 -10 -29 23.03 8.94
 3 -23 -28 23.94 5.74
 -2 -35 -24 0 5.26
 4 -16 -24 5.38 6.58
 -2 -34 -21 12.29 5.35
 4 -14 -21 115.66 8.6
 6 9 -19 14.82 8.06
 5 -1 -17 8.63 8.03
 6 13 -17 -2.78 7.86
 6 15 -16 41.58 8.41
 2 -20 -15 35.47 4.21
 6 18 -15 2.53 8.07
 6 22 -14 -1.13 7.95
 -5 -27 -13 30.24 7.57
 -5 -26 -12 4.36 7.22
 -5 -25 -11 6.54 7.42
 5 12 -11 4.99 7.61
 4 2 -10 444.4 20.32
 -6 -19 -8 209.27 13.29
 5 25 -8 2.29 7.38
 5 33 -7 0.73 8.75
 4 19 -5 23.98 6.73
 -4 -16 -4 224.38 12.25
 2 0 -4 402.52 17.33
 2 3 -3 1219.99 49.27
 4 36 -3 161.61 11.07
 4 37 -3 -2.57 7.64
 4 48 -3 85.83 9.36
 4 49 -3 0.33 8.64
 -6 -8 -2 10.2 7.79
 -4 -12 -2 384.29 18.11
 3 18 -2 0.76 7.08
 -6 -3 0 127.69 10.15
 3 36 0 222.4 12.27
 3 37 0 0.15 6.62
 3 48 0 112.34 9.5
 -5 -3 1 76.53 8.59
 1 10 1 357.11 15.06
 2 21 1 45.67 6.06
 -7 8 2 -2.04 9.18
 -6 3 2 41.7 8.58
 -5 0 2 78.31 8.57
 2 30 2 3.13 5.14
 -4 2 3 747.16 31.86
 -6 11 4 6.2 8.33
 -7 24 5 94.1 10
 -6 16 5 33.32 8.8
 -5 12 5 141.82 9.75
 -4 10 5 316.37 15.45
 0 25 5 15.42 2.85
 -2 18 6 1.31 4.01
 -5 25 7 1.19 6.44
 -4 22 7 76.66 7.1
 5 -10 -28 26.85 8.57
 3 -23 -27 2.33 5.23
 4 -17 -26 3.23 6.35
 5 -9 -25 56.24 8.84
 -3 -35 -24 8.93 6.71
 1 -30 -24 2.05 2.71
 3 -22 -24 61.92 6.28
 -4 -34 -23 2.5 8.12
 5 -7 -22 4.24 8.02
 -5 -32 -21 1.75 8.26
 5 -6 -21 11.65 7.22
 -4 -33 -20 40.97 7.79
 5 -5 -20 59.33 8.51
 6 7 -20 70.52 9.11
 -2 -33 -19 143.28 8.62
 -1 -32 -19 13.96 3.89
 -4 -32 -18 34.3 7.68
 3 -18 -18 17.18 5.11
 -5 -30 -17 -3.87 8.1
 3 -17 -17 30.4 5.08
 -2 -31 -16 10.67 5.34
 4 -9 -16 106.55 8.05
 -4 -30 -15 5.9 6.94
 4 -6 -14 0.03 6.73
 5 4 -14 132.95 9.9
 6 21 -14 95.56 10.6
 3 -12 -13 17.26 5.33
 6 25 -13 -1.96 8.12
 5 9 -12 124.05 9.47
 -4 -25 -10 2.58 6.58
 -2 -25 -10 3.93 4.95
 5 15 -10 92.9 9.29
 5 19 -9 123.6 10.33
 -5 -21 -8 2.83 7.85
 4 7 -8 934.24 39.07
 5 24 -8 301.34 16.18
 -4 -21 -7 211.46 11.67
 5 32 -7 -2.33 8.92
 4 14 -6 356.26 17.04
 -6 -14 -5 143.24 11.66
 -3 -18 -5 4.7 6.25
 -6 -12 -4 219.65 13.16
 3 9 -4 559.39 24.31
 -6 -10 -3 50.89 8.71
 -4 -14 -3 717 30.52
 3 13 -3 189.42 10.74
 4 35 -3 41.24 8.09
 4 50 -3 76.6 9.19
 -3 -12 -2 52.31 6.55
 3 24 -1 570.93 24.96
 -4 -7 0 752.83 32.46
 2 15 0 223.48 10.68
 3 35 0 26.48 6.27
 3 49 0 2.95 8.06
 -6 0 1 192.3 12
 -3 2 3 733.13 30.71
 1 21 3 353.07 15.12
 -7 18 4 -1.42 8.5
 -7 25 5 3.21 8.13
 -6 23 6 18.67 8.52
 -5 18 6 30.9 7.32
 -4 34 8 -2.98 6.28
 -3 35 8 9.36 4.23
 5 -10 -27 5.07 7.91
 5 -8 -23 22.51 8.22
 4 -15 -22 44.97 6.76
 -3 -34 -21 41.74 7.52
 -1 -33 -21 13.84 3.87
 6 5 -21 70.92 9.82
 -5 -31 -19 72.75 9.29
 5 -4 -19 0.24 8.2
 6 8 -19 1.59 8.71
 2 -23 -18 82.21 5.49
 6 10 -18 84.53 9.38
 6 12 -17 102.85 9.93
 3 -16 -16 155.94 8.76
 6 14 -16 60.72 8.9
 5 2 -15 189.26 11.76
 6 17 -15 104.83 10.73
 -4 -29 -14 131.72 10.32
 2 -19 -14 60.09 4.83
 5 6 -13 2.48 7.67
 -1 -26 -12 569.86 23.51
 -4 -26 -11 269.75 14.53
 3 -7 -10 186.35 10.88
 -6 -20 -9 -1.14 7.14
 3 -5 -9 3.37 6.22
 4 4 -9 38.89 7.3
 -6 -17 -7 152.81 11.67
 4 10 -7 104.47 8.37
 5 31 -7 3.58 7.78
 4 33 -3 87.27 8.16
 4 34 -3 113.37 9.42
 4 51 -3 3.45 7.89
 -7 -1 -1 1.63 8.01
 -5 -8 -1 87.35 8.33
 -7 2 0 65.11 9.2
 3 34 0 128.17 8.79
 -7 5 1 164.03 11.87
 -7 9 2 79.89 9.51
 -2 0 2 127.45 7
 2 29 2 5.19 5.46
 -7 13 3 7.84 9.06
 -5 4 3 -1.46 7.09
 -5 8 4 1.26 6.24
 -3 6 4 52.83 6.5
 1 30 4 24.72 4.62
 -6 17 5 175.05 11.97
 -6 24 6 4.72 9
 -5 26 7 254.79 13.51
 -3 23 7 142.14 8.31
 -4 35 8 52.81 7.2
 4 -18 -30 2.16 7.07
 -2 -35 -25 1.76 5.46
 2 -27 -25 64.82 5.44
 6 6 -20 -0.36 8.74
 -3 -33 -19 55.86 7.42
 3 -19 -19 230.14 11.77
 5 -3 -18 132.78 10.6
 1 -26 -17 252.82 10.68
 5 0 -16 61.5 8.12
 -1 -29 -15 281.68 12.46
 4 -8 -15 8.71 6.57
 6 20 -14 0.04 7.81
 -4 -28 -13 21.53 7.36
 6 24 -13 17.52 8.19
 -4 -27 -12 37.42 7.86
 3 -9 -11 341.32 15.67
 4 -1 -11 3.72 5.83
 5 11 -11 46.19 7.94
 -6 -21 -10 58.47 8.81
 5 14 -10 19.93 6.94
 -3 -24 -9 59.83 6.64
 5 18 -9 10.6 7.97
 3 -3 -8 90 7.67
 5 23 -8 -0.91 7.27
 -5 -16 -5 15.86 7.5
 2 -3 -5 91.1 5.88
 4 18 -5 29.07 6.44
 -3 -16 -4 116.82 8.84
 -3 -14 -3 36.16 6.8
 4 32 -3 17.51 6.54
 -5 -10 -2 324.11 16.13
 -2 -11 -2 5.29 4.61
 1 -1 -2 25.04 3.91
 -6 -5 -1 208.74 12.6
 2 10 -1 326.03 14.66
 -3 -7 0 256.6 12.72
 -2 -6 0 157.43 8.57
 3 33 0 45.79 6.84
 -4 -4 1 14.42 7.31
 -6 4 2 85.37 9.41
 -7 19 4 24.68 8.66
 -6 12 4 247.51 14.32
 -7 26 5 89.66 9.77
 -4 16 6 371.88 17.15
 -3 16 6 17.32 5.92
 -4 23 7 81.83 7.18
 -3 36 8 353.74 15.61
 5 -11 -30 0.55 9.46
 4 -18 -29 1.46 6.79
 5 -11 -29 -2.02 8.4
 3 -23 -26 13.67 5.39
 5 -10 -26 4.2 7.82
 4 -17 -25 48.31 7.07
 -1 -34 -24 2.91 3.9
 5 -9 -24 25.02 6.74
 -4 -33 -21 36.52 8.5
 6 9 -18 2.53 8.74
 -4 -31 -17 11.09 7.49
 5 -2 -17 42.92 8.56
 -3 -31 -16 141.93 9.63
 -2 -30 -15 18.49 5.6
 3 -15 -15 68.12 6.22
 6 16 -15 7.32 8.93
 -1 -28 -14 73.18 5.03
 6 19 -14 164.82 12.35
 -1 -27 -13 134.34 7.07
 0 -25 -13 1.55 1.79
 4 -5 -13 152.72 9.78
 6 23 -13 13.03 9.34
 -6 -23 -12 -0.26 8.1
 5 8 -12 4.65 6.41
 -6 -22 -11 39.75 8.53
 -2 -26 -11 170.8 9.17
 2 -15 -11 395.33 17.07
 -5 -22 -9 114.7 10.18
 -4 -22 -8 61.5 7.04
 -2 -22 -8 486.78 20.91
 5 22 -8 181.2 11.67
 -3 -21 -7 81.77 6.8
 -6 -15 -6 30.36 9.06
 3 2 -6 104.45 7.81
 4 13 -6 46.11 6.93
 3 5 -5 1556.04 63.07
 -5 -14 -4 0.8 7.35
 4 23 -4 -0.65 7.18
 -5 -12 -3 85.1 8.73
 4 31 -3 73.32 7.66
 2 6 -2 1.7 4.34
 3 17 -2 192.9 10.91
 -4 -9 -1 297.65 15.23
 3 23 -1 2.39 6.8
 -6 -2 0 56.92 9.08
 -5 -5 0 47.52 7.44
 3 32 0 43.53 7.19
 -6 1 1 4.48 8.35
 -3 -4 1 353.86 16.27
 -2 -3 1 435.15 18.64
 2 20 1 270.49 12.88
 -5 1 2 6.42 7.41
 -3 -1 2 -0.03 5.33
 2 28 2 160.19 9.34
 -7 14 3 6.52 9
 -6 8 3 133.32 10.73
 -7 27 5 7.34 8.01
 -6 18 5 0.97 7.42
 -5 13 5 30.44 6.57
 -4 11 5 12.84 6.28
 -6 25 6 3.88 8
 -5 19 6 100.18 8.34
 -5 27 7 1.86 7.11
 -3 37 8 0 4.23
 4 -18 -28 7.37 6.8
 5 -11 -28 2.21 7.99
 5 -7 -21 65.69 8.93
 6 4 -21 -5.83 8.78
 -5 -31 -20 43.7 9.07
 3 -20 -20 3.56 5.18
 4 -14 -20 141.94 9.5
 5 -6 -20 1.6 7.92
 -4 -32 -19 17.08 7.57
 2 -24 -19 60.11 5.12
 6 7 -19 24.01 7.94
 -5 -30 -18 3 8.09
 4 -12 -18 171.01 10.69
 6 13 -16 6.04 8.04
 -5 -28 -15 47.03 8.62
 5 1 -15 -3.48 8.22
 -2 -29 -14 171.61 9.58
 1 -22 -13 62.17 3.66
 5 5 -13 135.99 9.6
 6 22 -13 13.64 8.19
 -2 -27 -12 150.71 8.46
 6 27 -12 15.53 8.22
 -5 -23 -10 55.94 8.56
 -3 -25 -10 6.59 5.68
 4 1 -10 13.47 6
 5 17 -9 104.16 9.74
 -6 -18 -8 10.48 7.52
 4 6 -8 9.42 6.36
 -5 -19 -7 4.22 7.55
 -1 -19 -7 541.28 22.35
 -6 -13 -5 7.69 7.67
 -2 -17 -5 639.79 26.8
 -6 -9 -3 46.28 8.23
 3 12 -3 537.77 23.75
 -6 -7 -2 237.66 13.67
 -1 -9 -2 1009.7 40.58
 -7 0 -1 184.81 12.69
 -7 3 0 46.51 9.66
 -5 -2 1 59.6 7.69
 -7 10 2 0.14 9.27
 -7 20 4 26.65 8.56
 1 29 4 14.65 4.66
 -7 28 5 56.84 9.19
 -3 11 5 303.37 14.24
 -1 24 6 145.58 6.31
 -4 24 7 128.89 8.41
 -2 27 7 239.98 10.69
 4 -18 -27 3.57 6.56
 5 -10 -25 17.51 7.95
 3 -22 -23 76.9 6.68
 -3 -34 -22 33.71 7.04
 -2 -34 -22 24.89 5.75
 5 -8 -22 28.28 7.39
 6 5 -20 33.01 9.01
 5 -5 -19 213.05 12.94
 6 8 -18 38.44 8.25
 4 -11 -17 16.57 6.53
 5 -1 -16 -0.5 7.16
 -3 -30 -15 8.61 6.44
 6 15 -15 38.47 9.36
 -5 -27 -14 12.58 7.14
 4 -7 -14 233.06 12.66
 6 18 -14 -0.18 9.19
 -5 -26 -13 37.96 8.44
 -2 -28 -13 0.71 4.66
 3 -11 -12 49.97 5.64
 6 26 -12 61.87 9.08
 -5 -24 -11 14.64 7.46
 5 10 -11 -2.31 6.75
 1 -18 -10 1.43 2.66
 5 13 -10 2.57 7.71
 -6 -19 -9 118.51 9.84
 5 21 -8 14.1 7.99
 3 -1 -7 56.78 6.99
 4 9 -7 273.23 14.25
 5 27 -7 2.51 8.62
 5 38 -6 64.58 8.74
 5 39 -6 16.76 8.69
 5 40 -6 41.33 9
 5 41 -6 62.01 9.41
 5 42 -6 17.84 7.74
 5 43 -6 67.35 8.8
 5 44 -6 10.39 8.47
 5 45 -6 18.21 8.61
 5 46 -6 32.91 8.99
 5 47 -6 6.16 8.67
 -4 -17 -5 132.48 9.35
 -6 -11 -4 9.19 7.65
 3 8 -4 174.06 10.03
 4 22 -4 444.07 20.61
 -2 -13 -3 1.74 4.35
 4 30 -3 9.92 7.12
 -4 -11 -2 21.59 6.9
 -5 -7 -1 23.49 6.93
 1 2 -1 321.46 13.91
 3 22 -1 540.97 23.9
 2 14 0 1328.73 53.7
 3 31 0 92.15 7.76
 -6 5 2 29.86 7.72
 -7 15 3 42.04 9.4
 -5 5 3 445.62 20.76
 -4 3 3 138.9 9.63
 -6 13 4 8.74 7.31
 -5 9 4 409.49 19.41
 -7 29 5 10.76 8.11
 -6 26 6 15.46 8.32
 -4 17 6 204.69 10.96
 0 41 6 87.03 5.16
 0 42 6 21.17 3.45
 0 43 6 128.18 6.37
 -5 28 7 114.24 9.52
 -3 24 7 230.86 11.38
 5 -11 -27 13.15 8.17
 3 -23 -25 5.41 5.04
 4 -17 -24 73.18 7.86
 5 -9 -23 7.34 7.88
 -4 -33 -22 30.51 8.49
 2 -26 -22 85.49 5.91
 6 2 -22 3.07 7.64
 -5 -31 -21 21.68 8.61
 4 -15 -21 35.34 6.52
 6 6 -19 2.03 8.5
 -3 -32 -18 5.86 6.61
 -2 -32 -18 32.84 5.86
 5 -4 -18 2.42 7.65
 -5 -29 -17 30.49 8.53
 -4 -30 -16 5.6 6.8
 4 -10 -16 0.72 6.09
 6 12 -16 84.28 9.5
 0 -27 -15 2.35 1.77
 3 -14 -14 82.67 6.42
 2 -18 -13 2.6 3.7
 6 21 -13 92.62 10.72
 -5 -25 -12 0.88 8.05
 5 7 -12 225.14 12.71
 -3 -26 -11 47.46 6.74
 -4 -23 -9 15.68 7.11
 -1 -22 -9 -0.01 3.99
 4 3 -9 262.74 13.34
 5 16 -9 191.73 11.74
 -5 -20 -8 48.72 8.55
 2 -10 -8 1179.06 47.55
 2 -8 -7 432.71 18.42
 5 26 -7 240.06 13.88
 1 -11 -6 267.77 11.21
 5 36 -6 75.77 10.07
 5 37 -6 3.75 8.66
 5 48 -6 53.36 9.29
 -4 -15 -4 90.99 8.08
 -2 -15 -4 419.07 18.25
 -4 -13 -3 14.65 6.78
 4 29 -3 70.39 8.2
 3 16 -2 214.06 12.02
 -6 -4 -1 2.06 7.48
 -3 -9 -1 352.06 16.43
 -4 -6 0 10.15 7.86
 3 30 0 48.64 6.73
 -7 11 2 15.79 8.26
 2 27 2 113.36 8.18
 -6 9 3 4.92 8.18
 -2 4 3 0.04 4.15
 -7 21 4 20.2 8.61
 -7 30 5 4.51 9.11
 -6 19 5 133.02 10.98
 -5 14 5 168.2 10.61
 -6 27 6 46.48 8.51
 -5 20 6 27.82 6.78
 0 40 6 191.27 8.8
 -5 29 7 -1.18 7.39
 4 -18 -26 4.95 6.72
 3 -21 -21 138.27 8.5
 6 3 -21 28.31 9.05
 -3 -33 -20 14.35 7.02
 -5 -30 -19 6.84 8.35
 5 -3 -17 35.83 9.07
 6 14 -15 26.51 9.1
 0 -26 -14 369.13 14.98
 6 17 -14 164.04 11.86
 -3 -28 -13 156.97 10.04
 6 20 -13 18.35 8.25
 -3 -27 -12 35.32 6.73
 6 25 -12 0.3 8.28
 -6 -20 -10 12.33 8.31
 -3 -22 -8 50.09 6.62
 5 20 -8 45.41 8.3
 -4 -20 -7 4.11 6.35
 1 -13 -7 4.29 2.37
 4 12 -6 450.53 20.65
 5 35 -6 30.44 9.42
 4 16 -5 374.13 18.04
 4 21 -4 6.95 6.49
 1 -4 -3 566.27 23.12
 4 28 -3 102 8.47
 -5 -9 -2 165.32 10.55
 -7 1 -1 0 8.71
 -7 4 0 10.84 9.21
 -6 -1 0 11.62 7.75
 -5 -4 0 13.26 6.99
 -6 2 1 176.39 11.31
 -4 -3 1 869.16 36.57
 -5 2 2 54.02 7.45
 -4 0 2 836.76 35.18
 -1 3 2 228.81 10.2
 -7 16 3 10.55 8.9
 -3 3 3 367.86 16.53
 1 20 3 131.45 6.93
 -7 22 4 51.85 9.18
 -6 14 4 178.38 12.1
 -4 12 5 461.97 20.75
 -2 13 5 227.58 10.42
 -3 17 6 781.52 32.49
 -2 19 6 118.09 6.76
 -4 25 7 -1.58 6.04
 5 -12 -30 23.34 9.66
 3 -24 -29 20.55 5.39
 5 -12 -29 39.78 8.93
 5 -11 -26 1.91 7.7
 2 -27 -24 34.36 4.51
 -3 -34 -23 23.72 7.02
 4 -16 -22 1.2 6.22
 -4 -32 -20 3.97 7.51
 -2 -33 -20 88.8 7.1
 6 4 -20 9.94 8.62
 -4 -31 -18 -0.22 7.45
 6 7 -18 -0.75 8.75
 6 11 -16 4.59 8.89
 -4 -29 -15 114.61 9.37
 5 0 -15 355.62 17.91
 5 4 -13 79.13 8.92
 -6 -22 -12 54.73 9.05
 6 24 -12 112.7 11.11
 -6 -21 -11 32.69 8.48
 4 -2 -11 384.01 18.09
 5 9 -11 185.07 11.35
 -4 -24 -10 250.11 13.69
 4 0 -10 717.05 30.57
 5 12 -10 29.97 7.19
 -5 -21 -9 36.47 8.38
 3 -6 -9 93.35 8.05
 -6 -17 -8 186.55 12.09
 5 25 -7 -5.57 8.29
 -6 -14 -6 139.41 10.82
 5 33 -6 55.19 9.68
 5 34 -6 32.25 8.3
 -5 -15 -5 96.1 8.33
 3 4 -5 1.71 5.68
 -5 -13 -4 6.89 7.3
 -5 -11 -3 17.19 7.32
 3 11 -3 59.48 6.75
 -6 -6 -2 2.14 7.43
 3 29 0 181.38 10.58
 -5 -1 1 35.8 7.79
 2 19 1 1.18 5.43
 -5 10 4 7.2 6.44
 1 28 4 641.07 26.55
 -6 20 5 9.16 8.43
 -6 28 6 3.67 8.59
 -5 21 6 65.85 7.54
 0 39 6 62.46 4.29
 -5 30 7 14.15 7.44
 2 -28 -28 34.92 4.93
 3 -24 -28 1.8 5.38
 5 -12 -28 20.66 8.14
 -1 -34 -25 15.24 4.19
 -4 -33 -23 23.89 7.95
 5 -8 -21 35.62 7.5
 5 -7 -20 74.26 8.73
 5 -6 -19 2.15 8.21
 6 5 -19 21.44 8.95
 -5 -28 -16 42.82 8.64
 4 -9 -15 178.36 10.61
 6 13 -15 1.46 8.79
 -4 -28 -14 6.44 7.2
 6 16 -14 1.67 8.01
 -4 -27 -13 41.78 7.76
 3 -13 -13 35.56 5.13
 4 -6 -13 10.8 6.35
 6 19 -13 147.78 11.88
 -4 -26 -12 177.47 11.53
 5 6 -12 7.95 7.69
 6 23 -12 10.12 8.32
 -4 -25 -11 7.82 7.44
 6 29 -11 11.11 8.05
 -2 -23 -9 4.1 4.65
 5 15 -9 44.79 7.67
 4 5 -8 1367.01 56.05
 5 19 -8 32.04 8.03
 -5 -18 -7 15.87 7.68
 -2 -20 -7 35.39 5.72
 4 8 -7 21.77 6.56
 5 24 -7 270.48 14.69
 2 -6 -6 56.91 5.14
 3 1 -6 5 6.26
 5 32 -6 -2.23 8.64
 -6 -12 -5 204.46 12.75
 -3 -17 -5 132.82 9.15
 -6 -10 -4 126.57 11.08
 2 -1 -4 40.12 5
 -6 -8 -3 10.97 7.81
 2 2 -3 141.08 7.7
 4 27 -3 21.64 7.56
 -3 -11 -2 12.66 5.83
 -6 -3 -1 109.15 9.66
 -4 -8 -1 152.92 10.75
 -2 -8 -1 84.44 6.07
 2 9 -1 877.45 35.92
 -3 -6 0 82.77 6.9
 -7 12 2 -3.9 7.8
 -6 6 2 0 6.49
 2 26 2 668.34 28.28
 -7 17 3 57.59 9.47
 -6 10 3 191.33 12.59
 -5 6 3 0 6.31
 -4 4 3 338.2 16.25
 -1 7 3 850.93 34.17
 -7 23 4 4.06 8.42
 -5 15 5 118.26 9.11
 -6 29 6 87.22 9.22
 -4 18 6 14.95 6.48
 -5 31 7 -3.87 7.29
 -3 25 7 68.84 5.66
 4 -19 -30 50.76 7.78
 4 -19 -29 37.43 7.15
 4 -18 -25 2.17 5.94
 5 -11 -25 10.26 7.7
 4 -17 -23 97.37 8.39
 5 -9 -22 1.55 7.46
 6 1 -22 3.46 8.41
 6 2 -21 18.25 8.88
 2 -25 -20 -0.23 3.73
 -5 -29 -18 37.22 8.74
 5 -5 -18 180.99 11.85
 6 8 -17 10.69 8.81
 5 -2 -16 73.68 9.17
 6 10 -16 59.97 8.98
 -5 -27 -15 0.01 7.21
 6 28 -11 49.34 8.81
 -5 -22 -10 32.75 7.96
 5 11 -10 31.97 6.96
 -6 -18 -9 1.27 8.13
 4 2 -9 75.26 7.39
 -4 -21 -8 215.49 11.97
 3 -4 -8 180.01 10.42
 -1 -17 -6 147.74 7.29
 4 11 -6 16.15 6.6
 5 31 -6 33.59 9.11
 4 15 -5 28.74 7.29
 -3 -15 -4 419.51 19.17
 3 7 -4 1101.91 45.4
 4 20 -4 131.13 9.3
 -3 -13 -3 43.96 7.1
 3 15 -2 70.36 7.67
 4 39 -2 26.17 8.31
 4 40 -2 50.5 8.66
 4 41 -2 126.13 10.61
 4 42 -2 12.22 8.34
 4 43 -2 98.51 10.5
 4 44 -2 0.08 8.03
 4 45 -2 111.18 10.12
 4 46 -2 9.36 7.91
 4 47 -2 22.64 8.17
 -7 2 -1 103.81 10.64
 -5 -6 -1 14.35 7.03
 -7 5 0 76.23 10.42
 -6 0 0 67.83 8.32
 3 28 0 486.94 21.69
 -6 3 1 62.77 9.25
 -3 0 2 2033.94 81.83
 2 42 3 4.07 5.99
 2 43 3 72.02 7.29
 2 44 3 13.18 6.35
 -7 24 4 83.3 8.9
 -6 15 4 19.39 7.7
 -6 21 5 87.13 9.83
 -3 12 5 4.92 6.1
 -1 17 5 480.75 19.4
 -6 30 6 3.31 8.31
 0 38 6 265.71 11.52
 -4 26 7 72.65 6.87
 -2 28 7 384.99 16.21
 4 -19 -28 11.8 6.78
 3 -24 -27 2.96 5.19
 5 -12 -27 20.27 8.67
 -4 -33 -24 13.84 8.04
 -3 -34 -24 14.95 7.1
 3 -23 -24 0.56 5.01
 -2 -34 -23 34.34 6.02
 5 -10 -23 68.7 8.25
 3 -22 -22 63.92 6.33
 -5 -30 -20 3.65 8.08
 6 3 -20 24.36 8.9
 4 -14 -19 180.38 10.82
 3 -19 -18 161.65 9.26
 4 -13 -18 4.3 6.52
 6 6 -18 0 8.71
 -2 -31 -17 0.6 5.44
 3 -18 -17 11.71 4.89
 4 -12 -17 173.44 10.53
 3 -17 -16 5.83 4.42
 6 12 -15 26.39 9.32
 -5 -26 -14 74.25 8.5
 4 -8 -14 66.33 7.63
 6 15 -14 61.67 9.2
 6 18 -13 5.14 9.01
 2 -17 -12 433.99 18.42
 6 22 -12 87.95 9.81
 -5 -23 -11 25.41 7.93
 3 -10 -11 381.51 17.26
 5 8 -11 -0.39 6.62
 6 27 -11 1.49 9.09
 -3 -23 -9 20.41 6.21
 5 14 -9 193.7 11.73
 5 18 -8 1.99 7.76
 5 23 -7 3.9 8.17
 -5 -16 -6 60.58 7.6
 5 30 -6 10.7 8.89
 1 -9 -5 433.51 17.72
 -1 -11 -3 10.32 3.23
 4 26 -3 269.6 14.07
 -6 -5 -2 283.95 15.42
 -4 -10 -2 341.11 16.27
 2 5 -2 2689.6 107.38
 4 37 -2 1.57 7.64
 4 38 -2 62.35 8.79
 4 48 -2 10.15 7.79
 4 49 -2 1.58 7.82
 2 13 0 0.6 4.7
 -7 9 1 59.04 9.96
 -3 -3 1 -1.29 5.49
 -7 13 2 1.23 9.11
 -5 3 2 20.7 6.81
 -7 18 3 -0.8 8.58
 2 40 3 82.31 7.09
 2 41 3 78.94 7.03
 2 45 3 46.36 7.4
 2 46 3 51.44 7.26
 -4 13 5 75.69 7.29
 -5 22 6 199.36 11.85
 -5 32 7 2.7 7.54
 2 -28 -27 18.18 4.46
 -1 -33 -22 72.21 5.45
 -4 -32 -21 -3.21 7.37
 -3 -33 -21 -1.62 6.52
 -3 -32 -19 -1.49 6.24
 3 -20 -19 34.74 5.58
 6 4 -19 10.57 8.54
 5 -4 -17 4.08 7.67
 5 -1 -15 0.31 7.79
 -5 -25 -13 5.45 7.35
 5 3 -13 104.23 8.87
 -5 -24 -12 4.03 7.48
 5 5 -12 254.08 13.52
 6 21 -12 28.69 8.61
 6 26 -11 117.64 11.46
 -6 -19 -10 117.7 10.51
 2 -14 -10 57.28 5.28
 -5 -19 -8 1.95 7.86
 -3 -20 -7 274.4 13.32
 3 -2 -7 184.48 10.55
 -6 -13 -6 7.6 8.96
 5 29 -6 32.41 9.09
 -4 -16 -5 85.73 7.42
 -4 -12 -3 471.48 21.14
 4 25 -3 8.11 6.45
 -5 -8 -2 30.21 7.73
 4 36 -2 95.99 9.27
 4 50 -2 27.2 8.2
 -5 -3 0 0.3 7.48
 -4 -5 0 1042.35 43.46
 3 27 0 59.95 6.88
 -5 0 1 261.32 13.95
 1 9 1 6568.47 260.46
 -4 1 2 257.94 14.27
 -2 1 2 226.97 10.55
 2 25 2 -2.79 5.99
 -6 11 3 0.71 7.4
 2 38 3 157.27 9.37
 2 39 3 23.44 5.92
 -7 25 4 3.94 8.33
 -6 16 4 93.01 10.13
 -5 11 4 146.36 10.22
 -6 22 5 64.76 9.16
 -5 16 5 58.16 7.64
 0 24 5 261.05 10.96
 -6 31 6 135.45 11.08
 -4 19 6 313 14.81
 -3 18 6 -0.64 5.5
 0 37 6 0.77 3.05
 -5 33 7 -0.88 7.94
 -4 27 7 62.27 7
 5 -13 -30 -2.54 9.15
 4 -19 -27 11.59 6.56
 5 -12 -26 -1.93 7.64
 6 -1 -23 -1.44 8.72
 6 0 -22 0.15 8.57
 -5 -30 -21 -0.38 8.41
 4 -16 -21 49.47 7.1
 6 1 -21 -1.27 8.74
 -4 -31 -19 5.02 7.63
 1 -27 -18 -0.05 2.22
 6 7 -17 3.64 8.66
 -3 -30 -16 5.13 6.44
 4 -11 -16 31.2 6.52
 3 -16 -15 92.92 6.71
 6 14 -14 4.35 8.17
 6 17 -13 129.96 10.84
 -6 -21 -12 9.43 7.97
 -6 -20 -11 16 8.21
 4 -3 -11 35.99 6.86
 6 25 -11 8.49 8.36
 -2 -24 -10 809.49 33.48
 5 10 -10 57.1 7.83
 -4 -22 -9 184.88 10.97
 -6 -16 -8 6.92 8.58
 4 4 -8 31.2 7.49
 5 17 -8 28.12 7.26
 4 7 -7 245.79 13.01
 5 22 -7 163.87 10.92
 -6 -11 -5 7.96 8.9
 -5 -14 -5 39.03 7.58
 2 -4 -5 1128.24 45.6
 4 14 -5 476.34 21.57
 -6 -9 -4 21.09 8.21
 -5 -12 -4 9.03 6.57
 -4 -14 -4 595.19 25.82
 -6 -7 -3 140.15 10.8
 -5 -10 -3 80.83 8.05
 3 10 -3 1190.65 48.79
 4 34 -2 35.74 7.06
 4 35 -2 68.93 8.47
 -7 3 -1 7.36 8.94
 -6 -2 -1 -1.45 7.58
 -1 -6 -1 43 4.8
 -7 6 0 2.82 8.19
 -2 -5 0 728.13 30.02
 1 5 0 9615.36 381.02
 -6 4 1 74.73 8.61
 -7 14 2 1.38 9.02
 -7 19 3 62.89 9.52
 -3 4 3 294.8 14.09
 2 37 3 4.46 5.61
 -7 26 4 67.89 9.34
 1 27 4 22.89 5.03
 -6 32 6 2.45 8.35
 -5 23 6 10.19 6.33
 -5 34 7 74.92 8.99
 -3 26 7 102.95 6.95
 5 -13 -29 2.78 8.12
 -1 -34 -26 9.29 4.34
 3 -24 -26 25.68 5.53
 4 -18 -24 2.98 5.99
 5 -9 -21 31.29 7.38
 -1 -32 -20 11.63 4.11
 5 -8 -20 17.75 7.35
 6 2 -20 40.82 8.97
 -5 -29 -19 35.37 8.66
 5 -7 -19 167.5 11.28
 6 5 -18 1.23 7.58
 -4 -29 -16 70.96 8.18
 -2 -30 -16 35.73 6.19
 5 -3 -16 87.21 9.44
 6 11 -15 19.25 8.3
 3 -12 -12 9.97 5.24
 6 20 -12 18.38 9.52
 5 7 -11 321 16.43
 -3 -24 -10 3.86 5.92
 -1 -23 -10 60.19 4.67
 4 -1 -10 14.83 6.76
 6 31 -10 6.38 8.92
 -5 -20 -9 37.66 8.28
 5 13 -9 2.82 7.64
 -4 -19 -7 289.44 14.6
 4 10 -6 358.19 17.58
 -1 -15 -5 0.12 3.37
 5 40 -5 22.68 8.63
 5 41 -5 74.83 9.68
 5 42 -5 11.05 8.62
 5 43 -5 83.08 10.02
 5 44 -5 2.31 8.31
 5 45 -5 79.6 9.69
 5 46 -5 16.5 8.66
 5 47 -5 16.04 8.66
 -1 -13 -4 84.47 5.05
 -2 -10 -2 1484.73 59.76
 3 14 -2 1004.28 41.69
 4 33 -2 207.85 12.18
 -3 -8 -1 515.63 22.65
 -6 1 0 0.32 8.19
 3 26 0 675.87 28.9
 -7 10 1 26.54 8.5
 -2 -2 1 398.52 17.26
 3 40 1 116.06 9.17
 3 41 1 201.06 11.44
 3 42 1 9.91 7.19
 3 43 1 176.81 11.41
 3 44 1 8.64 7.63
 3 45 1 103.11 9.4
 3 46 1 48.61 8.39
 -6 12 3 198.6 12.28
 -4 5 3 194.87 11.39
 1 19 3 390.77 16.56
 2 36 3 386.46 17.56
 -6 17 4 39.79 8.18
 -4 9 4 3.21 6.33
 -6 23 5 36.27 8.75
 -2 20 6 46.47 5.07
 5 -13 -28 3.27 7.79
 4 -19 -26 6.03 5.96
 5 -12 -25 26.34 7.96
 -2 -34 -24 33.68 6.12
 0 -32 -23 3.48 1.69
 -4 -32 -22 -0.87 7.42
 5 -10 -22 83.64 8.9
 -2 -33 -21 89.8 7.22
 3 -21 -20 141.12 8.71
 -2 -32 -19 3.04 5.36
 6 3 -19 14.68 8.59
 5 -6 -18 3.63 7.41
 -5 -27 -16 0.48 7.39
 -4 -28 -15 2.61 6.99
 -3 -29 -15 92.35 8.09
 4 -10 -15 14.16 5.73
 3 -15 -14 423.52 18.62
 5 0 -14 276.39 14.48
 6 13 -14 2.87 8.91
 4 -7 -13 59.11 7.14
 5 2 -13 113.31 9.66
 6 16 -13 2.31 8.11
 1 -21 -12 251.18 10.5
 6 24 -11 127.05 10.7
 -4 -23 -10 2.37 6.44
 6 30 -10 13.45 8.27
 -6 -17 -9 114.15 10.58
 4 1 -9 3.27 6.76
 5 21 -7 9.7 6.94
 3 3 -5 689.8 29.09
 5 37 -5 -4.26 7.54
 5 38 -5 55.44 9.65
 5 39 -5 25.53 7.96
 5 48 -5 30.04 8.96
 5 49 -5 -1.58 8.59
 3 6 -4 45.86 6.45
 4 18 -4 22.27 6.88
 -6 -4 -2 29.13 8
 4 32 -2 8.17 6.4
 -5 -5 -1 91.74 9.26
 -4 -7 -1 397.12 18.72
 -7 7 0 56.16 9.04
 3 38 1 95.21 8.3
 3 39 1 75.18 7.84
 3 47 1 58.25 8.37
 3 48 1 26.54 8.77
 -7 15 2 66.49 9.09
 -5 4 2 159.12 10.23
 2 24 2 789.22 32.9
 -7 20 3 9.31 8.78
 -7 27 4 20.87 8.45
 -5 12 4 29.79 7.38
 -5 17 5 286.21 14.66
 -4 14 5 488.93 21.64
 -3 13 5 48.96 6.57
 -2 14 5 1889.83 75.55
 -5 24 6 233.71 12.8
 -4 20 6 103.11 8.07
 -4 28 7 31.08 5.95
 1 -31 -27 12.17 2.72
 5 -13 -27 -1.19 7.71
 2 -28 -26 7.41 4.16
 3 -23 -23 2.86 4.94
 5 -11 -23 0.26 7.32
 6 -2 -23 16.67 9.47
 -3 -33 -22 10.89 7.17
 6 -1 -22 3.52 8.48
 6 0 -21 16.36 8.79
 -4 -30 -18 1.59 6.92
 -1 -30 -17 12.64 4.28
 5 -5 -17 101.07 9.7
 6 6 -17 1.24 8.68
 2 -22 -16 21.36 3.76
 5 -2 -15 189.05 11.61
 6 10 -15 11.62 9.09
 5 4 -12 35.76 7.92
 6 19 -12 61.89 9.13
 -4 -24 -11 275.27 14.65
 -3 -25 -11 6.11 5.53
 -2 -25 -11 1.08 5.11
 6 23 -11 2.75 9.15
 -5 -21 -10 136.49 10.61
 5 9 -10 148.08 10.02
 6 29 -10 8.93 8.28
 -2 -21 -8 446.35 19.56
 5 16 -8 129.11 9.75
 3 0 -6 251.79 12.85
 5 26 -6 147.62 11.45
 5 36 -5 62.45 9.83
 5 50 -5 16.77 8.63
 -7 4 -1 17.29 9.2
 2 8 -1 7.18 4.31
 -5 -2 0 340.53 16.82
 3 25 0 22.66 6.41
 -7 11 1 21.26 9.27
 -1 0 1 85.24 5.54
 3 37 1 6.42 6
 -2 5 3 1406.53 56.54
 2 35 3 43.06 5.82
 -7 28 4 29.92 8.57
 -6 24 5 92.78 10.5
 -3 19 6 630.15 26.57
 0 36 6 247.78 10.76
 -3 27 7 206.94 10.33
 -2 29 7 154.12 7.55
 -4 -32 -23 -0.91 7.84
 2 -27 -23 35.41 4.49
 1 -29 -21 96.21 4.86
 -5 -29 -20 31.46 8.98
 -4 -31 -20 23.09 7.92
 6 1 -20 7.7 8.68
 -5 -28 -18 4.51 7.5
 -3 -31 -18 99.09 8.77
 6 4 -18 35.14 8.06
 2 -23 -17 23.3 3.79
 -5 -26 -15 107.14 10.15
 -2 -29 -15 39.36 6.01
 2 -21 -15 99.56 5.97
 -5 -25 -14 0.63 8.1
 -4 -27 -14 88.62 8.81
 -3 -28 -14 116.09 8.4
 6 12 -14 -0.37 8.92
 -4 -26 -13 30.08 7.71
 -3 -27 -13 8.83 6.64
 6 15 -13 29.44 9.27
 -4 -25 -12 6.07 6.89
 -3 -26 -12 147.77 9.49
 6 18 -12 0.68 8.15
 -5 -22 -11 -1.55 7.59
 5 6 -11 -0.62 6.45
 -6 -18 -10 1.68 8.27
 6 28 -10 52.11 8.81
 3 -7 -9 0.14 6.49
 5 12 -9 115.04 9.18
 -4 -20 -8 -0.11 6.18
 -3 -21 -8 333.03 15.73
 -1 -20 -8 -1.01 3.97
 3 -5 -8 132.89 8.72
 4 6 -7 -0.38 7.33
 5 20 -7 40.82 7.48
 -6 -12 -6 175.36 11.94
 -5 -15 -6 49.28 7.91
 -4 -17 -6 333.68 15.66
 -6 -10 -5 224.73 13.47
 -2 -16 -5 93.34 6.98
 4 13 -5 82.74 7.73
 5 34 -5 8.81 8.9
 5 35 -5 24 8.21
 -6 -8 -4 19.04 7.98
 -6 -6 -3 2.37 7.72
 -2 -12 -3 1919.28 76.95
 -5 -7 -2 258.49 14.44
 -3 -10 -2 7.4 6.65
 4 31 -2 213.69 12.32
 -6 -1 -1 7.35 8.1
 -6 2 0 46.74 8.26
 -3 -5 0 985.63 40.7
 -6 5 1 123.92 9.84
 -5 1 1 37.7 7.03
 3 36 1 158.51 9.7
 -7 16 2 1.62 8.06
 -4 2 2 323.41 16.22
 -3 1 2 1.52 5.72
 -7 21 3 34.19 8.23
 -6 13 3 -1.39 8.24
 2 34 3 178.83 9.99
 -7 29 4 24.91 8.54
 -6 18 4 5.55 8.53
 -6 25 5 -3.91 8.28
 -5 18 5 30.99 7.02
 -5 25 6 4.91 7.21
 -4 29 7 183.12 10.43
 4 -20 -29 4.98 6.5
 5 -13 -26 5.25 7.36
 -2 -34 -25 20.65 6.12
 3 -24 -25 77.88 6.64
 4 -19 -25 52.99 7.01
 5 -12 -24 50.23 8.18
 4 -18 -23 3.03 5.91
 2 -26 -21 177.48 8.93
 -3 -32 -20 2.34 6.45
 4 -15 -19 0.83 6.86
 6 2 -19 46.14 9.1
 4 -14 -18 123.58 8.89
 4 -13 -17 22.18 6.68
 5 -4 -16 52.35 8.59
 -2 -28 -14 15.09 5.2
 4 -9 -14 283.85 14.06
 -5 -24 -13 60.19 8.29
 -6 -20 -12 8.68 8.27
 -5 -23 -12 16.14 7.66
 -2 -26 -12 79.39 6.45
 -6 -19 -11 28.85 8.65
 6 22 -11 49.11 8.76
 6 27 -10 -4.99 9.18
 -6 -15 -8 49.06 9.11
 -5 -18 -8 5.31 7.8
 4 3 -8 666.97 28.88
 5 15 -8 -0.29 6.63
 4 9 -6 195.84 11.43
 5 25 -6 2.08 7.29
 -5 -13 -5 -0.64 7.31
 -4 -15 -5 23.26 6.62
 -3 -16 -5 137.48 9.33
 5 33 -5 121.07 11.13
 -2 -14 -4 773.23 31.87
 4 17 -4 11.08 6.34
 -5 -9 -3 187.22 11.3
 -3 -12 -3 3.47 5.88
 2 1 -3 116.03 6.74
 3 9 -3 235.71 12.09
 -4 -9 -2 13.45 6.32
 3 13 -2 41.25 6.76
 4 30 -2 17.93 7
 3 18 -1 2.42 6.97
 -4 -4 0 68.3 7.98
 -1 -3 0 183.71 8.69
 2 12 0 605.18 25.31
 -7 12 1 23.27 8.46
 -3 -2 1 1747.07 70.58
 3 35 1 45.07 6.55
 -6 9 2 23.01 8.21
 -7 22 3 14.79 8.48
 -7 30 4 0.85 8.25
 -5 13 4 6.86 6.84
 1 26 4 1130.85 45.68
 5 -14 -30 21.05 8.62
 5 -14 -29 42.99 9.1
 4 -20 -28 6.7 6.57
 -4 -32 -24 0.17 7.89
 -3 -33 -23 24.02 7.55
 5 -10 -21 96.58 9.34
 4 -16 -20 53.35 7.32
 5 -9 -20 46.16 8.36
 5 -8 -19 -0.37 7.22
 6 5 -17 12.4 7.75
 6 9 -15 51.77 8.78
 2 -20 -14 197.9 9.4
 -2 -27 -13 192.15 10.15
 3 -14 -13 8.88 5.01
 6 14 -13 32.62 9.47
 6 17 -12 49.2 9
 2 -16 -11 408.99 17.58
 6 21 -11 3.19 9.25
 4 -2 -10 436.75 20.02
 6 26 -10 95.5 10.6
 3 -3 -7 301.51 14.24
 5 19 -7 1.51 7.01
 5 24 -6 223.27 13
 5 32 -5 -2.73 8.84
 -5 -11 -4 25.42 7
 -4 -13 -4 58 7.4
 -3 -14 -4 534.75 23.48
 1 -7 -4 101.37 5.31
 -4 -11 -3 3.03 6.76
 -6 -3 -2 148.21 10.89
 4 29 -2 178.42 11.21
 -7 5 -1 6.58 7.77
 3 24 0 514.76 22.75
 3 34 1 40.77 6.53
 -5 5 2 359.68 17.34
 1 13 2 8.7 3.7
 2 23 2 12.36 5.36
 -4 6 3 9.32 7.59
 2 33 3 132.08 8.52
 -7 31 4 14.89 7.32
 -6 19 4 56.86 9.28
 -4 10 4 490.87 21.88
 -6 26 5 50.29 8.78
 -4 15 5 30.8 6.15
 -5 26 6 160.67 10.74
 -4 21 6 211.55 11.39
 -4 30 7 20.53 5.94
 5 -14 -28 23.86 8.43
 6 -3 -23 21.79 8.76
 5 -11 -22 -2.12 7.46
 6 -2 -22 -0.37 8.71
 -4 -31 -21 42.9 8.41
 4 -17 -21 39.21 6.21
 6 -1 -21 5.91 8.44
 6 0 -20 36.8 8.98
 2 -24 -18 29.72 4.16
 5 -7 -18 227.31 13.16
 6 3 -18 4.01 8.55
 -3 -30 -17 5.77 6.73
 4 -12 -16 27.8 6.41
 5 -1 -14 5.77 7.61
 6 11 -14 18.49 8.1
 4 -6 -12 5.19 6.97
 5 3 -12 115.67 9.11
 -1 -24 -11 472.12 19.72
 3 -11 -11 181.95 9.93
 5 8 -10 10.75 6.88
 6 25 -10 8.07 8.27
 -6 -16 -9 -1.76 8.48
 -5 -19 -9 83.17 9.55
 -4 -21 -9 93.47 8.11
 -3 -22 -9 13.06 6.21
 4 0 -9 107.29 8.54
 5 11 -9 9.5 6.75
 2 -11 -8 345.63 15.05
 -6 -13 -7 -0.31 8.56
 2 -9 -7 1037.31 41.97
 4 12 -5 441.5 20.47
 5 31 -5 154.44 11.88
 2 -2 -4 240.1 11.18
 2 4 -2 -0.06 4.66
 -5 -4 -1 92.47 8.66
 -6 6 1 4.09 8.2
 3 33 1 144.42 9.32
 -7 17 2 91.36 9.69
 -7 23 3 10.55 8.51
 -6 14 3 152.21 11.5
 -3 5 3 800.18 33.3
 -5 19 5 190.11 11.31
 1 41 5 14.91 4.69
 1 42 5 16.52 4.94
 1 43 5 8.46 4.68
 1 44 5 17.53 4.95
 0 35 6 99.5 5.38
 -3 28 7 39.68 5.29
 3 -25 -28 1.73 5.22
 4 -20 -27 7.12 6.3
 5 -13 -25 0.57 7.11
 6 -4 -24 21.77 8.87
 -1 -33 -23 50.46 5.03
 1 -30 -23 4.78 2.04
 -2 -33 -22 22.13 5.9
 -5 -28 -19 2.67 8.31
 -4 -30 -19 2.41 7.63
 6 1 -19 4.88 8.33
 5 -6 -17 8.66 7.77
 -5 -26 -16 82.13 9.71
 6 6 -16 0.06 8.75
 5 -3 -15 0.7 7.62
 6 8 -15 4.91 8.75
 4 -8 -13 108.16 8.78
 6 13 -13 1.03 8.2
 6 16 -12 27.28 8.61
 5 5 -11 277 14.88
 6 20 -11 25.84 8.61
 -6 -17 -10 84.35 9.06
 5 14 -8 210.45 12.19
 -3 -19 -7 42.44 5.9
 4 5 -7 323.58 15.75
 5 18 -7 -2.77 7.74
 -6 -11 -6 3.83 8.92
 2 -7 -6 66.24 5.22
 5 23 -6 6.11 8.07
 3 2 -5 7.22 6.3
 5 30 -5 6.69 8.8
 3 5 -4 1689.55 68.31
 4 16 -4 258 13.49
 -6 -5 -3 165.67 11.52
 4 21 -3 148.69 10.35
 4 28 -2 24.95 7.4
 -7 6 -1 0 7.34
 -6 0 -1 -2.33 7.5
 -4 -6 -1 32.05 7.95
 -2 -7 -1 340.63 14.9
 0 -3 -1 293.88 11.66
 -6 3 0 135.55 10.97
 -5 -1 0 24.09 7.6
 -7 13 1 1.15 8.94
 -5 2 1 63.17 7.54
 -7 18 2 3.64 7.62
 -6 10 2 173.01 11.59
 -7 24 3 11.51 7.64
 2 32 3 4.77 5.18
 -6 20 4 15.72 8.66
 -6 27 5 27.1 8.97
 -3 14 5 4.82 6.03
 1 40 5 151.11 8.28
 -5 27 6 8.58 7.43
 -3 20 6 27.64 6.04
 -4 31 7 214.23 11.41
 5 -14 -27 19.02 8.09
 2 -28 -25 5.84 3.97
 -3 -33 -24 41.8 7.77
 4 -19 -24 64.26 7.5
 -3 -32 -21 12.43 6.9
 -2 -32 -20 6.03 5.46
 3 -20 -18 45.09 5.87
 3 -19 -17 79.1 6.27
 6 4 -17 36.69 8.13
 -4 -28 -16 41.85 7.68
 -1 -29 -16 336.64 14.81
 3 -18 -16 7.29 4.58
 4 -11 -15 15.35 6.14
 6 10 -14 2.91 9.05
 -5 -20 -10 17.72 8.23
 -4 -22 -10 220.22 12.36
 0 -21 -10 645.95 25.87
 6 24 -10 92.32 9.87
 -2 -22 -9 363.61 16.19
 6 30 -9 3.7 8.84
 -2 -19 -7 282.64 13.4
 -5 -14 -6 122.8 9.16
 4 8 -6 107.84 8.64
 -6 -9 -5 2.77 8.09
 5 29 -5 137.16 11.21
 -6 -7 -4 40.32 8.31
 -5 -6 -2 4.14 7.58
 -3 -7 -1 725.57 30.42
 3 17 -1 108.45 8.3
 4 43 -1 107.87 10.75
 4 44 -1 2.33 8.77
 3 23 0 63.12 7.5
 3 32 1 1.96 6.63
 -4 3 2 675.46 29.15
 -2 2 2 2.95 4.25
 -6 15 3 -3.15 8.48
 -5 14 4 51.93 6.95
 -6 28 5 17.75 8.23
 1 39 5 4.46 4.39
 -4 22 6 214.49 11.62
 -2 21 6 17.42 4.37
 -2 30 7 117.8 6.22
 3 -25 -27 -0.81 5
 4 -20 -26 0.63 6.27
 3 -24 -24 114.66 7.73
 -4 -31 -22 59.31 8.56
 3 -23 -22 11.31 5.24
 6 -3 -22 15.68 8.63
 6 -2 -21 6.21 8.57
 -3 -31 -19 50.85 7.5
 -5 -27 -18 13.64 8.64
 6 2 -18 137.85 11.31
 -3 -29 -16 92.46 8.09
 5 -5 -16 123.14 10.18
 -5 -25 -15 1.67 7.57
 -4 -27 -15 45.16 7.86
 3 -17 -15 101.82 7.08
 2 -19 -13 115.11 6.39
 -6 -19 -12 5.17 8.11
 6 15 -12 22.41 8.29
 -6 -18 -11 3.39 7.28
 -5 -21 -11 200.31 12.52
 6 19 -11 14.59 8.22
 -3 -23 -10 195.12 10.84
 5 7 -10 271.92 14.62
 6 23 -10 7.7 9.22
 5 10 -9 69.04 8.09
 6 29 -9 21.9 9.19
 -5 -17 -8 1.36 6.93
 0 -18 -8 2.81 1.84
 4 2 -8 87.03 7.55
 5 13 -8 0.91 6.73
 5 17 -7 -1.59 6.94
 -4 -16 -6 1.4 6.67
 3 -1 -6 6.08 6.17
 5 22 -6 186.4 11.62
 -5 -8 -3 -2.33 6.81
 -6 -2 -2 46.15 9.01
 3 12 -2 1136.42 46.74
 4 27 -2 111.97 8.6
 4 40 -1 10.09 7.9
 4 41 -1 156.02 11.29
 4 42 -1 -0.1 8.76
 4 45 -1 113.33 10.64
 4 46 -1 2.89 8.62
 4 47 -1 20.64 8
 4 48 -1 3.76 8.5
 -4 -3 0 728.91 31.42
 -7 14 1 16.93 9.26
 -6 7 1 107.7 10.12
 3 31 1 233.24 12.38
 -7 19 2 114.66 10.1
 -5 6 2 46.57 7.89
 2 22 2 434.44 19.02
 -7 25 3 -2.95 8.31
 -5 10 3 2.57 6.42
 1 18 3 58.9 4.49
 2 31 3 414.05 18.46
 -6 21 4 38.24 9.09
 -4 11 4 -0.61 6.56
 1 25 4 34.79 4.64
 -5 20 5 3.18 6.52
 -4 16 5 388.25 17.82
 -5 28 6 42.41 7.95
 -4 32 7 19.54 6.04
 -3 29 7 74.44 6.3
 5 -15 -30 2.95 8.69
 5 -14 -26 -1.1 7.89
 -3 -33 -25 21.98 7.58
 5 -13 -24 6.06 7.35
 6 -4 -23 8.34 8.61
 0 -31 -21 53.03 3.34
 5 -11 -21 14.03 7.74
 -5 -28 -20 11.33 8.49
 5 -10 -20 56.94 7.78
 6 -1 -20 12.62 8.49
 -1 -31 -19 24.88 4.45
 3 -21 -19 115.93 7.65
 5 -9 -19 18.3 7.17
 -4 -29 -18 -0.71 7.16
 6 5 -16 46.39 9.18
 -5 -24 -14 154.03 11.45
 -4 -26 -14 -1.74 7.37
 4 -10 -14 177.84 10.54
 5 -2 -14 172.07 11.29
 -5 -23 -13 -1.12 7.23
 6 12 -13 25.64 8.36
 -5 -22 -12 2.7 7.43
 -1 -25 -12 6.05 3.68
 3 -13 -12 209.93 10.71
 5 2 -12 19.15 6.73
 -4 -23 -11 1.78 7.39
 6 18 -11 2.31 8.03
 -6 -15 -9 34.55 7.99
 6 28 -9 14.96 9.12
 -4 -19 -8 243.42 13.06
 -6 -12 -7 58.94 9.61
 -3 -17 -6 22.45 6.79
 -5 -12 -5 78.89 7.82
 4 11 -5 14.2 6.46
 5 28 -5 39.21 8.11
 -5 -10 -4 1.77 7.44
 4 15 -4 0.86 6.39
 5 40 -4 2.5 8.45
 5 41 -4 73.39 9.91
 5 42 -4 -0.34 8.44
 5 43 -4 72.33 9.45
 5 44 -4 2.77 8.46
 5 45 -4 72.48 9.66
 5 46 -4 1.96 8.35
 5 47 -4 27.93 8.89
 5 48 -4 -3.47 8.37
 3 8 -3 429.97 19.35
 -4 -8 -2 94.48 8.07
 4 26 -2 122.23 8.87
 -7 7 -1 7.09 8.28
 -6 1 -1 1.79 8.34
 -5 -3 -1 32.54 8.09
 2 7 -1 889.13 36.3
 4 38 -1 10.09 7.93
 4 39 -1 84.37 9.92
 4 49 -1 2.23 8.35
 -6 4 0 12.42 8.31
 -2 -4 0 287.14 12.95
 2 11 0 556.1 23.34
 3 22 0 435.45 19.93
 -6 11 2 1.5 7.51
 -3 2 2 1730.3 69.85
 -7 26 3 9.64 8.28
 -4 7 3 98.9 9.04
 -6 29 5 53.7 9.28
 -2 15 5 1.66 3.77
 1 38 5 313.57 14.23
 -4 33 7 77.34 7.82
 5 -15 -29 -2.11 8.4
 6 -5 -24 4.46 9.29
 -4 -30 -20 -0.22 7.55
 2 -25 -19 20.56 4.04
 4 -16 -19 44.3 6.84
 6 0 -19 64.25 9.38
 4 -15 -18 73.59 7.99
 5 -8 -18 2.49 7.48
 -2 -30 -17 9.29 5.73
 6 3 -17 4.41 8.65
 -3 -28 -15 82.93 8.05
 -1 -28 -15 4.62 3.71
 5 -4 -15 50.62 8.38
 6 9 -14 102.16 10.01
 -4 -25 -13 4.26 7.64
 -4 -24 -12 233.58 13.42
 -3 -24 -11 42.2 6.45
 5 4 -11 4.42 6.56
 4 -3 -10 217.5 12.01
 6 22 -10 62.31 9.21
 3 -8 -9 127.88 8.85
 6 27 -9 0.85 8.31
 -6 -10 -6 119.48 10.28
 5 21 -6 68.29 8.13
 -4 -14 -5 293.72 14.94
 5 38 -4 12.8 8.64
 5 39 -4 42.79 8.29
 5 49 -4 3.86 8.43
 5 50 -4 3.78 8.68
 -6 -4 -3 43.1 8.27
 -4 -10 -3 1100.04 45.64
 -3 -9 -2 640.9 27.38
 -1 -8 -2 1301.79 52.12
 1 -2 -2 43.08 4.4
 1 1 -1 37.52 3.76
 4 36 -1 7.79 7.41
 4 37 -1 -0.85 7.41
 -7 11 0 0.33 7.95
 -5 0 0 541.75 24.24
 -3 -4 0 717.62 30.14
 -7 15 1 52.17 9.82
 -5 3 1 87.93 9.13
 -3 -1 1 4.44 5.24
 -2 -1 1 25.34 4.99
 3 30 1 -2.64 6.04
 -7 20 2 0.5 8.55
 -6 16 3 64.15 9.34
 2 30 3 91.38 7.14
 -6 22 4 76.65 9.78
 -5 15 4 136.91 9.6
 -6 30 5 0.49 7.68
 -5 21 5 97.97 8.34
 1 37 5 3.16 4.65
 -5 29 6 33.24 7.78
 -4 23 6 142.42 9.34
 0 34 6 129.65 6.25
 4 -21 -29 25.85 7.22
 5 -15 -28 7.59 8.09
 4 -20 -25 9.74 6.38
 5 -14 -25 18.99 7.26
 -4 -31 -23 30.7 8.91
 -2 -33 -23 22.87 6.01
 4 -19 -23 116.05 8.66
 -3 -32 -22 8.86 6.98
 5 -12 -22 116.1 9.62
 -1 -32 -21 13.54 4.29
 6 1 -18 0.06 8.43
 -5 -26 -17 50.99 8.95
 4 -14 -17 90.43 7.93
 5 -7 -17 208.65 12.68
 -3 -27 -14 2.49 6.25
 3 -16 -14 51.86 5.54
 -1 -26 -13 389.71 16.65
 6 11 -13 12.16 9.21
 -3 -25 -12 -0.67 5.66
 4 -7 -12 21.67 6.29
 6 14 -12 62.95 9.28
 6 17 -11 10.5 8.48
 -6 -16 -10 14.34 8.48
 -2 -23 -10 8.09 5.13
 5 6 -10 2.81 6.76
 6 21 -10 3.82 8.09
 -5 -18 -9 0.91 7.87
 4 -1 -9 0.79 5.8
 5 9 -9 97.42 8.68
 -3 -20 -8 142.88 8.84
 3 -6 -8 45.85 7.1
 5 12 -8 366.31 17.78
 6 34 -8 16.44 8.39
 4 4 -7 17.29 7.51
 5 16 -7 72.54 8.27
 4 7 -6 268.62 14.36
 -6 -8 -5 43.84 9.61
 2 -5 -5 486.82 20.57
 -6 -6 -4 9.73 7.87
 -4 -12 -4 546.97 24
 5 36 -4 16.43 8.77
 5 37 -4 0.39 7.88
 5 51 -4 10.64 8.58
 4 19 -3 119.03 9.4
 -2 -9 -2 -1.63 4.68
 4 25 -2 9.92 7.34
 3 16 -1 313.57 15.1
 4 35 -1 76.28 8.49
 1 8 1 95.16 5.8
 -6 12 2 251.18 14.07
 -7 27 3 8.5 8.15
 -3 6 3 94.22 7.01
 -2 6 3 77.58 5.81
 -6 31 5 142.03 10.73
 -3 15 5 474.92 20.8
 -3 21 6 273.52 12.96
 -4 34 7 9.26 6.07
 -3 30 7 10.68 5.11
 4 -21 -28 13.64 6.69
 3 -25 -26 1.8 4.97
 -4 -31 -24 27.29 9.28
 2 -27 -22 6.83 3.89
 6 -4 -22 -1.95 8.33
 6 -3 -21 31.44 8.71
 3 -22 -20 11.61 5.02
 4 -17 -20 28.91 6.28
 6 -2 -20 37.91 8.88
 -5 -27 -19 11.34 7.85
 -4 -28 -17 50.16 8.46
 4 -13 -16 -1 6.01
 6 4 -16 13.65 8.6
 -1 -27 -14 71.26 5.03
 6 8 -14 8.7 7.92
 -3 -26 -13 233.98 12.49
 -6 -17 -11 13.27 8.57
 -4 -20 -9 27.94 6.7
 6 26 -9 96.86 9.96
 6 33 -8 46.11 9.39
 3 -4 -7 245.77 12.54
 -2 -17 -6 618.7 26.05
 5 20 -6 22.39 7.16
 -3 -15 -5 265.32 14.02
 4 10 -5 343.3 16.72
 -3 -13 -4 5.6 6.51
 3 4 -4 1.7 5.73
 4 14 -4 635.69 27.85
 5 35 -4 14.64 8.79
 -3 -11 -3 160.87 10.05
 -6 -1 -2 11.2 7.65
 -5 -5 -2 282.39 14.82
 -4 -5 -1 566.62 25.34
 4 34 -1 11.25 7.25
 -6 5 0 174.47 11.45
 -7 16 1 6.66 8.01
 3 29 1 221.47 11.93
 -7 21 2 98.67 10.35
 -5 7 2 441.18 20.7
 -4 4 2 46.56 7.47
 2 21 2 2.3 5.79
 -6 17 3 -0.17 8.7
 -5 11 3 110.01 9.34
 -6 23 4 20.76 8.75
 -4 12 4 467.86 21.01
 -6 32 5 6.05 8.51
 -4 17 5 67.27 6.9
 1 36 5 973.41 39.67
 -5 30 6 14.08 7.81
 -2 31 7 152.53 7.54
 5 -15 -27 21.63 7.67
 -1 -33 -24 73.26 5.81
 6 -5 -23 33.19 9.7
 -4 -30 -21 0.16 7.71
 4 -18 -21 4.32 6.13
 -3 -31 -20 16.51 7.36
 6 -1 -19 -0.21 8.18
 6 2 -17 91.82 10.04
 -5 -25 -16 4.51 8.21
 -2 -29 -16 2.93 5.94
 5 -6 -16 -2.94 7.94
 5 -3 -14 19.28 7.67
 4 -9 -13 34.05 6.3
 -6 -18 -12 4.07 8.1
 5 1 -12 1.27 6.21
 6 13 -12 3.16 9.12
 5 3 -11 112.7 8.82
 6 16 -11 28.26 8.48
 -5 -19 -10 181.78 11.95
 2 -15 -10 311.27 13.83
 6 20 -10 2.98 9.12
 -1 -21 -9 465.17 19.57
 6 25 -9 5.18 9.27
 4 1 -8 21.18 6.35
 6 32 -8 21.89 9.09
 5 15 -7 19.44 7.77
 -5 -13 -6 10.07 7.43
 3 1 -5 137.46 8.64
 5 33 -4 148.31 11.03
 5 34 -4 0 7.88
 -5 -7 -3 651.01 28.78
 3 11 -2 11.84 7.03
 4 24 -2 166.58 10.39
 -6 2 -1 -1.55 7.47
 4 33 -1 231.25 12.96
 -7 12 0 53.89 9.68
 3 21 0 181.32 10.61
 -1 4 2 499.64 20.57
 2 29 3 637.78 26.94
 -5 16 4 41.79 7.35
 -6 33 5 94.86 10.03
 -5 22 5 80.72 7.9
 -5 31 6 34.52 8.07
 -4 24 6 417.2 18.96
 -1 25 6 55.28 3.27
 -4 35 7 11.75 6.62
 4 -21 -27 13.26 6.83
 -4 -31 -25 -0.5 7.44
 5 -14 -24 48.15 7.73
 3 -24 -23 120.35 7.84
 -2 -32 -21 0.99 5.51
 5 -11 -20 24.65 7.84
 -4 -29 -19 28.67 8.21
 -2 -31 -19 175.91 10.16
 5 -10 -19 3.18 7.6
 -4 -27 -16 32.89 7.52
 -5 -24 -15 147.45 10.81
 4 -12 -15 5.83 5.86
 3 -15 -13 258.15 12.44
 6 10 -13 20.38 8.25
 2 -18 -12 38.15 4.13
 -5 -20 -11 1.56 7.63
 3 -12 -11 394.24 17.55
 -4 -21 -10 44.74 7.55
 -6 -14 -9 12.94 8.76
 1 -17 -9 247.64 10.45
 5 8 -9 34.97 8.06
 6 24 -9 109.51 10.51
 -5 -16 -8 134.51 10.48
 -2 -20 -8 5.73 5.58
 5 11 -8 -0.46 6.72
 -6 -11 -7 27.35 8.17
 5 19 -6 87.73 9.31
 -5 -11 -5 70.72 7.72
 -2 -15 -5 336.15 15.08
 -5 -9 -4 242.59 13.65
 5 32 -4 12.67 8.05
 -6 -3 -3 64.23 8.93
 -2 -11 -3 114.28 6.94
 2 0 -3 53 5.26
 3 7 -3 689.33 29.35
 4 18 -3 -2.98 6.88
 2 3 -2 650.19 26.94
 -5 -2 -1 329.54 16.4
 4 32 -1 0.05 6.9
 -5 1 0 22.07 7.07
 -4 -2 0 137.32 9.88
 -7 17 1 88.56 9.51
 -5 4 1 50.41 8.08
 2 15 1 202.32 10.3
 3 28 1 218.55 11.67
 -7 22 2 3 8.59
 -6 13 2 -2.1 8.32
 -6 18 3 11.05 7.68
 -6 24 4 133.47 11.05
 1 24 4 637.99 26.35
 0 23 5 89.01 4.62
 1 35 5 4.42 4.27
 -2 22 6 405.09 17.28
 -4 36 7 8.02 6.25
 -3 31 7 103.01 6.97
 5 -15 -26 21.13 7.26
 6 -7 -25 0.76 8.3
 -2 -33 -24 0.84 5.81
 2 -28 -24 5.68 3.76
 4 -20 -24 -0.1 6.24
 -3 -32 -23 7.91 6.9
 5 -12 -21 116.26 9.19
 -5 -27 -20 27 8.9
 5 -9 -18 112.11 9.51
 6 0 -18 173.07 12.23
 -3 -29 -17 166.61 10.87
 6 3 -16 18.9 8.68
 5 -5 -15 2.08 7.53
 -5 -23 -14 5.06 7.52
 6 7 -14 200.47 13.41
 -5 -22 -13 43.23 8.2
 -5 -21 -12 144.71 10.72
 6 12 -12 94.71 9.87
 -2 -24 -11 276.95 13.15
 4 -4 -10 158.76 9.93
 5 5 -10 288.89 15.28
 6 19 -10 -8.84 9.43
 -3 -21 -9 370.65 17.27
 -6 -9 -6 36.51 8.51
 -4 -15 -6 157.21 10.05
 3 -2 -6 89.24 7.6
 4 6 -6 21.19 6.91
 -6 -7 -5 -2.98 8.76
 5 24 -5 95.31 8.89
 -6 -5 -4 25.89 8.41
 -2 -13 -4 -1.09 4.5
 4 13 -4 8.78 6.58
 5 31 -4 314.87 16.59
 -6 0 -2 59.22 8.66
 -4 -7 -2 118.13 9.15
 -3 -6 -1 15.64 5.77
 3 15 -1 -0.29 6.22
 -7 13 0 0.64 9.17
 -7 23 2 31.99 7.95
 -5 12 3 5.84 7.19
 2 28 3 471.63 20.55
 -5 23 5 40.08 6.88
 -4 18 5 32.66 6.67
 -5 32 6 -1.28 7.34
 -3 22 6 26.59 5.14
 5 -16 -29 6.46 8.18
 2 -29 -28 1.7 4.07
 3 -25 -25 -2.77 4.82
 -4 -30 -22 2.16 7.95
 5 -13 -22 2.03 7.06
 6 -5 -22 47.83 9.02
 6 -4 -21 0.08 8.26
 6 -3 -20 21.92 8.63
 5 -8 -17 8.67 7.36
 6 1 -17 3.78 7.47
 -4 -26 -15 10.11 7.21
 -2 -28 -15 70.24 6.52
 4 -11 -14 55.87 7.13
 6 9 -13 77.37 9.36
 -4 -22 -11 234.06 12.77
 6 15 -11 2.58 8.21
 -6 -15 -10 41.92 8.97
 -5 -17 -9 77.07 8.54
 4 -2 -9 66.23 7.56
 6 23 -9 0.45 8.19
 -6 -12 -8 13.87 7.84
 -4 -18 -8 17.31 6.68
 -5 -14 -7 248.18 13.36
 4 3 -7 253.28 13.2
 5 14 -7 281.82 15.13
 5 18 -6 31.94 7.26
 -4 -13 -5 24.46 6.03
 4 9 -5 13.46 7.02
 5 23 -5 44.86 7.64
 -4 -9 -3 13.24 6.4
 -5 -4 -2 33.33 7.27
 -6 3 -1 98.5 9.96
 4 31 -1 343.03 16.93
 -6 6 0 -0.46 7.36
 1 4 0 2.7 4.02
 -7 18 1 2.88 7.78
 3 27 1 98.06 7.64
 -3 3 2 17.02 5.4
 1 12 2 536.79 22
 3 43 2 240.24 13.15
 3 44 2 0.25 6.94
 3 45 2 194.21 12
 -1 8 3 2241.5 89.08
 -6 25 4 -4.82 8.4
 -5 17 4 326.99 16.2
 -4 13 4 8.79 6.16
 -3 11 4 405.92 18.31
 -3 16 5 51.73 6.64
 -5 33 6 61.59 8.72
 -4 25 6 3.62 5.71
 0 33 6 156.27 7.19
 5 -16 -28 5.41 7.73
 4 -21 -26 2.59 5.84
 5 -15 -25 14.9 7.11
 -3 -32 -24 5.68 7.13
 6 -6 -23 1.75 9.15
 6 -2 -19 50.17 9.01
 -5 -25 -17 -3.07 7.63
 -4 -25 -14 4.08 7.55
 -2 -27 -14 92.7 6.95
 -4 -24 -13 57.68 8.5
 -2 -26 -13 -1.52 4.93
 5 -2 -13 122.8 9.74
 -4 -23 -12 3.61 7
 -2 -25 -12 8.58 4.97
 4 -8 -12 162.53 9.91
 5 0 -12 35.05 7.41
 -6 -16 -11 30.84 8.57
 1 -20 -11 13.07 2.4
 5 2 -11 -1.46 7.48
 6 18 -10 4.52 9.2
 5 7 -9 223.25 12.55
 6 22 -9 83.27 9.6
 5 10 -8 282.32 14.72
 6 28 -8 13.23 9
 -1 -16 -6 670.76 27.37
 -4 -11 -4 184.39 10.97
 2 -3 -4 609.06 25.21
 5 30 -4 0.45 7.67
 -6 -2 -3 120.22 10.19
 -1 -10 -3 4044.98 160.6
 1 -5 -3 336.16 14.14
 4 17 -3 154.42 9.84
 -2 -6 -1 0.7 4.55
 4 30 -1 13.01 7.05
 -7 14 0 28.35 7.98
 -3 -3 0 585.56 25.26
 2 10 0 1830.66 73.45
 -6 14 2 139.75 11.26
 -4 5 2 533.81 23.74
 2 20 2 294.26 13.72
 3 40 2 15.51 6.89
 3 41 2 130.72 9.66
 3 42 2 -1.28 7.09
 3 46 2 2.39 7.43
 3 47 2 87.09 9.48
 -6 19 3 4.12 8.39
 1 17 3 137.57 7.01
 -5 24 5 94.38 8.77
 -2 16 5 1055.35 42.65
 -1 18 5 25.84 2.51
 1 34 5 331.27 14.63
 -5 34 6 25.6 8.12
 -3 32 7 0.26 4.6
 -2 32 7 10.99 3.48
 -2 -33 -25 2.23 5.91
 5 -14 -23 57.31 8.67
 -3 -31 -21 3.39 6.64
 -4 -29 -20 29.61 8.14
 -5 -26 -19 -0.09 8.33
 -3 -30 -19 7.87 6.57
 4 -17 -19 5.15 6.48
 -1 -30 -18 22.08 4.59
 4 -16 -18 67.84 7.74
 6 -1 -18 1.29 8.18
 3 -20 -17 32.24 5.31
 4 -15 -17 166.89 10.07
 -3 -28 -16 13.04 6.59
 3 -19 -16 2.06 4.34
 5 -7 -16 71.08 8.82
 6 4 -15 6.12 8.62
 5 -4 -14 108.28 9.5
 6 6 -14 7.35 9.13
 -6 -17 -12 6.63 8.36
 6 11 -12 2.12 9.23
 6 14 -11 117.04 11.3
 -5 -18 -10 2.04 8.26
 -3 -22 -10 1.73 5.97
 4 0 -8 30.37 6.96
 6 27 -8 9.39 9.44
 -6 -10 -7 53.19 9.69
 -5 -12 -6 206.63 12.33
 -3 -16 -6 504.74 22.19
 5 22 -5 71.54 8.31
 5 29 -4 227.07 14.06
 -5 -6 -3 5.11 7.57
 -3 -8 -2 4 6.44
 3 10 -2 1116.41 45.94
 -5 -1 -1 -0.18 7.7
 -4 -4 -1 319.31 16.43
 2 6 -1 160.58 8.86
 -7 19 1 131.85 10.37
 -5 5 1 282.69 15.03
 -3 0 1 1907.5 76.8
 3 26 1 185.58 10.62
 -2 3 2 534.59 22.23
 0 7 2 3079.74 121.97
 3 39 2 107.22 8.72
 -3 7 3 635.75 26.94
 -6 26 4 62.73 9.44
 -5 18 4 24.35 7.1
 -5 35 6 30.05 7.86
 -4 26 6 227.32 11.89
 3 -26 -28 3.7 5.06
 2 -29 -27 4.47 3.61
 5 -16 -27 5.46 7.18
 -3 -32 -25 1.2 7.38
 -1 -33 -25 27.05 4.93
 6 -8 -25 7.62 9.21
 -4 -30 -23 0.74 8.08
 4 -20 -23 0 5.34
 3 -21 -18 111.34 7.41
 -5 -24 -16 85.3 9.7
 4 -14 -16 11.28 5.86
 6 2 -16 74.35 8.96
 6 8 -13 3.25 8.88
 3 -14 -12 2.87 4.74
 5 4 -10 17.19 6.92
 6 17 -10 -2.26 9.28
 -4 -19 -9 176.1 10.72
 6 21 -9 18.48 9.53
 3 -7 -8 24.76 6.06
 6 26 -8 58.76 9.07
 2 -10 -7 1553.33 62.31
 5 13 -7 1.3 6.88
 6 34 -7 1.74 8.06
 6 35 -7 3.98 7.86
 -6 -8 -6 20.6 9.14
 5 17 -6 95.28 8.85
 -6 -6 -5 9.26 9.05
 -5 -10 -5 49.06 8.22
 -6 -4 -4 104.53 9.84
 -5 -8 -4 -1.29 7.33
 3 3 -4 338.17 15.72
 4 12 -4 472.94 21.76
 5 28 -4 -2.31 8.41
 5 41 -3 90.73 9.4
 5 42 -3 -1.73 8.43
 5 43 -3 81.55 9.87
 5 44 -3 2.4 8.45
 5 45 -3 65 9.45
 5 46 -3 4.31 8.4
 5 47 -3 21.19 8.78
 -6 1 -2 8.08 8.61
 3 14 -1 761.94 32.29
 4 29 -1 193.72 11.63
 -6 7 0 187.75 12.47
 -5 2 0 340.53 16.81
 -4 -1 0 35.9 7.46
 -4 2 1 2.48 6.55
 -6 15 2 7.41 8.48
 3 38 2 16.76 6.76
 -6 20 3 20.79 8.75
 -5 13 3 0.47 6.13
 2 27 3 101.37 7.53
 -6 27 4 5.86 8.43
 -4 19 5 28.5 6.16
 -3 23 6 128.82 7.9
 -3 33 7 90.71 6.53
 4 -22 -29 2.57 5.95
 -2 -33 -26 7.18 6.28
 4 -21 -25 39.57 6.54
 -4 -30 -24 0.14 8.22
 5 -15 -24 8.94 6.93
 -2 -32 -22 5.66 5.55
 6 -6 -22 -2.57 8.1
 6 -5 -21 70.35 9.45
 4 -18 -20 1.61 6.27
 5 -12 -20 87.37 8.49
 6 -4 -20 3.83 8.25
 5 -11 -19 1.45 6.76
 5 -10 -18 22.18 8.11
 -4 -27 -17 12.24 7.39
 6 0 -17 113.46 10.48
 -5 -23 -15 0.34 7.39
 -3 -27 -15 68 7.69
 3 -18 -15 6.04 4.9
 5 -6 -15 0.15 7.61
 4 -10 -13 254.93 12.97
 -5 -19 -11 258.21 14.6
 -3 -23 -11 86.55 7.49
 6 13 -11 2.19 8.15
 -6 -14 -10 51.62 8.17
 -2 -21 -9 7.1 4.91
 -3 -19 -8 399.3 18.01
 3 -5 -7 202.19 10.94
 6 33 -7 45.69 9.48
 2 -8 -6 1861.22 74.48
 4 5 -6 135.18 9.54
 -3 -14 -5 630.04 27.1
 -1 -14 -5 592.55 24.25
 3 0 -5 30.09 5.69
 4 8 -5 131.04 9.5
 5 21 -5 103.57 8.82
 -1 -12 -4 5185.08 205.73
 -3 -10 -3 -0.12 6.59
 3 6 -3 94.09 7.81
 4 16 -3 85.64 8.3
 5 39 -3 13.69 8.67
 5 40 -3 10.61 8.64
 5 48 -3 6.04 8.54
 5 49 -3 -1.77 8.63
 5 50 -3 7.33 8.5
 -6 4 -1 2.14 7.55
 -1 -5 -1 1255.38 50.25
 4 28 -1 -0.9 6.72
 -2 -3 0 89.52 5.97
 -6 11 1 14.54 8.49
 2 14 1 2685.21 107.26
 3 37 2 -0.13 6.33
 -2 7 3 1478.47 59.39
 1 23 4 61.89 5.07
 2 42 4 1.71 5.99
 2 43 4 163.52 9.72
 2 44 4 10.85 6.09
 2 45 4 138.71 9.18
 -5 25 5 1.54 7.3
 1 33 5 11.25 4.13
 4 -22 -28 49.6 6.95
 5 -16 -26 0.46 7.48
 0 -32 -24 10.54 1.61
 3 -25 -24 5.1 4.81
 6 -7 -23 44.71 8.99
 -1 -32 -22 1.79 4
 3 -24 -22 75.99 6.44
 -4 -29 -21 30.24 8.28
 5 -13 -21 2.6 6.92
 -5 -26 -20 21.73 8.94
 -2 -31 -20 163.16 9.71
 3 -22 -19 19.04 5.1
 6 -3 -19 12.72 8.19
 0 -29 -18 241.95 10.32
 5 -9 -17 164.56 11.62
 4 -13 -15 3.33 5.91
 6 3 -15 47.08 9.1
 -5 -22 -14 100.59 9.43
 -3 -26 -14 154.28 10.3
 -5 -21 -13 34.61 8.09
 -3 -25 -13 -0.48 5.16
 -5 -20 -12 -2.27 7.75
 -3 -24 -12 147.6 9.51
 6 10 -12 94.14 9.89
 5 1 -11 2.6 6.61
 -1 -22 -10 293.78 12.99
 3 -11 -10 -1.23 5.85
 4 -5 -10 351.8 16.71
 6 16 -10 25.35 9.69
 5 6 -9 2.73 7.63
 6 20 -9 5.81 9.4
 -6 -11 -8 27.91 8.37
 5 9 -8 23.43 7.1
 6 25 -8 -1.44 9.1
 4 2 -7 3.78 6.36
 6 32 -7 0.11 8.85
 5 16 -6 73.49 8.99
 -3 -12 -4 334.01 15.99
 5 27 -4 64.32 8.45
 -6 -1 -3 -1.69 8.68
 5 37 -3 17.22 8.77
 5 38 -3 4.44 8.51
 -5 -3 -2 121.47 9.97
 -4 -6 -2 34.7 7.13
 4 42 0 0.32 8.73
 4 43 0 144.65 11.08
 4 44 0 21.21 8.06
 4 45 0 108.09 9.91
 4 46 0 -0.05 7.84
 4 47 0 19.47 8.71
 -2 0 1 10.93 4.28
 3 25 1 12.23 6.06
 3 36 2 13.83 6.47
 -6 21 3 2.56 8.46
 -6 28 4 34.59 8.69
 -5 19 4 289.67 14.84
 -4 14 4 628.83 27.02
 2 41 4 151.83 9.06
 -4 27 6 18.78 6.38
 -2 33 7 116.96 6.18
 5 -17 -29 6.75 7.78
 3 -26 -27 6.16 4.99
 -4 -30 -25 5.42 8.52
 6 -8 -24 17.02 8.52
 -3 -31 -22 13.99 7.02
 4 -19 -21 89.51 8.03
 -1 -31 -20 15.94 4.17
 -4 -28 -19 57.33 8.2
 6 -2 -18 146.41 11.39
 -4 -26 -16 51.09 8.05
 2 -23 -16 75.63 4.93
 6 1 -16 2.25 8.65
 2 -22 -15 264.84 11.83
 3 -17 -14 301.97 13.95
 5 -3 -13 92.91 8.28
 6 7 -13 163.04 12.4
 -6 -15 -11 14.97 8.59
 2 -17 -11 459.08 19.44
 -4 -20 -10 24.72 7.29
 -5 -16 -9 98.48 9.91
 4 -3 -9 271.27 13.82
 6 24 -8 47.46 9.03
 -6 -9 -7 64.88 9.89
 -5 -13 -7 2.58 7.3
 5 12 -7 425.07 20.09
 6 31 -7 162.89 12.53
 -4 -14 -6 2.13 6.4
 5 20 -5 7.86 6.75
 -6 -3 -4 8.3 7.92
 5 26 -4 4.99 7.39
 5 36 -3 8.1 8.97
 -2 -8 -2 394.86 17.04
 -3 -5 -1 1194.48 48.81
 4 27 -1 156.1 10.5
 -6 8 0 3.65 8.35
 4 40 0 28.34 8.13
 4 41 0 145.29 10.9
 4 48 0 11.75 8.43
 -5 6 1 104.74 9.31
 -6 16 2 44.63 9.09
 -4 6 2 11.12 6.91
 2 19 2 5.93 5.04
 3 35 2 64.05 7.39
 -5 14 3 1.54 7.05
 2 26 3 280.99 13.66
 -6 29 4 51.13 8.76
 -3 12 4 219.78 11.68
 2 39 4 56.66 6.54
 2 40 4 23.21 5.98
 -5 26 5 116.04 9.67
 -4 20 5 89.04 7.74
 -3 17 5 1008.58 41.42
 -2 23 6 11.21 4.15
 -3 34 7 52.89 5.47
 5 -17 -28 18.6 8.08
 4 -22 -27 41.01 6.53
 -1 -33 -26 9.73 4.02
 5 -16 -25 6.49 6.7
 -3 -30 -20 1.62 7.04
 -5 -24 -17 50.64 8.49
 2 -24 -17 0.58 3.48
 5 -8 -16 23.31 7.75
 -4 -25 -15 -0.02 7.3
 5 -5 -14 59 8.16
 -6 -16 -12 44.19 8.23
 6 9 -12 27.01 8.54
 -4 -21 -11 2.89 6.66
 6 12 -11 212.12 13.36
 5 3 -10 269.19 14.16
 6 15 -10 -0.01 9.16
 6 19 -9 48.5 8.91
 -4 -17 -8 308.94 15.34
 4 -1 -8 16.69 6.07
 6 30 -7 0.95 8.86
 -6 -7 -6 56.67 9.76
 -5 -11 -6 16.25 7.61
 3 -3 -6 207.6 11.16
 -6 -5 -5 4.58 8.98
 -4 -12 -5 618.7 26.89
 2 -6 -5 1.33 4.41
 -4 -10 -4 773.17 32.9
 4 11 -4 -0.13 6.66
 -5 -5 -3 731.41 31.62
 -4 -8 -3 279.06 14.06
 4 15 -3 26.14 7.41
 5 35 -3 16.15 9.05
 -6 2 -2 45.71 8.12
 3 9 -2 38.86 7.05
 4 20 -2 38.43 7.44
 -6 5 -1 206.09 13.29
 -5 0 -1 189.28 11.32
 3 13 -1 1.71 6.16
 -5 3 0 1.09 7.69
 4 38 0 28.94 7.95
 4 39 0 24.61 8.62
 -6 12 1 186.1 12.65
 -1 1 1 30.07 3.56
 -3 4 2 367.46 16.58
 3 34 2 26.48 6.17
 -6 22 3 98.73 10.3
 2 38 4 31.59 5.9
 1 32 5 21.51 4.17
 -4 28 6 91.24 7.39
 6 -9 -25 -2.28 8.82
 4 -21 -24 41.28 6.49
 5 -15 -23 -2.62 7.31
 -4 -29 -22 38.45 8.26
 6 -7 -22 76.25 9.65
 6 -6 -21 4.1 8
 3 -23 -20 16.19 4.96
 6 -5 -20 26.34 8.3
 -5 -25 -19 -3.52 8.63
 -2 -29 -17 -1.49 5.58
 -1 -29 -17 195.41 9.79
 6 -1 -17 2.6 7.44
 -4 -24 -14 3.52 7.62
 2 -21 -14 20.35 3.8
 4 -12 -14 233.99 12.32
 -4 -22 -12 118.51 9.4
 4 -9 -12 10.46 6.06
 -5 -17 -10 176.13 12
 -2 -22 -10 335.69 15.25
 -3 -20 -9 3.56 6.12
 2 -14 -9 -0.04 4.32
 -1 -19 -8 1267.36 50.92
 5 8 -8 110.99 9.67
 6 23 -8 21.43 9.51
 -2 -16 -6 22.85 5.42
 4 4 -6 120 9.06
 5 15 -6 142.4 10.1
 -5 -9 -5 126.87 9.92
 -5 -7 -4 515.36 23.31
 5 33 -3 76.95 8.88
 5 34 -3 -4.1 7.71
 2 2 -2 4.67 4.8
 -4 -3 -1 284.62 14.8
 4 26 -1 13.23 7.21
 -1 -2 0 194.68 9.35
 2 9 0 465.92 19.76
 4 37 0 2.74 7.36
 -4 3 1 889.41 37.23
 3 24 1 125.99 8.94
 -6 17 2 57.58 9.65
 3 33 2 248.65 12.96
 -3 8 3 417.45 18.57
 -6 30 4 4.59 8.87
 -5 20 4 3.12 6.59
 -5 27 5 36.86 7.63
 -3 24 6 112.95 7.52
 0 32 6 90.61 4.72
 -3 35 7 29.08 4.99
 5 -17 -27 32.41 7.81
 2 -29 -26 31.46 3.44
 3 -26 -26 14.14 5.05
 -3 -31 -23 36.06 7.86
 -2 -32 -23 7.95 5.84
 2 -28 -23 4.98 2.68
 4 -20 -22 -2.09 5.8
 -4 -28 -20 21.39 7.53
 6 -4 -19 17.06 8.31
 -3 -28 -17 26.06 6.99
 -5 -23 -16 4.34 7.67
 5 -7 -15 5.5 7.68
 6 2 -15 8.93 8.27
 -4 -23 -13 41.4 8.46
 3 -16 -13 1.58 5.15
 6 6 -13 21.9 9.11
 -5 -18 -11 1.01 8.08
 3 -13 -11 66.98 5.83
 6 11 -11 -1.79 8.01
 -6 -13 -10 -0.94 8.33
 6 14 -10 101.15 10.12
 5 5 -9 259.36 13.79
 6 18 -9 13.55 8.46
 -6 -10 -8 8.23 8.81
 5 11 -7 4.18 6.75
 4 7 -5 98.58 8.39
 5 19 -5 183.82 11.46
 3 2 -4 240.39 12.15
 -6 0 -3 260.18 14.56
 2 -1 -3 99.73 6.57
 5 32 -3 0 7.75
 -5 -2 -2 278.26 14.54
 -6 9 0 59.7 9.42
 -4 0 0 162.93 10.68
 -3 -2 0 1140.19 46.62
 4 36 0 9.44 7.47
 -3 1 1 -1.65 5.35
 -6 23 3 8.04 8.47
 -5 15 3 56.35 7.79
 2 25 3 63.53 6.72
 -6 31 4 65.16 8.98
 -4 15 4 2.13 6.57
 2 37 4 5.43 5.67
 4 -22 -26 23.51 6.04
 6 -10 -26 36.63 8.79
 6 -9 -24 4.48 8.81
 -4 -29 -23 32.67 8.54
 2 -27 -21 -0.19 3.62
 5 -13 -20 1.09 6.93
 5 -12 -19 1.02 7.18
 4 -17 -18 95.62 8.38
 5 -11 -18 19.26 7.07
 6 -3 -18 1.05 7.94
 4 -16 -17 17.84 6.63
 6 0 -16 136.3 11.16
 -5 -22 -15 79.42 8.88
 5 -4 -13 66.28 8.12
 -5 -19 -12 227.49 13.47
 6 8 -12 8.21 9.29
 -6 -14 -11 103.74 10.52
 5 0 -11 0.28 7.13
 -4 -18 -9 16.66 6.67
 6 22 -8 56.83 9.11
 -6 -8 -7 4.7 8.15
 -4 -15 -7 255.61 13.53
 4 1 -7 30.95 7.34
 6 27 -7 31.57 8.33
 5 14 -6 283.86 14.81
 6 36 -6 12.76 8.04
 6 37 -6 8.46 8.91
 -2 -14 -5 124.88 7.88
 -6 -2 -4 175.47 12.02
 -2 -10 -3 1744.09 70.02
 3 5 -3 749.95 31.6
 4 14 -3 436.34 20.05
 -6 3 -2 156.24 11.74
 -3 -7 -2 721.76 30.43
 4 19 -2 482.44 21.7
 -6 6 -1 2.76 8.55
 4 25 -1 23.14 7.35
 4 35 0 72.92 8.4
 -6 13 1 4.08 7.6
 -5 7 1 163.57 10.48
 2 13 1 16.38 4.94
 -5 11 2 105.78 8.47
 3 32 2 3.7 5.92
 -6 32 4 5.39 7.86
 2 36 4 113.69 7.81
 -5 28 5 43.37 8.14
 -4 21 5 9.82 6.2
 -2 17 5 11.06 4.34
 -4 29 6 108.83 8.26
 -3 36 7 101.45 6.71
 -2 34 7 162.1 7.92
 5 -17 -26 43.01 8.1
 -3 -31 -24 59.83 8.23
 5 -16 -24 11.68 6.74
 3 -25 -23 0.45 4.75
 5 -14 -21 68.49 8.23
 -5 -25 -20 -3.69 8.73
 4 -18 -19 2.79 6.22
 -5 -24 -18 16.9 7.94
 2 -25 -18 14.08 3.79
 -4 -26 -17 67.57 8.42
 5 -10 -17 92.23 8.84
 6 -2 -17 91.35 9.86
 -2 -28 -16 186.26 10.46
 4 -15 -16 110.28 8.49
 -5 -21 -14 16.29 8.32
 -5 -20 -13 28.26 8
 4 -11 -13 7.91 5.76
 -6 -15 -12 0.71 8.46
 -1 -23 -11 -0.21 3.63
 -3 -21 -10 596.8 25.74
 5 2 -10 107.23 8.74
 6 17 -9 50.36 9.06
 -2 -19 -8 86.02 7.4
 5 7 -8 116.28 9.04
 6 21 -8 43.43 8.96
 -5 -12 -7 383.15 18.72
 -6 -6 -6 0.73 8.96
 -3 -15 -6 293.09 14.53
 1 -12 -6 1081.24 43.15
 6 35 -6 4.33 8.83
 -6 -4 -5 79.43 10.12
 3 -1 -5 127.44 8.66
 5 18 -5 21.11 7.95
 -2 -12 -4 1421.28 57.3
 4 10 -4 506.47 22.81
 -5 -4 -3 13.49 6.78
 5 31 -3 253.48 14.43
 -4 -5 -2 271.9 14.07
 -5 1 -1 -1.6 7.72
 2 5 -1 1317.53 53.18
 -5 4 0 18.02 7.61
 3 17 0 311.57 15.37
 4 34 0 2.8 7.17
 1 7 1 5054.22 200.53
 3 23 1 191.99 11.17
 -6 18 2 0 7.79
 -4 7 2 369.47 17.75
 2 18 2 11.48 4.93
 -6 24 3 162.53 12.01
 -4 11 3 102.75 8.41
 1 16 3 591.78 24.22
 -6 33 4 46.35 8.53
 -5 21 4 164.67 10.73
 -2 12 4 2082.44 83.18
 -1 13 4 5.15 2.34
 1 22 4 284.72 12.64
 -5 29 5 145.39 10.78
 -3 18 5 1.09 5.85
 1 31 5 13.2 4.01
 6 -10 -25 33.67 9.34
 -4 -29 -24 15.82 8.59
 -2 -32 -24 5.04 6.12
 4 -21 -23 77.96 7.25
 -3 -30 -21 25.92 7.32
 -2 -31 -21 118.64 8.33
 6 -7 -21 91.21 9.89
 4 -19 -20 13.11 6.02
 6 -6 -20 1.8 7.99
 -3 -29 -19 28.68 6.92
 -2 -30 -19 -2.17 6
 -3 -27 -16 59.13 7.61
 5 -9 -16 21.29 8.14
 6 1 -15 10.11 8.53
 5 -6 -14 10.48 7.28
 2 -20 -13 143.11 7.35
 6 5 -13 182.34 12.83
 -2 -23 -11 55.09 5.81
 6 10 -11 122.46 11.44
 6 13 -10 5.21 9.33
 -5 -15 -9 38.51 7.77
 4 -4 -9 50.67 7.04
 5 4 -9 73.47 8.11
 3 -8 -8 123.71 8.23
 5 10 -7 350.18 17.24
 6 26 -7 11.8 9.32
 -5 -10 -6 118.17 9.08
 -4 -13 -6 2.59 6.56
 6 34 -6 10.54 8.95
 1 -10 -5 1359.54 54.17
 5 23 -4 45.71 7.66
 -6 1 -3 2.95 7.86
 -3 -9 -3 536.06 23.44
 5 30 -3 0 8.71
 -2 -5 -1 290.56 13.03
 3 12 -1 650.23 27.71
 4 24 -1 91.42 8.6
 4 33 0 202.6 11.99
 -6 14 1 120.41 10.8
 -2 4 2 0.44 4.22
 1 11 2 687.82 27.92
 3 31 2 439.71 19.89
 -5 16 3 -1.84 6.95
 -6 34 4 51.41 9.21
 -4 16 4 253.16 13.06
 -3 13 4 14.12 5.66
 2 35 4 29.25 5.79
 -4 30 6 6.29 6.11
 -3 25 6 15.17 5.45
 -3 37 7 1.8 4.6
 5 -18 -29 0.44 8.43
 -3 -31 -25 44.9 8.16
 4 -22 -25 25.92 6.35
 -1 -32 -23 1.3 4.49
 6 -8 -22 3.3 8.68
 -4 -28 -21 12.98 8.03
 3 -24 -21 23.28 5.37
 -4 -27 -19 12.94 8.35
 6 -5 -19 25.93 8.41
 -5 -23 -17 13.53 7.72
 -4 -25 -16 1.76 7.33
 -1 -28 -16 0.26 3.96
 6 -1 -16 5.79 8.39
 -2 -27 -15 55.97 6.27
 4 -14 -15 -1.58 5.79
 6 7 -12 58.5 9.7
 -3 -22 -11 18.4 5.94
 4 -8 -11 105.03 8.29
 -6 -12 -10 50.14 9.27
 -4 -19 -10 23.64 6.85
 6 16 -9 71 10.31
 -6 -9 -8 82.63 9.49
 -3 -18 -8 53.88 6.2
 4 -2 -8 76.82 7.81
 6 20 -8 8.78 9.41
 3 -6 -7 67.78 6.94
 6 25 -7 -1.6 8.44
 4 3 -6 -0.87 6.87
 5 13 -6 34.21 7.24
 6 33 -6 43.77 8.64
 -5 -8 -5 92.03 9.31
 -4 -11 -5 175.68 10.39
 -3 -13 -5 3.99 6.69
 4 6 -5 -2.17 6.88
 -5 -6 -4 1.17 6.82
 -3 -11 -4 200.62 11.36
 2 -4 -4 166.34 8.43
 -4 -7 -3 10.41 6.2
 5 29 -3 205.7 13.29
 -6 4 -2 25.84 8.08
 3 8 -2 281.67 13.78
 4 18 -2 -0.09 6.21
 -6 7 -1 278.94 15.19
 -4 -2 -1 213.36 12.46
 4 32 0 4.76 7.06
 -5 8 1 28.14 6.94
 -6 19 2 61.18 9.44
 -3 5 2 165.2 9.26
 -6 25 3 0.54 8.51
 2 24 3 591.2 25.21
 -6 35 4 3.01 8.29
 -5 22 4 12.01 6.75
 2 34 4 60.84 6.34
 -5 30 5 4.19 7.86
 -4 22 5 360.73 16.99
 -2 24 6 543.55 22.65
 4 -23 -28 6.3 6
 5 -18 -28 0.41 7.35
 -4 -29 -25 2.72 8.95
 3 -26 -25 66.55 6.13
 5 -17 -25 45.47 7.79
 5 -16 -23 31.91 7.09
 6 -4 -18 41.98 8.71
 -3 -26 -15 278.85 14.63
 5 -8 -15 40.07 8.75
 -3 -23 -12 56.32 6.65
 -2 -24 -12 36.25 5.61
 3 -15 -12 516.19 22.08
 -4 -20 -11 81.72 8.67
 5 -1 -11 2.11 6.95
 -5 -16 -10 27.98 7.58
 6 12 -10 258.42 14.84
 -5 -13 -8 0 7.47
 -6 -7 -7 112.38 10.16
 6 32 -6 -0.65 8.11
 5 17 -5 262.98 14.07
 -6 -1 -4 1.14 8.75
 -4 -9 -4 242.18 12.6
 5 22 -4 8.1 6.9
 4 13 -3 3.79 7.05
 -5 -1 -2 16.93 7.76
 5 42 -2 3.4 8.47
 5 43 -2 34.58 8.59
 5 44 -2 2.1 8.48
 5 45 -2 27.86 8.73
 5 46 -2 7.66 8.24
 5 47 -2 14.84 8.36
 5 48 -2 24.45 8.59
 -3 -4 -1 494.95 21.7
 4 23 -1 142.66 9.06
 -4 1 0 36.21 6.73
 4 31 0 356.87 17.43
 -4 4 1 14.12 6.96
 3 22 1 42.45 7.19
 -5 12 2 382.7 18.39
 3 30 2 3.99 6.4
 -2 8 3 144.05 7.81
 -4 31 6 147.71 9.46
 -3 38 7 102.81 6.96
 -2 35 7 33.27 3.92
 -3 -31 -26 20.63 7.98
 6 -11 -26 -0.65 8.74
 -2 -32 -25 4.5 6.23
 6 -10 -24 27.48 8.42
 -3 -30 -22 1.31 6.89
 3 -21 -17 40.52 5.54
 6 -3 -17 5.67 8.2
 -5 -22 -16 46.88 8.92
 3 -20 -16 73.06 5.9
 -4 -24 -15 34.35 7.97
 -3 -25 -14 5.14 6.36
 -2 -26 -14 99.15 7.16
 4 -13 -14 0.45 5.85
 6 2 -14 -2.3 8.63
 -2 -25 -13 36.92 5.4
 5 -5 -13 135.62 10
 6 4 -13 23.4 9.2
 -4 -21 -12 3.47 7.87
 -1 -24 -12 1114.65 45.01
 4 -10 -12 447.6 20.18
 -6 -13 -11 4.3 8.5
 -5 -17 -11 224.01 13.58
 6 9 -11 14.07 8.37
 2 -16 -10 35.37 4.67
 3 -12 -10 226.36 11.55
 5 1 -10 23.35 7.78
 6 15 -9 42.67 8.94
 5 6 -8 10.69 7.67
 6 19 -8 72.01 10.31
 4 0 -7 74.38 8.17
 5 9 -7 -0.61 8.02
 6 24 -7 0.53 8.34
 -6 -5 -6 91.43 10.3
 3 -4 -6 30.37 6.37
 6 31 -6 120.49 10.61
 -6 -3 -5 29.13 9.4
 4 9 -4 3.01 7.13
 5 28 -3 8.6 7.42
 -1 -7 -2 617.69 25.22
 5 39 -2 6.46 8.47
 5 40 -2 15.42 8.68
 5 41 -2 70.93 9.65
 5 49 -2 -1.26 8.6
 -5 2 -1 344.5 17.36
 1 0 -1 94.45 5.47
 -5 5 0 42.34 8.16
 3 16 0 156.33 10.09
 -6 15 1 59.35 9.45
 -6 20 2 14.44 9.07
 -6 26 3 75.32 10.5
 -5 17 3 229.73 12.77
 -5 23 4 45.43 8.01
 2 33 4 237.92 11.94
 -5 31 5 161.54 11.23
 1 30 5 105.7 6.54
 -3 26 6 159.79 8.94
 4 -23 -27 2.17 5.98
 5 -18 -27 2.37 7.38
 2 -29 -25 85.35 5.54
 -4 -28 -22 0.28 7.61
 5 -14 -20 53.83 8.24
 5 -13 -19 0.38 7.19
 -4 -26 -18 112.91 9.7
 -3 -28 -18 13.8 6.6
 3 -22 -18 168.22 9.28
 5 -12 -18 11.31 7.58
 -5 -21 -15 -1.16 7.59
 -1 -27 -15 170.44 8.6
 3 -19 -15 94.1 6.64
 6 0 -15 20.36 8.74
 -5 -20 -14 31.86 8.08
 -4 -23 -14 27.18 8.05
 -5 -19 -13 61.36 8.72
 -4 -22 -13 24.71 7.47
 -6 -14 -12 106.38 10.43
 -5 -18 -12 -1.38 7.94
 6 6 -12 9.46 9.18
 -6 -10 -9 -0.12 7.95
 5 3 -9 181.04 11.14
 -5 -11 -7 13.42 7.49
 1 -14 -7 94.45 4.68
 6 23 -7 31.18 8.66
 5 12 -6 224.54 12.92
 6 30 -6 0.62 8.06
 5 16 -5 35.56 8.11
 3 1 -4 30.28 5.88
 5 21 -4 172.08 10.83
 -6 2 -3 135.51 11.31
 -5 -3 -3 316.01 16.32
 3 4 -3 269.54 13.28
 5 27 -3 80.26 9.26
 -4 -4 -2 156.81 10.37
 4 17 -2 504.67 22.54
 5 38 -2 7.72 8.82
 -6 8 -1 -2.09 7.86
 -3 -1 0 208.82 11.38
 -2 -2 0 570.11 23.81
 2 8 0 160.7 8.48
 4 30 0 16.51 6.98
 -3 2 1 1742.81 70.37
 -2 1 1 22.41 4.29
 -4 8 2 32.57 7.78
 3 29 2 176.57 10.37
 -6 27 3 1.02 8.5
 -4 12 3 207.92 11.24
 -4 17 4 5.87 6.01
 -5 32 5 2.33 8.02
 -4 23 5 87.31 7.47
 -3 19 5 1016.06 41.72
 -4 32 6 4.15 6.15
 6 -11 -25 0.1 7.87
 4 -22 -24 15.99 6.06
 5 -17 -24 35.75 7.59
 -2 -31 -22 36.09 6.29
 6 -9 -22 38.09 8.69
 -1 -31 -21 43.23 5.1
 5 -15 -21 10.41 7.34
 6 -8 -21 0.94 8.65
 -4 -27 -20 9.68 8.22
 -3 -29 -20 45.46 7.43
 6 -7 -20 54.45 9.82
 2 -26 -19 86.34 5.54
 6 -6 -19 3.37 7.73
 -5 -23 -18 8.76 7.88
 -2 -29 -18 38.47 6.39
 5 -11 -17 20.05 8.03
 6 -2 -16 63.31 9.46
 -1 -26 -14 278.74 12.58
 5 -7 -14 57.5 8.19
 -1 -25 -13 5.45 3.83
 6 11 -10 -3 9.3
 -4 -17 -9 301.57 15.2
 -3 -19 -9 488.95 21.48
 -2 -20 -9 163.66 9.02
 -6 -8 -8 3.19 8.1
 6 18 -8 5.19 9.55
 -4 -14 -7 12.68 7.01
 -5 -9 -6 65.85 7.66
 6 29 -6 82.17 9.71
 -5 -5 -4 467.47 21.56
 -6 5 -2 286.82 15.62
 5 36 -2 81.87 10.14
 5 37 -2 14.37 8.89
 3 11 -1 10.59 6.15
 4 22 -1 68.17 7.66
 -6 16 1 56.34 8.64
 -5 9 1 47.55 8.01
 2 12 1 1854.32 74.4
 3 21 1 280.14 14.35
 -6 21 2 35.46 8.97
 -5 13 2 -0.34 7.27
 2 17 2 0.69 4.85
 2 23 3 285.55 13.71
 0 31 6 108.47 5.43
 3 -27 -28 24.39 4.98
 -2 -32 -26 3.07 6.49
 5 -18 -26 0 6.92
 -4 -28 -23 11.25 8.47
 6 -10 -23 17.97 8.05
 4 -21 -22 58.63 6.81
 -5 -24 -20 18.36 8.93
 3 -23 -19 14.7 5
 6 -5 -18 -5.47 8.03
 5 -10 -16 130.57 10.08
 3 -18 -14 4.02 4.96
 4 -12 -13 412.52 18.91
 2 -19 -12 366.56 15.67
 6 8 -11 38.12 8.74
 -1 -20 -9 79.22 5.62
 4 -5 -9 677.88 29.05
 6 14 -9 190.98 12.76
 2 -11 -7 71.61 5.4
 6 22 -7 -0.52 9.44
 2 -9 -6 3.01 3.76
 -5 -7 -5 275.29 14.83
 4 5 -5 67.66 8.84
 6 38 -5 20.09 8.95
 -6 0 -4 344.9 17.89
 5 20 -4 1.55 6.84
 4 12 -3 238.81 12.88
 5 26 -3 23.22 7.6
 -5 0 -2 289.44 15.13
 -3 -6 -2 13.94 6.53
 -2 -7 -2 30.32 5.05
 1 -3 -2 240.01 10.66
 3 7 -2 226.89 11.67
 5 35 -2 16.3 8.66
 -6 12 0 22.49 7.36
 1 3 0 171.94 8.66
 4 29 0 166.72 10.79
 3 28 2 54.26 6.63
 -6 28 3 43.89 8.98
 -5 18 3 1.11 6.85
 -5 24 4 36.58 7.26
 -3 14 4 10.95 5.7
 2 32 4 4 5.36
 -5 33 5 138.27 10.78
 -2 18 5 229.88 10.84
 -4 33 6 76.8 7.38
 -2 36 7 284.29 12.39
 4 -23 -26 7.56 5.74
 0 -32 -25 -0.26 3.12
 -1 -32 -24 0 4.62
 3 -26 -24 84.07 6.54
 -3 -30 -23 3.18 6.97
 0 -31 -22 8.28 2.88
 3 -25 -22 3.39 4.73
 -2 -30 -20 8.37 5.82
 0 -30 -20 4.07 2.9
 4 -19 -19 11.11 6.55
 4 -18 -18 6.87 6.54
 -5 -22 -17 33.27 8.24
 -4 -25 -17 -0.48 7.56
 -3 -27 -17 116.57 9.07
 0 -28 -17 2.67 2.58
 4 -17 -17 187.41 10.78
 6 -4 -17 23.15 8.21
 4 -16 -16 -2.2 6.15
 6 1 -14 27.08 8.8
 5 -4 -12 38.56 7.68
 6 5 -12 99.77 10.62
 -6 -12 -11 151.52 11.72
 3 -14 -11 83.59 6.45
 5 -2 -11 2.59 6.95
 -5 -15 -10 65.02 9.22
 5 0 -10 134 9.87
 -5 -12 -8 222.49 12.75
 4 -3 -8 634.28 27.38
 5 5 -8 134.83 10.39
 6 17 -8 91.96 10.94
 -6 -6 -7 -0.57 8.07
 5 8 -7 143.09 10.06
 -6 -4 -6 40.41 9.66
 -4 -12 -6 69.24 8
 4 2 -6 267.94 13.98
 5 11 -6 9.69 6.9
 -6 -2 -5 191.49 12.6
 3 -2 -5 6.76 5.36
 5 15 -5 115.91 9.79
 6 36 -5 69.64 9.13
 6 37 -5 -0.76 8.91
 1 -8 -4 25.13 3.18
 4 8 -4 93.13 9.33
 -6 3 -3 86.06 9.37
 -4 -6 -3 3.41 6.68
 0 -8 -3 299.24 12.04
 5 25 -3 5.59 6.94
 2 1 -2 249.63 11.66
 4 16 -2 88.06 7.89
 5 34 -2 25.71 8.99
 -6 9 -1 153.59 11.05
 -5 3 -1 40.59 7.34
 -4 -1 -1 59.86 8.53
 -5 6 0 1.78 7.4
 3 15 0 260.79 13.53
 4 28 0 91.17 8.59
 -4 5 1 1509.94 61.7
 -6 22 2 46.61 9.02
 -1 5 2 4517.8 179.18
 -6 29 3 3.41 8.25
 0 11 3 75.45 3.5
 3 44 3 5.46 7.35
 3 45 3 146.35 10.48
 1 21 4 195.05 9.29
 -5 34 5 11.51 8.65
 -4 24 5 592.66 25.6
 0 22 5 321.34 13.16
 1 29 5 14.79 4.39
 -3 27 6 69.91 6.02
 3 -27 -27 6.38 4.95
 6 -12 -26 37.78 9.2
 -4 -28 -24 15.47 8.42
 6 -11 -24 -2.66 8.79
 -4 -27 -21 23.75 7.78
 5 -9 -15 3.06 7.43
 6 -1 -15 10.63 7.48
 5 -6 -13 4.03 7.2
 -6 -13 -12 1.87 8.47
 4 -9 -11 22.68 6.96
 -4 -18 -10 13.92 7.24
 -3 -20 -10 4.25 5.53
 6 10 -10 184.99 12.38
 -6 -9 -9 57.41 9.81
 6 13 -9 1.43 9.24
 6 21 -7 119.78 11.59
 -3 -14 -6 915.8 38.17
 -4 -10 -5 565.87 25.04
 6 35 -5 11.11 9.01
 -4 -8 -4 114.39 8.48
 5 19 -4 286.71 15.26
 -3 -8 -3 27.79 6.28
 2 -2 -3 135.59 7.52
 -6 6 -2 0 8.86
 5 33 -2 66.87 9.82
 2 4 -1 448.72 19.12
 -6 13 0 -2.06 7.76
 -6 17 1 175.07 12.52
 3 20 1 21.8 7.26
 4 41 1 174.29 12.19
 4 42 1 -0.3 7.8
 4 43 1 63.01 9.5
 4 44 1 32.48 9.14
 4 45 1 49.83 9.32
 4 46 1 18.78 8.66
 4 47 1 35.11 8.69
 -5 14 2 206.93 11.84
 -3 6 2 1.43 5.9
 3 27 2 192.44 10.98
 -4 13 3 -1.85 6.32
 3 41 3 150.48 10.07
 3 42 3 5.98 7.31
 3 43 3 252.25 13.86
 -5 25 4 6.81 6.85
 -4 18 4 22.97 6.07
 -2 13 4 41.19 4.39
 2 31 4 547.58 23.47
 -5 35 5 27.52 8.23
 -4 34 6 79.61 7.86
 -2 25 6 68.9 5.37
 -1 26 6 68.25 3.79
 5 -19 -28 16.65 7.39
 -4 -28 -25 14.62 8.61
 5 -18 -25 -1.48 7.05
 -3 -30 -24 1.42 7.53
 5 -17 -23 -0.36 7.02
 -3 -29 -21 2.19 7.25
 6 -9 -21 33.09 8.36
 4 -20 -20 28.74 6.32
 6 -8 -20 8.3 8.01
 6 -7 -19 25.08 8.29
 -2 -28 -17 158.86 9.68
 -5 -21 -16 24.8 8.59
 -4 -24 -16 42.17 7.98
 -3 -26 -16 51.6 7.88
 6 -3 -16 25.24 8.53
 4 -15 -15 100.83 7.81
 3 -17 -13 293.35 13.62
 -5 -16 -11 9.12 7.33
 -4 -19 -11 4.52 6.68
 6 7 -11 8.49 8.06
 -2 -21 -10 42.16 5.46
 5 2 -9 210.75 12.09
 3 -9 -8 -1.16 6.21
 6 16 -8 47.19 9.01
 -5 -10 -7 283.96 14.7
 4 -1 -7 46.29 7.69
 -2 -15 -6 824.67 34.03
 -3 -12 -5 187.79 11.16
 2 -7 -5 297.93 13.15
 6 34 -5 51.08 9.56
 -6 1 -4 -2.44 8.98
 -3 -10 -4 233.66 12.2
 -5 -2 -3 71.2 8.11
 5 32 -2 -0.23 8.67
 4 27 0 141.24 10.06
 4 39 1 34.81 8.95
 4 40 1 7.05 7.87
 -6 23 2 1.61 8.59
 -6 30 3 1.54 8.31
 -5 19 3 307.89 15.47
 3 40 3 49.47 7.57
 -5 36 5 65.48 9.06
 -3 20 5 19.52 5.74
 -4 35 6 3.99 6.44
 -2 37 7 1.98 3.2
 -4 -28 -26 13.09 9.53
 6 -12 -25 61.15 9.67
 -2 -31 -23 32.67 6.54
 4 -22 -23 0.16 5.53
 2 -28 -22 70.46 4.97
 6 -10 -22 6.45 7.89
 5 -15 -20 14.34 6.98
 5 -14 -19 4.7 7.26
 5 -13 -18 4.39 7.27
 6 -6 -18 -2.97 8.03
 5 -12 -17 164.98 11.32
 -5 -20 -15 21.91 8.64
 -4 -23 -15 57.29 7.89
 -5 -19 -14 27.12 8.15
 5 -8 -14 33.33 8.14
 6 0 -14 0.01 7.33
 -5 -18 -13 0.07 7.76
 -5 -17 -12 182 12.17
 -4 -20 -12 55.73 8.48
 4 -11 -12 3.74 5.97
 -3 -21 -11 286.86 14.19
 -6 -7 -8 213.03 13.22
 -3 -17 -8 510.38 22.05
 -6 -5 -7 140.82 11.1
 3 -7 -7 160.07 9.55
 5 7 -7 2.63 8
 6 20 -7 4.8 8.18
 -5 -8 -6 43.52 7.26
 6 25 -6 0.68 9.35
 -6 -1 -5 7.5 8.15
 5 14 -5 162.64 10.91
 6 33 -5 96.35 9.81
 -5 -4 -4 5.17 7.57
 -2 -9 -3 319.62 14.36
 4 11 -3 103 8.6
 -4 -3 -2 27.72 7.5
 4 15 -2 127.98 9.62
 5 31 -2 168.15 12.06
 -6 10 -1 0.06 7.77
 -3 -3 -1 408.82 18.35
 3 10 -1 1006.75 41.52
 -6 18 1 0 8.83
 4 38 1 36.34 8.08
 -2 5 2 2454.09 97.92
 -6 31 3 1.44 7.99
 -1 9 3 61.53 3.93
 2 22 3 464.68 20.31
 3 38 3 61.99 7.3
 3 39 3 96.29 8.41
 -5 26 4 13 6.98
 -4 25 5 29.12 6.59
 5 -19 -27 29.22 8.01
 6 -13 -27 -2.04 8.7
 -3 -30 -25 1.77 8.18
 4 -23 -25 6.68 5.64
 6 -11 -23 0.22 7.71
 -4 -27 -22 29.71 8.73
 -5 -23 -20 8.32 8.94
 -5 -22 -18 12.67 8.01
 -1 -29 -18 43.97 5.32
 6 -5 -17 8.74 8.08
 -3 -25 -15 -0.13 7.02
 6 -2 -15 7.03 8.58
 -4 -22 -14 2.32 7.76
 4 -14 -14 55.37 6.93
 -4 -21 -13 130.85 9.71
 6 4 -12 38.39 8.33
 -6 -11 -11 1.37 7.66
 6 9 -10 0.84 8.2
 6 12 -9 201.41 12.97
 5 4 -8 83.08 8.92
 -4 -13 -7 5.72 6.21
 -6 -3 -6 58.06 9.04
 -1 -15 -6 273.73 11.91
 3 -5 -6 830.5 34.51
 5 10 -6 266.35 14.32
 -5 -6 -5 34.29 7.16
 -2 -13 -5 40.87 5.68
 4 4 -5 299.91 15.22
 6 32 -5 -3.61 8.15
 -2 -11 -4 179.52 9.2
 4 7 -4 4.35 7.17
 5 18 -4 13.31 6.92
 -6 4 -3 46.17 8.26
 -1 -9 -3 215.54 9.66
 3 3 -3 379.26 17.53
 -6 7 -2 238.54 14.43
 -5 1 -2 16.5 6.93
 -5 4 -1 87.9 8.6
 -6 14 0 12.89 8.97
 -5 7 0 69.73 7.78
 -3 0 0 1453.03 58.92
 4 26 0 27.13 7.35
 -3 3 1 0.92 6.06
 4 37 1 2.13 7.25
 -6 24 2 92.29 10.36
 3 26 2 14.06 5.88
 -6 32 3 2.96 8.07
 -5 20 3 0.96 6.67
 3 37 3 1.62 6.18
 -3 15 4 561.81 24.16
 2 30 4 0.87 5.2
 -1 19 5 426.35 17.29
 -4 36 6 144.86 9.69
 -3 28 6 21.39 5.4
 4 -24 -28 50.59 6.88
 -3 -30 -26 -1.33 7.69
 3 -27 -26 11.39 4.9
 -1 -32 -25 8.16 5.01
 5 -18 -24 -0.35 6.46
 5 -16 -21 24.88 6.76
 -4 -26 -20 39.13 7.99
 -4 -25 -18 0 7.26
 -2 -27 -16 33.93 6.62
 5 -11 -16 -2.15 8.09
 -3 -24 -14 240.9 13.21
 -3 -22 -12 35.01 6.44
 5 -5 -12 255.2 13.91
 6 6 -11 3.23 7.96
 -5 -14 -10 48.6 8.84
 1 -19 -10 -3.52 2.41
 5 -1 -10 26.6 7.52
 -6 -8 -9 0.08 9.01
 -4 -16 -9 163.02 10.32
 4 -6 -9 105.84 8.43
 -2 -18 -8 34.11 5.9
 6 15 -8 86.15 9.74
 6 19 -7 204.26 13.2
 4 1 -6 2.05 7.61
 6 24 -6 0.8 8.28
 6 31 -5 137.16 11.05
 3 0 -4 659.47 27.75
 3 6 -2 0.17 5.78
 5 30 -2 5.52 7.61
 -4 0 -1 329.17 16.51
 -2 -4 -1 127.87 7.42
 3 14 0 370.42 17.51
 -6 19 1 144.31 10.91
 -4 6 1 3.05 6.95
 3 19 1 721.23 30.85
 4 36 1 151.98 10.73
 -5 15 2 70.77 7.69
 -6 33 3 5.31 8.8
 -4 14 3 442.28 20.06
 -2 9 3 2611.81 104.13
 -5 27 4 68.84 7.86
 -4 19 4 4.75 6.43
 1 28 5 286 13.06
 -4 37 6 17.52 6.72
 -2 38 7 269.02 11.79
 5 -19 -26 36.95 7.33
 6 -13 -26 -1.5 8.65
 6 -12 -24 58.25 9.48
 -4 -27 -23 26.87 8.18
 -3 -29 -22 27.26 7.37
 5 -17 -22 1.36 6.54
 -2 -30 -21 -0.23 5.82
 -3 -27 -18 29.14 7.27
 -5 -21 -17 42.37 8.62
 6 -4 -16 15.49 8.32
 -6 -12 -12 153.86 11.17
 3 -16 -12 94.02 6.66
 -2 -22 -11 83.75 6.84
 2 -18 -11 137.89 7.5
 5 1 -9 8.91 7.48
 6 11 -9 9.24 8.23
 -5 -11 -8 3.49 6.72
 4 -4 -8 32.23 7.01
 -4 -11 -6 175.69 10.65
 6 23 -6 13.7 8.44
 5 13 -5 28.25 7.26
 6 30 -5 4.56 8.22
 -6 2 -4 189.38 12.45
 5 17 -4 322.74 16.73
 -5 -1 -3 35.02 8.07
 -4 -5 -3 4.12 6.68
 5 29 -2 150.01 11.47
 -1 -4 -1 977 39.34
 2 7 0 1172.45 47.46
 4 25 0 12.55 7.28
 2 11 1 39.24 5.31
 4 35 1 50.02 7.98
 -6 25 2 1.26 8.59
 -6 34 3 49.61 9.45
 3 36 3 20.29 6.44
 -4 26 5 468.43 20.98
 -3 21 5 745.03 31.05
 4 -24 -27 60.78 6.95
 -2 -31 -24 -0.77 6.16
 2 -29 -24 82.93 5.26
 3 -26 -23 71.11 6.01
 -1 -31 -22 83.05 6.25
 6 -10 -21 2.07 7.85
 -3 -28 -20 15.72 7.52
 6 -9 -20 82.89 10.11
 -5 -22 -19 2.74 7.89
 6 -8 -19 -0.07 7.94
 -4 -24 -17 135.81 10.33
 -5 -20 -16 7.25 7.59
 -2 -26 -15 187.48 10.21
 5 -10 -15 219.62 13.33
 6 -1 -14 24.39 8.78
 4 -13 -13 1.16 5.42
 5 -7 -13 109.19 9.24
 6 3 -12 66.91 9.76
 -5 -15 -11 147.74 11.23
 -4 -17 -10 28.63 6.92
 -1 -21 -10 465.58 19.66
 3 -13 -10 98.44 7.12
 6 8 -10 48.4 8.85
 -3 -18 -9 30.38 5.9
 2 -15 -9 223.22 10.51
 -6 -6 -8 1.51 7.97
 6 14 -8 133.28 11.85
 -6 -4 -7 12.6 8.3
 -5 -9 -7 3.57 6.42
 -3 -15 -7 55.99 7.24
 5 6 -7 0.49 7.53
 6 18 -7 3.81 8.39
 5 9 -6 101.65 9.46
 -6 0 -5 360.52 19.01
 -4 -9 -5 224.56 12.29
 -1 -13 -5 139.23 6.93
 6 29 -5 56.13 9.82
 -4 -7 -4 120.09 9.36
 -1 -11 -4 58.68 4.16
 2 -5 -4 1011.56 40.96
 -6 5 -3 162.68 12.14
 4 10 -3 273.38 14.19
 -6 8 -2 9.22 8.87
 -3 -5 -2 1086.51 44.69
 4 14 -2 258.89 13.54
 5 28 -2 80.36 8.77
 5 41 -1 16.93 8.46
 5 42 -1 17.22 8.74
 5 43 -1 33.46 8.68
 5 44 -1 2.5 8.34
 5 45 -1 31.09 9.5
 5 46 -1 16.91 9.36
 5 47 -1 6.13 8.45
 5 48 -1 50.01 9.13
 -6 15 0 72.64 10
 -5 8 0 123.8 9.3
 -2 2 1 369.84 15.99
 4 34 1 107.98 9.2
 1 10 2 1515.46 60.56
 3 25 2 15.64 6.53
 -6 35 3 -1.76 8.77
 -5 21 3 147.06 10.04
 3 35 3 111.86 8.55
 -5 28 4 0 6.88
 2 29 4 256.92 12.48
 -2 19 5 247.01 11.36
 -3 29 6 324.41 14.87
 -2 26 6 1102.74 44.51
 0 -32 -26 2.64 3.44
 6 -13 -25 -4.59 8.47
 -4 -27 -24 9.94 8.63
 4 -23 -24 29.48 6.27
 4 -22 -22 11.58 5.67
 3 -25 -21 2.07 4.65
 -1 -30 -20 28.26 4.9
 4 -19 -18 105.3 8.76
 6 -7 -18 -0.42 8.65
 4 -18 -17 4.37 6.51
 -5 -19 -15 0.92 7.7
 6 -3 -15 58.24 9.16
 -5 -16 -12 -0.21 8.22
 -2 -23 -12 6.02 5.47
 4 -10 -11 264.54 13.38
 6 5 -11 24.02 9.08
 5 3 -8 85.39 8.83
 4 -2 -7 3.2 6.91
 -6 -2 -6 156.45 11.66
 -5 -7 -6 132.79 9.64
 6 22 -6 -5.72 9.4
 -5 -5 -5 431.4 20.17
 3 -3 -5 703.72 29.45
 6 28 -5 12.25 9.44
 -5 -3 -4 255.87 13.74
 6 38 -4 42.51 8.55
 6 39 -4 6.18 8.83
 5 21 -3 145.62 10.17
 -5 2 -2 269.65 14.75
 -5 5 -1 91.09 8.54
 5 39 -1 -2.01 8.54
 5 40 -1 57.06 9.29
 -2 -1 0 2.85 4.2
 -6 20 1 39.26 9.34
 1 6 1 53.84 5.07
 4 33 1 92.96 8.51
 -6 26 2 124.39 10.74
 -5 16 2 90.51 8.12
 -3 7 2 241.48 11.88
 -6 36 3 134.75 11.25
 2 21 3 331.24 15.32
 3 34 3 2.98 6.23
 -4 20 4 141.65 8.93
 1 20 4 444.85 18.59
 -4 27 5 8.86 6.08
 -2 39 7 32.43 3.72
 5 -20 -28 0 7.04
 6 -14 -27 18.56 9.1
 -1 -32 -26 10.48 5.18
 -4 -27 -25 9.64 9.07
 -2 -31 -25 4.05 6.44
 5 -19 -25 76.76 8.39
 -3 -29 -23 43.97 7.77
 5 -18 -23 3.27 6.79
 6 -12 -23 13.56 7.84
 -4 -26 -21 9.88 7.73
 5 -15 -19 14.47 6.99
 5 -14 -18 3.51 7.29
 -3 -26 -17 26.31 7.46
 3 -22 -17 167.82 9.12
 6 -6 -17 3.5 8.11
 -4 -23 -16 9.03 7.46
 3 -21 -16 7.61 4.8
 4 -17 -16 166.61 10.24
 3 -20 -15 41.81 5.1
 -5 -18 -14 -2.74 7.89
 -2 -25 -14 7.16 4.95
 5 -9 -14 8.36 7.19
 -5 -17 -13 75.95 9.09
 -2 -24 -13 28.34 5.74
 0 -23 -12 151.43 6.67
 -6 -10 -11 79.76 10.11
 -4 -18 -11 10.29 6.79
 5 -2 -10 94.41 8.31
 -6 -7 -9 158.03 12.29
 6 10 -9 118.2 11.36
 1 -16 -8 109.25 5.05
 6 17 -7 176.42 12.96
 -3 -13 -6 1.27 6.93
 4 3 -5 4.93 8.08
 5 12 -5 148.05 10.51
 -6 3 -4 9.1 9.26
 4 6 -4 42.37 8.65
 5 16 -4 30.51 7.16
 6 37 -4 4.37 8.69
 -3 -7 -3 420.53 18.75
 -4 -2 -2 450.36 21.05
 5 27 -2 44.17 8.74
 3 9 -1 4.91 6.68
 4 18 -1 36.96 7.6
 5 37 -1 2.89 7.54
 5 38 -1 45.82 9.14
 -6 16 0 24.87 9.58
 3 13 0 74.01 7.34
 4 24 0 6.09 5.55
 -4 7 1 674.69 29.18
 -1 2 1 299.75 12.69
 4 32 1 24.37 7.71
 -6 27 2 20.83 8.56
 -4 15 3 31.5 6.37
 -5 29 4 251.31 13.74
 0 30 6 3.03 2.64
 -4 -27 -26 2.39 9.31
 4 -24 -26 36.46 6.3
 3 -27 -25 2.63 4.68
 -5 -22 -20 1.02 8.17
 5 -16 -20 22.43 7.48
 4 -20 -19 23.52 6.53
 -5 -21 -18 41.61 9.19
 -1 -28 -17 10.3 4.58
 5 -13 -17 2.15 7.57
 0 -27 -16 95.44 4.96
 2 -24 -16 53.81 4.32
 6 -5 -16 58.4 8.99
 -4 -22 -15 14.43 7.81
 2 -23 -15 48.29 4.24
 4 -16 -15 46.57 6.76
 6 0 -13 2.07 7.75
 -6 -11 -12 1.53 8.56
 -4 -19 -12 67.24 8.83
 5 -6 -12 12.66 7.15
 6 2 -12 85.85 9.52
 -3 -19 -10 408.75 18.47
 6 7 -10 20.16 8.42
 5 0 -9 327.98 16.23
 -1 -18 -8 41.45 4.59
 6 13 -8 7.37 8.26
 4 0 -6 591.99 25.82
 6 21 -6 93.39 10.88
 6 35 -4 3.18 7.86
 6 36 -4 129.04 10.71
 -6 6 -3 2.55 7.7
 -5 0 -3 39.28 7.3
 -6 9 -2 121.72 10.23
 2 0 -2 126.54 7.16
 4 13 -2 70.45 7.76
 -3 -2 -1 658.14 27.88
 5 36 -1 168.21 12.03
 -6 21 1 73.4 10
 3 24 2 11.27 6.65
 -5 22 3 6.65 7.4
 3 33 3 241.65 12.8
 -3 16 4 25.77 6.34
 -2 14 4 1507.23 60.44
 2 28 4 292.78 13.86
 -3 30 6 4.6 5.1
 1 43 6 71.42 5.82
 -1 -32 -27 -1.06 5.05
 5 -20 -27 -0.72 6.67
 -2 -31 -26 20.12 6.8
 6 -14 -26 23.42 9.01
 6 -13 -24 3.36 8.45
 -4 -26 -22 -0.8 7.63
 -2 -30 -22 0.99 5.74
 6 -10 -20 10.35 8.74
 6 -9 -19 14.42 8.68
 -2 -28 -18 28.52 6.33
 3 -23 -18 17.93 4.98
 -5 -20 -17 1.01 8.6
 5 -12 -16 183.53 11.71
 -4 -21 -14 170.33 11.27
 2 -22 -14 549.04 22.72
 3 -19 -14 169.24 9.21
 6 -2 -14 4.65 8.51
 -4 -20 -13 49.08 8.03
 4 -12 -12 699.78 29.86
 3 -15 -11 196.26 10.13
 6 4 -11 41.41 9.64
 -6 -8 -10 8.11 8.77
 -5 -13 -10 15.31 8.38
 -2 -19 -9 9.02 5.42
 -6 -5 -8 220.64 13.68
 -5 -10 -8 303.36 15.9
 -6 -3 -7 59.25 9.99
 -4 -12 -7 22.99 7.25
 5 5 -7 -3.24 6.79
 6 16 -7 17.47 8.52
 -6 -1 -6 1.08 8.19
 5 8 -6 106.14 8.88
 -6 1 -5 3.2 8.22
 -3 -11 -5 76.08 7.22
 -3 -9 -4 531.96 23.17
 5 15 -4 127.85 9.62
 6 34 -4 44.8 9.49
 -4 -4 -3 81.9 8.07
 1 -6 -3 69.87 4.65
 3 2 -3 749.62 31.33
 4 9 -3 39.69 7.6
 5 20 -3 1.06 6.78
 -2 -6 -2 66.05 5.59
 5 26 -2 112.92 9.39
 -4 1 -1 46.69 7.73
 2 3 -1 465.99 19.94
 5 35 -1 13.49 9.05
 -5 9 0 0.41 7.59
 -1 -1 0 7.36 4.06
 4 23 0 82.06 8.18
 -3 4 1 385.76 17.3
 4 31 1 231.7 12.76
 -6 28 2 98.73 10.35
 -5 17 2 297.47 14.89
 -5 30 4 -0.84 7.81
 -4 21 4 10.38 6.6
 -4 28 5 157.86 9.71
 -3 22 5 59.81 6.57
 1 27 5 69.31 5.59
 1 42 6 12.63 4.42
 -2 40 7 49.69 4.05
 -3 -29 -24 29.24 7.63
 5 -19 -24 23.87 6.85
 -3 -28 -21 72.37 8.08
 6 -11 -21 4.55 7.67
 4 -21 -20 4.62 5.75
 -4 -24 -18 185.51 11.98
 6 -8 -18 34.25 8.12
 -3 -25 -16 5.48 7.15
 5 -11 -15 3.07 7.9
 4 -15 -14 52.01 6.43
 5 -8 -13 30.13 7.33
 -5 -14 -11 -3.15 8.33
 -3 -20 -11 37.83 6.55
 -4 -15 -9 80.97 8.18
 0 -19 -9 302.26 12.42
 4 -7 -9 899.91 37.62
 6 9 -9 38.08 9.68
 3 -10 -8 641.74 27.12
 4 -5 -8 1413.11 57.75
 5 2 -8 525.58 23.97
 6 12 -8 121.23 10.53
 -5 -8 -7 66.12 7.9
 3 -8 -7 77.17 6.99
 6 20 -6 -1.56 9.54
 5 11 -5 29.14 7.91
 -5 -2 -4 2.63 7.67
 3 -1 -4 29.99 6.37
 6 33 -4 45.28 9.55
 -5 3 -2 122.79 10.05
 3 5 -2 198.86 10.83
 5 25 -2 23.1 7.31
 -5 6 -1 12.91 6.98
 4 17 -1 573.91 25.35
 5 34 -1 77.68 9.7
 -6 17 0 156.75 11.96
 -3 1 0 234.91 11.86
 -6 22 1 68.91 9.9
 -5 13 1 4.29 7.39
 -6 29 2 7.86 9.07
 -5 23 3 32.44 7.07
 3 32 3 7.66 6.32
 -5 31 4 336.64 17.36
 2 43 5 246.54 12.79
 2 44 5 1.79 6.35
 1 41 6 29.64 4.74
 6 -15 -28 2.11 7.92
 5 -20 -26 0 6.48
 -3 -29 -25 40.88 8.51
 6 -14 -25 47.12 9.1
 4 -23 -23 27.12 5.91
 5 -18 -22 3.99 6.93
 -4 -25 -20 6.45 7.49
 -2 -29 -20 267.68 13.61
 -5 -21 -19 34.6 8.46
 2 -25 -17 6.29 3.34
 6 -7 -17 2.35 7.92
 -5 -19 -16 12.67 7.88
 -3 -24 -15 305.45 15.4
 6 -4 -15 10.39 7.64
 -5 -15 -12 93.05 9.65
 -1 -22 -11 281.21 12.58
 4 -9 -10 182.33 10.52
 6 6 -10 0.78 8
 -6 -6 -9 2.08 9.16
 -5 -6 -6 -0.46 7.41
 -4 -10 -6 70.13 7.37
 3 -6 -6 2.89 5.94
 -5 -4 -5 35.9 8.08
 -4 -8 -5 80.95 8.26
 -6 4 -4 106.81 9.98
 -4 -6 -4 -0.7 7.12
 6 32 -4 8.88 9.05
 -6 7 -3 145.72 11.21
 2 -3 -3 1137.64 45.94
 5 19 -3 310.84 16.18
 -6 10 -2 22.47 9.14
 5 33 -1 52.1 9.17
 2 10 1 1402.69 56.57
 4 30 1 0.97 6.78
 -5 18 2 3.03 6.38
 3 23 2 231.66 12.21
 -4 16 3 80.8 7.48
 2 20 3 247.66 12.25
 2 27 4 449.6 19.72
 -4 29 5 3.19 6.03
 2 41 5 206.56 10.98
 2 42 5 2.15 5.55
 -3 31 6 510.38 21.92
 0 -32 -27 2.36 3.75
 2 -30 -27 2.45 3.34
 6 -15 -27 -1.52 8.76
 -3 -29 -26 22.31 8.11
 4 -24 -25 38.69 6.29
 -4 -26 -23 7.15 7.99
 -1 -31 -23 113.04 7.39
 6 -13 -23 -2.26 8.32
 3 -24 -19 24.62 5.09
 -4 -23 -17 20.93 7.87
 -1 -27 -16 48.71 5
 -5 -18 -15 12.56 7.92
 -5 -17 -14 3.8 7.74
 -3 -23 -14 12.22 6.34
 -5 -16 -13 30.51 8.56
 -3 -22 -13 112.83 8.31
 3 -18 -13 14.67 4.76
 6 -1 -13 17.22 8.74
 -6 -10 -12 100.45 10.41
 -3 -21 -12 111.21 8.38
 -4 -16 -10 124.14 9.24
 5 -3 -10 270.11 14.45
 -5 -11 -9 30.01 7.5
 -6 -4 -8 3.7 8.1
 4 -3 -7 260.65 13.7
 6 15 -7 88.86 9.72
 -2 -14 -6 99.93 7.22
 5 7 -6 196.93 11.78
 6 19 -6 254.15 15.48
 -6 2 -5 200.53 13.46
 4 2 -5 802.91 34.32
 6 24 -5 74.17 10.41
 4 5 -4 -0.74 7.17
 5 14 -4 47.31 7.55
 6 31 -4 55.33 9.9
 -4 -1 -2 18.24 7.16
 4 12 -2 377.54 18.28
 5 24 -2 104.44 9.02
 -6 14 -1 0.88 7.98
 5 32 -1 6.7 8.56
 -6 18 0 6.06 9.04
 3 12 0 697.52 29.5
 4 22 0 5.96 6.31
 -6 23 1 30.48 9.37
 -4 8 1 4.81 7.73
 4 29 1 177.62 10.97
 -6 30 2 22.88 8.61
 -3 8 2 260.48 12.91
 -2 6 2 2.18 4.03
 -5 24 3 18 7.13
 -3 12 3 493.63 21.53
 3 31 3 362.44 17.12
 -5 32 4 14.02 7.5
 -1 14 4 1196.28 47.69
 2 40 5 -1.35 5.43
 -2 27 6 116.12 6.6
 1 40 6 124.39 7.25
 -4 -26 -24 20.94 8.9
 -3 -28 -22 61.17 8.42
 3 -26 -22 31.14 4.98
 4 -22 -21 62.02 6.77
 -5 -20 -18 1.79 7.9
 -2 -27 -17 0.62 6.49
 6 -6 -16 0.21 7.92
 0 -26 -15 431.35 17.65
 5 -10 -14 168.31 11.17
 6 -3 -14 108.97 10.42
 0 -24 -13 166.09 7.34
 2 -21 -13 53.76 4.34
 4 -14 -13 185.84 10.49
 4 -11 -11 8.12 5.99
 6 3 -11 20.76 8.35
 -6 -7 -10 158.13 11.44
 -2 -20 -10 154.32 8.68
 2 -17 -10 180.75 9.02
 5 -1 -9 11.65 7.3
 6 8 -9 19.67 9.13
 -4 -13 -8 87.36 8.46
 6 11 -8 4.3 9.05
 -6 -2 -7 61.13 10.23
 -3 -14 -7 525.17 23.08
 2 -12 -7 231.1 10.71
 5 4 -7 98.91 8.83
 -6 0 -6 240 14.73
 2 -10 -6 2862.95 114.04
 5 10 -5 150.75 10.35
 6 30 -4 7.6 9.34
 -5 1 -3 33.28 7.48
 -2 -8 -3 732.13 30.11
 4 8 -3 150.12 10.92
 5 18 -3 -2.17 6.99
 -3 -4 -2 26.66 5.95
 3 8 -1 230.65 11.97
 4 16 -1 157.48 9.85
 -5 10 0 447.53 20.69
 2 6 0 157.09 8.26
 -5 14 1 433.74 20.49
 -6 31 2 29.88 8.55
 -5 33 4 170.7 11.78
 -4 22 4 458.74 20.7
 -3 17 4 986.1 40.51
 -4 30 5 3.37 5.85
 -3 23 5 200.37 10.51
 -2 20 5 107.92 6.81
 2 39 5 119.1 8.09
 1 39 6 25.41 4.5
 4 -25 -28 -0.2 4
 6 -15 -26 3.44 8.4
 -4 -26 -25 29.54 8.85
 5 -20 -25 6.93 6.77
 3 -27 -24 0.34 4.43
 6 -14 -24 49.4 9.06
 -2 -30 -23 3.38 5.88
 0 -31 -23 10.54 3.33
 5 -19 -23 1.22 6.33
 -4 -25 -21 -1.66 7.74
 6 -11 -20 28.98 8.82
 -4 -24 -19 76.33 9.11
 5 -16 -19 13.84 6.88
 6 -10 -19 37.21 9.03
 -3 -26 -18 14.5 6.72
 5 -15 -18 83.48 8.55
 5 -14 -17 77.48 8.11
 -4 -22 -16 12.09 7.07
 5 -7 -12 216.27 12.34
 -4 -17 -11 1.72 6.6
 6 5 -10 -0.78 8.99
 -3 -17 -9 433.66 19.68
 -5 -9 -8 0.35 7.47
 5 1 -8 10.16 6.78
 6 14 -7 38.91 9.74
 4 -1 -6 0.2 7.53
 6 18 -6 -2.37 9.47
 -2 -12 -5 0.3 4.66
 2 -8 -5 1444.49 58
 3 -4 -5 2.29 6.14
 6 23 -5 33.77 8.73
 -6 5 -4 28.77 8.65
 -2 -10 -4 444.16 19.09
 6 29 -4 39.5 8.58
 -6 8 -3 16.43 8.27
 -6 11 -2 37.9 9.23
 -5 4 -2 40.82 8.33
 -5 7 -1 23.88 7.73
 -4 2 -1 196.15 12.27
 -2 -3 -1 230.16 10.77
 5 31 -1 59.18 8.7
 -6 19 0 226.42 13.57
 4 21 0 448.17 20.73
 -6 24 1 98.53 10.61
 4 28 1 142.48 9.95
 -6 32 2 -3.43 8.86
 -5 19 2 232.48 12.96
 3 22 2 1.98 6.75
 4 42 2 31.62 9.11
 4 43 2 30.11 8.15
 4 44 2 26.13 8.13
 4 45 2 10.67 8.07
 4 46 2 24.92 8.51
 3 30 3 16.69 6.55
 -3 32 6 -1.52 5.08
 5 -21 -28 6.54 7.33
 -4 -26 -26 34.77 9.82
 6 -12 -21 4.81 7.57
 -3 -27 -20 6.18 6.95
 5 -17 -20 35.62 6.96
 6 -9 -18 0.81 7.79
 -5 -19 -17 34.32 8.36
 4 -19 -17 155.29 9.92
 5 -13 -16 2.41 7.12
 -4 -21 -15 220.76 12.89
 -1 -26 -15 120.05 6.87
 6 -5 -15 138.7 11.09
 0 -25 -14 11.78 2.52
 -4 -18 -12 12.28 6.89
 -1 -23 -12 0.39 3.77
 -6 -5 -9 93.53 10.61
 -5 -7 -7 20.94 7.83
 -4 -11 -7 151.22 10.17
 -6 3 -5 23.15 8.65
 -5 -1 -4 60.77 7.68
 5 13 -4 2.93 7.14
 -4 -3 -3 1.51 7.76
 -3 -6 -3 67.32 7.07
 6 40 -3 49.01 9.63
 6 41 -3 0 7.76
 -6 15 -1 137.93 11.61
 5 30 -1 20.2 8.72
 4 40 2 76.45 9.64
 4 41 2 37.18 8.23
 -5 25 3 11.63 7.73
 -4 17 3 161.07 9.91
 -5 34 4 1.97 8.2
 1 19 4 9.92 3.65
 2 26 4 498.83 21.75
 1 26 5 838.31 34.17
 2 38 5 6.51 5.52
 1 38 6 238.87 11.35
 6 -16 -28 -3.77 9.42
 3 -28 -27 -2.78 4.66
 4 -25 -27 4 5.67
 4 -24 -24 19.18 5.71
 -3 -28 -23 17.77 7.92
 -4 -25 -22 -2.95 7.73
 4 -23 -22 23.4 5.81
 6 -13 -22 4.17 7.69
 -1 -30 -21 1.15 4.8
 -5 -20 -19 0.52 8.91
 2 -26 -18 34.67 3.9
 4 -20 -18 22.28 6.21
 -3 -25 -17 2.89 6.58
 6 -8 -17 14.18 7.95
 -5 -18 -16 -0.67 7.84
 -2 -26 -16 290.23 14.47
 4 -18 -16 2.95 6.29
 -4 -20 -14 6.66 8.18
 -4 -19 -13 155.37 10.78
 5 -9 -13 49.01 7.74
 6 -2 -13 26.71 8.81
 7 8 -13 27.2 9.51
 -6 -9 -12 3.51 8.5
 3 -17 -12 515.29 22.04
 -5 -13 -11 34.34 7.93
 -2 -21 -11 365.14 16.49
 6 2 -11 203.76 13.57
 3 -14 -10 499.17 21.4
 6 7 -9 78.63 10.23
 -6 -3 -8 101.02 10.83
 6 10 -8 85.94 9.56
 -6 1 -6 1.82 8.37
 -5 -5 -6 162.88 11.03
 -3 -12 -6 660.21 28.36
 0 -14 -6 1982.83 78.63
 5 6 -6 0.91 7.71
 6 17 -6 233.41 14.68
 -5 -3 -5 176.12 11.11
 6 22 -5 73.09 9.48
 6 28 -4 37.62 9.45
 3 1 -3 113.28 8.12
 5 17 -3 252.6 14.2
 6 38 -3 74.33 10.08
 6 39 -3 -2.54 7.94
 -1 -6 -2 539.74 22.18
 3 4 -2 368.6 17.11
 4 11 -2 96.78 9.39
 -3 -1 -1 112.76 7.9
 1 -1 -1 32.9 4.22
 5 29 -1 129.78 10.83
 -6 25 1 4.48 9.08
 -5 15 1 19.19 7.39
 -3 5 1 158.44 9.24
 -2 3 1 462.33 19.68
 4 27 1 61.66 7.76
 -6 33 2 3.76 8.2
 4 39 2 0 7.49
 2 19 3 660.21 27.68
 3 29 3 210.2 11.58
 -5 35 4 9.3 8.32
 -4 23 4 0.98 6.51
 -4 31 5 36.26 6.22
 2 37 5 0.91 5.14
 5 -21 -27 11.18 6.81
 6 -15 -25 1.78 8.08
 -2 -30 -24 10.81 6.45
 -1 -31 -24 82.38 6.64
 -2 -29 -21 100.33 8.11
 2 -28 -21 93.72 5.51
 4 -21 -19 9.5 5.94
 -4 -23 -18 -0.47 7.5
 6 -7 -16 40.12 8.53
 -5 -17 -15 2.58 7.71
 4 -17 -15 261.95 13.32
 5 -12 -15 317.64 16.55
 -1 -25 -14 21.87 4.26
 6 -4 -14 2.92 8.46
 -5 -15 -13 107.77 10.07
 -1 -24 -13 827.01 33.78
 -5 -14 -12 10.45 8.55
 4 -13 -12 21.6 6.24
 7 10 -12 64.37 9.21
 -6 -6 -10 5.26 8
 -3 -18 -10 14.59 6.42
 6 4 -10 44.58 8.38
 -5 -10 -9 141.19 10.15
 4 -6 -8 7.27 6.22
 -6 -1 -7 14.25 8.42
 5 3 -7 7.02 7.47
 6 13 -7 13.8 8.43
 -4 -9 -6 389.11 18.28
 -4 -7 -5 204.23 11.77
 -3 -10 -5 225.58 12.3
 4 1 -5 11.42 7.09
 5 9 -5 237.6 13.24
 6 21 -5 81.97 9.87
 -6 6 -4 5.92 9.31
 -4 -5 -4 71.09 7.57
 -3 -8 -4 91.04 8
 4 4 -4 305.23 15.23
 6 27 -4 6.45 9.2
 -5 2 -3 77.07 8.98
 6 36 -3 130.05 10.67
 6 37 -3 4.51 8.72
 -6 12 -2 37.11 9.22
 4 15 -1 209.93 12.05
 -6 20 0 5.69 7.83
 -3 2 0 1167.62 47.66
 -2 0 0 703.16 28.92
 1 2 0 198.52 9.46
 5 42 0 15.37 8.56
 5 43 0 -0.71 8.25
 5 44 0 0 8.21
 5 45 0 -1.08 8.17
 5 46 0 21.2 8.41
 5 47 0 -1.88 8.27
 -6 26 1 101.74 10.02
 -4 9 1 209.27 12.36
 -6 34 2 64.25 9.12
 -5 20 2 41.86 7.28
 -4 13 2 78.26 7.87
 3 21 2 907.17 37.92
 4 38 2 142.81 10.65
 -5 26 3 28.65 7.4
 -5 36 4 24.45 8.44
 -2 15 4 361.09 15.61
 -3 24 5 0.93 5.11
 -3 33 6 313.65 14.51
 6 -16 -27 4.95 9.35
 5 -20 -24 3.91 7.07
 2 -29 -23 52.23 4.22
 6 -14 -23 8.81 8.11
 -2 -25 -15 36.53 5.94
 7 3 -15 25.41 8.44
 -5 -16 -14 73.11 9.69
 7 5 -14 4.55 8.72
 -2 -22 -12 15.3 5.18
 2 -20 -12 230.08 10.38
 5 -6 -11 -0.47 7.06
 4 -10 -10 227.33 12.23
 -1 -19 -9 910.21 36.95
 5 -2 -9 221.21 12.22
 4 -4 -7 15.88 7.04
 6 16 -6 6.85 8.35
 2 -6 -4 59.53 4.94
 3 -2 -4 254.48 12.77
 -6 9 -3 61.66 8.88
 4 7 -3 110.9 9.21
 6 35 -3 0.87 8.79
 -5 5 -2 305.78 15.94
 -4 0 -2 465.15 21.77
 -6 16 -1 -0.09 8.12
 -5 8 -1 90.84 9.11
 5 28 -1 143.89 11.09
 3 11 0 208.48 11.18
 5 40 0 21.01 8.43
 5 41 0 8.63 8.47
 4 26 1 117.04 9.27
 -6 35 2 -1.11 7.87
 -3 9 2 49.51 6.51
 4 37 2 -0.94 8.06
 -4 18 3 3.19 6.21
 -3 13 3 198.7 11.05
 3 28 3 46.38 6.56
 -5 37 4 -0.28 8.21
 -3 18 4 7.18 6.24
 -4 32 5 15.62 6.07
 2 36 5 2.94 5.15
 -2 28 6 381.3 16.28
 1 37 6 3.46 4.25
 2 -30 -26 0.88 3.22
 4 -25 -26 0.9 5.53
 5 -21 -26 11.14 6.7
 -3 -28 -24 10.57 7.87
 -4 -25 -23 8 8
 5 -19 -22 -1.2 6.62
 -3 -27 -21 2.57 6.83
 6 -12 -20 19.19 8.37
 -3 -26 -19 63.5 7.88
 6 -11 -19 3.15 8.47
 -5 -19 -18 88.89 9.87
 -4 -22 -17 104.88 9.29
 -3 -24 -16 106.13 9.3
 7 1 -16 5 9
 6 -6 -15 5.2 8.11
 -2 -24 -14 161.96 9.34
 4 -16 -14 88.99 7.11
 5 -11 -14 -4 7.06
 -2 -23 -13 69.13 6.6
 7 7 -13 -0.02 7.92
 5 -8 -12 -1.05 6.98
 -3 -19 -11 308.82 15.1
 7 12 -11 17.02 9.43
 -4 -15 -10 51.02 7.48
 -6 -4 -9 -1.34 9.03
 6 6 -9 15.26 9.13
 -5 -8 -8 124.9 9.44
 -4 -12 -8 88.85 8.49
 5 0 -8 957.81 40.55
 6 9 -8 71.79 9.26
 3 -9 -7 304.77 14.68
 6 12 -7 18.79 8.28
 -6 4 -5 104.25 10.24
 6 20 -5 2.93 8.38
 -5 0 -4 2.53 7.8
 5 12 -4 23.63 7.2
 6 26 -4 73.49 9.37
 5 16 -3 1.91 6.96
 6 34 -3 42.09 9.36
 -4 3 -1 281.4 14.7
 2 2 -1 376.21 16.4
 3 7 -1 252.8 12.81
 5 27 -1 16.68 7.29
 -6 21 0 133.62 11.55
 5 38 0 66.06 9.48
 5 39 0 5.53 8.47
 -6 27 1 30.26 9.17
 -5 16 1 131.35 9.36
 2 9 1 476.39 20.31
 -6 36 2 134.8 11.32
 -6 37 2 3.85 8.89
 1 9 2 1074.95 43.18
 4 36 2 173.47 11.84
 -5 27 3 106.19 9.24
 -5 38 4 7.17 7.93
 -4 24 4 417.16 19.14
 2 25 4 95.94 7.9
 3 42 4 7.66 7.55
 3 43 4 154.49 10.79
 3 44 4 8.94 7.32
 -4 33 5 35.88 6.47
 -3 34 6 1.14 4.84
 -1 27 6 79.7 4.29
 3 -28 -26 6.82 4.64
 6 -16 -26 10.33 9.16
 -3 -28 -25 1.72 8
 -2 -30 -25 1.69 6.56
 -4 -25 -24 0 8.87
 6 -15 -24 12.28 8.24
 0 -30 -21 -1.26 3.08
 5 -16 -18 3.84 6.96
 6 -10 -18 89.79 9.93
 -5 -18 -17 -0.78 8.71
 3 -22 -16 148.32 8.39
 -3 -23 -15 26.65 7.09
 6 -3 -13 97.35 10.05
 -6 -8 -12 14.55 8.02
 7 9 -12 2.86 8.18
 6 1 -11 3.54 8.94
 -6 -2 -8 5.29 9.4
 -6 0 -7 62.76 9.25
 -5 -6 -7 3.07 7.66
 -2 -15 -7 250.71 12.33
 -6 2 -6 195.5 13.47
 -5 -4 -6 39.02 7.17
 3 -7 -6 899.81 37.22
 4 -2 -6 258.89 13.92
 5 5 -6 261.84 14.41
 -5 -2 -5 103.11 9.49
 5 8 -5 129.08 9.79
 -6 7 -4 54.11 9.9
 -6 10 -3 45.2 8.66
 6 33 -3 4.13 8.83
 -3 -3 -2 957 39.63
 -2 -5 -2 0.91 4.15
 2 -1 -2 246.42 11.55
 4 10 -2 116.09 9.83
 -6 17 -1 186.44 13.1
 4 14 -1 29.3 6.7
 5 37 0 -0.26 8.71
 3 15 1 247.57 13.09
 -5 21 2 104.43 8.84
 -1 6 2 23.43 4.15
 4 35 2 6.09 7.28
 3 41 4 114.45 9.28
 2 35 5 62.54 6.46
 0 29 6 81.2 4.49
 1 36 6 418.92 17.98
 -3 -28 -26 3.36 8.08
 -2 -30 -26 2.29 6.66
 -4 -25 -25 -4.5 8.42
 3 -27 -23 2.94 4.43
 4 -24 -23 1.47 5.31
 6 -14 -22 5.95 8.07
 -4 -24 -21 6.37 7.94
 -4 -23 -19 7.69 7.78
 5 -17 -19 63.61 7.85
 -2 -27 -18 18.37 6.17
 3 -23 -17 1.15 4.52
 5 -15 -17 92.97 8.83
 6 -9 -17 7.61 8.53
 -4 -21 -16 73.8 9.06
 5 -14 -16 130.47 10.13
 3 -21 -15 139.5 8.04
 7 2 -15 30.72 8.55
 -3 -22 -14 166.12 10.17
 7 4 -14 36.11 9.61
 -3 -21 -13 27.12 6.43
 4 -15 -13 2.85 5.65
 5 -10 -13 102.63 9.51
 7 6 -13 -3.36 8.2
 -3 -20 -12 12.33 6.14
 -5 -12 -11 30.51 8.81
 -4 -16 -11 237.79 12.96
 3 -16 -11 46.49 5.29
 4 -12 -11 481.81 21.35
 7 11 -11 14.37 8.48
 -6 -5 -10 134.83 11.72
 6 3 -10 0.53 8.89
 7 14 -10 6.94 8.06
 -2 -18 -9 3.7 6.05
 5 2 -7 324.59 16.51
 6 15 -6 112.5 11.12
 6 19 -5 116.58 10.64
 -5 3 -3 324.16 16.86
 -4 -2 -3 813.43 34.56
 6 32 -3 0.8 8.97
 5 20 -2 40.01 8.3
 -5 9 -1 51.45 7.69
 5 26 -1 226.26 13.53
 -6 22 0 20.41 9.16
 5 36 0 168.68 12.23
 -6 28 1 80.12 9.92
 -4 10 1 -0.93 6.06
 -4 14 2 259.79 13.35
 2 13 2 238.66 11.43
 3 20 2 12.16 7.01
 4 34 2 106.92 9.18
 -5 28 3 16.34 8.17
 2 18 3 2.61 5.52
 3 27 3 173.36 10.37
 3 39 4 32.29 6.84
 3 40 4 68.45 7.78
 -4 34 5 76.55 7.83
 -3 25 5 22.22 5.2
 -2 21 5 390.88 16.86
 1 25 5 77.32 5.62
 6 -17 -28 12.71 9.48
 -3 -28 -27 4.22 8.6
 -2 -30 -27 3.77 6.98
 -1 -31 -25 42.5 5.89
 5 -21 -25 46.98 7.36
 5 -20 -23 7.44 6.72
 -3 -27 -22 1.36 6.89
 -2 -29 -22 65.7 6.98
 3 -26 -21 29.03 4.88
 5 -18 -20 1.78 6.75
 -5 -19 -19 55.88 8.88
 -1 -28 -18 55.03 5.8
 -5 -17 -16 15.12 7.89
 6 -8 -16 29.84 8.32
 7 0 -16 7.38 8
 -5 -16 -15 67.7 9.76
 -4 -20 -15 2.73 7.25
 3 -20 -14 6.02 4.78
 6 -5 -14 244.42 14.38
 -5 -13 -12 2.84 8.42
 -4 -17 -12 50.81 7.6
 7 8 -12 12.86 8.14
 -5 -9 -9 81.1 8.39
 -3 -16 -9 29.17 6.75
 6 5 -9 41.49 8.54
 6 8 -8 13.28 7.87
 -4 -10 -7 6.67 5.98
 -3 -13 -7 213.48 11.91
 6 11 -7 14.45 9.13
 -6 5 -5 7.69 9.35
 3 -5 -5 1501.72 60.83
 -4 -4 -4 151.15 9.86
 4 3 -4 5.29 8.12
 5 11 -4 136.8 9.95
 4 6 -3 7.48 7.38
 5 15 -3 49.86 7.64
 6 31 -3 2.73 8.84
 -5 6 -2 -3.06 7.8
 -6 18 -1 3.48 8.15
 2 5 0 703.09 29.1
 5 35 0 -0.83 8.67
 -6 29 1 40.17 9.15
 -5 17 1 126.25 9.72
 -3 6 1 118.67 8.37
 -5 22 2 130.82 9.7
 -2 7 2 2459.02 98.11
 4 33 2 19.67 7.09
 -4 19 3 130.14 8.6
 -4 25 4 0.58 6.35
 3 38 4 121.04 8.67
 2 34 5 1.08 5.19
 -3 35 6 81.4 6.66
 4 -25 -25 2.75 5.49
 6 -16 -25 21.8 8.21
 6 -15 -23 15.29 8.19
 -4 -24 -22 -0.97 8.09
 4 -23 -21 10.01 5.89
 -2 -28 -20 4.44 6.33
 -3 -25 -18 2.09 6.61
 3 -24 -18 227.85 11.24
 5 -13 -15 -2.57 7.18
 -5 -15 -14 -2.84 8.09
 -4 -19 -14 254.69 14.35
 -5 -14 -13 57.84 9.19
 -4 -18 -13 0.68 8.04
 -6 -6 -11 4.79 8.98
 5 -7 -11 332.18 16.48
 -6 -3 -9 56.08 9.08
 2 -16 -9 0.55 4.3
 3 -13 -9 84.58 7.07
 5 -3 -9 195.54 11.53
 -5 -7 -8 -1.98 6.88
 -6 3 -6 45.57 8.88
 -4 -8 -6 44.42 7.6
 -1 -14 -6 703.34 28.59
 6 14 -6 6.68 8.21
 -4 -6 -5 7.83 6.85
 4 0 -5 1263.28 52.17
 -6 8 -4 34.17 8.6
 -5 1 -4 61.83 7.9
 -6 11 -3 19.67 8.51
 -3 -5 -3 830.31 34.73
 -1 -8 -3 1279.66 51.23
 3 0 -3 943.43 38.85
 6 30 -3 -4.17 8.91
 -4 1 -2 15.82 7.35
 1 -4 -2 512.95 21.01
 3 3 -2 16.46 6.32
 5 19 -2 219.53 12.46
 -3 0 -1 1404.54 57.15
 5 25 -1 10.3 7.78
 -6 23 0 16.55 8.97
 3 10 0 521.67 23.05
 5 34 0 72.07 9.76
 -6 30 1 18.78 8.47
 1 5 1 1278.8 51.26
 4 24 1 106.2 8.71
 -5 29 3 231.98 13.6
 -3 14 3 326.49 15.25
 -1 10 3 1203.84 48.04
 3 26 3 56.08 7.17
 -3 19 4 812.97 33.91
 2 24 4 682.1 28.76
 3 37 4 11.47 6.22
 -4 35 5 5.58 6.75
 -1 20 5 309.88 12.79
 -2 29 6 5.55 3.61
 1 35 6 35.43 4.54
 6 -17 -27 6.87 8.95
 -1 -30 -22 -0.87 4.84
 5 -19 -21 19.34 7.17
 2 -27 -19 45.11 3.93
 6 -12 -19 57.62 9.26
 -5 -18 -18 7.14 8.04
 -4 -22 -18 108.58 9.77
 7 -2 -17 0.49 8.71
 6 -7 -15 92.31 9.75
 7 3 -14 6.48 9.08
 6 -2 -12 97.55 10.34
 6 0 -11 302.32 16.68
 7 10 -11 18.64 9.43
 6 2 -10 161.88 11.53
 7 13 -10 7.25 8.37
 -6 -1 -8 21.45 8.59
 4 -7 -8 939.7 39.22
 5 -1 -8 9.41 6.67
 -6 1 -7 11.68 8.34
 4 -5 -7 317.64 15.56
 -3 -11 -6 13.67 7.17
 -2 -13 -6 159.85 8.81
 5 4 -6 14.59 7.91
 5 7 -5 498.57 23.14
 6 18 -5 6.15 8.39
 0 -10 -4 29.02 2.08
 6 23 -4 17.99 8
 -2 -7 -3 835.54 34.21
 2 -4 -3 0.67 4.28
 6 29 -3 5.1 8.29
 4 9 -2 335.28 16.44
 6 42 -2 4.7 7.36
 -4 4 -1 310.55 15.62
 4 13 -1 71.46 8.24
 -4 7 0 687.55 29.29
 -3 3 0 524.34 22.63
 5 33 0 0.05 8.56
 3 14 1 21.32 6.27
 4 32 2 45.74 7.51
 -5 30 3 -1.55 7.43
 -4 26 4 386.46 18
 -4 36 5 147.25 9.65
 2 33 5 198.65 10.46
 -3 36 6 19.13 4.95
 5 -22 -27 2.86 6.71
 -1 -31 -26 16.25 5.6
 3 -28 -25 22.32 4.82
 5 -21 -24 17.07 6.93
 6 -16 -24 24.26 8.25
 -4 -24 -23 12.79 8.14
 -3 -27 -23 22.53 7.56
 -1 -29 -20 0.99 4.77
 6 -13 -20 -2.47 8.02
 6 -11 -18 -4.77 8.57
 -3 -24 -17 -0.35 6.68
 -2 -26 -17 188.8 10.67
 4 -20 -17 2.1 6.08
 6 -10 -17 48.29 9.23
 4 -19 -16 213.12 11.71
 7 1 -15 7.18 8.87
 5 -12 -14 287.92 15.04
 3 -19 -13 488.32 20.99
 6 -4 -13 13.18 7.72
 4 -14 -12 432.38 19.59
 5 -9 -12 127.35 9.51
 7 7 -12 21.93 9.21
 2 -19 -11 293.02 12.87
 -6 -4 -10 13.88 9.09
 -4 -14 -10 442.29 20.47
 -3 -17 -10 365.47 17.24
 -2 -19 -10 327.65 14.92
 6 7 -8 197.43 13.41
 -5 -5 -7 44.16 7.55
 5 1 -7 2.1 6.79
 6 10 -7 7.84 9.07
 -5 -3 -6 35 7.96
 -6 6 -5 13.69 8.24
 -5 -1 -5 30.45 7.37
 -3 -9 -5 133.01 9.27
 -3 -7 -4 596.74 25.84
 5 10 -4 10.39 7.81
 6 22 -4 66.36 9.42
 -5 4 -3 15.32 7.84
 5 14 -3 1.7 6.99
 -6 15 -2 121.68 10.9
 6 40 -2 36.44 9.28
 6 41 -2 4.36 8.91
 -6 19 -1 199.47 12.63
 -5 10 -1 513.14 23.49
 3 6 -1 128.61 8.49
 5 24 -1 210.96 12.93
 -6 24 0 51.76 9.84
 5 32 0 22.92 8.83
 -6 31 1 67.52 9.56
 -5 18 1 3.78 6.85
 4 23 1 34.98 7.25
 -5 23 2 6.67 6.96
 -4 15 2 124.38 8.83
 -3 10 2 1135.08 46.38
 3 19 2 1304.35 53.45
 4 31 2 65.78 7.87
 -4 20 3 45.81 7.19
 1 18 4 26.79 3.83
 3 36 4 134.18 9.15
 -3 26 5 1.89 5.13
 -1 -31 -27 1.8 5.63
 6 -17 -26 0 8.83
 0 -31 -24 27.03 3.9
 -2 -29 -23 37.61 6.87
 5 -20 -22 8.28 6.65
 4 -21 -18 71.84 7.24
 -5 -17 -17 41.17 8.56
 -4 -21 -17 54.85 8.03
 7 -1 -16 5.45 8.98
 4 -18 -15 2.26 5.69
 6 -6 -14 9.29 8.04
 -5 -11 -11 40.35 8.86
 -1 -20 -10 7.08 4.43
 4 -11 -10 44.85 6.27
 7 12 -10 -0.54 9.2
 -6 -2 -9 2.9 8.03
 -5 -8 -9 18.8 7.08
 6 4 -9 32.66 9.23
 -4 -11 -8 59.25 7.13
 4 -3 -6 1.07 7.09
 6 13 -6 2.36 9.31
 -2 -11 -5 56.12 5.64
 -1 -12 -5 1846.35 73.66
 0 -12 -5 375.4 15.07
 6 17 -5 172.22 12.05
 -6 9 -4 24.87 8.6
 -2 -9 -4 881.37 36.03
 3 -3 -4 355.06 16.26
 -6 12 -3 87.1 10.69
 -4 -1 -3 2.97 6.89
 6 28 -3 40.45 9.64
 -5 7 -2 272.42 14.35
 5 18 -2 0.45 7.58
 6 38 -2 84.79 10.3
 6 39 -2 -1.58 8.78
 -2 -2 -1 1080.9 43.77
 -1 -3 -1 284.62 12.58
 -6 25 0 0.41 7.83
 -5 14 0 544.95 24.62
 4 17 0 621.83 27.27
 5 31 0 9.22 8.56
 -6 32 1 3.21 8.51
 -5 31 3 270.01 14.54
 3 25 3 19.79 6.07
 -2 16 4 196.63 9.56
 3 35 4 35.96 6.75
 -3 37 6 4.1 4.84
 5 -22 -26 -0.78 6.24
 -4 -24 -24 16.64 9.33
 -3 -27 -24 22.52 8.07
 4 -25 -24 12.53 5.82
 4 -24 -22 10.11 5.41
 6 -15 -22 37.3 8.64
 -4 -23 -21 8.01 7.84
 -5 -18 -19 1.33 8.34
 3 -25 -19 0.41 4.47
 4 -22 -19 81.99 7.25
 5 -17 -18 116.17 9.09
 -1 -27 -17 68.17 5.82
 5 -16 -17 14.99 7.22
 -5 -16 -16 24.11 8.2
 6 -9 -16 17.17 7.95
 4 -17 -14 253.46 12.64
 7 2 -14 80.06 9.43
 -5 -12 -12 4.33 8.75
 -6 -5 -11 93.69 10.5
 -4 -15 -11 -0.9 6.75
 7 9 -11 34.61 8.7
 3 -15 -10 34.94 5.57
 7 15 -9 35.23 8.97
 -6 0 -8 3.89 9.29
 -3 -14 -8 342.59 15.71
 -6 2 -7 65.88 9.44
 -6 4 -6 29.05 8.7
 -5 2 -4 5.86 6.83
 -1 -10 -4 2743.05 109.09
 4 2 -4 946.07 39.84
 6 21 -4 39.19 8.89
 4 5 -3 179.16 11.32
 6 27 -3 1.32 9.21
 -6 16 -2 8.11 8.3
 6 37 -2 7.9 8.89
 -6 20 -1 7.11 9.28
 5 23 -1 14.79 7.62
 -6 33 1 27.56 8.54
 -2 4 1 431.63 18.27
 -5 24 2 127.84 9.66
 4 30 2 -2.73 6.57
 -5 32 3 -3.22 8.42
 2 17 3 665.12 27.85
 -4 27 4 4.72 5.77
 -4 38 5 180 10.49
 2 32 5 5.03 5.73
 1 34 6 172.76 8.74
 4 -26 -27 40.96 6.26
 -4 -24 -25 35.18 9.85
 6 -17 -25 2.67 7.79
 -3 -26 -21 92.7 9.1
 -4 -22 -19 55.76 8.52
 -3 -25 -19 5.69 7.19
 5 -18 -19 2.17 6.91
 7 -3 -17 29.62 9.21
 -4 -20 -16 18.22 8.49
 -3 -23 -16 16.95 7.11
 -2 -25 -16 5.9 6.04
 5 -15 -16 16.56 6.89
 -5 -15 -15 -1.77 7.97
 6 -8 -15 8.78 8.78
 7 0 -15 38.48 9.55
 -5 -14 -14 173.68 12.06
 -5 -13 -13 -2.04 7.81
 5 -11 -13 21.3 7.94
 -4 -16 -12 127.3 10.05
 3 -18 -12 8.61 4.89
 6 -3 -12 60.49 9.5
 7 6 -12 1.27 9.04
 -3 -18 -11 23.12 6.52
 6 1 -10 -2.73 8.94
 7 11 -10 24.62 8.5
 5 -4 -9 63.57 7.54
 -5 -6 -8 2.36 7.79
 5 -2 -8 502.91 22.73
 6 6 -8 13.67 9.2
 -4 -9 -7 592.96 25.93
 6 9 -7 124.57 10.33
 2 -11 -6 86.99 5.43
 5 3 -6 181.23 11.64
 -6 7 -5 -2.62 8.33
 1 -11 -5 168.01 7.36
 5 6 -5 52.21 7.65
 6 16 -5 25.41 9.55
 -4 -3 -4 6.77 7.26
 5 13 -3 6.54 6.89
 -3 -2 -2 5.67 5.7
 6 35 -2 -4.12 7.87
 6 36 -2 129.91 10.7
 4 12 -1 10.95 7.47
 -6 26 0 73.58 10.11
 -4 8 0 181.83 10.79
 -2 1 0 1.85 4.25
 5 30 0 5.37 8.39
 -6 34 1 28.95 8.66
 -5 19 1 92.8 8.84
 2 8 1 84.26 5.86
 4 22 1 160.23 10.55
 2 12 2 1408.51 56.81
 -3 20 4 1.31 6.62
 2 23 4 159.46 9.24
 3 34 4 36.95 6.55
 -4 39 5 4.99 7.15
 -2 22 5 756.47 31.02
 1 24 5 1043.6 42.19
 -3 38 6 28.36 5.41
 -3 -27 -25 16.53 7.8
 -2 -29 -24 1.52 6.6
 5 -21 -23 1.52 7
 6 -16 -23 4.12 7.94
 -2 -28 -21 -0.15 6.09
 -2 -27 -19 14.52 6.16
 -5 -17 -18 71.1 9.38
 7 -2 -16 8.34 8.87
 -4 -19 -15 218.56 13.24
 -3 -22 -15 107.87 8.92
 5 -14 -15 177.95 11.63
 -4 -18 -14 2.71 7.71
 -4 -17 -13 102.47 9.29
 6 -5 -13 171.98 12.12
 -3 -19 -12 154.73 9.36
 -2 -20 -11 173.03 9.44
 4 -13 -11 5.57 6.06
 5 -8 -11 -0.89 6.72
 7 8 -11 20.51 9.63
 -6 -3 -10 47.7 9.03
 -5 -9 -10 95.85 9.77
 6 3 -9 6.38 7.81
 7 14 -9 13.63 8.3
 -1 -17 -8 650.3 26.57
 -5 -4 -7 161.61 11.25
 3 -10 -7 492.74 21.52
 -5 -2 -6 198.13 11.74
 -4 -7 -6 685.21 29.57
 6 12 -6 3.83 8.09
 -5 0 -5 129.03 10.25
 -4 -5 -5 148.44 10.1
 2 -9 -5 71.76 5.26
 4 -1 -5 11.32 7.78
 -6 10 -4 131.16 11.39
 5 9 -4 403.88 19.35
 6 20 -4 24.93 8.48
 -6 13 -3 0.44 9.26
 -5 5 -3 739.9 32.32
 6 26 -3 84.54 9.7
 -5 8 -2 34.06 7.41
 -4 2 -2 455.13 20.85
 4 8 -2 22.8 7.95
 5 17 -2 300.09 15.47
 6 34 -2 45.32 9.41
 -6 21 -1 144.82 11.86
 -5 11 -1 12.62 6.77
 -4 5 -1 543.05 24.25
 5 22 -1 131.19 10.37
 -5 15 0 6.03 7.38
 3 9 0 106.81 7.72
 5 29 0 20.28 8.57
 -6 35 1 13.83 8.12
 -3 7 1 251.58 12.71
 3 13 1 21.44 7.1
 5 45 1 6.47 8.85
 -5 25 2 24.64 7.25
 -4 16 2 76.79 7.55
 3 18 2 1.1 7.11
 4 29 2 150.01 10.08
 -5 33 3 87.04 9.15
 -4 21 3 151.5 9.47
 -3 15 3 139.26 8.8
 3 24 3 242.52 12.41
 3 33 4 140.11 9.22
 -3 27 5 143.31 8.39
 2 31 5 873.12 36.09
 -3 39 6 97.17 7.17
 -2 30 6 13.39 3.77
 -3 -27 -27 1.19 8.51
 6 -18 -27 0.25 8.69
 -3 -27 -26 9.88 7.76
 2 -30 -25 -0.97 2.99
 5 -22 -25 14.15 6.59
 -1 -30 -23 2.11 5
 -4 -23 -22 21.12 9.12
 3 -27 -22 17.52 4.67
 6 -14 -20 22.14 8.09
 6 -13 -19 0 7.87
 -4 -21 -18 1.2 7.58
 0 -28 -18 -0.41 3.32
 6 -12 -18 80.25 9.07
 7 -5 -18 24.05 8.97
 -2 -24 -15 238.49 12.09
 -3 -21 -14 0.73 6.9
 -3 -20 -13 34.83 6.61
 4 -16 -13 144.77 9.14
 7 3 -13 -1.31 8.07
 -6 -1 -9 5.75 9.19
 7 17 -8 68.32 10.3
 -3 -12 -7 553.92 24.3
 2 -13 -7 75.58 5.56
 5 0 -7 529.95 24.11
 -6 5 -6 105.1 10.93
 3 -8 -6 2.76 6.38
 6 25 -3 -1.89 8.44
 -6 17 -2 169.03 11.84
 3 2 -2 1680.25 67.94
 6 33 -2 -0.72 8.87
 -3 1 -1 105.05 7.66
 2 1 -1 28.34 4.82
 -6 27 0 36.48 9.26
 4 16 0 2 6.38
 -6 36 1 44.79 8.84
 -1 3 1 998.59 40.02
 5 41 1 9.17 9.2
 5 42 1 18.4 8.46
 5 43 1 1.98 8.08
 5 44 1 3.67 8.99
 -5 34 3 -6.68 8.32
 4 43 3 -0.63 8.18
 4 44 3 17.93 7.77
 4 45 3 0 7.23
 -4 28 4 166.41 10.13
 1 33 6 245.02 11.15
 4 -26 -26 28.82 5.81
 -2 -29 -25 13.15 6.73
 6 -17 -24 13.39 7.86
 -3 -26 -22 71.2 8.51
 5 -20 -21 4.52 6.69
 6 -15 -21 24.11 8.42
[truncated: 1,618,898 more chars]
