# Supplementary material for: Rapid extraction of trace benzene by a crown-ether-based metal-organic framework
Source: Natl Sci Rev. 2024 Oct 3;11(12):nwae342. doi: 10.1093/nsr/nwae342 (PMC11562822; doi:10.1093/nsr/nwae342)
Supplement: nwae342_Supplemental_Files [file nwae342_supplemental_files.zip › benzene@NKU-300_298K-3.cif]

data_benzene@NKU-300_298K-3
_audit_creation_date               2023-12-17
_audit_creation_method
;
Olex2 1.2
(compiled 2018.05.29 svn.r3508 for OlexSys, GUI svn.r5506)
;
_shelx_SHELXL_version_number       '2018/3'
_audit_contact_author_address      ?
_audit_contact_author_email        ?
_audit_contact_author_name         ''
_audit_contact_author_phone        ?
_publ_contact_author_id_orcid      ?
_publ_section_references
;
Dolomanov, O.V., Bourhis, L.J., Gildea, R.J, Howard, J.A.K. & Puschmann, H.
 (2009), J. Appl. Cryst. 42, 339-341.

Sheldrick, G.M. (2015). Acta Cryst. C71, 3-8.
;
_chemical_name_common              ?
_chemical_name_systematic          ?
_chemical_formula_moiety           'C30 H27 Eu O12, 0.67(C6 H6)'
_chemical_formula_sum              'C34.02 H31.02 Eu O12'
_chemical_formula_weight           783.81
_chemical_melting_point            ?
loop_
  _atom_type_symbol
  _atom_type_description
  _atom_type_scat_dispersion_real
  _atom_type_scat_dispersion_imag
  _atom_type_scat_source
 'C' 'C' -0.0004 0.0007 'International Tables Vol C Tables 4.2.6.8 and 6.1.1.4'
 'H' 'H' 0.0000 0.0000 'International Tables Vol C Tables 4.2.6.8 and 6.1.1.4'
 'Eu' 'Eu' -0.9841 1.9032
 'International Tables Vol C Tables 4.2.6.8 and 6.1.1.4'
 'O' 'O' 0.0006 0.0026 'International Tables Vol C Tables 4.2.6.8 and 6.1.1.4'

_shelx_space_group_comment
;
The symmetry employed for this shelxl refinement is uniquely defined
by the following loop, which should always be used as a source of
symmetry information in preference to the above space-group names.
They are only intended as comments.
;
_space_group_crystal_system        'monoclinic'
_space_group_IT_number             11
_space_group_name_H-M_alt          'P 1 21/m 1'
_space_group_name_Hall             '-P 2yb'
loop_
  _space_group_symop_operation_xyz
 'x, y, z'
 '-x, y+1/2, -z'
 '-x, -y, -z'
 'x, -y-1/2, z'

_cell_length_a                     4.926
_cell_length_b                     37.7926(2)
_cell_length_c                     17.38410(10)
_cell_angle_alpha                  90
_cell_angle_beta                   96.62
_cell_angle_gamma                  90
_cell_volume                       3214.76(3)
_cell_formula_units_Z              4
_cell_measurement_reflns_used      7209
_cell_measurement_temperature      298(2)
_cell_measurement_theta_max        18.147
_cell_measurement_theta_min        0.737
_shelx_estimated_absorpt_T_max     ?
_shelx_estimated_absorpt_T_min     ?
_exptl_absorpt_coefficient_mu      0.732
_exptl_absorpt_correction_T_max    ?
_exptl_absorpt_correction_T_min    ?
_exptl_absorpt_correction_type     ?
_exptl_absorpt_process_details     ?
_exptl_absorpt_special_details     ?
_exptl_crystal_colour              ?
_exptl_crystal_density_diffrn      1.619
_exptl_crystal_density_meas        ?
_exptl_crystal_density_method      ?
_exptl_crystal_description         needle
_exptl_crystal_F_000               1577
_exptl_crystal_size_max            ?
_exptl_crystal_size_mid            ?
_exptl_crystal_size_min            ?
_exptl_transmission_factor_max     ?
_exptl_transmission_factor_min     ?
_diffrn_reflns_av_R_equivalents    0.0343
_diffrn_reflns_av_unetI/netI       0.0239
_diffrn_reflns_Laue_measured_fraction_full  0.997
_diffrn_reflns_Laue_measured_fraction_max  0.997
_diffrn_reflns_limit_h_max         6
_diffrn_reflns_limit_h_min         -6
_diffrn_reflns_limit_k_max         48
_diffrn_reflns_limit_k_min         -48
_diffrn_reflns_limit_l_max         22
_diffrn_reflns_limit_l_min         -22
_diffrn_reflns_number              48826
_diffrn_reflns_point_group_measured_fraction_full  0.997
_diffrn_reflns_point_group_measured_fraction_max  0.997
_diffrn_reflns_theta_full          16.950
_diffrn_reflns_theta_max           18.147
_diffrn_reflns_theta_min           0.737
_diffrn_ambient_temperature        298.15
_diffrn_detector_area_resol_mean   ?
_diffrn_measured_fraction_theta_full  0.997
_diffrn_measured_fraction_theta_max  0.997
_diffrn_measurement_device_type    'Beamline I19 of Diamond Light Source'
_diffrn_measurement_method         '\f and \w shutterless scans'
_diffrn_radiation_type             'synchrotron'
_diffrn_radiation_wavelength       0.4859
_diffrn_source                     ?
_reflns_Friedel_coverage           0.000
_reflns_Friedel_fraction_full      .
_reflns_Friedel_fraction_max       .
_reflns_number_gt                  6122
_reflns_number_total               7209
_reflns_special_details
;
 Reflections were merged by SHELXL according to the crystal
 class for the calculation of statistics and refinement.
 
 _reflns_Friedel_fraction is defined as the number of unique
 Friedel pairs measured divided by the number that would be
 possible theoretically, ignoring centric projections and
 systematic absences.
;
_reflns_threshold_expression       'I > 2\s(I)'
_computing_cell_refinement         ?
_computing_data_collection         ?
_computing_data_reduction          ?
_computing_molecular_graphics      'Olex2 (Dolomanov et al., 2009)'
_computing_publication_material    'Olex2 (Dolomanov et al., 2009)'
_computing_structure_refinement    'ShelXL (Sheldrick, 2015)'
_computing_structure_solution      'SHELXT 2018/2 (Sheldrick, 2018)'
_refine_diff_density_max           0.404
_refine_diff_density_min           -0.443
_refine_diff_density_rms           0.067
_refine_ls_extinction_coef         .
_refine_ls_extinction_method       none
_refine_ls_goodness_of_fit_ref     1.013
_refine_ls_hydrogen_treatment      constr
_refine_ls_matrix_type             full
_refine_ls_number_parameters       562
_refine_ls_number_reflns           7209
_refine_ls_number_restraints       712
_refine_ls_R_factor_all            0.0233
_refine_ls_R_factor_gt             0.0186
_refine_ls_restrained_S_all        0.987
_refine_ls_shift/su_max            0.010
_refine_ls_shift/su_mean           0.000
_refine_ls_structure_factor_coef   Fsqd
_refine_ls_weighting_details      
 'w=1/[\s^2^(Fo^2^)+(0.0333P)^2^] where P=(Fo^2^+2Fc^2^)/3'
_refine_ls_weighting_scheme        calc
_refine_ls_wR_factor_gt            0.0500
_refine_ls_wR_factor_ref           0.0509
_refine_special_details            ?
_olex2_refinement_description
;
1. Fixed Uiso
 At 1.2 times of:
  All C(H) groups, All C(H,H) groups
2. Restrained distances
 C3AA_$1-C14_$1
 1.39 with sigma of 0.01
 C3AA_$1-C17
 1.39 with sigma of 0.01
 C0AA-C3AA_$1
 2.78 with sigma of 0.01
 C1AA_$1-C3AA_$1
 2.37 with sigma of 0.01
 C2AA-C16
 1.39 with sigma of 0.01
 C0AA-C2AA_$1
 2.37 with sigma of 0.01
 C16-C0AA = C2AA-C16 = C3AA_$1-C2AA = C1AA_$1-C0AA
 1.39 with sigma of 0.01
 C4AA-C1AA_$1 = C4AA-C3AA_$1
 1.39 with sigma of 0.01
 C2AA_$1-C16 \\sim C16-C0AA \\sim C1AA_$1-C0AA \\sim C1AA_$1-C14_$1 \\sim
C3AA_$1-C14_$1 ~
 C3AA_$1-C2AA_$1
 with sigma of 0.01
 C16-C2AA \\sim C3AA_$1-C14_$1 \\sim C1AA_$1-C0AA
 with sigma of 0.01
3. Restrained planarity
 C1AA_$1, C0AA, C16, C2AA, C3AA_$1
 with sigma of 0.01
4. Uiso/Uaniso restraints and constraints
C1AA \\sim C0AA \\sim C16 \\sim C2AA \\sim C3AA: within -1.7A with sigma of
0.01 and sigma for terminal atoms of 0.02
All non-hydrogen atoms have similar U: within 2A with sigma of 0.02 and sigma
for terminal atoms of 0.04
Uanis(C6) \\sim Ueq, Uanis(C3) \\sim Ueq, Uanis(C1) \\sim Ueq, Uanis(C4) \\sim
Ueq, Uanis(C8) \\sim Ueq, Uanis(C9) \\sim Ueq: with sigma of 0.02 and sigma for
terminal atoms of 0.04
Uanis(C7) \\sim Ueq, Uanis(C2) \\sim Ueq, Uanis(C5) \\sim Ueq, Uanis(C10) \\sim
Ueq, Uanis(C12) \\sim Ueq, Uanis(C11) \\sim Ueq: with sigma of 0.02 and sigma
for terminal atoms of 0.04
Uanis(C13) \\sim Ueq, Uanis(C16) \\sim Ueq, Uanis(C17) \\sim Ueq, Uanis(C15)
\\sim Ueq, Uanis(C18) \\sim Ueq, Uanis(C14) \\sim Ueq: with sigma of 0.02 and
sigma for terminal atoms of 0.04
5. Others
 Fixed Sof: C3(0.21) H3(0.21) C1(0.21) H1(0.21) C8(0.21) H8(0.21) C6(0.21)
 H6(0.21) C9(0.21) H9(0.21) C4(0.21) H4(0.21) C2(0.23) H2(0.23) C7(0.23)
 H7(0.23) C10(0.23) H10(0.23) C11(0.23) H11(0.23) C12(0.23) H12(0.23) C5(0.23)
 H5(0.23) C13(0.13) H13(0.13) C16(0.23) H16A(0.13) H16(0.1) C15(0.13) H15(0.13)
 C14(0.13) H14(0.13) C18(0.13) H18(0.13) C17(0.13) H17(0.13) C0AA(0.1)
 H0AA(0.1) C2AA(0.1) H2AA(0.1) C3AA(0.1) H3AA(0.1) C1AA(0.1) H1AA(0.1)
 C4AA(0.1) H4AA(0.1)
6.a Riding coordinates:
 C0AA(H0AA), C2AA(H2AA), C3AA(H3AA), C1AA(H1AA), C4AA(H4AA)
6.b Secondary CH2 refined with riding coordinates:
 C00U(H00A,H00B), C00V(H00C,H00D), C00Z(H00E,H00F), C010(H01A,H01B), C011(H01C,
 H01D), C014(H01E,H01F), C015(H01G,H01H), C016(H01I,H01J), C017(H01K,H01L),
 C018(H01M,H01N)
6.c Aromatic/amide H refined with riding coordinates:
 C00H(H00H), C00J(H00J), C00K(H00K), C00M(H00M), C00N(H00N), C00P(H00P),
 C00W(H00W), C012(H012), C013(H013), C3(H3), C1(H1), C8(H8), C6(H6), C9(H9),
 C4(H4), C2(H2), C7(H7), C10(H10), C11(H11), C12(H12), C5(H5), C13(H13),
 C16(H16A), C16(H16), C15(H15), C14(H14), C18(H18), C17(H17)
6.d Fitted hexagon refined as free rotating group:
 C3(C1,C8,C6,C9,C4), C2(C7,C10,C11,C12,C5), C13(C16,C15,C14,C18,C17)
;
_atom_sites_solution_hydrogens     mixed
_atom_sites_solution_primary       ?
_atom_sites_solution_secondary     ?
loop_
  _atom_site_label
  _atom_site_type_symbol
  _atom_site_fract_x
  _atom_site_fract_y
  _atom_site_fract_z
  _atom_site_U_iso_or_equiv
  _atom_site_adp_type
  _atom_site_occupancy
  _atom_site_site_symmetry_order
  _atom_site_calc_flag
  _atom_site_refinement_flags_posn
  _atom_site_refinement_flags_adp
  _atom_site_refinement_flags_occupancy
  _atom_site_disorder_assembly
  _atom_site_disorder_group
 Eu01 Eu 0.19646(2) 0.54041(2) 0.06692(2) 0.02153(4) Uani 1 1 d . U . . .
 O002 O 1.5042(3) 0.50435(4) 0.88530(8) 0.0303(3) Uani 1 1 d . U . . .
 O003 O 1.1220(3) 0.51087(3) 0.94033(7) 0.0259(3) Uani 1 1 d . U . . .
 O004 O -0.5187(3) 0.57005(4) -0.01032(8) 0.0359(3) Uani 1 1 d . U . . .
 O005 O -0.0903(3) 0.58683(4) 0.02413(9) 0.0376(3) Uani 1 1 d . U . . .
 O006 O 1.3255(4) 0.56755(4) 0.62574(9) 0.0451(4) Uani 1 1 d . U . . .
 O007 O 0.9494(3) 0.54773(4) 0.17397(8) 0.0344(3) Uani 1 1 d . U . . .
 O008 O 0.5202(3) 0.56817(4) 0.15442(9) 0.0384(3) Uani 1 1 d . U . . .
 O009 O -0.4570(4) 0.71198(4) -0.20358(10) 0.0470(4) Uani 1 1 d . U . . .
 O00A O 0.8861(4) 0.63182(5) 0.48639(9) 0.0514(5) Uani 1 1 d . U . . .
 O00B O 1.2212(4) 0.58238(5) 0.46046(9) 0.0458(4) Uani 1 1 d . U . . .
 O00C O -0.0575(4) 0.71132(4) -0.09439(10) 0.0453(4) Uani 1 1 d . U . . .
 O00D O 0.9587(4) 0.61387(4) 0.64759(9) 0.0449(4) Uani 1 1 d . U . . .
 C00E C 1.2686(4) 0.51622(5) 0.88412(10) 0.0239(4) Uani 1 1 d . U . . .
 C00F C -0.3264(4) 0.59193(5) -0.00999(11) 0.0287(4) Uani 1 1 d . U . . .
 C00G C 1.1555(4) 0.53850(5) 0.81818(11) 0.0258(4) Uani 1 1 d . U . . .
 C00H C 0.9372(4) 0.56091(5) 0.82453(11) 0.0287(4) Uani 1 1 d . U . . .
 H00H H 0.838854 0.558964 0.866906 0.034 Uiso 1 1 calc R . . . .
 C00I C 1.2080(5) 0.56378(6) 0.69327(11) 0.0332(4) Uani 1 1 d . U . . .
 C00J C 1.2857(4) 0.53951(5) 0.75066(12) 0.0316(4) Uani 1 1 d . U . . .
 H00J H 1.425918 0.523630 0.744574 0.038 Uiso 1 1 calc R . . . .
 C00K C 0.8632(5) 0.58638(5) 0.76800(12) 0.0333(4) Uani 1 1 d . U . . .
 H00K H 0.719717 0.601809 0.773647 0.040 Uiso 1 1 calc R . . . .
 C00L C 1.0022(5) 0.58876(5) 0.70366(11) 0.0328(4) Uani 1 1 d . U . . .
 C00M C -0.5976(5) 0.62683(5) -0.11226(13) 0.0356(4) Uani 1 1 d . U . . .
 H00M H -0.727172 0.608829 -0.115837 0.043 Uiso 1 1 calc R . . . .
 C00N C 0.9961(5) 0.57266(6) 0.32865(12) 0.0367(5) Uani 1 1 d . U . . .
 H00N H 1.120700 0.555376 0.317907 0.044 Uiso 1 1 calc R . . . .
 C00O C -0.3749(4) 0.62497(5) -0.05690(12) 0.0300(4) Uani 1 1 d . U . . .
 C00P C -0.1871(4) 0.65305(5) -0.04941(13) 0.0337(4) Uani 1 1 d . U . . .
 H00P H -0.036692 0.652058 -0.011861 0.040 Uiso 1 1 calc R . . . .
 C00Q C 0.7798(5) 0.58184(6) 0.27273(12) 0.0340(4) Uani 1 1 d . U . . .
 C00R C 0.7480(4) 0.56436(5) 0.19454(11) 0.0304(4) Uani 1 1 d . U . . .
 C00S C -0.4454(5) 0.68279(5) -0.15625(13) 0.0359(5) Uani 1 1 d . U . . .
 C00T C -0.2247(5) 0.68223(5) -0.09765(13) 0.0355(5) Uani 1 1 d . U . . .
 C00U C 1.4801(6) 0.53871(6) 0.60156(13) 0.0421(5) Uani 1 1 d . U . . .
 H00A H 1.365451 0.517866 0.593486 0.050 Uiso 1 1 calc R . . . .
 H00B H 1.630193 0.533328 0.640983 0.050 Uiso 1 1 calc R . . . .
 C00V C 1.3834(6) 0.55155(7) 0.45457(14) 0.0438(5) Uani 1 1 d . U . . .
 H00C H 1.478462 0.552980 0.408808 0.053 Uiso 1 1 calc R . . . .
 H00D H 1.267879 0.530696 0.450163 0.053 Uiso 1 1 calc R . . . .
 C00W C -0.6307(5) 0.65541(6) -0.16299(14) 0.0393(5) Uani 1 1 d . U . . .
 H00W H -0.778359 0.655997 -0.201485 0.047 Uiso 1 1 calc R . . . .
 C00X C 1.0241(5) 0.58948(6) 0.40031(12) 0.0376(5) Uani 1 1 d . U . . .
 C00Y C 0.8393(5) 0.61635(6) 0.41503(12) 0.0402(5) Uani 1 1 d . U . . .
 C00Z C 0.2894(7) 0.750000 -0.0340(2) 0.0437(8) Uani 1 2 d S TU P . .
 H00E H 0.445664 0.750000 0.005398 0.052 Uiso 1 2 calc RS T P . .
 H00F H 0.359013 0.750000 -0.083995 0.052 Uiso 1 2 calc RS T P . .
 C010 C 0.7508(6) 0.63982(6) 0.65445(14) 0.0485(6) Uani 1 1 d . U . . .
 H01A H 0.780186 0.651125 0.704819 0.058 Uiso 1 1 calc R . . . .
 H01B H 0.572326 0.628645 0.649237 0.058 Uiso 1 1 calc R . . . .
 C011 C 1.5893(5) 0.54896(7) 0.52686(13) 0.0417(5) Uani 1 1 d . U . . .
 H01C H 1.727581 0.531819 0.516870 0.050 Uiso 1 1 calc R . . . .
 H01D H 1.679616 0.571699 0.534684 0.050 Uiso 1 1 calc R . . . .
 C012 C 0.5949(5) 0.60748(6) 0.28867(13) 0.0420(5) Uani 1 1 d . U . . .
 H012 H 0.448450 0.613029 0.251998 0.050 Uiso 1 1 calc R . . . .
 C013 C 0.6272(6) 0.62515(7) 0.35988(13) 0.0464(6) Uani 1 1 d . U . . .
 H013 H 0.505012 0.642859 0.369907 0.056 Uiso 1 1 calc R . . . .
 C014 C 0.1304(5) 0.71575(6) -0.02662(15) 0.0437(5) Uani 1 1 d . U . . .
 H01E H 0.255445 0.695849 -0.020718 0.052 Uiso 1 1 calc R . . . .
 H01F H 0.032729 0.716810 0.018682 0.052 Uiso 1 1 calc R . . . .
 C015 C 0.7639(7) 0.66681(7) 0.59168(14) 0.0562(8) Uani 1 1 d . U . . .
 H01G H 0.950477 0.675288 0.593851 0.067 Uiso 1 1 calc R . . . .
 H01H H 0.650286 0.686783 0.602295 0.067 Uiso 1 1 calc R . . . .
 C016 C 0.6739(7) 0.65383(7) 0.51010(14) 0.0590(8) Uani 1 1 d . U . . .
 H01I H 0.505434 0.640459 0.509047 0.071 Uiso 1 1 calc R . . . .
 H01J H 0.641721 0.673790 0.475150 0.071 Uiso 1 1 calc R . . . .
 C017 C -0.6691(10) 0.750000 -0.3021(2) 0.0565(10) Uani 1 2 d S TU P . .
 H01K H -0.492037 0.750000 -0.321434 0.068 Uiso 1 2 calc RS T P . .
 H01L H -0.807317 0.750000 -0.346669 0.068 Uiso 1 2 calc RS T P . .
 C018 C -0.6965(6) 0.71626(6) -0.25718(15) 0.0520(7) Uani 1 1 d . U . . .
 H01M H -0.856710 0.717484 -0.229641 0.062 Uiso 1 1 calc R . . . .
 H01N H -0.717278 0.696249 -0.292294 0.062 Uiso 1 1 calc R . . . .
 C3 C 0.325(4) 0.6528(3) 0.1212(7) 0.087(4) Uani 0.21 1 d . U . A 1
 H3 H 0.332478 0.636383 0.081623 0.105 Uiso 0.21 1 calc R . . A 1
 C1 C 0.097(3) 0.6540(4) 0.1615(9) 0.114(5) Uani 0.21 1 d G U . A 1
 H1 H -0.047653 0.638440 0.148833 0.137 Uiso 0.21 1 calc R . . A 1
 C8 C 0.085(3) 0.6785(5) 0.2207(9) 0.122(4) Uani 0.21 1 d G U . A 1
 H8 H -0.067228 0.679306 0.247627 0.146 Uiso 0.21 1 calc R . . A 1
 C6 C 0.301(4) 0.7017(4) 0.2396(8) 0.144(5) Uani 0.21 1 d G U . A 1
 H6 H 0.293326 0.718116 0.279211 0.172 Uiso 0.21 1 calc R . . A 1
 C9 C 0.529(4) 0.7005(4) 0.1993(10) 0.137(6) Uani 0.21 1 d G U . A 1
 H9 H 0.673458 0.716059 0.212001 0.164 Uiso 0.21 1 calc R . . A 1
 C4 C 0.541(3) 0.6760(4) 0.1401(8) 0.103(5) Uani 0.21 1 d G U . A 1
 H4 H 0.693039 0.675193 0.113207 0.124 Uiso 0.21 1 calc R . . A 1
 C2 C 0.023(5) 0.7262(3) 0.1697(9) 0.153(6) Uani 0.23 1 d . U . B 2
 H2 H 0.001824 0.750440 0.176565 0.184 Uiso 0.46 2 calc R . . B 2
 C7 C 0.282(4) 0.7120(5) 0.1675(9) 0.142(5) Uani 0.23 1 d G U . B 2
 H7 H 0.434255 0.726628 0.172949 0.170 Uiso 0.23 1 calc R . . B 2
 C10 C 0.313(3) 0.6758(5) 0.1572(9) 0.130(4) Uani 0.23 1 d G U . B 2
 H10 H 0.486013 0.666228 0.155787 0.155 Uiso 0.23 1 calc R . . B 2
 C11 C 0.085(4) 0.6538(3) 0.1491(9) 0.112(4) Uani 0.23 1 d G U . B 2
 H11 H 0.105340 0.629637 0.142240 0.134 Uiso 0.23 1 calc R . . B 2
 C12 C -0.174(4) 0.6681(5) 0.1513(8) 0.127(5) Uani 0.23 1 d G U . B 2
 H12 H -0.327093 0.653447 0.145855 0.152 Uiso 0.23 1 calc R . . B 2
 C5 C -0.206(4) 0.7043(5) 0.1616(9) 0.156(6) Uani 0.23 1 d G U . B 2
 H5 H -0.378856 0.713848 0.163017 0.187 Uiso 0.23 1 calc R . . B 2
 C13 C 1.164(5) 0.7261(3) 0.4642(11) 0.096(6) Uani 0.13 1 d . U . C -1
 H13 H 1.241888 0.709189 0.498878 0.115 Uiso 0.13 1 calc R . . C -1
 C16 C 1.223(3) 0.7617(3) 0.4769(8) 0.104(5) Uani 0.23 1 d DG U . . .
 H16A H 1.340320 0.768664 0.520114 0.125 Uiso 0.13 1 calc R . . C -1
 H16 H 1.264587 0.777671 0.517337 0.125 Uiso 0.1 1 calc R . . C -2
 C15 C 1.107(6) 0.7870(3) 0.4251(12) 0.088(6) Uani 0.13 1 d G U . C -1
 H15 H 1.146898 0.810853 0.433581 0.105 Uiso 0.13 1 calc R . . C -1
 C14 C 0.933(5) 0.7767(5) 0.3605(12) 0.113(7) Uani 0.13 1 d DG U . C -1
 H14 H 0.855044 0.793567 0.325811 0.136 Uiso 0.13 1 calc R . . C -1
 C18 C 0.874(4) 0.7410(5) 0.3478(11) 0.121(7) Uani 0.13 1 d G U . C -1
 H18 H 0.756608 0.734092 0.304575 0.145 Uiso 0.13 1 calc R . . C -1
 C17 C 0.989(6) 0.7157(4) 0.3996(14) 0.110(7) Uani 0.13 1 d DG U . C -1
 H17 H 0.950028 0.691902 0.391107 0.133 Uiso 0.13 1 calc R . . C -1
 C0AA C 1.424(3) 0.7485(6) 0.4350(13) 0.126(8) Uani 0.1 1 d D U . C -2
 H0AA H 1.605067 0.755526 0.446725 0.151 Uiso 0.1 1 d R . . C -2
 C2AA C 0.958(3) 0.7501(2) 0.4557(14) 0.111(5) Uani 0.1 1 d DS TU P C -2
 H2AA H 0.803258 0.749987 0.488547 0.134 Uiso 0.1 1 d RS T P C -2
 C3AA C 0.887(5) 0.7735(5) 0.3957(18) 0.107(8) Uani 0.1 1 d D U . C -2
 H3AA H 0.704128 0.778718 0.379816 0.128 Uiso 0.1 1 d R . . C -2
 C1AA C 1.354(6) 0.7752(8) 0.3750(16) 0.120(10) Uani 0.1 1 d D U . D -2
 H1AA H 1.485513 0.781967 0.343603 0.145 Uiso 0.1 1 d R . . D -2
 C4AA C 1.096(7) 0.7108(8) 0.361(2) 0.102(7) Uani 0.1 1 d D U . E -2
 H4AA H 1.061598 0.690996 0.329578 0.122 Uiso 0.1 1 d R . . E -2

loop_
  _atom_site_aniso_label
  _atom_site_aniso_U_11
  _atom_site_aniso_U_22
  _atom_site_aniso_U_33
  _atom_site_aniso_U_23
  _atom_site_aniso_U_13
  _atom_site_aniso_U_12
 Eu01 0.02015(5) 0.02520(5) 0.01889(5) -0.00079(3) 0.00077(3) 0.00035(4)
 O002 0.0248(7) 0.0349(7) 0.0310(7) 0.0058(6) 0.0030(6) 0.0039(6)
 O003 0.0274(7) 0.0313(7) 0.0195(6) 0.0001(5) 0.0041(5) -0.0040(5)
 O004 0.0407(9) 0.0353(8) 0.0322(7) 0.0037(6) 0.0067(6) -0.0102(6)
 O005 0.0310(8) 0.0341(7) 0.0473(9) 0.0091(6) 0.0028(7) 0.0063(6)
 O006 0.0597(11) 0.0501(9) 0.0280(7) 0.0103(7) 0.0162(7) 0.0148(8)
 O007 0.0300(8) 0.0479(8) 0.0258(7) -0.0069(6) 0.0051(6) -0.0004(6)
 O008 0.0295(8) 0.0511(9) 0.0333(8) -0.0129(7) -0.0021(6) -0.0031(7)
 O009 0.0569(11) 0.0324(8) 0.0481(9) 0.0100(7) -0.0098(8) -0.0030(7)
 O00A 0.0715(13) 0.0527(10) 0.0279(8) -0.0109(7) -0.0037(8) 0.0157(9)
 O00B 0.0501(11) 0.0556(10) 0.0297(8) -0.0080(7) -0.0037(7) 0.0115(8)
 O00C 0.0462(10) 0.0315(8) 0.0554(10) 0.0083(7) -0.0066(8) -0.0088(7)
 O00D 0.0594(11) 0.0452(9) 0.0308(8) 0.0098(7) 0.0079(7) 0.0172(8)
 C00E 0.0259(9) 0.0250(8) 0.0205(8) -0.0007(7) 0.0017(7) -0.0025(7)
 C00F 0.0302(11) 0.0266(9) 0.0305(10) -0.0013(7) 0.0086(8) 0.0028(8)
 C00G 0.0283(10) 0.0278(9) 0.0208(8) 0.0015(7) 0.0004(7) -0.0009(7)
 C00H 0.0278(10) 0.0337(10) 0.0247(9) 0.0012(7) 0.0034(7) 0.0021(8)
 C00I 0.0376(12) 0.0405(11) 0.0219(9) 0.0018(8) 0.0052(8) 0.0031(9)
 C00J 0.0301(10) 0.0397(11) 0.0251(9) 0.0027(8) 0.0037(8) 0.0054(8)
 C00K 0.0326(11) 0.0368(10) 0.0295(10) -0.0005(8) -0.0005(8) 0.0073(8)
 C00L 0.0392(12) 0.0333(10) 0.0246(9) 0.0035(8) -0.0024(8) 0.0043(8)
 C00M 0.0336(11) 0.0288(10) 0.0434(11) -0.0014(9) -0.0001(9) -0.0010(8)
 C00N 0.0353(12) 0.0469(12) 0.0283(10) -0.0063(9) 0.0060(8) 0.0011(9)
 C00O 0.0261(10) 0.0262(9) 0.0381(10) 0.0003(8) 0.0060(8) 0.0031(8)
 C00P 0.0299(11) 0.0288(9) 0.0417(11) 0.0017(8) 0.0015(9) 0.0021(8)
 C00Q 0.0328(11) 0.0447(11) 0.0250(9) -0.0063(8) 0.0048(8) -0.0047(9)
 C00R 0.0294(10) 0.0398(10) 0.0225(9) -0.0042(8) 0.0044(8) -0.0062(8)
 C00S 0.0430(13) 0.0246(9) 0.0396(11) 0.0007(8) 0.0027(9) 0.0049(8)
 C00T 0.0359(12) 0.0262(9) 0.0441(11) 0.0015(8) 0.0035(9) -0.0004(8)
 C00U 0.0509(14) 0.0462(13) 0.0302(11) 0.0002(9) 0.0095(10) 0.0079(11)
 C00V 0.0486(14) 0.0511(13) 0.0314(11) -0.0022(10) 0.0044(10) 0.0070(11)
 C00W 0.0393(13) 0.0339(11) 0.0422(12) 0.0002(9) -0.0062(10) 0.0019(9)
 C00X 0.0392(12) 0.0490(12) 0.0238(10) -0.0008(8) 0.0009(9) -0.0006(10)
 C00Y 0.0545(15) 0.0404(12) 0.0253(10) -0.0038(8) 0.0028(9) 0.0014(10)
 C00Z 0.0366(18) 0.0325(15) 0.060(2) 0.000 -0.0025(15) 0.000
 C010 0.0678(18) 0.0431(13) 0.0335(11) -0.0002(10) 0.0015(11) 0.0160(12)
 C011 0.0453(14) 0.0490(13) 0.0313(11) 0.0002(9) 0.0069(10) 0.0055(10)
 C012 0.0458(14) 0.0522(13) 0.0272(10) -0.0046(9) 0.0004(9) 0.0060(11)
 C013 0.0593(16) 0.0477(13) 0.0317(11) -0.0070(10) 0.0030(10) 0.0146(12)
 C014 0.0454(14) 0.0318(10) 0.0521(14) 0.0033(10) -0.0024(11) -0.0018(9)
 C015 0.094(2) 0.0399(13) 0.0332(12) -0.0023(10) 0.0004(13) 0.0178(13)
 C016 0.089(2) 0.0516(15) 0.0343(12) -0.0052(11) -0.0035(13) 0.0263(14)
 C017 0.084(3) 0.0419(18) 0.0387(18) 0.000 -0.0145(18) 0.000
 C018 0.0670(18) 0.0389(12) 0.0449(13) 0.0012(10) -0.0150(12) -0.0010(12)
 C3 0.128(9) 0.078(7) 0.055(7) 0.027(6) 0.010(7) 0.010(7)
 C1 0.152(9) 0.103(8) 0.085(8) 0.018(7) 0.005(8) -0.003(8)
 C8 0.154(9) 0.112(8) 0.100(7) 0.016(7) 0.017(7) -0.002(7)
 C6 0.171(10) 0.135(9) 0.124(9) -0.002(8) 0.015(9) 0.001(9)
 C9 0.144(10) 0.132(10) 0.135(10) 0.012(9) 0.014(9) -0.012(9)
 C4 0.122(10) 0.128(9) 0.061(7) 0.021(7) 0.016(8) -0.012(8)
 C2 0.193(12) 0.144(10) 0.125(10) -0.024(9) 0.027(10) -0.005(10)
 C7 0.170(9) 0.138(8) 0.112(8) 0.006(8) -0.005(8) -0.001(8)
 C10 0.162(8) 0.122(7) 0.099(7) 0.024(7) -0.007(7) 0.003(7)
 C11 0.156(9) 0.095(8) 0.082(7) 0.030(7) 0.006(8) -0.003(8)
 C12 0.179(10) 0.117(9) 0.088(8) 0.025(8) 0.032(8) -0.006(9)
 C5 0.196(11) 0.157(11) 0.120(10) 0.003(10) 0.039(10) -0.008(10)
 C13 0.102(11) 0.069(10) 0.117(10) 0.010(9) 0.018(9) 0.001(9)
 C16 0.124(9) 0.071(8) 0.116(8) -0.001(7) 0.011(8) -0.017(7)
 C15 0.101(11) 0.057(9) 0.099(11) -0.002(9) -0.012(10) -0.009(9)
 C14 0.143(12) 0.080(11) 0.111(11) -0.015(10) -0.011(10) 0.003(10)
 C18 0.144(11) 0.085(11) 0.129(11) 0.000(9) -0.008(10) -0.002(9)
 C17 0.132(12) 0.075(10) 0.123(11) 0.011(10) 0.010(10) 0.001(10)
 C0AA 0.165(17) 0.060(12) 0.148(16) -0.001(16) 0.004(15) -0.015(16)
 C2AA 0.135(9) 0.078(8) 0.119(9) -0.002(8) 0.006(8) -0.005(8)
 C3AA 0.150(16) 0.069(14) 0.104(16) -0.020(14) 0.024(15) 0.021(14)
 C1AA 0.17(2) 0.059(15) 0.13(2) -0.016(17) -0.017(19) -0.023(18)
 C4AA 0.116(14) 0.066(12) 0.123(14) 0.009(12) 0.014(13) 0.012(12)

_geom_special_details
;
 All esds (except the esd in the dihedral angle between two l.s. planes)
 are estimated using the full covariance matrix.  The cell esds are taken
 into account individually in the estimation of esds in distances, angles
 and torsion angles; correlations between esds in cell parameters are only
 used when they are defined by crystal symmetry.  An approximate (isotropic)
 treatment of cell esds is used for estimating esds involving l.s. planes.
;
loop_
  _geom_bond_atom_site_label_1
  _geom_bond_atom_site_label_2
  _geom_bond_distance
  _geom_bond_site_symmetry_2
  _geom_bond_publ_flag
 Eu01 Eu01 4.17747(17) 3_565 ?
 Eu01 O002 2.3329(14) 3_766 ?
 Eu01 O003 2.4875(13) 3_666 ?
 Eu01 O003 2.4571(12) 1_454 ?
 Eu01 O004 2.3371(14) 1_655 ?
 Eu01 O005 2.3206(14) . ?
 Eu01 O007 2.3545(14) 1_455 ?
 Eu01 O008 2.3234(15) . ?
 O002 C00E 1.242(2) . ?
 O003 C00E 1.296(2) . ?
 O004 C00F 1.257(2) . ?
 O005 C00F 1.258(3) . ?
 O006 C00I 1.375(2) . ?
 O006 C00U 1.421(3) . ?
 O007 C00R 1.260(3) . ?
 O008 C00R 1.259(3) . ?
 O009 C00S 1.374(2) . ?
 O009 C018 1.426(3) . ?
 O00A C00Y 1.367(2) . ?
 O00A C016 1.433(3) . ?
 O00B C00V 1.423(3) . ?
 O00B C00X 1.369(3) . ?
 O00C C00T 1.371(3) . ?
 O00C C014 1.422(3) . ?
 O00D C00L 1.359(2) . ?
 O00D C010 1.433(3) . ?
 C00E C00G 1.479(2) . ?
 C00F C00O 1.495(3) . ?
 C00G C00H 1.383(3) . ?
 C00G C00J 1.402(3) . ?
 C00H H00H 0.9300 . ?
 C00H C00K 1.394(3) . ?
 C00I C00J 1.377(3) . ?
 C00I C00L 1.412(3) . ?
 C00J H00J 0.9300 . ?
 C00K H00K 0.9300 . ?
 C00K C00L 1.380(3) . ?
 C00M H00M 0.9300 . ?
 C00M C00O 1.375(3) . ?
 C00M C00W 1.392(3) . ?
 C00N H00N 0.9300 . ?
 C00N C00Q 1.401(3) . ?
 C00N C00X 1.391(3) . ?
 C00O C00P 1.404(3) . ?
 C00P H00P 0.9300 . ?
 C00P C00T 1.385(3) . ?
 C00Q C00R 1.503(3) . ?
 C00Q C012 1.380(3) . ?
 C00S C00T 1.402(3) . ?
 C00S C00W 1.376(3) . ?
 C00U H00A 0.9700 . ?
 C00U H00B 0.9700 . ?
 C00U C011 1.512(3) . ?
 C00V H00C 0.9700 . ?
 C00V H00D 0.9700 . ?
 C00V C011 1.524(3) . ?
 C00W H00W 0.9300 . ?
 C00X C00Y 1.407(3) . ?
 C00Y C013 1.375(3) . ?
 C00Z H00E 0.9700 . ?
 C00Z H00F 0.9700 . ?
 C00Z C014 1.526(3) . ?
 C00Z C014 1.526(3) 4_575 ?
 C010 H01A 0.9700 . ?
 C010 H01B 0.9700 . ?
 C010 C015 1.500(3) . ?
 C011 H01C 0.9700 . ?
 C011 H01D 0.9700 . ?
 C012 H012 0.9300 . ?
 C012 C013 1.399(3) . ?
 C013 H013 0.9300 . ?
 C014 H01E 0.9700 . ?
 C014 H01F 0.9700 . ?
 C015 H01G 0.9700 . ?
 C015 H01H 0.9700 . ?
 C015 C016 1.518(3) . ?
 C016 H01I 0.9700 . ?
 C016 H01J 0.9700 . ?
 C017 H01K 0.9700 . ?
 C017 H01L 0.9700 . ?
 C017 C018 1.510(3) . ?
 C017 C018 1.510(3) 4_575 ?
 C018 H01M 0.9700 . ?
 C018 H01N 0.9700 . ?
 C3 H3 0.9300 . ?
 C3 C1 1.3900 . ?
 C3 C4 1.3900 . ?
 C1 H1 0.9300 . ?
 C1 C8 1.3900 . ?
 C8 H8 0.9300 . ?
 C8 C6 1.3900 . ?
 C6 H6 0.9300 . ?
 C6 C9 1.3900 . ?
 C9 H9 0.9300 . ?
 C9 C4 1.3900 . ?
 C4 H4 0.9300 . ?
 C2 H2 0.9300 . ?
 C2 C7 1.3900 . ?
 C2 C5 1.3900 . ?
 C7 H7 0.9300 . ?
 C7 C10 1.3900 . ?
 C10 H10 0.9300 . ?
 C10 C11 1.3900 . ?
 C11 H11 0.9300 . ?
 C11 C12 1.3900 . ?
 C12 H12 0.9300 . ?
 C12 C5 1.3900 . ?
 C5 H5 0.9300 . ?
 C13 H13 0.9300 . ?
 C13 C16 1.3900 . ?
 C13 C17 1.3900 . ?
 C16 H16A 0.9300 . ?
 C16 H16 0.9300 . ?
 C16 C15 1.3900 . ?
 C16 C17 1.871(12) 4_575 ?
 C16 C0AA 1.351(14) 4_575 ?
 C16 C0AA 1.387(7) . ?
 C16 C2AA 1.388(6) . ?
 C16 C2AA 1.389(6) 4_575 ?
 C15 H15 0.9300 . ?
 C15 C14 1.3900 . ?
 C14 H14 0.9300 . ?
 C14 C18 1.3900 . ?
 C18 H18 0.9300 . ?
 C18 C17 1.3900 . ?
 C17 H17 0.9300 . ?
 C0AA H0AA 0.9298 . ?
 C2AA H2AA 1.0037 . ?
 C2AA C3AA 1.384(8) . ?
 C2AA C3AA 1.387(9) 4_575 ?
 C3AA H3AA 0.9300 . ?
 C1AA H1AA 0.9302 . ?
 C4AA H4AA 0.9302 . ?

loop_
  _geom_angle_atom_site_label_1
  _geom_angle_atom_site_label_2
  _geom_angle_atom_site_label_3
  _geom_angle
  _geom_angle_site_symmetry_1
  _geom_angle_site_symmetry_3
  _geom_angle_publ_flag
 O002 Eu01 Eu01 84.34(4) 3_766 3_565 ?
 O002 Eu01 O003 90.71(5) 3_766 1_454 ?
 O002 Eu01 O003 79.76(5) 3_766 3_666 ?
 O002 Eu01 O004 98.94(5) 3_766 1_655 ?
 O002 Eu01 O007 99.61(5) 3_766 1_455 ?
 O003 Eu01 Eu01 32.57(3) 1_454 3_565 ?
 O003 Eu01 Eu01 32.12(3) 3_666 3_565 ?
 O003 Eu01 O003 64.69(5) 1_454 3_666 ?
 O004 Eu01 Eu01 107.51(4) 1_655 3_565 ?
 O004 Eu01 O003 74.97(5) 1_655 1_454 ?
 O004 Eu01 O003 139.58(5) 1_655 3_666 ?
 O004 Eu01 O007 142.86(5) 1_655 1_455 ?
 O005 Eu01 Eu01 98.54(4) . 3_565 ?
 O005 Eu01 O002 177.09(5) . 3_766 ?
 O005 Eu01 O003 91.95(5) . 1_454 ?
 O005 Eu01 O003 102.46(5) . 3_666 ?
 O005 Eu01 O004 80.62(6) . 1_655 ?
 O005 Eu01 O007 79.25(6) . 1_455 ?
 O005 Eu01 O008 102.41(6) . . ?
 O007 Eu01 Eu01 106.12(4) 1_455 3_565 ?
 O007 Eu01 O003 75.59(5) 1_455 3_666 ?
 O007 Eu01 O003 136.38(5) 1_455 1_454 ?
 O008 Eu01 Eu01 159.03(4) . 3_565 ?
 O008 Eu01 O002 74.71(5) . 3_766 ?
 O008 Eu01 O003 140.02(5) . 3_666 ?
 O008 Eu01 O003 144.27(5) . 1_454 ?
 O008 Eu01 O004 75.37(6) . 1_655 ?
 O008 Eu01 O007 78.92(5) . 1_455 ?
 C00E O002 Eu01 144.94(12) . 3_766 ?
 Eu01 O003 Eu01 115.31(5) 1_656 3_666 ?
 C00E O003 Eu01 124.46(11) . 1_656 ?
 C00E O003 Eu01 119.09(11) . 3_666 ?
 C00F O004 Eu01 144.58(13) . 1_455 ?
 C00F O005 Eu01 139.67(14) . . ?
 C00I O006 C00U 117.76(17) . . ?
 C00R O007 Eu01 141.10(14) . 1_655 ?
 C00R O008 Eu01 144.25(14) . . ?
 C00S O009 C018 117.18(19) . . ?
 C00Y O00A C016 117.2(2) . . ?
 C00X O00B C00V 117.39(18) . . ?
 C00T O00C C014 117.35(18) . . ?
 C00L O00D C010 118.24(18) . . ?
 O002 C00E O003 122.13(17) . . ?
 O002 C00E C00G 119.08(17) . . ?
 O003 C00E C00G 118.73(17) . . ?
 O004 C00F O005 123.85(19) . . ?
 O004 C00F C00O 118.28(19) . . ?
 O005 C00F C00O 117.76(18) . . ?
 C00H C00G C00E 120.91(17) . . ?
 C00H C00G C00J 119.05(18) . . ?
 C00J C00G C00E 119.78(18) . . ?
 C00G C00H H00H 119.7 . . ?
 C00G C00H C00K 120.60(19) . . ?
 C00K C00H H00H 119.7 . . ?
 O006 C00I C00J 125.4(2) . . ?
 O006 C00I C00L 114.77(18) . . ?
 C00J C00I C00L 119.77(19) . . ?
 C00G C00J H00J 119.7 . . ?
 C00I C00J C00G 120.60(19) . . ?
 C00I C00J H00J 119.7 . . ?
 C00H C00K H00K 119.9 . . ?
 C00L C00K C00H 120.17(19) . . ?
 C00L C00K H00K 119.9 . . ?
 O00D C00L C00I 115.54(19) . . ?
 O00D C00L C00K 125.1(2) . . ?
 C00K C00L C00I 119.39(18) . . ?
 C00O C00M H00M 119.7 . . ?
 C00O C00M C00W 120.6(2) . . ?
 C00W C00M H00M 119.7 . . ?
 C00Q C00N H00N 120.1 . . ?
 C00X C00N H00N 120.1 . . ?
 C00X C00N C00Q 119.8(2) . . ?
 C00M C00O C00F 119.25(19) . . ?
 C00M C00O C00P 119.35(19) . . ?
 C00P C00O C00F 121.24(19) . . ?
 C00O C00P H00P 119.8 . . ?
 C00T C00P C00O 120.3(2) . . ?
 C00T C00P H00P 119.8 . . ?
 C00N C00Q C00R 120.70(19) . . ?
 C012 C00Q C00N 120.10(19) . . ?
 C012 C00Q C00R 119.2(2) . . ?
 O007 C00R C00Q 118.19(18) . . ?
 O008 C00R O007 125.46(18) . . ?
 O008 C00R C00Q 116.35(18) . . ?
 O009 C00S C00T 115.01(19) . . ?
 O009 C00S C00W 124.9(2) . . ?
 C00W C00S C00T 120.13(19) . . ?
 O00C C00T C00P 125.1(2) . . ?
 O00C C00T C00S 115.46(18) . . ?
 C00P C00T C00S 119.4(2) . . ?
 O006 C00U H00A 110.0 . . ?
 O006 C00U H00B 110.0 . . ?
 O006 C00U C011 108.27(19) . . ?
 H00A C00U H00B 108.4 . . ?
 C011 C00U H00A 110.0 . . ?
 C011 C00U H00B 110.0 . . ?
 O00B C00V H00C 110.0 . . ?
 O00B C00V H00D 110.0 . . ?
 O00B C00V C011 108.60(19) . . ?
 H00C C00V H00D 108.4 . . ?
 C011 C00V H00C 110.0 . . ?
 C011 C00V H00D 110.0 . . ?
 C00M C00W H00W 120.0 . . ?
 C00S C00W C00M 120.1(2) . . ?
 C00S C00W H00W 120.0 . . ?
 O00B C00X C00N 125.7(2) . . ?
 O00B C00X C00Y 114.78(19) . . ?
 C00N C00X C00Y 119.6(2) . . ?
 O00A C00Y C00X 115.4(2) . . ?
 O00A C00Y C013 124.4(2) . . ?
 C013 C00Y C00X 120.2(2) . . ?
 H00E C00Z H00F 107.4 . . ?
 C014 C00Z H00E 108.3 4_575 . ?
 C014 C00Z H00E 108.3 . . ?
 C014 C00Z H00F 108.3 4_575 . ?
 C014 C00Z H00F 108.3 . . ?
 C014 C00Z C014 116.1(3) 4_575 . ?
 O00D C010 H01A 110.0 . . ?
 O00D C010 H01B 110.0 . . ?
 O00D C010 C015 108.3(2) . . ?
 H01A C010 H01B 108.4 . . ?
 C015 C010 H01A 110.0 . . ?
 C015 C010 H01B 110.0 . . ?
 C00U C011 C00V 117.1(2) . . ?
 C00U C011 H01C 108.0 . . ?
 C00U C011 H01D 108.0 . . ?
 C00V C011 H01C 108.0 . . ?
 C00V C011 H01D 108.0 . . ?
 H01C C011 H01D 107.3 . . ?
 C00Q C012 H012 119.9 . . ?
 C00Q C012 C013 120.2(2) . . ?
 C013 C012 H012 119.9 . . ?
 C00Y C013 C012 120.1(2) . . ?
 C00Y C013 H013 120.0 . . ?
 C012 C013 H013 120.0 . . ?
 O00C C014 C00Z 108.7(2) . . ?
 O00C C014 H01E 109.9 . . ?
 O00C C014 H01F 109.9 . . ?
 C00Z C014 H01E 109.9 . . ?
 C00Z C014 H01F 109.9 . . ?
 H01E C014 H01F 108.3 . . ?
 C010 C015 H01G 108.4 . . ?
 C010 C015 H01H 108.4 . . ?
 C010 C015 C016 115.3(2) . . ?
 H01G C015 H01H 107.5 . . ?
 C016 C015 H01G 108.4 . . ?
 C016 C015 H01H 108.4 . . ?
 O00A C016 C015 108.2(2) . . ?
 O00A C016 H01I 110.1 . . ?
 O00A C016 H01J 110.1 . . ?
 C015 C016 H01I 110.1 . . ?
 C015 C016 H01J 110.1 . . ?
 H01I C016 H01J 108.4 . . ?
 H01K C017 H01L 107.5 . . ?
 C018 C017 H01K 108.5 . . ?
 C018 C017 H01K 108.5 4_575 . ?
 C018 C017 H01L 108.5 4_575 . ?
 C018 C017 H01L 108.5 . . ?
 C018 C017 C018 115.2(3) 4_575 . ?
 O009 C018 C017 108.5(3) . . ?
 O009 C018 H01M 110.0 . . ?
 O009 C018 H01N 110.0 . . ?
 C017 C018 H01M 110.0 . . ?
 C017 C018 H01N 110.0 . . ?
 H01M C018 H01N 108.4 . . ?
 C1 C3 H3 120.0 . . ?
 C1 C3 C4 120.0 . . ?
 C4 C3 H3 120.0 . . ?
 C3 C1 H1 120.0 . . ?
 C8 C1 C3 120.0 . . ?
 C8 C1 H1 120.0 . . ?
 C1 C8 H8 120.0 . . ?
 C1 C8 C6 120.0 . . ?
 C6 C8 H8 120.0 . . ?
 C8 C6 H6 120.0 . . ?
 C8 C6 C9 120.0 . . ?
 C9 C6 H6 120.0 . . ?
 C6 C9 H9 120.0 . . ?
 C6 C9 C4 120.0 . . ?
 C4 C9 H9 120.0 . . ?
 C3 C4 H4 120.0 . . ?
 C9 C4 C3 120.0 . . ?
 C9 C4 H4 120.0 . . ?
 C7 C2 H2 120.0 . . ?
 C7 C2 C5 120.0 . . ?
 C5 C2 H2 120.0 . . ?
 C2 C7 H7 120.0 . . ?
 C2 C7 C10 120.0 . . ?
 C10 C7 H7 120.0 . . ?
 C7 C10 H10 120.0 . . ?
 C7 C10 C11 120.0 . . ?
 C11 C10 H10 120.0 . . ?
 C10 C11 H11 120.0 . . ?
 C12 C11 C10 120.0 . . ?
 C12 C11 H11 120.0 . . ?
 C11 C12 H12 120.0 . . ?
 C5 C12 C11 120.0 . . ?
 C5 C12 H12 120.0 . . ?
 C2 C5 H5 120.0 . . ?
 C12 C5 C2 120.0 . . ?
 C12 C5 H5 120.0 . . ?
 C16 C13 H13 120.0 . . ?
 C16 C13 C17 120.0 . . ?
 C17 C13 H13 120.0 . . ?
 C13 C16 C13 129(2) 4_575 . ?
 C13 C16 H16A 108.9 4_575 . ?
 C13 C16 H16A 120.0 . . ?
 C13 C16 C15 120.0 . . ?
 C13 C16 C15 18(3) 4_575 . ?
 C13 C16 C17 103.1(7) . 4_575 ?
 C13 C16 C17 28.0(11) 4_575 4_575 ?
 C13 C16 C0AA 113(3) 4_575 4_575 ?
 C13 C16 C2AA 75(2) 4_575 4_575 ?
 C15 C16 H16A 120.0 . . ?
 C15 C16 C17 18.0(7) . 4_575 ?
 C17 C16 H16A 136.5 4_575 . ?
 C0AA C16 H16 121.5 . . ?
 C0AA C16 H16 118.9 4_575 . ?
 C0AA C16 C0AA 4.4(18) 4_575 . ?
 C0AA C16 C2AA 119.4(12) 4_575 . ?
 C0AA C16 C2AA 116.9(10) . . ?
 C2AA C16 H16 121.7 4_575 . ?
 C2AA C16 H16 121.5 . . ?
 C16 C15 H15 120.0 . . ?
 C16 C15 C14 120.0 . . ?
 C14 C15 H15 120.0 . . ?
 C15 C14 H14 120.0 . . ?
 C18 C14 C15 120.0 . . ?
 C18 C14 H14 120.0 . . ?
 C14 C18 H18 120.0 . . ?
 C14 C18 C17 120.0 . . ?
 C17 C18 H18 120.0 . . ?
 C13 C17 H17 120.0 . . ?
 C18 C17 C13 120.0 . . ?
 C18 C17 H17 120.0 . . ?
 C16 C0AA H0AA 120.4 . . ?
 C16 C2AA C16 37.3(11) . 4_575 ?
 C16 C2AA H2AA 127.2 . . ?
 C16 C2AA H2AA 127.0 4_575 . ?
 C3AA C2AA C16 98.5(13) . . ?
 C3AA C2AA C16 123.6(10) 4_575 . ?
 C3AA C2AA H2AA 106.7 . . ?
 C3AA C2AA H2AA 106.4 4_575 . ?
 C2AA C3AA H3AA 120.8 . . ?
 C0AA C1AA H1AA 119.3 4_575 . ?
 C3AA C4AA H4AA 120.4 4_575 . ?
 C1AA C4AA H4AA 121.0 4_575 . ?

loop_
  _geom_torsion_atom_site_label_1
  _geom_torsion_atom_site_label_2
  _geom_torsion_atom_site_label_3
  _geom_torsion_atom_site_label_4
  _geom_torsion
  _geom_torsion_site_symmetry_1
  _geom_torsion_site_symmetry_2
  _geom_torsion_site_symmetry_3
  _geom_torsion_site_symmetry_4
  _geom_torsion_publ_flag
 Eu01 O002 C00E O003 27.2(3) 3_766 . . . ?
 Eu01 O002 C00E C00G -155.61(16) 3_766 . . . ?
 Eu01 O003 C00E O002 73.8(2) 1_656 . . . ?
 Eu01 O003 C00E O002 -93.38(19) 3_666 . . . ?
 Eu01 O003 C00E C00G -103.40(17) 1_656 . . . ?
 Eu01 O003 C00E C00G 89.39(17) 3_666 . . . ?
 Eu01 O004 C00F O005 63.5(3) 1_455 . . . ?
 Eu01 O004 C00F C00O -120.5(2) 1_455 . . . ?
 Eu01 O005 C00F O004 24.3(3) . . . . ?
 Eu01 O005 C00F C00O -151.68(16) . . . . ?
 Eu01 O007 C00R O008 44.2(3) 1_655 . . . ?
 Eu01 O007 C00R C00Q -134.71(18) 1_655 . . . ?
 Eu01 O008 C00R O007 37.3(4) . . . . ?
 Eu01 O008 C00R C00Q -143.75(19) . . . . ?
 O002 C00E C00G C00H -159.78(19) . . . . ?
 O002 C00E C00G C00J 14.3(3) . . . . ?
 O003 C00E C00G C00H 17.5(3) . . . . ?
 O003 C00E C00G C00J -168.39(18) . . . . ?
 O004 C00F C00O C00M -15.3(3) . . . . ?
 O004 C00F C00O C00P 169.39(19) . . . . ?
 O005 C00F C00O C00M 161.0(2) . . . . ?
 O005 C00F C00O C00P -14.4(3) . . . . ?
 O006 C00I C00J C00G 178.5(2) . . . . ?
 O006 C00I C00L O00D -3.0(3) . . . . ?
 O006 C00I C00L C00K 177.3(2) . . . . ?
 O006 C00U C011 C00V -70.9(3) . . . . ?
 O009 C00S C00T O00C 2.0(3) . . . . ?
 O009 C00S C00T C00P -176.7(2) . . . . ?
 O009 C00S C00W C00M 179.3(2) . . . . ?
 O00A C00Y C013 C012 -179.4(2) . . . . ?
 O00B C00V C011 C00U 72.4(3) . . . . ?
 O00B C00X C00Y O00A 1.1(3) . . . . ?
 O00B C00X C00Y C013 -178.0(2) . . . . ?
 O00D C010 C015 C016 69.7(3) . . . . ?
 C00E C00G C00H C00K 168.25(18) . . . . ?
 C00E C00G C00J C00I -170.54(19) . . . . ?
 C00F C00O C00P C00T 174.9(2) . . . . ?
 C00G C00H C00K C00L 2.0(3) . . . . ?
 C00H C00G C00J C00I 3.6(3) . . . . ?
 C00H C00K C00L O00D -175.7(2) . . . . ?
 C00H C00K C00L C00I 4.0(3) . . . . ?
 C00I O006 C00U C011 -179.7(2) . . . . ?
 C00J C00G C00H C00K -5.9(3) . . . . ?
 C00J C00I C00L O00D 173.6(2) . . . . ?
 C00J C00I C00L C00K -6.2(3) . . . . ?
 C00L O00D C010 C015 173.4(2) . . . . ?
 C00L C00I C00J C00G 2.4(3) . . . . ?
 C00M C00O C00P C00T -0.4(3) . . . . ?
 C00N C00Q C00R O007 -16.1(3) . . . . ?
 C00N C00Q C00R O008 164.9(2) . . . . ?
 C00N C00Q C012 C013 1.9(4) . . . . ?
 C00N C00X C00Y O00A -178.7(2) . . . . ?
 C00N C00X C00Y C013 2.1(4) . . . . ?
 C00O C00M C00W C00S -2.4(3) . . . . ?
 C00O C00P C00T O00C 178.7(2) . . . . ?
 C00O C00P C00T C00S -2.8(3) . . . . ?
 C00Q C00N C00X O00B 178.2(2) . . . . ?
 C00Q C00N C00X C00Y -1.9(3) . . . . ?
 C00Q C012 C013 C00Y -1.7(4) . . . . ?
 C00R C00Q C012 C013 -177.3(2) . . . . ?
 C00S O009 C018 C017 179.1(2) . . . . ?
 C00T O00C C014 C00Z -178.4(2) . . . . ?
 C00T C00S C00W C00M -0.9(3) . . . . ?
 C00U O006 C00I C00J 19.5(3) . . . . ?
 C00U O006 C00I C00L -164.1(2) . . . . ?
 C00V O00B C00X C00N -11.0(4) . . . . ?
 C00V O00B C00X C00Y 169.1(2) . . . . ?
 C00W C00M C00O C00F -172.3(2) . . . . ?
 C00W C00M C00O C00P 3.1(3) . . . . ?
 C00W C00S C00T O00C -177.9(2) . . . . ?
 C00W C00S C00T C00P 3.4(3) . . . . ?
 C00X O00B C00V C011 179.5(2) . . . . ?
 C00X C00N C00Q C00R 179.1(2) . . . . ?
 C00X C00N C00Q C012 0.0(3) . . . . ?
 C00X C00Y C013 C012 -0.3(4) . . . . ?
 C00Y O00A C016 C015 177.6(2) . . . . ?
 C010 O00D C00L C00I 179.5(2) . . . . ?
 C010 O00D C00L C00K -0.8(3) . . . . ?
 C010 C015 C016 O00A -74.8(4) . . . . ?
 C012 C00Q C00R O007 163.1(2) . . . . ?
 C012 C00Q C00R O008 -15.9(3) . . . . ?
 C014 O00C C00T C00P -15.1(3) . . . . ?
 C014 O00C C00T C00S 166.3(2) . . . . ?
 C014 C00Z C014 O00C 72.0(4) 4_575 . . . ?
 C016 O00A C00Y C00X -167.4(2) . . . . ?
 C016 O00A C00Y C013 11.8(4) . . . . ?
 C018 O009 C00S C00T -171.6(2) . . . . ?
 C018 O009 C00S C00W 8.2(3) . . . . ?
 C018 C017 C018 O009 -72.3(5) 4_575 . . . ?
 C3 C1 C8 C6 0.0 . . . . ?
 C1 C3 C4 C9 0.0 . . . . ?
 C1 C8 C6 C9 0.0 . . . . ?
 C8 C6 C9 C4 0.0 . . . . ?
 C6 C9 C4 C3 0.0 . . . . ?
 C4 C3 C1 C8 0.0 . . . . ?
 C2 C7 C10 C11 0.0 . . . . ?
 C7 C2 C5 C12 0.0 . . . . ?
 C7 C10 C11 C12 0.0 . . . . ?
 C10 C11 C12 C5 0.0 . . . . ?
 C11 C12 C5 C2 0.0 . . . . ?
 C5 C2 C7 C10 0.0 . . . . ?
 C13 C16 C15 C14 0.0 . . . . ?
 C13 C16 C15 C14 -125(10) 4_575 . . . ?
 C16 C13 C17 C18 0.0 . . . . ?
 C16 C15 C14 C18 0.0 . . . . ?
 C15 C14 C18 C17 0.0 . . . . ?
 C14 C18 C17 C13 0.0 . . . . ?
 C17 C13 C16 C13 19(5) . . . 4_575 ?
 C17 C13 C16 C15 0.0 . . . . ?
 C17 C13 C16 C17 6.6 . . . 4_575 ?
 C17 C16 C15 C14 -21.2(9) 4_575 . . . ?
 C0AA C16 C2AA C16 58(2) 4_575 . . 4_575 ?
 C0AA C16 C2AA C16 53.4(14) . . . 4_575 ?
 C0AA C16 C2AA C3AA -0.3(7) . . . 4_575 ?
 C0AA C16 C2AA C3AA 3.8(18) 4_575 . . 4_575 ?
 C0AA C16 C2AA C3AA -83.7(17) . . . . ?
 C0AA C16 C2AA C3AA -80(2) 4_575 . . . ?
 C2AA C16 C2AA C16 0(100) 4_575 . . 4_575 ?
 C2AA C16 C2AA C3AA -54(100) 4_575 . . 4_575 ?
 C2AA C16 C2AA C3AA -137(100) 4_575 . . . ?

loop_
  _refln_index_h
  _refln_index_k
  _refln_index_l
  _refln_F_squared_meas
  _refln_F_squared_sigma
 -1 -6 21 -1.56 9.04
 -1 -5 22 303.21 18.54
 -1 0 25 287.16 18.73
 0 53 11 36.12 12.38
 1 -31 7 732.07 29.95
 2 -10 -8 1277.35 52.62
 2 -33 1 100.35 9.83
 3 -23 -8 31.69 11.35
 4 -4 -15 22.87 12.01
 4 -26 -10 119.57 14.3
 4 -41 -3 35.82 13.17
 4 -50 5 30.75 11.53
 5 -11 -16 1.9 12.87
 -1 12 7 31.76 3.95
 -1 18 7 19.19 3.95
 -1 19 7 1478.69 58.78
 -1 5 8 1073.57 43.01
 -1 29 9 140.62 8.26
 -1 -1 10 85.54 5.43
 -1 -3 11 3.29 3.24
 -1 -7 15 573.26 24.8
 -1 38 16 81.17 7.19
 -1 38 17 149 9.29
 -1 38 18 126.07 8.51
 -1 38 19 86.68 7.3
 -1 -7 20 217.97 10.8
 -1 -4 23 22.61 4.95
 -1 2 26 114.35 8.01
 -1 6 27 -1.98 5.7
 -1 7 27 74.01 6.4
 0 35 1 7.03 3.49
 0 49 7 2.87 5.65
 0 54 12 2.31 5.64
 0 -15 29 1.73 4.31
 0 -13 30 4.15 4.66
 1 34 -5 46.1 3.85
 1 -12 -3 1383.46 54.43
 1 -34 11 117.07 6.32
 1 -34 22 0.77 2
 1 -31 26 13.68 3.05
 1 -30 27 7.3 3.08
 2 3 -10 738.96 30.55
 2 -14 -7 681.24 28.3
 2 -43 14 34.06 3.75
 3 1 -13 75.25 5.33
 3 -16 -10 396.33 17.97
 3 -49 14 7.19 3.24
 4 7 -16 225.12 11.94
 4 -15 -13 6.46 4.67
 4 -45 0 86.9 6.89
 5 7 -18 191.37 11.34
 5 -4 -17 0.33 6.09
 5 -16 -15 45.27 6.15
 5 -20 -14 18.01 5.78
 5 -27 -12 41.29 6.49
 5 -30 -11 1.25 5.29
 5 -35 -9 6 5.25
 5 -39 -7 -3.69 5.78
 5 -41 -6 30.44 5.18
 5 -47 -2 8.91 5.69
 5 -56 9 0.65 5.33
 6 -1 -19 0.57 4.92
 -1 10 7 1.28 4.36
 -1 11 7 62.3 5.01
 -1 20 7 4.42 4.9
 -1 21 7 994.14 40.02
 -1 26 8 486.07 21.13
 -1 1 9 18.79 4.04
 -1 -8 17 75.89 5.8
 -1 39 17 -3.41 7.25
 -1 -8 18 188.22 9.55
 -1 39 18 0.18 7.22
 -1 -3 24 4.29 5.7
 -1 -1 25 5.49 6.05
 -1 5 27 69.84 7.65
 -1 11 28 7.62 7.07
 -1 12 28 10.83 5.76
 0 44 4 3.41 4.71
 0 46 5 8.58 5.19
 0 -24 21 180.23 8.95
 0 -21 25 62.43 5.11
 0 -17 28 47.95 5.2
 0 -11 31 6.22 6.07
 0 -8 32 4.99 6.25
 1 -15 -2 70.23 4.88
 1 -32 25 2.99 3
 2 -23 -4 123.94 7.56
 2 -41 9 6.52 3.66
 3 2 -13 14.94 4.92
 3 29 -13 226.13 10.38
 3 -28 -6 19.19 5.28
 3 -36 -2 325.88 14.95
 3 -39 0 7.79 4.73
 3 -49 17 -0.15 3.14
 4 8 -16 0.96 4.18
 4 9 -16 104.42 7.02
 4 22 -16 -2.78 4.89
 4 -3 -15 86.57 7.38
 4 -19 -12 29.92 5.91
 4 -31 -8 325.64 15.56
 4 -39 -4 6.14 6.77
 4 -46 1 13.04 5.57
 4 -48 3 51.02 6.66
 4 -49 4 -4.26 4.84
 4 -53 11 0.8 4.59
 5 8 -18 -0.67 5.71
 5 9 -18 101.72 8.1
 5 -44 -4 1.51 5.7
 5 -53 4 12.73 6.03
 5 -55 7 2.12 5.35
 6 0 -19 44.51 6.61
 -1 22 7 1.47 6.32
 -1 4 8 425.88 17.74
 -1 27 8 459.05 20.1
 -1 -5 12 167.98 8.51
 -1 -7 14 835.8 33.66
 -1 -8 16 48.51 4.82
 -1 -8 19 23.42 4.68
 -1 39 19 11.32 7.4
 -1 -7 21 323.3 14.79
 -1 -6 22 -0.08 5.27
 -1 -5 23 136.79 8.96
 -1 1 26 4.89 6.06
 -1 4 27 34.66 7.36
 -1 9 28 30.05 8.05
 -1 10 28 5.68 6.83
 0 24 -1 1125.11 44.29
 0 31 0 -0.15 4.17
 0 39 2 155.1 8.48
 0 48 6 150.89 9.8
 0 51 8 0.51 6.88
 0 52 9 36.17 7.14
 0 53 10 36.24 7.22
 0 54 11 0.38 7.15
 0 55 13 44.43 7.28
 0 -25 17 3.35 2.33
 0 -22 24 82.92 5.83
 0 -20 26 2.05 4.22
 1 4 -6 10.26 3.07
 1 -8 -4 25.18 4.28
 1 39 -4 86.24 5.07
 1 46 -2 90.53 6.05
 1 -20 0 32.79 4.07
 1 -29 28 11.14 3.4
 2 4 -10 19.16 4.7
 2 -4 -9 40.67 5.38
 2 -17 -6 9.01 6.13
 2 -31 0 356.93 15.7
 2 -43 18 -0.51 1.59
 3 -11 -11 168.32 9.77
 3 -30 -5 7.84 6.32
 3 -34 -3 121.62 8.44
 3 -46 7 66.22 6
 3 -49 15 4.28 3.49
 3 -49 16 -0.88 3.27
 4 10 -16 2.23 5.05
 4 21 -16 140.1 8.35
 4 -22 -11 235.47 12.67
 4 -28 -9 41.28 7.4
 4 -33 -7 73.91 7.72
 4 -37 -5 2.63 7.14
 4 -42 -2 4.17 6.82
 4 -47 2 3.42 6.17
 4 -51 7 5.47 5.56
 5 10 -18 10.16 6.92
 5 11 -18 16.99 6.99
 5 -3 -17 42.65 7.73
 5 -10 -16 111.2 9.53
 5 -15 -15 0.12 7.42
 5 -23 -13 5.3 7.67
 5 -32 -10 3.15 7.29
 5 -48 -1 38.6 6.81
 5 -49 0 1.97 6.83
 5 -52 3 5.83 6.6
 6 1 -19 -3.3 6.94
 -1 9 7 240.05 11.06
 -1 23 7 235.78 12.2
 -1 28 8 256.31 13.03
 -1 -2 10 1196.89 47.23
 -1 35 11 0.04 6.03
 -1 38 13 59.83 8.16
 -1 40 18 48.7 8.14
 -1 40 19 32.23 8.25
 -1 -8 20 18.56 5.01
 -1 -4 24 64.67 7.49
 -1 -2 25 170.01 10.45
 -1 0 26 145.35 10.3
 -1 3 27 36.25 7.98
 -1 7 28 48.89 8.15
 -1 8 28 -2.32 7.55
 0 36 1 919.22 37
 0 42 3 4.51 5.5
 0 55 12 61.62 8.35
 0 -24 13 172.23 7.45
 0 -25 18 -1.73 2.79
 0 -23 23 5.89 3.77
 0 -19 27 70.84 6.35
 0 -14 30 32.5 6.68
 0 -9 32 33.93 7.69
 1 -3 -5 2618.8 101.99
 1 43 -3 8.66 3.59
 2 -9 -8 403.55 17.51
 2 -20 -5 96.35 7.47
 2 -25 -3 89.21 7.51
 2 -34 2 154.51 8.49
 2 -43 15 32.98 3.08
 3 3 -13 624.12 25.98
 3 -19 -9 4.96 6.59
 3 -22 -8 388.75 17.81
 3 -25 -7 55.01 6.6
 3 -32 -4 8.94 6.36
 3 -40 1 103.94 8.11
 3 -48 11 9.94 4.83
 4 11 -16 23.55 6.14
 4 12 -16 27.9 5.89
 4 20 -16 4.74 5.25
 4 -2 -15 29.07 6.22
 4 -14 -13 175.13 10.25
 4 -25 -10 5.39 6.3
 4 -52 9 11.22 5.8
 4 -53 12 3.59 5.65
 5 12 -18 7.39 7.4
 5 13 -18 3.74 7.15
 5 14 -18 3.42 7.67
 5 -2 -17 39.03 8.24
 5 -19 -14 6.58 7.45
 5 -26 -12 42.98 8.25
 5 -29 -11 75.61 8.64
 5 -34 -9 15.09 7.33
 5 -42 -5 11.74 6.86
 5 -45 -3 43.7 7.77
 5 -50 1 42.24 7.91
 5 -54 6 -0.46 6.97
 6 2 -19 41.94 7.91
 -1 8 7 35.82 4.65
 -1 24 7 2.09 6.45
 -1 34 10 212.37 11.29
 -1 -4 11 53.78 4.98
 -1 37 12 8.01 6.4
 -1 39 14 23.61 7.36
 -1 -8 15 1.34 4.62
 -1 40 15 17.55 7.85
 -1 -7 22 196.43 10.98
 -1 -6 23 -0.54 6.35
 -1 -3 25 24.3 7.18
 -1 -1 26 2.2 6.53
 -1 2 27 53.07 8.39
 -1 6 28 0.43 7.34
 0 25 -1 36.36 4.25
 0 50 7 116.51 9.1
 0 -25 16 -0.1 2.23
 0 -16 29 7.97 6.06
 0 -12 31 55.65 7.48
 1 -22 1 27.67 4.27
 1 -35 20 1.93 1.75
 1 -33 24 45.88 3.99
 2 5 -10 1046.71 41.61
 2 27 -10 197.58 8.4
 2 -13 -7 54.11 6.57
 2 -27 -2 157.85 9.35
 3 -15 -10 33.47 6.86
 3 -37 -1 0 5.48
 3 -45 6 7.87 6.15
 3 -47 9 20.35 5.6
 4 13 -16 -1.81 5.92
 4 14 -16 9.49 5.74
 4 15 -16 110.37 8.07
 4 16 -16 0.42 5.91
 4 18 -16 1.16 5.94
 4 19 -16 173.93 9.83
 4 -18 -12 1.98 6.36
 4 -40 -3 57.49 7.77
 4 -43 -1 91.81 8.27
 5 15 -18 73.12 8.54
 5 -9 -16 20.32 8.18
 5 -36 -8 110.85 9.31
 5 -38 -7 97.68 9.44
 5 -40 -6 28.49 7.2
 5 -55 8 9.36 6.92
 6 3 -19 14.71 7.4
 6 -6 -18 0 7.2
 -1 3 8 1022.05 40.54
 -1 0 9 1731.95 67.9
 -1 36 11 238.45 12.82
 -1 39 13 5.1 7.74
 -1 -9 17 54.31 5.67
 -1 -9 18 2.41 4.67
 -1 41 18 -2.68 7.18
 -1 -9 19 53.86 5.66
 -1 -8 21 0.89 5.27
 -1 -5 24 50.12 6.99
 -1 1 27 2.15 6.82
 -1 5 28 37.37 7.9
 0 32 0 15.48 4.99
 0 40 2 32.52 5.84
 0 45 4 253.78 12.82
 0 47 5 76.51 7.45
 0 49 6 -0.63 6.65
 0 53 9 23.66 7.44
 0 54 10 2.52 7.21
 0 -25 19 -0.08 3.39
 0 -18 28 0.55 5.42
 0 -10 32 15.41 7.59
 1 -27 4 19.72 4.41
 2 -3 -9 685.64 27.97
 2 -40 8 132.71 7.72
 2 -43 16 1.78 2.56
 2 -43 17 1.65 2.07
 3 4 -13 3.31 5.75
 3 28 -13 2.67 3.21
 3 -10 -11 313.23 14.86
 3 -41 2 105.84 8.05
 4 -1 -15 0.78 6.09
 4 -8 -14 49.53 6.77
 4 -30 -8 -1.34 6.43
 4 -50 6 -1.05 6.18
 4 -53 13 11.15 6.07
 5 -1 -17 -0.16 7.07
 5 -22 -13 61.35 8.63
 5 -31 -10 96.47 9.14
 5 -46 -2 3.74 7.12
 6 4 -19 12.01 7.49
 -1 7 7 1716.46 67.33
 -1 25 7 11.99 6.97
 -1 33 9 166.24 10.09
 -1 35 10 25.99 6.41
 -1 37 11 7.83 6.66
 -1 38 12 182.38 11.26
 -1 40 14 3.99 8.03
 -1 41 15 61.77 8.19
 -1 -9 16 506.57 21.16
 -1 -4 25 62.89 7.55
 -1 -2 26 106.32 8.92
 -1 4 28 3.52 7.22
 0 43 3 312.33 14.56
 0 52 8 62.6 7.9
 0 55 11 43.81 7.83
 0 56 12 -1.3 7.52
 2 -35 3 48.3 5.45
 3 -18 -9 3.22 5.99
 3 -27 -6 60.39 7.17
 3 -42 3 5.41 6.12
 3 -43 4 125.2 8.86
 3 -44 5 8.94 6.05
 4 -13 -13 8.75 6.41
 4 -21 -11 12 6.7
 4 -27 -9 86.86 7.92
 4 -32 -7 13.59 6.6
 4 -38 -4 258.02 13.89
 4 -44 0 20.85 7.37
 4 -52 10 23.28 6.39
 5 0 -17 68.68 8.76
 5 -8 -16 26.97 8.15
 5 -18 -14 2.87 7.55
 5 -25 -12 3.06 7.51
 5 -28 -11 0.55 7.55
 5 -43 -4 46.03 7.81
 5 -53 5 7.53 7.48
 6 5 -19 20.62 7.54
 6 -5 -18 1.22 7.04
 -1 26 7 18.34 6.86
 -1 40 13 19.73 7.84
 -1 -8 14 137.88 8.1
 -1 42 16 13.72 7.44
 -1 -9 20 89.87 6.84
 -1 -8 22 -0.6 5.81
 -1 -7 23 114.66 8.39
 -1 -6 24 4.57 6.37
 -1 0 27 70.36 7.74
 -1 3 28 42.03 7.89
 -1 7 29 63.21 8.63
 -1 8 29 -0.39 7.64
 0 26 -1 595.25 24.05
 0 37 1 1.96 4.8
 0 51 7 -0.28 7.57
 0 -25 20 0.24 3.88
 0 -22 25 15.24 4.74
 0 -21 26 54.6 5.86
 0 -17 29 9.8 5.68
 0 -15 30 3.78 5.87
 0 -13 31 0.45 6.76
 1 5 -6 4258.96 165.37
 1 -11 -3 50.89 4.55
 1 47 -2 31.59 5.46
 1 -17 -1 836.65 33.26
 2 6 -10 19.96 4.9
 2 -8 -8 44.72 5.59
 2 -16 -6 86 7.06
 2 -22 -4 208.12 11.02
 2 -32 1 17.35 5.02
 2 -36 4 96.25 6.63
 2 -39 7 36.45 4.97
 3 5 -13 973.77 39.23
 3 -14 -10 501.49 21.83
 3 -24 -7 215.36 11.46
 3 -29 -5 401.78 18.22
 3 -35 -2 8.7 5.73
 3 -38 0 156.78 9.15
 3 -48 12 34.2 5.58
 4 0 -15 122.11 8.51
 4 -7 -14 209.23 11.51
 4 -17 -12 56.34 7.21
 4 -24 -10 177.77 10.52
 4 -34 -6 58.07 7.31
 4 -36 -5 123.18 9.13
 4 -41 -2 86.21 8.45
 4 -45 1 43.24 7.36
 4 -51 8 12.02 6.55
 5 -33 -9 34.43 7.76
 5 -41 -5 58.68 8.4
 5 -47 -1 7.88 7.08
 5 -52 4 2.95 6.9
 6 6 -19 3.49 7.64
 -1 15 6 341.85 14.91
 -1 16 6 56.65 5.33
 -1 17 6 1564.08 61.69
 -1 18 6 -1.57 4.91
 -1 6 7 49.84 4.56
 -1 2 8 2305.08 90.04
 -1 34 9 219.15 11.83
 -1 -3 10 122.33 6.86
 -1 36 10 262.9 13.17
 -1 38 11 323.35 15.73
 -1 39 12 5.75 7.31
 -1 41 14 112.72 9.88
 -1 -9 15 370.5 15.98
 -1 42 15 -0.39 7.4
 -1 -9 21 169.68 9.68
 -1 -5 25 25.02 6.72
 -1 -3 26 5.45 6.62
 -1 -1 27 5.34 7.05
 -1 2 28 12.82 7.9
 -1 6 29 2.32 8.28
 0 33 0 -2.29 4.94
 0 -13 4 2.16 1.05
 0 46 4 7.8 5.77
 0 48 5 47.49 7.35
 0 54 9 1.47 7.2
 0 55 10 47.43 7.97
 0 -25 15 -0.63 2.36
 0 -23 24 11.34 4.61
 0 -20 27 0.54 5.1
 0 -11 32 8.49 7.39
 1 -2 -5 2057.92 80.29
 1 35 -5 121.26 6.1
 1 -7 -4 113.52 6.63
 1 40 -4 133.39 7.14
 2 -19 -5 204.92 10.59
 2 -37 5 -2 4.73
 2 -38 6 21.63 4.6
 3 6 -13 8.5 5.57
 3 27 -13 44.92 4.29
 3 -9 -11 362.83 16.87
 3 -21 -8 74.49 6.99
 3 -31 -4 306.61 14.52
 4 1 -15 0.87 5.99
 4 -12 -13 374.61 17.59
 4 -46 2 22.96 6.74
 4 -47 3 -2.19 6.24
 4 -48 4 51.62 7.56
 5 1 -17 2.43 7.64
 5 -7 -16 62.79 8.78
 5 -17 -14 16.14 7.64
 5 -21 -13 61.5 8.52
 5 -35 -8 9.51 7.32
 5 -39 -6 12.04 7.73
 5 -44 -3 -0.94 7.11
 5 -48 0 44.47 7.47
 5 -49 1 1.19 6.69
 5 -51 3 4.22 6.97
 5 -54 7 2.51 6.82
 5 -55 9 0.91 6.99
 6 7 -19 24.73 7.83
 6 -4 -18 30.52 7.94
 -1 13 6 229.19 10.83
 -1 14 6 457.36 19.19
 -1 19 6 1887.14 74.27
 -1 20 6 36.03 5.56
 -1 -1 9 20.76 4.04
 -1 -5 11 7.39 4.2
 -1 41 13 60.27 8.59
 -1 43 16 47.16 7.93
 -1 -10 17 250.35 11.74
 -1 43 17 29.35 7.71
 -1 -10 18 439.66 18.9
 -1 -10 19 295.45 13.56
 -1 1 28 5.1 6.88
 -1 5 29 83.8 8.97
 0 41 2 295.46 13.73
 0 44 3 0.21 5.9
 0 50 6 108.98 8.85
 0 53 8 3.19 7.71
 0 56 11 3.71 7.3
 0 57 12 62.22 8.48
 0 -9 33 11.78 8.27
 1 44 -3 12.61 4.42
 1 -14 -2 1069.75 42.23
 1 -33 10 144.29 6.65
 1 -35 14 24.72 2.02
 2 7 -10 868.3 34.73
 2 -2 -9 87.08 6.6
 2 -12 -7 246.08 12.07
 2 -24 -3 110.67 8.16
 2 -41 10 39.35 5.05
 3 -3 -12 299.72 14.3
 3 -47 10 16.73 5.41
 4 -20 -11 34.58 6.97
 4 -29 -8 215.87 11.86
 5 2 -17 36.35 7.94
 5 -24 -12 24.43 8.54
 5 -30 -10 1.32 7.68
 6 8 -19 1.83 6.97
 6 9 -19 15.33 7.16
 6 -3 -18 0.22 7.51
 -1 12 6 889.4 35.57
 -1 21 6 959.32 38.64
 -1 22 6 112.45 8.04
 -1 32 8 18.76 6.32
 -1 35 9 84.57 7.33
 -1 37 10 9.49 6.05
 -1 39 11 6.61 6.91
 -1 40 12 70.75 8.56
 -1 42 14 2.97 8.04
 -1 43 15 78.88 8.69
 -1 -10 20 50.66 5.84
 -1 -9 22 109.02 8.15
 -1 -8 23 6.75 5.94
 -1 -7 24 53.82 7
 -1 -4 26 50.12 7.27
 -1 -2 27 69.75 8.06
 -1 4 29 0.3 7.49
 0 27 -1 149.42 7.78
 0 38 1 363.25 16.04
 0 52 7 75.16 8.68
 0 -19 28 64.16 6.52
 0 -16 30 23.36 6.39
 0 -14 31 41.09 7.74
 1 -25 3 -0.98 4.03
 1 -28 5 292.33 12.73
 1 -34 23 -0.19 2.92
 1 -31 27 -1.78 4.37
 2 26 -10 5.52 2.28
 2 -30 0 9.37 5.08
 3 7 -13 685.8 28.21
 3 -17 -9 1.46 6.19
 3 -26 -6 150.92 9.06
 3 -36 -1 329.24 15.29
 3 -39 1 51.81 6.67
 4 2 -15 28.81 6.41
 4 -6 -14 0.39 6.7
 4 -16 -12 99.44 8.43
 4 -23 -10 9.48 6.39
 4 -26 -9 73.39 7.37
 4 -39 -3 8.54 7.16
 4 -42 -1 3.12 6.77
 4 -50 7 6.97 6.13
 4 -52 11 22.11 6.38
 5 -6 -16 1.38 7.71
 5 -27 -11 48.78 8.24
 5 -42 -4 0.04 7.06
 5 -45 -2 24.01 7.32
 5 -53 6 2.4 6.8
 6 10 -19 22.4 7.91
 -1 11 6 260.7 11.81
 -1 23 6 108.25 7.52
 -1 5 7 2290.02 89.49
 -1 33 8 137.8 9.01
 -1 -8 13 133.29 7.61
 -1 42 13 -0.25 8.01
 -1 -10 16 320.92 14.23
 -1 44 16 3.55 7.35
 -1 44 17 6.66 7.91
 -1 -6 25 1.94 6.27
 -1 0 28 21.98 7.06
 -1 3 29 44.28 8.65
 0 34 0 276.73 12.28
 0 49 5 9.21 7.12
 0 56 10 -1.69 7.16
 0 -24 23 128.54 7.53
 0 -12 32 19.85 7.24
 1 28 -6 1.54 1.89
 1 -32 26 5.12 4.11
 2 8 -10 64.61 5.87
 2 -7 -8 524.41 21.83
 2 -26 -2 3.1 5.91
 2 -33 2 29.2 5.03
 3 8 -13 44.77 5.77
 3 26 -13 7.85 3.84
 3 -2 -12 38.37 6.08
 3 -8 -11 73.68 7.71
 3 -13 -10 83.41 8.2
 3 -45 7 29.05 6.01
 3 -48 13 44.67 5.62
 4 -11 -13 7.09 6.06
 4 -31 -7 191.04 11.26
 4 -33 -6 64.25 7.94
 4 -37 -4 1.02 6.63
 4 -51 9 7.03 6.25
 5 3 -17 35.52 7.89
 5 -16 -14 65.28 8.4
 5 -20 -13 20.12 7.58
 5 -32 -9 7.72 7.35
 5 -54 8 5.82 7.01
 5 -55 10 9.84 7.16
 6 -2 -18 110.38 9.68
 -1 10 6 204.69 9.99
 -1 24 6 139.32 8.55
 -1 30 7 46.86 6.35
 -1 1 8 254.96 11.41
 -1 36 9 244.5 12.46
 -1 -4 10 848.74 33.84
 -1 38 10 274.74 13.66
 -1 40 11 100.27 8.83
 -1 41 12 22.81 8.01
 -1 -9 14 346.76 15.11
 -1 43 14 92.53 9.59
 -1 44 15 5.46 7.35
 -1 -10 21 23.82 5.81
 -1 -5 26 1.64 6.22
 -1 -3 27 42.45 7.41
 -1 -1 28 11.32 7.36
 -1 2 29 0.63 7.93
 0 28 -1 525.26 21.51
 0 42 2 8.11 5.51
 0 47 4 115.83 8.67
 0 -15 5 1299.71 50.43
 0 51 6 25.93 7.68
 0 54 8 3.33 7.08
 0 55 9 22.25 7.15
 0 -22 10 144.59 5.9
 0 57 11 51.23 8.22
 0 -18 29 -1.22 5.71
 0 -10 33 2.35 7.31
 1 -19 0 1328.38 52.24
 2 -1 -9 193.14 9.59
 2 -15 -6 41.26 5.83
 2 -21 -4 141.96 8.94
 3 9 -13 120.6 7.68
 3 -20 -8 22.64 6.25
 3 -23 -7 131.18 8.62
 3 -28 -5 15.64 6.33
 3 -34 -2 257.66 12.74
 3 -40 2 12.44 5.93
 4 3 -15 106.32 7.9
 4 -5 -14 112.68 8.28
 4 -19 -11 6.17 6.99
 4 -43 0 108.84 8.63
 4 -49 6 2.6 6.48
 5 4 -17 4.46 7.34
 5 -5 -16 107.07 9.85
 5 -11 -15 -2.12 8.11
 5 -29 -10 100.19 9.84
 5 -34 -8 66.65 8.15
 5 -40 -5 20.67 7.11
 5 -46 -1 15.32 7.28
 5 -52 5 0.4 6.92
 6 -1 -18 4.13 7.67
 -1 25 6 49.03 6.41
 -1 34 8 56.65 6.95
 -1 -2 9 1059.72 41.91
 -1 43 13 90.35 9.44
 -1 -10 15 74.66 5.49
 -1 45 16 9.95 6.45
 -1 45 17 20.84 8.02
 -1 -11 18 12.77 4.54
 -1 -9 23 62.65 6.24
 -1 -8 24 35.81 6.73
 -1 -7 25 1.88 5.92
 -1 1 29 3.07 7.19
 0 45 3 184.55 10.09
 0 53 7 0.39 6.64
 0 -22 26 5.33 4.85
 0 -21 27 40.13 5.63
 0 -15 31 8.02 6.84
 0 -13 32 -1.72 6.88
 1 -21 1 948.87 37.58
 1 -23 2 49 4.72
 1 -29 6 207.41 9.39
 2 9 -10 596.93 24.35
 2 -11 -7 81.23 6.96
 2 -18 -5 216.69 11.27
 2 -40 9 59.51 5.58
 3 25 -13 0.46 3.87
 3 -1 -12 37.65 6.49
 3 -30 -4 0.8 6.11
 3 -41 3 136.29 8.94
 3 -44 6 4.66 5.8
 4 4 -15 5.73 6.33
 4 -15 -12 4.69 6.27
 4 -28 -8 5.56 6.4
 4 -40 -2 39.64 7.38
 4 -44 1 19.82 7.03
 4 -52 12 28.63 6.62
 5 5 -17 90.64 9.2
 5 -4 -16 45.49 8.32
 5 -23 -12 48.98 8.21
 5 -26 -11 0.96 7.64
 5 -38 -6 62.64 8.71
 5 -43 -3 58.42 7.48
 5 -47 0 0.8 7.45
 5 -51 4 0 7.01
 6 -8 -17 14.12 8.08
 -1 9 6 517.62 21.23
 -1 4 7 71.16 5.46
 -1 31 7 699.07 28.89
 -1 37 9 10.87 5.63
 -1 39 10 3.19 5.94
 -1 -6 11 51.02 4.88
 -1 41 11 4.89 7.35
 -1 42 12 25.75 7.99
 -1 44 14 1.63 8.04
 -1 45 15 70.76 8.35
 -1 -11 17 21.82 5.01
 -1 -11 19 13.21 4.78
 -1 -11 20 30.26 5.02
 -1 -10 22 2.5 6.08
 -1 -6 26 8.42 6.29
 -1 -4 27 33.93 7.11
 -1 -2 28 13.14 7.14
 -1 4 30 2.79 8.31
 0 39 1 72.81 6.29
 0 -23 25 30.18 5.08
 0 -20 28 9.09 5.34
 0 -17 30 1.17 5.76
 0 -11 33 4.65 7.39
 1 -1 -5 151.92 7.52
 1 41 -4 5.19 3.73
 1 -32 9 0.84 2.97
 1 -35 21 3.1 2.36
 1 -33 25 19.14 3.92
 2 -34 3 155.51 8.7
 2 -42 13 1.52 3.86
 3 10 -13 56.09 6.06
 3 -12 -10 228.71 12
 3 -16 -9 336.56 15.89
 3 -37 0 -0.57 5.87
 3 -42 4 4.98 6.35
 3 -43 5 24.5 6.15
 3 -46 9 5.3 5.9
 3 -47 11 15.39 5.38
 3 -48 14 34.89 5.33
 4 -4 -14 44.44 6.31
 4 -10 -13 228.8 12.08
 4 -22 -10 154.13 9.84
 4 -25 -9 6.13 6.14
 4 -45 2 5.91 6.82
 4 -47 4 13.19 6.63
 5 6 -17 4.87 7.32
 5 -10 -15 173.27 11.03
 5 -15 -14 5.12 8.13
 5 -19 -13 87.06 8.84
 5 -48 1 48.77 8.33
 5 -49 2 3 7.12
 5 -53 7 1.73 6.85
 6 0 -18 145.89 10.6
 6 -7 -17 0.21 7.86
 -1 35 8 95.04 7.59
 -1 44 13 4.12 7.99
 -1 46 16 2.33 7.2
 -1 0 29 1.35 7.55
 -1 3 30 14.41 7.76
 0 29 -1 24.51 4.66
 0 35 0 -0.09 4.38
 0 48 4 7.93 6.34
 0 50 5 38.07 7.52
 0 52 6 38.59 7.46
 0 55 8 11.34 6.95
 0 56 9 4.81 7.11
 0 57 10 44.33 7.66
 0 58 11 0.89 7.37
 0 -25 22 23.15 4.48
 1 36 -5 151.27 7.27
 1 -6 -4 1076.23 42.45
 1 -10 -3 1201.13 47.27
 1 45 -3 2.84 4.45
 1 -34 12 152.52 6.78
 2 10 -10 2.4 4.41
 2 25 -10 59.77 3.85
 2 -6 -8 89.14 6.42
 2 -31 1 185.77 9.64
 3 11 -13 0 4.93
 3 24 -13 7.71 4.14
 3 -25 -6 7.79 5.69
 4 5 -15 390.9 17.58
 4 -30 -7 14.64 6.28
 4 -38 -3 109.43 9.17
 4 -41 -1 124.63 9.24
 4 -46 3 27.9 7.38
 4 -50 8 4.81 6.06
 4 -51 10 2.94 6.16
 4 -52 13 8.32 5.94
 5 7 -17 188.41 11.35
 5 -3 -16 72.17 8.66
 5 -31 -9 76.39 9.18
 5 -41 -4 59.9 7.62
 5 -44 -2 -4.07 7.04
 5 -54 9 1.46 7.19
 6 1 -18 1.61 7.49
 -1 8 6 263.9 11.74
 -1 32 7 0.94 5.97
 -1 0 8 4790.84 186.3
 -1 38 9 183.11 10.33
 -1 40 10 108.72 8.36
 -1 43 12 63.5 8.65
 -1 45 14 70.8 9.05
 -1 46 15 -3.22 7.18
 -1 -11 16 71.79 5.52
 -1 -11 21 36.32 5.81
 -1 -10 23 37.68 6.59
 -1 -9 24 53.02 6.84
 -1 -8 25 23.26 6.25
 -1 -5 27 89.55 8.15
 -1 -3 28 45.69 7.7
 -1 -1 29 6.86 6.85
 -1 2 30 12.28 7.33
 0 43 2 191.7 10.04
 0 46 3 10.57 6.52
 0 -24 24 89.23 6.35
 0 -19 29 11.28 5.64
 1 -16 -1 1867.86 73.06
 1 -30 7 3.33 3.16
 1 -31 8 779.2 30.93
 2 11 -10 203.57 9.67
 2 -23 -3 141.67 8.86
 2 -41 11 50.13 5.28
 3 12 -13 26.76 5.18
 3 23 -13 90.08 5.92
 3 0 -12 58.12 6.71
 3 -19 -8 73.06 7.35
 3 -22 -7 316.77 14.89
 3 -48 15 20.63 5.02
 4 6 -15 29.08 6.65
 4 -3 -14 35.82 6.82
 4 -14 -12 411.28 18.72
 4 -18 -11 21.04 6.55
 4 -32 -6 4.12 6.15
 4 -36 -4 164.79 10.31
 5 8 -17 3.23 6.92
 5 -9 -15 1.14 7.22
 5 -14 -14 197.8 11.98
 5 -22 -12 5.08 7.79
 5 -25 -11 6.18 8.03
 5 -28 -10 7.8 7.44
 5 -33 -8 14.91 7.31
 5 -39 -5 12.73 7.65
 6 2 -18 110.31 9.44
 6 -6 -17 -0.2 7.83
 -1 3 7 858.62 34.13
 -1 33 7 187.86 10.52
 -1 36 8 112.91 8.05
 -1 42 11 15.27 7.63
 -1 -9 13 314.2 13.93
 -1 -10 14 144.65 7.86
 -1 47 16 12.79 7.19
 -1 -11 22 11.67 5.79
 -1 -7 26 2.78 6.3
 0 40 1 218.14 10.99
 0 54 7 4.07 7.34
 0 -26 18 25.71 3.49
 0 -26 19 5.65 3.43
 0 -16 31 13.47 6.6
 0 -14 32 14.05 6.91
 0 -12 33 0.31 7.52
 1 -13 -2 34.2 4.21
 1 -26 4 1066.54 42.14
 2 -14 -6 1219.08 48.56
 2 -25 -2 75.17 7.02
 2 -35 4 39.07 5.34
 2 -39 8 4.89 4.52
 3 13 -13 37.29 5.33
 3 14 -13 11.98 4.88
 3 22 -13 -2.18 4.22
 3 -6 -11 8.03 7.04
 3 -11 -10 4.93 7.2
 3 -27 -5 119.47 8.67
 3 -35 -1 -0.16 5.49
 3 -38 1 85.85 7.05
 3 -45 8 40.39 5.43
 4 7 -15 421.26 18.85
 4 -21 -10 42.01 6.85
 4 -27 -8 95.2 8.01
 4 -49 7 5.71 6.3
 5 9 -17 121.65 9.65
 5 -2 -16 55.5 7.97
 5 -18 -13 -3.21 7.56
 5 -35 -7 1.15 7.01
 5 -37 -6 2.87 6.95
 5 -45 -1 20.22 7.27
 5 -52 6 7.19 6.88
 6 3 -18 1.9 7.37
 -1 29 6 345.98 16.02
 -1 -3 9 255.39 11.29
 -1 39 9 2.08 5.86
 -1 -5 10 209.03 9.57
 -1 41 10 18.29 6.34
 -1 44 12 -0.61 7.07
 -1 45 13 95.15 9.56
 -1 46 14 0.65 7.16
 -1 47 15 12.33 7.98
 -1 -12 18 352.96 15.49
 -1 -12 19 412.15 17.86
 -1 -6 27 3.4 6.3
 -1 -4 28 2.64 6.91
 -1 -2 29 3.11 7.56
 -1 1 30 0 7.3
 0 30 -1 4.65 4.54
 0 36 0 1007.66 40.32
 0 51 5 31.16 7.63
 0 57 9 16.76 7.93
 0 58 10 0.82 7.21
 0 59 11 17.49 8.24
 0 -25 14 12.07 2.32
 0 -18 30 4.09 5.69
 2 12 -10 1.87 4.28
 2 24 -10 68.66 4.15
 2 -10 -7 1474.01 58.33
 2 -20 -4 120.37 7.76
 2 -27 -1 191.77 10.6
 2 -36 5 0.18 4.67
 2 -38 7 121.62 7.25
 3 15 -13 254.54 12.04
 3 16 -13 0.03 4.58
 3 20 -13 24.59 4.61
 3 21 -13 541.87 22.44
 3 1 -12 32.09 6.32
 3 -15 -9 112.2 8.37
 3 -33 -2 63.84 6.91
 3 -48 16 4.7 4.57
 3 -48 18 1.2 4.24
 4 8 -15 11.73 5.75
 4 -2 -14 54.11 7.31
 4 -24 -9 24.32 6.59
 4 -39 -2 17.68 7.05
 4 -42 0 1.15 6.47
 4 -52 14 1.34 5.98
 5 10 -17 67.37 8.36
 5 -8 -15 32.28 8.19
 5 -30 -9 1.08 7.41
 5 -42 -3 1.64 7.25
 5 -51 5 3.95 7.48
 6 -5 -17 3.67 7.17
 6 -11 -16 2.01 7.45
 -1 16 5 218.32 10.54
 -1 17 5 470.15 19.68
 -1 18 5 19.69 4.75
 -1 19 5 421.99 17.94
 -1 20 5 267.24 12.6
 -1 7 6 2106.63 82.44
 -1 34 7 28.93 6.37
 -1 37 8 8.16 5.88
 -1 43 11 4.58 7.65
 -1 -11 15 285.71 12.74
 -1 48 16 25.58 8.02
 -1 -12 17 354.66 15.39
 -1 -12 20 91.65 6.64
 -1 -10 24 61.49 6.66
 -1 -9 25 -0.71 5.78
 -1 -8 26 51.91 7.2
 0 6 -1 692.87 26.97
 0 44 2 4.33 5.54
 0 49 4 8.05 7.32
 0 53 6 14.58 7.39
 0 56 8 6.45 6.89
 0 -26 17 141.67 6.78
 0 -26 20 61.65 4.9
 0 -25 23 10.76 4.38
 0 -23 26 9.58 4.64
 0 -22 27 6.42 4.9
 2 13 -10 1.08 4.25
 2 -5 -8 1555.39 61.42
 2 -17 -5 13.98 5.53
 2 -32 2 23.03 4.91
 2 -37 6 1.11 4.48
 3 17 -13 282.63 12.9
 3 18 -13 12.57 4.71
 3 19 -13 460.74 19.42
 3 -29 -4 365.01 16.84
 3 -39 2 106.02 7.75
 3 -47 12 10.3 5.16
 3 -48 17 1.62 4.38
 4 -13 -12 13.71 6.58
 4 -17 -11 -0.53 6.34
 4 -29 -7 149.15 9.56
 4 -43 1 50.29 7.63
 4 -50 9 6.69 6.03
 4 -51 11 3.2 6.02
 5 11 -17 13.68 7.39
 5 -1 -16 8.85 7.49
 5 -13 -14 3.96 7.28
 5 -21 -12 153.37 10.59
 5 -46 0 15.39 7.09
 5 -47 1 1.32 6.71
 5 -53 8 0.08 6.92
 5 -54 10 0.46 6.92
 6 4 -18 26.67 7.35
 -1 15 5 690.57 27.97
 -1 21 5 443.82 18.99
 -1 22 5 499.14 21.03
 -1 30 6 20.1 6.12
 -1 40 9 102.84 7.9
 -1 42 10 17.6 6.7
 -1 -7 11 133.69 7.47
 -1 45 12 73.61 8.4
 -1 46 13 17.39 7.85
 -1 47 14 20.75 7.29
 -1 -12 21 26.81 5.69
 -1 -11 23 18.26 5.9
 -1 -7 27 63.53 7.67
 -1 -5 28 44.77 7.51
 -1 -3 29 46.36 7.61
 0 47 3 46.39 6.6
 0 55 7 2.5 7.27
 0 -21 28 41.8 5.77
 0 -15 32 8.75 7.14
 0 -13 33 -1.25 7.51
 1 46 -3 105.21 6.63
 1 -34 24 4.9 3.35
 2 23 -10 153.46 7.16
 2 -42 14 5.5 3.72
 3 -5 -11 559.22 24.08
 3 -18 -8 114.1 8.61
 3 -24 -6 115.39 8.15
 3 -36 0 211.35 11.2
 3 -40 3 30.94 6.68
 3 -44 7 0.78 5.71
 3 -46 10 3.02 5.32
 4 9 -15 176.39 10.03
 4 -1 -14 5.79 6.43
 4 -37 -3 0.88 6.98
 4 -44 2 17.21 6.86
 5 12 -17 123.6 9.27
 5 13 -17 4.51 7.32
 5 -17 -13 84.53 8.9
 5 -24 -11 20.45 7.55
 5 -27 -10 71.61 9.25
 5 -32 -8 4.98 7.3
 5 -40 -4 3.57 7.27
 5 -43 -2 34.23 7.45
 5 -48 2 24.03 7.67
 5 -50 4 4.17 7.66
 6 5 -18 -0.25 7.26
 6 -4 -17 27.53 7.45
 6 -10 -16 47.47 8.02
 -1 14 5 1522.7 59.96
 -1 23 5 319.79 14.48
 -1 6 6 56.48 5.17
 -1 31 6 576.92 24.36
 -1 2 7 15.22 4.06
 -1 35 7 42.46 6.29
 -1 -1 8 233.61 10.4
 -1 38 8 110.96 8.05
 -1 44 11 12.68 7
 -1 48 15 7.84 7.88
 -1 -12 22 -0.05 5.67
 0 31 -1 284.26 12.81
 0 37 0 -0.47 4.63
 0 41 1 9.86 5.22
 0 -24 25 24.38 4.76
 0 -20 29 11.12 5.48
 0 -17 31 6.56 6.35
 1 29 -6 353.69 14.16
 1 0 -5 2154.74 84.03
 1 42 -4 61.36 4.96
 1 -18 0 44.49 4.41
 1 -32 27 0.7 3.97
 2 14 -10 50.93 4.8
 3 2 -12 37.41 6.14
 3 -10 -10 307.32 14.76
 3 -21 -7 421.74 18.81
 3 -41 4 93.26 7.88
 3 -43 6 -0.27 6.07
 4 10 -15 9.33 5.81
 4 -20 -10 26.81 6.65
 4 -26 -8 7.62 6.18
 4 -31 -6 126.98 9.34
 4 -33 -5 35.9 6.72
 4 -35 -4 0.52 6.45
 4 -40 -1 9.62 7.66
 4 -45 3 4.08 6.39
 4 -46 4 30.79 6.69
 4 -47 5 21.02 6.77
 5 14 -17 75.85 8.43
 5 15 -17 75.18 8.14
 5 16 -17 19.52 8.06
 5 0 -16 55.36 8.49
 5 -7 -15 -0.61 7.76
 5 -34 -7 52.08 8
 5 -38 -5 44.94 7.53
 5 -52 7 17.96 7.42
 6 6 -18 3.61 7.32
 -1 13 5 40.77 4.76
 -1 41 9 99.13 8.32
 -1 43 10 5.4 7.1
 -1 46 12 73.88 9
 -1 47 13 54.85 7.8
 -1 48 14 5.95 7.01
 -1 -12 16 461.28 19.32
 -1 -11 24 14.77 5.91
 -1 -10 25 98.34 7.68
 -1 -9 26 18.55 6.37
 -1 -6 28 1.69 6.5
 0 50 4 12.84 6.82
 0 52 5 15.83 7.45
 0 54 6 19.88 7.41
 0 57 8 2.6 7.53
 1 37 -5 74.71 4.73
 1 -5 -4 901.14 35.72
 2 15 -10 285.7 12.62
 2 22 -10 95.2 5.36
 2 -13 -6 74.42 6.41
 2 -22 -3 3.83 6.01
 2 -30 1 3.58 5.48
 2 -40 10 149.96 8.37
 3 -14 -9 1743.62 69.31
 3 -26 -5 1 6.06
 3 -42 5 39.52 6.53
 4 11 -15 20.25 5.88
 4 -12 -12 651.96 27.74
 4 -16 -11 158.83 9.95
 4 -23 -9 29.93 6.64
 4 -51 12 0.18 6.01
 5 17 -17 138.86 10.13
 5 1 -16 4.07 7.48
 5 -16 -13 35.69 8.48
 5 -20 -12 1.29 7.73
 5 -29 -9 70.73 8.67
 5 -44 -1 0.87 7.05
 5 -54 11 0.89 7.33
 6 7 -18 5.16 7.31
 6 -3 -17 3.26 7.69
 6 -9 -16 15.54 7.59
 -1 12 5 422.33 17.67
 -1 32 6 22.5 5.31
 -1 36 7 6.58 5.62
 -1 39 8 16.01 5.91
 -1 45 11 10.76 6.99
 -1 -10 13 471.01 19.66
 -1 49 15 0 7.54
 -1 -13 19 14.44 4.64
 -1 -13 20 0.8 4.58
 -1 -8 27 22.18 6.21
 0 45 2 83.55 7.22
 0 48 3 4.76 6.86
 0 -26 16 258.54 10.79
 0 -19 30 0.02 5.45
 0 -14 33 -2.01 7.08
 1 -9 -3 56.18 5.01
 1 -27 5 65.85 5.22
 2 16 -10 27.99 4.42
 2 17 -10 173.83 8.6
 2 21 -10 843.03 33.34
 2 -4 -8 176.33 9.4
 2 -9 -7 1003.92 40.16
 2 -33 3 121.14 7.67
 3 3 -12 298.89 14.03
 3 -34 -1 300.43 14.34
 3 -37 1 4.56 5.85
 3 -47 13 -0.84 4.94
 4 12 -15 2.48 5.71
 4 13 -15 3.75 6.03
 4 0 -14 69.42 7.32
 4 -28 -7 18.81 7.19
 4 -38 -2 54.79 7.66
 4 -41 0 121.91 9.1
 4 -49 8 2.27 6.17
 5 -6 -15 -2.24 7.78
 5 -23 -11 18.75 7.56
 5 -26 -10 36.78 8
 5 -41 -3 64.42 8.11
 5 -51 6 2.55 7.17
 5 -53 9 2.81 6.85
 6 8 -18 31.81 7.53
 6 -2 -17 72.91 8.75
 -1 -4 9 911.75 36.15
 -1 42 9 3.06 6.71
 -1 -6 10 30.69 4.4
 -1 44 10 -1.31 7.46
 -1 47 12 26.41 8.18
 -1 48 13 10.18 7.16
 -1 -11 14 90.48 6.12
 -1 49 14 -3.13 7.68
 -1 -13 18 1.54 4.33
 -1 -13 21 23.37 5.71
 -1 -12 23 56.18 6.47
 -1 -3 30 12.2 7.55
 -1 0 31 58.44 8.38
 0 32 -1 5.79 4.72
 0 42 1 51.89 5.68
 0 56 7 1.98 6.67
 0 -25 24 1.93 4.25
 0 -16 32 3.1 6.4
 1 -20 1 82.22 5.28
 1 -22 2 184.56 8.93
 1 -35 22 12.96 2.78
 1 -33 26 6.13 3.89
 2 18 -10 79.73 5.51
 2 19 -10 523.81 21.26
 2 20 -10 19.72 3.69
 2 -16 -5 1012.74 40.63
 2 -19 -4 405.35 17.64
 2 -24 -2 25.71 6.6
 3 -17 -8 33.11 6.88
 3 -28 -4 29.64 5.95
 4 14 -15 -1.28 5.35
 4 24 -15 19.63 5.4
 4 -6 -13 3.43 5.99
 4 -50 10 40.16 6.81
 5 2 -16 57.91 8.08
 5 -31 -8 16.01 7.52
 5 -39 -4 26.87 7.64
 5 -45 0 -0.32 7.47
 6 9 -18 9.28 7.06
 6 -8 -16 24.55 8.49
 -1 11 5 151.4 7.84
 -1 27 5 125.32 8.24
 -1 5 6 4422.84 172.1
 -1 33 6 369.01 16.64
 -1 1 7 92.52 5.79
 -1 40 8 79.84 7.63
 -1 46 11 74.26 8.89
 -1 -12 15 6.22 3.98
 -1 50 15 12.32 6.96
 -1 -13 17 29.19 4.66
 -1 -11 25 2.04 5.66
 -1 -10 26 104.71 8.02
 -1 -1 31 3.43 7.93
 0 38 0 531.42 22.17
 0 53 5 59.37 8.12
 0 -26 22 81.86 5.68
 0 -23 27 7.18 4.8
 0 -22 28 29.24 5.48
 0 -18 31 1.34 5.89
 1 -15 -1 690.09 27.58
 2 -26 -1 157.32 9.61
 2 -42 15 6.58 3.54
 3 4 -12 107.66 8.09
 3 -20 -7 166.39 9.99
 3 -23 -6 120.13 8.63
 3 -30 -3 8.29 6.08
 3 -46 11 2.33 5.17
 4 15 -15 75.69 6.55
 4 16 -15 36.52 6.19
 4 22 -15 -1.66 5.45
 4 23 -15 24.82 5.81
 4 1 -14 6.24 6.19
 4 -11 -12 1.84 6.35
 4 -19 -10 123.35 9.42
 4 -22 -9 1.78 7.04
 4 -25 -8 0.64 6.29
 4 -30 -6 8.5 6.21
 4 -36 -3 148.91 10.05
 4 -42 1 0.02 6.41
 4 -48 7 1.1 6.95
 5 3 -16 78.46 8.43
 5 -5 -15 3.43 6.78
 5 -15 -13 32.86 7.75
 5 -19 -12 242.12 13.41
 5 -33 -7 3.6 7.33
 5 -37 -5 3.34 7.75
 5 -42 -2 3.63 7.11
 5 -46 1 35.92 7.81
 5 -50 5 -0.58 6.81
 6 10 -18 64.15 8.03
 6 11 -18 3.77 6.81
 6 -1 -17 -1.01 7.6
 6 -13 -15 5.62 7.44
 -1 28 5 5.05 6.41
 -1 34 6 37.89 6.09
 -1 -2 8 2020.77 79.02
 -1 49 13 0.21 7.66
 -1 -13 22 7.02 6.01
 -1 -9 27 20.78 5.87
 -1 -6 29 -0.56 6.74
 -1 -4 30 1.08 7.29
 0 46 2 30.4 6.35
 0 51 4 21.62 7.64
 0 55 6 29.54 7.61
 0 -24 26 3.15 4.62
 0 -21 29 1.73 5.27
 1 -12 -2 3055.87 119.06
 1 -33 11 19.27 2.73
 2 -34 4 56.52 5.87
 2 -39 9 0.07 4.62
 3 -13 -9 76.49 8.43
 3 -38 2 11.78 5.61
 4 17 -15 219.83 11.34
 4 18 -15 2.34 5.17
 4 19 -15 286.93 13.77
 4 20 -15 -0.81 5.55
 4 21 -15 137.99 8.7
 4 2 -14 65.38 7
 4 -15 -11 -0.82 6.51
 4 -32 -5 16.46 6.18
 4 -51 13 4.18 6.13
 5 -22 -11 4.47 7.66
 5 -28 -9 24.84 7.83
 5 -47 2 9.41 7.23
 5 -48 3 9.15 7.22
 5 -52 8 15.25 6.92
 5 -53 10 3.46 7.17
 6 12 -18 59.28 8.3
 6 0 -17 107.11 9.62
 6 -7 -16 35.43 8.3
 -1 10 5 1200.37 47.41
 -1 29 5 85.8 7.6
 -1 38 7 6.48 5.97
 -1 41 8 131.05 9.1
 -1 43 9 116.65 9.14
 -1 45 10 0.46 7.33
 -1 48 12 69.22 8.64
 -1 50 14 -3.45 7.72
 -1 -2 31 38.4 8.23
 0 33 -1 9.13 4.52
 0 49 3 2.06 5.62
 0 -20 30 4.19 5.57
 0 -17 32 13.5 6.77
 1 9 -6 612.26 24.13
 1 1 -5 161.97 7.67
 1 43 -4 98.32 6.1
 1 -35 15 34.87 2.44
 2 -3 -8 997.31 39.86
 2 -8 -7 430.64 18.31
 2 -12 -6 1271.14 50.59
 2 -31 2 77.25 6.45
 3 5 -12 759.39 31.16
 3 -25 -5 18.78 6.3
 3 -35 0 26.17 5.79
 3 -47 14 -2.69 4.98
 4 -5 -13 135.4 9.29
 4 -39 -1 59.93 7.87
 4 -43 2 22.14 7.1
 5 4 -16 41.31 7.69
 5 -4 -15 47.06 7.54
 5 -25 -10 4.81 7.61
 5 -43 -1 20.64 7.04
 6 -12 -15 28.92 7.76
 -1 4 6 12.74 4.26
 -1 35 6 153.68 9.28
 -1 47 11 6.82 7.84
 -1 -13 16 24.84 4.49
 -1 -13 23 1.8 5.76
 -1 -5 30 18.23 7.33
 0 39 0 2.45 5.17
 0 43 1 14.32 5.34
 2 4 -9 38.46 4.81
 2 -21 -3 679.88 27.93
 2 -35 5 59.52 5.54
 2 -38 8 256 11.9
 3 -8 -10 67.44 7.72
 3 -16 -8 231.52 12.8
 3 -39 3 70.09 6.75
 4 3 -14 41.94 6.53
 4 -10 -12 405.44 18.64
 4 -18 -10 6.07 6.73
 4 -27 -7 56.24 7.23
 4 -44 3 11.96 6.66
 4 -45 4 19.54 6.65
 4 -46 5 32.33 7.01
 4 -49 9 1.35 6.37
 4 -50 11 45.05 6.88
 4 -51 14 5.68 5.96
 5 5 -16 105.83 9.02
 5 -14 -13 102.8 8.91
 5 -18 -12 0.33 7.13
 5 -30 -8 17.87 7.62
 5 -40 -3 11.75 7.5
 5 -51 7 1.98 7.28
 6 1 -17 1.09 7.67
 6 -6 -16 0 7.91
 6 -16 -14 0 6.95
 -2 17 19 66.38 8.2
 -2 18 19 -1.38 6.72
 -2 19 19 117.13 9.11
 -2 20 19 13.19 6.92
 -2 21 19 94.85 8.75
 -2 22 19 37.74 7.68
 -2 23 19 3.56 8.27
 -2 16 20 132.37 10.12
 -2 17 20 2.02 6.83
 -2 18 20 26.33 7.51
 -2 19 20 23.07 7.69
 -2 20 20 2.39 7.5
 -2 21 20 24.16 7.73
 -2 22 20 79.96 8.6
 -2 23 20 -0.14 7.62
 -2 17 21 1.61 7.45
 -2 18 21 4.71 7.36
 -2 19 21 -2.11 7.22
 -2 20 21 19.16 7.57
 -2 21 21 6.92 7.48
 -2 22 21 68.01 8.66
 -2 23 21 1.86 8.15
 -1 9 5 442.3 18.36
 -1 30 5 3.47 6.1
 -1 39 7 88.16 7.31
 -1 42 8 3.98 6.45
 -1 44 9 2.1 7.02
 -1 46 10 38.45 7.51
 -1 49 12 4.39 7.04
 -1 50 13 32.99 7.88
 -1 51 14 10.25 7.11
 -1 -14 19 350.97 15.4
 -1 -14 20 163.3 8.93
 -1 -14 21 8.2 5.01
 -1 -12 25 217.06 11.54
 -1 -11 26 0.29 5.89
 -1 -7 29 72.23 8.07
 -1 -3 31 6.15 7.56
 0 19 -2 1443.06 56.36
 0 20 -2 76.41 4.45
 0 52 4 3.19 6.71
 0 54 5 4.8 7.18
 0 -26 23 131.72 7.4
 0 -25 25 1.52 4.42
 0 -19 31 2.43 6.15
 1 38 -5 138.32 7.01
 1 -4 -4 97.88 6.23
 1 -28 6 242.8 10.77
 2 -36 6 53.4 5.45
 2 -37 7 -0.29 4.35
 3 6 -12 29.78 5.98
 3 -12 -9 1201.78 48.32
 3 -22 -6 25.69 6.94
 3 -27 -4 112.03 8.32
 3 -33 -1 2.46 6.35
 3 -40 4 70.92 7.03
 3 -43 7 0.25 6.16
 4 -4 -13 45.04 7.16
 4 -14 -11 322.92 15.55
 4 -21 -9 222.31 12.15
 4 -24 -8 4.02 6.35
 4 -37 -2 -1.29 6.9
 4 -40 0 18.19 6.91
 5 -3 -15 2.8 6.69
 5 -9 -14 1.09 7.07
 5 -32 -7 0.27 7.22
 5 -38 -4 10.23 6.81
 5 -44 0 0.71 6.97
 6 2 -17 76.53 8.88
 6 -11 -15 13.99 7.75
 -2 16 18 2.36 6.13
 -2 17 18 134.82 9.25
 -2 18 18 3.61 6.43
 -2 19 18 141.26 9.4
 -2 20 18 -1.39 6.63
 -2 21 18 128.05 9.19
 -2 22 18 9.35 6.87
 -2 23 18 68.18 7.97
 -2 24 18 28.24 8
 -2 14 19 84.39 8.46
 -2 15 19 93.08 8.14
 -2 16 19 20.75 7.44
 -2 24 19 49.65 8.01
 -2 25 19 15.74 7.64
 -2 14 20 198.47 11.59
 -2 15 20 0.93 6.81
 -2 24 20 215.14 13.18
 -2 25 20 -0.73 7.7
 -2 26 20 172.13 11.3
 -2 14 21 265.76 14.42
 -2 15 21 19.4 7.42
 -2 16 21 139.38 10.65
 -2 24 21 184.95 11.83
 -2 25 21 1.24 7.51
 -2 26 21 152.67 11.32
 -2 15 22 32.14 7.81
 -2 16 22 49.26 8.08
 -2 17 22 44.31 7.8
 -2 18 22 7.96 8.09
 -2 19 22 23.69 8.27
 -2 20 22 18.96 8.12
 -2 21 22 10.32 8.33
 -2 22 22 47.55 8.21
 -2 23 22 7.25 7.34
 -2 24 22 53.05 8.51
 -2 19 23 116.15 10.3
 -2 20 23 4.2 7.9
 -2 21 23 58.08 8.88
 -1 31 5 321.2 14.74
 -1 36 6 2.54 5.97
 -1 -5 9 996.99 39.43
 -1 48 11 94.75 8.78
 -1 -11 13 0.86 4.6
 -1 -14 18 215.91 10.47
 -1 -13 24 4.34 5.5
 -1 -9 28 41.65 6.85
 0 18 -2 113.06 5.46
 0 21 -2 505.89 20.26
 0 22 -2 654.54 26.02
 0 34 -1 291.6 12.93
 0 47 2 18.35 5.89
 1 30 -6 20.83 2.42
 1 -25 4 28.81 4.32
 1 -34 25 12.04 3.59
 2 -15 -5 3.57 5
 2 -18 -4 0.87 5.23
 2 -29 1 42.47 5.75
 2 -42 16 5.26 3.33
 3 -19 -7 589.19 25.17
 3 -29 -3 177.12 10.1
 3 -36 1 128.99 8.49
 3 -41 5 6.64 6.06
 3 -42 6 13.13 6.14
 3 -45 10 86.85 7
 3 -46 12 8.04 5.11
 3 -47 15 -1.5 4.83
 4 4 -14 40.53 6.49
 4 -29 -6 100.3 8.7
 4 -35 -3 28.07 7.15
 4 -51 15 2.05 5.87
 5 6 -16 1.71 7.05
 5 -21 -11 214.48 12.54
 5 -24 -10 34.41 7.9
 5 -27 -9 45.79 8.75
 5 -34 -6 11.02 7.21
 5 -36 -5 47.01 8.1
 5 -41 -2 45.63 7.68
 5 -50 6 14.02 6.92
 5 -52 9 7.62 6.85
 5 -53 11 8.88 6.99
 6 -5 -16 41.08 7.79
 -2 17 17 225.3 12.23
 -2 18 17 13.78 6.2
 -2 19 17 247.86 12.89
 -2 20 17 5.88 6.53
 -2 21 17 170.5 10.35
 -2 22 17 2.55 6.44
 -2 23 17 16.66 6.69
 -2 24 17 0.33 7.02
 -2 14 18 40.42 6.89
 -2 15 18 122.99 8.76
 -2 25 18 16.37 7.34
 -2 26 18 32.91 7.82
 -2 13 19 1.79 6.34
 -2 26 19 86.3 8.83
 -2 27 19 34.53 7.92
 -2 12 20 255.88 13.68
 -2 13 20 2.86 6.71
 -2 27 20 14.3 7.76
 -2 28 20 68.13 9.3
 -2 13 21 1.15 6.85
 -2 27 21 -0.08 7.41
 -2 25 22 0.01 8.2
 -2 26 22 63.21 8.48
 -2 27 22 1.4 8.22
 -2 18 23 1.23 8
 -2 22 23 32.65 8.58
 -2 23 23 3.89 7.36
 -2 24 23 52.1 8.04
 -2 25 23 6.26 7.61
 -1 0 7 224.93 10.1
 -1 40 7 18.32 6.32
 -1 45 9 14.62 6.97
 -1 -7 10 25.29 3.87
 -1 47 10 -4.88 7.67
 -1 -10 12 559.32 22.88
 -1 50 12 59.12 8.5
 -1 51 13 19.59 7.15
 -1 -12 14 0.37 4.39
 -1 52 14 -0.72 7.05
 -1 -14 22 3.89 5.39
 -1 -8 29 0.81 6.27
 -1 -6 30 3.78 6.94
 -1 -4 31 7.81 7.55
 0 17 -2 1632.04 63.61
 0 23 -2 219.83 9.67
 0 40 0 552 23.08
 0 44 1 4.42 5.38
 0 50 3 2.28 7.07
 1 -8 -3 2070.7 80.9
 1 -17 0 1339.57 52.64
 2 -23 -2 115.95 7.95
 2 -40 11 61.77 5.61
 2 -41 13 121.74 6.96
 3 7 -12 981.23 39.53
 3 -7 -10 183.61 10.64
 4 -9 -12 6.11 6.77
 4 -31 -5 33.32 7.01
 4 -41 1 125.83 9.15
 4 -48 8 10 6.23
 5 7 -16 60.19 8.47
 5 -2 -15 159.59 10.32
 5 -8 -14 29.58 7.34
 5 -13 -13 1.4 7.04
 5 -17 -12 183.43 11.38
 5 -45 1 1.36 6.63
 5 -49 5 3.23 6.72
 6 3 -17 6.67 7.6
 6 -15 -14 46.85 8.22
 -2 19 16 394.41 18.43
 -2 20 16 19.01 7.17
 -2 21 16 172.53 10.88
 -2 14 17 1.38 6.79
 -2 15 17 154.54 9.71
 -2 16 17 35.99 7.34
 -2 25 17 4.46 6.77
 -2 26 17 -3.29 6.94
 -2 13 18 -0.31 6
 -2 27 18 42.13 8.09
 -2 28 18 44.29 8.17
 -2 12 19 180.22 10.56
 -2 28 19 67.23 8.73
 -2 29 19 38.76 8.18
 -2 11 20 -0.8 6.86
 -2 29 20 16.75 7.6
 -2 28 21 86.95 9.59
 -2 29 21 -4.85 7.65
 -2 28 22 53.87 8.15
 -2 13 23 0.16 7.55
 -2 14 23 82.5 8.42
 -2 26 23 30.4 7.9
 -2 27 23 21.22 7.58
 -2 16 24 1.24 7.21
 -2 20 24 -3.67 8.02
 -2 21 24 60.72 9.05
 -2 22 24 6.33 7.33
 -2 23 24 2.48 7.24
 -2 24 24 2.77 7.52
 -1 18 4 148.61 8.23
 -1 19 4 296.43 13.23
 -1 20 4 43.83 5.12
 -1 21 4 157.62 8.35
 -1 22 4 1300.17 51.58
 -1 8 5 103.26 6.36
 -1 32 5 7.46 5.68
 -1 37 6 -0.72 6.1
 -1 -3 8 971.18 38.42
 -1 43 8 234.86 12.63
 -1 49 11 9.33 7.61
 -1 -13 15 -1.91 3.93
 -1 -14 17 452.27 19.11
 -1 -14 23 37.11 6.09
 0 -24 27 11.76 4.9
 0 -23 28 1.41 4.94
 0 -22 29 23.64 5.47
 0 -18 32 3.81 6.36
 1 -29 7 378.02 15.6
 1 -32 10 -0.06 2.77
 2 5 -9 1497.43 59
 2 -2 -8 611.92 25.1
 2 -7 -7 506.86 21.19
 2 -25 -1 66.51 7.14
 2 -32 3 0.84 4.65
 3 -1 -11 62.27 7.14
 4 5 -14 105.88 8.45
 4 -3 -13 62.08 7.48
 4 -13 -11 2.08 6.2
 4 -17 -10 138.89 9.36
 4 -26 -7 54.12 6.87
 4 -38 -1 8.42 6.94
 4 -49 10 0.22 6.33
 4 -50 12 24.97 6.29
 5 8 -16 19.74 7.16
 5 -29 -8 12.65 7.63
 5 -39 -3 19.77 7.52
 5 -46 2 14.45 6.98
 5 -47 3 8.81 7.19
 6 4 -17 20.91 7.72
 6 -4 -16 12.25 7.43
 6 -10 -15 11.22 8.31
 -2 16 16 57.93 7.23
 -2 17 16 316.58 15.4
 -2 18 16 -3.12 7
 -2 22 16 14.52 7.09
 -2 23 16 66.82 7.57
 -2 24 16 43.5 6.72
 -2 25 16 4.91 7.14
 -2 13 17 10.26 6.19
 -2 27 17 53.67 7.73
 -2 28 17 -3.31 7.83
 -2 11 18 33.4 6.96
 -2 12 18 60.08 7.74
 -2 29 18 181.25 11.6
 -2 11 19 4.95 6.88
 -2 30 19 12.31 7.66
 -2 30 20 6.61 7.67
 -2 31 20 15.95 8.39
 -2 30 21 7.35 7.64
 -2 11 22 12.69 7.78
 -2 29 22 30.97 8.54
 -2 30 22 4.05 7.66
 -2 12 23 72.78 8.15
 -2 14 24 -0.71 7.11
 -2 15 24 110.8 9.75
 -2 17 25 97.8 9.67
 -2 18 25 3.3 7.36
 -1 17 4 14.73 4.42
 -1 33 5 161.12 9.24
 -1 3 6 2544.38 99.29
 -1 41 7 258.84 13.14
 -1 46 9 52.42 8.02
 -1 52 13 20.3 7.91
 -1 -13 25 6.41 5.84
 -1 -10 28 10.12 6.12
 -1 -7 30 36.8 7.13
 -1 -5 31 14.44 7.26
 0 24 -2 807.45 32
 0 35 -1 6.77 4.32
 0 48 2 33.72 6.68
 0 53 4 67.08 8.56
 0 -27 19 26.35 3.67
 0 -26 24 50.29 5.09
 0 -21 30 0.97 5.5
 1 10 -6 235.71 9.78
 1 44 -4 17.13 4.32
 1 -35 23 8.85 2.86
 2 -11 -6 75.99 6.27
 3 8 -12 -1.04 5.28
 3 -11 -9 28.96 7.03
 3 -15 -8 71.35 7.98
 3 -24 -5 5.67 6.52
 3 -34 0 121.72 8.49
 3 -37 2 0.98 5.53
 3 -47 16 15.55 4.85
 4 -8 -12 152.91 9.95
 4 -20 -9 2.95 6.48
 4 -23 -8 88.18 8.18
 4 -42 2 25.02 7.17
 5 9 -16 23.44 7
 5 -1 -15 5.55 6.69
 5 -20 -11 -4.08 7.26
 5 -26 -9 105.14 9.43
 5 -31 -7 -4.14 7.46
 5 -42 -1 20.97 7.32
 5 -51 8 -1.34 7.18
 5 -53 12 7.54 6.97
 6 5 -17 1.11 7.28
 6 -18 -13 3.41 7.54
 -2 14 16 85.47 7.78
 -2 15 16 95.41 8.08
 -2 26 16 24.18 6.83
 -2 27 16 109.16 8.74
 -2 12 17 0.98 6.24
 -2 29 17 129.24 9.89
 -2 10 18 58.88 7.42
 -2 30 18 31.03 8.03
 -2 31 18 180.59 12.23
 -2 10 19 177.65 10.67
 -2 31 19 72.21 8.89
 -2 32 20 4.96 7.49
 -2 9 21 1.61 7.26
 -2 31 21 -0.14 8.2
 -2 32 21 32.92 8.05
 -2 10 22 213.23 12.48
 -2 11 23 18.7 7.73
 -2 12 24 -3.04 6.82
 -2 13 24 21.5 8.08
 -2 15 25 24.69 7.34
 -2 16 25 0.95 7.76
 -1 16 4 317.04 13.93
 -1 38 6 27.15 6.35
 -1 44 8 6.2 6.94
 -1 48 10 93.12 9.15
 -1 51 12 3.57 7.46
 -1 -15 20 49.83 5.32
 -1 -9 29 42.19 6.89
 0 25 -2 116.62 6.34
 0 51 3 23.75 6.83
 0 -26 15 389.05 15.63
 0 -27 21 0.6 3.83
 0 -25 26 0 4.48
 0 -20 31 6.4 5.82
 1 2 -5 2339.19 91.17
 1 -30 8 120.11 6.16
 1 -34 13 85.33 4.46
 2 -42 17 -2.52 3.07
 3 -18 -7 -0.45 6.53
 3 -21 -6 265.07 13.23
 4 6 -14 -0.38 5.61
 4 -2 -13 210.29 11.15
 4 -28 -6 73.47 7.4
 4 -36 -2 78.23 8.15
 4 -43 3 3.57 6.71
 4 -46 6 8.29 6.27
 5 -7 -14 41.99 8.03
 5 -12 -13 144.38 10.38
 5 -16 -12 7.6 7.01
 5 -23 -10 21.86 7.46
 5 -33 -6 45.38 7.8
 5 -37 -4 3.5 7.64
 5 -52 10 2.39 6.79
 6 -3 -16 20.61 7.41
 6 -9 -15 38.56 8.04
 -2 17 15 146.83 9.52
 -2 18 15 14.48 6.59
 -2 19 15 180.93 10.71
 -2 20 15 37.4 7.4
 -2 21 15 109.14 8.42
 -2 22 15 223.91 12.2
 -2 23 15 46.13 6.98
 -2 24 15 241.42 12.87
 -2 13 16 -0.96 6.08
 -2 28 16 11.19 6.58
 -2 11 17 39.9 6.64
 -2 30 17 0.62 7.38
 -2 32 18 -7.79 7.92
 -2 9 19 93.4 8.14
 -2 32 19 10.24 7.59
 -2 33 19 59.11 9.01
 -2 33 20 9.91 7.71
 -2 8 21 57.81 8.11
 -2 33 21 0.45 7.52
 -2 9 22 6.78 7.65
 -2 9 23 65.52 8.6
 -2 10 23 48.02 8.46
 -2 11 24 18.95 7.24
 -2 13 25 0.89 6.94
 -2 14 25 2.74 7.75
 -2 16 26 8.76 8.1
 -2 17 26 44.53 7.97
 -2 18 26 5.6 7.18
 -1 15 4 17.33 4.86
 -1 26 4 1185.45 47.36
 -1 7 5 206.97 9.76
 -1 34 5 62.86 6.6
 -1 42 7 4.13 6.09
 -1 50 11 62.44 8.59
 -1 -14 16 417.32 17.61
 -1 -15 19 77.95 5.84
 -1 -15 21 71.02 6.32
 -1 -14 24 132.12 8.46
 -1 -6 31 0.14 6.86
 -1 -4 32 22.27 8.04
 0 41 0 -0.27 5.1
 0 45 1 15.9 5.53
 0 -27 18 54.21 4.05
 1 39 -5 103.19 5.79
 1 -11 -2 46.53 4.37
 1 -14 -1 1278.73 50.29
 1 -19 1 1501.45 58.92
 1 -31 9 473.64 19.14
 2 6 -9 3.81 4.32
 2 -20 -3 58.82 6.59
 2 -33 4 221.93 10.94
 3 9 -12 595.38 24.75
 3 0 -11 583.2 24.55
 3 -6 -10 13.76 7.43
 3 -26 -4 37.88 6.6
 3 -32 -1 38.75 6.37
 3 -38 3 44.33 6.16
 3 -46 13 20.86 5.33
 3 -47 17 4.17 4.57
 4 7 -14 224.75 11.66
 4 -12 -11 446.47 20.16
 4 -16 -10 34.61 7.1
 4 -30 -5 1.76 6.4
 4 -39 0 27.62 7.72
 4 -44 4 2.4 6.39
 4 -45 5 45.39 7.32
 4 -50 13 5.91 6.17
 5 10 -16 105.36 8.74
 5 0 -15 332.01 15.99
 5 -40 -2 8.04 7.1
 5 -43 0 -2 6.85
 5 -50 7 46.81 7.61
 6 6 -17 0.69 7.48
 -2 15 15 82.95 7.64
 -2 16 15 162.06 10.44
 -2 25 15 15.4 7.17
 -2 26 15 110.7 8.63
 -2 27 15 93.38 8.77
 -2 12 16 109.01 8.12
 -2 29 16 181.67 11.2
 -2 30 16 -0.77 7.2
 -2 10 17 1.16 6.01
 -2 31 17 248.98 14.34
 -2 32 17 0.51 8.17
 -2 9 18 166.02 10.32
 -2 33 18 139.08 10.53
 -2 34 19 22.47 8.52
 -2 34 20 58.14 8.5
 -2 7 21 4.16 7.04
 -2 8 22 53.74 8.22
 -2 10 24 8.42 7.52
 -2 11 25 16.53 7.67
 -2 12 25 3.83 7.56
 -2 14 26 6.95 7.7
 -2 15 26 13.26 7.34
 -1 14 4 1179.37 46.66
 -1 27 4 85.76 7.28
 -1 39 6 97.19 8.13
 -1 45 8 54.84 7.8
 -1 47 9 5.9 7.45
 -1 49 10 -3.3 7.05
 -1 52 12 20.67 7.64
 -1 53 13 75.22 8.78
 -1 -15 18 1.69 4.21
 -1 -15 22 84.87 6.64
 -1 -12 27 52.11 7
 -1 -11 28 13.22 6.42
 -1 -8 30 -0.85 6.96
 0 26 -2 388.1 16.1
 0 36 -1 876.67 35.22
 1 -21 2 673.48 27.02
 2 -1 -8 399.25 17.06
 2 -14 -5 1804.13 71.08
 2 -17 -4 1491.64 59.04
 2 -30 2 2.78 4.88
 2 -39 10 2 4.58
 3 -28 -3 101.1 7.63
 3 -43 8 54.39 6.27
 3 -45 11 48.84 5.98
 3 -47 18 11.79 4.58
 4 -25 -7 3.04 6.81
 4 -34 -3 83.6 8.19
 4 -48 9 27.49 6.48
 5 11 -16 -0.53 6.82
 5 -6 -14 5.83 6.87
 5 -11 -13 14.87 7.12
 5 -19 -11 273.27 14.36
 5 -28 -8 124 9.88
 5 -44 1 0.02 6.83
 6 7 -17 3.02 7.96
 6 -2 -16 66.64 8.24
 6 -8 -15 9.84 7.65
 6 -17 -13 87.25 9.13
 -2 20 14 172.25 10.63
 -2 21 14 26.39 6.72
 -2 22 14 514.59 22.87
 -2 14 15 175.51 10.22
 -2 28 15 25.29 6.59
 -2 11 16 58.67 6.73
 -2 31 16 170.32 11.2
 -2 9 17 269.69 13.44
 -2 33 17 160.8 11
 -2 8 18 24.22 6.69
 -2 34 18 10.66 7.63
 -2 35 19 12.57 7.68
 -2 7 20 9.88 6.68
 -2 35 20 3.15 7.6
 -2 7 22 49.06 8.18
 -2 8 23 36.24 8.09
 -2 9 24 152.17 10.6
 -2 10 25 3.37 7.41
 -2 13 26 7.16 7.03
 -1 28 4 314.03 14.69
 -1 35 5 123.65 8.17
 -1 -1 7 93.09 5.53
 -1 51 11 -0.29 6.87
 -1 -15 23 18.99 5.56
 -1 -14 25 143.68 8.83
 -1 -10 29 -0.74 6.04
 0 27 -2 48.91 4.63
 0 49 2 0.39 6.21
 0 -27 22 2.57 3.92
 1 -3 -4 2331.62 90.95
 2 -6 -7 11.98 4.7
 2 -42 18 10.1 3.04
 2 -42 20 -0.02 2.35
 3 10 -12 10.61 4.83
 3 -10 -9 774.71 32.04
 3 -35 1 40.13 6.49
 3 -39 4 17.81 5.98
 3 -42 7 31.69 5.68
 4 8 -14 60.71 7.05
 4 -1 -13 6.75 6.57
 4 -19 -9 391.55 18.14
 4 -22 -8 -0.97 6.45
 4 -40 1 4.41 6.74
 4 -49 11 1.87 6.28
 5 12 -16 160.07 10.32
 5 13 -16 5.74 6.7
 5 1 -15 1.13 7.18
 5 -15 -12 65.98 8
 5 -22 -10 15.33 7.32
 5 -25 -9 1.43 7.28
 5 -30 -7 6.93 8.22
 5 -38 -3 2.94 7.39
 5 -45 2 19.73 6.81
 5 -49 6 1.02 7.37
 5 -51 9 1.1 7.01
 5 -52 11 -4.09 6.9
 6 8 -17 11.37 7.54
 -2 17 14 36.87 6.51
 -2 18 14 3.57 6.37
 -2 19 14 72 7.99
 -2 23 14 -0.45 6.5
 -2 24 14 407.78 18.69
 -2 25 14 14.39 6.4
 -2 12 15 276.29 13.78
 -2 13 15 5.97 6.33
 -2 29 15 164.84 10.33
 -2 30 15 -1.21 7.33
 -2 10 16 49.7 5.99
 -2 32 16 5.29 7.35
 -2 8 17 1.55 6.58
 -2 34 17 0.09 7.54
 -2 7 18 261.31 13.02
 -2 35 18 60.32 8.41
 -2 36 19 40.06 8.54
 -2 6 20 1 5.79
 -2 36 20 94.67 8.98
 -2 6 21 2.71 7.04
 -2 6 22 0 7.35
 -2 7 23 96.65 9.01
 -2 8 24 12.53 7.6
 -2 9 25 91.88 9.12
 -2 11 26 33.2 7.79
 -2 12 26 16.71 7.91
 -2 14 27 88.93 9.47
 -1 13 4 5.3 4.5
 -1 29 4 14.61 6.08
 -1 36 5 145.95 8.98
 -1 2 6 274.84 11.85
 -1 40 6 7.99 6.48
 -1 43 7 206.93 11.41
 -1 -6 9 118.76 6.39
 -1 48 9 71.5 8.67
 -1 50 10 96.39 9.15
 -1 -12 13 681.09 27.53
 -1 54 13 4.49 7.62
 -1 -9 30 23.54 7.02
 -1 -7 31 25.21 7.79
 -1 -5 32 10 7.66
 0 42 0 61.61 6.18
 0 46 1 100 7.66
 0 52 3 3.54 7.08
 0 -26 25 16.25 4.51
 0 -24 28 42.74 5.7
 0 -23 29 -0.64 5
 0 -22 30 30.41 5.77
 1 31 -6 598.58 23.58
 1 -26 5 772.1 30.81
 2 7 -9 1114.18 44.16
 2 -10 -6 2703.88 105.87
 2 -22 -2 18.52 6.02
 2 -34 5 2.75 4.67
 3 1 -11 66.79 7.41
 3 -5 -10 252.06 12.78
 3 -23 -5 203.09 10.98
 3 -40 5 126.93 8.88
 3 -41 6 0.59 6.29
 4 -37 -1 0.24 6.89
 5 14 -16 103.21 9.03
 5 -5 -14 40.08 7.89
 5 -32 -6 -0.75 8.08
 5 -36 -4 15.76 7.85
 5 -41 -1 17.32 7.21
 5 -46 3 7.45 7.24
 5 -47 4 6.48 6.83
 5 -48 5 6.65 7.35
 6 9 -17 1.75 7.22
 6 -1 -16 0.84 7.96
 6 -7 -15 66.09 8.51
 6 -20 -12 10.25 7.57
 -2 15 14 -0.16 5.82
 -2 16 14 272.18 13.55
 -2 26 14 246.5 13.31
 -2 27 14 5.72 6.68
 -2 31 15 64.04 7.82
 -2 9 16 419.6 18.75
 -2 33 16 123.56 9.89
 -2 35 17 26.51 7.96
 -2 36 18 7.66 7.59
 -2 5 21 5.37 6.62
 -2 6 23 -0.36 6.83
 -2 7 24 230.6 13.03
 -2 8 25 2.91 7.33
 -2 10 26 15.89 7.11
 -2 13 27 5.24 7.3
 -1 12 4 2232.52 87.34
 -1 30 4 142.86 9.33
 -1 6 5 8.86 4.2
 -1 -4 8 470.72 19.17
 -1 46 8 18.91 7.07
 -1 -8 10 29.46 3.88
 -1 52 11 19.26 7.8
 -1 53 12 22.09 7.63
 -1 -13 14 95.69 5.94
 -1 -15 17 5.46 4.15
 -1 -15 24 54.28 6.53
 0 28 -2 34.53 4.53
 0 37 -1 3.36 4.54
 0 -21 31 6.66 5.58
 1 11 -6 277.1 11.31
 1 -7 -3 802.27 31.95
 2 -24 -1 170.02 9.45
 2 -28 1 232.8 11
 2 -38 9 113.8 6.98
 2 -40 12 12.31 4.35
 2 -41 14 40.29 4.52
 2 -42 19 -1.48 2.74
 3 11 -12 55.05 5.81
 3 31 -12 275.77 11.93
 3 -17 -7 393.99 18.14
 3 -20 -6 26.47 6.59
 4 9 -14 246.67 12.23
 4 0 -13 325.76 15.48
 4 -11 -11 1.3 6.16
 4 -15 -10 99.11 8.4
 4 -27 -6 18.26 6.59
 4 -41 2 22.55 6.7
 4 -47 8 13.85 6.38
 4 -50 14 1.5 5.94
 5 15 -16 14.22 7
 5 2 -15 167.97 10.69
 5 -18 -11 1.09 7.85
 6 10 -17 41.95 7.89
 6 0 -16 108.62 9.71
 6 -16 -13 2.64 7.47
 -2 14 14 562.6 24.06
 -2 28 14 73.86 7.67
 -2 29 14 6.3 6.54
 -2 11 15 44.74 6.96
 -2 32 15 4.19 7.02
 -2 34 16 3.16 7.43
 -2 36 17 2.96 7.48
 -2 37 18 9.04 7.69
 -2 5 19 198.59 11.1
 -2 37 19 -0.48 8.15
 -2 5 20 24.86 6.75
 -2 5 22 53.28 7.84
 -2 5 23 52.97 8.14
 -2 6 24 1.76 7.38
 -2 7 25 159.17 10.78
 -2 9 26 35.94 7.43
 -2 11 27 2.52 7.68
 -2 12 27 129.1 10.39
 -1 31 4 155.7 9.22
 -1 37 5 58.96 6.74
 -1 41 6 339.07 15.82
 -1 44 7 16.82 6.81
 -1 49 9 -0.41 7.23
 -1 -11 12 274.83 12.23
 -1 -14 15 80.4 5.51
 -1 -16 20 56.05 5.5
 -1 -16 21 10.2 4.91
 -1 -13 27 4.25 5.6
 -1 -12 28 20.31 6.04
 -1 -11 29 4.95 6.02
 -1 -8 31 4.13 7.16
 -1 -6 32 4.54 7.34
 0 -27 17 51.78 3.65
 0 -27 23 -1.63 4.01
 0 -25 27 2.27 4.59
 2 0 -8 414.38 17.44
 2 -26 0 470.23 20.26
 2 -35 6 55.31 5.64
 2 -37 8 1.66 4.32
 3 12 -12 8.83 5.13
 3 -25 -4 25.78 5.75
 3 -33 0 49.13 6.42
 3 -36 2 10.09 5.84
 3 -46 14 10.47 5.02
 4 10 -14 150.13 9.1
 4 -29 -5 5.71 6.27
 4 -35 -2 56.67 7.57
 5 16 -16 61.91 8.14
 5 17 -16 39.12 7.38
 5 3 -15 4.59 6.9
 5 -14 -12 37.41 7.23
 5 -27 -8 18.23 8.15
 5 -39 -2 6.36 7.15
 5 -42 0 10.39 7.57
 5 -50 8 40.88 7.79
 6 11 -17 -3.75 7.78
 6 -6 -15 -0.36 8.28
 -2 19 13 86.52 7.59
 -2 20 13 131.54 8.88
 -2 21 13 38.86 6.74
 -2 22 13 397.68 18.29
 -2 23 13 3.96 6.24
 -2 24 13 575.24 24.9
 -2 25 13 19.84 7.12
 -2 13 14 5.37 5.91
 -2 30 14 25.09 6.62
 -2 10 15 220.48 11.78
 -2 33 15 64.18 8.06
 -2 8 16 80.95 7.84
 -2 35 16 38.62 8.14
 -2 6 17 6 6.52
 -2 38 18 12.87 8.39
 -2 38 19 30.6 7.74
 -2 4 20 53.68 7.11
 -2 4 21 104.83 9.12
 -2 4 22 62.87 7.98
 -2 8 26 33.05 7.32
 -2 10 27 42.57 8.31
 -1 47 8 40.94 7.94
 -1 51 10 1.75 7.52
 -1 54 12 8.84 7.09
 -1 55 13 41.45 8.3
 -1 -16 19 101.12 6.53
 -1 -16 22 1.05 4.91
 0 50 2 24 6.65
 0 53 3 69.54 7.65
 1 -34 26 9.76 3.64
 2 8 -9 1.95 4.56
 2 -13 -5 199.6 10.39
 2 -19 -3 866.08 34.98
 2 -31 3 387.9 16.86
 2 -36 7 259.53 12.04
 3 2 -11 458.66 20.15
 3 -9 -9 4.06 6.45
 3 -13 -8 10.82 6.88
 3 -31 -1 14.5 5.78
 4 11 -14 54.75 6.61
 4 1 -13 5.19 6.16
 4 -18 -9 2.55 6.3
 4 -21 -8 370.58 17.52
 4 -24 -7 101.53 8.45
 4 -31 -4 5.78 5.98
 4 -38 0 21.09 7.57
 4 -42 3 34.44 7.31
 4 -45 6 57.61 7.47
 4 -48 10 25.81 6.52
 4 -49 12 -1.57 6.18
 4 -50 15 1.68 6.01
 5 18 -16 8.91 7.36
 5 19 -16 57.27 7.64
 5 -4 -14 106.74 9.21
 5 -21 -10 129.32 9.62
 5 -24 -9 171.15 11.03
 5 -29 -7 -1.1 8.02
 5 -51 10 0.01 6.84
 5 -52 12 -4.72 6.89
 6 12 -17 61.17 8.56
 6 1 -16 4.42 7.2
 6 -11 -14 13.35 7.69
 6 -19 -12 47.82 8.46
 -2 16 13 230.58 12.3
 -2 17 13 87.5 7.49
 -2 26 13 503.64 22.27
 -2 27 13 8.79 6.75
 -2 12 14 629.51 26.53
 -2 31 14 9.88 6.65
 -2 9 15 149.04 9.09
 -2 34 15 27.94 7.63
 -2 7 16 643.2 27.02
 -2 36 16 56.85 8.39
 -2 37 17 -2.64 8.22
 -2 4 19 88.42 7.66
 -2 39 19 3.08 6.74
 -2 4 23 18.73 7.49
 -2 5 24 176.38 11.08
 -2 6 25 0.8 7.17
 -2 7 26 26.61 7.66
 -2 9 27 29.59 7.99
 -1 11 4 467.01 19.25
 -1 32 4 2.28 5.6
 -1 38 5 135.77 8.74
 -1 42 6 9.97 5.99
 -1 45 7 66.27 7.74
 -1 53 11 0.88 6.8
 -1 -10 30 0.22 6.4
 -1 -7 32 -3.42 8.09
 0 29 -2 170.81 8.48
 0 38 -1 378.8 16.34
 0 43 0 -0.31 4.84
 0 -4 1 3040.87 117.94
 0 47 1 -0.48 5.72
 0 -25 13 -0.62 1.76
 1 3 -5 2388.62 93.07
 1 40 -5 6.4 3.42
 1 -16 0 907.6 35.95
 2 -5 -7 275.9 12.77
 2 -16 -4 191.97 10.11
 3 13 -12 154.13 8.54
 3 30 -12 -0.71 3.48
 3 -4 -10 249.53 13.04
 3 -27 -3 21.15 6.07
 3 -29 -2 7.98 5.79
 3 -45 12 23.21 5.48
 4 -10 -11 247.9 12.79
 4 -14 -10 167.64 10.15
 4 -43 4 0.88 6.65
 4 -44 5 2.79 6.18
 5 4 -15 45.74 7.64
 5 -37 -3 12.87 6.8
 5 -43 1 3.44 6.87
 5 -49 7 1.1 6.81
 6 13 -17 -0.22 7.49
 6 -5 -15 102.09 10.12
 6 -15 -13 21.88 8.55
 6 -22 -11 40.76 8.23
 -2 15 13 -1.26 5.83
 -2 28 13 165.93 10.22
 -2 11 14 19.7 5.94
 -2 32 14 14.12 6.94
 -2 35 15 39.3 7.77
 -2 37 16 -0.79 7.76
 -2 5 17 508.29 22.13
 -2 38 17 -0.06 7.56
 -2 39 18 25.84 7.63
 -2 3 20 62.38 7.34
 -2 3 21 0.04 6.6
 -2 3 22 35.01 8.09
 -2 4 24 -0.56 7.6
 -2 5 25 114.68 9.32
 -2 6 26 12.96 7.34
 -2 8 27 7.72 7.78
 -2 11 28 0.99 7.89
 -1 33 4 136.05 8.33
 -1 5 5 2242.75 87.63
 -1 -2 7 17.97 3.84
 -1 48 8 14.35 7.49
 -1 50 9 45.39 8.04
 -1 52 10 70.54 8.43
 -1 -15 16 273.69 12.25
 -1 -16 18 121.99 7
 -1 -16 23 20.77 5.65
 -1 -9 31 10.55 6.74
 0 -26 26 0.58 4.46
 1 -35 24 20.21 3.17
 2 -9 -6 4.48 4.89
 3 14 -12 2.44 4.5
 3 3 -11 248.44 12.4
 3 -22 -5 46.72 6.45
 3 -37 3 1.64 5.41
 3 -43 9 70.52 6.69
 4 12 -14 187.38 10.33
 4 2 -13 228.64 12.04
 4 -26 -6 187.03 10.76
 5 -3 -14 21.29 6.82
 5 -13 -12 -2.16 6.85
 5 -17 -11 192.4 11.52
 5 -26 -8 209.13 12.81
 5 -31 -6 26.51 8.19
 5 -35 -4 7.31 7.11
 5 -40 -1 45.03 7.79
 5 -44 2 1.8 7.38
 5 -48 6 12.37 6.88
 6 14 -17 82.77 8.36
 6 2 -16 68.84 8.77
 6 -10 -14 -3.23 7.71
 -2 14 13 690.6 28.9
 -2 29 13 15.88 7.25
 -2 30 13 30.02 6.59
 -2 10 14 513.06 22.19
 -2 33 14 13.32 7.81
 -2 8 15 88.13 7.76
 -2 36 15 54.3 8.08
 -2 6 16 38.32 6.25
 -2 38 16 47.34 8.39
 -2 39 17 43.49 8.16
 -2 40 18 18.19 7.67
 -2 3 19 83.95 7.61
 -2 3 23 30.12 7.63
 -2 4 25 0.91 6.81
 -2 7 27 24.76 7.79
 -2 9 28 -4.18 7.74
 -2 10 28 43.73 8.37
 -1 39 5 114.25 8.08
 -1 1 6 280.07 12.11
 -1 54 11 11.35 7.63
 -1 55 12 34.47 8.11
 -1 -14 27 29.16 6.3
 -1 -13 28 1.44 5.77
 -1 -12 29 -1.91 6.2
 0 30 -2 2.09 4.27
 0 51 2 18.37 6.93
 0 -27 24 0.99 4
 0 -23 30 -2.23 5.18
 1 -10 -2 158.58 7.87
 1 -24 4 569.11 23.01
 2 9 -9 797.82 31.98
 2 1 -8 387.82 16.56
 3 29 -12 212.57 9.77
 3 -19 -6 619.51 26.34
 3 -34 1 31.62 6.13
 3 -46 15 8.47 5.03
 4 13 -14 2.13 5.35
 4 -36 -1 14.7 6.7
 4 -39 1 21.33 6.99
 4 -47 9 6.9 6.51
 5 5 -15 1.59 6.99
 5 -20 -10 2.98 7.24
 5 -23 -9 6.63 7.18
 5 -45 3 22.36 7.45
 5 -46 4 -2.31 7.06
 5 -50 9 18.1 7.08
 6 3 -16 12.58 7.78
 6 -14 -13 25.58 8.06
 6 -18 -12 4.3 7.64
 -2 20 12 210.65 11.43
 -2 21 12 223.25 11.36
 -2 22 12 638.33 27.09
 -2 23 12 8.13 6.19
 -2 24 12 669.04 28.28
 -2 13 13 1.78 6.11
 -2 31 13 6.48 6.31
 -2 34 14 58.17 8.67
 -2 7 15 304.69 14.51
 -2 37 15 -0.7 7.38
 -2 40 17 0.47 7.48
 -2 3 18 263.9 13.32
 -2 41 18 52.65 8.06
 -2 2 20 170.29 10.12
 -2 2 21 188.03 11.03
 -2 2 22 130.95 10.18
 -2 2 23 53.21 7.55
 -2 3 24 82.41 8.62
 -2 5 26 40.53 7.73
 -2 6 27 9.69 7.33
 -2 8 28 18.75 7.91
 -1 10 4 2351.22 91.9
 -1 34 4 202.59 10.58
 -1 43 6 276.05 13.68
 -1 46 7 1.19 6.76
 -1 51 9 10.89 7.42
 -1 -16 24 80.05 7.04
 -1 -15 26 14.86 5.54
 -1 -11 30 1.75 6.59
 -1 -8 32 3.06 7.29
 0 44 0 38.55 5.42
 0 48 1 162.78 9.58
 0 -24 29 22.15 4.75
 1 12 -6 959.35 37.52
 1 32 -6 25.58 2.65
 1 -13 -1 3.5 3.72
 1 -27 6 186.32 8.86
 2 -21 -2 464.82 19.96
 2 -29 2 2.2 5.33
 2 -32 4 2.54 4.7
 2 -39 11 36.36 5.07
 3 15 -12 477.46 20.08
 3 -3 -10 68.84 6.5
 3 -8 -9 136.31 9.14
 3 -12 -8 806.49 33.5
 3 -38 4 112.23 7.86
 3 -42 8 1.72 5.66
 4 14 -14 32.17 5.15
 4 -4 -12 76.07 7.26
 4 -9 -11 16.82 6.24
 4 -17 -9 347.98 16.72
 4 -23 -7 78.61 7.83
 4 -28 -5 130.64 8.92
 4 -34 -2 37.49 6.9
 4 -49 13 -0.11 6.08
 5 6 -15 0.51 6.71
 5 -2 -14 145.45 9.67
 5 -38 -2 11.81 7.52
 5 -41 0 4.73 6.82
 5 -51 11 0.79 7.23
 6 -4 -15 2.61 8.2
 6 -21 -11 9.72 7.55
 6 -24 -10 65.35 8.18
 -2 17 12 373.12 17.33
 -2 18 12 40.02 6.69
 -2 19 12 342.55 16.16
 -2 25 12 29.67 7.44
 -2 26 12 367.81 17.15
 -2 27 12 65.96 7.37
 -2 12 13 934.62 38.13
 -2 32 13 22.22 6.6
 -2 9 14 76.15 6.98
 -2 35 14 6.49 7.91
 -2 5 16 451.04 19.91
 -2 39 16 22.14 8.44
 -2 2 19 122.77 8.97
 -2 2 24 -1.55 6.98
 -2 3 25 85.76 8.59
 -2 4 26 11.47 7.31
 -1 35 4 49.25 6.2
 -1 40 5 4.31 5.85
 -1 49 8 0.97 7.28
 -1 -7 9 765.4 30.44
 -1 53 10 3.54 7.5
 -1 56 12 0.32 7.71
 -1 -16 17 267.39 12.05
 -1 -10 31 10.42 7.03
 0 31 -2 857.49 34.28
 0 39 -1 73.21 5.89
 0 -25 28 6.09 4.73
 1 -2 -4 2083.93 81.38
 1 -18 1 56.61 4.67
 1 -33 12 7.95 2.52
 2 -41 15 12.96 3.75
 3 16 -12 92.91 6.28
 3 28 -12 13.54 3.86
 3 4 -11 237.97 12.05
 3 -24 -4 34.82 6.81
 3 -32 0 41.77 6.25
 3 -39 5 9.57 6.25
 4 15 -14 47.2 5.95
 4 3 -13 63.13 7.06
 4 -13 -10 5.13 6.33
 4 -20 -8 0.92 7.09
 4 -30 -4 9.28 6.13
 4 -40 2 70.23 8.2
 4 -46 8 9.78 6.4
 4 -48 11 40.86 6.66
 5 -12 -12 63.33 7.57
 5 -16 -11 1.94 6.84
 5 -28 -7 89.86 9.64
 6 4 -16 14.86 7.68
 6 -9 -14 79.94 9.69
 -2 16 12 991.17 40.4
 -2 28 12 150.66 9.7
 -2 29 12 183.44 11.06
 -2 11 13 -1.28 7.04
 -2 33 13 9.68 6.54
 -2 8 14 238.68 12.37
 -2 36 14 106.84 9.32
 -2 6 15 1.62 5.3
 -2 1 20 13.42 6.16
 -2 1 21 1.27 6.84
 -2 1 22 6.52 7.56
 -2 1 23 13.74 6.97
 -2 5 27 14.3 7.63
 -2 7 28 3.1 7.68
 -1 20 3 294.29 13.16
 -1 25 3 -0.22 5.19
 -1 44 6 5.68 6.19
 -1 47 7 46.93 7.81
 -1 -5 8 1020.6 40.25
 -1 55 11 4.6 6.96
 -1 -13 13 212.39 9.97
 -1 -14 14 19.02 4.04
 -1 -17 20 140.28 7.95
 -1 -17 21 185.9 9.68
 -1 -17 22 134.83 8.07
 -1 -7 33 -2.69 8.37
 2 -4 -7 199.45 10.09
 2 -12 -5 1397.39 55.38
 2 -23 -1 153.7 9.38
 3 17 -12 461.02 19.47
 3 -35 2 45.31 6.36
 3 -40 6 87.87 7.5
 3 -44 11 1.04 5.38
 3 -45 13 -1.38 5.1
 4 16 -14 76.77 6.65
 4 -37 0 4.18 7
 4 -41 3 3.33 6.91
 5 7 -15 -1.83 7.58
 5 -1 -14 2.15 7.11
 5 -7 -13 85.79 8.1
 5 -25 -8 4.8 7.32
 5 -30 -6 9.84 7.32
 5 -36 -3 5.87 6.92
 5 -42 1 16.47 6.86
 5 -49 8 3.69 7.17
 6 5 -16 43.83 8.12
 6 -3 -15 38.97 8.61
 6 -13 -13 -1.2 7.59
 6 -17 -12 37.1 8.25
 -2 15 12 200.57 11.3
 -2 30 12 6.87 6.42
 -2 34 13 84.38 8.17
 -2 4 16 20.89 6.28
 -2 2 18 72.67 7.06
 -2 1 24 17.93 6.9
 -2 2 25 -0.4 7.68
 -2 3 26 33.72 7.65
 -2 4 27 7.91 7.25
 -2 6 28 0.35 7.57
 -1 19 3 325.2 14.26
 -1 26 3 1385.88 55.05
 -1 9 4 82.78 5.63
 -1 36 4 551.9 23.4
 -1 4 5 23.56 4.11
 -1 41 5 250.92 12.6
 -1 50 8 35.41 7.92
 -1 52 9 30.07 7.88
 -1 -9 10 46.17 4.17
 -1 54 10 10.63 7.45
 -1 -17 23 102.65 7.18
 -1 -15 27 15.17 5.94
 -1 -14 28 9.96 5.79
 -1 -13 29 8.97 5.99
 -1 -12 30 0.69 6.11
 -1 -9 32 4.87 6.92
 0 32 -2 20.67 4.46
 0 -27 25 9.59 4.14
 0 -26 27 1.4 4.55
 1 41 -5 267.49 11.64
 1 -6 -3 56.88 4.98
 1 -20 2 24.09 3.76
 2 10 -9 57.81 5.13
 2 -18 -3 79.81 6.33
 2 -25 0 1.8 5.59
 2 -33 5 185.21 9.55
 3 18 -12 11 4.75
 3 27 -12 61.54 4.91
 3 -15 -7 159.53 10.02
 3 -21 -5 697.04 29.19
 3 -26 -3 424.32 18.82
 3 -28 -2 249.43 12.44
 3 -46 16 1.7 4.8
 4 17 -14 238.12 11.95
 4 18 -14 0.57 5.3
 4 4 -13 49.08 6.56
 4 -3 -12 3.86 6.63
 4 -8 -11 73.82 7.35
 4 -16 -9 1.22 7.09
 4 -25 -6 0.34 6.39
 4 -42 4 26.36 7.07
 4 -45 7 62.97 7.27
 5 8 -15 30.85 7.13
 5 -19 -10 208.66 12.59
 5 -22 -9 104.98 8.8
 5 -32 -5 3.85 8.08
 5 -34 -4 0.43 7.4
 5 -39 -1 -1.81 7.01
 6 -8 -14 4.22 7.65
 6 -20 -11 8.79 7.69
 -2 14 12 878.05 36.1
 -2 31 12 92.66 8.09
 -2 10 13 437.2 19.47
 -2 35 13 3.49 6.73
 -2 7 14 91.02 7.82
 -2 5 15 494.25 21.33
 -2 43 17 64.69 8.31
 -2 0 21 203.92 11.82
 -2 0 22 116.01 9.63
 -2 5 28 4.74 7.66
 -2 7 29 0.66 7.83
 -1 18 3 -1.11 4.52
 -1 27 3 275.4 13.06
 -1 28 3 611.69 25.48
 -1 45 6 166.95 10.43
 -1 48 7 0.11 7.29
 -1 -12 12 242.99 11.06
 -1 57 12 30.75 8.1
 -1 -15 15 212.74 9.86
 -1 -17 19 55.27 5.13
 -1 -11 31 3.82 6.63
 0 40 -1 212.82 10.48
 0 45 0 2.1 5.1
 0 49 1 1.98 6
 0 -10 3 139.62 5.69
 0 -28 21 15.34 3.75
 2 -8 -6 1849.33 72.77
 2 -15 -4 368.7 16.11
 2 -38 10 154.62 8.44
 3 19 -12 387.26 16.7
 3 20 -12 35.53 4.78
 3 26 -12 17.18 4.13
 3 5 -11 559.01 23.73
 3 -7 -9 -5.27 6.58
 4 19 -14 250.33 12.47
 4 -12 -10 272.12 13.94
 4 -22 -7 57.89 8.05
 4 -35 -1 68.56 7.74
 4 -43 5 30.64 6.75
 4 -44 6 1.36 6.24
 4 -49 14 0 6.04
 5 0 -14 247.15 13.33
 5 -11 -12 50.61 7.3
 5 -15 -11 89.65 8.42
 5 -43 2 37.52 7.41
 5 -48 7 28.7 7.79
 5 -50 10 4.88 6.78
 5 -51 12 6.96 6.99
 6 6 -16 1.36 7.48
 6 -2 -15 11.92 8.32
 6 -23 -10 -1.38 8.55
 -2 21 11 99.98 8.02
 -2 22 11 377.88 17.34
 -2 23 11 7.14 5.56
 -2 24 11 240.99 12.59
 -2 25 11 0.36 6.17
 -2 13 12 0.17 6.74
 -2 32 12 19.53 7.26
 -2 9 13 1.49 6.96
 -2 41 15 44.74 8.13
 -2 3 16 271.59 13.34
 -2 42 16 7.47 8.32
 -2 1 18 26.09 6.75
 -2 0 20 252.41 12.67
 -2 0 23 62.72 7.79
 -2 1 25 12.03 7.15
 -2 2 26 53.86 7.58
 -2 3 27 6.79 7.72
 -2 6 29 3.55 7.64
 -1 17 3 3.05 4.25
 -1 29 3 20.74 6.01
 -1 37 4 0.46 6.01
 -1 0 6 76.61 5.08
 -1 56 11 -0.45 7.35
 -1 -17 24 62.18 5.83
 -1 -16 26 21.34 5.7
 -1 -8 33 7.02 7.65
 0 -28 22 72.41 5.1
 1 4 -5 21.68 3.33
 1 -28 7 153.51 7.42
 2 -30 3 90.86 6.28
 2 -34 6 53.93 5.28
 3 21 -12 329.34 14.52
 3 22 -12 2.02 4.32
 3 23 -12 60.31 5.28
 3 24 -12 17.21 4.17
 3 25 -12 0.54 3.83
 3 -11 -8 7.02 6.65
 3 -36 3 16.3 5.8
 4 20 -14 28.08 5.71
 4 21 -14 112.67 7.71
 4 22 -14 29.83 5.88
 4 23 -14 35.27 5.78
 4 24 -14 49.07 6.2
 4 25 -14 -0.37 5.34
 4 5 -13 140.7 9.32
 4 -2 -12 410.37 18.61
 4 -19 -8 502.98 22.25
 4 -27 -5 0.91 6.16
 4 -38 1 26.37 7.16
 4 -47 10 3.28 6.55
 5 9 -15 4.73 7.46
 5 -6 -13 10.36 7.25
 5 -27 -7 1.85 7.44
 5 -37 -2 13.35 7.46
 5 -44 3 0.31 6.95
 5 -45 4 22.19 7.42
 5 -46 5 7.85 7.16
 5 -47 6 1.97 7.11
 6 7 -16 36.22 8.06
 6 -1 -15 4.17 8.13
 6 -7 -14 158.03 10.97
 6 -16 -12 18.54 7.92
 -2 18 11 153.32 9.83
 -2 19 11 265.09 13.49
 -2 20 11 13.34 6.9
 -2 26 11 159.26 9.87
 -2 27 11 77.89 7.83
 -2 28 11 63.61 7.93
 -2 12 12 454.48 20.08
 -2 33 12 33.69 7.39
 -2 34 12 36.39 6.75
 -2 6 14 2.52 6.24
 -2 4 15 30.91 6.37
 -2 43 16 92.29 9.06
 -2 44 17 0.01 6.65
 -2 0 19 77.18 7.21
 -2 0 24 13.16 6.78
 -2 1 26 2.53 6.89
 -2 4 28 30.8 7.78
 -1 16 3 1711.36 67.2
 -1 30 3 5.49 5.87
 -1 46 6 26.15 6.75
 -1 -3 7 805.34 31.95
 -1 51 8 12.7 7.4
 -1 53 9 12.4 7.3
 -1 55 10 4.83 7.4
 -1 -16 16 34.64 4.43
 -1 -17 18 2.15 4
 -1 -10 32 12.21 7.07
 0 33 -2 192.44 9.34
 0 -27 16 77.27 4.12
 0 -24 30 36.84 5.25
 2 11 -9 476.05 19.66
 2 -37 9 4.55 4.4
 3 -23 -4 136.66 9.24
 3 -33 1 128.89 8.58
 3 -46 17 0.21 4.69
 4 -7 -11 67.26 7.53
 4 -29 -4 -1.41 5.97
 4 -33 -2 188.04 10.99
 4 -48 12 32.5 6.53
 5 10 -15 172.7 10.6
 5 -18 -10 5.83 6.85
 5 -24 -8 256.87 13.77
 5 -29 -6 23.07 7.44
 5 -40 0 27.67 7.41
 6 -19 -11 12.11 7.65
 6 -25 -9 0.68 8.25
 -2 17 11 375.5 17.52
 -2 29 11 205.95 11.44
 -2 8 13 74.25 7.34
 -2 38 13 141.07 9.96
 -2 40 14 38.23 8.81
 -2 42 15 6.34 7.52
 -2 44 16 2.86 7.96
 -2 1 17 34.24 6.19
 -2 -1 20 12.77 5.84
 -2 -1 21 1.99 6.33
 -2 -1 22 3.26 6.47
 -2 -1 23 8.95 7.47
 -2 0 25 3.05 7.31
 -2 2 27 36.06 7.48
 -2 3 28 -0.97 7.34
 -2 5 29 5.48 7.73
 -1 8 4 22.09 4.17
 -1 38 4 281.09 13.8
 -1 49 7 3.28 7.15
 -1 -11 11 -1.48 3.85
 -1 57 11 1.34 7.61
 -1 -17 25 -2.33 5.34
 -1 -15 28 16.34 5.87
 -1 -14 29 -0.26 5.75
 -1 -13 30 0 6.54
 0 5 -1 501.84 19.55
 0 41 -1 8.4 4.68
 0 46 0 218.21 11.15
 0 50 1 102.33 8.22
 0 -28 19 -0.4 3.15
 0 -25 29 0.17 4.91
 1 13 -6 240.87 9.89
 1 33 -6 374.1 15.03
 2 -3 -7 134.23 7.9
 2 -20 -2 4.35 5.05
 2 -35 7 61.08 5.4
 2 -36 8 203.21 10.03
 3 6 -11 16.58 5.79
 4 6 -13 6.19 6.41
 4 -15 -9 340.56 16.08
 4 -24 -6 361.86 17.24
 4 -39 2 1.36 7.1
 4 -46 9 18.62 6.56
 4 -49 15 1.55 5.99
 5 1 -14 4.92 6.98
 5 -5 -13 128.96 9.15
 5 -10 -12 23.65 6.94
 5 -14 -11 9.25 6.81
 5 -21 -9 52.64 7.92
 5 -31 -5 130.4 9.9
 5 -35 -3 11.31 7.63
 5 -49 9 1.3 6.73
 5 -51 13 1.9 7.09
 6 8 -16 25.88 7.7
 6 0 -15 13.86 8.24
 6 -15 -12 9.44 8.61
 6 -22 -10 36.9 7.94
 -2 16 11 396.96 18.34
 -2 30 11 4.47 6.43
 -2 31 11 139.42 9.71
 -2 11 12 302.57 15.03
 -2 39 13 0.66 7.97
 -2 41 14 2.69 7.51
 -2 43 15 54.7 8.24
 -2 0 18 125.72 8.47
 -2 -1 24 7.53 7.13
 -2 0 26 59.54 7.68
 -2 1 27 0.75 7.01
 -2 4 29 0.59 7.75
 -1 15 3 53.01 5.09
 -1 31 3 -3.85 5.6
 -1 43 5 169.96 9.81
 -1 52 8 17.38 7.47
 -1 54 9 12.84 7.55
 -1 -16 27 2.66 5.47
 -1 -12 31 19.46 7.06
 -1 -9 33 0.17 7.32
 0 34 -2 167.23 8.48
 0 -28 23 40.49 4.38
 0 -27 26 27.28 4.72
 1 -15 0 382.63 15.87
 1 -25 5 71.89 5.16
 1 -32 11 19.4 2.89
 1 -35 25 4.39 3.09
 2 -11 -5 43.74 5.44
 2 -28 2 159.6 9.21
 2 -41 16 4.16 3.54
 3 -6 -9 93.85 7.85
 3 -14 -7 787.66 32.59
 3 -25 -3 9.41 6.17
 3 -31 0 77.36 7.51
 3 -37 4 7.06 5.92
 3 -42 9 4.74 5.72
 3 -44 12 1.75 5.22
 3 -45 14 1.47 5.02
 3 -46 18 -2.71 4.67
 4 -1 -12 -0.55 5.8
 4 -11 -10 47.55 6.81
 4 -36 0 8.58 6.81
 5 11 -15 1.57 6.74
 5 -38 -1 36.78 7.76
 5 -41 1 5.77 7.16
 5 -50 11 2.3 7.21
 6 9 -16 15.92 7.5
 6 -6 -14 10.52 8.52
 -2 15 11 371.05 17.32
 -2 32 11 2.42 6.22
 -2 10 12 227.85 12.25
 -2 7 13 50.1 7.06
 -2 5 14 1.52 6.28
 -2 42 14 0.09 8.14
 -2 3 15 271.48 13.28
 -2 45 16 69.56 8.53
 -2 -1 19 10.1 5.86
 -2 -2 21 196.68 11.04
 -2 -2 22 139.19 9.91
 -2 -2 23 53.88 7.4
 -2 -1 25 9.74 7.31
 -2 2 28 37.22 8.45
 -1 32 3 15.5 5.92
 -1 39 4 70.79 6.93
 -1 3 5 2366 92.37
 -1 47 6 33.25 7.93
 -1 50 7 -1.23 7.15
 -1 56 10 4.89 7.39
 -1 -18 21 4.44 4.73
 -1 -18 22 2.83 4.86
 -1 -11 32 -0.75 7.22
 0 -26 28 33.03 5.25
 1 42 -5 32.61 3.99
 1 -1 -4 278.06 12.05
 1 -9 -2 147.48 7.66
 1 -29 8 391.04 16.05
 2 12 -9 71.27 5.4
 2 -7 -6 54.65 5.93
 3 7 -11 606.06 25.36
 3 -10 -8 640.57 27.06
 3 -17 -6 730.96 30.59
 3 -27 -2 6.3 5.97
 3 -38 5 162.41 9.34
 4 7 -13 55.56 7.16
 4 -18 -8 3.99 6.48
 4 -21 -7 333.56 15.99
 4 -40 3 49.52 7.56
 5 12 -15 280.67 14.53
 5 2 -14 144.65 9.88
 5 -17 -10 182.18 11.61
 5 -26 -7 204.86 12.12
 5 -48 8 29.28 7.25
 6 10 -16 51.97 8.52
 6 1 -15 8.22 8
 6 -18 -11 2.55 7.7
 6 -27 -8 9.74 7.78
 -2 14 11 90.7 8.21
 -2 37 12 4.28 6.9
 -2 40 13 54.08 8.27
 -2 44 15 2.38 8.03
 -2 0 17 8.12 6.3
 -2 -1 18 26.08 6.06
 -2 -2 24 -0.53 7.17
 -2 0 27 70.71 8.12
 -2 3 29 -0.68 7.52
 -1 14 3 1490.48 58.59
 -1 33 3 2.49 5.61
 -1 44 5 1.09 6.59
 -1 58 11 7.33 7.81
 -1 -17 17 18.52 4.04
 -1 -18 20 1.31 4.46
 -1 -18 23 22.31 5.3
 -1 -17 26 5.48 5.31
 0 42 -1 41.9 5.36
 1 -34 14 60.05 3.68
 2 -14 -4 1394.04 55.21
 2 -17 -3 1498.94 59.27
 2 -22 -1 503.13 21.3
 2 -31 4 502.31 21.06
 2 -39 12 67.43 5.72
 3 -34 2 21.71 5.97
 3 -40 7 182.56 10.44
 3 -41 8 56.88 6.58
 3 -46 19 9.1 4.65
 4 -6 -11 8.03 6.14
 4 -26 -5 424.81 19.39
 4 -34 -1 7.54 6.83
 4 -41 4 -2.2 6.92
 4 -47 11 0.45 6.1
 4 -48 13 8.64 6.03
 4 -49 16 3.51 5.96
 5 13 -15 -0.05 7.21
 5 -4 -13 68.46 8.11
 5 -13 -11 1.42 7.19
 5 -20 -9 36.46 7.43
 5 -23 -8 3.84 6.99
 5 -36 -2 61.86 8.37
 5 -42 2 0.44 6.79
 5 -47 7 6.52 6.89
 6 11 -16 1.97 7.97
 6 -5 -14 216.26 12.95
 6 -14 -12 46.72 8.54
 6 -21 -10 0.31 7.87
 6 -24 -9 99.83 9.64
 -2 21 10 892.75 36.66
 -2 22 10 98.42 7.98
 -2 23 10 155.77 9.48
 -2 24 10 79.19 7.17
 -2 25 10 69.85 7.09
 -2 13 11 -2.69 6.61
 -2 9 12 365.25 16.77
 -2 38 12 148.67 10.16
 -2 6 13 19.29 7.1
 -2 41 13 8.09 7.39
 -2 4 14 294.46 13.88
 -2 43 14 4.2 7.41
 -2 45 15 33.71 7.71
 -2 46 16 23.41 8.32
 -2 -2 19 121.24 8.1
 -2 -2 25 -0.82 6.55
 -2 -1 26 -0.53 6.63
 -2 1 28 -0.96 7.72
 -1 7 4 110.94 6.42
 -1 40 4 121.05 8.39
 -1 48 6 26.47 7.2
 -1 -6 8 114.88 5.98
 -1 53 8 31.3 7.77
 -1 -8 9 91.81 5.3
 -1 55 9 19.2 7.52
 -1 57 10 4.55 7.48
 -1 -15 29 52.38 6.75
 -1 -14 30 1.88 6.31
 -1 -10 33 14.31 7.41
 0 35 -2 15.66 4.23
 0 47 0 -2.02 5.59
 0 51 1 3.98 6.87
 0 -28 24 18.46 4.15
 1 -12 -1 1750.58 68.52
 1 -30 9 0.75 3.02
 1 -31 10 188.31 8.43
 2 -24 0 365.03 16.21
 4 8 -13 102.32 8.07
 4 0 -12 729.63 30.51
 4 -10 -10 222.81 12.15
 4 -14 -9 32.05 6.75
 4 -28 -4 153.72 9.67
 4 -32 -2 7.54 6.41
 4 -37 1 11.13 7.44
 4 -42 5 9.87 6.47
 4 -43 6 67.96 7.42
 4 -44 7 -2.47 6.68
 5 14 -15 162.35 10.7
 5 3 -14 19.66 7.01
 5 -28 -6 37.64 8.38
 5 -39 0 4.35 7.07
 5 -43 3 65.8 7.8
 5 -44 4 -2.24 6.59
 5 -49 10 0.69 6.88
 6 12 -16 62.78 7.94
 6 2 -15 9.71 7.24
 -2 19 10 521.47 22.82
 -2 20 10 15.65 6.68
 -2 27 10 183.06 10.96
 -2 28 10 5.59 6.25
 -2 29 10 320.41 15.66
 -2 12 11 160.77 10.43
 -2 39 12 1.49 7.08
 -2 44 14 2.99 8.3
 -2 2 15 279.46 13.43
 -2 -3 21 1.57 6.51
 -2 -3 22 26.33 7.25
 -2 -3 23 27.44 7.37
 -2 2 29 48.23 8.18
 -1 13 3 520.39 21.3
 -1 34 3 161.74 8.99
 -1 45 5 144.8 9.57
 -1 51 7 8.03 7.33
 -1 59 11 0.65 7.36
 -1 -14 13 298.79 13.01
 -1 -15 14 264.61 11.69
 -1 -18 19 -0.24 4.09
 -1 -16 28 9.63 5.51
 -1 -13 31 0.64 6.32
 0 -26 14 328.36 13.09
 2 13 -9 52.89 4.99
 2 -2 -7 990.23 39.54
 2 -40 14 7.07 4.14
 3 8 -11 80.08 6.96
 3 -5 -9 2.11 7.02
 3 -13 -7 3.9 7.59
 4 -23 -6 126.35 8.88
 4 -30 -3 6.59 6.62
 5 15 -15 -0.71 6.81
 5 -3 -13 83.84 7.99
 5 -30 -5 5.54 8.04
 5 -34 -3 0 7.96
 5 -45 5 18.68 7.32
 5 -50 12 -0.6 7.2
 6 13 -16 6.5 7.1
 6 -4 -14 4.43 7.82
 6 -9 -13 68.19 8.81
 6 -17 -11 9.15 7.97
 6 -26 -8 54.24 8.58
 -2 18 10 74.99 7.92
 -2 30 10 3.21 6.26
 -2 36 11 51.83 6.98
 -2 8 12 102.61 8.15
 -2 40 12 111.01 9.97
 -2 42 13 4.14 8.25
 -2 46 15 29.59 7.67
 -2 -1 17 30.12 6.64
 -2 -3 20 61.73 7.07
 -2 -3 24 81.02 8.26
 -2 -2 26 54.03 7.9
 -2 -1 27 1.53 6.89
 -2 0 28 24.83 7.69
 -2 1 29 0.87 7.42
 -2 3 30 11.44 7.78
 -1 35 3 5.44 5.72
 -1 41 4 12.44 6
 -1 -1 6 311.39 13.17
 -1 54 8 1.06 7.15
 -1 56 9 -3.83 7.22
 -1 -16 15 7.98 3.73
 -1 -18 25 -0.39 4.89
 -1 -17 27 38.92 6.12
 -1 -12 32 33.29 7.38
 0 12 -2 414.44 16.41
 0 -28 18 -1.04 2.8
 0 -27 27 12.7 4.58
 1 5 -5 2341.16 91.18
 1 -5 -3 347.89 14.84
 1 -17 1 1563.1 61.28
 2 -32 5 -1.23 4.73
 3 1 -10 35.84 6.83
 3 -9 -8 0 6.92
 3 -32 1 2.04 6.22
 3 -35 3 91.63 7.14
 3 -43 11 76.6 6.85
 3 -45 15 2.35 4.95
 4 9 -13 32.68 6.49
 4 1 -12 -1.38 6.34
 4 -17 -8 492.33 21.95
 4 -20 -7 79.22 7.63
 4 -46 10 18.12 6.74
 5 16 -15 45.53 7.43
 5 4 -14 102.8 8.61
 5 -16 -10 15.41 6.93
 5 -25 -7 0.21 7.15
 5 -40 1 23.22 6.88
 6 14 -16 55.39 8.44
 6 3 -15 47.72 8.45
 6 -13 -12 4.45 7.98
 6 -20 -10 1.9 7.81
 6 -23 -9 1.16 7.72
 -2 17 10 165.12 10.35
 -2 31 10 401.51 18.4
 -2 11 11 93.05 7.77
 -2 37 11 3.36 6.42
 -2 5 13 61.89 7.26
 -2 43 13 5.57 7.4
 -2 3 14 20.78 6.55
 -2 45 14 6.32 7.24
 -2 47 15 9.45 8.16
 -2 -2 18 72.53 6.93
 -2 -3 25 84.51 8.45
 -2 2 30 21.7 7.84
 -1 49 6 -2.91 6.98
 -1 52 7 -0.93 7.1
 -1 58 10 15.35 8.3
 -1 -13 12 85.98 5.72
 -1 -11 33 3.95 7.22
 0 36 -2 275.78 12.34
 0 43 -1 15.29 4.89
 0 48 0 208.77 11.12
 1 34 -6 44.53 3.25
 2 -10 -5 1635.51 64.57
 2 -19 -2 979.87 39.36
 2 -29 3 600.34 24.82
 2 -41 17 4.25 3.47
 3 9 -11 365.44 16.33
 3 -16 -6 27.68 6.87
 3 -19 -5 951.55 38.89
 3 -44 13 0.64 5.2
 4 -35 0 67.8 7.72
 4 -38 2 102.16 8.54
 4 -48 14 3.1 6.16
 5 17 -15 1.37 6.87
 5 -2 -13 104.43 8.94
 5 -12 -11 4.36 7.23
 5 -19 -9 119.58 9.02
 5 -22 -8 170.58 10.71
 5 -37 -1 1.35 7.29
 5 -48 9 25.08 7.41
 6 15 -16 23.92 7.88
 6 -3 -14 101.5 9.48
 6 -28 -7 1.01 7.54
 -2 16 10 30.03 7.67
 -2 38 11 55.1 8.06
 -2 7 12 354.29 16.56
 -2 41 12 42.57 7.94
 -2 46 14 49.46 8.69
 -2 1 15 75.75 6.84
 -2 -3 19 77.46 6.83
 -2 -4 21 104.04 8.39
 -2 -4 22 58.18 7.67
 -2 -4 23 17.75 6.98
 -2 -2 27 34.77 7.52
 -2 -1 28 0.83 7.43
 -2 0 29 92.64 9.02
 -1 12 3 1338.22 52.66
 -1 36 3 420.92 18.5
 -1 42 4 50.69 6.95
 -1 2 5 1977.18 77.29
 -1 46 5 96.23 8.21
 -1 -4 7 83.81 5.05
 -1 -18 18 20.85 4.14
 -1 -15 30 17.06 6.37
 0 -28 25 7.79 4.06
 0 -26 29 22.4 5.19
 1 14 -6 472.47 18.68
 1 43 -5 177.72 8.59
 2 14 -9 4.46 4.11
 2 -6 -6 51.84 5.22
 2 -38 11 85.74 6.29
 3 -30 0 37.23 6.61
 4 10 -13 222.88 11.63
 4 -9 -10 174.33 10.15
 4 -13 -9 48.53 6.93
 4 -25 -5 20.83 7.18
 4 -47 12 0.83 6.14
 5 18 -15 2.59 7.26
 5 19 -15 0.05 7.24
 5 5 -14 46.67 7.15
 5 -27 -6 5.93 7.3
 5 -35 -2 11.97 7.74
 5 -41 2 29.14 7.22
 5 -50 13 5.34 7.03
 6 16 -16 25.93 7.75
 6 4 -15 3.58 7.92
 6 -8 -13 -1 7.83
 6 -16 -11 28.98 8.14
 6 -30 -6 2.02 7.44
 -2 15 10 294.69 14.56
 -2 10 11 189.63 10.69
 -2 42 12 1.71 8.09
 -2 44 13 14.65 8.23
 -2 48 15 37.92 7.64
 -2 -2 17 4.82 5.55
 -2 -4 20 46.89 6.65
 -2 -4 24 4.89 6.79
 -2 -3 26 37.92 6.87
 -1 37 3 13.08 5.5
 -1 6 4 1090.23 43.05
 -1 50 6 27.57 7.49
 -1 55 8 49 8.62
 -1 57 9 20.23 8.27
 -1 -17 16 192.76 9.2
 -1 -19 22 69.42 6.12
 -1 -18 26 -1.59 5.17
 -1 -16 29 6.46 6.06
 -1 -14 31 15.16 6.49
 -1 -13 32 -0.19 6.73
 -1 -10 34 15.27 7.42
 1 -19 2 939.1 37.17
 1 -21 3 338.33 14.24
 1 -26 6 315.79 13.51
 2 -33 6 367.95 16.13
 3 -4 -9 413.59 18.7
 3 -26 -2 855.12 34.82
 3 -28 -1 350.22 15.6
 3 -36 4 101.17 6.88
 3 -42 10 2.7 5.77
 4 2 -12 400.54 17.88
 4 -27 -4 6.55 6.15
 4 -33 -1 213.93 11.82
 4 -39 3 -2.15 7.13
 4 -45 9 26.07 6.53
 5 20 -15 14.33 7.07
 5 21 -15 0 7.16
 5 6 -14 5.69 6.77
 5 -15 -10 78.17 8.19
 5 -29 -5 117.83 9.37
 5 -33 -3 73.87 8.98
 5 -47 8 1.81 6.87
 5 -49 11 -3.54 6.82
 6 5 -15 99.72 9.62
 6 -2 -14 -4.82 8.55
 6 -12 -12 64.5 8.83
 6 -25 -8 -0.01 7.36
 -2 14 10 60.36 7.29
 -2 35 10 55.31 7.05
 -2 39 11 29.07 7.78
 -2 4 13 105.17 8.51
 -2 45 13 -1.35 7.29
 -2 2 14 559.82 23.74
 -2 47 14 2.58 7.24
 -2 -1 16 54.06 6.29
 -2 -3 18 264.63 13.08
 -2 -4 25 -1.9 6.75
 -2 -3 27 6.52 6.51
 -2 -2 28 39.63 7.99
 -2 -1 29 -1.32 7.24
 -1 43 4 98.9 7.94
 -1 47 5 61.28 8.13
 -1 53 7 36.38 8.35
 -1 -19 21 233.27 11.31
 -1 -19 23 186 9.9
 -1 -17 28 66.96 6.8
 0 37 -2 54.76 5.12
 0 44 -1 8.28 4.99
 2 34 -9 8.39 1.59
 2 5 -8 1545.61 60.82
 2 -1 -7 17.23 4.77
 2 -13 -4 40.09 5.19
 2 -16 -3 306.28 13.83
 2 -21 -1 723.81 29.56
 2 -27 2 110.44 7.98
 3 10 -11 321.59 14.59
 3 2 -10 573.21 24.24
 3 -12 -7 639.99 27.08
 3 -33 2 214.04 11.17
 3 -45 16 39.59 5.64
 4 11 -13 8.4 5.96
 4 -16 -8 2.48 6.42
 4 -22 -6 184.84 10.94
 4 -29 -3 57.4 7.06
 4 -36 1 111.12 9.43
 4 -40 4 47.88 7.5
 5 -1 -13 13.4 6.2
 5 -11 -11 34.18 7.15
 5 -24 -7 233.59 12.9
 5 -31 -4 276.65 14.9
 5 -38 0 59.36 8.12
 5 -42 3 -0.19 6.6
 5 -46 7 15.5 7.05
 6 -7 -13 144.05 10.78
 6 -19 -10 1.14 7.79
 6 -22 -9 68.04 8.84
 -2 22 9 67.04 7.52
 -2 23 9 119.14 8.74
 -2 24 9 135.62 9.03
 -2 25 9 32.54 6.38
 -2 26 9 289.84 14
 -2 27 9 156.18 9.43
 -2 28 9 83.62 7.26
 -2 13 10 -0.34 6.44
 -2 36 10 2.5 6.08
 -2 9 11 308.32 14.59
 -2 40 11 60.38 7.96
 -2 6 12 13.16 6.81
 -2 43 12 33.56 8.72
 -2 -4 19 82.46 7.24
 -2 -5 22 56.1 7.52
 -2 -5 23 48.19 7.41
 -2 -4 26 14.38 7.02
 -1 38 3 228.3 11.73
 -1 -12 11 682.75 27.32
 -1 -19 20 116.96 7.12
 -1 -12 33 28.57 7.61
 0 49 0 -1.45 6.27
 2 15 -9 214.36 9.94
 2 -34 7 102.91 6.68
 2 -37 10 8.65 4.54
 3 -8 -8 129.65 8.96
 3 -21 -4 458.29 20.51
 3 -41 9 60.66 6.81
 4 -8 -10 126.56 9.19
 4 -19 -7 497.76 22.2
 4 -41 5 45.44 7.16
 4 -43 7 100.48 8.57
 4 -48 15 10.81 6.28
 5 7 -14 37.84 7.25
 5 -6 -12 7.34 6.04
 5 -18 -9 10.41 6.92
 5 -21 -8 9.03 7
 5 -43 4 69.85 7.91
 5 -44 5 2.4 7.04
 6 6 -15 -0.98 7.75
 6 -1 -14 22.69 8.59
 6 -15 -11 3.78 8.59
 6 -27 -7 24.27 7.92
 -2 20 9 3.24 6.85
 -2 21 9 471.58 21.32
 -2 29 9 485.94 21.41
 -2 37 10 0.76 6.95
 -2 41 11 83.5 8.49
 -2 44 12 -0.38 8.05
 -2 3 13 5.82 6.75
 -2 46 13 75.57 9.14
 -2 48 14 53.06 7.96
 -2 -5 24 168.37 10.57
 -1 23 2 66.52 6.22
 -1 24 2 881.93 35.51
 -1 25 2 0.44 5.47
 -1 26 2 596.76 24.81
 -1 27 2 2.55 5.65
 -1 11 3 58.85 5.08
 -1 44 4 9.18 6.36
 -1 48 5 100.32 8.75
 -1 51 6 8.65 7.62
 -1 56 8 0.57 7.29
 -1 58 9 12.33 7.48
 -1 -18 27 2.58 5.64
 0 38 -2 163.36 8.46
 0 -28 26 1.55 4.17
 0 -27 28 16.31 4.79
 1 0 -4 2023.64 78.99
 2 -23 0 19.91 6.15
 2 -25 1 -1.28 5.67
 2 -35 8 22.4 4.78
 2 -36 9 190.46 9.51
 3 11 -11 163.82 8.97
 3 -3 -9 39.38 7.28
 3 -15 -6 405.62 18.46
 3 -18 -5 4.59 6.76
 3 -38 6 251.1 12.86
 3 -40 8 121.2 8.47
 4 3 -12 1.37 6.29
 4 -12 -9 58.78 7.08
 4 -24 -5 529.97 23.3
 4 -42 6 0.49 6.65
 4 -46 11 20.51 6.47
 5 0 -13 197.91 11.54
 5 -26 -6 128.19 9.43
 5 -36 -1 152.91 10.73
 5 -39 1 8.53 7.68
 5 -48 10 4.6 6.96
 5 -50 14 8.71 7.51
 6 7 -15 77.25 8.71
 6 -11 -12 5.96 7.91
 6 -29 -6 63.36 8.57
 -2 18 9 30.83 7.46
 -2 19 9 788.77 32.76
 -2 12 10 3.67 6.2
 -2 38 10 19.38 7.14
 -2 8 11 253.42 12.67
 -2 5 12 206.12 11.54
 -2 47 13 -0.98 8.04
 -2 1 14 31.51 6.45
 -2 -2 16 150.57 9.08
 -2 -3 17 324.87 15.13
 -2 -5 20 23.72 5.98
 -2 -5 25 123.89 9.19
 -2 -4 27 13.69 6.74
 -2 -3 28 -1.5 7.24
 -2 -2 29 40.34 7.53
 -1 28 2 738.09 30.22
 -1 29 2 169.88 9.53
 -1 39 3 1.61 5.8
 -1 54 7 0.28 7.08
 -1 -18 17 2.87 3.73
 -1 -19 25 -1.66 4.99
 -1 -16 30 7.32 5.92
 -1 -15 31 7.8 6.43
 -1 -14 32 28.28 7.18
 0 45 -1 9.22 5.26
 1 35 -6 147.14 6.68
 1 -8 -2 134.94 7.02
 1 -14 0 206.35 9.22
 2 16 -9 1.1 4
 2 -30 4 1.98 4.61
 2 -41 18 3.44 3.38
 3 3 -10 78.35 7.46
 3 -23 -3 69.28 7.56
 3 -31 1 175.71 9.61
 3 -39 7 9.37 6.2
 3 -43 12 31.77 5.78
 3 -44 14 3.31 5.28
 4 13 -13 1.35 5.68
 4 -34 0 4.68 6.6
 4 -37 2 1.45 7.43
 4 -47 13 23.67 6.6
 5 8 -14 31.85 7.63
 5 -10 -11 -1.27 6.63
 5 -14 -10 13.66 6.88
 5 -34 -2 18.28 8.09
 5 -49 12 -4.58 6.93
 6 -6 -13 12.2 7.93
 6 -18 -10 1.4 7.76
 6 -21 -9 16.75 8.01
 6 -24 -8 42.6 8.88
 6 -31 -5 105.8 9.35
 -2 17 9 691.6 29.03
 -2 33 9 324.53 15.87
 -2 42 11 4.55 8.2
 -2 45 12 42.77 8
 -2 49 14 0.13 7.85
 -2 -4 18 13.21 5.5
 -2 -5 26 38.67 7.03
 -2 0 31 1.59 8.28
 -1 30 2 14.48 6.17
 -1 52 6 16.2 7.27
 -1 -19 19 68.52 5.37
 -1 -17 29 66.58 7.19
 -1 -13 33 0.17 7.11
 0 50 0 74.6 7.44
 2 6 -8 92.97 6.05
 2 -5 -6 16.53 4.81
 2 -9 -5 64.76 5.73
 2 -40 15 61.51 5.06
 3 12 -11 348.01 15.45
 3 -45 17 26.88 5.22
 4 14 -13 148.23 9.23
 4 4 -12 83.17 7.5
 4 -15 -8 325.36 15.66
 4 -21 -6 183.23 10.82
 4 -26 -4 349.92 16.44
 4 -32 -1 -0.33 6.19
 4 -48 16 12.77 6.21
 5 -5 -12 210.55 11.73
 5 -17 -9 104.24 8.77
 5 -23 -7 1.62 6.64
 5 -28 -5 35.04 8.34
 5 -30 -4 -0.15 7.46
 5 -40 2 7.4 7.64
 5 -47 9 1.03 6.68
 6 8 -15 8.67 8.42
 6 0 -14 0.02 8.39
 6 -14 -11 82 9.47
 -2 34 9 14.47 6.43
 -2 11 10 205.51 11.14
 -2 39 10 46.84 7.99
 -2 43 11 126.4 9.87
 -2 46 12 38.76 8.42
 -2 48 13 65.62 8.22
 -2 50 14 62.8 9.13
 -2 -5 19 203.25 10.82
 -2 -6 21 -0.68 6.2
 -2 -6 22 3.65 6.67
 -2 -6 23 1.44 7.2
 -2 -6 24 3.58 6.41
 -2 -4 28 35.57 7.62
 -1 19 2 136.31 7.49
 -1 31 2 302.67 14.22
 -1 10 3 1192.68 47.07
 -1 40 3 241.71 12.22
 -1 5 4 943.37 37.37
 -1 45 4 70.66 7.13
 -1 49 5 -0.99 7.37
 -1 -2 6 293.51 12.37
 -1 55 7 72.69 8.33
 -1 -7 8 959.36 37.84
 -1 57 8 33.31 7.54
 -1 -9 9 80.62 4.79
 -1 -19 26 1.36 4.99
 -1 -18 28 2.93 5.5
 0 39 -2 151.65 8.18
 0 -7 2 3468.86 134.56
 0 -29 22 14.05 3.64
 1 6 -5 10.25 2.81
 1 -11 -1 783.19 31.11
 2 0 -7 371.23 15.82
 2 -18 -2 -0.96 5.04
 3 -7 -8 18.74 6.48
 3 -11 -7 76.1 7.73
 3 -25 -2 3.99 5.91
 4 -2 -11 353.84 16.31
 4 -7 -10 257.36 12.99
 4 -18 -7 -0.64 6.3
 4 -28 -3 95.61 7.82
 4 -38 3 156.65 10.43
 4 -45 10 -4.07 6.64
 5 9 -14 2.02 6.57
 5 1 -13 12.87 6.83
 5 -20 -8 45.83 7.59
 5 -37 0 -1.9 7.16
 6 9 -15 42.14 7.99
 6 -5 -13 158.83 11.01
 6 -26 -7 8.66 7.73
 7 12 -16 6.25 7.74
 -2 16 9 2.27 7.03
 -2 35 9 172.63 10.28
 -2 40 10 9.45 6.8
 -2 7 11 864.69 35.37
 -2 4 12 310.05 14.94
 -2 2 13 779.61 32.15
 -2 0 14 349.64 15.89
 -2 -6 25 1.01 6.31
 -2 -5 27 14.62 6.71
 -2 -2 30 20.53 7.54
 -2 -1 31 6.15 7.52
 -1 32 2 2.11 5.53
 -1 1 5 150.91 7.66
 -1 -16 14 6.71 3.41
 0 -29 21 2.07 3.26
 0 -29 23 5.3 3.57
 1 -4 -3 637.43 25.61
 1 -27 7 247.15 10.83
 1 -33 13 28.9 2.95
 2 17 -9 691.48 27.72
 3 4 -10 259.14 12.73
 3 -2 -9 967.39 39.28
 3 -20 -4 -1.53 6.85
 4 15 -13 7.65 5.55
 4 -11 -9 92.96 8.4
 4 -35 1 48.97 7.16
 5 10 -14 150.72 9.87
 5 -9 -11 163.74 10.23
 5 -13 -10 1.33 6.42
 5 -25 -6 -0.72 7.05
 5 -41 3 65.36 7.74
 5 -46 8 34.01 7.75
 5 -48 11 -0.76 6.8
 5 -49 13 -2.44 6.89
 6 1 -14 18.93 8.55
 6 -17 -10 -0.17 7.7
 6 -23 -8 20.53 8.15
 6 -28 -6 6.15 7.64
 -2 15 9 220.84 11.92
 -2 36 9 45.56 6.92
 -2 10 10 -2.8 6.34
 -2 41 10 102.81 9.48
 -2 44 11 2.86 7.98
 -2 47 12 19.5 7.47
 -2 49 13 2.61 7.16
 -2 51 14 0 6.38
 -2 -3 16 267.83 12.97
 -2 -4 17 8.68 5.86
 -2 -5 18 394.84 17.69
 -2 -6 20 1.43 5.72
 -2 -6 26 17.93 6.48
 -1 18 2 21.31 4.51
 -1 33 2 28.31 5.71
 -1 41 3 -0.03 5.88
 -1 46 4 116.02 8.8
 -1 50 5 63.54 8.41
 -1 53 6 32.11 8.21
 -1 -15 13 258.84 11.5
 -1 -17 15 479.28 19.7
 -1 -20 22 -3.28 4.73
 -1 -16 31 9.89 6.05
 0 46 -1 97.86 7.12
 0 -28 27 6.62 4.45
 1 15 -6 349.83 13.94
 1 -24 5 976.62 38.64
 2 -12 -4 2182.69 85.7
 2 -15 -3 1118.03 44.55
 2 -28 3 453.41 19.27
 2 -31 5 816.07 33.01
 3 13 -11 57.86 5.91
 3 -14 -6 264.47 13.43
 3 -35 4 22.69 5.05
 3 -45 18 21.2 5.09
 4 16 -13 126.92 8.41
 4 5 -12 28.31 6.36
 4 -23 -5 74.87 7.6
 4 -39 4 1.91 6.97
 4 -46 12 18.25 6.45
 4 -47 14 8.06 6.13
 5 2 -13 116.82 8.56
 5 -4 -12 27.53 7.41
 5 -35 -1 14.09 7.09
 5 -42 4 0.2 6.58
 5 -43 5 54.83 8.15
 5 -44 6 0.97 7.23
 6 10 -15 15.58 7.66
 6 -13 -11 -8.7 8.11
 6 -20 -9 7.7 8.18
 6 -30 -5 -0.05 7.24
 6 -34 -3 28.64 7.46
 -2 14 9 3.33 6.34
 -2 37 9 2.3 6.06
 -2 6 11 39.32 6.88
 -2 45 11 58.25 8.86
 -2 -7 22 49.21 7.25
 -2 -7 23 98.97 8.07
 -2 -7 24 249.07 13.27
 -2 -5 28 2.28 6.57
 -2 -3 30 11.59 7.68
 -1 34 2 162.51 9.13
 -1 -5 7 2283.03 89.05
 -1 56 7 1.45 7.83
 -1 -19 18 32.59 4.22
 -1 -20 21 5.51 4.57
 -1 -20 24 30.63 5.29
 -1 -19 27 70.11 6.59
 -1 -17 30 28.72 6.24
 -1 -15 32 0.69 6.45
 -1 -14 33 19.97 7.38
 0 40 -2 31.64 5.03
 0 -28 17 7.52 2.42
 0 -29 24 14.18 3.91
 0 -27 29 -1.37 4.31
 2 7 -8 505.51 20.85
 2 -20 -1 156.5 8.88
 3 -17 -5 976.1 39.81
 4 -1 -11 -0.79 5.9
 4 -6 -10 5.7 6.63
 4 -14 -8 -0.96 6.2
 4 -40 5 33.65 7.4
 4 -43 8 69.14 7.5
 5 11 -14 -1.57 7
 5 -16 -9 162.45 10.35
 5 -22 -7 125.15 9.34
 5 -27 -5 27.24 7.34
 5 -33 -2 54.03 8.59
 5 -38 1 81.35 8.39
 6 11 -15 13.72 7.61
 6 2 -14 -0.78 8.26
 6 -4 -13 15.85 8.78
 6 -25 -7 -2.1 8.4
 -2 22 8 55.78 8.08
 -2 23 8 270.24 13.72
 -2 24 8 148.81 9.63
 -2 25 8 74.18 7.76
 -2 26 8 359.91 16.8
 -2 27 8 136.47 8.85
 -2 28 8 208.53 11.16
 -2 38 9 19.26 7.05
 -2 9 10 600.18 25.29
 -2 42 10 -0.94 7.82
 -2 48 12 49.96 7.94
 -2 1 13 11.03 6.57
 -2 50 13 59.37 8.78
 -2 -6 19 -0.13 5.48
 -2 -7 21 -1.6 5.83
 -2 -7 25 155.5 9.84
 -2 -6 27 -0.33 6.39
 -2 -2 31 4.18 8.04
 -1 17 2 1.65 4.05
 -1 42 3 26.58 6.16
 -1 47 4 11.44 6.72
 -1 -14 12 532.09 21.67
 -1 -18 29 1.17 5.69
 0 -29 20 105.56 5.72
 1 36 -6 3.06 2.63
 1 -16 1 132.97 6.78
 2 18 -9 30.87 4.25
 2 -38 12 43.15 5.2
 2 -41 19 17.92 3.5
 3 14 -11 82.71 6.27
 3 -6 -8 33.51 7.19
 3 -22 -3 284.37 14.23
 3 -36 5 150.42 8.95
 3 -41 10 87.91 7.24
 3 -43 13 5.34 5.35
 3 -44 15 0.03 5.03
 4 17 -13 137.45 8.43
 4 6 -12 -2.4 6.57
 4 -10 -9 17.27 6.36
 4 -17 -7 379.8 17.68
 4 -20 -6 95.92 8.07
 4 -25 -4 0.9 6.98
 4 -33 0 182.77 10.77
 4 -36 2 132.44 9.37
 4 -41 6 62.63 7.49
 4 -42 7 2.2 6.29
 5 12 -14 248.37 13.1
 5 3 -13 76.35 8.02
 5 -3 -12 92.9 8.77
 5 -8 -11 0.75 6.52
 5 -12 -10 25.63 6.99
 5 -19 -8 34.59 7.88
 5 -29 -4 191.02 11.63
 5 -47 10 19.45 7.09
 6 12 -15 30.7 7.59
 6 -16 -10 30.49 8.45
 -2 21 8 308.97 15.16
 -2 13 9 57.37 6.87
 -2 43 10 155.02 10.68
 -2 46 11 37.73 7.8
 -2 3 12 46.18 6.95
 -2 51 13 -1.07 8.07
 -2 -1 14 29.38 6.81
 -2 -7 26 23.09 7.16
 -2 -5 29 5.65 7.41
 -2 -4 30 3.29 7.54
 -1 35 2 0.44 5.37
 -1 9 3 63.54 4.92
 -1 51 5 7.15 7.55
 -1 54 6 6.36 7.39
 -1 -18 16 4.13 3.85
 -1 -20 20 31.62 4.86
 -1 -20 25 20.19 5.19
 0 47 -1 2.15 5.66
 2 33 -9 294.33 11.79
 2 1 -7 17.46 4.74
 2 -4 -6 148 8.09
 2 -8 -5 1555.74 61.37
 2 -22 0 320.11 14.57
 3 5 -10 237.23 11.96
 3 -10 -7 466.62 20.51
 3 -30 1 4.05 5.83
 3 -45 19 12.23 4.92
 4 18 -13 14.11 5.77
 4 -31 -1 300.99 14.76
 5 -36 0 118.28 9.69
 5 -39 2 11.79 7.19
 5 -49 14 -0.9 7.18
 6 3 -14 106.07 10.07
 6 -3 -13 84.41 9.2
 6 -12 -11 166.99 11.52
 6 -19 -9 36.49 8.26
 6 -22 -8 31.61 7.98
 6 -27 -6 35.45 8.1
 6 -35 -2 0.35 6.23
 -3 25 22 0.63 8.47
 -3 26 22 33.91 8.85
 -3 27 22 14.88 8.69
 -3 23 23 -0.39 8.56
 -3 24 23 87.03 9.34
 -2 19 8 311.12 15.43
 -2 20 8 231.65 12.88
 -2 32 8 10.39 6.34
 -2 33 8 300.1 14.89
 -2 39 9 42 7.54
 -2 5 11 619.23 26.01
 -2 47 11 30.14 8.41
 -2 49 12 3.41 7.89
 -2 -4 16 19.67 5.91
 -2 -5 17 468.54 20.25
 -2 -7 20 3.11 5.56
 -2 -3 31 26.03 7.87
 -1 16 2 592.69 24.07
 -1 36 2 513.18 21.86
 -1 43 3 6.57 5.76
 -1 4 4 96.88 6.28
 -1 -19 28 99.74 7.66
 0 41 -2 271.38 12.53
 0 -29 25 22.06 4.18
 2 19 -9 790.63 31.49
 2 -24 1 639.66 26.49
 2 -32 6 11.44 5.02
 3 15 -11 204.23 10.34
 3 -24 -2 679.42 28.42
 3 -37 6 2.46 5.85
 3 -40 9 30.3 6.28
 4 19 -13 118.73 7.93
 4 7 -12 21 6
 4 0 -11 634.03 26.72
 4 -27 -3 24.14 7.02
 4 -29 -2 156.18 9.95
 4 -45 11 1.47 6.61
 4 -47 15 19.18 6.38
 5 13 -14 3.15 7.2
 5 4 -13 68.34 7.59
 5 -15 -9 39.59 7.87
 5 -24 -6 205.31 12.39
 5 -46 9 26.81 7.16
 5 -48 12 0.06 6.93
 6 13 -15 2.32 7.28
 6 4 -14 1.21 8.09
 6 -29 -5 50.41 8.17
 6 -33 -3 4.45 7.29
 -3 23 21 23.05 8.69
 -3 24 21 25.76 8.02
 -3 25 21 0.46 7.81
 -3 26 21 27.33 8
 -3 27 21 34.86 8.02
 -3 28 21 18.49 7.92
 -3 29 21 55.77 9.35
 -3 21 22 56.85 8.5
 -3 22 22 52.46 8.41
 -3 23 22 8.01 7.7
 -3 24 22 63.49 9.25
 -3 20 23 16.4 8.72
 -3 21 23 16.03 7.52
 -3 22 23 53.14 9.03
 -3 21 24 -1.19 7.52
 -2 18 8 3.83 6.74
 -2 34 8 91.94 8.25
 -2 12 9 67.86 6.95
 -2 40 9 2.19 7.1
 -2 8 10 71.98 7.65
 -2 44 10 1.62 7.75
 -2 50 12 60.74 8.92
 -2 52 13 34.05 8.22
 -2 -3 15 264.22 12.75
 -2 -6 18 1.98 5.38
 -2 -8 22 58.7 7.33
 -2 -8 23 39.21 6.78
 -2 -8 24 9.86 6.22
 -2 -7 27 23.91 6.65
 -1 48 4 132.93 9.83
 -1 52 5 13.1 7.19
 -1 55 6 43.27 7.59
 -1 -20 26 12.43 4.95
 -1 -17 31 31.04 6.5
 -1 -16 32 15.47 6.67
 0 -28 28 17.23 4.77
 1 1 -4 300.69 12.68
 1 -28 8 0.44 3.16
 2 -17 -2 1128.94 45.03
 2 -37 11 9.19 4.73
 2 -40 16 80 5.52
 3 -13 -6 65.67 7.59
 3 -19 -4 765.88 31.78
 3 -26 -1 896.5 36.5
 3 -33 3 210.26 11.12
 3 -38 7 187.82 10.53
 3 -39 8 22.97 6.22
 4 20 -13 7.46 5.38
 4 -5 -10 303.98 14.55
 4 -13 -8 19.27 6.56
 4 -22 -5 324.6 15.61
 4 -37 3 4.51 7.11
 4 -46 13 2.64 6.28
 5 14 -14 186.43 11.39
 5 -2 -12 20.38 6.54
 5 -18 -8 6.67 6.75
 5 -21 -7 6.61 6.73
 5 -26 -5 94.4 9.2
 5 -34 -1 47.77 8.32
 5 -40 3 4.72 6.65
 6 14 -15 20.37 8.06
 6 -2 -13 17.97 7.79
 6 -7 -12 52.95 9.26
 6 -15 -10 2.13 8.07
 6 -24 -7 6.44 7.84
 -3 24 20 2.4 7.94
 -3 25 20 4.74 7.75
 -3 26 20 -0.14 7.62
 -3 27 20 47.86 8.7
 -3 28 20 2.98 7.84
 -3 29 20 75.5 9.8
 -3 21 21 111.72 9.63
 -3 22 21 10.65 7.76
 -3 30 21 7.55 7.89
 -3 19 22 81.7 9.03
 -3 20 22 9.88 7.81
 -3 19 23 14.71 7.58
 -2 35 8 78.76 7.44
 -2 41 9 170.38 10.53
 -2 45 10 141 10.87
 -2 48 11 12.7 7.93
 -2 2 12 351.6 16.19
 -2 0 13 883.33 36.08
 -2 -7 19 239.93 11.99
 -2 -8 21 64.39 7.04
 -2 -8 25 3.09 6.08
 -2 -6 29 1.71 7.11
 -2 -5 30 16.74 7.56
 -1 15 2 74 5.38
 -1 37 2 15.2 5.78
 -1 44 3 12.09 5.83
 -1 -18 30 2.85 5.76
 0 26 -3 118.37 6.4
 0 27 -3 299.02 12.74
 0 -27 15 0.9 1.84
 1 -18 2 -2.31 3.51
 2 8 -8 44.47 4.71
 2 -11 -4 297.57 13.69
 2 -29 4 253.66 11.84
 2 -33 7 167.05 8.88
 2 -41 20 13.54 3.26
 3 16 -11 44.32 5.47
 3 6 -10 21.37 6.74
 3 -16 -5 43.95 7.24
 4 21 -13 30.78 5.73
 4 22 -13 65.88 6.39
 4 -9 -9 737.05 30.77
 4 -34 1 96.92 8.13
 4 -44 10 11.05 6.37
 5 5 -13 123.56 9
 5 -11 -10 28.04 7.14
 5 -28 -4 0.18 7.9
 5 -32 -2 0.37 7.96
 5 -37 1 2.95 7.34
 5 -41 4 56.35 8.2
 5 -45 8 1.9 7.61
 6 15 -15 34.24 8.37
 6 5 -14 202.85 12.44
 6 -11 -11 1.29 7.98
 6 -18 -9 9.96 8.26
 6 -21 -8 34.38 8.34
 -3 21 20 111.72 9.77
 -3 22 20 6.08 7.92
 -3 23 20 16.24 8.71
 -3 30 20 -1.1 8.02
 -3 31 20 79.56 8.94
 -3 32 20 -1.23 7.83
 -3 19 21 177.4 11.6
 -3 20 21 3.52 8.55
 -3 17 22 96.06 9.84
 -3 18 22 1.48 7.58
 -3 17 24 -2.23 7.41
 -3 17 25 4.75 7.62
 -3 18 25 1.59 8.31
 -2 17 8 464.77 20.59
 -2 36 8 90.62 7.9
 -2 11 9 478.04 20.7
 -2 42 9 0.3 7.65
 -2 7 10 878.77 35.82
 -2 51 12 6.87 7.81
 -2 53 13 -0.8 7.97
 -2 -8 26 36.49 6.72
 -2 -4 31 1.84 7.97
 -1 38 2 181.79 9.97
 -1 49 4 -0.41 7.01
 -1 0 5 2112.7 82.48
 -1 -13 11 -2.93 3.72
 -1 -19 17 79.01 5.43
 -1 -20 19 87.78 5.95
 -1 -20 27 1.89 5.11
 0 24 -3 106.43 5.73
 0 25 -3 17.86 3.53
 0 28 -3 82.94 5.43
 0 42 -2 9.9 4.8
 0 48 -1 161.12 9.34
 1 -7 -2 332.46 14.08
 1 -20 3 123.4 6.5
 1 -32 12 31.56 3.17
 2 20 -9 4.39 3.92
 2 -14 -3 220.15 10.7
 3 -5 -8 126.44 8.76
 3 -9 -7 285.78 14.42
 3 -42 12 15.83 5.69
 3 -44 16 -1.15 5.08
 4 23 -13 14.69 5.55
 4 24 -13 179.33 9.97
 4 8 -12 165.51 9.66
 4 1 -11 1.8 5.71
 4 -16 -7 124.39 8.85
 4 -19 -6 302.23 15.06
 4 -24 -4 371.27 17.48
 4 -38 4 212.26 12.26
 5 15 -14 3.59 6.6
 5 -30 -3 2.61 7.18
 5 -42 5 0.34 6.78
 5 -43 6 19.62 7.37
 5 -47 11 12.26 6.97
 6 16 -15 6.39 7.88
 6 -1 -13 13.76 8.49
 6 -26 -6 7.36 7.55
 7 9 -15 2.24 7.16
 -3 22 19 16.44 8.53
 -3 23 19 15.59 8.07
 -3 24 19 14.46 7.86
 -3 25 19 6.41 8.01
 -3 26 19 20.89 8.25
 -3 27 19 50.94 8.59
 -3 28 19 18.32 7.95
 -3 29 19 40.63 8.2
 -3 30 19 0.47 7.96
 -3 31 19 60.27 9.48
 -3 19 20 250.97 14.03
 -3 20 20 2.49 7.88
 -3 33 20 38.02 8.3
 -3 17 21 115.09 10.34
 -3 18 21 3.87 8.36
 -3 16 24 41.15 8.76
 -3 16 25 31.38 7.88
 -2 16 8 32.19 6.72
 -2 37 8 5.12 6.08
 -2 46 10 1.43 8.03
 -2 4 11 28.65 6.77
 -2 49 11 2.51 7.2
 -2 -6 17 6.36 6.01
 -2 -8 20 29.89 5.61
 -1 8 3 2486.31 97.03
 -1 45 3 2.51 6.21
 -1 53 5 30.89 7.8
 -1 -3 6 2529.28 98.58
 -1 -19 29 57.07 6.55
 0 29 -3 439.5 18.15
 0 -29 26 49.82 4.95
 1 37 -6 0.61 2.75
 1 7 -5 209.26 9.08
 1 -13 0 41.34 4.39
 1 -29 9 576.29 23.11
 1 -35 17 15.47 2.07
 2 -34 8 65.99 5.66
 2 -35 9 2.1 4.25
 2 -36 10 154.86 8.31
 3 17 -11 727.35 29.57
 3 -21 -3 267.94 13.84
 3 -31 2 411.4 18.39
 3 -34 4 30.58 5.85
 4 25 -13 1.75 5.4
 4 26 -13 144.73 8.74
 4 27 -13 18.11 5.47
 4 -32 0 8.35 6.35
 4 -47 16 9.11 6.25
 5 16 -14 64.82 8.14
 5 -1 -12 4.95 6.85
 5 -14 -9 172.06 10.68
 5 -23 -6 4.05 6.77
 5 -38 2 70.57 8.13
 5 -48 13 2.23 7.03
 6 17 -15 79.8 8.87
 6 6 -14 3.73 8.25
 6 -6 -12 7.1 8.01
 6 -14 -10 99.07 10.47
 6 -28 -5 10.71 7.61
 6 -34 -2 42.18 8.29
 -3 20 19 26.36 8
 -3 21 19 98.63 9.41
 -3 32 19 5.16 7.85
 -3 33 19 65.44 8.82
 -3 18 20 -0.66 7.55
 -3 16 21 3.75 7.59
 -3 15 23 0.84 8.09
 -3 14 24 78.38 9.35
 -3 15 24 0.58 8.16
 -3 15 25 13.37 8.28
 -3 15 26 6.6 8.37
 -2 15 8 102.33 8.47
 -2 38 8 95.17 7.91
 -2 10 9 57.29 6.9
 -2 43 9 171.9 11.1
 -2 52 12 44.47 7.96
 -2 -5 16 455.43 19.7
 -2 -7 18 281.94 13.36
 -2 -9 23 65.54 7.18
 -2 -9 24 176.68 10.47
 -2 -8 27 4.19 6.37
 -2 -7 29 4.17 7.45
 -2 -6 30 1.84 7.02
 -2 -5 31 51.66 8.51
 -1 14 2 1096.65 43.34
 -1 39 2 7.62 5.61
 -1 -21 22 92.2 6.56
 -1 -21 24 3.28 4.8
 0 23 -3 358.84 14.68
 0 30 -3 7.98 4.23
 2 21 -9 499.91 20.35
 2 32 -9 -0.69 2.13
 2 2 -7 993.31 39.52
 2 -3 -6 57.57 5.78
 2 -19 -1 511.96 21.53
 2 -41 21 25.47 3.39
 2 -41 22 10.19 2.97
 3 7 -10 183.57 10.28
 3 -43 14 3.34 5.25
 4 9 -12 8.08 6.45
 4 -12 -8 3.48 6.22
 4 -26 -3 230.97 12.29
 4 -28 -2 29.65 7.03
 4 -35 2 4.06 7.16
 4 -39 5 3.17 7.4
 4 -40 6 3.77 7.21
 4 -42 8 -1.94 6.75
 4 -45 12 5.83 6.29
 5 17 -14 13.51 6.96
 5 6 -13 4.12 6.82
 5 -10 -10 39.63 6.93
 5 -17 -8 24.33 6.65
 5 -20 -7 36.83 7.27
 5 -35 0 0.8 7.47
 5 -46 10 0.45 7.34
 6 18 -15 -0.33 7.54
 6 -10 -11 110.38 9.93
 6 -23 -7 34.24 8.14
 6 -30 -4 0.66 7.7
 6 -32 -3 2.3 8.07
 7 10 -15 15.17 7.92
 -3 22 18 165.64 11.69
 -3 23 18 22.51 7.96
 -3 24 18 189.68 11.92
 -3 25 18 3.72 7.93
 -3 26 18 130.27 10.41
 -3 27 18 40.19 8.46
 -3 28 18 90.25 9.5
 -3 29 18 72.39 9.07
 -3 30 18 0 7.61
 -3 31 18 32.82 8.24
 -3 19 19 173.63 11.36
 -3 34 19 5.39 7.77
 -3 35 19 17.64 7.99
 -3 16 20 6.96 8.54
 -3 17 20 215.26 13.32
 -3 15 21 52.44 8.31
 -3 14 23 89.62 9.41
 -3 13 24 0.73 8.07
 -3 14 25 66.06 9.26
 -3 14 26 44.88 8.79
 -2 26 7 858.7 35.44
 -2 27 7 234.05 12.45
 -2 39 8 15.34 6.92
 -2 44 9 -0.93 7.94
 -2 6 10 19.29 6.44
 -2 47 10 108.8 10.05
 -2 50 11 42.15 8.47
 -2 1 12 24.13 6.41
 -2 -1 13 9.56 6.83
 -2 -4 15 31.81 5.56
 -2 -9 22 14.19 6.41
 -2 -9 25 103.26 8.37
 -2 -8 28 20.35 7.36
 -2 -4 32 -0.25 7.79
 -1 50 4 181.08 11.33
 -1 -8 8 530.82 21.28
 -1 -21 25 3.35 4.82
 -1 -20 28 -1.68 5.28
 -1 -18 31 1.73 5.93
 -1 -17 32 1.44 6.36
 0 31 -3 393.78 16.55
 0 43 -2 181.02 9.42
 1 16 -6 70.36 3.62
 1 -3 -3 1861.34 72.76
 1 -10 -1 1213.66 47.71
 1 -25 6 20.25 4.17
 1 -30 10 0.28 3.08
 1 -31 11 35.09 3.44
 1 -34 15 6.5 2.68
 2 9 -8 421.69 17.66
 2 -7 -5 278.12 12.82
 2 -27 3 101.21 7.35
 3 18 -11 26.12 4.71
 3 -12 -6 78.35 8.29
 3 -29 1 182.77 10.15
 4 2 -11 378.18 17.32
 4 -8 -9 14.49 6.3
 4 -21 -5 9.45 6.28
 4 -41 7 80.14 8.19
 4 -46 14 2.11 6.23
 5 18 -14 -0.33 6.86
 5 0 -12 29.31 7.01
 5 -25 -5 -2.81 6.84
 5 -33 -1 46.69 8.49
 5 -39 3 21.19 7.18
 6 7 -14 172.06 11.79
 6 0 -13 4.59 8.37
 6 -17 -9 42.78 8.75
 6 -20 -8 5.78 8
 7 11 -15 1.36 8.3
 -3 20 18 35.97 8.51
 -3 21 18 89.65 9.05
 -3 32 18 14.1 8.02
 -3 33 18 17.36 8.21
 -3 17 19 176.45 11.72
 -3 18 19 8.97 8.65
 -3 15 20 98.38 9.85
 -3 13 22 -0.97 7.43
 -3 13 23 1.28 8.29
 -3 13 25 -1.23 8.1
 -3 13 26 1.05 8.03
 -2 23 7 107.58 9.29
 -2 24 7 150.08 9.73
 -2 25 7 28.61 7.49
 -2 31 7 141.03 9.45
 -2 14 8 267.21 13.34
 -2 40 8 14.07 7.05
 -2 48 10 0.13 7.86
 -2 3 11 208.54 11.1
 -2 53 12 9.7 7.31
 -2 -8 19 78.69 6.93
 -2 -9 21 2.66 6.27
 -2 -9 26 49.97 7.26
 -1 40 2 234.51 11.92
 -1 46 3 109.41 8.6
 -1 54 5 11.24 7.74
 -1 -10 9 502.49 20.25
 -1 -21 21 149.29 8.26
 0 22 -3 2.58 2.74
 0 32 -3 4.99 4.15
 2 22 -9 53.76 4.47
 2 -30 5 31.66 5.2
 3 19 -11 224.55 10.9
 3 -4 -8 164.93 9.97
 3 -18 -4 11.62 6.9
 3 -23 -2 16.23 6.86
 3 -35 5 19.79 6
 4 -15 -7 263.5 13.39
 4 -18 -6 16 6.52
 4 -47 17 1.82 6.21
 5 19 -14 16.94 7.13
 5 7 -13 93.11 8.36
 5 -27 -4 47.96 7.62
 5 -45 9 4.95 6.89
 5 -47 12 15.63 7.22
 5 -48 14 8.76 7.2
 6 -5 -12 75.96 9.53
 6 -25 -6 4.46 7.9
 6 -35 -1 13.57 7.31
 7 12 -15 18.45 7.88
 -3 24 17 243.8 13.8
 -3 25 17 3.06 7.81
 -3 26 17 243.38 13.64
 -3 27 17 2.92 7.92
 -3 28 17 85.7 9.39
 -3 29 17 11.03 8.04
 -3 30 17 5.39 8.1
 -3 19 18 148.01 10.46
 -3 34 18 44.67 9.12
 -3 35 18 6.79 7.91
 -3 16 19 -3.86 7.64
 -3 14 20 15.86 8.49
 -3 12 22 143.21 10.96
 -3 12 23 87.05 9.36
 -3 12 24 150.36 11.09
 -3 12 25 92.06 9.41
 -3 12 26 44.58 8.43
 -2 22 7 225.38 11.99
 -2 32 7 11.11 5.97
 -2 9 9 811.28 33.12
 -2 45 9 167.05 11
 -2 51 11 9.01 7.83
 -2 -7 30 22.28 7.13
 -2 -6 31 -0.51 7.33
 -1 3 4 2196.96 85.77
 -1 51 4 -0.68 7.2
 -1 -17 14 583.65 23.57
 -1 -20 18 32.33 4.24
 -1 -21 26 -0.75 4.96
 -1 -19 30 40.29 6.36
 0 -29 27 29.49 4.71
 2 -21 0 305.38 14.19
 3 8 -10 76.63 7.38
 3 -8 -7 63.42 7.21
 3 -15 -5 456.35 20.44
 3 -25 -1 40.75 6.64
 3 -32 3 7.99 5.94
 3 -44 17 -0.19 5.11
 4 -33 1 85.71 8.08
 4 -36 3 164.95 10.39
 4 -44 11 -1.57 6.32
 5 20 -14 15.28 7.03
 5 -9 -10 137.72 9.69
 5 -13 -9 1.47 7.35
 5 -22 -6 162.86 10.46
 5 -29 -3 186.61 11.95
 5 -36 1 143.09 10.38
 5 -40 4 0.01 7.34
 5 -44 8 4.62 7.84
 6 8 -14 9.95 7.85
 6 1 -13 19.88 7.71
 6 -9 -11 8.28 8.01
 6 -13 -10 2.2 8.84
 6 -27 -5 18.09 7.74
 6 -33 -2 1.85 7.93
 7 13 -15 8.37 7.66
 -3 21 17 40.88 8.19
 -3 22 17 147.48 10.33
 -3 23 17 3.68 7.7
 -3 31 17 18 8.21
 -3 32 17 21.67 8.29
 -3 33 17 21 8.34
 -3 18 18 12.85 7.33
 -3 36 18 37.34 8.37
 -3 37 18 -3.01 7.89
 -3 15 19 57.91 8.19
 -3 11 23 10.54 7.32
 -3 11 24 -0.4 7.98
 -3 11 25 10.72 7.33
 -3 11 26 2.57 7.96
 -2 21 7 54.58 7.21
 -2 34 7 142.23 9.64
 -2 13 8 82.75 7.31
 -2 41 8 106.64 9.03
 -2 49 10 -0.71 7.35
 -2 54 12 11.76 7.37
 -2 -6 16 41.04 6.09
 -2 -7 17 430.45 18.8
 -2 -9 20 0.71 5.68
 -2 -10 23 40.73 6.03
 -2 -10 24 6.07 6.38
 -2 -8 29 27.7 7.04
 -2 -5 32 56.16 8.87
 -1 13 2 38.89 4.09
 -1 41 2 74.09 7.39
 -1 -6 7 46.54 3.83
 -1 -16 13 79.51 5.15
 -1 -18 15 5.89 3.57
 -1 -21 20 91.99 6.26
 0 21 -3 1922.82 74.94
 0 33 -3 232.43 10.53
 1 38 -6 28.72 3.14
 2 23 -9 136.64 6.76
 2 31 -9 394.32 15.77
 2 -10 -4 1524.16 60.24
 2 -16 -2 13.2 5.34
 2 -23 1 1.63 5.84
 2 -38 13 -1.3 4.7
 2 -40 17 26.95 4.19
 3 20 -11 121 7.25
 3 -36 6 197.04 10.64
 3 -40 10 1.85 5.64
 4 11 -12 3.69 6.12
 4 3 -11 32.22 6.56
 4 -11 -8 14.04 7.01
 4 -23 -4 0.04 7.01
 5 21 -14 7.27 7.27
 5 22 -14 69.31 8.39
 5 8 -13 34.96 7.05
 5 1 -12 3.01 6.68
 5 -16 -8 139.08 9.64
 5 -19 -7 0 6.88
 5 -41 5 46.61 7.95
 5 -42 6 0.15 7.34
 5 -43 7 2.16 6.88
 6 9 -14 77.93 9.33
 6 -4 -12 27.85 8.04
 6 -16 -9 70.47 9.04
 6 -19 -8 63.91 9.04
 6 -22 -7 8.38 8.25
 6 -29 -4 36.4 7.93
 7 14 -15 14.03 7.64
 -3 20 17 31.23 7.35
 -3 34 17 57.79 8.73
 -3 35 17 15.72 7.99
 -3 17 18 95.36 9.39
 -3 38 18 35.12 8.26
 -3 14 19 24.01 8.1
 -3 13 20 10.23 8.33
 -3 11 22 4.12 8.22
 -3 10 23 39.2 8.55
 -3 10 24 125.2 9.72
 -3 10 25 49.9 8.59
 -3 11 27 4.04 8.13
 -2 20 7 161.77 10.4
 -2 35 7 31.35 6.38
 -2 42 8 14.77 7.32
 -2 46 9 6.15 7.69
 -2 5 10 1077.29 43.21
 -2 52 11 21.53 8.2
 -2 0 12 289.89 13.89
 -2 -5 15 502.62 21.41
 -2 -8 18 21.72 5.42
 -2 -10 22 221.97 12.09
 -2 -10 25 1.21 6.19
 -2 -9 28 1.92 6.33
 -1 25 1 0.72 5.3
 -1 26 1 243.19 11.71
 -1 27 1 148.83 8.6
 -1 28 1 98.52 7.21
 -1 29 1 288.84 13.49
 -1 42 2 42.14 6.68
 -1 7 3 754.2 30.1
 -1 55 5 48.39 7.65
 -1 -21 27 36.29 5.6
 -1 -20 29 -0.26 5.21
 0 44 -2 3.09 4.67
 2 24 -9 139.26 6.79
 2 3 -7 120.18 6.99
 3 21 -11 114.32 7.06
 3 -37 7 18.44 6.04
 3 -38 8 163.25 10.12
 3 -39 9 51.22 6.77
 3 -42 13 16.65 5.68
 4 -7 -9 817.3 33.82
 4 -25 -3 5.19 6.64
 4 -31 0 346.6 16.39
 4 -37 4 7.44 7.15
 4 -46 15 -0.42 6.35
 5 23 -14 -0.59 7.19
 5 -4 -11 4.85 6.25
 5 -24 -5 80.12 8.24
 5 -34 0 48.27 7.85
 5 -37 2 1.6 7.14
 5 -46 11 4.15 6.99
 6 2 -13 18.03 7.9
 6 -36 0 17.37 7.93
 -3 24 16 186.48 11.64
 -3 25 16 7.48 7.35
 -3 26 16 214.24 12.57
 -3 27 16 1.63 7.69
 -3 28 16 69.08 8.75
 -3 29 16 3.17 7.55
 -3 30 16 13.67 8.1
 -3 31 16 2.67 7.97
 -3 19 17 80.24 8.41
 -3 36 17 77.83 8.98
 -3 16 18 101.36 9.41
 -3 12 20 2.06 7.17
 -3 11 21 16.55 7.79
 -3 10 22 94.37 8.89
 -3 10 26 15.68 8.2
 -2 19 7 322.78 15.71
 -2 36 7 241.17 12.53
 -2 12 8 331.73 15.31
 -2 8 9 0 5.76
 -2 47 9 61.05 8.86
 -2 50 10 8.74 7.84
 -2 2 11 335.61 15.44
 -2 53 11 22.47 8.21
 -2 55 12 11.65 7.44
 -2 -2 13 769.41 31.58
 -2 -9 19 112.91 7.46
 -2 -10 26 28.74 6.74
 -2 -8 30 7.66 7.5
 -2 -7 31 51.47 8
 -2 -6 32 -0.84 8.45
 -1 24 1 574.74 23.72
 -1 30 1 15.71 5.85
 -1 31 1 646.9 26.81
 -1 48 3 137.74 9.59
 -1 52 4 65.48 8.6
 -1 -19 16 156.69 7.8
 -1 -18 32 -2.57 5.91
 0 34 -3 19.33 4.12
 1 2 -4 2042.51 79.64
 1 -15 1 815.74 32.39
 2 10 -8 1111.79 44.01
 2 -2 -6 2407.65 94.27
 2 -13 -3 512.22 21.47
 2 -31 6 699.91 28.57
 3 9 -10 60.91 6.35
 3 2 -9 952.5 38.38
 3 -20 -3 90.58 8.49
 3 -43 15 14.22 5.35
 4 12 -12 674.58 28.11
 4 -14 -7 171.95 10.51
 4 -20 -5 78.75 7.77
 4 -27 -2 91.2 7.94
 4 -34 2 84.49 7.96
 4 -43 10 2.78 6.86
 4 -45 13 32.84 6.63
 5 9 -13 40.5 6.92
 5 2 -12 24.32 6.84
 5 -8 -10 9.95 7.3
 5 -12 -9 92.5 8.37
 5 -48 15 12.46 7.39
 6 10 -14 2.17 8.02
 6 -12 -10 204.57 12.74
 6 -24 -6 0.91 7.84
 -3 22 16 140.64 9.98
 -3 23 16 8.21 7.25
 -3 32 16 15.94 8.15
 -3 33 16 8.61 8.06
 -3 17 17 29.78 7.74
 -3 18 17 6.67 7.32
 -3 37 17 0.26 8.62
 -3 38 17 70.6 8.97
 -3 15 18 41.65 7.89
 -3 13 19 -0.22 7.91
 -3 10 21 16.84 7.57
 -3 9 23 3.2 7.86
 -3 9 24 2.33 7.97
 -3 9 25 25.04 8.12
 -3 9 26 21.89 8.15
 -3 10 27 -0.81 8.19
 -2 18 7 39.99 6.73
 -2 37 7 0.11 6.59
 -2 43 8 99.56 9.33
 -2 -10 21 238.27 12.13
 -2 -9 29 1.18 6.88
 -1 23 1 176.74 9.16
 -1 32 1 123.37 7.88
 -1 43 2 36.93 6.67
 -1 -15 12 436.54 17.98
 -1 -19 31 38.08 6.7
 2 25 -9 28.59 3.33
 2 30 -9 25.48 2.75
 2 -6 -5 -3.43 4.49
 2 -28 4 281.92 12.96
 2 -39 15 4.45 4.21
 3 22 -11 42.25 4.99
 3 -3 -8 89.22 8.04
 3 -11 -6 157.83 9.89
 3 -30 2 2.32 5.54
 3 -33 4 121.51 8.14
 3 -44 18 0.2 5.06
 4 4 -11 91.25 7.68
 4 -17 -6 189.51 11
 4 -38 5 101.46 8.99
 4 -42 9 -0.66 6.39
 5 -21 -6 48 7.56
 5 -26 -4 12.07 7.11
 5 -28 -3 14.2 8.02
 5 -32 -1 0.2 8.03
 5 -38 3 18.52 7.22
 5 -47 13 0.56 7.01
 6 11 -14 20.48 7.88
 6 3 -13 82.63 9.61
 6 -3 -12 60.48 9.43
 6 -15 -9 24.9 8.47
 6 -21 -7 84.01 9.47
 6 -26 -5 26.21 8.27
 6 -34 -1 22.03 8.11
 6 -37 1 0.01 7.69
 -3 20 16 63.12 7.82
 -3 21 16 5.81 6.74
 -3 34 16 50.98 9.27
 -3 35 16 0.99 8.02
 -3 16 17 90.65 8.76
 -3 39 17 5.58 7.67
 -3 14 18 145.98 9.97
 -3 12 19 55.87 7.71
 -3 9 22 30.72 8.5
 -3 8 23 16.15 8.07
 -3 8 24 51.68 8.56
 -3 8 25 7.21 7.73
 -3 9 27 41.37 8.72
 -2 17 7 187.76 10.64
 -2 38 7 237.58 12.63
 -2 44 8 6.96 7.09
 -2 48 9 10.74 7.31
 -2 4 10 21.27 6.27
 -2 51 10 14.36 7.93
 -2 54 11 6.66 7.88
 -1 22 1 1008.19 40.17
 -1 33 1 212.61 10.77
 -1 12 2 3003.6 117.09
 -1 53 4 2.01 7.61
 -1 -1 5 168.96 8.07
 -1 -21 28 79.79 6.95
 0 20 -3 14.51 2.73
 0 35 -3 100.05 6.18
 0 45 -2 81.98 6.38
 1 -23 5 38.67 4.36
 2 26 -9 289.31 12
 2 27 -9 139.29 6.49
 2 28 -9 97.17 5.05
 2 29 -9 475.87 18.99
 2 -37 12 0.77 4.74
 3 23 -11 125.16 7.29
 3 32 -11 19.71 3.85
 3 -7 -7 137.57 9.07
 3 -14 -5 -1.43 6.56
 3 -17 -4 975.49 39.73
 3 -22 -2 516.22 22.3
 4 13 -12 16.98 6.1
 4 -6 -9 86.35 8.26
 4 -39 6 21.64 6.88
 4 -40 7 4.54 7.03
 4 -41 8 72.05 8.09
 5 10 -13 92.07 8.19
 5 -3 -11 100.04 8.26
 5 -15 -8 -3.14 6.82
 5 -18 -7 0.19 6.79
 5 -35 1 6.73 7.59
 5 -45 10 44.9 8.05
 6 -18 -8 6.87 8.22
 6 -28 -4 23.9 7.9
 6 -32 -2 -1.14 7.24
 7 7 -14 4.14 8.01
 -3 26 15 143.34 10.72
 -3 27 15 1.84 7.31
 -3 28 15 87.06 8.77
 -3 29 15 41.1 8.22
 -3 19 16 -0.76 6.73
 -3 36 16 80.51 9.08
 -3 37 16 3.93 7.86
 -3 15 17 -1.66 7.11
 -3 40 17 26.45 8.02
 -3 13 18 1.27 6.72
 -3 11 19 25.04 7.79
 -3 9 21 111.58 9.99
 -3 8 22 24.96 8.05
 -3 8 26 0.3 7.78
 -3 8 27 5.74 8.23
 -2 39 7 28.62 6.51
 -2 11 8 321.79 14.91
 -2 7 9 1142.87 45.72
 -2 -8 17 3.77 5.63
 -2 -10 20 154.4 9.18
 -2 -11 23 25.9 6.61
 -2 -11 24 29.03 6.6
 -2 -11 25 20.3 6.3
 -2 -10 28 54.02 7.26
 -2 -8 31 2.55 7.83
 -1 34 1 56.52 6.3
 -1 49 3 1.9 7.16
 -1 -21 19 79 5.59
 -1 -22 23 33.93 5.25
 -1 -22 24 49.15 5.47
 -1 -20 30 0.67 5.48
 0 -12 4 132.83 5.39
 0 -30 23 3.38 3.4
 0 -30 24 3.13 3.54
 0 -29 28 21.87 4.75
 1 -26 7 375.96 15.66
 2 -18 -1 59.23 5.98
 2 -32 7 -0.21 4.74
 3 24 -11 80.45 5.93
 3 31 -11 221.06 10.12
 3 -24 -1 582.12 24.81
 3 -28 1 225.57 11.43
 4 5 -11 52.54 6.71
 4 -1 -10 8.66 5.94
 4 -10 -8 3.46 6.94
 4 -22 -4 393.32 18.06
 4 -32 1 17.45 6.45
 4 -35 3 6.32 6.53
 4 -44 12 1.33 6.24
 4 -46 16 12.3 6.38
 5 11 -13 14.87 6.42
 5 3 -12 95.53 8.4
 5 -39 4 19.45 7.8
 5 -44 9 -1.65 6.91
 6 12 -14 0.94 7.8
 6 4 -13 11.09 8.05
 6 -2 -12 70.33 8.8
 6 -11 -10 -4.1 8
 6 -38 2 3.42 6.88
 -3 23 15 22.11 7.17
 -3 24 15 176.49 11.05
 -3 25 15 -1.36 7.05
 -3 30 15 25.35 8.54
 -3 31 15 38.53 8.32
 -3 32 15 10.91 7.87
 -3 33 15 30.83 8.13
 -3 18 16 3.62 6.79
 -3 38 16 126.26 10.16
 -3 12 18 131.95 9.71
 -3 8 21 23.57 8.37
 -3 7 23 -3.3 7.89
 -3 7 24 17.85 7.89
 -3 7 25 38.96 8.11
 -3 7 26 49.56 8.53
 -2 16 7 141.66 8.96
 -2 40 7 57.86 7.57
 -2 45 8 142.07 10.66
 -2 49 9 0.59 7.7
 -2 52 10 4.14 7.87
 -2 1 11 36.99 6.37
 -2 -1 12 24.39 6.23
 -2 -3 13 5.25 5.7
 -2 -7 16 640.89 26.67
 -2 -9 18 166.94 9.37
 -2 -11 22 11.7 6.47
 -2 -9 30 15.91 7.01
 -2 -7 32 40.31 8.84
 -1 35 1 28.16 5.16
 -1 44 2 1.42 6.14
 -1 -4 6 12.12 3.27
 -1 -20 17 98.16 5.94
 -1 -22 25 89.81 6.74
 0 36 -3 9.33 4.03
 0 -30 22 7.4 3.25
 1 39 -6 99.37 5.37
 1 -6 -2 19.79 4.47
 3 25 -11 0.06 4.31
 3 26 -11 48.29 4.93
 3 30 -11 1.78 3.62
 3 10 -10 304.87 14.26
 3 3 -9 47.06 6.74
 3 -26 0 624.73 26.2
 3 -34 5 85.54 7.02
 3 -44 19 1.06 5.04
 4 14 -12 417.39 18.65
 5 -7 -10 259.95 13.6
 5 -11 -9 11.35 6.78
 5 -23 -5 36.72 7.24
 5 -33 0 0.36 7.8
 5 -40 5 8.07 7.47
 5 -46 12 0.7 7.76
 5 -47 14 4.28 7.11
 6 13 -14 -0.3 7.94
 6 -23 -6 17.9 8.11
 6 -35 0 13.3 7.84
 7 8 -14 15.3 8
 -3 21 15 117.37 8.87
 -3 22 15 69.35 7.94
 -3 34 15 75.81 9.17
 -3 35 15 1.63 7.97
 -3 17 16 2.57 6.69
 -3 39 16 2.36 7.76
 -3 14 17 193.54 11.36
 -3 10 19 34.21 7.22
 -3 7 22 111.36 9.21
 -3 7 27 93.93 9.59
 -3 8 28 4.19 8.17
 -2 41 7 0.14 6.85
 -2 10 8 1089.36 43.84
 -2 46 8 31.91 8.19
 -2 55 11 23.19 8.3
 -2 -6 15 1.13 5.22
 -2 -11 27 2.92 6.55
 -2 -10 29 55.96 7.66
 -1 36 1 107.52 7.28
 -1 50 3 153.53 10.26
 -1 54 4 15 7.25
 -1 -22 26 64.66 6.16
 0 46 -2 28.05 5.34
 0 -30 25 1.21 3.63
 1 -17 2 817.32 32.43
 2 11 -8 318.74 13.77
 2 -26 3 269.47 12.98
 2 -33 8 112.29 7.05
 2 -36 11 76.14 6.03
 3 27 -11 59.45 5.01
 3 28 -11 23.45 4.26
 3 29 -11 239.54 10.9
 3 -2 -8 537.41 22.89
 3 -31 3 322.79 15.19
 4 -13 -7 5.18 6.3
 4 -19 -5 32.11 6.8
 4 -24 -3 201.64 11.58
 4 -30 0 18.88 6.72
 4 -45 14 36.49 6.94
 5 12 -13 145.41 10.15
 5 4 -12 30.36 6.94
 5 -2 -11 1.81 7.06
 5 -25 -4 4.55 7.51
 5 -36 2 57.66 8.2
 5 -41 6 21.5 7.6
 5 -42 7 12.47 7.32
 6 5 -13 166.16 11.56
 6 -6 -11 -4.85 6.93
 6 -14 -9 166.23 12.18
 6 -17 -8 77.65 9.36
 6 -20 -7 0.51 7.84
 6 -25 -5 -0.76 7.72
 6 -33 -1 15.8 8
 7 9 -14 7.51 8.01
 -3 20 15 28.98 7.2
 -3 36 15 96.05 9.64
 -3 37 15 14.35 9.07
 -3 16 16 145.77 9.9
 -3 13 17 5.85 6.44
 -3 11 18 41.76 7.23
 -3 8 20 23.73 7.36
 -3 7 21 160.96 11.29
 -3 6 23 2.86 7.07
 -3 6 24 -4.14 7.64
 -3 6 25 10.44 7.79
 -3 6 26 9.23 7.79
 -3 7 28 55.26 8.94
 -2 25 6 56.19 7.13
 -2 29 6 1.08 6.25
 -2 30 6 12.41 6.39
 -2 31 6 1.42 5.79
 -2 32 6 71.63 7.41
 -2 15 7 109.75 8.15
 -2 6 9 3.58 6.04
 -2 50 9 8.25 7.9
 -2 3 10 659.02 27.35
 -2 53 10 30.32 8.13
 -2 -10 19 176.19 9.63
 -2 -11 21 1.36 5.73
 -1 37 1 38.9 5.82
 -1 45 2 37.98 6.97
 -1 6 3 51.99 5.12
 -1 2 4 2121.62 82.83
 -1 -22 21 8.9 4.51
 -1 -21 29 30.89 5.82
 0 37 -3 34.65 4.62
 1 17 -6 1489.09 57.92
 1 -12 0 172.5 8.25
 2 -1 -6 11.91 4.5
 2 -9 -4 800.86 32.44
 2 -15 -2 104.72 6.79
 2 -20 0 63.08 6.09
 2 -34 9 165.58 8.7
 2 -35 10 1.96 4.35
 2 -40 18 21.31 3.94
 3 -10 -6 70.76 7.36
 3 -19 -3 322.29 15.61
 3 -35 6 -4.15 5.55
 3 -40 11 10.34 5.83
 3 -42 14 0 5.44
 3 -43 16 34.21 5.66
 4 15 -12 6.18 5.75
 4 6 -11 6.87 5.96
 4 -5 -9 630.84 26.66
 4 -16 -6 323.27 15.8
 4 -26 -2 125.81 9.32
 4 -36 4 203.01 11.86
 4 -43 11 4.98 6.73
 5 -14 -8 195.19 11.91
 5 -17 -7 0.01 6.64
 5 -20 -6 22.77 7.76
 5 -27 -3 76.41 8.95
 5 -31 -1 60.77 8.75
 6 14 -14 1.96 7.43
 6 -1 -12 4.95 8.62
 6 -10 -10 150.74 11.13
 6 -27 -4 4.6 8.43
 6 -31 -2 22.86 8.36
 6 -36 1 -1.66 7.74
 -3 27 14 40.62 7.19
 -3 28 14 36.25 7.55
 -3 29 14 104.06 9.19
 -3 30 14 -2.85 8.02
 -3 19 15 77.66 7.87
 -3 38 15 102.73 9.73
 -3 15 16 3.32 6.47
 -3 42 16 9.2 8.49
 -3 6 22 9.48 7.79
 -3 5 25 15.56 7.79
 -3 6 27 3.27 8.01
 -2 23 6 7.7 6.57
 -2 24 6 483.17 21.53
 -2 33 6 1.81 6.38
 -2 34 6 271.57 13.69
 -2 42 7 42.55 7.54
 -2 47 8 21.82 8.16
 -2 51 9 6.1 7.85
 -2 56 11 1.32 8.09
 -2 -5 14 2.93 5.57
 -2 -11 28 -0.19 6.07
 -2 -9 31 25.25 7.39
 -2 -8 32 3.26 8
 -2 -7 33 25.29 8.4
 -1 11 2 35.58 4.4
 -1 -14 11 433.47 17.74
 -1 -22 27 3.93 5.08
 -1 -20 31 2.27 5.98
 0 19 -3 3438.89 133.62
 0 -29 18 203.88 8.68
 1 -2 -3 1334.14 52.41
 1 -19 3 395.36 16.33
 2 -12 -3 61.54 5.73
 2 -22 1 512.36 21.66
 2 -29 5 458.22 19.36
 3 11 -10 2 5.69
 3 -6 -7 74.11 7.24
 3 -44 20 1.99 5
 4 0 -10 697.58 29.21
 4 -9 -8 261.87 13.64
 4 -33 2 23.62 7.26
 4 -46 17 17.12 6.5
 5 13 -13 6.05 6.96
 5 -6 -10 0.39 6.56
 5 -10 -9 54.84 7.48
 5 -37 3 2.07 7.13
 5 -45 11 34.55 7.91
 6 15 -14 44.24 8.48
 6 6 -13 13.22 8.39
 6 -29 -3 4.42 8.43
 7 10 -14 67.19 8.98
 -3 24 14 84.8 8.29
 -3 25 14 3.78 6.95
 -3 26 14 71.73 8.67
 -3 31 14 88.65 9.76
 -3 32 14 21.3 7.81
 -3 33 14 66.6 8.94
 -3 18 15 3.61 6.64
 -3 14 16 328.56 15.85
 -3 43 16 2.01 7.06
 -3 12 17 225.68 12.63
 -3 10 18 92.22 8.67
 -3 7 20 258.61 13.69
 -3 6 21 -3.18 7.81
 -3 5 23 6.48 7.69
 -3 5 24 5.3 7.38
 -3 5 26 42.63 8.36
 -3 5 27 77.18 8.99
 -3 6 28 -3.92 8.12
 -2 22 6 361.4 16.78
 -2 35 6 1.23 5.36
 -2 14 7 688.8 28.55
 -2 43 7 7.92 6.6
 -2 9 8 397.44 17.7
 -2 48 8 37.15 8.35
 -2 54 10 4.3 7.69
 -2 -11 20 2.64 5.38
 -2 -12 23 91.3 7.9
 -2 -12 24 3.5 5.87
 -2 -12 25 3.57 5.88
 -2 -10 30 19.56 7.22
 -1 38 1 84.11 7.33
 -1 46 2 87.21 7.68
 -1 51 3 1.19 7.75
 0 38 -3 209.2 9.97
 0 47 -2 15.68 5.44
 0 -30 26 -0.01 3.56
 1 -9 -1 2738.05 106.72
 1 -33 14 75.43 4.32
 2 -5 -5 424.25 17.94
 3 4 -9 416.03 18.42
 3 -13 -5 48.2 7.1
 3 -16 -4 18.26 7.24
 3 -29 2 136.48 8.6
 3 -36 7 165.75 10.08
 3 -39 10 36.06 6.41
 4 16 -12 97.13 7.41
 4 -21 -4 6.94 6.27
 4 -37 5 0.43 7.15
 5 14 -13 122.34 8.97
 5 5 -12 218.38 12
 5 -1 -11 3.74 6.99
 5 -22 -5 58.79 7.84
 5 -34 1 90.05 9.19
 5 -46 13 7.19 7.11
 5 -47 15 1.84 7.35
 6 16 -14 0 7.95
 6 0 -12 73.23 8.98
 6 -5 -11 21.08 8.18
 6 -13 -9 2.8 8.29
 6 -22 -6 1.16 8.69
 6 -34 0 7.45 7.97
 6 -37 2 0.37 7.85
 7 11 -14 2.24 7.77
 -3 22 14 33.12 7.21
 -3 23 14 76.52 8.58
 -3 34 14 41.51 9.05
 -3 35 14 12.87 7.97
 -3 17 15 81.7 8.26
 -3 11 17 6.64 6.57
 -3 9 18 76.28 8.44
 -3 5 22 138.05 10.5
 -3 4 25 29.1 7.44
 -2 21 6 11.93 6.32
 -2 36 6 328.55 15.84
 -2 44 7 32.43 7.95
 -2 52 9 16.75 7.83
 -2 0 11 496.9 21.22
 -2 57 11 12.31 8.26
 -2 -2 12 344.82 15.67
 -2 -8 16 78.61 6.27
 -2 -9 17 272.45 12.83
 -2 -12 22 258.94 13.07
 -2 -11 29 0.46 6.7
 -1 39 1 56.57 6.32
 -1 -9 8 577.94 23.09
 -1 -21 18 20.37 3.89
 2 12 -8 346.69 14.83
 3 -21 -2 7.23 7.21
 3 -32 4 1.22 5.85
 3 -37 8 1.12 6.32
 3 -38 9 36.7 6.49
 4 7 -11 71.1 7.55
 4 -12 -7 213.56 11.64
 4 -31 1 194.88 11.09
 4 -38 6 28.67 7.26
 4 -44 13 0.39 6.34
 4 -45 15 26.65 6.61
 5 -13 -8 0.6 6.73
 5 -38 4 3.51 7.6
 5 -44 10 0.21 6.9
 6 17 -14 139.54 10.65
 6 7 -13 143.51 11.09
 6 -9 -10 -1.31 7.91
 6 -16 -8 48.45 8.77
 6 -19 -7 152.28 11.17
 6 -24 -5 77.52 9.71
 -3 21 14 255.94 13.63
 -3 36 14 62.26 9.43
 -3 16 15 72.67 7.82
 -3 41 15 13.41 8.76
 -3 13 16 14.88 6.76
 -3 6 20 2.09 7.72
 -3 5 21 183.7 11.79
 -3 4 23 22.6 7.77
 -3 4 24 40.38 8.07
 -3 4 26 15.59 7.88
 -3 4 27 -0.86 7.68
 -3 5 28 70.2 9.02
 -2 20 6 51.57 6.86
 -2 37 6 9.68 6.68
 -2 13 7 65.26 6.55
 -2 49 8 5.27 7.96
 -2 5 9 1496.31 59.29
 -2 55 10 47.42 8.61
 -2 -7 15 314.04 14.23
 -2 -10 18 54.72 6.11
 -2 -12 27 129.49 9.03
 -2 -9 32 30.31 8.39
 -2 -8 33 -1.77 8.39
 -1 47 2 34.4 6.75
 -1 52 3 60.04 7.98
 -1 -11 9 9.21 3.07
 -1 -22 20 87.38 5.98
 -1 -22 28 7.62 5.25
 -1 -21 30 27.32 5.95
 0 39 -3 73.46 5.66
 1 40 -6 7.91 2.6
 1 -27 8 179.59 8.34
 2 -39 16 0.02 3.78
 3 12 -10 226.01 11.53
 3 -1 -8 12.32 6.55
 3 -23 -1 2.51 6.65
 4 17 -12 56.84 6.4
 4 1 -10 11.32 5.84
 4 -4 -9 50.7 6.85
 4 -15 -6 146.53 9.54
 4 -18 -5 25.07 6.61
 4 -23 -3 18.33 6.42
 4 -34 3 133.18 9.58
 4 -39 7 16.92 6.88
 4 -40 8 21.31 6.66
 4 -41 9 36.46 7.01
 4 -46 18 7.26 6.49
 5 15 -13 34.6 7.25
 5 6 -12 12.34 6.78
 5 0 -11 -1.11 6.8
 5 -16 -7 61.15 7.75
 5 -19 -6 76.77 8.05
 5 -24 -4 31.85 7.14
 5 -32 0 16.33 8.09
 5 -39 5 10.16 6.95
 5 -43 9 0.31 6.77
 6 18 -14 1.8 7.83
 6 1 -12 3.78 8.69
 6 -32 -1 2.45 7.24
 6 -38 3 14.3 7.89
 7 12 -14 54.7 8.57
 7 4 -13 24.89 7.5
 -3 19 14 159.4 10.22
 -3 20 14 3.86 7.35
 -3 15 15 57.47 7.49
 -3 42 15 8.94 8.65
 -3 43 15 13.83 8.53
 -3 12 16 290.96 14.42
 -3 10 17 174.83 10.59
 -3 8 18 26.08 7.29
 -3 4 22 34.48 8.15
 -3 4 28 3.26 7.85
 -2 19 6 117.7 9.01
 -2 38 6 283.99 14.24
 -2 45 7 19.28 7.84
 -2 53 9 29.3 8.01
 -2 2 10 -1.21 5.83
 -2 -11 19 3.13 4.95
 -2 -12 21 326.12 15.29
 -2 -12 28 85.41 7.92
 -2 -10 31 10.81 7.14
 -1 40 1 112.35 8
 -1 -7 7 1737.28 67.86
 -1 -18 14 1.14 3.34
 2 -17 -1 702.54 28.67
 2 -30 6 4.95 4.88
 3 -9 -6 727.52 30.25
 3 -25 0 23.54 6.34
 3 -41 13 15.32 5.73
 3 -43 17 67.05 6.63
 4 -8 -8 4.85 6.36
 4 -25 -2 10.32 6.72
 5 -9 -9 90.8 8.38
 5 -26 -3 12.32 7.16
 5 -28 -2 63.41 8.84
 5 -30 -1 7.41 7.54
 5 -35 2 19.2 7.69
 5 -40 6 29.42 7.52
 5 -41 7 6.78 7.29
 5 -42 8 8.3 7.17
 6 19 -14 137.21 10.51
 6 8 -13 6.59 8.3
 6 -4 -11 32.78 8.22
 6 -12 -9 170.63 11.72
 6 -21 -6 84.78 9.41
 6 -26 -4 52.58 9.43
 6 -28 -3 31.03 8.09
 6 -35 1 12.8 8.02
 7 13 -14 3.7 7.91
 7 5 -13 3.05 8.43
 -3 26 13 12.69 6.93
 -3 27 13 53.14 7.66
 -3 28 13 4.74 6.85
 -3 29 13 209.79 12.17
 -3 30 13 6.5 7.09
 -3 31 13 293.44 15.16
 -3 32 13 0.95 7.43
 -3 18 14 2.97 6.8
 -3 40 14 8.23 8.54
 -3 5 20 331.39 16.54
 -3 3 23 2.1 7.57
 -3 3 24 2.49 7.72
 -3 3 25 3.94 7.33
 -3 3 26 22.21 7.81
 -3 3 27 23.17 7.87
 -2 39 6 -0.59 6.52
 -2 46 7 41.84 8.09
 -2 8 8 45.39 5.95
 -2 50 8 24.22 8.65
 -2 56 10 3.44 8.06
 -2 -6 14 4.28 5.2
 -2 -11 30 5.86 6.77
 -1 17 1 823.73 32.88
 -1 41 1 145.82 9.07
 -1 10 2 155.37 8.07
 -1 48 2 147.66 10.11
 -1 -19 15 400.95 16.65
 -1 -23 24 5.27 4.63
 0 -30 27 8.53 4.11
 1 3 -4 2409.66 93.86
 2 0 -6 3407.16 132.94
 2 -27 4 425.24 18.31
 3 5 -9 1.3 6.16
 3 -5 -7 224.44 11.66
 3 -18 -3 6.89 6.41
 4 18 -12 1.94 5.55
 4 -27 -1 127.82 9.12
 4 -43 12 17.57 6.99
 5 16 -13 43.31 7.11
 5 7 -12 174.69 10.68
 5 -45 12 19.53 7.41
 6 20 -14 1.19 7.71
 6 -8 -10 42.9 8.56
 6 -15 -8 51.73 8.8
 6 -18 -7 1.01 8.25
 7 14 -14 31.15 8.27
 -3 23 13 112.5 9.4
 -3 24 13 6.94 6.59
 -3 25 13 2.58 7.54
 -3 33 13 180.54 12.01
 -3 34 13 13.33 7.78
 -3 35 13 42.56 8.37
 -3 17 14 280.79 14.86
 -3 41 14 29.19 8.15
 -3 14 15 217.25 12.4
 -3 44 15 3.36 8.5
 -3 11 16 -2.65 6.5
 -3 9 17 21.24 7.14
 -3 6 19 -0.48 6.93
 -3 4 21 27.72 8
 -3 3 22 87.17 8.92
 -3 3 28 65.83 8.84
 -3 4 29 0.92 8.07
 -2 18 6 -1.52 6.22
 -2 40 6 89.26 8.16
 -2 12 7 245.35 12.55
 -2 54 9 1.41 7.72
 -2 -13 24 22.84 6.13
 -2 -13 25 0.73 6.08
 -2 -12 29 33.7 6.84
 -1 53 3 7.5 7.23
 -1 -17 13 425.02 17.47
 -1 -23 23 2.14 4.38
 -1 -23 25 9.93 4.84
 -1 -22 29 0.21 4.56
 0 40 -3 28.83 4.83
 0 -28 16 71.39 3.55
 1 -24 6 433.27 17.84
 2 -8 -4 211.47 10.5
 2 -40 19 9.2 2.79
 3 13 -10 88.73 7.12
 3 -12 -5 1 6.72
 3 -30 3 16.84 6.15
 3 -33 5 40.91 6.51
 3 -42 15 7.8 5.44
 4 19 -12 20.72 5.85
 4 2 -10 397.49 18.01
 4 -20 -4 118.92 8.66
 4 -32 2 27.99 6.64
 4 -35 4 0.48 7.27
 5 17 -13 79.21 7.96
 5 1 -11 2.16 6.25
 5 -12 -8 348.99 16.9
 5 -21 -5 83.54 8.87
 5 -33 1 1.96 7.97
 5 -36 3 28.35 7.68
 5 -46 14 9.04 7.29
 6 9 -13 71.81 9.16
 6 2 -12 75.17 9.63
 6 -3 -11 17.9 8.94
 6 -23 -5 28.94 8.38
 6 -33 0 42.27 8.46
 7 15 -14 3.71 7.59
 7 6 -13 1.31 8.17
 -3 22 13 -3.56 6.87
 -3 42 14 4.15 7.95
 -3 13 15 11.99 6.6
 -3 45 15 16.33 8.42
 -3 2 24 136.71 10.3
 -3 2 25 52.75 8.75
 -3 2 26 17.22 8.39
 -2 41 6 26 7.07
 -2 47 7 14.57 7.93
 -2 51 8 6.5 7.73
 -2 4 9 44.26 5.82
 -2 57 10 40.93 8.57
 -2 -1 11 46.05 6.74
 -2 -3 12 44.05 6.68
 -2 -12 20 278.74 13.48
 -2 -13 23 2.98 5.81
 -2 -13 27 7.38 6.12
 -2 -10 32 3.1 7.8
 -2 -9 33 16.72 8.57
 -1 42 1 15.81 5.66
 -1 5 3 349.95 14.92
 -1 -2 5 2254.79 87.93
 -1 -20 16 44.28 4.23
 -1 -23 26 4.23 4.85
 -1 -21 31 12.25 5.5
 0 18 -3 183.82 7.85
 2 13 -8 90.78 5.98
 2 -14 -2 204.07 10.29
 2 -37 13 3.08 4.88
 3 0 -8 812.71 33.26
 3 -15 -4 545.67 23.73
 4 9 -11 19.19 5.81
 4 -3 -9 253.32 13.17
 4 -11 -7 87.99 8.36
 4 -44 14 -0.59 6.65
 4 -45 16 14.42 6.67
 5 18 -13 2.65 7.14
 5 -8 -9 23.95 6.87
 5 -15 -7 18.26 7.21
 5 -18 -6 33.4 6.98
 5 -44 11 0 7.46
 6 -11 -9 10.88 8.13
 6 -36 2 10.27 7.63
 7 16 -14 10.73 7.67
 -3 21 13 564.39 24.72
 -3 16 14 47.38 7.46
 -3 43 14 37.65 8.13
 -3 10 16 201.56 11.34
 -3 8 17 47.3 7.28
 -3 5 19 124.64 9.41
 -3 4 20 4.61 7.37
 -3 3 21 115.21 9.61
 -3 2 23 98.44 9.35
 -3 2 27 5.62 7.56
 -3 3 29 16.95 8.3
 -2 17 6 12.57 6.56
 -2 42 6 10.38 6.89
 -2 11 7 63.99 6.56
 -2 7 8 499.68 21.11
 -2 55 9 24.51 8.2
 -2 -9 16 424.64 18.35
 -2 -10 17 1.26 5.24
 -2 -13 22 3.25 6.33
 -2 -11 31 6.06 7.02
 -1 49 2 3.94 7.06
 -1 -13 10 46.57 4.11
 -1 -22 19 72.03 5.37
 1 41 -6 340.54 14.05
 1 -14 1 -0.18 3.4
 1 -28 9 143.9 7
 2 -4 -5 1071.04 42.58
 2 -11 -3 1300.88 51.54
 2 -19 0 364.37 15.99
 2 -31 7 178.06 9.21
 3 6 -9 94.88 7.44
 3 -20 -2 131.38 8.97
 3 -34 6 141.9 8.91
 4 20 -12 29.75 5.76
 4 -7 -8 846.06 34.98
 4 -14 -6 341.01 16.24
 4 -17 -5 73.64 7.5
 4 -22 -3 229.29 12.55
 4 -36 5 95.25 8.67
 4 -42 11 3.42 6.74
 5 8 -12 1.17 6.44
 5 -23 -4 48.53 8.03
 5 -31 0 6.9 7.51
 5 -37 4 -4.45 7.86
 6 10 -13 13.49 8.24
 6 3 -12 62.24 8.63
 6 -20 -6 -3.61 8.1
 6 -25 -4 0.12 7.83
 6 -27 -3 -2.24 8.45
 6 -31 -1 50.96 8.98
 7 7 -13 -2.13 7.37
 -3 20 13 24.1 7.43
 -3 39 13 30.29 8.39
 -3 15 14 403.91 18.81
 -3 44 14 -2.2 7.49
 -3 12 15 363.77 17.06
 -3 2 22 61.25 9.05
 -3 1 25 1.29 7.43
 -3 2 28 2.85 7.76
 -2 43 6 -1.57 6.65
 -2 48 7 87.54 9.34
 -2 52 8 25.87 8.22
 -2 1 10 171.85 9.52
 -2 58 10 8.71 8.64
 -2 -8 15 85.7 6.41
 -2 -11 18 30.77 5.87
 -2 -13 28 1.76 6.67
 -2 -12 30 29.94 7.32
 -1 16 1 1858.98 72.82
 -1 43 1 178.54 9.97
 -1 1 4 288.15 12.54
 -1 -23 27 7.41 4.96
 0 41 -3 311.04 13.88
 1 -32 13 6.69 2.81
 2 -21 1 51.1 5.95
 2 -23 2 13.74 5.75
 3 14 -10 475.39 20.18
 3 -8 -6 2.75 7.18
 3 -28 2 48.95 6.93
 3 -43 18 44.19 6.02
 4 21 -12 0.44 5.54
 4 3 -10 181.82 10.38
 4 -30 1 1.97 6.43
 5 19 -13 84.78 8.95
 5 2 -11 1.36 6.15
 5 -25 -3 7.56 6.94
 5 -27 -2 41.3 8.21
 5 -34 2 36.63 8.1
 5 -43 10 37.69 7.62
 5 -45 13 10.69 7.27
 5 -46 15 7.89 7.7
 6 11 -13 12.03 8.25
 6 -2 -11 176.59 11.7
 6 -14 -8 119.93 10.36
 6 -17 -7 155.28 11.31
 6 -34 1 -3.66 7.91
 6 -37 3 -0.96 7.64
 -3 27 12 61.79 8.24
 -3 28 12 14.5 6.86
 -3 29 12 216.08 12.18
 -3 30 12 0.05 6.66
 -3 31 12 283.05 14.51
 -3 32 12 4.77 6.94
 -3 19 13 451.76 20.48
 -3 40 13 -0.32 8.71
 -3 41 13 94.49 10
 -3 45 14 44.17 8.35
 -3 9 16 17.37 6.77
 -3 7 17 42.63 7.02
 -3 4 19 15.26 7.06
 -3 3 20 233.94 13.03
 -3 1 23 6.92 7.37
 -3 1 24 3.23 7.12
 -3 1 26 4.79 7.4
 -3 1 27 -2.12 8.55
 -3 2 29 10.01 9.01
 -2 28 5 508.8 22.01
 -2 29 5 56.84 6.97
 -2 30 5 3.64 6.31
 -2 31 5 140.06 9.07
 -2 32 5 76.07 7.05
 -2 33 5 72.77 7.4
 -2 16 6 97.38 8.12
 -2 56 9 2.88 7.56
 -2 -13 21 -0.88 5.6
 -2 -10 33 6.45 7.82
 -1 50 2 102.44 8.03
 -1 -5 6 4438.81 172.52
 -1 -16 12 548.07 22.17
 -1 -22 30 4.46 5.46
 0 -30 20 4.33 1.76
 0 -30 28 -1.93 4.32
 1 -5 -2 4636.57 180.26
 3 -4 -7 249.29 12.69
 3 -22 -1 507.13 21.92
 3 -35 7 5.9 5.55
 3 -39 11 33.14 6.61
 4 22 -12 171.98 9.76
 4 10 -11 250.56 12.87
 4 -24 -2 159.81 9.95
 4 -26 -1 10.21 6.7
 4 -33 3 3.89 7.06
 4 -37 6 -0.17 7.22
 4 -41 10 1.15 6.17
 4 -45 17 9.46 6.65
 5 20 -13 29.06 7.27
 5 9 -12 106.56 8.65
 5 -11 -8 -2.42 6.82
 5 -20 -5 4.06 6.72
 5 -38 5 23.5 7.11
 6 4 -12 27.64 7.89
 6 -10 -9 106.18 10.55
 6 -22 -5 44.77 8.78
 6 -38 4 29.95 8.76
 7 8 -13 16.71 8.17
 -3 25 12 1.42 6.93
 -3 26 12 20.61 7.13
 -3 33 12 287.19 15.26
 -3 34 12 10.8 7.36
 -3 18 13 5.88 6.83
 -3 42 13 5.61 8.58
 -3 14 14 84.33 8.69
 -3 46 14 7.89 8.57
 -3 11 15 19.46 7.37
 -3 2 21 30.49 7.9
 -3 1 28 11.38 8.62
 -2 34 5 226.5 11.97
 -2 35 5 6.01 6.53
 -2 44 6 32.68 7.44
 -2 10 7 1517.38 60.18
 -2 49 7 -3.48 7.7
 -2 53 8 19.68 8.1
 -2 -7 14 81.16 6.43
 -2 -12 19 180.12 9.56
 -2 -14 24 1.15 5.74
 -2 -13 29 1.79 6.4
 -2 -11 32 6.17 7.25
 -1 44 1 -3.14 5.52
 -1 9 2 154.27 7.97
 -1 -21 17 62.76 4.63
 -1 -23 21 13.05 4.48
 -1 -23 28 17.94 5.25
 0 42 -3 4.05 4.49
 2 -28 5 57.7 5.54
 2 -32 8 9.57 4.68
 2 -36 12 19.56 5.05
 3 15 -10 27.06 5.19
 3 -17 -3 204.88 11.29
 3 -24 0 468.4 20.46
 3 -31 4 213.94 11.29
 3 -36 8 162.91 9.75
 3 -38 10 -3.6 6.04
 3 -41 14 -0.46 5.52
 4 23 -12 6.04 5.71
 4 -10 -7 93.71 8.15
 4 -19 -4 5.61 6.53
 4 -38 7 2.48 7.37
 4 -39 8 13.12 6.56
 4 -40 9 16.99 6.95
 4 -43 13 29.67 6.89
 5 21 -13 59.9 7.93
 5 -7 -9 220.54 12.83
 5 -14 -7 262.7 13.93
 5 -17 -6 88.53 8.44
 5 -39 6 7.34 6.98
 5 -40 7 42.94 7.47
 5 -41 8 -0.78 6.97
 6 12 -13 22.15 8.92
 6 -32 0 -2.32 7.35
 6 -39 5 0.25 7.3
 7 9 -13 1.13 8.02
 7 2 -12 44.72 8.38
 -3 23 12 67.6 7.9
 -3 24 12 26.17 7.56
 -3 37 12 4.34 7.66
 -3 17 13 285.45 14.36
 -3 43 13 105.15 9.75
 -3 13 14 36.16 7.14
 -3 8 16 53.51 7.32
 -3 6 17 5.83 6.94
 -3 1 22 3.59 7.57
 -3 0 24 221.03 12.79
 -3 0 25 45.63 8.57
 -3 0 26 20.86 8.25
 -3 1 29 -1.4 8.33
 -2 24 5 545.36 23.64
 -2 36 5 341.09 16.22
 -2 15 6 36.51 5.92
 -2 45 6 3.34 7.54
 -2 50 7 114.5 10.02
 -2 6 8 88.08 6.69
 -2 3 9 699.31 28.71
 -2 -2 11 303.33 14.04
 -2 -14 23 85.7 7.61
 -2 -14 26 9.61 5.9
 -2 -14 27 81.83 7.63
 -2 -12 31 13.16 6.97
 -1 15 1 634.35 25.57
 1 18 -6 0.7 1.8
 1 -1 -3 9.93 4.24
 1 -22 5 202.69 9.5
 1 -29 10 319.87 13.44
 2 14 -8 245.67 11.14
 2 1 -6 7.72 4.51
 2 -38 15 76.47 5.82
 2 -39 17 2.78 4.11
 2 -40 20 3.85 3.71
 3 7 -9 0.77 6.26
 3 -11 -5 314.56 15.14
 3 -37 9 4.87 6.08
 3 -42 16 2.29 5.42
 4 24 -12 290.45 13.79
 4 -6 -8 9.23 6.3
 4 -44 15 2.42 6.42
 5 22 -13 72.28 8.07
 5 10 -12 23.6 6.96
 5 3 -11 107.38 8.86
 5 -2 -10 78.14 8.44
 5 -22 -4 10.48 6.84
 5 -32 1 9.36 8.06
 5 -35 3 61.94 8.92
 5 -44 12 0.12 7.47
 6 5 -12 74.5 9.44
 6 -1 -11 5.51 8.63
 6 -13 -8 5.57 8.04
 6 -19 -6 215.92 13.12
 6 -24 -4 94.7 9.58
 6 -30 -1 12.55 8.36
 6 -35 2 5.73 7.64
 -3 22 12 1.84 6.87
 -3 38 12 1.95 7.57
 -3 16 13 -2.44 6.78
 -3 44 13 -2.05 7.82
 -3 47 14 15.13 8.48
 -3 10 15 381.1 17.94
 -3 3 19 119.93 9.18
 -3 2 20 3.79 7.16
 -3 1 21 22.18 7.54
 -3 0 23 163.21 11.29
 -3 0 27 17.43 7.7
 -3 0 28 0.26 7.61
 -2 23 5 58.49 7.88
 -2 37 5 13.33 6.57
 -2 54 8 -0.58 7.85
 -2 57 9 51.42 8.52
 -2 -4 12 282.91 13.36
 -2 -13 20 1.75 5.68
 -2 -13 30 1.77 6.41
 -1 29 0 902.77 36.47
 -1 30 0 28.19 5.72
 -1 31 0 922.66 37.26
 -1 45 1 152.19 9.24
 -1 51 2 4.2 7.51
 1 -11 0 401.64 16.61
 1 -16 2 68.32 4.82
 1 -31 12 8.78 2.98
 2 -7 -4 1153.3 45.85
 2 -16 -1 252.42 11.82
 2 -33 9 4.37 4.55
 2 -34 10 66.83 5.71
 2 -35 11 29.15 4.91
 3 -14 -4 13.8 7.23
 3 -43 19 22.11 5.61
 4 25 -12 2.85 5.57
 4 11 -11 4.35 5.72
 4 4 -10 153.67 9.64
 4 -13 -6 31.79 7.09
 4 -16 -5 343.81 16.19
 4 -31 2 54.19 7.6
 4 -34 4 111.38 9.21
 5 23 -13 7.93 7.48
 5 -10 -8 257.93 14.08
 5 -30 0 5.35 8.17
 5 -46 16 0 7.4
 6 13 -13 -0.5 7.66
 6 -16 -7 14.2 9.03
 6 -26 -3 69.4 9.06
 6 -28 -2 58.84 7.77
 7 10 -13 91.91 9.48
 7 3 -12 10.51 8.42
 -3 21 12 320.17 15.85
 -3 39 12 40.26 9.07
 -3 40 12 6.86 8.72
 -3 45 13 59.21 9.34
 -3 12 14 137.74 9.43
 -3 7 16 9.5 7.36
 -3 4 18 106.33 8.77
 -3 0 22 75.75 8.49
 -2 22 5 678.59 28.49
 -2 38 5 245.53 12.79
 -2 39 5 22.43 6.6
 -2 14 6 1239.64 49.51
 -2 46 6 80.55 8.89
 -2 51 7 3.36 7.91
 -2 0 10 -1.69 5.66
 -2 -14 22 119.76 8.38
 -2 -14 28 93.63 8
 -2 -11 33 5.08 7.84
 -1 27 0 228.04 11.07
 -1 28 0 1.57 5.65
 -1 32 0 52.62 6.13
 -1 33 0 740.68 30.21
 -1 -23 29 11.14 5.34
 0 43 -3 316.25 14.11
 1 42 -6 12.18 3.12
 1 -8 -1 872.87 34.55
 1 -30 11 40.51 3.74
 3 16 -10 400.16 17.27
 3 -29 3 170.25 9.89
 3 -32 5 12.7 6.11
 4 26 -12 272.34 13.14
 4 -21 -3 125.37 8.75
 4 -42 12 15.5 7.11
 4 -45 18 1.79 6.61
 5 24 -13 90.01 8.44
 5 25 -13 3.34 6.27
 5 11 -12 57.6 7.98
 5 4 -11 -0.32 6.78
 5 -6 -9 2.98 6.49
 5 -19 -5 157.58 10.35
 5 -24 -3 10.77 7.02
 5 -26 -2 94.67 9.3
 5 -36 4 -2.88 7.29
 5 -45 14 3.74 7.05
 6 14 -13 21.52 8.17
 6 6 -12 10.41 8.53
 6 0 -11 252.18 14.12
 6 -9 -9 29.75 9.12
 6 -21 -5 70.81 9.23
 6 -33 1 44.93 7.92
 6 -36 3 25.65 8.17
 7 11 -13 3.02 8.03
 -3 20 12 41.25 7.43
 -3 41 12 61.3 8.93
 -3 15 13 246.77 12.98
 -3 46 13 0.5 8.39
 -3 9 15 52.34 7.71
 -3 -1 24 4.4 7.78
 -3 -1 25 3.53 7.14
 -3 -1 26 5.75 7.91
 -3 -1 27 2.29 7.82
 -3 0 29 22.17 8.16
 -2 21 5 384.16 17.32
 -2 47 6 -2.68 7.58
 -2 9 7 997.14 40.03
 -2 55 8 28.63 8.1
 -2 58 9 1.6 8.05
 -2 -10 16 57.35 5.84
 -2 -11 17 33.73 5.35
 -2 -12 18 56.51 5.72
 -2 -12 32 -2.99 7.65
 -1 26 0 45.5 5.74
 -1 34 0 1.49 4.99
 -1 35 0 95.37 7.1
 -1 46 1 18.35 6.15
 -1 52 2 75.18 8.41
 -1 4 3 636.7 25.73
 1 -20 4 416.73 17.18
 1 -25 7 2.08 3.85
 2 7 -7 502.81 20.68
 2 -3 -5 96.31 6.31
 2 -26 4 466.11 20.01
 3 -3 -7 280.68 13.52
 3 -7 -6 860.39 35.18
 3 -19 -2 26.52 7.56
 3 -40 13 71.71 7.03
 4 27 -12 9.54 5.66
 4 28 -12 154.51 9.24
 4 29 -12 1.88 5.45
 4 12 -11 450.4 19.88
 4 -9 -7 266.21 13.54
 4 -29 1 154.69 9.51
 4 -35 5 37.68 7.75
 5 -13 -7 1.83 6.7
 5 -16 -6 75.54 8.18
 5 -33 2 62.53 8.52
 5 -43 11 62.6 8.26
 6 -12 -8 102.4 10.59
 6 -37 4 1.98 7.9
 7 4 -12 26.05 8.68
 -3 28 11 22.11 6.87
 -3 29 11 233.44 12.67
 -3 30 11 -2.45 6.62
 -3 31 11 235.14 12.75
 -3 32 11 15.66 7.11
 -3 19 12 392.99 18.27
 -3 42 12 2.17 7.81
 -3 14 13 13.84 7.16
 -3 11 14 149.15 9.74
 -3 3 18 55.4 7.37
 -3 2 19 62.17 7.54
 -3 1 20 29.34 7.46
 -3 0 21 25.22 7.45
 -3 -1 23 -1.38 7.77
 -3 -1 28 11.32 8.41
 -3 0 30 19.6 8.98
 -2 20 5 93.57 8.29
 -2 40 5 187.48 10.77
 -2 52 7 40.81 9
 -2 5 8 1644.45 64.98
 -2 -9 15 143.07 8.16
 -2 -14 21 286.91 13.8
 -2 -14 29 45.22 7.29
 -2 -13 31 -1.14 7.18
 -1 25 0 1.75 4.89
 -1 36 0 4.79 5.31
 -1 -15 11 37.97 4.02
 -1 -22 18 208.35 9.7
 -1 -23 20 40.96 4.83
 -1 -24 24 73.08 5.92
 -1 -24 25 108.69 7.05
 0 17 -3 2742.5 106.57
 1 -18 3 69 4.73
 2 15 -8 108.26 6.47
 2 -10 -3 79.39 6.19
 2 -13 -2 201.8 10.27
 2 -29 6 333.67 14.85
 3 8 -9 135.06 9.08
 3 -43 20 9.52 5.4
 4 5 -10 314.38 14.93
 4 -5 -8 1299.48 52.28
 4 -18 -4 17.82 7.06
 4 -23 -2 130.39 9.47
 4 -25 -1 13.26 7
 5 12 -12 66.39 8.09
 5 -1 -10 21.56 7.25
 5 -37 5 5.19 7.88
 5 -42 10 -4.14 7.14
 6 15 -13 28.91 7.99
 6 -4 -10 42.28 8.47
 6 -15 -7 68.41 9.01
 6 -18 -6 -1.34 8.15
 6 -23 -4 24.06 8.14
 6 -31 0 63.65 8.5
 7 12 -13 110.49 10.07
 -3 25 11 1.09 6.82
 -3 26 11 52.41 7.65
 -3 27 11 63.29 8.51
 -3 36 11 89.15 9.52
 -3 18 12 8.49 6.89
 -3 43 12 70.65 8.79
 -3 47 13 21.32 8.63
 -3 8 15 73.74 7.5
 -3 6 16 4 6.39
 -2 41 5 64.17 7.2
 -2 13 6 69.57 6.67
 -2 48 6 94.11 9.86
 -2 56 8 6.55 8.1
 -2 2 9 78.27 6.67
 -2 -13 19 2.72 5.24
 -2 -15 24 107.69 8.18
 -2 -15 26 14.5 5.94
 -1 24 0 252.53 11.73
 -1 37 0 5.5 5.59
 -1 14 1 1433.07 56.28
 -1 47 1 52.33 7.05
 -1 -24 23 64.56 5.69
 -1 -24 26 72.36 6.13
 0 44 -3 2.09 4.74
 1 4 -4 96.21 5.64
 2 -18 0 167.25 9.03
 3 17 -10 69.12 5.88
 3 -21 -1 27.03 6.84
 3 -27 2 169.71 10.06
 3 -33 6 4.11 5.79
 4 13 -11 3.44 5.69
 4 -12 -6 389.56 18.05
 4 -32 3 32.21 6.55
 4 -36 6 34.67 7.37
 4 -43 14 60.98 7.53
 4 -44 16 0.71 6.59
 5 5 -11 252.77 13.23
 5 -5 -9 244.29 13.37
 5 -9 -8 20.6 6.96
 5 -21 -4 132.53 9.66
 5 -31 1 45.55 8.4
 5 -38 6 55.09 8.46
 5 -44 13 4.31 7.97
 6 16 -13 0.83 8.37
 6 7 -12 54.98 8.9
 6 1 -11 1.62 8.68
 6 -8 -9 24.24 8.2
 6 -25 -3 -3.56 7.92
 6 -27 -2 12.7 8.11
 6 -29 -1 31.45 7.16
 6 -34 2 11.6 8.01
 6 -38 5 35.04 8.1
 7 13 -13 1.38 7.98
 7 5 -12 25.41 8.7
 -3 24 11 92.56 8.39
 -3 37 11 3.53 7.65
 -3 38 11 98.46 10.28
 -3 17 12 486.87 21.76
 -3 44 12 -1.71 7.62
 -3 13 13 34.78 6.87
 -3 48 13 7.64 7.71
 -3 10 14 125.38 9.03
 -3 -1 22 9.73 7.41
 -3 -2 24 151.39 10.72
 -3 -2 25 53.32 7.97
 -3 -2 26 10.22 7.22
 -3 -2 27 4.98 8.07
 -2 19 5 211.68 11.22
 -2 42 5 49.52 7.14
 -2 53 7 28.38 8.79
 -2 -3 11 215.82 11.11
 -2 -8 14 201.8 10.41
 -2 -15 23 25.99 6.03
 -2 -15 27 5.8 6.08
 -2 -14 30 23.88 6.98
 -2 -12 33 5.68 7.72
 -1 38 0 84 6.75
 -1 -10 8 387.23 15.76
 -1 -24 27 15.53 5.1
 -1 -23 30 12.73 5.61
 2 2 -6 2436.35 95.29
 2 -40 21 3.06 3.77
 3 -10 -5 59.94 7.41
 3 -16 -3 401.72 18.47
 3 -23 0 56.35 7.16
 3 -25 1 5.16 5.82
 3 -41 15 8.09 5.56
 3 -42 17 -1.9 5.41
 4 -15 -5 36.02 7.44
 4 -37 7 0.97 7.02
 4 -40 10 32.57 7.29
 5 13 -12 0.78 7.04
 5 -34 3 16.9 7.7
 5 -39 7 0.98 6.74
 5 -40 8 44.89 7.93
 5 -45 15 0.95 7.33
 6 17 -13 97.9 9.3
 6 -20 -5 8.42 8.14
 7 0 -11 32.54 7.79
 7 14 -13 61.9 8.92
 6 8 -12 5.11 8.31
 7 6 -12 -0.29 8.3
 5 6 -11 -0.54 6.65
 6 2 -11 181.02 11.82
 4 6 -10 7.53 6.02
 5 0 -10 117.57 9.41
 6 -3 -10 -0.31 7.86
 6 -11 -8 10.96 8.24
 5 -12 -7 402.08 19.03
 5 -15 -6 112.31 9.68
 5 -18 -5 27.56 7.13
 3 -13 -4 16.38 6.6
 4 -20 -3 38.59 7.1
 5 -23 -3 24.21 7.72
 5 -25 -2 15.84 7.75
 5 -27 -1 16.63 7.75
 -1 23 0 281.61 12.64
 5 -29 0 25.47 8.17
 -1 48 1 66.76 7.97
 2 -20 1 231.67 11.56
 6 -32 1 -0.6 7.3
 -1 8 2 138.09 7.63
 2 -22 2 415.82 18.09
 4 -30 2 -2.07 6.39
 6 -35 3 6.7 7.94
 3 -30 4 4.9 5.76
 -2 43 5 19.86 7.67
 -2 49 6 10.37 7.97
 -2 8 7 420.46 18.26
 -2 57 8 34.7 9.03
 4 -38 8 29.55 7.17
 4 -39 9 7.89 7.1
 -2 -1 10 167.76 9.34
 -3 22 11 49.27 7.92
 -3 23 11 116.04 9.18
 -3 39 11 7.91 7.93
 -3 45 12 74 8.84
 3 -39 12 22.03 6.09
 -3 49 13 -1.07 7.44
 2 -37 14 -0.03 4.65
 -3 7 15 129.72 9.18
 -3 2 18 184.35 10.88
 -3 1 19 12.61 6.92
 -3 0 20 -0.01 7.02
 -3 -2 23 89.98 9.02
 0 -31 24 16.31 3.37
 0 -31 25 39.95 4.1
 -3 -2 28 -0.1 7.87
 -2 -15 28 4.69 5.99
 -3 -1 30 -4.07 8.48
 -2 -13 32 0.27 7.17
 6 18 -13 4.45 8.11
 7 15 -13 -6.19 8.68
 5 14 -12 37 7.11
 7 7 -12 15.78 8.46
 4 14 -11 320.42 15.09
 7 1 -11 -0.62 8.57
 3 18 -10 66.68 5.71
 3 9 -9 1.26 6.16
 6 -7 -9 66.81 9.03
 4 -4 -8 27.07 6.57
 3 -2 -7 215.41 11.64
 4 -8 -7 12.83 6.55
 6 -14 -7 31.02 8.52
 3 -6 -6 1.09 6.42
 6 -17 -6 199.31 13.35
 6 -22 -4 59.79 8.94
 0 45 -3 181.05 9.39
 -1 39 0 141.78 8.65
 -1 0 4 1925.75 75.2
 4 -33 4 27.09 7.33
 5 -35 4 31.77 7.67
 -2 18 5 197.63 10.51
 -2 44 5 9.82 7
 -1 -3 5 2668.37 103.92
 -2 12 6 1234.15 49.18
 -2 50 6 105.93 9.56
 -2 54 7 6.31 8.32
 -1 -8 7 36.66 3.5
 2 -30 7 22.17 5.12
 3 -34 7 132.39 8.47
 -3 21 11 120.17 9.24
 -3 40 11 41.63 8.2
 -3 16 12 83.65 8.16
 -3 46 12 5.02 7.55
 5 -43 12 57.96 8.54
 4 -42 13 2.58 6.83
 -3 5 16 0.48 6.8
 -2 -14 20 190.64 10.17
 -3 -1 21 28.06 7.54
 -2 -15 22 31.83 6.35
 -1 -24 22 0.81 4.43
 -1 -24 28 15.83 5.33
 6 19 -13 120.26 10.14
 7 16 -13 22.8 7.82
 6 9 -12 31.76 8.73
 4 1 -9 0.01 5.65
 5 -4 -9 56.22 7.53
 2 16 -8 27.26 4.46
 5 -8 -8 118.26 9.34
 2 8 -7 422.25 17.66
 2 -6 -4 54.25 5.34
 5 -20 -4 5.89 7.15
 6 -24 -3 113.73 10.3
 3 -18 -2 -0.31 7.12
 4 -22 -2 191.17 10.96
 -1 22 0 254.59 11.56
 -1 40 0 138.67 8.74
 6 -30 0 5.64 8.24
 4 -28 1 124.04 8.96
 5 -32 2 16.31 8.16
 6 -36 4 53.38 8.76
 -2 4 8 171.29 9.17
 3 -35 8 23.28 6.27
 -3 20 11 116.21 9.43
 -3 41 11 101.46 10.48
 -3 42 11 -3.92 8.8
 3 -38 11 44.58 6.64
 -3 15 12 458.19 20.51
 -3 47 12 17.49 8.56
 -2 -7 13 47.63 6.13
 -1 -19 14 542.25 21.9
 5 -44 14 5.13 7.25
 -1 -20 15 -0.02 3.36
 5 -45 16 6.62 7.55
 4 -44 17 4.39 6.7
 2 -39 18 5.32 4.06
 -3 -2 22 63.22 8.13
 0 -31 23 10.48 3.06
 -3 -3 24 2.76 6.96
 -3 -3 25 2.76 7.52
 -3 -3 26 25.29 7.83
 0 -31 26 41.44 4.35
 -3 -3 27 18.28 7.85
 -2 -15 29 -3.72 6.15
 -3 -2 30 14.63 8.03
 -2 -14 31 0.98 6.63
 6 20 -13 16.22 8.15
 5 15 -12 70.74 8.06
 7 8 -12 17.89 8.27
 4 15 -11 -1.52 5.86
 5 7 -11 290.23 14.53
 6 3 -11 15.26 8.74
 7 2 -11 27.46 8.93
 3 19 -10 54.52 5.54
 4 7 -10 209.53 10.72
 5 1 -10 19.12 7.4
 6 -2 -10 152.59 10.95
 6 -10 -8 62.37 8.78
 4 -11 -6 19.61 6.56
 2 -2 -5 920.96 36.76
 6 -19 -5 124.23 10.52
 4 -17 -4 7.35 6.42
 6 -26 -2 99.1 9.68
 2 -15 -1 635.58 26.09
 4 -24 -1 96.06 8.15
 -1 41 0 221.21 11.31
 4 -26 0 22.63 6.88
 -1 13 1 3.66 4.11
 -1 49 1 2.4 6.85
 6 -33 2 35.63 8.46
 3 -28 3 38.82 6.28
 -2 29 4 243.97 12.48
 -2 30 4 5.87 6.1
 -2 31 4 379.71 17.29
 -2 32 4 118.15 8.61
 -2 33 4 171.2 10.05
 -2 17 5 11.26 5.74
 -2 45 5 26.11 7.46
 2 -27 5 346.47 15.43
 4 -34 5 79.02 8.09
 5 -36 5 22.82 7.94
 6 -37 5 1.34 7.98
 -2 51 6 2.68 7.67
 -2 55 7 3.53 8.48
 -2 1 9 171.18 9.47
 3 -36 9 51.65 7.19
 3 -37 10 -3.11 6.13
 -3 43 11 43.38 9.04
 5 -42 11 1.74 7.12
 -3 11 13 3.19 6.49
 -3 6 15 -2.29 6.23
 4 -43 15 61.9 7.69
 -2 -11 16 46.8 5.46
 2 -38 16 162.42 8.55
 -2 -12 17 0.93 4.81
 -3 0 19 103.01 8.81
 -3 -1 20 28.22 7.94
 2 -40 22 10.23 3.8
 -3 -3 23 -5.1 6.98
 -3 -3 28 63.81 8.91
 6 21 -13 74.06 9.09
 7 17 -13 -0.63 7.71
 5 16 -12 12.6 6.73
 6 10 -12 54.24 8.74
 6 -6 -9 10.42 8.19
 5 -11 -7 7.38 6.88
 6 -13 -7 13.31 8.34
 6 -16 -6 1.9 8.26
 3 -9 -5 936.86 38.31
 4 -14 -5 464.31 21.03
 5 -17 -5 224.73 12.47
 0 46 -3 10.03 5.11
 5 -22 -3 2.57 6.99
 1 -4 -2 506.58 20.77
 -1 21 0 470.76 19.5
 1 -13 1 102.73 5.7
 5 -30 1 23.97 8.41
 4 -31 3 4.58 6.18
 -2 27 4 201.39 11.25
 -2 28 4 229.58 12.19
 -2 34 4 219.01 11.62
 -2 35 4 58.97 7.63
 -2 36 4 205.42 11.35
 -2 46 5 66.75 9
 3 -31 5 39.12 6.17
 -2 11 6 71.78 6.44
 5 -37 6 -1.26 6.82
 6 -38 6 43.77 9.08
 -2 7 7 485.44 20.71
 -3 27 10 2.81 7.49
 -3 28 10 49.56 7.39
 -3 29 10 77.17 7.99
 -3 30 10 -0.15 6.76
 -3 31 10 94.32 9.07
 -3 35 10 11.04 7.21
 5 -41 10 14.72 7.32
 -3 19 11 211.86 11.97
 -3 44 11 3.38 8.68
 -3 14 12 3.71 5.73
 -3 48 12 -1.77 8.41
 4 -41 12 7.68 6.98
 -1 -18 13 3.01 3.23
 2 -36 13 0.3 5.07
 -3 8 14 143.86 9.28
 3 -40 14 63.36 6.75
 -2 -10 15 214.49 10.46
 -1 -21 16 124.46 6.63
 -3 1 18 7.44 6.48
 -2 -13 18 -2.79 4.77
 3 -42 18 2.97 5.55
 -1 -23 19 32.6 4.36
 -3 -2 21 28.14 8.31
 -2 -15 21 14.03 5.5
 -2 -16 25 -2.74 5.82
 -2 -16 26 8.15 5.81
 -3 -3 29 10.46 8.35
 -1 -24 29 2.12 5.2
 -2 -15 30 4.84 6.28
 -2 -13 33 2.37 8.02
 7 18 -13 -2.75 7.64
 6 11 -12 3.77 8.15
 7 9 -12 3.05 7.58
 4 16 -11 172.54 9.89
 5 8 -11 -2.03 6.52
 6 4 -11 37.46 8.35
 3 10 -9 805.64 32.94
 4 -3 -8 610.36 25.91
 5 -7 -8 107.89 9.43
 4 -7 -7 236.84 12.33
 5 -14 -6 270.53 14.34
 6 -21 -4 34.66 8.7
 2 -9 -3 2604.11 101.9
 3 -15 -3 127.59 8.81
 2 -12 -2 1.44 4.58
 5 -24 -2 85.68 8.93
 3 -20 -1 151.25 9.59
 -1 42 0 18.51 6.2
 -1 50 1 59.92 8.07
 6 -31 1 112.06 9.57
 5 -33 3 151.05 10.86
 6 -34 3 16.65 8.07
 -2 26 4 212.06 11.68
 -2 37 4 -0.31 6.62
 -2 16 5 1102.66 44.2
 -2 52 6 50.16 9.06
 1 -23 6 11.03 4.04
 -2 56 7 6.65 8.5
 5 -38 7 89.31 8.91
 1 -26 8 23.84 3.89
 2 -31 8 220.62 10.71
 5 -39 8 3.21 7.41
 5 -40 9 18.57 7.28
 -3 25 10 2.76 7.51
 -3 26 10 245.33 13.09
 -3 36 10 178.84 11.7
 -3 37 10 2.93 7.35
 -3 18 11 34.92 7.02
 -3 45 11 65.27 9.34
 -3 49 12 -4.66 7.65
 -3 10 13 55.64 7.69
 -3 2 17 315.15 15.24
 5 -45 17 9.61 7.81
 -2 -14 19 91.39 6.91
 -3 -3 22 88.22 9.08
 -3 -4 25 21.38 7.46
 -3 -4 26 8.15 7.31
 -3 -4 27 -0.07 7.48
 -2 -16 27 17.72 6.02
 0 -31 27 23.77 4.15
 -3 -3 30 3.18 8.23
 -2 -14 32 2.7 7.1
 5 17 -12 190.67 11.34
 7 3 -11 24.72 8.84
 3 20 -10 151.05 8.34
 4 8 -10 120.32 8.43
 5 2 -10 74.02 8.34
 6 -1 -10 0.82 8.67
 7 -2 -10 0.55 7.18
 4 2 -9 83.78 7.22
 3 4 -8 178.98 10.14
 6 -9 -8 53.27 8.78
 3 -1 -7 51.75 7.27
 2 3 -6 67.46 5.4
 3 -12 -4 196.12 11.16
 1 0 -3 9573.42 371.52
 4 -19 -3 108.08 8.38
 6 -23 -3 8.84 9.04
 5 -26 -1 193.51 12.07
 3 -22 0 393.34 18.04
 6 -29 0 28.81 8.76
 -2 38 4 114.13 8.59
 -2 47 5 17.01 7.56
 -1 -6 6 56.64 4.21
 4 -35 6 62.03 7.75
 -3 24 10 249.11 13.28
 -3 38 10 149.59 11.09
 -3 39 10 0 7.63
 -2 -2 10 4.16 5.43
 -3 46 11 20.33 8.48
 -2 -4 11 32.37 5.6
 -3 13 12 193.92 10.94
 -3 50 12 0.15 7.54
 5 -43 13 15.84 7.43
 -3 7 14 210.92 11.84
 -2 -9 14 85.76 6.35
 -3 5 15 50.04 6.88
 3 -41 16 29.67 5.98
 4 -44 18 -1.79 6.69
 -3 -1 19 12.73 6.63
 -2 -16 23 25.82 5.97
 2 -40 23 10.02 3.78
 -3 -4 24 38.81 7.76
 -2 -16 28 49.86 6.93
 6 12 -12 85.22 9.47
 7 10 -12 56.78 9.04
 6 5 -11 18.84 8.71
 2 17 -8 422.1 17.56
 3 -5 -6 777.56 32.16
 6 -18 -5 -3.55 7.97
 5 -19 -4 240.78 12.96
 6 -25 -2 -0.13 7.9
 -1 20 0 31.97 4.61
 -1 43 0 249.59 12.33
 2 -17 0 539.84 22.47
 -1 51 1 -3.2 6.91
 3 -24 1 119.46 8.43
 4 -29 2 126.2 9.44
 5 -31 2 83.86 9.26
 -1 3 3 1947.34 76.11
 -2 39 4 64.06 7.21
 2 -25 4 85.52 7.2
 5 -34 4 1.66 7.41
 6 -35 4 2.23 7.93
 -2 48 5 126.54 10.01
 -2 53 6 1.8 8.31
 3 -32 6 68.15 7.03
 4 -36 7 0.14 6.87
 -2 3 8 1043.63 41.7
 2 -32 9 15.16 4.8
 -3 23 10 16.92 6.88
 -3 40 10 79.8 9.03
 -1 -14 10 1057.22 41.59
 4 -39 10 -0.51 6.6
 2 -35 12 46.34 5.47
 4 -42 14 -0.44 6.65
 1 -33 15 88.43 5.11
 5 -44 15 0.27 7.27
 -3 0 18 290.09 14.48
 -3 -2 20 1.96 6.85
 -4 24 21 53.96 8.85
 -4 25 21 -1.21 8.28
 -3 -3 21 127.55 9.68
 -4 21 22 50.84 9.66
 -4 22 22 7.44 8.24
 -3 -4 23 15.64 7.5
 -3 -4 29 1 7.9
 -3 -3 31 -3.07 8.45
 -2 -15 31 2.05 6.39
 5 18 -12 -1.74 7.03
 7 11 -12 0.37 8.1
 4 17 -11 0.97 6.16
 5 9 -11 168.47 10.45
 7 4 -11 13.22 7.85
 3 21 -10 2.5 4.67
 5 3 -10 252.76 13.48
 6 0 -10 219.06 13.47
 7 -1 -10 0.22 7.95
 3 11 -9 25.21 6.28
 2 9 -7 1022.61 40.56
 5 -10 -7 324.35 16.12
 6 -12 -7 24.08 8.47
 4 -10 -6 325.48 16.05
 6 -15 -6 98.97 9.92
 4 -13 -5 62.9 8.14
 4 -16 -4 247.78 12.83
 0 16 -3 104.51 4.89
 4 -21 -2 372.03 17.21
 -1 44 0 0.13 5.57
 -1 7 2 356.42 15.2
 6 -32 2 -1.12 7.9
 -2 41 4 128.76 9.05
 3 -29 4 195.83 10.78
 4 -32 4 0.33 6.83
 -2 15 5 3.17 5.63
 -2 10 6 2557.16 100.32
 -2 6 7 9.26 5.08
 4 -37 8 -0.26 6.84
 4 -38 9 62.92 7.58
 -3 22 10 278.62 14.32
 -3 41 10 12.63 8.44
 -3 42 10 19.71 8.71
 2 -33 10 1.66 4.35
 -3 16 11 40 6.87
 -3 47 11 17.39 8.46
 2 -34 11 54.65 5.42
 -3 12 12 7.06 6.29
 -3 51 12 11.36 8.68
 5 -42 12 1.7 7.8
 -3 9 13 114.93 8.34
 4 -43 16 25.96 6.9
 -1 -22 17 153.01 7.64
 -4 26 20 70.72 9.17
 -4 27 20 1.34 8.13
 -2 -15 20 5.56 5.17
 -4 22 21 44.91 9.53
 -4 23 21 12.68 8.27
 -4 20 22 3.27 8.15
 -2 -16 22 63.96 6.77
 0 -31 22 4.69 2.75
 -1 -25 25 0.27 4.47
 -3 -5 26 51.72 8.09
 -3 -5 27 83.19 8.91
 -2 -16 29 25.42 7.03
 -3 -4 30 11.76 8.28
 -1 -24 30 2.92 4.71
 5 19 -12 249.34 13.32
 6 13 -12 -0.26 8.87
 4 9 -10 172.6 10.19
 4 3 -9 252.75 12.89
 4 -2 -8 77.8 7.66
 5 -6 -8 4.55 6.99
 4 -6 -7 1.74 7.04
 1 19 -6 1783.67 69.31
 5 -13 -6 30.84 7.23
 5 -16 -5 45.37 8.05
 6 -20 -4 11.02 8.33
 5 -21 -3 131.6 9.57
 3 -17 -2 170.6 10.1
 1 -7 -1 805.52 31.99
 4 -23 -1 148.11 9.57
 1 -10 0 -2.01 3.93
 4 -25 0 14.15 6.94
 -1 12 1 1721.31 67.41
 5 -29 1 20.8 8.18
 -2 22 4 187.43 10.46
 -2 49 5 3.64 8.25
 5 -35 5 17.73 7.7
 6 -36 5 54.05 8.65
 -2 54 6 19.73 8.27
 2 -28 6 58.82 5.54
 -2 0 9 108.79 7.32
 -3 21 10 4.1 6.5
 -3 43 10 11.36 8.85
 -3 48 11 17.81 8.41
 -1 -17 12 854.91 33.86
 -2 -8 13 73.83 6.73
 -3 6 14 44.59 7.15
 -3 4 15 112.56 8.28
 3 -42 19 2.85 5.63
 4 -44 19 3.08 6.63
 -4 24 20 92.42 9.69
 -4 25 20 -4.12 8.12
 -4 21 21 58.67 9.07
 -4 19 22 98.62 9.59
 -3 -4 22 37.73 8.02
 -3 -5 24 11.25 7.31
 -1 -25 24 -0.46 4.46
 -3 -5 25 13.73 7.38
 -1 -25 26 0.34 4.58
 7 12 -12 53.99 8.92
 4 18 -11 17.87 6.05
 5 10 -11 -1.24 6.72
 6 6 -11 0.42 8.4
 7 5 -11 66.79 8.83
 3 22 -10 270.42 12.47
 3 5 -8 132.39 8.79
 6 -8 -8 13.07 8.91
 2 -1 -5 53.56 5.01
 3 -8 -5 -0.01 6.34
 2 -5 -4 929.33 37.13
 5 -23 -2 1.12 7.45
 -1 45 0 269.16 13.27
 2 -19 1 4.68 5.18
 6 -30 1 -0.01 8.05
 1 -15 2 1179.79 46.38
 6 -33 3 9.94 8.01
 -2 42 4 0.56 6.4
 6 -37 6 -0.2 7.5
 3 -33 7 36.55 6.31
 6 -38 7 9.2 8.63
 -3 20 10 164.98 10.11
 -3 44 10 11.78 8.63
 -3 15 11 201.82 11.39
 -3 49 11 -0.01 7.63
 5 -41 11 34.16 7.55
 -3 11 12 52.85 7.25
 5 -43 14 10.84 7.48
 -2 -12 16 104.91 7.08
 5 -44 16 1.41 7.55
 -2 -13 17 7.55 4.91
 -3 -1 18 17.45 6.31
 -4 27 19 3.48 8.23
 -4 28 19 30.93 8.23
 -4 29 19 -3.04 8.21
 -4 30 19 12.5 8.19
 -3 -2 19 51.25 7.59
 2 -39 19 8.1 4.15
 -4 23 20 2.93 8.25
 -3 -3 20 242.46 12.98
 -4 20 21 14.47 8.03
 -4 18 22 2.27 7.83
 -4 17 23 81.3 9.46
 -4 16 24 2.43 7.99
 -1 -25 27 -0.49 4.8
 -3 -5 29 55.38 8.48
 -2 -16 30 6.23 6.29
 -3 -4 31 12.68 8.13
 -2 -15 32 15.55 7.22
 5 20 -12 0.71 6.87
 6 14 -12 49.5 8.88
 5 4 -10 9.31 6.98
 6 1 -10 3.32 7.97
 7 0 -10 2.14 8.71
 3 0 -7 227.41 12.01
 6 -11 -7 5.49 8.11
 6 -17 -5 160.29 11.34
 3 -14 -3 330.64 16.07
 4 -18 -3 3.23 6.24
 6 -22 -3 68.02 9.21
 5 -25 -1 4.57 6.89
 6 -28 0 23.65 7.93
 2 -21 2 3.54 5.34
 4 -30 3 20.55 6.57
 5 -32 3 2.23 7.97
 -2 21 4 136.09 9.13
 -2 43 4 65.76 7.49
 -2 14 5 1808.74 71.39
 -2 50 5 171.37 11.34
 4 -33 5 57.07 8.07
 -2 9 6 3.81 5.69
 -2 55 6 2.89 8.24
 5 -36 6 52.93 7.75
 -3 29 9 2.75 7.5
 -3 30 9 6.81 6.71
 -3 33 9 1.55 5.75
 -3 34 9 245.6 13.12
 -3 35 9 -0.97 7.59
 -3 45 10 20.86 8.68
 -3 50 11 9.82 8.53
 3 -38 12 139.62 9.08
 -3 8 13 41.77 7.4
 4 -41 13 31.34 7.06
 -2 -11 15 51.5 5.39
 -3 0 17 336.92 16.03
 -2 -14 18 35.31 5.13
 -4 25 19 4.23 8.31
 -4 26 19 94.85 9.81
 -4 21 20 11.36 8
 -4 22 20 51.15 9.51
 -1 -24 20 108.28 6.44
 -4 19 21 70.85 9.21
 -3 -4 21 23.69 7.68
 -4 16 23 -0.49 7.85
 -3 -5 23 3.98 7.23
 -1 -25 23 4.81 4.38
 -4 15 24 27.76 8.29
 -2 -17 25 105.06 8.13
 -2 -17 27 5.57 5.8
 -3 -5 30 8.01 8.61
 5 21 -12 159.15 10.34
 6 15 -12 15.83 8.29
 7 13 -12 1.68 8.14
 4 19 -11 6.04 5.59
 6 7 -11 17.1 8.43
 7 6 -11 -0.75 7.54
 3 23 -10 11.83 4.77
 4 10 -10 213.85 11.54
 3 12 -9 1260.26 50.26
 2 18 -8 1.99 4.05
 5 -9 -7 -2.71 6.88
 3 -4 -6 28.41 6.09
 4 -9 -6 195.65 11.35
 6 -14 -6 2.84 8.37
 1 5 -4 902.83 35.53
 3 -11 -4 404.98 18.24
 5 -18 -4 17.43 7.58
 6 -24 -2 63.64 9.81
 2 -14 -1 1411.02 55.81
 3 -19 -1 118.24 8.67
 6 -26 -1 85.71 9.86
 -1 46 0 19.8 6.17
 3 -27 3 134.85 8.65
 -2 20 4 115.68 8.56
 -2 44 4 18.39 7.71
 6 -34 4 31.39 8.23
 -2 51 5 -1.28 7.5
 5 -37 7 -3.13 7.57
 -2 2 8 600.16 24.86
 3 -34 8 74.84 6.99
 5 -38 8 98.14 9.23
 -3 27 9 26.05 7
 -3 28 9 228.43 12.51
 -3 36 9 256.63 14.02
 -3 37 9 -2.08 7.1
 -3 38 9 222.38 13.16
 1 -27 9 107.92 5.94
 5 -39 9 5.27 7.18
 -3 46 10 29.88 8.85
 -3 14 11 72.98 7.57
 -2 -5 11 636.22 26.17
 3 -37 11 -1.92 6.23
 -3 5 14 116.79 8.82
 -3 3 15 0 6.6
 3 -40 15 18 5.85
 3 -41 17 44.01 6.27
 4 -43 17 13.89 6.84
 -4 30 18 -2.25 8.21
 -4 31 18 16.2 8.51
 -4 32 18 4.03 8.33
 -4 33 18 6.52 7.93
 -4 23 19 4.47 8.01
 -4 24 19 106.82 10.05
 -4 20 20 16.69 8.48
 -4 18 21 1.79 7.95
 -2 -16 21 154.3 9.07
 -4 15 23 42.23 8.53
 -4 14 24 6.02 7.85
 -3 -6 25 2.66 7.09
 -3 -6 26 9.59 7.11
 -3 -6 27 1.79 7.15
 -2 -17 28 -1.91 5.99
 -1 -25 28 -0.91 4.86
 -2 -16 31 2.28 6.38
 5 22 -12 9.67 7.68
 7 14 -12 52.86 8.79
 4 20 -11 30.97 5.93
 5 11 -11 37.87 6.76
 7 1 -10 5.75 7.91
 4 4 -9 54.87 6.47
 4 -1 -8 21.64 6.42
 5 -5 -8 137.96 10.26
 6 -7 -8 145.77 11
 2 4 -6 156.96 8.11
 5 -12 -6 211.51 12.33
 4 -12 -5 428.37 19.78
 5 -15 -5 102.6 8.74
 0 31 -4 956.1 37.85
 0 32 -4 0.07 3.79
 0 33 -4 408.38 16.96
 0 34 -4 0.99 3.63
 4 -15 -4 -1.59 6.47
 6 -19 -4 43.71 8.9
 2 -8 -3 150.03 8.18
 5 -30 2 0.51 8.08
 6 -31 2 81.8 9.49
 -2 45 4 64.43 8.26
 5 -33 4 147.18 10.79
 3 -30 5 39.07 6.23
 4 -34 6 12.18 7.19
 -2 5 7 300.36 13.67
 -3 25 9 4.21 7.41
 -3 26 9 577.71 25.11
 -3 39 9 -0.48 7.46
 3 -35 9 31.74 6.67
 -3 18 10 82.71 7.9
 -3 47 10 3.84 8.28
 -2 -3 10 692.21 28.39
 3 -36 10 7.98 6.32
 -3 51 11 11.23 8.6
 -3 10 12 14.76 6.56
 4 -40 12 38.41 7.19
 -3 7 13 676.12 28.62
 5 -42 13 2.23 7.68
 4 -42 15 2.49 6.72
 2 -38 17 92.37 6.34
 -4 27 18 22.26 8.59
 -4 28 18 12.91 8.46
 -4 29 18 19.64 9.27
 -1 -23 18 11.45 3.76
 -4 22 19 63.61 9.18
 -2 -15 19 102.03 6.93
 -4 19 20 19.38 8.26
 3 -42 20 1.46 5.6
 -4 17 21 60.18 9.03
 -3 -5 22 140.22 10.21
 -4 14 23 2.85 8.74
 -2 -17 23 100.45 7.54
 -3 -6 24 3.7 7.01
 -4 13 25 5.66 8.67
 -3 -6 28 -2.75 8.18
 -2 -17 29 1.21 5.9
 -3 -5 31 -2.76 8.2
 6 16 -12 25.76 9.04
 6 8 -11 27.53 8
 7 7 -11 66.11 8.66
 3 24 -10 259.05 12.04
 5 5 -10 286.29 14.59
 6 2 -10 170.33 12.2
 7 -3 -9 39.27 8.88
 2 10 -7 1535.04 60.33
 4 -5 -7 294.76 14.53
 0 30 -4 27.84 4.3
 0 35 -4 92.46 5.68
 5 -20 -3 -1.38 6.7
 0 9 -2 762.68 29.75
 2 -11 -2 66.77 5.81
 4 -20 -2 27.29 7.36
 -1 47 0 79.13 7.48
 3 -21 0 163.96 10.44
 3 -23 1 194.37 10.88
 4 -28 2 132.89 9.24
 1 -17 3 130.67 6.65
 -2 19 4 399.51 17.87
 -1 -1 4 288.83 12.52
 1 -19 4 10.34 3.59
 -2 13 5 193.1 10.19
 -2 52 5 62.37 9.06
 2 -26 5 33.41 5.51
 6 -35 5 -0.22 7.92
 2 -29 7 238.35 11.43
 -3 24 9 472.23 21.13
 -3 40 9 84.89 9.61
 -3 41 9 4.56 8.31
 -3 13 11 64.27 7.53
 -3 52 11 18.79 8.59
 -2 -10 14 506.21 21.18
 5 -44 17 0.58 7.77
 -4 25 18 15.23 8.2
 -4 26 18 74.2 9.88
 -3 -2 18 185.06 10.72
 -4 21 19 3.81 8.17
 -3 -3 19 132.73 9.67
 -4 18 20 1.62 8.26
 -3 -4 20 0.8 7
 -4 16 21 31.11 8.41
 -4 13 24 9.2 8.83
 -4 12 25 25.67 8.88
 -3 -6 29 7.46 8.4
 -1 -25 29 2.31 5.18
 5 23 -12 43.3 7.91
 7 15 -12 9.09 8.13
 4 21 -11 8.81 5.66
 5 12 -11 12.16 6.75
 4 11 -10 45.94 6.83
 7 2 -10 -0.27 8.12
 5 0 -9 288.31 14.49
 3 6 -8 43.49 6.5
 5 -8 -7 126.54 10.1
 6 -10 -7 11.82 8.23
 6 -13 -6 0.62 8.14
 1 11 -5 171.5 7.43
 6 -16 -5 26.25 8.36
 0 29 -4 552.1 22.34
 0 36 -4 48.66 4.6
 6 -21 -3 4.54 8.11
 5 -22 -2 99.65 8.69
 4 -22 -1 75.14 7.59
 -1 11 1 815.97 32.43
 5 -28 1 60.39 8.03
 6 -29 1 68.71 9.42
 6 -32 3 8.18 8.04
 -2 46 4 16 7.37
 4 -31 4 54.71 7.73
 5 -34 5 14.53 7.4
 6 -36 6 29.43 8.34
 4 -35 7 50.19 7.98
 -3 23 9 6.88 6.78
 -3 42 9 28.92 7.84
 -2 -1 9 181.72 9.61
 -3 17 10 61.96 7.99
 -3 48 10 39.74 8.88
 4 -39 11 -1.03 6.65
 -3 9 12 602.73 25.84
 1 -32 14 6.36 2.98
 5 -43 15 1.65 7.4
 -4 31 17 94.52 10.03
 -4 32 17 1.84 8.44
 -4 33 17 58.51 9.25
 -4 34 17 17.82 8.62
 -4 35 17 18.69 9.22
 -3 -1 17 3.96 6.58
 -4 23 18 10.76 8.31
 -4 24 18 125.38 10.68
 -4 20 19 17.78 8.27
 -4 17 20 22.26 8.42
 -3 -5 21 180.62 11.46
 -4 14 22 8.09 7.96
 -1 -25 22 0.88 4.25
 -4 13 23 11.96 8.41
 -3 -6 23 0.9 7.23
 -4 12 24 9.21 7.75
 -3 -6 30 2.04 7.59
 -2 -16 32 -0.86 6.73
 5 24 -12 26.75 7.68
 6 17 -12 32.78 8.17
 7 16 -12 27.68 9.01
 6 9 -11 11.87 8.61
 7 8 -11 10.82 8.58
 3 25 -10 0.97 4.43
 6 3 -10 3.08 7.87
 3 13 -9 88.98 7.48
 6 -2 -9 102.49 9.81
 2 19 -8 285.14 12.24
 5 -4 -8 60.17 7.91
 6 -6 -8 8.61 7.65
 3 1 -7 56.49 7.33
 3 -7 -5 1131.42 45.54
 0 37 -4 3.02 4.06
 5 -17 -4 291.23 14.94
 3 -16 -2 229.74 12.06
 6 -23 -2 7.72 8.13
 5 -24 -1 181.86 11.09
 6 -25 -1 -2.05 8.08
 -1 48 0 6.29 6.56
 4 -24 0 2.87 6.97
 5 -31 3 157.68 11.16
 -2 47 4 12.97 8.14
 -2 53 5 -0.19 8.1
 -1 -4 5 21.32 3.63
 -2 8 6 1789.42 70.54
 3 -31 6 3.54 5.94
 6 -37 7 0.32 7.89
 4 -36 8 16.1 7.73
 6 -38 8 2.59 8.2
 -3 22 9 430.75 19.56
 -3 43 9 5.1 7.92
 4 -37 9 3.13 6.92
 -3 16 10 415.52 19.02
 -3 49 10 0.59 7.74
 4 -38 10 96.18 8.68
 -3 12 11 342.61 16.18
 -3 53 11 32.8 8.68
 5 -41 12 30.12 8.05
 -3 6 13 6.39 7.01
 -3 4 14 54.56 7.57
 2 -36 14 43.34 5.57
 3 -39 14 -2.31 5.88
 -3 2 15 413.84 18.88
 -4 27 17 4.74 9.12
 -4 28 17 35.59 8.66
 -4 29 17 87.4 9.71
 -4 30 17 3.91 9.14
 -4 22 18 64.63 9.27
 4 -43 18 0.39 6.83
 -4 19 19 0.4 8.25
 1 -35 19 -0.64 2.45
 -2 -16 20 140.42 8.36
 3 -42 21 0.13 5.58
 -4 13 22 -1.5 8.57
 -2 -17 22 50 6.26
 -4 12 23 3.09 8.64
 -4 11 25 2.04 8.65
 -3 -7 25 31.49 7.36
 -3 -7 26 47.43 7.58
 -3 -7 28 50.57 7.99
 -2 -17 30 8.99 6.2
 5 25 -12 -1.76 7.67
 6 18 -12 2.48 8.71
 7 17 -12 16.27 7.94
 4 22 -11 249.85 12.54
 5 13 -11 0.56 7.07
 5 6 -10 2.13 6.49
 7 -2 -9 -0.46 8.19
 3 -3 -6 197.76 11.2
 4 -8 -6 89.69 8.09
 5 -11 -6 7.51 6.96
 5 -14 -5 149.31 10.41
 0 28 -4 46.24 4.46
 0 38 -4 9.06 4.22
 6 -18 -4 5.9 8.43
 4 -17 -3 118.96 8.76
 2 -16 0 649.24 26.57
 -1 6 2 63.06 5.84
 -2 30 3 22.73 6.32
 -2 31 3 629.86 26.62
 -2 32 3 10.27 6.05
 -2 33 3 490.95 21.32
 -2 34 3 34.93 6.57
 -2 35 3 123.98 9.01
 -2 36 3 106.42 8.2
 -2 18 4 5.85 6.3
 3 -28 4 164.77 9.84
 -2 12 5 1429.41 56.68
 5 -35 6 19 8.18
 1 -24 7 100.47 6.15
 -3 21 9 2.88 6.81
 -3 44 9 6.4 7.75
 -3 50 10 28.2 8.81
 1 -28 10 34.35 3.8
 -1 -16 11 73.66 5
 5 -40 11 1.71 7.18
 -2 -9 13 3.25 5.01
 4 -41 14 29.41 7.48
 -3 0 16 321.91 15.74
 -4 25 17 -2.53 9.12
 -4 26 17 56.95 9.22
 -4 21 18 51.95 8.98
 -4 18 19 1.02 8.11
 -4 16 20 41.33 9.24
 -3 -6 22 3.54 7.32
 -4 11 24 0.94 8.38
 -3 -7 24 18.25 7.22
 -4 10 25 15.82 8.45
 -2 -18 26 5.94 5.67
 -3 -7 29 39.84 8.06
 -3 -6 31 2.97 8.66
 5 26 -12 43.14 7.64
 6 19 -12 48.98 8.22
 6 10 -11 112.06 10.25
 7 9 -11 29.72 8.69
 3 26 -10 241.48 11.27
 4 12 -10 272.62 13.44
 7 3 -10 31.51 9.3
 5 1 -9 9.76 6.66
 4 -4 -7 11.88 6.65
 6 -9 -7 104.66 9.78
 2 0 -5 1185.73 46.96
 4 -11 -5 10.49 6.94
 2 -4 -4 166.65 9
 3 -10 -4 116.93 8.54
 4 -14 -4 610.76 26.16
 3 -13 -3 174.54 10.24
 1 -3 -2 261.2 11.75
 -1 31 -1 1048.63 42.03
 -1 32 -1 0.71 4.84
 -1 33 -1 729.32 29.59
 -1 34 -1 12.13 5.16
 -1 35 -1 44.27 5.48
 -1 49 0 12.88 6.86
 6 -30 2 2.85 8.29
 -2 28 3 59.42 7.45
 -2 29 3 392.08 17.83
 -2 37 3 0.9 6.7
 -2 38 3 51.53 6.82
 -1 2 3 1275.61 50.09
 4 -29 3 6.09 6.99
 -2 48 4 54.74 8.23
 2 -24 4 634.65 26.37
 6 -33 4 2.47 7.9
 -2 54 5 21.83 8.3
 4 -32 5 4.36 7.09
 -2 4 7 196.58 9.96
 5 -36 7 91.71 9.15
 -2 1 8 400.51 17.32
 -1 -11 8 230.31 9.83
 2 -30 8 30.15 5.11
 -3 45 9 2.64 8.58
 -3 15 10 29.98 7.19
 5 -39 10 2.83 7.64
 -3 11 11 163.83 10.51
 -3 8 12 0 6.53
 5 -42 14 7.84 7.93
 -2 -13 16 1.25 4.93
 4 -42 16 -0.51 6.81
 -4 24 17 93.55 9.88
 -2 -14 17 -0.13 4.57
 -4 20 18 21.16 8.53
 -3 -3 18 53.84 6.82
 3 -41 18 41.37 6.34
 -4 17 19 3.65 8
 -4 15 20 11.37 8.06
 -3 -5 20 334.11 16.32
 2 -39 20 7.34 4.22
 -4 12 22 16.28 8.02
 -4 11 23 2.22 7.75
 -4 10 24 6.91 8.4
 -2 -18 25 -0.8 5.4
 -2 -18 27 0.36 5.6
 -2 -18 28 8.7 5.93
 -3 -7 30 13.07 8.36
 -2 -17 31 16.55 6.63
 7 18 -12 -3.03 7.9
 4 23 -11 2.18 5.42
 5 14 -11 1.23 6.94
 6 4 -10 40.68 8.91
 3 14 -9 1749.1 69.09
 6 -1 -9 1.54 8.6
 7 -1 -9 1.07 8.77
 3 7 -8 20.98 6.73
 6 -5 -8 146.63 10.92
 5 -7 -7 -3.15 6.87
 6 -12 -6 -1.03 8.22
 6 -15 -5 144.33 11.21
 0 27 -4 227.43 10.02
 0 39 -4 48.75 4.93
 5 -19 -3 261.55 14.2
 6 -20 -3 11.02 8.29
 4 -19 -2 393.94 18.14
 -1 29 -1 1018.12 40.79
 -1 30 -1 31.73 5.87
 -1 36 -1 -1.19 5.21
 -1 37 -1 19.95 5.44
 3 -18 -1 6.12 6.47
 1 -12 1 183.5 8.61
 6 -28 1 3.63 8.38
 5 -29 2 74.11 9.08
 -2 27 3 303.96 14.85
 -2 39 3 38.68 7.27
 -2 17 4 1545.94 61.26
 -2 49 4 -2.66 7.99
 5 -32 4 0 7.87
 6 -34 5 37.95 8.47
 -1 -9 7 234 10.04
 3 -32 7 49.99 6.71
 -3 32 8 -0.51 6.73
 -3 33 8 26.8 7.1
 -3 34 8 109.93 8.84
 -3 35 8 5.47 6.69
 -3 36 8 298.12 15.32
 5 -37 8 4.22 7.47
 -3 20 9 137.53 9.39
 -3 46 9 15.8 7.82
 5 -38 9 46.63 8.21
 -3 51 10 -0.06 8.42
 -3 3 14 146.44 9.29
 -4 29 16 86.99 10.51
 -4 30 16 3.62 8.34
 -4 31 16 105.32 10.05
 -4 32 16 1.19 8.58
 -4 33 16 71.36 9.56
 -4 34 16 0.73 8.27
 -4 35 16 25.83 8.34
 -4 36 16 1.02 8.2
 -4 37 16 0.71 8.76
 3 -40 16 7.84 5.78
 5 -43 16 0.78 7.4
 -4 23 17 10.8 8.43
 -3 -2 17 331.9 15.85
 -4 19 18 79.31 9.45
 -2 -15 18 120.73 7.42
 -4 16 19 35.8 9.5
 -4 14 20 106.3 10.58
 -3 -6 21 1.77 7.36
 -3 -7 23 -0.39 6.59
 -4 9 25 10.98 8.64
 -4 9 26 6 8.71
 -3 -6 32 7.69 9.24
 6 20 -12 14.85 8.4
 7 19 -12 5.14 8.57
 4 24 -11 286.76 13.71
 6 11 -11 0.86 8.33
 7 10 -11 27.5 8.57
 3 27 -10 0.87 4.39
 5 7 -10 265.48 13.78
 7 4 -10 5.47 8.88
 4 6 -9 86.89 7.51
 5 -3 -8 81.27 8.38
 2 11 -7 68.27 5.15
 1 1 -3 13.27 4.15
 5 -21 -2 93.6 8.61
 6 -22 -2 35.61 8.64
 -1 28 -1 6.51 5.34
 -1 38 -1 5.15 5.56
 0 4 -1 2923.83 113.38
 2 -18 1 71.31 6.12
 5 -27 1 9.9 7.52
 4 -27 2 15.09 6.83
 -2 26 3 296.55 14.3
 -2 40 3 19.15 7
 2 -22 3 428.74 18.71
 3 -26 3 52.03 6.67
 6 -31 3 42.35 8.76
 -2 55 5 -0.43 6.97
 -2 7 6 45.82 5.72
 4 -33 6 187.54 11.52
 -3 28 8 192 11.39
 -3 37 8 0 6.97
 -3 38 8 229.71 12.79
 -3 19 9 6.54 6.61
 -3 47 9 1.78 7.75
 2 -31 9 7.16 4.8
 -3 14 10 491.22 21.86
 -3 52 10 20.88 7.82
 -2 -4 10 19.6 5.64
 -2 -6 11 44.89 5.91
 1 -29 11 71.38 4.88
 -3 5 13 934 38.23
 1 -31 13 71.73 4.47
 2 -35 13 58.17 6
 4 -40 13 18.32 6.95
 -2 -12 15 281.4 12.8
 -4 27 16 35.4 8.86
 -4 28 16 9.5 8.47
 -4 21 17 66.07 10.04
 -4 22 17 24.96 9.4
 -4 18 18 -4.09 8.09
 -1 -24 19 124.76 6.85
 4 -43 19 2.23 7.01
 -4 12 21 85.98 9.35
 -2 -17 21 3.58 5.15
 0 -31 21 38.71 3.06
 -4 11 22 8.94 8.65
 -4 10 23 2.61 8.3
 -4 9 24 17.89 8.64
 -3 -8 25 6.36 7.24
 -4 8 26 4.8 8.74
 -3 -8 26 0.12 6.76
 -3 -8 28 4.06 7.11
 -2 -18 29 5.54 6.28
 -3 -7 31 1.73 7.9
 6 21 -12 35.37 8.31
 5 15 -11 84.02 8.17
 7 11 -11 10.35 8.3
 3 28 -10 48.4 4.98
 4 13 -10 6.01 6.41
 6 5 -10 -0.69 8.47
 5 2 -9 179.14 10.84
 6 0 -9 142.69 11.34
 2 20 -8 205.26 9.67
 3 2 -7 204.23 10.78
 6 -8 -7 11.79 8.78
 5 -10 -6 236.62 13.12
 0 40 -4 2.61 4.21
 5 -16 -4 29.56 7.51
 6 -17 -4 36.32 8.57
 -1 39 -1 126.63 8.04
 2 -13 -1 34.06 5.05
 4 -21 -1 453.55 20.25
 5 -23 -1 11.16 7.01
 6 -24 -1 61.96 9.72
 -1 50 0 16.49 7.11
 3 -20 0 36.03 7.32
 5 -25 0 -3.06 7.25
 2 -20 2 290.43 13.51
 -2 25 3 84.68 8.14
 -2 41 3 124.45 8.77
 -2 50 4 43.48 8.72
 -2 11 5 39.86 5.72
 2 -27 6 72.29 6.24
 6 -35 6 4.24 7.93
 6 -36 7 16.94 7.91
 -3 27 8 13.01 6.72
 -3 39 8 11.7 8.13
 -3 40 8 123.61 10.34
 3 -33 8 90.07 7.46
 -3 48 9 56.26 9.31
 -2 -2 9 81.5 6.22
 -3 53 10 12.89 8.29
 -3 10 11 328.02 15.89
 -3 7 12 995.8 40.61
 1 -30 12 2.58 3.19
 5 -41 13 6.42 7.96
 -4 25 16 4.02 8.46
 -4 26 16 9.85 8.59
 -3 -1 16 6.69 7.07
 -4 20 17 2.09 9.02
 -4 17 18 72.11 9.33
 -4 15 19 4.84 8.31
 -2 -16 19 21.55 5.04
 -4 10 22 28.43 8.95
 -3 -7 22 115.49 9.14
 -2 -18 23 -4.7 5.43
 -4 8 25 2.7 7.45
 -1 -26 25 114.85 7.06
 -1 -26 26 39.51 5.21
 -1 -26 27 27.39 5.1
 -3 -8 29 3.95 7.39
 -2 -17 32 19.77 7.02
 6 22 -12 68.74 8.99
 4 25 -11 -2.26 5.68
 6 12 -11 161.89 11.66
 3 29 -10 59.84 5.25
 5 8 -10 14.35 6.94
 7 5 -10 96.26 9.65
 7 0 -9 4.59 8.31
 6 -4 -8 10.51 8.13
 4 -3 -7 221.79 12.53
 4 -7 -6 260.82 13.89
 6 -11 -6 30.13 9.14
 3 -6 -5 -0.13 6.05
 5 -13 -5 22.64 8.19
 6 -14 -5 92.42 10.46
 0 26 -4 39.95 3.97
 2 -7 -3 1472.53 58.13
 4 -16 -3 84.3 7.7
 -1 27 -1 432.37 18.51
 -1 40 -1 3.13 5.54
 -1 16 0 931.25 36.95
 4 -23 0 93.96 8.55
 -1 10 1 1204.69 47.44
 3 -22 1 44.87 7.14
 5 -30 3 15.53 8.17
 -2 16 4 202.61 10.49
 4 -30 4 39.15 7.3
 3 -29 5 103.62 8.14
 5 -33 5 79.95 8.76
 4 -34 7 1.02 7.42
 -3 25 8 1.02 7.24
 -3 26 8 411.97 19.15
 -3 41 8 9.53 7.72
 6 -37 8 3.68 8.7
 -3 18 9 6.77 6.48
 -3 49 9 0.35 8.24
 2 -32 10 7.92 4.66
 2 -34 12 16.09 5
 3 -37 12 0.04 6.14
 -2 -11 14 19.47 5.15
 -1 -20 14 2.56 3.19
 -1 -21 15 374.4 15.51
 4 -41 15 34.88 7.25
 -4 24 16 11.09 8.31
 2 -37 16 15.12 4.74
 4 -42 17 2.35 6.89
 5 -43 17 7.59 7.83
 -4 14 19 136.95 10.86
 -3 -5 19 132.64 9.39
 -4 11 21 0.18 8.41
 -4 9 23 63.68 9.3
 -4 8 24 1 7.75
 -3 -8 24 51.94 8.11
 -4 7 26 8.13 8.6
 -3 -8 30 7.39 7.52
 -2 -18 30 5.03 6.21
 -3 -7 32 -2.04 8.28
 6 23 -12 15.02 8.13
 4 26 -11 258.82 12.73
 5 16 -11 0.95 6.98
 7 12 -11 14.02 8.45
 3 30 -10 0.47 3.96
 4 14 -10 172.28 9.86
 3 15 -9 127.27 8.39
 4 7 -9 788.42 32.64
 5 -6 -7 -0.25 6.91
 3 -2 -6 96.31 7.71
 4 -10 -5 296.55 14.99
 0 41 -4 208.86 10.07
 4 -13 -4 7.41 7.38
 5 -18 -3 -1.45 7.04
 6 -19 -3 3.49 8.29
 2 -10 -2 167.73 8.92
 3 -15 -2 66.22 7.35
 -1 26 -1 13.09 5.47
 -1 41 -1 189.67 10.33
 6 -29 2 65.94 9.28
 -2 43 3 133.14 9.41
 -2 51 4 2.08 7.62
 6 -32 4 7.12 8.02
 5 -34 6 30.77 7.56
 -3 24 8 301.44 14.57
 -3 42 8 46.27 9.2
 -3 43 8 5.13 8.55
 4 -35 8 38.92 8.08
 3 -34 9 15.41 6.01
 -3 13 10 84.6 8.8
 -3 54 10 8.36 7.9
 3 -35 10 96.69 7.97
 2 -33 11 73.5 5.89
 3 -36 11 47.95 7.05
 4 -38 11 93.25 8.51
 5 -40 12 3.36 7.29
 -3 4 13 2.06 6
 -3 2 14 229.75 12.25
 -4 30 15 -0.81 8.39
 -4 31 15 147.58 11.27
 -4 32 15 -3.84 8.39
 -4 33 15 93.89 9.93
 -4 34 15 4.96 8.36
 -4 35 15 22.51 8.45
 -4 36 15 5.13 8.44
 -4 37 15 4.07 8.26
 5 -42 15 0.24 7.5
 -4 23 16 16.63 8.55
 -1 -22 16 140.95 7.06
 -4 19 17 121.69 10.92
 -3 -3 17 2.75 6.25
 -4 16 18 65.03 9.03
 -3 -4 18 94.99 7.75
 2 -38 18 25.21 4.72
 3 -41 19 23.64 6.07
 -3 -6 20 1.57 6.98
 -4 9 22 37.98 8.85
 -4 8 23 -1.03 8.23
 -3 -8 23 20.92 6.86
 -1 -26 24 73.24 5.7
 -4 7 25 32.44 8.97
 -1 -26 28 9.77 4.93
 4 27 -11 11.23 5.67
 6 13 -11 0.24 8.39
 3 31 -10 85.17 5.78
 6 6 -10 0.02 8.57
 7 6 -10 1.98 8.09
 5 3 -9 174.11 11.02
 6 1 -9 1.27 8.04
 7 1 -9 -1.44 9.13
 3 8 -8 134.96 8.67
 3 -9 -4 533.05 22.92
 0 15 -3 494.28 19.48
 3 -12 -3 507.68 22.25
 1 -6 -1 610.05 24.55
 1 -9 0 2332.68 90.99
 6 -27 1 20.92 7.81
 5 -28 2 16.87 8.57
 -2 44 3 0.37 7.1
 -2 52 4 27.27 7.88
 -1 -7 6 2002.77 78.09
 -2 3 7 129.32 7.71
 -3 23 8 33.65 7.51
 -3 44 8 5.88 8.43
 -3 17 9 4.97 6.57
 -3 50 9 75.36 9.53
 4 -36 9 53.89 7.73
 4 -37 10 -0.15 6.72
 -3 9 11 350.06 16.58
 -3 6 12 27.87 7.36
 -4 27 15 36.34 9.6
 -4 28 15 11.04 8.17
 -4 29 15 142.24 11.4
 -4 38 15 5.4 8.25
 3 -39 15 7.8 5.8
 -4 22 16 3.62 8.49
 -4 18 17 -0.04 8.14
 -4 15 18 50.01 8.74
 -4 13 19 -2.95 8.12
 -2 -17 20 0.29 5.16
 -4 10 21 36.95 9.13
 -3 -7 21 168.44 10.66
 2 -39 21 10.21 4.2
 -2 -18 22 2.53 5.25
 -4 7 24 63.58 9.22
 -4 6 26 -2.24 8.38
 -3 -9 26 18.15 6.82
 -4 6 27 1.97 8.73
 -3 -9 27 51 7.82
 -3 -9 28 33.2 7.49
 -3 -8 31 13.49 8.02
 -2 -18 31 2.32 6.43
 4 28 -11 101.74 7.5
 5 17 -11 189.97 11.4
 7 13 -11 2.21 8.33
 3 32 -10 35.34 4.57
 3 33 -10 34.44 4.35
 3 34 -10 99.42 6.2
 5 9 -10 131.94 9.42
 6 -7 -7 217.99 13.05
 5 -9 -6 91.14 8.62
 2 1 -5 45.51 5.09
 0 42 -4 -0.11 4.29
 5 -15 -4 105.78 8.95
 6 -16 -4 70.53 9.29
 4 -18 -2 -1.46 6.44
 5 -20 -2 39.87 7.2
 6 -21 -2 14.45 9.14
 -1 25 -1 92.63 6.83
 -1 42 -1 9.7 5.5
 6 -23 -1 16.45 8.23
 6 -25 0 -5.32 7.77
 -2 45 3 192.18 11.74
 4 -28 3 110.39 8.68
 -2 15 4 361.94 16.14
 3 -27 4 131.21 8.39
 5 -31 4 267.93 14.58
 -2 10 5 1501.33 59.4
 4 -31 5 76.62 8.42
 6 -33 5 -1.96 7.86
 -2 6 6 49.75 6.27
 1 -22 6 184.83 8.79
 3 -30 6 1.79 6.41
 5 -35 7 3.65 7.02
 -3 45 8 1.43 8.49
 -2 0 8 397.22 17.18
 5 -36 8 90.27 8.78
 -3 51 9 5.5 7.48
 -3 12 10 224.44 12.35
 -3 55 10 0.74 8.49
 5 -38 10 3.01 7.56
 -2 -10 13 406.63 17.63
 -1 -19 13 302.41 12.69
 -4 26 15 31.93 8.73
 -4 21 16 138.35 11.47
 -3 -2 16 459.52 20.43
 -4 17 17 147.12 11.18
 3 -40 17 1.88 5.66
 5 -43 18 22.53 8.19
 -4 8 22 7.03 8.4
 -4 6 25 -0.57 8.53
 -3 -9 25 35.59 7.04
 -2 -19 26 69.67 6.79
 -2 -19 27 0.02 4.97
 -2 -19 28 -3.78 5.78
 -3 -9 29 20.04 7.29
 -1 -26 29 -0.3 5.09
 4 29 -11 17.53 5.97
 6 14 -11 98.07 9.97
 7 14 -11 24.35 8.53
 4 15 -10 107.04 7.85
 6 7 -10 7.71 7.97
 7 7 -10 89.59 9.54
 3 16 -9 341.29 15.32
 2 21 -8 312.26 13.43
 2 12 -7 234.72 10.77
 4 -6 -6 20.08 7.28
 6 -10 -6 2.99 8
 5 -12 -5 137.3 9.86
 6 -13 -5 22.77 8.52
 0 25 -4 27.91 3.54
 1 6 -4 1083.74 42.46
 2 -3 -4 558.72 23.08
 -1 43 -1 192.19 10.33
 3 -17 -1 86.93 8.41
 5 -22 -1 115.45 9.06
 2 -15 0 227.07 11.01
 5 -24 0 269.22 14.53
 -2 46 3 12.28 7.66
 6 -30 3 -1.81 8.32
 -2 53 4 20.06 8.19
 2 -25 5 32.65 6.01
 6 -34 6 17.18 8.25
 2 -28 7 127.53 7.54
 -3 22 8 381.71 17.96
 -3 46 8 24.73 8.83
 1 -25 8 28.33 4.23
 -3 16 9 345.39 16.66
 -3 52 9 48.55 9.05
 5 -37 9 2.5 7.49
 4 -40 14 1.29 6.66
 5 -41 14 7.55 7.97
 -4 24 15 21.99 9.37
 -4 25 15 -3.09 8.33
 -4 20 16 3.83 8.15
 -4 14 18 111.79 10.26
 -4 12 19 272.96 15.43
 -4 10 20 92.07 10.21
 -4 9 21 29.98 8.93
 -3 -8 22 19.88 7.55
 -4 7 23 114.63 10.48
 -1 -26 23 49.68 5.05
 -4 6 24 1.41 8.29
 -3 -9 24 6.31 6.67
 -2 -19 25 114.48 8.01
 -4 5 27 4.79 8.61
 -3 -9 30 4.88 7.48
 -3 -8 32 3.48 8.19
 4 30 -11 2.23 5.68
 5 18 -11 -0.09 6.96
 4 8 -9 21.94 6.28
 5 4 -9 57.67 8.14
 6 2 -9 100.32 9.52
 7 2 -9 2.98 7.89
 4 -2 -7 0.4 6.7
 5 -5 -7 6.86 7.03
 7 -6 -7 -0.31 9.14
 1 20 -6 39.74 2.58
 0 43 -4 266.8 12.18
 6 -18 -3 3.81 9.06
 -1 24 -1 1.32 4.93
 -1 44 -1 18.16 5.63
 4 -20 -1 -1.89 6.36
 -1 5 2 4476.15 174.03
 1 -14 2 790.58 31.39
 6 -35 7 6.17 8.58
 -3 21 8 64.84 7.43
 -3 47 8 4.12 8.5
 -2 -5 10 1102.79 43.96
 -3 8 11 72.08 7.68
 -3 3 13 652.15 27.58
 -4 33 14 66.86 10.03
 -4 34 14 22.19 9.39
 -4 35 14 13.05 9.22
 -3 1 14 36.03 6.79
 -4 23 15 17.12 8.19
 -4 19 16 177.07 11.96
 -2 -14 16 85.51 6.3
 4 -41 16 16.27 7
 5 -42 16 0 7.53
 -4 16 17 20.66 8.95
 -2 -15 17 144.45 8.26
 -1 -23 17 4 3.3
 -4 13 18 2.62 9.14
 -3 -5 18 86.75 7.76
 4 -42 18 -1.62 7.03
 -3 -6 19 0.07 6.12
 3 -41 20 7.9 5.92
 -4 7 22 65.73 9.43
 -2 -19 24 109.25 7.75
 -4 5 25 75.22 9.44
 -4 5 26 3.98 8.48
 -2 -19 29 1.54 5.81
 6 15 -11 2.73 8.9
 7 15 -11 33.35 8.56
 5 10 -10 49.13 7.23
 6 8 -10 41.56 9.21
 7 8 -10 2.89 8.7
 3 9 -8 -0.06 6.29
 7 -2 -8 19.19 8.2
 6 -6 -7 10.63 8
 3 -1 -6 1.23 6.45
 3 -5 -5 1404.38 55.98
 4 -9 -5 15.14 7.15
 4 -15 -3 28.02 7.43
 5 -17 -3 225.89 12.62
 -1 15 0 370.34 15.5
 4 -22 0 8.82 6.46
 4 -24 1 93.89 8.45
 6 -28 2 5.3 8.44
 -2 21 3 721.99 29.89
 -2 47 3 39.25 8.33
 3 -25 3 24.05 5.8
 5 -29 3 115.41 9.72
 -2 14 4 1395.92 55.4
 -2 54 4 13 8.12
 6 -31 4 22.1 7.66
 5 -32 5 6.48 7.79
 4 -32 6 4.09 7.41
 -3 31 7 83.99 8.84
 -3 32 7 0.73 6.75
 -3 33 7 82.55 8.02
 -3 34 7 49.86 7.36
 -3 35 7 33.57 7.21
 -3 36 7 108.38 8.66
 -3 37 7 2.34 7.44
 -3 20 8 23.29 7.36
 -3 48 8 62.29 9.21
 6 -36 8 4.94 7.9
 -3 15 9 112.27 9.05
 -3 53 9 3.38 8.32
 6 -37 9 -2.83 7.53
 -3 11 10 -0.39 7.42
 -1 -15 10 4.1 3.41
 -3 5 12 749.47 31.25
 5 -40 13 17.62 7.92
 -4 29 14 79.82 9.65
 -4 30 14 4.59 8.27
 -4 31 14 83.97 9.83
 -4 32 14 6.15 9.31
 -4 36 14 29.23 9.39
 -4 37 14 1.86 8.28
 3 -38 14 116.69 8.25
 -4 22 15 3.03 8.06
 -2 -13 15 3.93 4.83
 -4 18 16 4.43 7.61
 -4 15 17 135.51 10.62
 -3 -4 17 173.58 10.6
 -2 -16 18 -1.9 4.57
 -4 9 20 14.34 8.52
 -4 8 21 3.56 8.38
 -2 -18 21 2.33 5.27
 -4 6 23 6.48 8.12
 -3 -9 23 2.67 6.57
 -3 -10 27 -1.93 7.03
 -3 -9 31 -3.47 8.29
 5 19 -11 277.11 14.28
 4 16 -10 47.82 6.66
 7 3 -9 47.94 8.6
 5 -8 -6 109.21 9.31
 0 44 -4 4.33 4.62
 4 -12 -4 450.78 20.39
 6 -15 -4 15.15 8.36
 6 -20 -2 14.7 8.41
 -1 45 -1 154.93 9.42
 3 -19 0 289.26 14.43
 3 -23 2 233.95 12.07
 -2 48 3 23.95 8.16
 -1 -2 4 2019.31 78.77
 4 -29 4 77.74 7.79
 -3 38 7 104.25 9.32
 -3 39 7 22.1 7.3
 3 -31 7 51.92 6.76
 -3 54 9 23.22 8.6
 -2 -3 9 722.35 29.39
 4 -39 13 9.08 6.78
 -4 27 14 25.65 8.73
 -4 28 14 35.25 8.58
 -4 40 14 8.63 8.3
 -4 41 14 37.7 8.62
 -4 21 15 127.18 10.41
 -4 17 16 134.02 10.87
 -4 12 18 160.25 11.28
 -1 -25 20 0.76 3.82
 -3 -8 21 17.37 7.25
 -4 5 24 75.51 9.41
 -3 -10 25 50.58 7.26
 -4 4 26 17.09 9.28
 0 -32 26 0 3.22
 -4 4 27 13.6 8.6
 -3 -10 28 7.75 7.19
 -3 -10 29 4.08 7.43
 -2 -19 30 8.8 6.19
 6 16 -11 23.59 8.51
 7 16 -11 4.09 7.97
 5 11 -10 28.31 6.96
 7 9 -10 60.83 9.33
 3 17 -9 4.62 5.08
 4 9 -9 687.67 28.76
 5 5 -9 253.62 13.47
 6 3 -9 4.5 8.78
 7 -5 -7 33.53 9.59
 6 -9 -6 129.36 10.63
 5 -11 -5 21.7 7.5
 6 -12 -5 155.88 11.38
 5 -14 -4 56.52 7.81
 2 -6 -3 64.4 5.8
 3 -14 -2 875.89 35.99
 5 -19 -2 209.08 12.07
 -1 23 -1 337.08 14.72
 2 -12 -1 982.36 39.32
 6 -22 -1 43.03 9.7
 6 -24 0 39.93 9.47
 2 -17 1 22.31 5.26
 3 -21 1 276.52 14.06
 5 -27 2 24.21 7.6
 -2 20 3 46.01 6.73
 -2 9 5 53.89 6.15
 3 -28 5 107.36 8.05
 6 -32 5 5.38 7.46
 5 -33 6 70.66 8.49
 -3 40 7 42.85 8.56
 -3 41 7 25.33 8.64
 -2 2 7 992.89 39.7
 4 -33 7 234.64 13.01
 -3 19 8 74.82 7.89
 -3 49 8 -0.7 8.36
 -3 14 9 1691.4 67.51
 -3 7 11 625.59 26.68
 -2 -9 12 354.85 15.81
 5 -39 12 7.86 7.45
 -4 26 14 16.96 8.68
 -4 42 14 -4.56 8.3
 -4 20 15 0.47 7.72
 5 -41 15 -3.56 7.55
 -3 -3 16 5.7 6.14
 -4 14 17 71.86 8.95
 5 -42 17 1.34 7.77
 -2 -17 19 61.42 5.87
 4 -42 19 2.55 7.11
 -4 8 20 17.6 8.91
 -4 7 21 91.95 9.39
 -4 6 22 -1.1 8.4
 -3 -9 22 30.55 7.72
 2 -39 22 4.28 4.18
 -4 5 23 64.1 9.24
 -4 4 25 19.2 8.59
 0 -32 25 0.85 3
 0 -32 27 -0.48 3.43
 -3 -10 30 23.47 8.11
 -3 -9 32 0.07 8.74
 5 20 -11 -4.68 7.3
 6 17 -11 8.43 8.12
 7 17 -11 54.3 9.69
 4 17 -10 135.41 8.73
 6 9 -10 -3.06 8.51
 2 22 -8 52.5 4.72
 7 -1 -8 4.54 9.42
 4 -1 -7 35.57 6.98
 5 -4 -7 86.86 8.96
 6 -5 -7 253.96 14.27
 4 -5 -6 134.88 9.73
 1 12 -5 431.6 17.19
 0 24 -4 19.11 3.25
 3 -8 -4 175.9 10.72
 3 -11 -3 61.93 7.22
 4 -17 -2 437.57 19.71
 -1 46 -1 -1.77 5.77
 5 -21 -1 49.63 7.46
 -1 9 1 2581.32 100.66
 2 -19 2 6.7 5.13
 -2 49 3 1.84 8
 -1 1 3 9.78 4.55
 1 -16 3 569.97 22.95
 2 -21 3 309.41 14.2
 6 -29 3 23.55 8.79
 5 -30 4 1.4 7.92
 -2 5 6 17.84 5.2
 -3 27 7 160.37 10.65
 -3 42 7 18.12 8.35
 5 -34 7 49.6 8.75
 -3 50 8 131.34 11.02
 2 -29 8 107.51 7
 3 -32 8 23.12 6.28
 4 -34 8 10.13 7.46
 -3 55 9 1.82 8.45
 -3 10 10 267.43 14.36
 -1 -18 12 116.16 6.17
 -3 2 13 12.98 6.55
 3 -37 13 3.35 6.22
 -4 24 14 41.07 9.12
 -4 25 14 0 8.08
 -3 0 14 265.26 12.97
 -2 -12 14 622.16 25.62
 -4 16 16 -0.53 7.56
 1 -33 16 119.54 6.38
 3 -39 16 6.52 5.93
 -4 13 17 14.7 8.75
 -4 11 18 21.5 8.01
 3 -40 18 5.74 5.91
 2 -38 19 26.01 4.72
 3 -41 21 1.37 5.81
 -1 -26 22 8.02 4.11
 -4 4 24 18.58 8.39
 -3 -10 24 122.94 9.01
 -4 3 26 -0.04 8.35
 -4 3 27 5.02 9.28
 -4 3 28 12.59 9.49
 -2 -19 31 22.04 6.65
 5 21 -11 213.09 12.24
 7 18 -11 0.31 7.86
 7 10 -10 7.13 8.61
 6 4 -9 35.45 9.11
 7 4 -9 1.04 8.87
 3 10 -8 631.78 26.37
 4 4 -8 37.84 6.48
 2 13 -7 61.31 5.06
 0 45 -4 257.95 12.08
 6 -17 -3 2.94 9.22
 2 -9 -2 747.42 30.25
 5 -23 0 -0.49 7.69
 -2 32 2 2.42 6.34
 -2 33 2 576.19 24.63
 -2 34 2 -0.56 6.19
 -2 35 2 193.22 10.93
 -2 36 2 2.71 6.55
 -2 37 2 11.27 6.73
 6 -27 2 30.53 8.95
 -2 19 3 913.77 36.96
 -2 50 3 14.87 8.19
 4 -27 3 -0.2 6.38
 -2 13 4 35.98 5.61
 1 -18 4 26.36 3.81
 4 -30 5 29.53 6.96
 6 -33 6 8.92 7.82
 -3 25 7 46.45 7.69
 -3 43 7 66.29 9.1
 -3 44 7 1.94 8.23
 -3 18 8 113.53 9.02
 -3 51 8 10.57 8.47
 -2 -1 8 388.69 16.71
 5 -35 8 -1.27 7.79
 4 -35 9 8.48 7.04
 5 -36 9 53.26 8.07
 4 -36 10 102.4 9.24
 5 -37 10 -0.37 7.68
 4 -37 11 2.61 7.31
 -3 4 12 105.92 8.62
 3 -36 12 73.44 7.42
 -4 34 13 28.92 9.7
 -4 35 13 7.36 9.12
 -4 23 14 29.8 8.41
 -4 19 15 290.48 15.51
 -3 -2 15 419.05 18.91
 4 -40 15 3.56 6.85
 2 -37 17 -0.66 4.66
 4 -41 17 8.83 7.09
 -3 -6 18 3.13 6.05
 -3 -7 19 180.9 10.52
 -3 -8 20 15.42 7.11
 -4 6 21 5.44 8.26
 -4 5 22 51.74 8.88
 -4 3 25 31.98 8.7
 -3 -10 31 17.46 8.42
 -3 -9 33 2.66 8.57
 6 18 -11 -1.45 8.88
 5 12 -10 22.91 7.06
 6 10 -10 142.09 10.79
 3 18 -9 5.3 5.08
 4 10 -9 14.82 6.07
 5 6 -9 -1.46 7.07
 7 0 -8 29.17 8.64
 7 -4 -7 13.44 8.37
 5 -7 -6 170.4 10.82
 6 -8 -6 1.25 7.99
 2 2 -5 867.43 34.67
 4 -8 -5 122.07 9.39
 6 -14 -4 143.38 11.16
 4 -14 -3 416.19 19.11
 5 -16 -3 -0.14 7.1
 6 -19 -2 51.17 8.88
 -1 22 -1 42.74 5.07
 -1 47 -1 72.29 7.64
 4 -19 -1 643.25 27.33
 -2 30 2 15.93 5.91
 -2 31 2 588.47 24.83
 -2 38 2 0.94 6.1
 -2 39 2 57.65 7.35
 6 -30 4 -0.2 8.16
 2 -26 6 67.99 6.02
 -3 24 7 213.48 12.27
 -3 45 7 40.52 9.07
 6 -34 7 16.97 8.37
 -3 52 8 45.34 8.82
 6 -35 8 10.06 7.99
 -3 13 9 78.6 9.1
 -3 56 9 0.92 8.38
 3 -33 9 150.39 9.37
 3 -34 10 12.49 6.35
 3 -35 11 76.97 7.71
 -4 30 13 20.77 8.66
 -4 31 13 10.66 8.33
 -4 32 13 7.39 8.56
 -4 33 13 9.16 9.34
 -4 39 13 7.4 8.21
 -4 22 14 28.99 8.18
 2 -35 14 87.47 6.86
 5 -40 14 26.61 8.3
 -4 18 15 1.29 7.49
 -4 15 16 93.68 9.82
 -4 12 17 171.41 11.94
 -3 -5 17 14.49 6.44
 -4 10 18 142.54 10.64
 -1 -24 18 305.76 13.13
 -4 7 20 52.48 9.32
 -2 -18 20 33.97 5.62
 4 -42 20 -2.51 7.22
 -2 -19 22 26.65 5.38
 -4 4 23 5.52 8.21
 -3 -10 23 42.95 7.09
 -2 -20 26 4.68 5.22
 -3 -11 27 5.63 6.67
 -2 -20 27 3.76 5.58
 -4 2 28 32.1 8.93
 -3 -11 28 4.03 7.18
 -2 -20 28 7.79 5.65
 5 22 -11 7.61 7.03
 7 19 -11 55.29 9.04
 4 18 -10 2.96 5.72
 7 11 -10 8.98 7.82
 7 5 -9 74.48 9.1
 5 1 -8 9.27 7.29
 6 0 -8 71.44 9.47
 5 -3 -7 5.62 7.66
 3 0 -6 256.31 12.63
 3 -4 -5 -0.68 5.82
 5 -10 -5 147.04 10.31
 6 -11 -5 24.2 8.33
 2 -2 -4 262.31 11.97
 4 -11 -4 -1.49 6.81
 5 -13 -4 3.91 7.26
 1 -2 -2 40.74 4.87
 3 -16 -1 298.66 14.78
 6 -21 -1 58.6 9.05
 -1 14 0 211.32 9.69
 4 -21 0 414.39 18.78
 6 -23 0 10.73 8.3
 4 -23 1 34.39 7.39
 -2 29 2 463.96 20.5
 -2 40 2 -0.15 6.47
 -2 41 2 216.22 11.66
 -2 51 3 28.14 8.06
 5 -28 3 16.7 8.54
 3 -26 4 148.19 9.25
 -2 8 5 1498.64 59.27
 5 -31 5 117.42 10.16
 -3 46 7 12.66 8.71
 -3 17 8 34.87 7.49
 -3 57 9 -2.37 8.65
 1 -26 9 57.86 4.38
 2 -30 9 25.91 5.46
 6 -36 9 -0.14 7.85
 -3 9 10 55.76 8.7
 -3 6 11 12.01 7.84
 -4 28 13 63.23 9.2
 -4 29 13 33.24 8.89
 -4 40 13 39.53 9.24
 -4 41 13 9.53 8.3
 -4 42 13 11.99 9.03
 -2 -11 13 -0.19 5.05
 -4 21 14 106.73 10.17
 -4 17 15 226.2 13.02
 -4 14 16 5.46 7.35
 -3 -4 16 218.48 11.7
 5 -42 18 -3.96 8.66
 -4 8 19 16.62 7.99
 -3 -9 21 113.18 8.54
 2 -39 23 -0.37 4.29
 -4 3 24 49.17 8.31
 0 -32 24 1.93 2.68
 -3 -11 25 7.78 6.49
 -2 -20 25 -3.42 5.39
 -4 2 26 75.1 10.13
 -4 2 27 66.33 9.3
 -3 -11 29 -1.58 7.37
 -2 -20 29 5.4 5.66
 -3 -10 32 18.37 8.86
 5 23 -11 23.88 7.85
 6 19 -11 15.21 8.18
 7 20 -11 -3.55 9.02
 5 13 -10 -0.79 7.22
 6 11 -10 -4.48 8.72
 6 5 -9 41.75 8.25
 4 0 -7 64.63 8.14
 6 -4 -7 10.42 8.82
 4 -4 -6 116.47 9.86
 7 -7 -6 3.61 8.51
 1 2 -3 1268.99 49.75
 5 -18 -2 0.25 6.7
 -1 48 -1 1.4 6.98
 -2 28 2 0.39 6.58
 -2 42 2 0.53 6.53
 -2 18 3 74.82 6.79
 6 -31 5 1.56 7.94
 3 -29 6 1.92 6.43
 4 -31 6 253.63 13.66
 -3 23 7 133.53 9.33
 -3 47 7 9.61 8.53
 -3 53 8 3.09 8.4
 -3 12 9 1236.04 50.06
 -4 26 13 142.27 11.37
 -4 27 13 17.87 8.4
 -4 43 13 10.25 8.32
 -3 1 13 73.08 7.71
 4 -39 14 23.75 7.1
 5 -41 16 3.96 7.68
 -4 11 17 18.27 8.56
 -4 6 20 13.65 8.34
 -4 5 21 123.24 10.66
 -4 4 22 11.13 8.14
 -4 3 23 17.17 8.24
 -4 2 25 65.59 9.7
 -1 -27 26 -0.02 4.43
 -1 -27 27 5.27 4.64
 -3 -11 30 1.92 7.69
 6 20 -11 15.2 8.67
 7 21 -11 28.86 8.61
 4 19 -10 121.29 8.25
 7 12 -10 3.94 7.9
 5 7 -9 216 12.35
 7 6 -9 -1.08 8.22
 2 23 -8 262 11.56
 4 5 -8 1246.91 50.28
 7 1 -8 6.14 8.64
 6 -16 -3 43.48 8.86
 4 -16 -2 63.53 8.19
 -1 21 -1 980.9 39.03
 5 -20 -1 21.3 7.8
 2 -14 0 1395.24 55.16
 3 -18 0 7.38 6.4
 1 -11 1 898.75 35.56
 -2 27 2 161.39 10.1
 -2 43 2 114.1 8.79
 5 -26 2 129.25 10.39
 -2 52 3 20.3 8.16
 6 -28 3 34.15 8.86
 -2 12 4 2133.84 83.86
 4 -28 4 128.01 9.14
 5 -32 6 2.81 8.33
 -3 22 7 310.55 15.25
 -3 48 7 53.04 9.23
 -3 16 8 228.23 13.01
 -3 54 8 5.25 8.4
 -2 -6 10 12.13 5.55
 2 -31 10 16.46 4.97
 -3 3 12 302.21 15.04
 -4 25 13 1.21 7.84
 -4 44 13 0 8.96
 2 -34 13 2.98 5.24
 5 -39 13 4.59 8.01
 -4 20 14 24.74 7.83
 -4 16 15 37.82 7.56
 3 -38 15 44.7 6.77
 -4 13 16 -0.34 7.2
 -4 7 19 -0.25 8.26
 3 -40 19 11.14 6.12
 -3 -10 22 98.7 8.67
 -4 2 24 22.27 8.39
 -3 -11 24 -2.83 6.31
 -2 -20 24 3.22 5.38
 -1 -27 25 2.06 4.28
 -4 1 27 1.63 8.54
 -4 1 28 3.12 9.18
 -1 -27 28 16.07 4.99
 -2 -20 30 -0.67 5.95
 -3 -11 31 -0.44 7.68
 -3 -10 33 12.43 9.31
 5 24 -11 31.49 8.12
 6 12 -10 208.65 13.14
 3 19 -9 6.04 4.88
 4 11 -9 95.68 7.58
 3 11 -8 9.31 6.27
 5 2 -8 478.29 21.55
 6 1 -8 3.06 8.61
 5 -6 -6 3.71 7.2
 6 -7 -6 150.15 11.59
 6 -10 -5 74.1 9.17
 0 23 -4 392.59 15.9
 3 -7 -4 1138.44 45.83
 6 -13 -4 9.08 8.28
 5 -15 -3 43.91 8.25
 3 -13 -2 42.52 7.73
 6 -18 -2 1.22 9.31
 -1 49 -1 6.66 7.25
 5 -22 0 173.4 10.92
 3 -20 1 15.19 7.33
 5 -24 1 193.52 12.1
 -2 26 2 5.21 6.77
 -2 44 2 0.69 6.68
 6 -26 2 7.34 8.78
 0 -9 3 808.4 31.44
 5 -29 4 235.75 13.87
 -2 4 6 158.65 8.69
 6 -32 6 -1.19 8.24
 -3 49 7 1.51 8.11
 -2 1 7 16.89 5.49
 1 -23 7 69.22 5.21
 4 -32 7 1.15 7.63
 5 -33 7 4.7 7.59
 -2 -4 9 42.31 5.38
 -3 8 10 84.98 8.63
 -3 5 11 567.7 24.74
 2 -32 11 4.49 4.74
 2 -33 12 159.92 8.79
 5 -38 12 2.4 8.33
 -4 24 13 180 11.88
 -4 19 14 251.01 13.76
 -3 -3 15 2.16 6.19
 -2 -15 16 94.58 6.57
 4 -40 16 19.14 7.24
 -2 -16 17 30.98 4.99
 -3 -7 18 75.3 7.18
 4 -41 18 4.96 7.05
 -3 -8 19 11.04 6.05
 1 -35 20 1.95 2.74
 -4 4 21 53.69 9.13
 -4 3 22 19.54 8.26
 -4 1 26 -1.38 8.36
 5 25 -11 13.26 7.49
 6 21 -11 3.11 8.09
 5 14 -10 19.46 6.6
 7 13 -10 -0.89 8.35
 6 6 -9 13.99 8.86
 7 7 -9 77.81 9.97
 7 2 -8 16.96 8.65
 5 -2 -7 315.97 15.64
 6 -3 -7 82.15 9.02
 7 -6 -6 -0.58 8.37
 4 -7 -5 100.67 8.98
 3 -10 -3 1097.8 44.32
 6 -20 -1 21.07 9.29
 -2 45 2 151.54 10.48
 -1 4 2 543.66 22.43
 3 -22 2 4.89 6.46
 -2 17 3 1486.61 58.93
 -2 53 3 63.47 9.02
 4 -26 3 459.48 20.64
 6 -29 4 6.67 8.35
 2 -24 5 52.24 6.6
 -3 32 6 -4.57 7.07
 -3 33 6 245.71 13.01
 -3 34 6 0.67 6.4
 -3 35 6 68.54 8.28
 -3 36 6 17.56 7.27
 -3 37 6 1.87 6.71
 -3 38 6 22.43 7.7
 -3 21 7 443.47 20.42
 3 -30 7 1.96 5.83
 6 -33 7 17.42 8.38
 -3 15 8 75.63 8.64
 -3 55 8 1.32 8.65
 -3 11 9 30.22 7.71
 -4 32 12 22.99 9.44
 -4 33 12 6.1 8.49
 -4 34 12 104.8 10.33
 -4 37 12 0 7.31
 -4 38 12 86.32 10.6
 -4 23 13 16.62 7.64
 -4 18 14 4.43 7.26
 -4 15 15 89.03 8.86
 -2 -14 15 156.44 8.43
 5 -40 15 9.25 8.17
 -4 12 16 21.61 7.42
 -4 10 17 78.41 9.56
 -3 -6 17 11.37 6.42
 3 -39 17 17.12 6.23
 5 -41 17 8.62 8.02
 -2 -17 18 134.74 7.8
 -4 5 20 36.72 8.9
 -3 -9 20 131.05 9.25
 -2 -19 21 2.83 5.28
 -4 2 23 2.68 8.56
 -3 -11 23 12.2 6.88
 -4 1 25 6.66 8.23
 -3 -12 27 -0.37 6.98
 -3 -12 28 1.36 7.07
 -1 -27 29 4.78 4.81
 -2 -20 31 -1.24 5.79
 -3 -11 32 2.81 8.51
 5 26 -11 0.84 7.66
 6 22 -11 45.71 8.96
 4 20 -10 39.81 6.27
 6 13 -10 -0.9 8.56
 7 14 -10 1.53 8.31
 5 8 -9 22.09 7.12
 2 14 -7 716.98 28.77
 3 1 -6 1.07 6.59
 5 -9 -5 219.03 12.99
 4 -10 -4 460.1 20.89
 5 -12 -4 24.34 7.55
 2 -5 -3 1662.97 65.47
 4 -13 -3 -4.97 7.38
 4 -18 -1 24.71 6.85
 6 -22 0 16.64 8.55
 -2 25 2 62.92 7.6
 -2 46 2 2.57 7.5
 3 -27 5 94.7 7.92
 4 -29 5 122.04 8.86
 -3 30 6 5.8 6.52
 -3 31 6 462.87 21.05
 -3 39 6 74.59 8.86
 -3 40 6 1.28 7.84
 -3 41 6 135.59 10.54
 -3 20 7 182.24 11.04
 -3 50 7 37.57 8.69
 2 -27 7 215.29 10.64
 -2 -2 8 609.92 25.05
 4 -33 8 161.57 10.75
 5 -34 8 50.76 8.08
 6 -34 8 4.62 8.96
 5 -35 9 2.78 7.72
 6 -35 9 10.91 8.02
 5 -36 10 13.53 7.76
 5 -37 11 2 7.79
 -4 30 12 12.07 8.37
 -4 31 12 11.46 8.45
 -4 39 12 3.71 8.92
 -4 40 12 36.32 8.67
 -4 41 12 -0.32 9.08
 4 -37 12 2.13 7.2
 -4 22 13 52.44 8.25
 -3 0 13 39.58 6.8
 -4 14 15 -1.16 7.8
 -3 -5 16 -0.42 6.18
 1 -34 18 14.78 3.27
 -4 6 19 -5.18 8.37
 2 -38 20 3.47 4.48
 -3 -10 21 16.74 6.94
 -4 1 24 13.98 8.9
 -1 -27 24 1.77 4.18
 -3 -12 26 42.17 7.39
 -4 0 27 88 10.48
 -4 0 28 46.59 9.78
 -3 -12 29 14.97 7.21
 5 27 -11 62.79 8.4
 6 23 -11 -1.22 8.23
 5 15 -10 85.89 8.45
 3 20 -9 139.01 7.87
 4 12 -9 66.52 7.35
 6 7 -9 73.33 9.03
 7 8 -9 -3.2 9.01
 2 24 -8 142.24 7.32
 4 6 -8 8.95 6.51
 5 3 -8 84.62 8.21
 6 2 -8 47.63 8.63
 4 -3 -6 2.16 7.09
 6 -6 -6 1.79 7.91
 3 -3 -5 638.66 26.7
 6 -15 -3 -1.63 8.27
 5 -17 -2 253.97 13.56
 -1 20 -1 86.03 5.72
 1 -5 -1 185.11 9.14
 2 -11 -1 1358.48 53.71
 4 -20 0 -3.58 6.32
 -1 8 1 958.12 37.9
 2 -16 1 881.15 35.5
 -2 24 2 21.07 6.85
 5 -27 3 46.41 8.92
 -2 11 4 293.42 13.57
 -2 7 5 263.11 12.39
 5 -30 5 0.19 7.99
 -3 29 6 257.94 13.43
 -3 42 6 16.25 7.66
 -3 51 7 -0.92 8.92
 -1 -10 7 1.06 2.87
 -3 56 8 2.48 8.35
 -1 -12 8 177.03 7.95
 4 -34 9 35.96 7.59
 -3 7 10 194.56 12.14
 4 -35 10 5.36 7.6
 -1 -17 11 322.43 13.51
 4 -36 11 145.43 10.33
 -4 28 12 149 10.94
 -4 29 12 2.54 9
 -4 42 12 -0.87 8.33
 -4 43 12 3.12 9.01
 -3 2 12 32.65 7.34
 -2 -10 12 236.01 11.7
 -4 21 13 33.79 7.8
 -4 17 14 244.01 13.51
 1 -32 15 1.33 3.42
 -4 11 16 24.28 7.68
 2 -36 16 225.76 11.07
 -4 9 17 122.53 9.73
 -2 -18 19 0.58 4.71
 -1 -25 19 0.05 3.59
 -4 3 21 107.12 10.27
 -4 2 22 44.7 8.73
 1 -36 24 0.54 0.76
 -4 0 26 111.91 10.34
 -3 -12 30 41.93 7.95
 -3 -11 33 -2.06 8.62
 5 28 -11 5.25 7.54
 6 24 -11 94.19 9.9
 4 21 -10 52.18 6.76
 6 14 -10 104.78 10.18
 7 15 -10 34.79 8.9
 3 12 -8 813.05 33.15
 7 3 -8 60.79 9.37
 3 6 -7 69.71 7.09
 5 -5 -6 218.87 12.52
 7 -5 -6 1.8 8.58
 2 3 -5 85.43 6.09
 6 -9 -5 197.48 12.46
 6 -12 -4 196.85 12.76
 2 -8 -2 21.25 4.97
 3 -15 -1 1.45 6.8
 5 -19 -1 78.59 9.02
 -1 13 0 42.93 4.23
 1 -8 0 116.29 6.81
 4 -22 1 131.33 9.61
 -2 47 2 53.75 8.12
 -2 16 3 328.48 14.84
 6 -27 3 10.91 8.7
 6 -30 5 2.36 8.24
 -3 43 6 97.15 9.89
 -3 44 6 9.75 8.44
 -3 19 7 575.02 25.11
 -3 52 7 14.56 8.51
 -3 14 8 742.24 31.4
 -3 57 8 8.66 8.22
 3 -31 8 161.62 9.52
 -3 10 9 736.79 30.96
 1 -27 10 143.15 7.15
 -3 4 11 236.48 13.06
 -4 27 12 9.08 7.63
 -4 44 12 0.37 8.07
 -2 -13 14 5.73 4.92
 5 -39 14 -5.17 8.24
 -4 13 15 4.95 8.02
 4 -39 15 15.45 7.11
 -4 5 19 -6.72 8.88
 4 -41 19 4.4 7.32
 -4 4 20 86.95 9.82
 3 -40 20 21.41 6.31
 -3 -11 22 11.75 6.7
 -4 1 23 1.08 8.7
 -3 -12 24 137.98 9.54
 -4 0 25 64.73 9.03
 -2 -21 26 28.01 5.72
 -2 -21 27 -0.66 5.5
 -2 -21 28 -0.05 5.56
 -3 -12 31 47.08 9.07
 6 25 -11 4.01 8.33
 5 16 -10 14.18 7.33
 5 9 -9 89.96 8.48
 5 -1 -7 2.56 6.84
 7 -1 -7 5.89 8.68
 7 -8 -5 22.59 8.42
 1 7 -4 113.37 5.67
 2 -1 -4 43.59 4.94
 5 -14 -3 3.19 7.41
 4 -15 -2 114.23 8.76
 6 -17 -2 39.51 9.68
 5 -21 0 2.13 6.95
 5 -23 1 9.66 7.14
 -2 48 2 -0.8 7.67
 2 -18 2 15.64 5.52
 6 -25 2 -0.3 7.91
 2 -20 3 257.86 12.24
 -3 26 6 141.82 9.65
 -3 45 6 59.38 9.27
 5 -31 6 73.58 9.49
 6 -31 6 18.01 8.16
 -4 25 12 1.33 7.62
 -4 26 12 253.4 14.66
 -4 45 12 -0.36 8.98
 -4 46 12 5.46 8.94
 -4 20 13 7.4 8.2
 3 -36 13 164.79 10.11
 -4 16 14 69.89 8.82
 -3 -4 15 100 8.13
 -4 10 16 2.39 8.03
 5 -40 16 14.65 7.94
 -4 8 17 12.22 8.09
 4 -40 17 28.84 7.5
 2 -37 18 1.3 4.69
 5 -41 18 13.52 8.64
 -2 -20 22 15.12 5.41
 -4 0 24 29.86 9.05
 -4 -1 27 -0.5 9.09
 -4 -1 29 1.27 9.52
 -2 -21 29 -0.65 5.7
 4 22 -10 163.7 9.73
 6 15 -10 3.7 8.4
 7 16 -10 0.03 8.53
 3 21 -9 3.82 4.64
 4 13 -9 44.27 6.91
 6 8 -9 13.89 8.86
 7 9 -9 65.8 9.93
 5 4 -8 70.82 8.47
 6 3 -8 42.59 8.36
 7 4 -8 10.18 8.27
 6 -5 -6 217.5 13.55
 4 -6 -5 1.51 7.26
 5 -8 -5 134.84 9.87
 3 -6 -4 57.21 6.99
 5 -11 -4 118.35 9.44
 6 -19 -1 127.33 10.96
 6 -21 0 109.06 10.29
 6 -23 1 32.73 8.53
 -2 49 2 1.66 8.45
 3 -25 4 150.86 9.06
 4 -27 4 18.77 6.85
 5 -28 4 -2.44 7.54
 6 -28 4 59.7 9.42
 -3 25 6 13.55 7.13
 -3 46 6 9.56 8.64
 -2 3 6 65.49 6
 4 -30 6 6.54 6.45
 -3 18 7 -1.34 7.27
 -3 53 7 17.93 8.54
 3 -32 9 0.25 5.9
 -4 24 12 281.59 15.02
 3 -35 12 7.84 6.48
 -4 19 13 119.98 9.43
 5 -38 13 17.14 7.86
 -4 15 14 41.57 8.57
 -4 12 15 1.73 7.61
 3 -38 16 13.45 6.25
 -3 -7 17 42.83 6.68
 -4 6 18 4.27 7.55
 -3 -8 18 29.79 6.8
 -3 -9 19 123.99 9.17
 -4 3 20 6.82 8.26
 -3 -10 20 9.3 6.96
 -2 -19 20 17.23 5.18
 -4 2 21 82.52 9.58
 -4 1 22 0.72 7.99
 -2 -21 25 86.67 7.11
 -4 -1 26 1.1 8.16
 -3 -13 27 3.87 6.6
 -3 -13 28 6.35 6.69
 -3 -12 32 16.67 8.2
 5 17 -10 183.36 11.3
 7 17 -10 66.26 9.32
 4 7 -8 861.26 35.39
 7 0 -7 69.09 9.77
 7 -4 -6 45.8 9.31
 4 -9 -4 7.09 7.42
 3 -9 -3 254.7 12.88
 4 -12 -3 229.46 12.5
 6 -14 -3 130.2 10.68
 -1 33 -2 138.56 8.24
 -1 34 -2 13.82 5.16
 -1 35 -2 22.78 5.13
 -1 36 -2 177.56 9.55
 -1 37 -2 -0.33 5.1
 -1 38 -2 120.91 7.83
 3 -12 -2 1123.01 45.41
 3 -17 0 304.66 14.98
 1 -13 2 8.06 3.72
 -3 47 6 35.83 9.02
 -1 -8 6 300.49 12.44
 3 -28 6 73.2 7.32
 -3 54 7 12.09 8.54
 -2 0 7 389.84 16.92
 5 -32 7 7.9 8.47
 6 -32 7 4.2 8.12
 -3 13 8 16 7.92
 2 -28 8 260 12.39
 -3 9 9 0.36 7.88
 -3 6 10 20.75 7.51
 3 -33 10 264.85 13.34
 -4 36 11 148.43 11.55
 -4 37 11 -0.14 8.56
 -4 38 11 97.87 10.75
 3 -34 11 54.05 7.12
 -4 23 12 7.33 7.6
 -3 1 12 34.89 7.32
 -4 18 13 12.74 8.08
 -3 -1 13 79.06 8.11
 -2 -12 13 888.57 35.75
 4 -38 14 6.73 6.94
 3 -39 18 11.49 6.17
 -4 4 19 48.23 9
 4 -41 20 4.58 7.39
 -4 0 23 16.29 8.71
 -3 -12 23 104.5 8.73
 -1 -27 23 28.34 4.37
 -4 -1 25 5.8 7.8
 -3 -13 26 3.38 7.08
 -3 -13 29 10.75 6.98
 -2 -21 30 2.22 5.89
 4 23 -10 13.19 6.51
 6 16 -10 28.49 8.84
 5 10 -9 57.91 7.85
 6 9 -9 24.06 8.22
 7 10 -9 1.72 9.01
 2 25 -8 74.04 5.06
 3 13 -8 14.97 6.46
 2 15 -7 107.69 6.64
 3 2 -6 98.63 7.51
 4 -2 -6 235.7 13.22
 5 -4 -6 15.38 7.17
 6 -8 -5 2.23 8.05
 7 -7 -5 16.44 8.97
 0 22 -4 22.3 3
 6 -11 -4 -2.52 8.13
 -1 32 -2 3.91 5.01
 -1 39 -2 25.28 5.38
 -1 40 -2 1.89 5.34
 5 -16 -2 70.86 8.29
 -1 19 -1 1409.55 55.47
 4 -17 -1 513.05 22.45
 3 -19 1 660.21 27.93
 -2 50 2 3.59 7.85
 -2 15 3 1168.34 46.69
 4 -25 3 -2.14 6.92
 5 -26 3 46.96 8.56
 -2 10 4 1529.69 60.49
 -2 6 5 -3.78 5.1
 -3 24 6 103.51 9.02
 -3 48 6 12.87 8.53
 1 -21 6 217 9.98
 2 -25 6 17.28 5.29
 -3 17 7 397.92 18.81
 4 -31 7 330.01 16.37
 5 -33 8 -1.97 8.15
 6 -33 8 42 8.65
 -2 -5 9 1549.97 61.16
 6 -34 9 -0.85 8.91
 -2 -7 10 860.66 34.71
 6 -35 10 4.2 8.92
 -4 31 11 33.96 8.66
 -4 32 11 13.21 8.4
 -4 33 11 26.31 9.33
 -4 39 11 -1.2 9.19
 -4 40 11 53.7 8.98
 -4 41 11 10.48 8.48
 1 -28 11 301.05 12.83
 -4 14 14 46.29 7.76
 1 -31 14 216.69 9.67
 -1 -22 15 7.62 3.27
 2 -35 15 19.87 5.48
 -4 9 16 105.58 9.15
 -3 -6 16 3.03 6.38
 5 -41 19 20.95 8.71
 -3 -11 21 22.94 7.29
 3 -40 21 21.26 6.34
 0 -32 23 5.62 2.26
 -4 -1 24 11.69 7.76
 -2 -21 24 59.28 6.35
 -4 -2 27 65.86 9.73
 -4 -2 29 0.71 9.19
 -3 -13 30 3.38 7.31
 5 18 -10 2.3 7.2
 7 18 -10 -0.66 8.25
 3 22 -9 413.17 17.64
 4 14 -9 29.25 6.78
 6 4 -8 16.83 8.03
 7 5 -8 60.24 10.14
 3 7 -7 147.88 9.13
 3 -2 -5 7.82 6.85
 -1 31 -2 498.09 21.03
 -1 41 -2 82.46 6.86
 6 -16 -2 43.13 9.05
 5 -18 -1 2.65 7.75
 2 -13 0 0.77 4.98
 4 -19 0 644 27.53
 3 -21 2 837.63 34.54
 -1 0 3 9999 388.02
 6 -26 3 79.29 9.91
 -1 -3 4 2355.99 91.79
 5 -29 5 188.44 12.2
 6 -29 5 0.51 8.23
 -3 23 6 126.15 9.08
 -3 49 6 2.24 8.32
 -3 55 7 38.31 8.99
 5 -34 9 33.77 8.19
 5 -35 10 14.4 7.56
 -4 29 11 18.14 8.06
 -4 30 11 -3.54 8.86
 -4 42 11 10.18 9.05
 -4 43 11 11.41 8.15
 -3 3 11 234.78 13.27
 5 -36 11 -3.46 7.87
 -4 22 12 150.74 11.27
 -4 17 13 150.2 10.6
 -1 -21 14 337.68 14.01
 -4 11 15 23.33 7.43
 5 -39 15 1.72 7.77
 -1 -23 16 6.36 3.3
 4 -39 16 15.66 7.9
 5 -40 17 8.17 8.08
 -4 5 18 63.33 8.99
 -4 2 20 111.09 10.31
 -4 1 21 16.92 8.33
 2 -38 21 2.56 4.68
 -4 0 22 54.2 8.5
 -4 -2 26 81.65 9.95
 -3 -13 31 -3.73 8.06
 4 24 -10 191.27 10.55
 6 17 -10 5.24 8.98
 7 19 -10 83.46 9.84
 6 10 -9 105.05 10.34
 7 11 -9 31.52 9.31
 5 5 -8 132.08 10.04
 7 1 -7 7.33 8.85
 6 -4 -6 5.69 8.11
 7 -3 -6 7.71 8.72
 1 13 -5 45.12 3.21
 5 -7 -5 424.98 19.82
 5 -10 -4 12.88 8.42
 5 -13 -3 -1.48 7.12
 -1 30 -2 30.07 6.1
 -1 42 -2 2.78 5.18
 6 -18 -1 -1.69 8.26
 5 -20 0 28 8.26
 4 -21 1 277.06 13.95
 5 -22 1 150.42 10.89
 -2 51 2 43.92 8.69
 4 -23 2 14.32 7.24
 4 -28 5 77.01 7.74
 -3 50 6 7 8.11
 -3 56 7 2.92 8.46
 3 -29 7 74.34 7.37
 -3 12 8 757.04 32.15
 -2 -3 8 1011.19 40.38
 4 -32 8 2.82 7.64
 2 -29 9 10.73 5.15
 -4 27 11 12.65 8.3
 -4 28 11 116.65 9.67
 -4 44 11 5.33 8.33
 -4 45 11 9.64 9.08
 -4 21 12 -1.56 7.46
 1 -29 12 -1.01 3.46
 -4 13 14 -0.93 7.29
 -3 -5 15 56.31 7.25
 3 -37 15 2.42 6.11
 -4 8 16 -0.66 7.92
 -2 -16 16 59.61 5.69
 -2 -17 17 216.74 10.6
 4 -40 18 19.23 7.35
 -4 3 19 2.98 8.45
 -3 -12 22 136.44 9.24
 -4 -1 23 -0.36 7.6
 -3 -13 24 1.5 6.56
 -4 -2 25 60.23 9.49
 5 19 -10 196.37 11.75
 5 11 -9 6.95 6.93
 7 12 -9 4.06 8.98
 4 8 -8 6.57 6.47
 7 6 -8 2.56 8.46
 1 21 -6 919.09 35.82
 2 9 -6 2.92 4.43
 4 -5 -5 71.35 8.31
 6 -7 -5 233.09 13.73
 7 -6 -5 1.83 8.39
 2 -4 -3 3.82 4.48
 6 -13 -3 -5.03 8.37
 -1 43 -2 139.28 8.49
 4 -14 -2 253.19 13.31
 3 -14 -1 720.83 30.04
 -1 12 0 189.59 9.14
 6 -20 0 5.69 8.5
 -2 35 1 189.63 10.86
 -2 36 1 114.99 8.62
 -2 37 1 19.37 6.68
 -2 38 1 112.11 8.55
 6 -22 1 3.31 8.47
 -2 52 2 -3.12 7.72
 -2 14 3 224.12 11.49
 6 -27 4 -0.18 8.75
 -3 35 5 51.61 8.09
 -3 36 5 5.02 7.26
 -3 37 5 -1.5 7.4
 3 -26 5 333.65 15.56
 -3 22 6 30.26 7.86
 5 -30 6 9.12 7.95
 6 -30 6 3.16 8.27
 -3 16 7 149.83 10.5
 1 -24 8 -0.2 4.14
 -3 8 9 139.52 9.98
 4 -33 9 35.52 7.91
 -3 5 10 262.65 13.77
 -4 26 11 242.65 13.74
 -4 46 11 20.02 8.19
 4 -35 11 3.7 7.28
 -4 20 12 22.2 7.43
 4 -36 12 55.46 8.01
 -4 16 13 121.53 9.57
 1 -30 13 7.56 3.32
 5 -38 14 53.97 9.04
 -4 10 15 9.09 7.09
 -3 -9 18 71.63 7.02
 -3 -10 19 39.6 6.78
 -2 -20 21 19.9 5.41
 -2 -21 23 54.49 6.13
 -4 -3 27 -2.77 8.07
 -4 -3 29 11.36 8.93
 -3 -13 32 0.92 7.88
 4 25 -10 9.42 6.14
 6 18 -10 4.65 9.23
 7 20 -10 1.06 8.18
 3 23 -9 11.46 5.11
 4 15 -9 363.93 16.75
 2 26 -8 343.72 14.34
 6 5 -8 155.91 11.84
 7 2 -7 29.73 9.7
 4 -1 -6 2.19 7.25
 5 -3 -6 159.59 10.47
 2 4 -5 1111.28 44.05
 3 -5 -4 1702.5 67.57
 6 -10 -4 106.21 10.53
 4 -11 -3 99.7 9.56
 -1 29 -2 716.5 29.33
 -1 44 -2 22.57 5.76
 -2 32 1 42.12 6.2
 -2 33 1 326.83 15.29
 -2 34 1 69.83 7.05
 -2 39 1 14.53 6.56
 -2 40 1 34.69 6.82
 1 -15 3 936.87 37.01
 5 -27 4 47.37 8.74
 -3 32 5 4.66 7.53
 -3 33 5 341.45 16.27
 -3 34 5 3.91 7.23
 -3 38 5 -0.14 7.27
 -3 39 5 72.06 8.63
 -3 40 5 25.4 7.98
 -3 21 6 263.8 14.04
 -3 51 6 14.74 7.94
 6 -31 7 36.39 8.78
 4 -34 10 101.09 9.21
 -4 25 11 0 7.28
 -4 47 11 4 7.94
 -3 0 12 65.48 7.88
 2 -34 14 22.3 5.72
 -2 -15 15 86.77 6.26
 -3 -8 17 45.08 6.48
 -4 4 18 56.22 9.08
 -2 -18 18 -2.17 4.65
 -3 -11 20 13.97 7.12
 -1 -26 20 61.76 4.59
 -4 0 21 107.81 9.92
 3 -40 22 14.2 6.45
 -4 -2 24 18.66 8.05
 1 -36 25 0.4 0.86
 -4 -3 26 3.57 8.53
 -3 -14 27 6.8 6.74
 -3 -14 28 9.24 6.59
 -3 -14 29 15.66 6.85
 4 26 -10 125.05 8.36
 5 20 -10 3.98 7.39
 7 21 -10 63.69 9.85
 5 12 -9 100.23 8.49
 6 11 -9 2.18 8.77
 7 13 -9 1.72 8.8
 3 14 -8 751.67 30.91
 5 6 -8 9.61 6.98
 7 7 -8 59.82 9.22
 6 1 -7 6.26 7.97
 6 -3 -6 87.06 9.46
 4 -8 -4 80.24 9.11
 1 -1 -2 19.85 4.32
 2 -7 -2 2492.25 97.56
 5 -15 -2 65.78 8.79
 6 -15 -2 13.68 8.31
 2 -10 -1 326.34 14.56
 -2 31 1 537.73 23.12
 -2 41 1 187.99 10.86
 -2 42 1 6 6.66
 -1 7 1 765.62 30.64
 6 -25 3 -0.98 8.83
 -2 9 4 714.86 29.17
 4 -26 4 431.64 19.72
 -3 31 5 574.33 24.95
 -3 41 5 179.88 11.77
 -3 42 5 3.11 7.98
 2 -23 5 135.38 8.77
 -3 52 6 17.42 9.25
 -2 2 6 2450.96 96
 4 -29 6 192.2 11.47
 -3 15 7 150.11 10.64
 5 -31 7 20.58 7.97
 -3 11 8 8.81 7.72
 3 -30 8 0.62 6.04
 6 -32 8 0.79 8.36
 0 -22 10 123.59 5.19
 2 -30 10 13.16 5.14
 -4 24 11 272.73 14.63
 -4 48 11 42.65 9.3
 -3 2 11 451.75 20.21
 -4 19 12 23.93 7.53
 -2 -11 12 318.48 14.41
 -4 15 13 11.42 7.32
 -1 -20 13 11.43 3.12
 5 -37 13 5.7 7.69
 -4 12 14 196.54 12.14
 -3 -4 14 66.54 6.97
 4 -38 15 4.72 7.06
 -4 7 16 216.92 12.39
 -3 -7 16 12.22 6.22
 5 -39 16 4.24 8.26
 -1 -24 17 210.3 9.38
 2 -36 17 134.63 8.09
 3 -38 17 5.66 6.16
 5 -40 18 -1.33 8.69
 -4 2 19 208.49 12.94
 3 -39 19 8.74 6.33
 -4 1 20 1.08 8.33
 -4 -1 22 -2.07 7.87
 -3 -13 23 -2.35 6.42
 -4 -3 25 38.93 8.4
 -3 -14 26 41.12 7.11
 -2 -22 27 8.16 5.48
 -2 -22 28 52.77 6.68
 -3 -14 30 40.64 8.21
 6 19 -10 3.14 8.31
 7 22 -10 -1.26 8.34
 4 9 -8 267.73 13.33
 6 6 -8 4.07 8.81
 3 8 -7 76.82 7.21
 3 3 -6 223.74 11.91
 5 -6 -5 50.87 8.19
 7 -5 -5 29.64 8.99
 2 0 -4 370.57 15.87
 3 -8 -3 402.1 18.15
 5 -12 -3 6.73 7.32
 -1 28 -2 112.59 7.32
 -1 45 -2 112.86 8.18
 3 -11 -2 14.16 7.25
 4 -16 -1 144.49 9.62
 5 -17 -1 112.24 9.71
 6 -17 -1 130.4 11.66
 3 -16 0 161.04 10.28
 -2 30 1 5.04 6.66
 -2 43 1 129.19 9.21
 2 -15 1 194.08 9.95
 -1 3 2 269.27 12.44
 5 -25 3 0 7.23
 1 -17 4 -3.3 3.56
 3 -24 4 125.86 8.7
 -3 29 5 373.83 17.8
 -3 43 5 140.52 10.93
 -3 44 5 0.85 8.15
 6 -28 5 42.66 8.45
 -3 20 6 28.59 7.67
 -3 53 6 50.04 9.06
 0 -19 8 72.29 3.43
 6 -33 9 34.05 8.66
 -4 35 10 8.01 8.43
 -4 36 10 152.27 11.52
 -4 37 10 3.24 8.5
 -4 38 10 67.21 9.57
 -4 39 10 4.76 8.64
 -4 40 10 23.3 9.49
 6 -34 10 -0.07 8.4
 -4 23 11 0.65 7.34
 -4 18 12 5.12 7.16
 2 -33 13 150 8.73
 -2 -14 14 593.28 24.39
 3 -36 14 116.61 8.39
 -4 9 15 172.27 11.52
 -2 -19 19 127.71 7.73
 2 -37 19 0.74 4.61
 4 -40 19 21.83 7.67
 -3 -12 21 48.41 7.64
 -1 -27 22 48.48 4.71
 -4 -2 23 6.99 7.64
 -2 -22 26 9.86 5.42
 -1 -28 27 20.53 4.74
 -1 -28 28 1.05 4.63
 -2 -22 29 26.17 6.14
 -3 -14 31 45.68 8.12
 4 27 -10 85.48 7.19
 5 21 -10 131.76 9.76
 6 20 -10 8.25 8.24
 7 23 -10 19.14 8.5
 3 24 -9 471.97 19.96
 4 16 -9 -0.26 6.34
 6 12 -9 169.27 11.6
 7 14 -9 7.82 8.69
 7 8 -8 9.17 9.24
 2 16 -7 139.02 7.52
 7 3 -7 36.87 9.13
 3 -1 -5 141.35 9.41
 6 -6 -5 1.57 8.15
 5 -9 -4 352.35 17.21
 6 -9 -4 55.28 8.96
 7 -8 -4 12.71 9.48
 1 3 -3 1972.99 76.97
 6 -12 -3 195.11 12.66
 -1 46 -2 21.32 6.45
 4 -18 0 6.17 7.23
 6 -19 0 170.61 12.19
 -2 29 1 463.47 20.42
 -2 44 1 0.03 6.67
 6 -21 1 115.01 11.24
 -2 19 2 969.39 39.17
 -3 28 5 16.51 6.57
 -3 45 5 155.62 12.22
 -2 5 5 486.05 20.64
 -1 -6 5 12.07 3.21
 5 -28 5 15.71 8.52
 -2 -1 7 19.85 5.17
 2 -26 7 167.46 8.84
 5 -32 8 -1.83 7.55
 -3 7 9 0.75 7.25
 5 -33 9 4.69 7.55
 -4 31 10 118.26 10.22
 -4 41 10 35.14 8.76
 -4 42 10 0 8.31
 -3 4 10 270.13 14.29
 2 -31 11 87.64 6.54
 5 -35 11 35.16 8.39
 2 -32 12 2.7 4.97
 -4 14 13 166.04 10.89
 -4 11 14 62.52 8.01
 4 -39 17 1.79 7.5
 -4 3 18 10.28 8.22
 2 -38 22 38.23 5.25
 -4 -3 24 60.25 9.28
 -1 -28 26 16.81 4.52
 -4 -4 28 12.47 8.22
 -4 -4 29 4.85 8.3
 -4 -4 30 0.18 8.71
 -2 -22 30 12.74 5.98
 5 13 -9 -1.3 7.21
 5 7 -8 107.75 8.72
 6 2 -7 6.84 8.16
 5 -2 -6 191.8 11.65
 6 -2 -6 9.27 8.77
 4 -4 -5 277.67 14.42
 -1 27 -2 505.91 21.23
 5 -19 0 1.02 7.57
 -2 28 1 20.72 6.64
 -2 45 1 105.37 8.71
 3 -18 1 1.73 7.3
 4 -20 1 58.59 7.95
 5 -21 1 11.6 6.92
 2 -17 2 -2.72 5.44
 4 -22 2 236.98 12.49
 -2 13 3 509.29 21.37
 3 -22 3 138.9 9.36
 6 -26 4 138.48 11.51
 -3 46 5 -0.43 8.41
 -3 19 6 585.06 25.37
 -3 54 6 0.76 8.44
 3 -27 6 -2.08 6.06
 6 -29 6 12.2 7.6
 -3 14 7 785.16 32.98
 4 -30 7 6.78 6.64
 -3 10 8 663.54 28.25
 3 -31 9 168.18 9.92
 -4 29 10 112.18 9.73
 -4 30 10 10.6 8
 -4 43 10 39.65 9.6
 -4 44 10 3.47 8.26
 5 -34 10 14.91 8.16
 -4 22 11 238.4 13.48
 -4 17 12 50.1 7.75
 3 -35 13 -0.99 6.83
 4 -37 14 0.97 7.58
 -4 8 15 10.38 7.39
 -3 -6 15 4.13 6.57
 5 -38 15 52.53 9.13
 -4 6 16 1.53 7.11
 5 -40 19 -0.08 8.53
 -4 0 20 114.11 10.79
 -4 -1 21 24.41 9.03
 -4 -2 22 40.22 8.17
 -3 -13 22 -0.95 7.19
 -3 -14 24 79.34 7.59
 -2 -22 25 2.95 5.3
 -4 -4 26 19.71 8.46
 -3 -14 32 13.86 8.41
 4 28 -10 32.9 6.16
 5 22 -10 13.35 7.35
 6 21 -10 1.94 8.75
 6 13 -9 2.33 8.89
 7 15 -9 30.78 8.39
 2 27 -8 131.85 6.69
 3 15 -8 75.02 7.37
 6 7 -8 159.11 11.29
 7 -4 -5 49.23 9.22
 -1 47 -2 69.26 7.24
 4 -13 -2 74.17 8.83
 5 -14 -2 162.04 10.92
 6 -14 -2 129.33 10.63
 -2 46 1 0.63 7.25
 1 -10 1 305.77 12.97
 3 -20 2 5.79 7.22
 2 -19 3 615.36 25.46
 -3 47 5 57.33 9.34
 4 -27 5 63.59 7.7
 -3 55 6 39.35 9.07
 5 -29 6 32.5 8.42
 -2 -6 9 6.16 5.01
 -4 28 10 29.25 7.69
 -4 45 10 12.12 9.05
 -4 46 10 10.11 9.15
 -2 -8 10 65.59 6.31
 -1 -16 10 406.72 16.52
 3 -32 10 6.56 6.56
 -4 21 11 5.33 7.49
 3 -33 11 197.45 11.43
 -3 -1 12 37.84 7.25
 3 -34 12 86.29 8.21
 -4 13 13 -0.62 6.86
 -4 10 14 149.74 10.75
 -4 4 17 28.64 8.1
 5 -39 17 8.18 8.45
 -3 -10 18 87.9 7.6
 -4 1 19 0.73 8.34
 -5 20 20 0.63 9.39
 -2 -20 20 3.96 5.05
 4 -40 20 12.97 7.53
 -4 -3 23 20.48 7.77
 -4 -4 25 27.37 8.72
 -1 -28 25 54.29 5.15
 -3 -15 28 21.87 6.93
 4 29 -10 134.06 8.75
 6 22 -10 48.77 8.74
 3 25 -9 6.78 4.89
 4 17 -9 365.26 16.8
 4 10 -8 4.67 6.43
 7 9 -8 65.46 10.19
 7 4 -7 15.63 9.67
 5 -5 -5 498.47 22.44
 6 -5 -5 217.57 12.91
 4 -7 -4 4.55 7.46
 7 -7 -4 42.16 9.34
 4 -10 -3 260.33 13.78
 -1 26 -2 432.52 18.46
 3 -13 -1 3.73 7.32
 -2 27 1 179.67 10.56
 -2 18 2 -0.69 5.88
 6 -24 3 96.51 10.52
 5 -26 4 4.62 8.18
 -3 48 5 0.3 8.45
 6 -30 7 -2.07 8.36
 4 -31 8 205.95 12.42
 -4 27 10 74.48 8.79
 -4 47 10 11.19 8.23
 -4 20 11 35.54 8.42
 -3 1 11 58.27 8.24
 -4 16 12 93.41 9.06
 -2 -13 13 0.93 4.58
 4 -36 13 31.29 7.41
 3 -37 16 0.74 6.26
 -3 -9 17 22.98 6.01
 -4 2 18 144.49 10.78
 -5 22 19 4.45 8.63
 -3 -11 19 19.58 6.08
 -3 -12 20 7.25 6.35
 3 -39 20 4.5 6.24
 1 -35 21 3.43 2.94
 -2 -22 24 1.58 5.17
 -3 -15 27 21.41 6.66
 -4 -5 28 18.97 8.78
 -4 -5 29 19.09 8.83
 -3 -15 29 21.44 7.39
 -4 -5 30 26.52 9.32
 -3 -15 30 7.08 6.96
 4 30 -10 6.56 6.16
 5 23 -10 20.48 7.24
 5 14 -9 177.11 10.74
 6 14 -9 159.51 11.8
 7 16 -9 -1.32 8.48
 5 8 -8 114.19 9.34
 3 9 -7 291.24 13.85
 4 5 -7 318.08 15.46
 5 3 -7 7.45 6.82
 6 3 -7 66.97 8.9
 2 10 -6 2695.74 105.26
 0 21 -4 1446.96 56.43
 3 -4 -4 4.54 6.17
 5 -8 -4 0.45 7.23
 6 -8 -4 9.06 8.12
 5 -11 -3 97.63 9.11
 6 -11 -3 1.47 8.27
 -1 48 -2 40.36 7.19
 5 -16 -1 108.09 9.71
 6 -16 -1 54.89 9.09
 2 -12 0 625.56 25.71
 -2 26 1 162.91 10.01
 -2 48 1 2.22 8.31
 6 -22 2 5.65 8.95
 -2 8 4 257.91 12.31
 -3 49 5 -1.19 8.29
 6 -27 5 1.14 7.89
 -3 18 6 -7.44 8.24
 -3 13 7 3.08 7.52
 -2 -4 8 166.18 8.95
 6 -31 8 66.45 9.37
 -3 6 9 101.25 8.86
 4 -32 9 11.88 7.6
 6 -32 9 -1.54 8.36
 -4 26 10 119.3 9.6
 -4 48 10 23.11 8.33
 -2 -10 11 165.63 9.08
 4 -35 12 20.14 7.64
 -4 12 13 365.31 17.56
 -3 -5 14 126.91 8.85
 5 -37 14 4.09 8.1
 -4 7 15 412.35 19.18
 -3 -8 16 55.49 7.37
 4 -38 16 16.35 7.24
 -5 25 18 0.19 8.6
 -1 -25 18 2.05 3.41
 4 -39 18 2 7.71
 -5 21 19 39.18 10.1
 -5 19 20 42.12 10.05
 -4 -4 24 10.25 8.18
 -4 -5 26 8.35 7.75
 -3 -15 26 7.31 6.94
 4 31 -10 134.97 8.87
 5 24 -10 36.15 8.47
 6 23 -10 -1.85 8.54
 3 26 -9 577.79 23.95
 7 17 -9 87.54 10.09
 6 8 -8 10.72 8.86
 7 10 -8 33.97 9.53
 7 5 -7 29.28 9.01
 5 -1 -6 28.35 8.13
 6 -1 -6 2.38 7.83
 2 5 -5 451.77 18.85
 7 -3 -5 14.34 8.68
 2 -3 -3 1211.45 48.02
 1 -4 -1 963.6 38.11
 4 -15 -1 182.36 11.13
 -1 11 0 409.62 16.94
 6 -18 0 3.71 8.45
 6 -20 1 4.86 8.39
 -2 12 3 67.05 6.27
 5 -24 3 17.92 7.63
 4 -25 4 22.53 6.94
 -3 24 5 1.03 6.59
 -3 50 5 -0.65 9.09
 3 -25 5 32.16 6.5
 4 -28 6 36.17 6.89
 3 -28 7 73.8 7.15
 5 -30 7 1.61 7.83
 -3 9 8 1.81 7.81
 2 -27 8 26.31 5.36
 1 -25 9 -0.08 3.72
 -4 25 10 4.53 7.58
 -4 49 10 4.52 8.93
 -3 3 10 90.76 8.5
 4 -33 10 0.76 7.56
 6 -33 10 3.71 8.19
 -4 19 11 5.08 7.61
 4 -34 11 102.75 9.43
 -4 15 12 4.33 7.32
 -1 -19 12 540.98 21.69
 5 -36 13 10.28 8.41
 -4 9 14 258.57 13.87
 -4 3 17 79.27 8.92
 -5 24 18 0.68 8.75
 3 -38 18 -1.53 6.24
 -4 0 19 240.63 13.84
 -5 18 20 6.71 8.46
 -4 -1 20 -1.33 7.8
 -4 -2 21 88.83 9.4
 -3 -13 21 2.93 6.88
 4 -40 21 -0.72 7.82
 -5 14 22 72.79 10.41
 -4 -3 22 17.68 8.64
 2 -38 23 36.77 5.41
 -3 -15 25 11.56 6.41
 -3 -15 31 0.07 7.74
 4 32 -10 -1.06 6.22
 6 24 -10 70.83 9.55
 4 18 -9 2.17 6.06
 5 15 -9 44.28 7.77
 2 28 -8 197.5 8.86
 3 16 -8 241.53 11.98
 4 11 -8 15.88 6.29
 2 17 -7 198.97 9.62
 7 1 -6 0.7 8.77
 3 0 -5 24.96 6.65
 4 -3 -5 1.25 7.87
 7 -6 -4 -0.91 8.61
 3 -7 -3 652.61 27.42
 -1 25 -2 73.47 6.26
 3 -10 -2 1089.56 43.95
 6 -13 -2 6.32 8.37
 1 -7 0 4586.94 178.31
 5 -18 0 14.1 7.42
 -2 25 1 61.45 7.47
 -2 49 1 0.63 7.7
 5 -20 1 24.68 7.24
 5 -22 2 70.14 8.21
 6 -25 4 4.87 8.82
 -3 51 5 7.29 9.14
 -2 4 5 1082.23 43.13
 5 -27 5 54.07 9.03
 -3 17 6 794.3 33.31
 -2 1 6 8.69 5.16
 2 -24 6 109.47 7.62
 6 -28 6 25.19 8.72
 1 -22 7 85.96 5.71
 5 -31 8 1.87 8.56
 -4 36 9 43.05 9.86
 -4 37 9 7.47 9.28
 -4 38 9 14.59 9.33
 -4 39 9 23.71 9.53
 -4 24 10 197.81 12
 -4 50 10 16.69 8.74
 5 -38 16 39.19 8.44
 -5 27 17 14.31 8.95
 -5 23 18 5.07 8.8
 -4 1 18 2.01 7.97
 5 -39 18 5.27 8.14
 -5 20 19 1.18 9.39
 -5 17 20 24.69 9.73
 -4 -4 23 1.91 8.13
 -1 -28 24 43.92 4.56
 -4 -5 25 62.26 9.13
 -3 -15 32 4.54 8.15
 5 25 -10 -0.33 7.49
 6 25 -10 8.71 8.46
 6 15 -9 32.18 8.77
 7 18 -9 1.86 8.6
 5 9 -8 22.31 7.55
 6 9 -8 47.53 9.29
 7 11 -8 17.58 9.15
 5 4 -7 91.28 9.2
 6 4 -7 7.82 7.77
 7 6 -7 2.33 9.49
 5 -4 -5 3.94 7.11
 6 -4 -5 16.03 8.12
 1 8 -4 27.24 3.2
 2 1 -4 42.02 5.23
 6 -10 -3 157.72 12.04
 4 -12 -2 362.69 17.29
 5 -13 -2 -2.61 7.6
 3 -15 0 218.95 11.77
 4 -17 0 604.59 26.02
 -2 50 1 39.09 8.11
 -2 17 2 1141.05 45.65
 -3 23 5 205.94 11.91
 -3 52 5 5.45 8.33
 -3 12 7 622.63 26.71
 -4 34 9 27.85 8.67
 -4 35 9 31.31 9.71
 -4 40 9 5.01 9.33
 -4 41 9 65.55 9.51
 -4 42 9 -0.38 8.19
 5 -32 9 10.31 8.31
 -4 23 10 16.45 7.46
 5 -33 10 38.7 7.92
 -4 18 11 18.38 7.49
 5 -34 11 -2.19 8.01
 -4 14 12 402.32 19.14
 -3 -2 12 39.27 7.19
 5 -35 12 21.91 8.44
 -4 11 13 9.88 7.46
 -4 6 15 29.67 7.48
 -3 -7 15 135.1 9.09
 4 -37 15 2.19 7.12
 -2 -17 16 310.95 14.01
 -5 26 17 35.19 9.31
 -2 -18 17 19.27 4.55
 -5 22 18 6.28 8.82
 -5 19 19 54.07 9.67
 1 -34 19 23.41 3.5
 2 -37 20 -0.74 4.85
 -2 -21 21 3.99 5.19
 3 -39 21 0 5.56
 -5 13 22 -1.62 8.47
 -2 -22 23 26.78 5.42
 -4 -6 28 -0.6 8.13
 -4 -6 29 0.27 8.73
 -4 -6 30 2.14 8.68
 5 26 -10 41.29 8.44
 3 27 -9 23.12 5.05
 4 6 -7 0.19 6.96
 5 0 -6 344.79 17.07
 7 2 -6 73.61 10.59
 7 -2 -5 84.24 9.85
 4 -6 -4 37.02 8.1
 6 -7 -4 117.43 10.29
 4 -9 -3 29.82 7.93
 5 -10 -3 -0.44 8.07
 2 -6 -2 0.21 4.66
 2 -9 -1 842.02 33.95
 6 -15 -1 29.04 8.6
 -2 24 1 163.88 10.03
 4 -19 1 425.9 19.64
 4 -21 2 168.36 10.81
 -3 35 4 57.95 7.98
 -3 36 4 84.72 8.63
 -3 37 4 -2.62 6.72
 -3 38 4 28.58 7.63
 -3 39 4 59.54 8.24
 -3 40 4 48.13 8.32
 -3 22 5 49.59 8.5
 -2 -2 7 999.16 39.86
 4 -29 7 398.46 18.82
 6 -29 7 38.68 8.84
 -3 8 8 132.37 10.01
 3 -29 8 128.36 8.56
 -4 43 9 96.44 10.72
 -4 44 9 1.47 8.3
 -3 5 9 4.37 6.94
 -4 22 10 157.97 11.15
 -3 0 11 620.08 26.56
 -2 -12 12 470.53 20.06
 -4 8 14 56.96 7.97
 -2 -16 15 167.32 8.79
 -5 25 17 1.65 8.64
 -4 2 17 105.08 9.51
 -5 21 18 51.2 9.33
 -2 -19 18 145.48 8.16
 2 -36 18 35.34 5.53
 -5 18 19 0.67 8.67
 4 -39 19 -0.27 7.4
 -5 16 20 22.56 8.85
 -4 -2 20 119.67 10.11
 -5 14 21 49.57 9.09
 -4 -3 21 111.8 9.74
 -3 -14 22 50.26 7.12
 -4 -5 24 98.14 9.7
 -4 -6 26 2.46 7.98
 -2 -23 27 5.17 5.4
 -2 -23 28 -1.73 5.68
 -2 -23 29 3 5.64
 6 26 -10 77 9.67
 4 19 -9 412.86 18.66
 5 16 -9 172.03 10.6
 6 16 -9 70.46 9.38
 7 19 -9 91.8 9.89
 7 12 -8 33.67 9.35
 3 10 -7 511.27 21.82
 5 -7 -4 473.41 22.04
 7 -5 -4 47.64 9.42
 7 -8 -3 0 9
 5 -15 -1 23.4 8.21
 6 -17 0 117.24 10.63
 -2 51 1 26.08 8.6
 2 -14 1 2522.69 98.8
 3 -17 1 663.38 27.81
 6 -21 2 120.41 10.75
 -3 33 4 165.18 10.49
 -3 34 4 27.68 7.35
 -3 41 4 180.21 11.57
 -3 42 4 10.17 8.84
 5 -25 4 1.02 8.28
 -3 53 5 41.43 8.61
 4 -26 5 141.48 10.16
 6 -26 5 114.4 10.46
 -3 16 6 27.71 8.61
 5 -28 6 41.99 8.8
 6 -30 8 -0.3 8.48
 -4 29 9 153.65 10.82
 -4 30 9 3 8.59
 -4 45 9 54.82 9.8
 -4 46 9 -2.45 8.81
 2 -28 9 302.85 13.85
 -4 17 11 -1.94 7.52
 -4 13 12 16.5 7.59
 -4 10 13 226.52 13.32
 2 -34 15 45.43 6.19
 5 -37 15 2.23 8.39
 -5 29 16 6.93 9.01
 -5 30 16 1.14 8.85
 -5 24 17 57.1 9.49
 -3 -10 17 185 10.57
 4 -38 17 48.11 8.16
 -5 20 18 4.47 8.93
 -3 -11 18 35.47 6.09
 -4 -1 19 6.84 8.24
 -3 -12 19 62.26 7.41
 5 -39 19 12.15 8.37
 -1 -27 21 23.41 3.96
 -5 12 22 90.13 10.1
 -4 -4 22 9.98 8.47
 -5 11 23 -0.02 9.38
 2 -38 24 29.55 5.33
 -2 -23 26 0.94 5.16
 -3 -16 27 1.44 6.38
 -3 -16 28 1.69 6.82
 -3 -16 29 6.59 6.7
 -3 -16 30 13.02 6.84
 -2 -23 30 0.47 4.68
 5 27 -10 57.65 8.64
 3 28 -9 211.08 10.44
 7 20 -9 -3.32 9.27
 2 29 -8 268.77 11.43
 3 17 -8 31.59 6.41
 4 12 -8 -1.8 6.43
 5 10 -8 266.31 14.01
 6 10 -8 63.31 9.78
 6 5 -7 285.76 15.34
 7 7 -7 24.28 8.97
 6 -3 -5 74.9 9.28
 3 -3 -4 340.5 15.76
 -1 24 -2 165.97 8.78
 6 -12 -2 206.6 12.95
 -1 6 1 656.61 26.31
 6 -19 1 158.59 12.47
 3 -19 2 1241.62 50.02
 -2 11 3 1279.62 50.84
 -1 -1 3 12.9 4.56
 3 -21 3 400.2 18.13
 -3 31 4 284.54 14.7
 -3 43 4 126.06 10.4
 -3 44 4 3.84 8.41
 -2 7 4 1047.24 41.84
 -3 21 5 703.9 29.99
 -3 54 5 0.76 9.06
 2 -22 5 51.81 5.78
 3 -26 6 620.79 26.26
 4 -30 8 11.72 7.87
 -4 28 9 44.09 8.01
 -4 47 9 33.87 8.66
 3 -30 9 14.76 5.99
 6 -31 9 42.19 9.68
 -4 21 10 45.51 8.17
 -3 2 10 567.89 24.67
 6 -32 10 -1.61 8.37
 6 -33 11 3.85 8.76
 -3 -6 14 44.59 6.74
 3 -35 14 13.85 6.56
 -4 5 15 410.69 18.99
 -5 28 16 20.43 9
 -5 23 17 11.51 8.96
 3 -37 17 -0.63 6.37
 5 -38 17 21.78 8.82
 -4 0 18 120.26 10.67
 -5 17 19 38.62 8.99
 3 -38 19 13.2 5.76
 -3 -13 20 3.26 6.66
 -5 13 21 -0.92 8.44
 -5 10 23 42.78 9.94
 -4 -5 23 61.07 8.85
 -4 -6 25 -2.78 8.02
 -3 -16 26 13.81 6.48
 5 28 -10 2.06 7.6
 4 20 -9 1.95 6.37
 5 17 -9 109.89 9.17
 6 17 -9 33.5 8.57
 7 21 -9 53.33 9.08
 7 13 -8 4.17 8.95
 5 5 -7 3.04 7.66
 2 11 -6 68.08 5.33
 4 2 -6 213.04 12.02
 7 3 -6 3.61 8.66
 4 -2 -5 729.88 30.79
 5 -3 -5 198.13 11.96
 7 -1 -5 0.38 8.92
 6 -6 -4 24.22 8.37
 6 -9 -3 -2.98 8.33
 3 -12 -1 667.87 27.98
 4 -14 -1 29.96 7.71
 5 -17 0 10.61 7.17
 -2 23 1 144.6 9.21
 -2 16 2 7.42 5.87
 1 -12 2 494.61 19.99
 5 -21 2 38.38 8.35
 -3 30 4 -2.41 6.72
 -3 45 4 104.38 10.13
 6 -24 4 164.58 12.2
 -3 15 6 429.95 19.84
 6 -27 6 9.65 8.6
 -3 11 7 79.54 9.12
 5 -29 7 18.76 8.33
 -4 27 9 96.05 9.07
 -4 48 9 1.48 8.8
 -4 16 11 161.62 10.83
 4 -35 13 28.04 7.55
 -4 7 14 226.11 13.13
 -2 -15 14 -2.7 4.56
 5 -36 14 19.45 8.01
 -5 26 16 50.71 9.5
 -5 27 16 8.83 8.84
 -3 -9 16 15.61 5.95
 1 -32 16 0.53 3.85
 -5 22 17 24.7 9.11
 -5 19 18 111.96 11.48
 -5 16 19 12.55 8.63
 -2 -20 19 10.9 4.99
 -5 11 22 2.12 8.43
 3 -39 22 -0.2 6.63
 -3 -15 23 4.79 6.31
 -2 -23 25 18.9 5.39
 -4 -7 27 -0.39 8.11
 -4 -7 28 17.23 8.26
 -4 -7 29 29.06 8.93
 -4 -7 30 37.09 9.12
 -3 -16 31 7.34 8.03
 5 29 -10 103.49 9.71
 3 29 -9 4.52 4.73
 6 18 -9 9.23 8.36
 6 11 -8 8.65 8.63
 4 7 -7 247.44 12.91
 7 8 -7 15.45 8.72
 5 1 -6 30.79 7.44
 0 37 -5 23.11 4.06
 0 38 -5 8.56 4
 0 39 -5 7.37 4.01
 3 1 -5 128.78 8.87
 7 -4 -4 38.85 9.23
 7 -7 -3 92.92 11.03
 5 -12 -2 319.86 16.05
 6 -14 -1 107.97 10.35
 5 -19 1 36.03 8.07
 2 -16 2 649.11 26.66
 -3 29 4 355.56 16.73
 -3 46 4 13.05 8.57
 -3 47 4 62.22 9.18
 2 -20 4 263.09 12.91
 4 -24 4 323.69 15.9
 -3 20 5 22.15 8.31
 5 -26 5 12.32 8.37
 -1 -11 7 70.66 4.33
 2 -25 7 28.66 5.61
 -3 7 8 21.67 7.97
 5 -30 8 7.08 7.7
 -4 26 9 71.95 8.38
 -4 49 9 6.84 8.96
 -4 50 9 0 9.07
 -2 -7 9 1179.95 46.86
 4 -31 9 92.2 9.09
 -4 20 10 35.08 8.45
 1 -26 10 123.56 6.56
 2 -29 10 46.07 5.62
 3 -31 10 233.9 12.52
 -4 12 12 665.98 28.69
 -4 9 13 25.55 7.47
 3 -34 13 104.67 8.91
 2 -33 14 181.07 10.04
 -5 32 15 11.62 8.95
 -5 25 16 -2.7 8.64
 -5 21 17 34.02 9.12
 -4 1 17 13.53 7.43
 -5 18 18 2.5 8.62
 -1 -26 19 166.32 8.04
 -4 -3 20 7.16 7.76
 4 -39 20 6.05 7.58
 5 -39 20 4.05 9.42
 -5 12 21 90.87 10.69
 -4 -4 21 51.39 8.42
 -3 -14 21 37.98 7.27
 -4 -6 24 1.17 7.84
 -3 -16 25 32.96 6.8
 -4 -7 31 14.76 9.33
 5 18 -9 8.47 7.37
 7 22 -9 1.5 8.47
 4 13 -8 25.48 6.08
 5 11 -8 2.15 7.17
 7 14 -8 30.44 9.4
 2 18 -7 33.92 4.63
 6 6 -7 5.94 8.04
 0 36 -5 118.17 6.59
 0 40 -5 8.71 4.13
 2 6 -5 1.77 4.56
 4 -5 -4 2.81 7.61
 5 -6 -4 0.26 7.38
 3 -6 -3 92.75 7.99
 5 -9 -3 296.96 15.37
 -1 23 -2 45.88 5.1
 0 8 -2 80.27 3.87
 3 -9 -2 54.28 7.03
 4 -11 -2 90.36 8.69
 4 -16 0 1.86 6.73
 6 -16 0 31.74 9.61
 -2 22 1 480.46 20.88
 2 -18 3 5.81 5.56
 -3 28 4 33.95 6.79
 -3 48 4 13.55 8.43
 -1 -4 4 94.99 5.72
 -2 3 5 89.35 6.68
 4 -27 6 50.96 7.51
 6 -28 7 6.94 8.37
 -2 -5 8 1646.31 64.8
 -4 25 9 11.02 7.29
 -4 51 9 10.21 9
 -3 4 9 445.37 20.29
 -4 19 10 121.48 9.73
 4 -32 10 27.87 7.62
 -4 15 11 3.61 7.25
 -3 -1 11 65.12 8
 3 -32 11 25.44 7.13
 4 -33 11 6.15 7.18
 -3 -3 12 293.91 14.55
 3 -33 12 89.1 8.69
 4 -34 12 24.99 7.69
 -5 30 15 1.45 8.72
 -5 31 15 0.93 8.68
 -4 4 15 4.74 7.75
 -3 -8 15 64.75 6.98
 -5 24 16 86.34 10.27
 4 -37 16 1.26 7.19
 5 -37 16 -0.76 8.42
 -5 20 17 0.87 8.84
 -5 17 18 107.63 11.22
 -5 15 19 5.32 8.6
 -4 -2 19 172.89 11.7
 -5 10 22 68.37 9.44
 -4 -5 22 44.68 8.7
 -5 9 23 -0.72 9.03
 -1 -28 23 19.33 3.93
 -5 8 24 8.62 9.23
 4 21 -9 224.9 11.8
 6 19 -9 37.45 8.95
 7 23 -9 14.49 9.42
 2 30 -8 113.05 6.02
 3 18 -8 102.91 7.64
 3 11 -7 73.43 6.94
 5 6 -7 2.93 6.95
 7 9 -7 24.89 9.69
 7 4 -6 34.9 9.21
 0 35 -5 68.09 4.9
 0 41 -5 167.23 8.45
 1 14 -5 1471.76 57.35
 6 -2 -5 72.68 9.87
 2 -2 -3 138.11 7.82
 4 -8 -3 128.88 9.98
 6 -11 -2 -0.23 8.36
 5 -14 -1 402.04 18.97
 -2 36 0 196.14 11.03
 -2 37 0 -1.24 6.24
 -2 38 0 296.05 14.41
 -2 39 0 29.01 6.54
 -2 40 0 135.79 9.51
 -1 10 0 2.3 4.11
 4 -18 1 -1.72 6.69
 6 -18 1 0.81 8.27
 -1 2 2 38.7 4.75
 4 -20 2 97.34 8.94
 6 -20 2 0 8.17
 -3 27 4 111.17 8.46
 -3 49 4 3.46 8.17
 5 -24 4 -0.55 8.17
 3 -24 5 197.42 10.8
 6 -25 5 -1.83 8.63
 -3 14 6 253.14 13.67
 -2 0 6 3404.99 132.93
 -3 10 7 464.65 20.79
 3 -27 7 6.14 6.11
 -4 36 8 1.94 9.38
 -4 37 8 4.49 9.28
 -4 38 8 1.55 9.25
 -4 39 8 35.66 9.81
 -4 40 8 0 9.44
 -4 24 9 21.76 7.64
 5 -31 9 27.04 8.01
 5 -32 10 3.12 7.98
 2 -30 11 -0.61 4.9
 5 -33 11 60.88 8.97
 -4 11 12 2.76 7.59
 5 -34 12 10.45 8.14
 -3 -5 13 971.28 39.34
 2 -32 13 3.25 5.23
 -4 6 14 0.18 7
 -5 29 15 1.31 8.88
 -5 23 16 11.12 8.97
 -4 2 16 6.95 6.74
 -4 -1 18 -1.19 7.69
 4 -38 18 41.74 8.07
 5 -38 18 -1.73 8.24
 -2 -21 20 23.12 5.28
 -5 11 21 12.8 9.44
 -3 -15 22 48.15 7.12
 -4 -6 23 3.23 7.88
 -4 -7 25 38.37 8.27
 3 30 -9 4.3 4.56
 7 24 -9 -0.94 8.23
 6 12 -8 119.62 10.92
 7 15 -8 36.32 9.25
 0 34 -5 131.61 6.79
 0 42 -5 45.58 4.88
 5 -2 -5 155.09 10.55
 6 -5 -4 89.82 9.34
 7 -3 -4 18.55 9.08
 6 -8 -3 104.54 10.07
 -2 34 0 220.54 11.68
 -2 35 0 108.53 8.18
 -2 41 0 91.04 7.77
 -2 42 0 71.79 7.52
 2 -11 0 555.68 22.98
 3 -14 0 374.3 17.55
 -2 15 2 111.06 7.75
 -3 50 4 6.69 8
 -3 19 5 995.92 40.85
 -1 -9 6 593.74 23.59
 5 -27 6 7.33 8.22
 -4 33 8 148.48 11.48
 -4 34 8 0.38 7.81
 -4 35 8 39.42 9.63
 -4 41 8 111.72 11.14
 -4 42 8 0.05 8.21
 -4 43 8 123.1 11.23
 6 -29 8 80.21 9.78
 6 -30 9 3.34 8.47
 -4 18 10 0.92 7.57
 -3 1 10 35.84 7.91
 -4 14 11 352.34 17.19
 -2 -11 11 86.46 6.55
 2 -31 12 263.95 12.59
 -4 8 13 104.28 8.86
 -2 -14 13 781.67 31.56
 -5 27 15 -1.51 8.78
 -5 28 15 31.66 9.83
 -5 22 16 49.1 9.61
 3 -36 16 32.6 6.79
 -5 19 17 104.37 10.62
 -4 0 17 142.72 10.37
 2 -35 17 -2.17 5.3
 -5 16 18 11.78 8.72
 -5 14 19 5.72 9.58
 -5 12 20 82.49 9.65
 2 -37 21 1.64 4.94
 4 -39 21 7.84 7.91
 -5 9 22 -3.46 8.45
 -5 8 23 24.61 9.45
 -5 7 24 40.73 8.94
 -2 -23 24 5.4 5.07
 -4 -8 28 4.88 7.98
 -3 -17 28 48.74 7.42
 -4 -8 29 6.71 8.32
 -3 -17 29 22.84 6.99
 -4 -8 30 -0.43 8.33
 3 31 -9 -0.57 4.57
 4 22 -9 3.68 5.94
 5 19 -9 124.88 9.34
 6 20 -9 7.14 9.25
 5 12 -8 350.45 16.87
 7 16 -8 14.68 8.58
 4 8 -7 21.7 6.78
 6 7 -7 230.17 13.98
 7 5 -6 5.07 8.94
 0 43 -5 330.47 14.46
 0 20 -4 22.27 2.66
 2 2 -4 252.94 11.69
 7 -6 -3 -2.01 8.87
 1 0 -2 2157.99 84.18
 4 -13 -1 72.02 8.68
 6 -13 -1 -1.01 8.71
 -2 33 0 258.23 12.9
 -2 43 0 50.52 7.21
 -2 44 0 0.3 7.22
 5 -16 0 130.31 9.81
 -2 10 3 77.61 6.51
 1 -14 3 2061.05 80.48
 -3 51 4 4.19 8.16
 -2 6 4 52.14 5.63
 6 -23 4 5.09 9.05
 4 -25 5 23.92 7.1
 4 -28 7 15.65 6.97
 -4 32 8 6.37 7.65
 -4 44 8 4.06 8.96
 -4 45 8 96.7 10.51
 -4 23 9 32.21 8.4
 6 -31 10 31.42 9.56
 -1 -18 11 85.89 5.22
 6 -32 11 4.94 9.09
 -3 -7 14 225.98 11.78
 -5 26 15 96.98 10.41
 4 -36 15 2.27 7.1
 5 -36 15 28.26 8.41
 -5 18 17 1.7 8.8
 -3 -11 17 1.28 5.87
 -3 -12 18 129.39 8.66
 -3 -13 19 3.33 6.34
 -4 -4 20 90.54 9.5
 3 -38 20 54.37 7.44
 -5 10 21 81.2 10.53
 -4 -7 24 61.47 8.44
 -4 -8 27 5.16 8.01
 -3 -17 27 41.32 7.14
 -3 -17 30 14.27 7.04
 -4 -8 31 -0.79 9.31
 4 14 -8 -1.29 6.29
 6 13 -8 6.75 8.7
 5 7 -7 0.02 7.55
 7 10 -7 48.43 9.86
 6 3 -6 91.46 9.44
 0 33 -5 110.38 6.03
 6 -1 -5 5.31 7.83
 3 -2 -4 231.45 11.97
 5 -5 -4 531 23.75
 1 4 -3 617.29 24.65
 5 -11 -2 109.47 9.98
 -2 32 0 31.71 6.58
 -2 45 0 57.31 7.94
 3 -16 1 59.57 7.46
 5 -18 1 19.76 7.28
 5 -20 2 15.37 7.3
 -3 18 5 3.22 7.46
 6 -26 6 98.06 10.47
 -2 -3 7 117.35 7.39
 5 -28 7 90.22 10.26
 -4 46 8 2.01 8.93
 -4 47 8 38.91 9.5
 -3 6 8 50.04 7.59
 -4 22 9 1.54 7.48
 -3 3 9 50.44 8.28
 -4 17 10 132.38 9.94
 -4 13 11 7.03 8.19
 -4 10 12 418.7 19.51
 -5 32 14 2.77 8.94
 -5 33 14 16.77 8.97
 -5 34 14 32.18 10.09
 -4 5 14 115.95 9.16
 -5 25 15 2.02 8.91
 1 -31 15 172.46 8.25
 -5 21 16 40.78 9.35
 5 -37 17 -2.54 8.13
 -5 15 18 69.25 9.67
 3 -37 18 0 5.52
 -4 -3 19 2.36 7.97
 2 -36 19 14.03 5.05
 5 -38 19 1.87 8.46
 -5 11 20 25.28 8.72
 -3 -14 20 16.3 6.58
 -4 -5 21 134.61 10.41
 -5 8 22 19.11 9.43
 -4 -6 22 -2.77 8.07
 -5 7 23 20.53 8.5
 -5 6 24 1.56 9.11
 -3 -17 26 22.01 6.62
 -1 -29 28 17.72 4.37
 -3 -17 31 7.44 7.29
 3 32 -9 107.78 6.84
 5 20 -9 43.92 7.85
 6 21 -9 19.22 8.61
 2 31 -8 419 17.07
 3 19 -8 71.75 6.41
 7 17 -8 66.4 9.68
 3 12 -7 622.68 26.07
 6 8 -7 8.46 8.87
 0 44 -5 0.35 4.39
 3 2 -5 11.54 6.62
 4 -4 -4 287.65 15.09
 7 -2 -4 83.79 10.24
 5 -8 -3 6.34 8.15
 -1 22 -2 177.49 8.85
 2 -5 -2 2674.06 104.58
 6 -10 -2 148.72 11.35
 7 -8 -2 1.84 9.94
 2 -8 -1 7.19 4.81
 3 -11 -1 16.05 6.65
 -2 31 0 362.42 16.54
 -2 46 0 47.49 7.82
 6 -15 0 51.05 9.37
 3 -18 2 5.25 7.46
 6 -19 2 153.67 12.27
 3 -20 3 58.34 8.21
 -3 52 4 7.24 8.17
 1 -18 5 166.64 8.08
 5 -25 5 7.8 8.65
 -3 13 6 65.14 8.87
 2 -23 6 106.34 8.2
 -3 9 7 313.39 15.52
 -4 29 8 222.6 12.28
 -4 48 8 0.68 8.66
 1 -23 8 87.4 5.99
 2 -26 8 656.62 27.02
 3 -28 8 92.89 7.88
 4 -29 8 201.28 12.1
 1 -27 11 1.62 3.66
 -4 7 13 57.26 7.96
 -5 30 14 5.92 8.9
 -5 31 14 3.22 8.83
 5 -35 14 2.78 7.78
 -5 24 15 152.55 11.94
 -5 20 16 24.58 9.06
 -4 1 16 45.1 7.79
 -3 -10 16 203.01 10.97
 -5 17 17 138.99 11.37
 4 -37 17 1.24 7.17
 -4 -2 18 135.43 10.41
 4 -38 19 29.01 7.89
 -5 9 21 21.97 8.63
 -3 -16 23 51.01 7.01
 -5 5 25 39.88 9.65
 -4 -8 25 3.03 7.63
 -1 -29 27 14.76 4.09
 -2 -24 28 49.26 6.29
 -2 -24 29 38.82 6.26
 4 23 -9 32.68 6.61
 6 22 -9 75.01 9.6
 5 13 -8 2.09 7.15
 6 14 -8 126.64 10.93
 2 19 -7 305.16 13.38
 7 11 -7 -2.67 9.14
 2 12 -6 1326.49 52.29
 7 6 -6 -3.44 8.79
 0 32 -5 51.28 4
 5 -1 -5 37.4 7.6
 6 -4 -4 57.04 9.44
 3 -5 -3 759.74 31.37
 4 -7 -3 96.1 9.3
 6 -7 -3 -0.79 7.91
 7 -5 -3 113.04 10.99
 4 -10 -2 131.45 9.89
 5 -13 -1 -1.25 7.37
 -2 30 0 15.22 5.91
 -2 47 0 36.16 8.35
 4 -15 0 271.31 13.72
 6 -17 1 161.12 12.32
 -2 14 2 199.45 10.23
 -3 53 4 32.53 9.43
 1 -16 4 1046.3 41.26
 6 -24 5 158.29 11.94
 3 -25 6 4.61 6.38
 6 -27 7 15.37 8.52
 -4 28 8 -0.97 7.51
 -4 49 8 -2.37 8.18
 5 -29 8 -3.71 7.95
 -4 21 9 226.68 13.14
 -4 16 10 39.91 7.81
 -3 -2 11 429.68 19.56
 -5 29 14 12.39 8.76
 -5 23 15 8.73 9.11
 -5 19 16 59.27 9.62
 -2 -18 16 -0.32 4.52
 -5 16 17 20.16 9.57
 -4 -1 17 11.21 7.56
 -2 -19 17 248.16 11.67
 -5 14 18 0.91 9.37
 -5 10 20 48.61 8.99
 -3 -15 21 72.85 7.93
 -2 -22 21 60.52 6.04
 -5 6 23 0.94 8.91
 -4 -7 23 128.15 10.29
 -2 -23 23 2.14 5.08
 -3 -17 25 9.9 6.38
 -2 -24 27 33.37 5.8
 -4 -9 28 9.51 8.43
 -4 -9 29 12.35 8.12
 -4 -9 30 26.75 8.74
 3 33 -9 2.25 4.46
 5 21 -9 71.84 8.45
 4 15 -8 328.46 15.69
 7 18 -8 1.37 8.78
 4 9 -7 264.35 13.48
 1 22 -6 104.67 4.75
 6 4 -6 3.82 8.08
 4 0 -5 1053.45 42.76
 6 0 -5 232.41 13.66
 -1 37 -3 19.12 5.45
 -1 38 -3 217.07 11.06
 -1 39 -3 46.16 5.9
 -1 40 -3 83.42 6.77
 3 -8 -2 274.32 13.6
 -2 29 0 241.94 12.35
 -2 48 0 107.48 9.92
 1 -9 1 6629.89 257.49
 2 -13 1 17.23 5
 4 -17 1 541.44 23.79
 4 -21 3 6.75 7.13
 -3 23 4 133.6 10.17
 5 -23 4 50.89 8.01
 -3 17 5 963.38 39.66
 4 -26 6 38.04 7.55
 -4 27 8 95.37 9.02
 -4 50 8 -3.6 8.92
 6 -28 8 5.42 8.51
 -4 20 9 -1.62 7.5
 -1 -15 9 32.65 3.46
 3 -29 9 142.75 9.17
 4 -30 9 5.59 7.83
 5 -30 9 5.22 8.62
 -3 0 10 588.9 25.18
 -4 12 11 455.76 21.06
 -4 9 12 7.37 7.44
 -2 -13 12 1.54 5.18
 5 -33 12 46.61 8.28
 -3 -6 13 3.36 6.41
 4 -34 13 5.49 7.67
 5 -34 13 11.21 8.77
 -5 27 14 13.54 9.87
 -5 28 14 80.18 10.04
 -5 22 15 78.85 10.04
 -3 -9 15 72.25 7.13
 -2 -17 15 162.53 8.56
 -5 13 18 9.88 9.44
 5 -38 20 3.38 8.76
 -5 8 21 31.37 8.68
 3 -38 21 38.33 7.14
 -5 7 22 -3.35 9.01
 -5 5 24 34.04 9.53
 -1 -29 26 0.13 3.41
 -4 -9 27 -1.06 7.72
 -4 -9 31 12.17 9.02
 3 34 -9 266.14 12.11
 4 24 -9 26.15 6.48
 6 23 -9 1.92 9.1
 6 15 -8 50.71 9.4
 7 19 -8 55.86 9.51
 5 8 -7 129.86 9.91
 6 9 -7 84.04 9.38
 7 12 -7 78.95 9.62
 3 7 -6 873.78 35.32
 7 7 -6 8.57 8.63
 5 -4 -4 17.36 7.65
 7 -1 -4 2.65 8.98
 -1 36 -3 272.97 12.89
 -1 41 -3 87.79 6.8
 -1 42 -3 32.09 5.73
 5 -10 -2 178.84 11.65
 6 -12 -1 138.62 11.53
 5 -15 0 13.91 7.39
 4 -19 2 256.04 13.51
 -3 35 3 5.53 7.22
 -3 36 3 183.25 11.18
 -3 37 3 6.93 7.16
 -3 38 3 138.6 9.74
 -3 39 3 21.38 7.39
 -3 40 3 86.38 8.77
 -3 41 3 119.68 10.04
 -3 42 3 34.39 9.05
 -2 9 3 2687.51 105.25
 6 -22 4 82.59 10.14
 -2 2 5 885.16 35.48
 -3 12 6 75.85 8.09
 5 -26 6 66 9.29
 -4 26 8 5.03 7.22
 -4 51 8 18.69 9.15
 -3 5 8 124.45 9.97
 6 -29 9 58.22 9.33
 -4 15 10 103.22 10.04
 4 -31 10 10.6 8.09
 5 -31 10 57.53 8.93
 6 -30 10 8.22 8.39
 4 -32 11 5.19 7.42
 5 -32 11 -3.09 8.01
 1 -28 12 159.41 7.86
 4 -33 12 28.34 7.58
 -4 6 13 6.52 7.87
 -5 26 14 135.79 11.53
 -4 4 14 51.91 8.24
 1 -30 14 15.24 2.81
 3 -34 14 114.97 8.73
 -5 18 16 3.79 8.95
 5 -36 16 36.3 8.39
 -5 15 17 72.69 10.04
 -2 -20 18 0.9 4.58
 5 -37 18 -3.32 8.78
 -4 -4 19 45.43 9.13
 -5 9 20 33.79 8.75
 -4 -5 20 43.32 8.82
 -4 -6 21 7.94 8.51
 2 -37 22 -2.06 5.16
 -4 -8 24 -0.48 7.66
 -5 4 25 2.7 8.65
 -2 -24 26 13.86 5.39
 3 35 -9 -1.72 4.39
 5 22 -9 121.68 9.71
 6 24 -9 93.55 9.83
 2 32 -8 6.89 2.05
 3 20 -8 21.95 5.41
 5 14 -8 197.96 11.51
 7 3 -5 23.66 8.96
 6 -3 -4 18.96 8.26
 -1 34 -3 274.85 12.72
 -1 35 -3 95.87 6.72
 -1 43 -3 155.08 8.93
 5 -7 -3 306.69 15.69
 7 -4 -3 17.76 8.93
 -1 21 -2 659.88 26.63
 6 -9 -2 15.92 8.54
 7 -7 -2 144.75 11.91
 4 -12 -1 9.54 7.3
 -2 28 0 115.4 8.91
 -2 49 0 1.64 7.53
 3 -13 0 61.14 7.47
 6 -14 0 17.9 8.72
 5 -17 1 25.33 7.32
 5 -19 2 127.72 9.82
 -3 33 3 53.68 8.03
 -3 43 3 63.34 8.84
 -3 44 3 -3.32 8.77
 5 -21 3 88.57 9.38
 -3 22 4 33.81 8.41
 -1 -7 5 204.21 8.95
 -2 -1 6 7.18 5.13
 6 -25 6 0.72 8.81
 -3 8 7 67.25 7.9
 -4 25 8 0.19 7.04
 -4 52 8 4.15 8.97
 -4 19 9 394.04 18.95
 2 -27 9 48.09 5.74
 3 -30 10 2.8 6.85
 6 -31 11 13.53 8.49
 -5 33 13 17.85 8.96
 -5 34 13 24.47 8.82
 -5 35 13 11.36 8.74
 1 -29 13 64.35 4.76
 3 -33 13 9.11 7.56
 -5 25 14 2.69 8.8
 -5 21 15 4.83 8.88
 -1 -23 15 80.16 4.51
 -5 17 16 38.55 10.2
 -4 0 16 27.81 7.48
 4 -36 16 13.6 7.37
 -4 -3 18 15.97 8.45
 1 -33 18 36.03 3.45
 4 -38 20 13.82 7.81
 -5 6 22 1.15 8.29
 -4 -7 22 59.5 8.8
 -3 -16 22 11.02 6.36
 -5 5 23 -1.18 8.35
 -5 4 24 6.41 9.08
 -3 -17 24 -3.2 6.25
 -3 -18 28 -1.69 6.49
 -3 -18 29 2.42 6.57
 -3 -18 30 -1.54 6.77
 4 25 -9 7.14 5.94
 4 16 -8 3.39 6.16
 7 20 -8 8.25 8.78
 3 13 -7 1.02 6.37
 7 13 -7 7.37 8.29
 6 5 -6 197.93 12.45
 0 31 -5 512.69 20.72
 5 0 -5 486.68 22.01
 3 -1 -4 40.61 6.33
 4 -3 -4 1.75 7.61
 -1 44 -3 -1.01 5.52
 6 -6 -3 9.29 8.06
 1 -3 -1 1001.32 39.55
 -2 50 0 137.34 10.85
 -1 5 1 214.73 10.17
 6 -16 1 0.25 8.57
 2 -15 2 8.26 5
 6 -18 2 2.59 8.58
 -3 32 3 26.55 7.44
 -3 45 3 35.82 8.46
 -3 46 3 54.02 8.85
 6 -20 3 17.72 9.48
 -2 5 4 954.66 38.21
 -3 16 5 50.44 7.95
 3 -23 5 26.3 6.69
 4 -24 5 203.89 11.86
 -4 36 7 12.29 9.18
 -4 37 7 0.23 8.31
 -4 38 7 -0.51 8.22
 -4 39 7 17.22 8.42
 -4 40 7 2.46 8.55
 -4 41 7 52.06 9
 -4 42 7 0.71 9.09
 4 -27 7 99.3 9.14
 5 -27 7 1.47 8.18
 -4 24 8 -3.44 8.11
 -4 53 8 21.54 9.52
 -3 2 9 958.62 39.29
 -2 -8 9 0.86 5.13
 -4 11 11 2.55 7.22
 3 -31 11 223.93 12.38
 -4 8 12 159.48 10.63
 3 -32 12 40.81 7.18
 -5 31 13 61.24 9.58
 -5 32 13 0.28 8.98
 -5 24 14 114.32 11.94
 -3 -8 14 149.82 9.1
 -2 -16 14 287.24 13.02
 -1 -22 14 31.05 3.38
 -5 20 15 15.38 9
 5 -35 15 -0.82 7.99
 -1 -24 16 142.52 6.81
 -5 14 17 57.87 9.5
 -5 12 18 11.11 9.75
 -3 -13 18 -1.24 5.9
 4 -37 18 -3.94 7.35
 -5 10 19 -1.67 9.36
 -3 -14 19 29.5 6.62
 -2 -21 19 94.7 6.71
 3 -37 19 4.42 6.52
 -5 7 21 49.23 9.72
 -4 -8 23 -0.38 7.53
 -5 3 25 18.99 9.42
 -4 -9 25 6.57 7.51
 -2 -24 25 10.81 5.1
 -3 -18 27 -0.08 6.26
 -3 -18 31 -0.64 7.08
 5 23 -9 11.15 7.19
 6 25 -9 3.45 8.45
 5 15 -8 -1.45 6.89
 6 16 -8 35.36 8.94
 4 10 -7 93.1 8.07
 5 9 -7 2.09 6.73
 6 10 -7 14.11 8.85
 7 8 -6 38.18 10.01
 3 3 -5 670.43 27.92
 6 1 -5 7.38 8.38
 7 0 -4 128.14 11.1
 -1 33 -3 373.48 16.34
 -1 45 -3 54.75 6.53
 2 -1 -3 98.51 6.56
 4 -9 -2 299.79 15.41
 5 -12 -1 639.59 27.91
 -2 27 0 82.11 8.21
 1 -6 0 340.97 14.68
 -2 13 2 203.94 10.19
 -3 31 3 208.38 12.05
 -3 47 3 48.13 9.75
 2 -19 4 1396.33 55.38
 5 -24 5 33.01 8.71
 6 -23 5 1.93 8.97
 -4 33 7 66.69 9.36
 -4 34 7 11.33 7.82
 -4 35 7 8.55 8.95
 -4 43 7 105.92 10.82
 -4 44 7 2.54 8.32
 -4 45 7 53.95 9.8
 3 -26 7 293.18 14.53
 6 -26 7 45.78 9.23
 -2 -6 8 94.72 6.56
 -4 18 9 0.49 7.26
 -4 14 10 162.69 10.89
 -5 30 13 0.44 8.83
 -4 3 14 49.6 7.6
 -5 19 15 1.35 9.68
 -5 16 16 64.7 9.79
 -4 -2 17 110.77 9.37
 -3 -12 17 218.66 11.36
 -5 8 20 11.97 9.26
 3 -38 22 29.88 7.17
 -1 -29 25 4.01 3.86
 -3 -18 26 3.14 6.23
 -4 -10 28 20.58 7.89
 -4 -10 29 15.83 8.54
 -4 -10 30 1.03 8.86
 -4 -10 31 7.74 9.23
 4 26 -9 71.61 7.07
 6 26 -9 76.73 9.95
 2 33 -8 308.89 12.88
 7 21 -8 30.54 8.9
 7 14 -7 67.08 9.38
 4 1 -5 11.22 7.46
 7 4 -5 47.77 10.41
 2 3 -4 596.42 24.35
 -1 32 -3 32.96 5.12
 -1 46 -3 55.27 6.87
 4 -6 -3 10.96 7.97
 7 -3 -3 53.32 9.9
 7 -6 -2 -2.87 8.85
 -1 14 -1 1.65 3.82
 6 -11 -1 5.69 8.36
 -1 9 0 2609.03 101.72
 2 -10 0 1738.82 68.45
 4 -14 0 4.69 6.82
 3 -15 1 230.62 12.33
 -3 30 3 6.21 7.28
 -3 48 3 58.86 9.61
 2 -17 3 621.42 25.68
 -3 21 4 484.3 22
 -3 11 6 156.83 10.48
 -4 32 7 19.62 7.62
 -4 46 7 -1.27 8.17
 2 -24 7 369.21 16.31
 -4 23 8 98.02 9.35
 5 -28 8 61.88 9.75
 6 -27 8 14.63 8.68
 -3 -3 11 233.97 12.64
 -5 28 13 27.68 9.41
 -5 29 13 34.73 10.11
 -4 5 13 148.62 10.76
 -5 23 14 3.46 9.79
 2 -33 15 56.24 6.32
 4 -35 15 24.11 7.75
 -3 -11 16 1.61 5.98
 -5 13 17 6.9 8.8
 5 -36 17 24.36 8.91
 -5 9 19 28.9 8.87
 5 -37 19 4.08 8.63
 -4 -6 20 7.84 8.18
 -3 -15 20 100.84 8.59
 -5 6 21 4.99 8.07
 4 -38 21 2.43 7.82
 -5 5 22 7.58 8.9
 -2 -23 22 4.58 5.08
 -5 4 23 6.14 8.75
 -5 3 24 20.1 9.24
 -4 -9 24 22.11 7.74
 -4 -10 27 35.61 8.65
 -4 -10 32 11.3 9.83
 5 24 -9 196.83 12.26
 6 27 -9 -2.11 7.86
 3 21 -8 72.39 6.07
 6 17 -8 83.5 9.94
 7 22 -8 17.5 9.45
 2 20 -7 160.88 8.37
 6 11 -7 9.61 8.93
 3 8 -6 6.78 6.91
 6 6 -6 -0.7 7.86
 7 9 -6 2.09 8.53
 5 -3 -4 115.33 9.99
 6 -2 -4 57.6 9.63
 3 -4 -3 282.85 13.79
 5 -6 -3 -0.28 7.54
 6 -5 -3 -4.12 8.28
 5 -9 -2 232.29 13.16
 6 -8 -2 48.12 8.85
 3 -10 -1 991.21 40.35
 -2 26 0 471.6 20.87
 5 -14 0 521.12 23.31
 6 -13 0 3 8.73
 -2 18 1 39.74 6.39
 3 -17 2 517.86 22.72
 -3 29 3 194.23 11.52
 -3 49 3 0 8.56
 3 -19 3 589.97 25.32
 -3 15 5 452.22 20.6
 -4 31 7 175.88 11.89
 -4 47 7 12.73 9.12
 -4 48 7 10.8 9.01
 -3 7 7 130.42 9.91
 -4 22 8 0 8.3
 -3 4 8 181.86 10.83
 4 -28 8 18.96 7.14
 -4 17 9 352.96 17.57
 5 -29 9 26.41 8.09
 6 -28 9 5.02 8.43
 -4 13 10 2.48 7.64
 -3 -1 10 37.35 7.65
 2 -28 10 298.3 13.79
 -4 10 11 247.13 13.78
 -4 7 12 23.35 7.47
 -5 27 13 10.24 8.96
 5 -33 13 23.43 8.61
 -5 22 14 73.13 10.12
 -5 18 15 0.5 8.78
 -5 15 16 14.42 9.03
 -4 -1 16 41.67 7.84
 3 -35 16 17.5 6.48
 -4 -4 18 54.09 8.33
 2 -35 18 16.86 5.41
 -4 -5 19 -2.09 7.71
 -5 7 20 57.79 9.14
 2 -36 20 2.91 5.13
 -4 -7 21 99.22 9.93
 2 -37 23 0.11 5.14
 -5 2 25 2.66 9.7
 -4 -10 26 19.32 7.55
 4 27 -9 95.57 7.56
 5 25 -9 4.35 7.31
 4 17 -8 487.71 21.43
 5 16 -8 124.17 9.31
 7 23 -8 9.09 8.79
 5 10 -7 340.52 16.46
 7 15 -7 15.96 9.26
 2 13 -6 73.13 5.71
 5 5 -6 226.74 12.91
 0 30 -5 0.05 3.68
 5 1 -5 30.69 7.41
 7 5 -5 24.69 9.2
 7 1 -4 5.14 9.29
 -1 31 -3 242.47 11.56
 2 -4 -2 4.63 5.43
 3 -7 -2 246.02 12.54
 4 -16 1 15.33 7.3
 5 -16 1 136.74 9.87
 6 -15 1 107.46 11.48
 4 -18 2 14.86 7.26
 -3 28 3 104.61 8.32
 -3 50 3 75.93 9.9
 4 -20 3 109.01 8.63
 5 -20 3 7.8 7.11
 6 -19 3 77.87 10
 -3 20 4 -3.15 7.38
 4 -25 6 7.75 7.38
 5 -25 6 4.55 8.39
 6 -24 6 89.63 10.21
 -4 49 7 -0.02 8.04
 -2 -4 7 191.29 9.51
 3 -27 8 43.7 6.51
 4 -29 9 92.68 9.41
 5 -30 10 0.99 8.37
 6 -29 10 33.5 9.65
 -2 -12 11 149.97 8.64
 6 -30 11 10.54 8.57
 -5 37 12 3.8 8.21
 -5 38 12 11.64 8.64
 5 -32 12 -0.53 8.14
 -5 26 13 45.56 9.45
 -3 -7 13 698.2 29.06
 -2 -15 13 0.41 4.26
 -5 21 14 4.63 9.02
 4 -34 14 6.13 7.63
 -3 -10 15 398.72 17.82
 -5 12 17 114.46 10.79
 -1 -25 17 5.03 2.96
 4 -36 17 27.02 8.26
 -5 8 19 -1.33 8.94
 -2 -22 20 71.52 6.24
 5 -37 20 3.12 8.81
 -3 -16 21 5.27 6.09
 -5 4 22 2.38 8.8
 -4 -8 22 7 7.74
 -5 3 23 -2.6 8.66
 3 -38 23 18.61 7.13
 -2 -24 24 0.41 4.92
 -3 -18 25 0 5.49
 -5 1 26 7.3 8.92
 6 28 -9 14.2 8.67
 2 34 -8 96.06 5.37
 6 18 -8 4.44 8.75
 3 14 -7 840.46 34.26
 4 11 -7 82.38 8.24
 4 6 -6 17.24 7.45
 7 10 -6 62.47 9.7
 7 -2 -3 20.76 9.22
 -1 20 -2 27.66 4.42
 7 -5 -2 165.88 12.51
 2 -7 -1 900.69 36.09
 4 -11 -1 20.18 7.62
 7 -8 -1 15.58 8.92
 -2 25 0 1.1 7
 5 -18 2 -2.8 7.82
 6 -17 2 137.63 11.92
 -3 27 3 27.6 7.38
 -3 51 3 2.73 8.44
 -2 8 3 150.19 8.6
 3 -24 6 618.21 26.23
 -4 50 7 6.8 8.88
 1 -21 7 416.64 17.33
 -4 21 8 347.31 17.05
 -4 16 9 4.13 8.22
 -3 1 9 20.14 6.84
 1 -24 9 81.73 5.48
 2 -29 11 84.59 6.7
 5 -31 11 85.69 9.14
 -5 33 12 50.53 9.68
 -5 34 12 1.15 8.86
 -5 25 13 2.34 9.09
 -4 4 13 42.5 8.28
 4 -33 13 71.77 8.83
 -4 2 14 65.71 7.7
 2 -32 14 2.27 5.61
 -5 17 15 2.05 8.79
 -5 14 16 101.94 10.44
 5 -35 16 0.02 8.15
 -4 -3 17 96.26 9.55
 4 -37 19 -0.77 7.86
 3 -37 20 0 6.57
 -5 5 21 35.25 9.28
 4 -38 22 3.78 8.18
 -4 -9 23 78.28 8.57
 -5 2 24 10.32 9.71
 -4 -11 29 0.52 8.34
 -4 -11 30 7.03 8.41
 4 28 -9 56.32 6.95
 5 26 -9 119.97 9.79
 5 17 -8 20.77 6.91
 7 24 -8 18.17 8.55
 6 12 -7 24.84 8.94
 7 16 -7 37.8 9.39
 6 7 -6 147.77 11.01
 6 -1 -4 10.08 8.15
 -1 30 -3 146.75 8.45
 5 -11 -1 59.1 8.49
 6 -10 -1 106.61 10.13
 -2 12 2 6.38 5.02
 -3 52 3 23.32 9.03
 -1 -2 3 1308.46 51.34
 -3 19 4 808.78 34.02
 -3 14 5 3.64 7.43
 -2 1 5 47.74 5.52
 6 -22 5 92.72 9.65
 -3 10 6 62.63 7.63
 -4 27 7 62.16 8.94
 -4 51 7 9.85 9.05
 5 -26 7 205.12 13.04
 6 -25 7 4.7 7.81
 -4 12 10 268.49 14.15
 4 -30 10 14 8.02
 -4 9 11 19.14 7.96
 4 -31 11 8.84 7.51
 -5 31 12 102.68 10.8
 -5 32 12 -2.9 9.12
 2 -30 12 1.07 5.02
 4 -32 12 7.28 7.49
 -5 24 13 80.35 10.34
 -1 -21 13 193.26 8.5
 2 -31 13 214.39 10.91
 -5 20 14 18.68 9.87
 -4 0 15 125.93 9.64
 3 -34 15 44.32 7.19
 -5 11 17 18.62 8.89
 3 -36 18 11.59 6.7
 5 -36 18 10.53 8.43
 -5 6 20 0.94 9.06
 1 -35 23 7.31 3.49
 -5 1 25 6.8 9.56
 -4 -11 28 -0.21 7.98
 -3 -19 29 35.23 7.25
 -4 -11 31 -2.15 9.21
 3 22 -8 370.86 16.34
 4 18 -8 16.15 6.42
 6 19 -8 63.77 9.46
 7 25 -8 3.93 9.34
 5 11 -7 3.38 7.29
 5 6 -6 12.82 7.19
 7 11 -6 -4.59 9.62
 3 4 -5 -0.22 6.48
 4 2 -5 726.37 30.77
 7 6 -5 1.28 9.03
 3 0 -4 628.3 26.39
 5 -2 -4 -2.1 7.26
 4 -5 -3 181.26 11.53
 6 -4 -3 61.56 8.78
 4 -8 -2 26.06 7.78
 6 -7 -2 33.3 8.34
 3 -12 0 650.74 27.3
 -2 17 1 713.22 29.29
 1 -11 2 637.34 25.5
 -3 26 3 424.57 19.05
 -2 4 4 157.62 8.96
 4 -23 5 34.58 7.46
 5 -23 5 43.81 8.99
 -4 52 7 13.48 8.99
 4 -26 7 5.6 6.86
 -4 20 8 0 7.48
 3 -28 9 21.64 6.16
 -5 30 12 0.88 9.05
 -4 6 12 1.76 7.84
 -5 23 13 -1.15 9.96
 -5 19 14 5.16 9.2
 -3 -9 14 273.76 13.34
 -5 16 15 52.04 10.41
 5 -34 15 21.73 8.3
 -5 13 16 13.7 8.85
 -4 -2 16 3.97 7.64
 -5 7 19 137.1 11.19
 -4 -6 19 4.47 8.31
 -4 -7 20 59.55 9.02
 5 -37 21 1.47 8.99
 -5 3 22 3.27 8.83
 -3 -17 22 95.27 7.96
 -5 2 23 40.9 9.18
 -4 -10 24 1.9 7.08
 -3 -18 24 1.05 5.85
 2 -37 24 2.53 5.34
 -5 0 26 8.55 9.11
 -4 -11 27 -6.17 7.96
 -3 -19 28 41.75 6.98
 -2 -25 28 -0.31 5.34
 -2 -25 29 -0.79 5.66
 -3 -19 30 13.47 6.95
 -4 -11 32 6.02 9.73
 4 29 -9 169.05 9.94
 5 27 -9 51.37 9.09
 2 35 -8 74.37 4.66
 6 20 -8 2.48 8.71
 7 26 -8 7.97 9.23
 6 13 -7 5.17 8.9
 7 17 -7 14.7 9.32
 5 2 -5 140.06 9.97
 -1 29 -3 118.25 7.64
 5 -5 -3 411.89 19.38
 7 -1 -3 4.12 8.92
 5 -8 -2 85.01 9.72
 7 -7 -1 107.72 10.97
 -2 24 0 340.26 15.74
 4 -13 0 52.59 7.43
 5 -13 0 16.78 7.29
 6 -12 0 14.3 9.17
 2 -12 1 1733.12 68.2
 -1 1 2 24.98 5.02
 0 -11 4 299.74 11.82
 -2 -2 6 2389.9 93.58
 2 -22 6 22.99 6.11
 -4 26 7 65.25 8.88
 -4 53 7 20.37 9.34
 -3 6 7 61.82 7.79
 -3 3 8 82.37 8.49
 2 -25 8 4.72 4.85
 5 -27 8 7.99 8.37
 6 -26 8 0.28 8.36
 -4 15 9 344.07 16.93
 -3 -4 11 218.52 12.04
 -5 28 12 40.93 10.6
 -5 29 12 103.9 10.79
 -5 15 15 4.1 9.7
 4 -35 16 20.1 7.61
 -3 -13 17 9.43 5.76
 -4 -5 18 72.51 9.09
 -3 -14 18 148.74 9.37
 -3 -15 19 55.63 6.91
 -5 5 20 44.86 9.46
 4 -37 20 1.01 7.54
 -5 4 21 12.98 9.09
 -4 -8 21 6.67 8.09
 -5 1 24 2.71 9.52
 -1 -29 24 16.36 3.84
 -4 -11 26 0.73 7.17
 -3 -19 27 53.16 7.27
 -2 -25 27 4.2 5.27
 5 28 -9 31.05 7.85
 5 18 -8 12.65 7.5
 4 12 -7 209.66 11.4
 7 18 -7 -0.87 8.82
 3 9 -6 718.36 29.63
 6 8 -6 2.58 8.07
 0 29 -5 407.97 16.75
 7 7 -5 6.86 9.06
 0 19 -4 2601.07 101.08
 6 0 -4 240.18 14.45
 7 -4 -2 3.21 10.12
 6 -14 1 1.28 8.85
 6 -16 2 7.44 8.56
 -3 25 3 4.22 7.11
 6 -18 3 8.95 8.72
 -3 18 4 12.08 7.35
 3 -22 5 440.69 19.65
 -4 37 6 8.8 9.33
 -4 38 6 49.86 9.72
 -4 39 6 10.61 9.12
 -4 40 6 38.57 9.58
 -4 41 6 21.58 8.98
 -4 42 6 25.27 9.22
 6 -23 6 11.15 8.28
 -4 25 7 -1.48 7.15
 -4 54 7 1.75 9.09
 -4 19 8 511.34 23.15
 6 -27 9 12.76 8.64
 -4 11 10 45.18 7.86
 -3 -2 10 569.83 24.64
 -1 -17 10 30.73 3.5
 3 -29 10 214.48 11.57
 6 -28 10 5.77 8.4
 -4 8 11 86.75 8.53
 -5 27 12 39.48 9.75
 -5 22 13 75.76 10.18
 -4 3 13 55.59 7.61
 -5 18 14 5.05 8.91
 3 -33 14 27.1 6.97
 -5 12 16 168.9 12.3
 -3 -12 16 278.02 13.48
 -5 10 17 68.52 10.46
 -4 -4 17 31.28 7.53
 1 -32 17 5.24 4.04
 2 -34 17 114.45 8.04
 5 -35 17 13.16 8.17
 -5 8 18 0 9.06
 4 -36 18 36.29 7.94
 5 -36 19 1.67 8.88
 -4 -9 22 47.04 8.3
 -2 -24 23 55.98 5.88
 -5 0 25 15.79 9.84
 -3 -19 26 28.13 6.44
 4 30 -9 6.54 6.12
 5 29 -9 74.55 9.2
 3 23 -8 28.84 5.1
 4 19 -8 473.22 20.71
 6 21 -8 46.35 9.17
 2 21 -7 51.9 5.22
 3 15 -7 166.87 9.8
 5 12 -7 410.43 19.12
 4 7 -6 265.09 13.78
 7 12 -6 95.29 11.02
 1 15 -5 695.71 27.34
 2 0 -3 46.62 5.23
 3 -3 -3 373.72 16.95
 3 -9 -1 7.96 6.33
 6 -9 -1 47.88 9.15
 -2 23 0 12.57 6.19
 3 -14 1 22.1 6.76
 4 -15 1 243.2 12.88
 5 -15 1 10.67 7.91
 5 -17 2 129.54 9.89
 5 -19 3 248.48 13.95
 -3 13 5 49.87 8.78
 -4 35 6 9.69 7.88
 -4 36 6 118.66 10.81
 -4 43 6 32.89 9.43
 -4 44 6 -3.38 8.36
 -4 45 6 24.83 9.31
 -3 9 6 756.05 31.58
 5 -24 6 96.6 10
 -4 24 7 90.85 9.1
 -4 55 7 31.11 9.51
 3 -25 7 1.55 6.21
 4 -27 8 54.72 8.2
 -4 14 9 33.97 7.61
 5 -28 9 44.05 8.64
 -5 36 11 -2.62 9.48
 -5 37 11 -4.08 8.74
 -5 38 11 5.3 8.73
 -5 39 11 10.63 8.57
 -5 40 11 1.64 8.47
 3 -30 11 5.81 6.14
 6 -29 11 17.8 8.92
 -5 26 12 37.38 9.64
 -4 5 12 24.28 7.29
 -2 -14 12 879.15 35.31
 -5 21 13 59.82 9.73
 3 -32 13 23.52 7.18
 5 -32 13 9.11 8.26
 -5 14 15 150.86 12.48
 -4 -1 15 3.32 7.35
 -2 -19 16 386.01 16.64
 -2 -20 17 2.07 4.4
 -5 6 19 -2.82 9.16
 -3 -16 20 14.02 6.38
 -5 3 21 4.43 8.71
 2 -36 21 8.48 5.47
 3 -37 21 -2.68 6.73
 -5 2 22 35.3 9.28
 -5 1 23 1.76 8.47
 -4 -10 23 5.2 6.89
 -2 -25 26 10.31 5.24
 -4 -12 29 7.17 8.36
 -4 -12 30 -0.29 8.21
 4 31 -9 304.2 14.84
 2 36 -8 94.49 5.22
 5 19 -8 38.18 7.36
 6 14 -7 40.96 9.59
 7 19 -7 13.47 8.31
 2 14 -6 1240.95 48.98
 5 7 -6 165.05 11.11
 4 3 -5 6.08 8.16
 2 4 -4 183.37 9.21
 5 -1 -4 3.52 7.5
 -1 28 -3 399.18 17.24
 6 -3 -3 10.46 8.11
 7 0 -3 44.67 9.73
 -1 19 -2 869.62 34.61
 1 1 -2 24.87 4.18
 3 -6 -2 -0.88 6.33
 6 -6 -2 -2.46 8.39
 -2 37 -1 3.28 6.27
 -2 38 -1 398.78 18.24
 -2 39 -1 50.74 7.18
 -2 40 -1 148.71 9.44
 -2 41 -1 51.81 7.13
 -2 42 -1 85.14 7.95
 -2 43 -1 7.01 6.83
 -1 13 -1 108.53 6.15
 4 -10 -1 2.72 7.66
 5 -10 -1 312.28 15.83
 7 -6 -1 1.44 9.08
 -3 37 2 3.54 6.78
 -3 38 2 243.84 13.44
 -3 39 2 13.49 7.8
 -3 40 2 82.88 9.16
 -3 41 2 21.25 7.99
 -3 42 2 19.17 7.64
 4 -17 2 79.74 7.97
 -2 7 3 1528.86 60.4
 4 -19 3 0.99 7.31
 -1 -5 4 972.14 38.22
 3 -20 4 204.5 11.73
 6 -21 5 0.68 8.06
 -4 33 6 55.63 8.34
 -4 34 6 60.53 9.46
 -4 46 6 44.94 9.76
 -4 47 6 31.85 9.12
 4 -24 6 25.06 6.83
 6 -24 7 49.46 8.64
 -4 18 8 5.33 7.31
 -2 -7 8 521.23 21.64
 -3 0 9 832.99 34.47
 -2 -9 9 865.93 34.77
 5 -29 10 60.02 8.79
 5 -30 11 2.58 8.3
 -5 25 12 -0.89 9.78
 3 -31 12 129.68 9.27
 5 -31 12 89.35 9.46
 -3 -8 13 50.32 6.56
 -5 17 14 10.24 9.96
 -2 -18 15 13.9 4.47
 -5 11 16 2.75 9.74
 3 -35 17 16.76 6.79
 -5 7 18 170.85 12.75
 -2 -21 18 128.91 7.5
 -1 -26 18 122.62 6.27
 -5 4 20 26.29 9.24
 -5 0 24 33.55 9.29
 -5 -1 26 2 9.07
 -4 -12 28 35.54 8.45
 -4 -12 31 4.9 8.98
 5 30 -9 0.39 7.71
 6 22 -8 42.27 9.89
 4 13 -7 4.29 6.06
 6 9 -6 130.09 11.07
 7 13 -6 -3.04 9.36
 7 8 -5 25.8 9.9
 7 4 -4 40.43 9.28
 4 -4 -3 276.06 14.78
 5 -4 -3 1.82 7.5
 5 -7 -2 396.82 18.97
 7 -3 -2 81.47 10.33
 -2 35 -1 0.88 6.05
 -2 36 -1 393.25 17.89
 -2 44 -1 12.56 7.2
 -2 45 -1 6.77 6.84
 6 -11 0 5.13 8.48
 -2 16 1 252.04 12.13
 -3 35 2 10.41 7.19
 -3 43 2 9.3 7.82
 -3 44 2 18.54 8.86
 -3 45 2 25.21 8.25
 -2 11 2 65.49 6.16
 2 -14 2 1451 57.38
 3 -16 2 3.83 7.26
 3 -18 3 89.74 8.64
 -3 17 4 908.7 37.48
 5 -22 5 17.71 8.35
 -4 32 6 -1.08 7.26
 -4 48 6 69.63 10.07
 -4 23 7 78.89 8.86
 5 -25 7 -3.3 8.36
 4 -28 9 27.04 7.88
 -4 10 10 220.53 12.43
 -5 32 11 1.54 8.78
 -5 33 11 67.74 9.97
 -4 7 11 75.18 8.28
 -5 20 13 20.64 8.95
 -5 16 14 65.54 10.53
 4 -33 14 79.83 8.74
 -3 -11 15 25.87 5.89
 -4 -3 16 248.72 13.36
 5 -34 16 24.69 8.57
 -5 5 19 149.48 12.01
 -4 -7 19 1.72 8.11
 2 -35 19 24.65 5.68
 3 -36 19 37.73 7.01
 -4 -8 20 14.12 7.96
 5 -36 20 4 9.29
 -3 -17 21 122.46 8.79
 4 -37 21 -5.9 8.51
 -4 -11 24 1.17 7.54
 -5 -1 25 -1.31 8.88
 -3 -19 25 10.48 6.04
 -4 -12 27 43.49 8.37
 -4 -12 32 7.41 9.25
 4 32 -9 8.08 6.82
 5 31 -9 85.96 9.59
 2 37 -8 4.64 2.85
 4 20 -8 -0.37 5.92
 5 13 -7 -2.21 7.18
 6 15 -7 71.92 10
 7 20 -7 10.06 8.77
 3 5 -5 1376.47 54.84
 6 5 -5 213.17 12.84
 3 1 -4 32.89 6.17
 6 1 -4 1.03 7.82
 1 5 -3 355.09 14.74
 4 -7 -2 381.02 18.64
 -2 34 -1 250.95 12.7
 -2 46 -1 116.23 9.69
 -2 22 0 311.35 14.64
 2 -9 0 453.42 19.09
 5 -12 0 527.78 23.63
 6 -13 1 5.5 8.68
 -3 34 2 254.36 13.5
 -3 46 2 96.15 10.36
 1 -13 3 77.32 4.92
 2 -16 3 178.46 9.38
 6 -17 3 83.11 10.94
 2 -18 4 6.47 5.75
 -3 12 5 -2.25 7.26
 -4 30 6 4.28 7.93
 -4 31 6 132.04 10.62
 -4 49 6 0.27 8.88
 -3 5 7 221.08 12.03
 -4 17 8 475.66 21.86
 6 -25 8 2.67 8.63
 -4 13 9 41.11 7.65
 2 -26 9 475.55 20.25
 1 -25 10 19.69 3.89
 4 -29 10 2.1 8.54
 -5 31 11 149.07 12.05
 -5 24 12 31.11 9.28
 -5 19 13 91.39 10.51
 -4 2 13 203.08 11.69
 -5 13 15 4.34 9.88
 4 -35 17 2.49 8
 -4 -6 18 7.49 8.2
 5 -35 18 10.99 8.44
 -4 -9 21 23 7.74
 -5 1 22 1.9 8.71
 -2 -25 25 0.28 4.88
 -4 -12 26 41.78 8.19
 4 33 -9 158.46 9.86
 2 38 -8 83.54 4.68
 3 24 -8 336.99 15.03
 5 20 -8 50.22 7.55
 6 23 -8 25.85 8.68
 7 21 -7 16.84 9
 3 10 -6 69.81 7.47
 4 8 -6 89.35 8.31
 5 8 -6 109.87 9.03
 6 10 -6 1.3 8.61
 7 14 -6 78.63 10.49
 7 9 -5 2.36 8.85
 -1 27 -3 52.06 5.84
 6 -2 -3 288.34 15.63
 7 1 -3 10.33 9.18
 2 -3 -2 653.43 26.76
 -2 33 -1 133.22 8.78
 -2 47 -1 2.08 7.86
 6 -8 -1 22.98 8.41
 -1 8 0 113.3 6.92
 4 -12 0 2.2 6.95
 -3 32 2 39.91 7.34
 -3 33 2 70.88 8.2
 -3 47 2 2.09 8.02
 -3 48 2 37.12 8.51
 6 -15 2 98.84 11.1
 4 -22 5 65.07 7.91
 -4 29 6 92.52 8.7
 -4 50 6 35.21 9.06
 -4 51 6 -0.39 8.91
 -3 8 6 6.08 7.01
 3 -23 6 29.27 6.12
 6 -22 6 67.42 9.18
 -4 22 7 56.77 9.05
 -2 -5 7 326.35 14.32
 -3 2 8 536.65 23.21
 3 -26 8 182.36 10.5
 6 -26 9 5.2 8.65
 -5 29 11 83.36 10.32
 -5 30 11 -0.17 9.87
 4 -30 11 26.53 7.91
 -5 23 12 49.19 9.67
 -4 4 12 91.14 8.52
 4 -31 12 35.92 8.46
 4 -32 13 -1.67 7.86
 -5 15 14 6.91 9
 -2 -17 14 39.12 4.84
 -4 -2 15 23.77 7.4
 5 -33 15 -3.58 8.16
 -5 10 16 107.92 10.62
 2 -33 16 3.83 5.77
 -4 -5 17 255.02 13.6
 -5 6 18 -0.04 8.45
 -2 -22 19 32.78 5.02
 4 -36 19 24.97 7.87
 -5 3 20 17.19 8.91
 -5 2 21 77.73 9.81
 -4 -10 22 26.3 7.37
 3 -37 22 -2.54 6.88
 -5 0 23 62.68 9.64
 -5 -1 24 5.72 8.59
 -5 -2 26 8.03 9.64
 -3 -20 29 1.34 6.22
 -3 -20 30 5.49 6.63
 6 24 -8 46.81 9.04
 3 16 -7 137.81 8.93
 6 16 -7 8.67 9.07
 0 28 -5 80.1 5.2
 4 0 -4 1185 48.3
 5 0 -4 66 8.26
 7 5 -4 46.1 9.77
 6 -5 -2 27.26 9.21
 7 -2 -2 2.75 9.01
 -2 32 -1 16.85 5.91
 -2 48 -1 114.82 9.72
 2 -6 -1 132.91 7.71
 7 -5 -1 132.3 12.34
 3 -11 0 204.94 11.36
 -1 4 1 830.86 33.09
 5 -14 1 422.96 19.66
 -3 31 2 42.45 7.6
 -3 49 2 2.8 8.71
 5 -16 2 40.16 8.69
 5 -18 3 1.32 6.99
 -3 16 4 23.6 7.73
 -2 3 4 573.35 23.66
 -2 0 5 1186.44 47.08
 1 -17 5 55.69 4.62
 -4 52 6 21.49 9.32
 -4 21 7 338.16 16.74
 2 -23 7 98.77 7.67
 4 -25 7 5.14 7.3
 5 -26 8 220.94 13.42
 -4 9 10 172.63 11.05
 -3 -3 10 74.63 8.36
 6 -27 10 8.81 8.77
 -5 28 11 0.68 9.25
 -3 -5 11 559.8 24.27
 6 -28 11 26.96 9.14
 -5 22 12 7.87 9.14
 -1 -20 12 16.09 2.95
 6 -29 12 0.79 7.83
 -5 18 13 -0.39 8.62
 -3 -10 14 130.23 8.99
 -5 12 15 261.9 15.21
 -5 4 19 2.43 8.79
 -1 -28 21 12.22 3.45
 5 -36 21 12.55 9.33
 -3 -18 22 -2.35 5.95
 4 -37 22 -1.48 8.09
 -3 -19 24 2.3 5.77
 -4 -12 25 29.85 8.06
 -3 -20 28 -0.85 6.18
 -4 -13 30 -0.59 8.19
 4 21 -8 382.17 17.59
 5 21 -8 12.2 7.41
 2 22 -7 227.23 10.63
 4 14 -7 182.86 10.77
 5 14 -7 263.62 13.95
 7 22 -7 23.22 9.11
 7 15 -6 -1.67 9.29
 4 4 -5 250.42 13.61
 6 6 -5 5.31 7.95
 7 10 -5 74.01 10.69
 6 2 -4 60.85 8.85
 5 -3 -3 158.37 11.34
 -2 49 -1 7.71 8.01
 5 -9 -1 51.83 9.03
 6 -10 0 37.25 8.96
 -2 15 1 670.4 27.63
 1 -8 1 115.44 6.51
 4 -14 1 221.58 12.11
 -3 50 2 65.66 9.73
 0 -6 2 165.28 6.59
 1 -15 4 608.76 24.43
 4 -20 4 37.27 7.48
 6 -20 5 36.29 8.75
 -4 53 6 17.71 9.18
 5 -23 6 15.87 8.66
 6 -23 7 24.24 9.08
 -4 16 8 3.38 8.29
 -4 12 9 55.29 7.83
 5 -27 9 7.18 8.72
 -5 27 11 50.71 9.81
 -4 6 11 7.92 6.83
 -3 -7 12 948.47 38.65
 -5 14 14 186.73 13.49
 5 -32 14 9.24 8.07
 -5 9 16 26.92 10.03
 -4 -4 16 0.51 6.86
 4 -34 16 4.12 7.56
 -3 -14 17 203.2 10.77
 5 -34 17 12.44 8.7
 -3 -15 18 39.19 6.23
 -2 -24 22 55.28 5.78
 2 -36 22 23.95 5.75
 -4 -11 23 7.12 7.44
 1 -35 24 21.5 3.93
 -5 -2 25 9.46 8.83
 -5 -3 27 13.8 9.74
 -3 -20 27 -0.88 6
 -4 -13 28 6.82 7.97
 -4 -13 29 0.87 7.78
 -4 -13 31 -1.4 9.29
 3 25 -8 3.66 4.84
 6 25 -8 3.36 9.05
 6 17 -7 146.39 11.73
 7 23 -7 6.55 8.75
 5 9 -6 85.78 8.88
 6 11 -6 24.7 8.2
 7 6 -4 2.15 9.79
 3 -2 -3 727.04 30.05
 7 2 -3 24.3 9.29
 5 -6 -2 38.05 7.93
 -2 31 -1 195.82 10.95
 3 -8 -1 241.05 12.71
 4 -9 -1 217.45 12.42
 -2 21 0 309.33 14.58
 6 -12 1 -1.47 8.56
 -3 30 2 13.93 7.05
 -3 51 2 2.97 8.7
 4 -16 2 251.05 13.53
 -3 21 3 283.25 14.64
 4 -18 3 59.66 7.82
 6 -18 4 5.11 9.37
 -3 11 5 310.53 15.4
 -4 54 6 8.58 9.27
 -4 20 7 71.82 8.62
 -1 -12 7 46.93 3.57
 1 -22 8 4.05 4.23
 -3 -1 9 19.94 7.64
 3 -27 9 50.42 6.75
 -5 36 10 26.94 9.03
 -5 37 10 2.57 8.65
 -5 38 10 7.11 8.62
 -5 39 10 14.43 8.85
 -5 40 10 5.08 9.43
 -5 41 10 38.22 9.89
 -5 42 10 4.12 8.61
 2 -27 10 19.8 5.46
 5 -28 10 13.09 8.7
 -5 26 11 3.82 9
 -2 -13 11 0.27 5.12
 -5 21 12 150.27 11.92
 -5 17 13 70.85 9.95
 5 -31 13 51.14 8.87
 -5 11 15 -2.38 8.64
 2 -32 15 39.94 6.32
 3 -33 15 32.82 6.81
 -3 -13 16 13.48 5.73
 1 -31 16 294.73 12.94
 -5 5 18 141.03 11
 3 -35 18 18.6 6.77
 -4 -8 19 11.71 8.09
 -3 -16 19 1.96 6.3
 1 -33 19 7.44 3.96
 5 -35 19 8.33 8.81
 -5 2 20 55.69 9.35
 -4 -9 20 10.37 7.97
 3 -36 20 27.53 7.15
 -5 1 21 3.27 8.72
 1 -34 21 11.51 3.79
 -5 0 22 71.58 9.75
 -5 -1 23 0.15 9.33
 3 -37 23 4.67 7.1
 -5 -3 26 20.1 9.14
 -4 -13 27 4.51 7.7
 4 22 -8 -0.83 6.44
 5 22 -8 160.34 10.64
 6 26 -8 65.35 9.76
 4 9 -6 202.18 11.3
 7 16 -6 38.47 9.73
 -1 26 -3 599.62 24.58
 6 -1 -3 19.89 8.51
 -1 18 -2 -0.09 3.97
 3 -5 -2 202.09 11.21
 4 -6 -2 1.3 7.8
 6 -4 -2 64.24 9.23
 7 -1 -2 8.87 9.13
 -2 30 -1 5.09 5.89
 6 -7 -1 85.48 9.64
 7 -4 -1 -3.26 8.98
 5 -11 0 2.23 7.54
 3 -13 1 20.53 6.76
 -3 29 2 5.15 6.94
 -2 10 2 182.74 9.61
 6 -14 2 19.59 8.93
 6 -16 3 41.77 9.22
 5 -21 5 192.96 11.94
 -4 26 6 203.55 12.24
 -2 -3 6 65.43 5.68
 -3 4 7 257.69 13.4
 5 -24 7 205.88 12.92
 -4 15 8 312.98 15.86
 4 -26 8 31.28 7.18
 6 -24 8 16.87 8.1
 -5 35 10 21.12 10.05
 -4 8 10 116.27 9.23
 -5 25 11 10.37 9.09
 1 -26 11 319.73 13.7
 5 -29 11 92.92 9.5
 -5 20 12 0.51 8.82
 5 -30 12 -0.33 8.28
 -2 -16 13 226.91 10.67
 -4 -7 18 63.25 8.79
 4 -35 18 -0.35 7.93
 -5 3 19 73.53 9.89
 -3 -17 20 223.69 11.74
 4 -36 20 20.55 7.92
 -4 -10 21 33.27 7.59
 -1 -29 23 37.36 3.88
 -5 -2 24 12.27 9.52
 -4 -12 24 7.55 6.69
 -2 -25 24 -0.6 4.75
 -3 -20 26 6.84 6.14
 -1 -30 28 -0.55 3.55
 3 17 -7 362.31 16.48
 5 15 -7 17.25 7.33
 6 18 -7 6.23 8.89
 7 24 -7 36.38 8.98
 2 15 -6 40.03 4.78
 3 11 -6 157.56 9.31
 6 7 -5 231.48 13.56
 7 11 -5 -1.65 9.61
 3 2 -4 238.73 12.46
 5 1 -4 2.18 7.43
 1 -2 -1 300.56 12.85
 2 -11 1 36.44 5.18
 -3 28 2 271.08 14.01
 -2 6 3 69.03 6.24
 -3 15 4 548.9 24.19
 -4 38 5 165.23 12.26
 -4 39 5 2.07 8.83
 -4 40 5 110.25 10.8
 -4 41 5 7.42 9.2
 -4 42 5 17.4 9.3
 -4 43 5 18.89 9.2
 -4 25 6 7.81 8.1
 -3 7 6 903.91 37.12
 -1 -10 6 218.46 9.27
 4 -23 6 14.83 7.04
 6 -21 6 28.63 8.75
 -4 19 7 499.36 22.91
 3 -24 7 729.24 30.44
 -4 11 9 96.27 8.92
 6 -25 9 -0.9 8.62
 3 -28 10 14.89 6.01
 2 -28 11 60.97 6.03
 -5 16 13 42.99 9.27
 -3 -9 13 110.19 8.19
 -5 13 14 1.88 9.49
 3 -32 14 34.72 8.01
 -4 -3 15 99.38 9.24
 -3 -12 15 357.1 16.32
 -5 8 16 17.32 8.5
 5 -33 16 2.18 8.22
 -5 6 17 3.72 8.58
 -4 -6 17 4.33 7.2
 2 -34 18 38.17 6.06
 -2 -23 20 3.82 4.79
 -4 -11 22 8.45 7.61
 -3 -19 23 28.53 6.02
 -5 -3 25 10.9 9.7
 -4 -13 26 3.24 7.39
 -1 -30 27 1.74 3.88
 3 26 -8 406.48 17.58
 5 23 -8 3.72 7.52
 6 27 -8 10.76 8.93
 4 15 -7 251.85 12.99
 7 25 -7 2.08 9.38
 6 12 -6 3.77 9
 7 17 -6 3.36 9.4
 4 1 -4 -0.76 8.23
 7 7 -4 37.74 9.18
 2 1 -3 110.38 6.81
 -2 29 -1 39.45 6.65
 -1 12 -1 191.88 8.91
 5 -8 -1 24.96 7.84
 4 -11 0 84.45 8.73
 6 -9 0 55.37 9.15
 7 -6 0 1.99 8.7
 5 -13 1 1.37 7.48
 3 -15 2 266.55 13.75
 -3 20 3 80.61 9.46
 3 -17 3 755.22 31.5
 3 -19 4 1522.14 60.75
 5 -19 4 282.12 15.09
 -4 36 5 136.31 10.57
 -4 37 5 7.36 8.83
 -4 44 5 6.33 8.97
 -4 45 5 6.31 8.9
 -4 46 5 46.76 9.62
 2 -21 6 157.36 9.52
 -3 1 8 14.4 7.49
 4 -27 9 33.1 8.06
 -5 31 10 120.75 11.18
 6 -26 10 14.06 8.83
 -5 24 11 19.5 9.34
 -4 5 11 45.74 7.41
 3 -29 11 199.1 11.16
 -5 19 12 224.4 14.02
 2 -31 14 144.68 8.88
 -5 10 15 185.02 13.24
 -5 4 18 2.58 8.3
 5 -34 18 4.04 9.12
 2 -35 20 12.07 5.42
 5 -35 20 2.42 8.91
 -5 0 21 97.69 10.28
 -5 -1 22 4.97 9.32
 -3 -20 25 7.77 5.91
 -5 -4 27 2.09 8.87
 -2 -26 28 46.02 6.08
 -2 -26 29 41.83 5.75
 4 23 -8 93.39 7.58
 6 28 -8 17.85 8.71
 6 19 -7 164.3 12.02
 7 26 -7 46.83 9.34
 1 23 -6 100.92 4.64
 5 10 -6 246.22 13.58
 7 18 -6 -1.48 8.96
 7 12 -5 88.35 10.2
 2 5 -4 972.66 38.68
 5 -2 -3 35.95 8.02
 6 0 -3 634.53 27.96
 5 -5 -2 346.38 17.21
 7 0 -2 0 8.73
 7 -3 -1 69.19 9.84
 1 -5 0 9336.48 362.38
 -2 14 1 1499.58 59.36
 -3 27 2 2.01 6.2
 5 -15 2 60.63 8.84
 5 -17 3 260.28 14.45
 -4 34 5 54.88 8.56
 -4 35 5 6.85 8.63
 -4 47 5 0.03 8.71
 -3 10 5 38.81 8.16
 -4 24 6 367.43 17.76
 6 -22 7 17.59 8.99
 -4 14 8 0.63 7.12
 2 -24 8 738.82 30.18
 5 -25 8 -2.85 8.63
 -5 29 10 92.98 11.35
 -5 30 10 -0.31 9.12
 4 -28 10 148.89 10.82
 -5 23 11 22.77 9.22
 6 -27 11 -0.36 8.88
 2 -29 12 249.44 11.92
 3 -30 12 23.38 6.75
 6 -28 12 12.29 8.94
 -5 15 13 34.81 9.07
 2 -30 13 1.89 5.22
 3 -31 13 30.51 7.54
 -5 12 14 253.45 14.64
 4 -32 14 1.81 7.88
 1 -30 15 0.91 3.83
 -4 -5 16 265.13 13.8
 -5 1 20 3.62 8.72
 -3 -18 21 -3.15 5.97
 4 -36 21 7.03 8.07
 -5 -2 23 30.76 8.79
 -4 -12 23 1.84 7.26
 -5 -3 24 24.82 8.92
 -4 -13 25 2.34 6.88
 -4 -14 29 16.39 8.3
 -4 -14 30 5.63 8.87
 -4 -14 31 0.95 8.49
 5 24 -8 272.25 14.44
 6 29 -8 41.08 9.28
 5 16 -7 55.66 7.64
 7 27 -7 0.13 8.67
 4 10 -6 314.66 15.18
 6 13 -6 7.87 8.24
 6 8 -5 8.01 7.93
 -1 25 -3 0.9 4.82
 6 -3 -2 23.33 8.45
 -2 28 -1 233.45 12.39
 6 -6 -1 6.2 9.02
 3 -10 0 543.67 23.63
 6 -11 1 20.7 9.73
 6 -13 2 7.05 9.71
 -3 19 3 298.88 15.53
 -3 14 4 10.22 7.41
 6 -17 4 8.84 8.81
 -4 32 5 12.96 8.2
 -4 33 5 26.37 8.54
 -4 48 5 54.97 9.49
 -4 49 5 5.56 9.01
 5 -22 6 62.13 9.27
 -4 18 7 -1.37 7.55
 4 -24 7 31.77 7.71
 -4 10 9 5.58 6.2
 5 -26 9 135.39 10.84
 -5 28 10 2.73 9.94
 -4 7 10 260.99 13.57
 -3 -4 10 231.42 12.57
 -5 22 11 7.85 8.84
 4 -29 11 10.9 7.78
 -5 18 12 -1.23 8.79
 -4 2 12 402.68 18.67
 1 -27 12 3.14 3.87
 4 -30 12 2.66 8.27
 -4 0 13 312.46 15.66
 4 -31 13 133.5 10.2
 -4 -2 14 53.62 7.62
 -3 -11 14 144.5 9.04
 -5 9 15 5.21 8.61
 -5 5 17 96.07 9.8
 3 -34 17 4.35 7.12
 4 -34 17 29.04 8.39
 -5 2 19 0.8 8.7
 -1 -27 19 27.82 3.52
 3 -36 21 39.81 7.55
 5 -35 21 -0.72 9.01
 2 -36 23 39.88 6.22
 -2 -26 27 21.8 5.34
 -5 -5 28 9.75 9.79
 -4 -14 28 35.66 8.01
 2 23 -7 105.91 6.65
 4 16 -7 132.04 9.17
 6 20 -7 4.5 8.81
 7 19 -6 9.16 9.07
 0 27 -5 202.7 9.12
 5 6 -5 49.86 7.86
 7 13 -5 -1.68 8.71
 5 2 -4 -1.57 7.46
 7 8 -4 6.78 9.66
 4 -8 -1 4.27 7.89
 5 -10 0 382.24 18.38
 7 -5 0 69.69 11.03
 4 -13 1 17.42 7.69
 -3 26 2 869.72 36.02
 2 -13 2 208.39 10.31
 6 -15 3 55.62 10.54
 4 -19 4 24.33 7.51
 -4 31 5 29.88 8.39
 -4 50 5 78.17 10.09
 -4 23 6 129.58 10.23
 0 -15 6 463.2 18.16
 -2 -8 8 45.31 5.12
 3 -25 8 -1.93 6.21
 6 -23 8 22.21 8.43
 -3 -2 9 882.83 36.28
 -5 27 10 59 10.63
 -4 4 11 93.55 9.16
 -5 14 13 118.53 10.51
 -5 11 14 2.02 9.3
 5 -31 14 29.69 8.72
 5 -33 17 25.74 9.44
 -5 3 18 106.61 10.87
 -4 -8 18 22.84 7.61
 -4 -9 19 2.74 7.87
 4 -35 19 11.1 7.87
 -4 -10 20 101.12 9.29
 -5 -4 25 2.97 9.44
 1 -35 25 2.72 3.94
 -5 -5 27 24.03 9.69
 -4 -14 27 39.44 8.06
 -3 -21 28 28.6 6.57
 -3 -21 29 11.04 6.38
 -3 -21 30 8.29 6.37
 3 27 -8 10.33 5.1
 4 24 -8 0.37 6.44
 5 25 -8 3.99 7.45
 3 18 -7 -0.3 5.73
 5 17 -7 3.06 6.78
 5 11 -6 3.18 7.55
 2 10 -5 1513.5 59.52
 3 -1 -3 112.02 8.48
 4 -5 -2 501.4 22.89
 7 1 -2 5.37 9
 -2 27 -1 -0.21 6.87
 7 -2 -1 10.69 9.37
 2 -8 0 157.45 8.44
 6 -8 0 5.13 8.05
 -2 9 2 781.06 31.65
 4 -15 2 8.49 6.75
 4 -17 3 -0.05 6.42
 -2 2 4 248.27 11.63
 -4 30 5 -1.07 8.05
 -4 51 5 2.12 8.88
 -3 6 6 2.47 6.91
 3 -22 6 516.12 22.22
 6 -20 6 22.94 9.46
 -4 17 7 349.79 17.13
 -3 3 7 288.77 14.72
 5 -23 7 2.83 8.55
 -4 13 8 27.8 7.54
 -5 37 9 1.81 9.71
 -5 38 9 46.95 9.22
 -5 39 9 8.25 8.67
 -5 40 9 25.44 9.03
 -5 41 9 16.58 8.77
 -5 42 9 5.08 8.55
 -5 43 9 28.33 8.93
 -5 44 9 0.95 7.59
 -2 -10 9 52.04 5.54
 5 -27 10 23.09 8.22
 -5 21 11 199.09 13.26
 5 -28 11 3.8 8.69
 -5 17 12 181.94 12.39
 -3 -8 12 0.92 5.71
 -2 -15 12 206.49 10.12
 5 -29 12 89.59 9.85
 1 -28 13 107.71 6.28
 5 -30 13 -5.93 8.28
 1 -29 14 136.96 7.12
 3 -35 19 15.59 7.01
 5 -34 19 0.29 9.19
 -5 0 20 43.51 9.21
 -5 -1 21 -1.14 8.34
 -4 -11 21 -4.75 7.08
 -5 -2 22 52.12 9.03
 -3 -19 22 81.52 7.34
 4 -36 22 -0.68 8.23
 -5 -3 23 1.32 9.12
 -2 -25 23 4.87 4.86
 -3 -20 24 12.9 6.09
 -2 -26 26 3.23 4.87
 -1 -30 26 0.11 3.58
 -3 -21 27 15.49 5.56
 6 21 -7 97.04 10.21
 3 12 -6 77.28 7.44
 6 14 -6 4.64 9.28
 7 20 -6 15.16 9.18
 6 9 -5 205.37 12.75
 7 14 -5 75.48 10.48
 4 2 -4 920.16 38.06
 7 9 -4 36.2 9.29
 5 -1 -3 1.8 7.49
 6 1 -3 19.99 8.34
 -1 17 -2 844.39 33.61
 2 -2 -2 8.97 4.64
 3 -4 -2 381.33 17.27
 3 -7 -1 215.98 11.71
 5 -7 -1 163.07 10.99
 6 -5 -1 104.55 10.07
 -3 41 1 10.41 7.33
 5 -12 1 544.19 24.26
 -3 25 2 4.21 7.02
 -3 18 3 9.75 8.38
 2 -15 3 253.87 12.15
 2 -17 4 722.76 29.53
 5 -18 4 2.09 7.86
 -4 29 5 5.49 7.93
 -4 52 5 46.46 9.29
 -2 -1 5 48.79 5.41
 -1 -8 5 113.35 5.87
 0 -13 5 10.63 1.57
 -4 22 6 217.37 13.13
 -2 -6 7 14.65 4.48
 4 -25 8 0.99 7.42
 -5 35 9 2.21 8.62
 -5 36 9 50.91 10.38
 -4 9 9 696.54 29.97
 6 -24 9 0.41 8.67
 -5 26 10 36.31 10.01
 -5 13 13 -1.41 8.23
 -5 8 15 39.9 8.91
 -2 -20 16 19.4 4.54
 4 -33 16 47.19 9.03
 -5 4 17 3.22 9.42
 -4 -7 17 291.62 14.84
 -3 -15 17 -1.26 5.22
 -2 -21 17 163.84 8.51
 -3 -16 18 91.55 7.41
 -5 1 19 8.66 8.15
 -4 -12 22 24.87 7.26
 -5 -4 24 6.97 9.13
 -4 -14 26 30.78 7.51
 4 25 -8 0.85 6.39
 5 26 -8 229.12 13.02
 4 11 -6 17.45 6.8
 5 7 -5 451.14 20.81
 3 3 -4 346.38 15.77
 5 -4 -2 159.51 10.77
 6 -2 -2 217.44 13.64
 2 -5 -1 1291.71 51.14
 4 -10 0 18.71 7.77
 -3 37 1 -1.9 6.7
 -3 38 1 201.88 11.48
 -3 39 1 -3.65 6.86
 -3 40 1 69.5 8.18
 -3 42 1 9.16 7.52
 -3 43 1 4.57 8.15
 -3 44 1 12.91 8.59
 -3 45 1 4.36 8.7
 3 -12 1 161.44 9.97
 6 -10 1 5.25 8.6
 -1 0 2 2206.55 86.05
 5 -14 2 237.82 13.11
 -2 5 3 1531.71 60.46
 5 -16 3 9.71 7.16
 -3 13 4 8.81 7.43
 -4 53 5 5.77 8.77
 -3 9 5 1003.9 40.98
 -4 21 6 212.47 13.05
 4 -22 6 4.24 7.1
 6 -21 7 81.81 9.67
 -3 0 8 823.8 34.04
 -5 33 9 30.89 8.66
 -5 34 9 14.93 9.75
 2 -25 9 0 5.27
 -5 25 10 2.96 8.69
 -4 6 10 4.59 7.29
 -2 -12 10 2.22 5.13
 6 -25 10 -1.54 8.43
 -5 20 11 0.19 8.55
 6 -26 11 39.85 9.26
 -5 16 12 5.53 8.39
 -4 1 12 -1.18 7.75
 6 -27 12 -2.99 8.84
 -3 -10 13 48.93 6.59
 -5 10 14 157.63 11.64
 -2 -19 15 194.53 9.58
 -3 -14 16 302.74 14.34
 5 -32 16 -0.6 8.13
 -5 2 18 4.14 9.03
 -3 -17 19 182.26 10.46
 3 -36 22 30.51 7.5
 2 -36 24 44.03 6.43
 -5 -6 28 1.24 9.13
 3 28 -8 192.04 10.13
 4 17 -7 375.79 17.3
 5 18 -7 2.01 7.65
 6 22 -7 10.56 8.93
 2 16 -6 92.18 6.13
 5 12 -6 233.04 12.74
 6 15 -6 91.22 9.64
 7 21 -6 10.81 9.14
 7 15 -5 -0.49 9.36
 5 3 -4 105.46 9.12
 7 10 -4 54.63 10.3
 -1 24 -3 900.19 35.98
 7 2 -2 -2.84 9.27
 -2 26 -1 668.23 27.96
 7 -1 -1 7.25 9.21
 -1 7 0 4560.18 177.29
 7 -4 0 10.62 9.31
 -3 36 1 342.23 16.87
 -3 46 1 57.58 9.35
 -3 47 1 8.26 8.77
 -2 13 1 30.89 5.57
 -3 24 2 655.54 27.92
 1 -10 2 1474.44 57.76
 6 -12 2 23.12 8.96
 -1 -3 3 1944.11 75.88
 6 -14 3 78.89 9.85
 6 -16 4 57.67 10.08
 -4 28 5 138.14 10.6
 5 -21 6 82.19 9.47
 -4 16 7 124.19 10.2
 1 -20 7 8.04 4.19
 -4 12 8 3.28 6.14
 5 -24 8 162.4 11.71
 1 -23 9 174.8 8.8
 3 -26 9 14.6 6.53
 4 -26 9 105.35 9.1
 -5 24 10 25.89 9.13
 -5 19 11 258.07 14.85
 -4 -3 14 35.45 7.52
 4 -32 15 -0.94 7.62
 -2 -22 18 11.56 4.5
 4 -34 18 33.78 8.05
 5 -33 18 23.03 9.18
 -3 -18 20 2.84 6.33
 4 -35 20 8.5 7.92
 5 -34 20 8.65 9.38
 -5 -2 21 76.17 9.54
 2 -35 21 30.91 6.11
 -5 -3 22 2.74 8.33
 -4 -13 23 7.54 6.86
 -5 -5 25 43.98 9.85
 -4 -14 25 42.26 7.9
 -3 -21 26 30.87 6.3
 -5 -6 27 5.32 9.35
 -4 -15 29 11.68 8.16
 -4 -15 30 17.74 8.69
 -4 -15 31 6.91 8.45
 5 27 -8 18.88 8.62
 3 19 -7 553.49 23.32
 7 22 -6 59.33 9.83
 6 10 -5 69.68 9.79
 4 -1 -3 9.6 7.45
 6 2 -3 282.25 15.32
 7 6 -3 1.69 9.05
 5 -9 0 -3.26 7.37
 6 -7 0 141.96 11.2
 -3 34 1 280.07 14.33
 -3 35 1 1.63 6.85
 -3 48 1 54.1 9.23
 3 -14 2 -0.4 6.59
 3 -18 4 -1.68 7.19
 2 -22 7 687.34 28.45
 6 -22 8 0.42 8.83
 -5 30 9 5.8 9.23
 -4 3 11 35.09 7.94
 -5 15 12 64.83 9.23
 -5 12 13 149.51 11.44
 -2 -18 14 3.37 4.23
 -5 7 15 3.97 8.39
 -3 -13 15 9.87 5.87
 -5 3 17 36.65 9.59
 2 -34 19 1.76 5.68
 -5 -1 20 3.05 8.74
 -5 -4 23 7.42 9.21
 -3 -20 23 21.21 6.01
 -2 -26 25 1.65 4.79
 -4 -15 28 9.6 7.39
 4 26 -8 7.74 6.03
 5 28 -8 133.18 10.27
 2 24 -7 146.9 7.9
 5 19 -7 2.72 6.74
 6 23 -7 27.43 10.07
 6 16 -6 0 9.05
 7 16 -5 48.86 9.96
 -1 39 -4 24.95 5.38
 -1 40 -4 165.65 9.17
 -1 41 -4 6.58 5.03
 -1 42 -4 1.35 5.28
 -1 43 -4 1.79 5.42
 -1 44 -4 30.5 5.72
 6 6 -4 24.63 9.02
 5 0 -3 89.43 8.81
 4 -4 -2 47.35 8.52
 6 -1 -2 1.31 7.87
 -2 25 -1 0.19 6.66
 4 -7 -1 678.23 29.41
 6 -4 -1 80.46 9.45
 -3 33 1 -1.34 6.78
 -3 49 1 3.68 8.38
 4 -12 1 330.64 16.07
 -3 17 3 218.28 13.02
 3 -16 3 -0.08 7.31
 -4 20 6 84.29 9.34
 -3 5 6 786.65 32.59
 -2 -4 6 154.45 8.54
 6 -19 6 25.46 9.53
 -4 15 7 256.8 13.76
 -3 2 7 193.34 11.59
 3 -23 7 114.65 8.77
 4 -23 7 87.6 8.31
 -5 29 9 56.12 9.83
 -4 8 9 12.07 7.02
 5 -25 9 1.31 8.01
 -5 23 10 13.54 9.52
 -3 -5 10 242.69 13.08
 3 -27 10 87.51 7.54
 4 -27 10 -0.55 7.77
 -5 18 11 0.2 8.33
 -1 -19 11 143.36 6.95
 -5 9 14 4.27 9.27
 4 -31 14 100.63 9.27
 5 -30 14 8.01 7.8
 -4 -5 15 378.92 18.15
 2 -32 16 4.56 5.95
 -4 -9 18 45.97 8.09
 3 -34 18 1.78 6.89
 -5 0 19 16.82 8.89
 -4 -10 19 143.46 10.68
 -4 -11 20 -1.48 7.1
 3 -35 20 -1.51 6.95
 1 -34 22 5.86 3.97
 -5 -5 24 37.33 9.45
 -3 -21 25 2.7 5.84
 -5 -6 26 -0.99 9.32
 -4 -15 27 -1.29 7.33
 3 29 -8 11.56 5.02
 4 18 -7 1.47 6.45
 3 13 -6 59.59 6.89
 4 12 -6 392.16 17.85
 5 13 -6 33.08 7.79
 7 23 -6 1.38 8.89
 5 8 -5 140.04 9.91
 6 11 -5 22.88 9.16
 -1 38 -4 404.73 17.67
 -1 45 -4 4.4 5.66
 0 18 -4 273.53 11.1
 2 6 -4 60.1 5.4
 4 3 -4 1.23 7.26
 7 11 -4 7.28 9.95
 2 2 -3 127.28 7.62
 3 0 -3 775.87 32.03
 7 7 -3 101.16 11.48
 1 2 -2 35.62 4.39
 5 -3 -2 21.97 7.74
 7 3 -2 86.68 11.27
 5 -6 -1 74.88 8.65
 7 0 -1 20.85 9.54
 3 -9 0 114.59 8.59
 7 -3 0 40.81 9.39
 -3 32 1 38.45 7.49
 -3 50 1 64.33 9.41
 2 -10 1 1312.49 52.01
 5 -11 1 4.8 7.6
 6 -9 1 129.42 10.88
 4 -14 2 922.88 38.05
 -4 38 4 258.24 14.89
 -4 39 4 2.39 8.91
 -4 40 4 118.89 11.1
 -4 41 4 2.75 9.06
 -4 42 4 31.2 9.35
 -4 43 4 0.91 8.41
 -4 44 4 5.12 8.91
 -4 45 4 -1.1 8.8
 -3 12 4 206.14 11.73
 4 -18 4 30.46 7.14
 6 -17 5 10.92 8.76
 5 -22 7 127.58 10.81
 -4 11 8 6.96 7.35
 -5 28 9 20.31 9.41
 -3 -3 9 37.8 7.38
 6 -23 9 13.85 9
 -5 22 10 18.41 8.88
 -4 5 10 306.59 15.7
 2 -26 10 387.4 17.09
 5 -26 10 65.03 9.05
 3 -28 11 42.4 6.9
 4 -28 11 112.14 9.57
 -5 14 12 31.79 8.72
 4 -29 12 66.07 8.9
 -5 11 13 14.52 8.3
 4 -30 13 5 7.61
 5 -29 13 55.91 8.58
 3 -31 14 14.61 7.23
 -4 -8 17 16.62 7.34
 5 -32 17 4.26 9.26
 -5 1 18 4.27 8.99
 -2 -23 19 1.37 4.55
 -4 -12 21 89.67 9
 -3 -19 21 172.58 10.04
 4 -35 21 13.3 8.18
 5 -34 21 6.61 9.22
 3 -36 23 23.14 7.47
 -5 -7 28 22.14 9.37
 4 27 -8 99.63 8.07
 5 29 -8 8.68 8.01
 6 24 -7 2.43 8.57
 7 24 -6 70.77 9.97
 1 16 -5 228.05 9.45
 7 17 -5 2.14 9.25
 -1 37 -4 21.42 5.34
 5 4 -4 16.89 8.22
 6 3 -3 12.56 8.29
 -1 11 -1 847.3 33.62
 -3 31 1 7.37 7
 -1 3 1 989.24 39.09
 -2 8 2 16.97 5.04
 5 -13 2 5.13 7.06
 6 -11 2 31.64 8.85
 4 -16 3 193.83 11.66
 5 -15 3 156.36 11.1
 6 -13 3 -5.01 9.66
 -4 36 4 165.4 11.76
 -4 37 4 0.36 8.91
 -4 46 4 45.71 9.44
 -4 47 4 2.57 8.94
 5 -17 4 228.73 12.86
 6 -15 4 7.74 8.84
 -3 8 5 5.07 7.68
 -4 19 6 295.74 15.15
 6 -20 7 2.8 8.33
 -5 41 8 3.86 9.48
 -5 42 8 0.97 9.31
 -5 27 9 51.8 9.54
 -1 -16 9 289.78 12.03
 6 -24 10 47.84 9.47
 -5 17 11 186.3 12.46
 -2 -14 11 95.66 7.04
 5 -27 11 53.04 8.63
 6 -25 11 0.21 8.69
 -4 0 12 723.58 30.59
 -3 -9 12 543.76 23.17
 3 -29 12 85.76 8.19
 5 -28 12 4.26 8.46
 3 -30 13 12.3 6.94
 -5 8 14 35.51 9.35
 -3 -12 14 130.97 8.58
 -5 6 15 -4.35 8.42
 -5 4 16 42.65 8.94
 4 -33 17 21.6 7.83
 5 -33 19 27.52 9.09
 -5 -2 20 57.86 9.35
 -5 -3 21 3.24 9.12
 -5 -4 22 3.94 8.16
 -4 -13 22 -0.13 6.82
 -5 -6 25 2.23 8.83
 -1 -30 25 1.65 3.31
 -4 -15 26 4.42 6.89
 -5 -7 27 40.93 9.59
 3 30 -8 18.3 5.19
 5 30 -8 22.03 8.62
 5 20 -7 38.12 8.01
 6 25 -7 -1.41 8.64
 6 17 -6 213.74 13.54
 7 25 -6 2.98 8.63
 0 26 -5 197.52 8.75
 -1 36 -4 614.36 25.39
 3 4 -4 4.49 5.69
 6 7 -4 100.64 9.88
 7 12 -4 75.64 10.04
 -1 23 -3 44.86 5.2
 1 6 -3 59.52 4.4
 -2 38 -2 188.47 10.65
 -2 39 -2 2.36 6.22
 -2 40 -2 113.56 8.33
 -2 41 -2 4.05 6.3
 -2 42 -2 31.27 6.84
 -2 43 -2 -0.17 6.39
 -2 44 -2 22.86 7.46
 -2 45 -2 -0.88 7.02
 7 4 -2 4.23 10.05
 -2 24 -1 626.51 26.31
 3 -6 -1 118.97 8.52
 4 -9 0 440.3 20.39
 6 -6 0 -0.53 8.22
 -3 16 3 398.81 18.42
 -4 34 4 79.38 9.33
 -4 35 4 2.13 8.46
 -4 48 4 59.46 9.78
 -4 49 4 6.28 8.66
 -4 14 7 150.56 9.73
 -5 37 8 2.75 8.85
 -5 38 8 83.76 10.07
 -5 39 8 1.02 9.54
 -5 40 8 31.93 9.78
 -5 43 8 8.48 9.58
 -5 44 8 7.39 9.48
 -5 45 8 10.24 8.7
 -3 -1 8 16.66 6.63
 0 -20 9 170.51 7.17
 -5 21 10 133.45 11.06
 -4 2 11 355.22 16.91
 -5 13 12 0.93 9.09
 6 -26 12 68.06 9.88
 -4 -4 14 43.29 7.84
 -4 -7 16 229.14 12.92
 -5 2 17 33.46 9.44
 -5 -1 19 8.46 8.73
 4 -34 19 19.88 8.07
 -2 -25 22 0.53 4.71
 -5 -5 23 8.45 9.27
 3 -36 24 9.08 7.37
 -3 -22 28 3.51 5.46
 -3 -22 29 9.14 6.19
 4 28 -8 3.38 6.19
 3 20 -7 159.21 9.26
 4 19 -7 517.32 22.44
 5 14 -6 283.66 14.68
 2 11 -5 40.45 4.97
 5 9 -5 221.65 12.88
 6 12 -5 145.93 11.11
 7 18 -5 1.89 9.12
 -1 35 -4 -0.63 4.87
 4 0 -3 721.72 30.81
 5 1 -3 3.79 7.44
 7 8 -3 0.62 8.77
 -2 37 -2 0.58 5.96
 -2 46 -2 66.12 8.85
 3 -3 -2 28.76 6.96
 6 0 -2 291.27 15.73
 6 -3 -1 70.62 9.28
 7 1 -1 7.74 9.2
 5 -8 0 122 9.96
 7 -2 0 51.04 9.87
 -3 30 1 38.23 7.51
 -2 12 1 947.32 38.04
 -4 33 4 7.4 7.26
 -4 50 4 77.22 10.63
 -2 1 4 39.94 5.21
 -4 24 5 506.34 23.18
 -4 18 6 10.97 7.37
 3 -21 6 0.15 6.03
 4 -21 6 153.32 10.25
 5 -20 6 4.39 8.27
 -5 35 8 6.52 9.15
 -5 36 8 121.56 11.95
 -4 10 8 5.9 7.19
 3 -24 8 245.76 12.69
 4 -24 8 44.12 7.43
 5 -23 8 2.04 8.69
 6 -21 8 78.76 10.25
 -5 26 9 115.6 11.69
 -4 7 9 801.09 33.56
 -5 20 10 6.83 8.46
 -5 16 11 4.4 8.39
 2 -27 11 110.78 7.52
 -5 10 13 101.56 9.68
 -2 -17 13 83.25 5.85
 2 -31 15 81.52 7.23
 5 -31 16 -3.05 8.47
 3 -33 17 51.31 7.57
 1 -33 20 10.16 4.19
 4 -35 22 10.76 8.3
 -4 -14 23 0.99 6.71
 -5 -6 24 2.45 8.84
 -3 -21 24 -3.92 5.81
 -4 -15 25 14.52 6.97
 -5 -7 26 74.24 10.18
 -5 -8 29 4.08 10.34
 -4 -16 29 -0.58 7.41
 -4 -16 30 -1.43 7.7
 5 31 -8 23.23 8.46
 5 21 -7 7.19 6.74
 6 26 -7 12.45 9.18
 4 13 -6 33.24 6.72
 6 18 -6 4.13 8.86
 7 26 -6 57.52 9.85
 4 8 -5 120.23 8.94
 7 13 -4 -3.41 8.65
 -2 36 -2 345.86 16.24
 -2 47 -2 5.33 7.52
 5 -2 -2 53.48 8.92
 4 -6 -1 5.67 8.08
 5 -5 -1 254.03 13.92
 -3 29 1 13 6.99
 3 -11 1 55.93 7.33
 6 -8 1 -2.52 8.11
 -2 4 3 3.04 4.98
 1 -12 3 2947.73 114.81
 -4 32 4 6.1 7.3
 -4 51 4 1.21 8.78
 -3 11 4 407.23 18.57
 -4 23 5 72.28 9.18
 -5 33 8 21.56 9.35
 -5 34 8 47.78 10.49
 2 -23 8 4.66 5.33
 -5 25 9 -0.89 8.82
 -4 4 10 147.01 9.95
 -5 7 14 38.47 9.44
 2 -30 14 17.28 5.84
 -4 -6 15 28.78 7.09
 -5 3 16 72.01 9.97
 -3 -16 17 96.85 7.14
 -5 0 18 -1.09 8.78
 -3 -17 18 101.64 7.57
 5 -32 18 5.67 9.41
 5 -33 20 16.91 9.13
 3 -35 21 2.02 7.06
 -1 -29 22 74.24 4.67
 2 -35 22 0.69 5.69
 -2 -26 24 2.5 4.69
 -3 -22 27 -1.18 5.9
 -5 -8 28 8.85 9.13
 -4 -16 28 17.9 7.22
 3 31 -8 6.94 5.05
 4 29 -8 228.32 11.96
 5 32 -8 7.12 8.65
 6 27 -7 25.19 8.65
 2 17 -6 15.12 4.55
 3 14 -6 281.28 13.72
 7 27 -6 6.13 9.78
 7 19 -5 5.04 8.39
 -1 34 -4 212.11 10.54
 4 4 -4 311.13 15.59
 6 8 -4 15.38 9.09
 6 4 -3 66.64 9.64
 7 9 -3 54.87 10.65
 -2 35 -2 8.71 6.43
 2 -1 -2 236.85 11.18
 2 -7 0 1104.82 43.94
 4 -11 1 263.16 13.87
 5 -10 1 499.69 22.82
 2 -12 2 1450.96 57.36
 6 -10 2 18.51 9.08
 -4 31 4 10.8 7.32
 -4 52 4 46.04 9.41
 -2 -2 5 842.91 33.83
 5 -18 5 -0.87 7.1
 6 -16 5 44.49 9.25
 -3 4 6 19.09 7.59
 -4 13 7 2.5 6.98
 -5 32 8 6.91 8.98
 -5 24 9 168.83 12.25
 4 -25 9 2.67 7.57
 5 -24 9 115.71 10.52
 6 -22 9 5.37 8.97
 -5 19 10 192.42 12.74
 -5 12 12 68.5 8.95
 2 -28 12 28.97 5.56
 -3 -11 13 1.5 5.18
 2 -29 13 246.1 12.1
 5 -30 15 13.51 8.57
 -3 -15 16 8.32 5.27
 -5 1 17 6.09 8.75
 -4 -10 18 148.07 10.46
 2 -33 18 58.59 6.72
 -4 -11 19 1.88 8.11
 -3 -18 19 9.02 5.78
 3 -34 19 44.83 7.67
 -5 -3 20 21.26 8.55
 -4 -12 20 149.62 10.35
 -2 -24 20 218.24 10.61
 -5 -4 21 13.04 9.27
 -5 -5 22 9.74 8.25
 -4 -16 27 11.93 7.54
 -2 -27 28 1.4 5.06
 2 25 -7 31.5 4.43
 4 20 -7 80.91 8.07
 5 15 -6 115.1 9.45
 6 19 -6 212.28 13.79
 7 28 -6 27.92 9.17
 3 9 -5 917.28 37.21
 6 13 -5 24.28 9.5
 7 14 -4 72.99 10.78
 -2 34 -2 147.05 9.01
 6 1 -2 3.78 8.36
 -2 23 -1 4.49 6.12
 7 2 -1 21.54 9.39
 6 -5 0 157.13 11.39
 7 -1 0 0.65 9.17
 -3 28 1 390.35 18.07
 1 -7 1 4231.22 164.53
 3 -13 2 46.44 7.98
 5 -12 2 352.24 17.28
 -3 15 3 138.43 10.49
 6 -12 3 79.97 10.07
 -4 30 4 11.49 7.4
 -1 -6 4 1065.87 41.84
 5 -16 4 -2.98 7.91
 6 -14 4 135.93 11.45
 -4 22 5 317.21 15.97
 -3 7 5 1127.45 45.77
 2 -18 5 0.87 5.77
 -4 17 6 188.39 11.6
 -3 1 7 52.1 7.88
 5 -21 7 7.01 8.73
 6 -19 7 134.51 11.09
 -2 -9 8 428.88 18.14
 3 -25 9 3.21 6.14
 -3 -6 10 12.01 7.03
 1 -24 10 300.5 13.07
 5 -25 10 0.52 8.93
 6 -23 10 2.62 8.02
 -5 15 11 77.39 10.2
 -4 1 11 -4.4 7.42
 -4 -1 12 -4.43 7.4
 0 -24 12 54.6 3.13
 -5 9 13 31.54 9.1
 5 -29 14 18.15 8.73
 4 -31 15 140.14 10.8
 -6 19 16 25.42 9.15
 3 -32 16 2.62 7.1
 -6 16 17 48.37 9.63
 -4 -9 17 113.1 8.92
 1 -31 17 184.06 9.22
 -6 14 18 41.42 10.43
 4 -33 18 0.07 7.54
 -5 -2 19 1.15 9.12
 2 -34 20 10.66 5.81
 4 -34 20 10.75 8.48
 -4 -13 21 11.89 7.46
 -5 -6 23 3.13 8.75
 4 -35 23 8.18 8.62
 -4 -15 24 27.36 7.12
 -3 -22 26 16.99 6.09
 -5 -8 27 0 8.98
 3 32 -8 0.08 4.79
 4 30 -8 4.22 5.99
 3 21 -7 423.76 18.35
 5 22 -7 134.4 9.75
 6 28 -7 10.92 9.2
 7 29 -6 2.3 8.67
 5 10 -5 168.57 11.24
 7 20 -5 11.76 9.38
 -1 33 -4 60.55 5.59
 3 1 -3 123.69 8.37
 5 2 -3 26.12 7.8
 -2 33 -2 29.31 6.72
 2 -4 -1 403.69 17.51
 6 -2 -1 159.65 12.32
 5 -7 0 62.96 9.19
 -3 20 2 135.35 9.91
 4 -13 2 30.62 7.94
 2 -14 3 435.37 18.72
 3 -15 3 677.78 28.55
 4 -15 3 2.17 6.61
 5 -14 3 34.96 7.58
 -4 29 4 4.21 7.21
 1 -14 4 2679.93 104.46
 2 -16 4 210.61 10.61
 3 -17 4 808.75 33.56
 4 -17 4 136.26 9.9
 1 -16 5 642.73 25.76
 -2 -7 7 495.1 20.54
 4 -22 7 11.23 7.04
 -4 9 8 269.2 14.57
 -5 23 9 3.01 8.66
 -4 6 9 87.8 9.15
 -3 -4 9 427.78 19.23
 -5 18 10 4.12 8.28
 4 -26 10 269.42 14.51
 5 -26 11 -1.58 8.82
 6 -24 11 63.07 9.78
 5 -27 12 47.73 9.01
 6 -25 12 -0.76 8.95
 5 -28 13 18.72 8.63
 4 -30 14 0.74 7.47
 -3 -14 15 201.31 10.72
 -1 -24 15 3.87 2.74
 5 -31 17 6.04 8.87
 -5 -1 18 18.37 9.03
 -3 -19 20 247.74 12.61
 5 -33 21 6.64 9.51
 -4 -14 22 6.05 6.96
 -5 -7 24 24.53 8.44
 -5 -8 26 1.38 8.86
 -4 -16 26 7.42 7.33
 -2 -27 27 0.38 4.95
 6 29 -7 91.33 10.62
 4 14 -6 338.93 16.25
 6 20 -6 0.76 9.26
 4 9 -5 24.09 7.5
 6 14 -5 92.83 9.67
 7 21 -5 5.14 8.96
 6 9 -4 62.49 9.81
 7 15 -4 11.23 9.81
 -1 22 -3 724.22 29.18
 4 1 -3 12.64 8.59
 7 10 -3 4.43 8.87
 -2 16 0 681.86 28.05
 3 -8 0 295.85 14.44
 4 -8 0 154.06 10.9
 -3 27 1 8.22 6.95
 6 -7 1 243.14 14.32
 -4 28 4 144.86 10.66
 -4 21 5 6.16 8.13
 -4 16 6 332.09 16.45
 -4 12 7 191.98 11.59
 3 -22 7 670.89 28.2
 -5 29 8 10.17 8.93
 6 -20 8 -2.25 8.02
 -5 22 9 99.31 10.06
 -4 3 10 170.24 10.61
 -5 14 11 2.45 7.82
 4 -27 11 12.74 8.26
 -5 11 12 61.68 9.36
 4 -28 12 34.45 8.1
 4 -29 13 116.67 9.85
 -5 6 14 9.11 9.12
 -4 -5 14 120.49 9.28
 -6 21 15 39.11 9.75
 -6 18 16 -2.45 9.18
 -5 2 16 54.59 9.73
 -4 -8 16 0.86 7.1
 -6 15 17 2.28 9.01
 -6 11 19 3.3 9.73
 5 -32 19 0.74 8.78
 3 -35 22 -1.43 7.3
 -3 -21 23 14.31 5.83
 -5 -9 29 -1.21 9.32
 4 31 -8 350.59 16.4
 5 23 -7 -1.4 7.66
 6 30 -7 4.84 8.96
 5 16 -6 72.01 8.38
 -1 32 -4 82.44 6.11
 2 7 -4 1030.01 40.9
 3 5 -4 1655.17 65.59
 -2 32 -2 18.59 6.17
 5 -1 -2 -0.9 7.7
 -2 22 -1 497.63 21.5
 1 -1 -1 29.92 4.15
 5 -4 -1 45.58 8.24
 7 3 -1 56.96 10.23
 7 0 0 83.78 11.24
 -2 11 1 1460.98 57.76
 7 -3 1 0 8.14
 -2 7 2 2552.3 99.93
 6 -9 2 111.59 11.17
 -3 14 3 319.38 16.21
 -3 10 4 116.12 9.54
 6 -15 5 3.57 9.68
 -5 28 8 120.53 12.11
 -3 -2 8 492.24 21.6
 1 -21 8 639.98 25.87
 5 -22 8 116.51 10.79
 -5 17 10 162.7 11.54
 3 -26 10 17.34 6.76
 -2 -16 12 1004.24 40.01
 -5 8 13 31.71 8.99
 3 -31 15 40.72 7.2
 -6 17 16 34.42 10.33
 -1 -25 16 15.18 2.8
 -5 0 17 53.56 9.4
 4 -32 17 8.91 8.11
 -5 -4 20 30.71 8.43
 -5 -5 21 39.44 8.73
 4 -34 21 -1.02 7.99
 1 -34 23 2.77 4.18
 2 -35 23 -0.94 5.9
 -3 -22 25 39.07 6.2
 -5 -9 28 10.79 9.3
 -4 -17 30 24.94 8.13
 3 33 -8 20.15 5.15
 4 21 -7 307.85 15.03
 6 31 -7 144.9 11.8
 3 15 -6 454.68 20.07
 6 21 -6 84.64 10.39
 5 11 -5 20.39 7.09
 7 22 -5 53.24 8.99
 4 5 -4 1.34 8.22
 6 10 -4 99.39 10.61
 2 3 -3 1177.99 46.67
 7 11 -3 12.31 9.37
 3 -2 -2 1501.27 59.7
 6 2 -2 232.82 14.22
 3 -5 -1 128.2 8.52
 4 -5 -1 1386.97 55.98
 6 -1 -1 -1.59 8.47
 6 -4 0 19.16 8.8
 -3 26 1 946.43 38.85
 5 -9 1 36.72 7.93
 -3 19 2 29.49 7.46
 6 -11 3 24.15 9.22
 -4 27 4 4.66 7.26
 6 -13 4 2.97 8.92
 -3 3 6 205.51 11.44
 -2 -5 6 17.42 5.11
 4 -20 6 1.37 6.99
 -5 38 7 90.2 10.6
 -5 39 7 1.88 8.92
 -5 40 7 13.47 8.51
 -5 41 7 2.36 9.57
 -5 42 7 0.97 9.43
 -5 43 7 7.19 9.56
 -5 44 7 7.96 9.57
 -5 45 7 -4.29 8.65
 -5 46 7 11.4 9.51
 -5 27 8 10.82 8.99
 -4 8 8 6.2 7.31
 4 -23 8 26 7.69
 -5 21 9 62.99 9.05
 2 -24 9 847.11 34.39
 6 -21 9 69.38 10.06
 -2 -13 10 -0.52 4.86
 -5 13 11 0.5 7.94
 3 -27 11 43.11 6.86
 -5 10 12 28.61 8.27
 -3 -10 12 11.25 5.5
 -3 -13 14 33.75 6.28
 -1 -23 14 53.8 3.63
 -6 20 15 3.82 9.14
 -4 -7 15 412.96 19.22
 -6 14 17 71.51 10.21
 3 -33 18 45.41 7.46
 -6 10 19 31.98 9.26
 -5 -3 19 87.08 10.57
 4 -33 19 4.7 7.79
 3 -34 20 9.56 7.1
 -3 -20 21 2.37 5.91
 -5 -6 22 2.63 8.07
 -4 -16 25 19.44 6.93
 -5 -9 27 21.34 8.83
 -4 -17 28 12.26 7.56
 -4 -17 29 35.66 8.24
 4 32 -8 7 7.07
 3 22 -7 348.74 15.65
 5 24 -7 263.03 14.12
 6 15 -5 152.27 12.2
 7 16 -4 35.13 10
 5 3 -3 136.08 10.14
 -2 31 -2 71.3 7.09
 -3 40 0 130.61 9.82
 -3 41 0 69.53 8.69
 -3 42 0 31.33 7.92
 -3 43 0 91.11 9.33
 -3 44 0 -0.24 8.31
 -3 45 0 56.43 9.18
 -1 6 0 329.69 14.29
 1 -4 0 10.97 4.47
 4 -10 1 333.98 16.39
 5 -11 2 22.56 7.69
 -4 40 3 56.06 9.68
 -4 41 3 41.96 9.49
 -4 42 3 23.21 9.39
 -4 43 3 20.18 9.42
 -4 44 3 4.1 8.66
 -4 20 5 76.91 9.31
 -3 6 5 1.8 7.04
 5 -17 5 212.85 12.89
 -4 15 6 125.09 8.9
 -5 36 7 156.02 11.77
 -5 37 7 5.87 9.84
 -5 47 7 1.85 9.66
 -4 11 7 75.21 8.96
 2 -21 7 405.72 17.98
 6 -18 7 3.49 8.32
 -5 26 8 196.74 13.18
 -4 5 9 632.97 27.45
 5 -23 9 21.21 8.9
 -5 16 10 9.36 8.82
 6 -22 10 43.03 9.18
 -4 0 11 627.47 27.06
 -4 -2 12 398.86 18.77
 3 -28 12 89.32 8.02
 -4 -4 13 49.76 7.45
 3 -29 13 22.84 7.27
 -6 23 14 9.82 9.5
 -5 5 14 45.98 9.49
 3 -30 14 26.25 6.9
 -6 19 15 77.4 10.53
 5 -29 15 1.11 8.62
 -6 16 16 23.38 9.21
 -5 1 16 7.92 9.16
 -2 -21 16 177.11 8.87
 -5 -2 18 1.86 8.82
 5 -31 18 39.85 9.95
 -4 -12 19 262.08 14.09
 -6 8 20 -2.17 9.87
 -4 -13 20 1.74 7.48
 5 -32 20 -7.34 9.03
 -5 -7 23 13.26 8.15
 -2 -26 23 26.69 4.97
 3 -35 23 8.25 7.35
 -2 -27 26 40.26 5.37
 -3 -23 29 1.7 5.99
 3 34 -8 112.7 7.07
 4 33 -8 169.78 10.29
 2 26 -7 887.08 35.23
 4 15 -6 162.86 10
 5 17 -6 83.51 8.63
 6 22 -6 5.25 9.01
 2 12 -5 1360.91 53.63
 3 10 -5 49.2 7.31
 7 23 -5 0.02 9.01
 -1 31 -4 127.93 7.68
 -2 30 -2 2.45 6.27
 7 4 -1 1.85 9.12
 -3 38 0 175.15 11.25
 -3 39 0 7.23 7.02
 -3 46 0 39.24 9.02
 -3 47 0 10.9 8.67
 5 -6 0 0.58 7.62
 7 1 0 -2.23 10.36
 -3 25 1 27.19 6.93
 2 -9 1 464.24 19.65
 3 -10 1 160.5 9.87
 6 -6 1 2.62 8.27
 7 -2 1 97.71 10.37
 -4 37 3 1.41 8.74
 -4 38 3 122.93 10.42
 -4 39 3 15.26 8.9
 -4 45 3 16.59 8.77
 -4 46 3 25.48 10.06
 -4 47 3 1.05 8.99
 5 -13 3 20.74 7.69
 5 -15 4 138.11 10.26
 4 -18 5 1.91 7.23
 -5 34 7 46.02 9.54
 -5 35 7 8.48 10.05
 -3 0 7 217.03 11.86
 5 -20 7 10.92 8.09
 -5 25 8 -7.46 9.73
 3 -23 8 74.74 7.54
 -5 20 9 46.64 8.77
 4 -24 9 202.38 11.92
 5 -24 10 67.74 9.49
 1 -25 11 3.07 3.78
 6 -23 11 4.74 8.93
 6 -24 12 71.74 10.26
 -5 7 13 89.45 9.99
 -6 22 14 6.06 8.97
 -2 -20 15 34.86 4.6
 1 -30 16 0.24 4.31
 -6 13 17 -0.79 9.04
 -4 -10 17 80.49 8.24
 -2 -22 17 -0.35 3.95
 -6 9 19 13.77 8.69
 -4 -14 21 84.93 8.43
 4 -34 22 4.96 8.3
 -5 -8 24 10.09 8.59
 -5 -9 26 40.97 9.35
 -4 -17 27 6.13 6.83
 -3 -23 28 16.24 6.23
 -5 -10 29 14.09 10.29
 4 22 -7 63.6 7.77
 5 25 -7 3.63 7.49
 2 18 -6 -0.27 4.47
 0 25 -5 15.73 3.18
 4 10 -5 319.9 15.75
 5 12 -5 142.15 10.14
 6 16 -5 25.25 8.74
 7 24 -5 67.7 10
 6 11 -4 4.92 8.14
 7 17 -4 19.12 9.78
 7 12 -3 16.22 9.99
 5 0 -2 70.03 8.32
 6 3 -2 33.38 8.32
 7 8 -2 4.1 9.26
 -2 21 -1 42.27 6.86
 -1 10 -1 332.98 14.12
 5 -3 -1 68.73 8.52
 -3 36 0 209.77 12.13
 -3 37 0 -2.96 6.85
 -3 48 0 94.44 10.02
 -2 15 0 229.76 11.31
 6 -3 0 118.39 11.14
 -3 18 2 2.75 7.45
 4 -12 2 378.51 17.81
 -4 36 3 130.57 10.27
 -4 48 3 68.27 10.01
 -4 49 3 -0.72 8.66
 -3 13 3 174.26 11.54
 -2 3 3 1211.7 48.08
 -3 9 4 568.1 24.65
 -2 0 4 425.46 18.11
 4 -16 4 209.61 12.3
 -4 19 5 26.04 7.52
 -5 33 7 4.3 9.02
 6 -19 8 130.53 11.07
 -4 2 10 412.27 19.25
 -5 12 11 12.7 7.99
 5 -25 11 10.02 8.94
 -5 9 12 107.19 9.77
 5 -27 13 24.87 8.24
 -4 -6 14 2.07 6.97
 5 -28 14 37.42 9.11
 -6 18 15 -3.65 9.2
 -6 15 16 24.97 9.35
 0 -28 16 92.24 4.44
 -5 -1 17 6.15 9.17
 -6 7 20 49.67 9.51
 -4 -16 24 5.4 7.16
 -3 -22 24 45.88 6.31
 -1 -30 24 2.51 2.99
 2 -35 24 1.46 6.02
 -5 -10 28 12.59 8.71
 3 35 -8 6.57 4.86
 4 34 -8 5.56 6.51
 5 18 -6 29.19 7.13
 6 23 -6 23.09 9.39
 7 18 -4 0.29 9.55
 -1 21 -3 349.21 14.96
 3 2 -3 711.57 29.36
 4 2 -3 724.01 30.89
 6 0 -1 178.77 12.25
 -3 35 0 22.78 7.58
 -3 49 0 3.22 9.18
 4 -7 0 720.69 30.74
 -3 24 1 531.64 23.09
 6 -8 2 6.85 9.43
 -4 34 3 83.52 9.53
 -4 35 3 28.09 8.72
 -4 50 3 56.36 10.4
 4 -14 3 713.89 30.3
 6 -10 3 39.56 10.06
 3 -18 5 8.33 6.81
 6 -14 5 120.62 11.07
 -4 14 6 339.99 16.61
 -5 31 7 -0.27 9.98
 -5 32 7 3.43 9.68
 4 -21 7 191.23 11.52
 -5 24 8 264.28 15.06
 -4 7 8 906.82 37.59
 -5 19 9 119.62 10.34
 -3 -5 9 1.36 6.82
 -5 15 10 83.55 9.4
 -3 -7 10 177.3 10.92
 2 -25 10 1.17 5.4
 4 -25 10 1.86 7.48
 5 -26 12 2.09 7.97
 -6 25 13 2.99 9.23
 -3 -12 13 23.29 5.71
 -6 21 14 70.43 10.33
 -5 4 14 101.58 9.77
 -5 2 15 150.57 11.87
 4 -30 15 5.89 7.64
 -4 -9 16 97.3 8.62
 2 -31 16 8.68 6.13
 -6 12 17 79.7 10.93
 -3 -17 17 33.63 5.64
 5 -30 17 4.85 8.54
 -6 10 18 61.86 9.74
 -3 -18 18 14.6 5.75
 -2 -23 18 76.55 5.74
 4 -32 18 22.99 7.87
 -5 -4 19 3.93 8.53
 2 -33 19 128.81 8.66
 -5 -5 20 56.26 9.11
 4 -33 20 30.96 9
 -5 -6 21 8.01 7.93
 2 -34 21 10.67 5.95
 5 -32 21 -1.98 9.63
 -5 -7 22 -2.62 8.51
 -4 -15 22 25.35 7.23
 3 -35 24 3.36 7.51
 -5 -9 25 48.26 9.25
 -4 -17 26 1.98 6.86
 -3 -23 27 -2.6 5.98
 3 36 -8 296.99 13.44
 4 35 -8 48.45 7.94
 3 23 -7 127.44 7.91
 4 23 -7 79.56 8.05
 5 26 -7 217.57 12.71
 4 16 -6 331.06 15.59
 6 24 -6 8.31 8.89
 6 17 -5 160.88 12.39
 7 25 -5 3.83 8.6
 -1 30 -4 34.76 5.28
 3 6 -4 44.69 6.83
 5 8 -4 0.19 7.88
 5 4 -3 -0.76 7.4
 7 13 -3 6.69 8.95
 -2 29 -2 1.24 6.16
 2 0 -2 115.68 7.06
 4 -1 -2 203.87 12.06
 7 5 -1 137.01 12
 -3 34 0 115.25 9.42
 7 2 0 58.11 10.59
 5 -8 1 74.8 8.74
 7 -1 1 2.21 9.07
 3 -12 2 50.66 8.04
 -4 33 3 68.67 8.79
 -4 51 3 3.47 8.59
 6 -12 4 182.13 13.1
 -4 18 5 27.13 8.42
 -4 10 7 93.17 8.63
 -5 23 8 0 8.84
 5 -21 8 0.89 8.71
 -4 4 9 53.99 7.64
 6 -20 9 -0.64 8.77
 4 -26 11 243.03 13.5
 -6 24 13 13.29 9.36
 -5 6 13 2.5 7.89
 -6 20 14 1.34 9.12
 -2 -19 14 70.05 5.5
 4 -29 14 108.04 9.66
 -6 17 15 81.41 10.31
 -6 14 16 52.5 9.87
 -5 0 16 43.27 9.42
 -3 -16 16 133.39 8.32
 -1 -26 17 222.86 9.48
 -5 -3 18 105.33 10.48
 -6 8 19 6.25 9.88
 -3 -19 19 219.7 11.56
 1 -32 19 10.89 4.49
 5 -31 19 50.7 9.62
 -6 5 21 47.27 10.18
 3 -34 21 35.07 7.71
 -5 -8 23 19.26 8.64
 4 -34 23 0.65 8.86
 -2 -27 25 46.1 5.44
 -5 -10 27 5.09 9.46
 3 16 -6 27.23 7.1
 7 26 -5 77.74 10.3
 6 12 -4 202.25 12.91
 7 19 -4 23.7 9.66
 6 4 -2 69.77 9.18
 7 9 -2 69.41 11.08
 4 -4 -1 18.23 8.49
 -3 33 0 51.07 8.24
 2 -6 0 155.09 8.4
 3 -7 0 254.56 12.92
 -2 10 1 327.2 14.83
 6 -5 1 177.85 12.22
 -3 17 2 176.25 11.44
 -1 -1 2 26.17 4.74
 2 -11 2 3.67 4.99
 5 -10 2 301.45 15.96
 -4 32 3 20.06 8.16
 3 -14 3 35.9 7.8
 3 -16 4 117.31 9.39
 -3 5 5 1499.85 59.83
 -2 -3 5 91.62 6.46
 5 -16 5 13.12 7.12
 -3 2 6 94.63 8.57
 6 -17 7 115.41 11.17
 -3 -3 8 86.32 8.39
 -5 18 9 7.65 8.1
 3 -24 9 52.78 7.07
 -5 14 10 15.55 7.81
 6 -21 10 46.97 9.46
 -5 11 11 41.23 8.87
 -4 -1 11 -0.74 7.48
 -3 -9 11 354.94 16.47
 -2 -15 11 366.57 16.08
 -5 8 12 1.39 7.53
 1 -26 12 521.91 21.37
 4 -27 12 26.01 8.1
 -1 -22 13 57.83 3.78
 4 -28 13 21.79 7.94
 -4 -8 15 12.79 7.29
 -3 -15 15 58.31 6.27
 1 -29 15 240 11
 3 -33 19 48.98 7.64
 -6 6 20 -3.94 9.34
 1 -33 21 10.94 4.38
 -5 -10 26 -0.68 9.16
 -4 -18 29 -3.71 7.49
 -4 -18 30 7.28 7.68
 3 37 -8 -1.87 4.79
 5 27 -7 -0.33 7.65
 1 24 -6 136.4 5.96
 5 19 -6 78.23 8.78
 6 25 -6 3.66 9.65
 4 11 -5 8.82 6.86
 5 13 -5 29.21 8.09
 7 27 -5 0.5 9.27
 6 8 -3 100.48 9.93
 7 14 -3 8.96 8.92
 -2 28 -2 163.85 9.85
 3 -1 -2 1.53 6.34
 5 1 -2 -2.33 7.48
 -2 20 -1 231.22 11.94
 2 -3 -1 456.73 19.34
 3 -4 -1 347.82 16.23
 6 1 -1 -3.09 8.46
 -3 32 0 36.09 7.32
 5 -5 0 47.61 8.1
 6 -2 0 46.32 8.99
 -3 23 1 -2 7.35
 4 -9 1 283.38 14.73
 -2 6 2 -0.39 5.31
 -4 31 3 56.98 8.65
 5 -12 3 83.32 8.97
 -4 23 4 3.76 7.21
 5 -14 4 1.29 7.19
 -4 13 6 38.46 7.63
 6 -15 6 26.13 10
 3 -21 7 69.93 7.45
 -5 22 8 149.48 11.34
 4 -22 8 40.47 8.08
 5 -22 9 96.03 10.24
 -4 1 10 10.33 7.36
 2 -26 11 159.71 9.1
 6 -22 11 35.04 8.48
 6 -23 12 3.6 8.8
 -6 23 13 19.83 9.51
 -4 -5 13 142.71 10.41
 -6 19 14 145.68 12.06
 -6 16 15 6.25 9.85
 2 -30 15 12.18 6.23
 -6 13 16 -0.67 9.16
 3 -31 16 124.73 9.5
 -5 -2 17 32.92 9.26
 4 -31 17 10.03 7.96
 -6 9 18 5.58 9.73
 -6 7 19 21.29 9.68
 -3 -20 20 1.43 5.84
 -5 -9 24 18.34 7.94
 -4 -17 25 37.46 7.3
 2 -35 25 1.79 6.16
 -3 -23 26 10.88 5.84
 -4 -18 28 0.7 6.94
 -5 -11 29 2.38 8.96
 -5 -11 30 0.22 9.9
 2 27 -7 222.19 10.13
 4 24 -7 105.62 8.51
 3 11 -5 285.4 14.02
 6 18 -5 -0.6 9.06
 7 28 -5 53.8 9.6
 7 20 -4 22.73 8.82
 7 10 -2 -1.37 8.94
 5 -2 -1 63.18 8.44
 7 3 0 45.22 9.76
 7 0 1 163.41 12.72
 1 -9 2 1051.54 41.43
 6 -7 2 216.17 13.53
 -4 30 3 7.3 7.97
 -3 12 3 498.24 21.97
 -3 8 4 143.55 9.65
 2 -17 5 645.43 26.78
 -5 41 6 40.74 10.13
 -5 42 6 6.73 9.45
 -5 43 6 34.42 9.88
 -5 44 6 14.25 9.51
 1 -19 7 507.19 20.83
 5 -19 7 5.55 8.63
 -4 6 8 9.99 7.07
 2 -22 8 460.27 19.75
 6 -18 8 5.24 8.49
 -5 17 9 109.93 9.74
 -1 -18 10 0.89 3.08
 3 -25 10 4.65 6.64
 5 -23 10 44.13 9.23
 -5 10 11 2.74 8.28
 -6 27 12 15.32 9.02
 -3 -11 12 52.78 6.68
 -6 22 13 11.49 9.25
 -5 5 13 126.46 10.02
 0 -25 13 1.71 2.07
 1 -27 13 115.25 6.67
 1 -28 14 68.49 5.33
 -6 15 15 39.03 10.45
 -5 1 15 -5.23 8.36
 5 -28 15 36.72 8.92
 -4 -11 17 15.5 7.23
 -4 -12 18 148.36 10.85
 5 -30 18 0.61 8.61
 -2 -24 19 55.09 5.4
 -5 -6 20 4.41 8.73
 -4 -14 20 118.16 9.23
 5 -31 20 28.97 9.35
 -6 4 21 1.46 9.56
 -5 -7 21 39.23 9.13
 4 -33 21 31.03 8.34
 -3 -22 23 63.93 6.72
 1 -34 24 2.23 4.41
 -5 -11 28 -0.78 8.55
 3 24 -7 222.41 11.06
 5 28 -7 103.26 9.84
 0 42 -6 21.68 3.94
 0 43 -6 106.79 5.82
 4 17 -6 192.92 11.14
 6 26 -6 12.44 8.94
 -1 29 -4 17.39 5.36
 2 8 -4 255.29 11.25
 5 9 -4 369.92 17.68
 6 13 -4 9.41 9.49
 2 4 -3 -1.09 4.78
 4 3 -3 124.39 10.41
 5 5 -3 426.42 19.83
 7 15 -3 36.81 9.32
 -3 31 0 76.09 7.89
 -2 14 0 1374.62 54.48
 -3 22 1 490.01 22.08
 -1 2 1 328.95 14.06
 4 -11 2 34.77 7.46
 2 -13 3 3.46 5.3
 6 -9 3 56.16 9.54
 -4 22 4 392.97 18.57
 6 -11 4 7.87 8.66
 4 -17 5 128.61 9.19
 6 -13 5 6.11 9.89
 -5 38 6 50.47 9.55
 -5 39 6 10.07 8.92
 -5 40 6 18.96 9.6
 -5 45 6 7.44 9.47
 -5 46 6 17.57 9.49
 -5 47 6 3.62 8.52
 -5 48 6 39.04 9.95
 -5 27 7 1.89 8.82
 -4 9 7 261.27 14.05
 -3 -1 7 55.71 7.92
 -5 21 8 11.42 8.1
 -2 -10 8 1082.4 42.99
 -4 3 9 228.76 12.93
 -5 13 10 1.57 8.04
 5 -24 11 11.26 8.09
 -6 26 12 34.69 9.65
 -5 7 12 172.49 12.04
 2 -27 12 137.29 8.31
 -2 -18 13 2.4 4.13
 2 -28 13 1.53 5.31
 -6 18 14 -2.2 10.16
 -4 -7 14 218.33 12.49
 -3 -14 14 84.38 6.84
 2 -29 14 147.56 8.89
 5 -27 14 7.63 8.56
 3 -30 15 -2.52 7.64
 -6 12 16 61.12 10.73
 -5 -1 16 13.51 8.89
 -6 8 18 28.66 9.08
 -5 -5 19 168.58 11.89
 4 -32 19 17.45 7.92
 -6 5 20 28.18 9.87
 -4 -15 21 32.07 7.49
 -5 -8 22 29.01 8.65
 3 -34 22 18.31 7.62
 -5 -10 25 8.45 8.71
 -5 -11 27 10.64 9.23
 -4 -18 27 0.98 6.86
 5 29 -7 -4.42 7.73
 0 40 -6 160.27 7.84
 0 41 -6 75.64 5.03
 5 20 -6 19.81 7.18
 6 27 -6 40.36 9.21
 2 13 -5 198.44 9.53
 5 14 -5 153.13 10.54
 6 19 -5 120.67 11.19
 7 29 -5 11.72 9.06
 7 21 -4 15.74 9.28
 6 9 -3 -1.01 8.24
 -2 27 -2 96.85 7.96
 6 5 -2 27.45 9.24
 7 11 -2 9.57 10.09
 -3 30 0 35.97 7.46
 4 -6 0 7.97 7.94
 3 -9 1 326.51 15.45
 5 -7 1 15.97 8.83
 6 -4 1 0.98 8.49
 -3 16 2 199.75 11.54
 -4 29 3 60.59 8.9
 -1 -4 3 631.14 25.19
 4 -13 3 11.15 6.86
 2 -15 4 389.57 16.91
 4 -15 4 78.93 8.08
 -5 36 6 54.92 9.46
 -5 37 6 0.45 9.68
 -1 -11 6 272.27 11.31
 -5 26 7 201.75 13.12
 -2 -8 7 397.08 16.92
 -5 16 9 169.19 11.46
 1 -22 9 4.43 4.58
 4 -23 9 18.47 7.64
 6 -19 9 108.29 10.8
 3 -26 11 47.59 7.22
 -6 25 12 -5.3 9.62
 5 -25 12 -3.12 8.19
 -6 21 13 85.69 10.72
 5 -26 13 25.07 8.26
 -6 17 14 120.38 11.53
 -4 -10 16 2.31 6.7
 4 -30 16 4.51 7.49
 -5 -4 18 2.88 8.55
 2 -32 18 29.01 6.4
 -6 6 19 -1.57 8.7
 -3 -21 21 113.01 8.16
 -6 2 22 6.58 9.53
 -2 -26 22 67.24 5.8
 2 -34 22 19.15 6.23
 -5 -9 23 5.5 8.34
 -4 -17 24 61.39 7.78
 -3 -23 25 -0.08 5.66
 4 25 -7 1.29 6.25
 2 19 -6 124.34 7.31
 3 17 -6 754.1 31.11
 4 12 -5 426.54 19.36
 7 30 -5 -1.67 8.85
 6 14 -4 155.5 12.02
 7 22 -4 50.66 9.72
 -1 20 -3 126.91 7.09
 3 3 -3 350.02 16.21
 7 16 -3 12.22 9.9
 1 3 -2 246.69 11.06
 4 0 -2 783.26 33.01
 5 2 -2 50.52 8.25
 4 -3 -1 838.71 34.76
 6 2 -1 165.8 11.51
 5 -4 0 26.9 8.5
 6 -1 0 9.3 8.43
 7 4 0 6.25 9.34
 7 1 1 2.56 9.3
 5 -9 2 148.52 10.72
 -4 28 3 93.23 8.86
 -4 21 4 2.59 7.43
 -4 16 5 362.19 17.46
 -5 34 6 17.67 10.09
 -5 35 6 23.17 9.84
 -4 12 6 433.51 20.44
 -1 -13 7 4.36 2.68
 4 -20 7 -1.53 7.64
 -5 20 8 42.28 8.58
 5 -20 8 36.93 9.52
 -5 12 10 19.79 8.03
 6 -20 10 12.82 9.05
 -5 9 11 161.43 11.27
 -4 -2 11 351 17.01
 3 -27 12 33.8 6.94
 -6 20 13 7.45 9.3
 3 -28 13 139.32 9.88
 -6 14 15 12.2 9.97
 0 -27 15 2.9 2.07
 -5 -3 17 37.83 9.26
 5 -29 17 23.44 9.02
 3 -32 18 6.71 7
 -6 4 20 7.17 9.54
 3 -33 20 13.03 7.28
 -6 3 21 32.26 10.05
 5 -31 21 12.43 10.09
 -4 -16 22 -2.08 6.68
 4 -33 22 34.74 8.73
 -5 -11 26 3.01 8.1
 -4 -18 26 -0.93 6.76
 5 30 -7 12.03 8.11
 0 39 -6 48.94 4.21
 5 21 -6 60.72 8.6
 6 28 -6 6.77 9.22
 6 20 -5 6.34 9.18
 -1 28 -4 610.32 25.03
 5 10 -4 14.97 7.97
 -2 19 -1 2.38 5.61
 5 -1 -1 29.34 7.81
 -3 29 0 172 10.69
 6 -6 2 0.34 8.62
 -3 11 3 59.22 7.8
 -2 2 3 141.71 7.97
 5 -11 3 11.59 7.64
 5 -13 4 7.29 8.15
 -3 4 5 0.18 6.36
 5 -15 5 82.19 9.26
 -5 33 6 48.87 9.62
 -2 -6 6 54.5 5.53
 6 -14 6 111.22 10.96
 -5 25 7 -0.53 9.16
 -4 8 7 15.93 7.89
 -4 5 8 1327.16 53.76
 3 -22 8 44.89 6.86
 -3 -6 9 85.42 8.67
 -4 0 10 676.14 28.66
 4 -24 10 227.1 13.2
 -6 29 11 9.87 10.16
 6 -21 11 23.02 9.2
 -6 24 12 80.14 10.48
 -5 4 13 66.87 9.56
 -6 16 14 -0.67 9.16
 -5 0 15 308.83 16.58
 -4 -9 15 164.91 10.56
 4 -29 15 96.35 9.49
 -6 11 16 4.14 9.21
 -6 7 18 5.36 9.79
 5 -30 19 5.35 8.78
 2 -33 20 69.43 7.06
 -2 -27 24 26.26 4.79
 -5 -12 29 26.66 9.27
 -3 -24 29 20.06 5.86
 -5 -12 30 16.56 9.51
 3 25 -7 49.74 5.77
 5 31 -7 2.73 8.53
 4 18 -6 13.63 6.3
 6 29 -6 76.52 10.41
 1 17 -5 484.54 19.22
 5 15 -5 98.82 9.19
 7 23 -4 0.88 8.99
 1 7 -3 799.06 31.53
 5 6 -3 -0.33 6.21
 6 10 -3 156.29 11.43
 7 17 -3 46.1 10.29
 -2 26 -2 676.62 28.25
 6 6 -2 2.45 7.63
 7 12 -2 -0.74 8.84
 3 -6 0 75.37 7.5
 -2 9 1 905.78 36.39
 2 -8 1 68.64 5.69
 4 -8 1 146.26 10.39
 -4 42 2 9.11 8.95
 -4 43 2 65.46 9.64
 -4 44 2 -4.39 8.81
 3 -11 2 17.64 6.56
 -4 27 3 19.34 8.13
 6 -8 3 11.36 8.62
 -2 -1 4 43.66 4.99
 6 -10 4 111.42 10.87
 3 -17 5 144.43 9.86
 6 -12 5 183.22 12.8
 -5 32 6 5.52 8.99
 -3 1 6 1.4 6.38
 -5 24 7 225.18 13.61
 -5 19 8 38.24 8.56
 -3 -4 8 173.76 10.66
 6 -17 8 154 12.44
 -5 15 9 45.98 9.29
 2 -23 9 4.55 5.23
 5 -21 9 32.69 9.05
 -6 28 11 22.32 10.17
 4 -25 11 5.62 8.13
 -6 23 12 11.18 9.29
 -5 6 12 2.81 8.41
 6 -22 12 31.33 9.31
 -6 19 13 142.2 12.06
 -4 -6 13 8.85 7.27
 -3 -13 13 35.51 6.18
 0 -26 14 327.62 13.14
 4 -28 14 6.93 7.73
 -6 13 15 4.51 9.08
 -5 -2 16 63.24 9.79
 5 -28 16 33.85 9.12
 4 -31 18 -2.18 7.95
 -6 5 19 19.82 9.54
 -5 -6 19 4.37 9.02
 -5 -7 20 54.49 8.92
 -2 -25 20 -0.91 4.23
 4 -32 20 2.4 8.32
 -5 -8 21 37.27 9.03
 -6 1 22 3.78 9.38
 -5 -9 22 2.32 7.6
 3 -34 23 15.48 7.64
 4 -33 23 13.57 8.65
 -5 -12 28 15.89 8.83
 -3 -24 28 3.21 5.94
 -2 -28 28 26.57 5.27
 -4 -19 30 25.44 8.36
 2 28 -7 350.72 14.77
 4 26 -7 59.66 7.06
 0 38 -6 247.81 10.86
 6 30 -6 5.58 8.64
 3 12 -5 3.16 6.12
 6 21 -5 63.61 9.91
 6 15 -4 21 9.51
 -2 42 -3 5.92 6.21
 -2 43 -3 61.83 7.81
 -2 44 -3 7.94 7.25
 4 4 -3 333.83 16.93
 3 0 -2 1947.83 76.9
 6 3 -1 59.35 9.14
 -3 28 0 425.14 19.28
 6 0 0 49.53 9.43
 7 5 0 71.95 10.23
 5 -6 1 9.19 7.91
 6 -3 1 94.73 9.99
 7 2 1 93.01 10.93
 -4 39 2 14.33 8.77
 -4 40 2 50.93 9.53
 -4 41 2 98.98 10.34
 -4 45 2 90.69 10.21
 -4 46 2 10.72 8.75
 -4 47 2 14.79 9.68
 -3 15 2 60.9 8.01
 -4 26 3 236.99 13.68
 3 -13 3 35.03 7.4
 -4 20 4 107.06 9.84
 -3 7 4 1185.87 47.79
 3 -15 4 392.35 18.2
 -4 15 5 35.66 7.82
 -1 -9 5 449.61 18.05
 -5 31 6 26.09 9.09
 -4 11 6 20.18 7.23
 2 -20 7 31.6 6.33
 5 -18 7 14.98 8.46
 4 -21 8 203.69 11.8
 -4 2 9 76.35 7.82
 -5 11 10 31.8 7.84
 5 -22 10 19.97 8.8
 -5 8 11 0.12 8.22
 -3 -10 11 332.83 15.41
 -6 22 12 71.19 10.94
 4 -26 12 155.53 11.37
 4 -27 13 37.75 8.63
 -6 15 14 41.12 9.77
 5 -27 15 -0.64 8.16
 -6 10 16 54.44 9.75
 -6 8 17 18.15 8.8
 -3 -18 17 8.87 5.44
 -6 6 18 0.64 9.68
 -5 -5 18 155.36 12.07
 -4 -13 18 2.79 7.5
 -3 -19 18 142.43 8.87
 -4 -14 19 158.62 10.78
 -6 3 20 22.65 9.54
 -6 2 21 13.66 9.6
 -4 -17 23 89.24 8.9
 -3 -23 24 1.37 5.6
 -5 -11 25 14.68 8.56
 -4 -18 25 -0.87 6.69
 1 -34 25 14.12 4.84
 -4 -19 29 27.75 7.55
 5 32 -7 2.49 8.61
 3 18 -6 0.78 6.67
 5 22 -6 167.02 10.76
 4 13 -5 75.02 7.93
 7 24 -4 73.99 10.33
 -2 40 -3 87.73 7.78
 -2 41 -3 61.34 6.92
 -2 45 -3 33.68 7.39
 -2 46 -3 46.59 7.99
 7 18 -3 -0.63 9.4
 5 3 -2 22.19 8.48
 7 13 -2 2.38 9.09
 3 -3 -1 -2.57 6.26
 7 9 -1 50.51 9.83
 -2 13 0 1.07 5.02
 -4 37 2 -0.26 8.62
 -4 38 2 57.79 9.27
 -4 48 2 7.89 8.71
 -4 49 2 -0.18 9.48
 -2 5 2 2660.35 104.1
 4 -10 2 330.32 16.56
 1 -11 3 6.1 3.64
 -5 30 6 9.63 9.04
 1 -17 6 146.68 7.48
 -5 23 7 -3.62 8.33
 -5 18 8 6.33 8
 -5 14 9 159.49 11.24
 3 -23 9 27.33 6.49
 6 -18 9 0 9.32
 -2 -14 10 54.28 5.56
 -6 27 11 1.87 10.19
 5 -23 11 30.8 8.66
 -2 -17 12 387.22 16.47
 -6 18 13 11.16 9.59
 -5 3 13 73.93 8.86
 -4 -8 14 51.86 7.8
 5 -26 14 68.66 9.16
 -6 12 15 26.35 9.16
 -3 -17 16 3.12 5.18
 -5 -4 17 5.83 8.58
 -4 -12 17 168.73 10.76
 2 -31 17 -1.06 6.09
 5 -29 18 31.98 9.07
 5 -30 20 -5.72 9.11
 -3 -22 22 57.7 6.6
 -5 -10 23 53.28 9.24
 2 -34 23 32.74 6.59
 3 -34 24 7.07 7.81
 4 -33 24 6.63 8.96
 -5 -12 27 22.03 9.03
 -3 -24 27 -0.79 5.78
 -2 -28 27 11.82 4.92
 -4 -19 28 14.18 7.61
 4 27 -7 59.43 7.43
 5 33 -7 -1.32 8.27
 4 19 -6 310.38 14.94
 6 31 -6 104.69 10.95
 5 16 -5 48.9 7.96
 6 22 -5 50.26 9.74
 5 11 -4 123.87 9.6
 6 16 -4 72.76 10.32
 7 25 -4 3.85 9.27
 -2 38 -3 145.44 9.2
 -2 39 -3 16.43 6.23
 6 11 -3 5.1 9.09
 -2 25 -2 0.74 6.6
 2 1 -2 237.84 11.26
 4 1 -2 227.82 13.16
 -1 9 -1 6870.61 266.86
 5 0 -1 224.79 13.15
 -3 27 0 47.44 7.5
 4 -5 0 979.43 40.51
 5 -3 0 1.49 7.58
 -4 35 2 48 8.79
 -4 36 2 77.89 9.49
 -4 50 2 18.09 8.84
 5 -8 2 27.38 7.91
 6 -5 2 241.52 14.28
 -4 25 3 1.81 7.35
 4 -16 5 93.34 8.81
 -5 29 6 15.83 8.96
 5 -16 6 54.06 9.01
 6 -13 6 2.59 9.77
 -4 7 7 267.62 14.44
 -3 -2 7 211.67 11.76
 3 -20 7 258.78 13.35
 5 -19 8 4.71 8.58
 6 -19 10 76.26 9.69
 -6 26 11 102 11.24
 -6 21 12 29.2 9.54
 -5 5 12 217.64 12.67
 5 -24 12 3 8.92
 -6 17 13 93.67 11.65
 5 -25 13 0.48 8.79
 -6 14 14 -3.07 9.27
 -5 -1 15 -6.38 8.88
 -3 -16 15 79.32 6.88
 -4 -11 16 25.35 7.05
 -1 -27 18 -0.64 2.66
 -6 4 19 12.04 9.58
 -3 -20 19 30.26 5.99
 -4 -16 21 33.59 7.19
 3 -33 21 5.21 7.29
 4 -32 21 -3.27 8.55
 -6 0 22 -1.16 9.19
 -5 -12 26 2.22 8.71
 -4 -19 27 7.96 7.29
 3 26 -7 102.63 7.24
 5 34 -7 57.87 9.52
 0 37 -6 -1.59 3.49
 5 23 -6 7.71 7.86
 6 32 -6 0.55 8.82
 0 24 -5 252.73 10.58
 -1 27 -4 18.57 5.22
 7 26 -4 56.01 9.68
 -2 37 -3 2.05 5.99
 3 4 -3 265.35 13.05
 7 19 -3 44.89 9.3
 7 14 -2 5.71 9.97
 -1 5 0 9597.46 372.52
 2 -5 0 712.12 28.9
 7 6 0 0.4 9.17
 1 -6 1 50.05 5.41
 6 -2 1 -4.14 9.36
 7 3 1 -2.38 9.42
 -4 34 2 37.96 8.51
 -3 10 3 1160.85 46.86
 4 -12 3 471.18 21.33
 5 -10 3 79.11 9.32
 6 -7 3 116.04 10.94
 4 -14 4 586.14 25.45
 6 -9 4 19.23 10.13
 -4 14 5 427.5 19.88
 -2 -4 5 1101.35 43.72
 5 -14 5 32.71 7.57
 6 -11 5 3.7 9.09
 -5 22 7 132.49 11.33
 -5 17 8 24.04 8.27
 -4 4 8 35.64 7.68
 6 -16 8 4.61 9.46
 4 -22 9 160.9 10.97
 -6 31 10 0.72 10.08
 -5 10 10 49.18 8.35
 -4 -1 10 14.05 7.25
 2 -24 10 730.24 29.94
 -6 25 11 -1.39 9.28
 -4 -3 11 34.62 7.59
 6 -20 11 5.53 8.21
 -6 11 15 12.85 9.23
 3 -30 16 7.05 7.55
 -6 7 17 -4.27 9.65
 -6 5 18 -2.86 9.46
 3 -32 19 4.32 7.17
 4 -31 19 9.16 8.88
 -6 2 20 26.6 9.82
 -5 -8 20 11.28 7.91
 -6 1 21 -2.76 9.55
 1 -33 22 64.46 5.58
 -6 -1 23 4.53 9.57
 -4 -18 24 2.17 7.09
 -5 -13 29 3.32 9.52
 -5 -13 30 -2.93 9.71
 4 28 -7 21.92 6.44
 2 20 -6 53.05 5.31
 6 23 -5 30.91 9.56
 4 9 -4 2.1 6.9
 -2 36 -3 334.86 15.71
 -1 19 -3 354.58 15.1
 4 5 -3 169.16 11.72
 6 12 -3 185.5 13.07
 -3 40 -1 103.81 9.39
 -3 41 -1 182.4 11.32
 -3 42 -1 10.71 7.7
 -3 43 -1 149.62 11.11
 -3 44 -1 0.01 8.27
 -3 45 -1 77.98 9.23
 -3 46 -1 35.04 8.71
 -3 47 -1 45.75 9.88
 2 -2 -1 373.9 16.23
 6 4 -1 73.6 10.23
 7 10 -1 22.99 9.46
 -3 26 0 634.12 26.96
 6 1 0 6.9 8.34
 3 -8 1 506.68 21.94
 -4 33 2 185.81 12.04
 -3 14 2 909.86 37.38
 2 -10 2 1404.28 55.51
 1 -13 4 78.9 5.15
 5 -12 4 5.72 8.28
 -5 39 5 13.55 9.32
 -5 40 5 28.68 9.1
 -5 41 5 51.72 10.07
 -5 42 5 9.6 9.43
 -5 43 5 65.38 10.4
 -5 44 5 1.39 9.24
 -5 45 5 54.57 10.24
 -5 46 5 10.73 9.52
 -5 47 5 13.26 9.44
 -5 48 5 19.61 9.71
 -3 3 5 657.93 27.63
 1 -15 5 2.93 3.55
 -4 10 6 332.65 16.5
 -5 21 7 5.37 7.73
 4 -19 7 273.02 14.74
 -5 13 9 0.92 7.73
 -6 30 10 17.11 9.4
 1 -23 10 55.98 5.07
 3 -24 10 9.1 6.34
 -6 24 11 90.08 10.75
 -5 7 11 286.13 15.63
 -6 20 12 18.42 9.67
 -3 -12 12 9.43 5.85
 -1 -21 12 237.24 9.88
 6 -21 12 1.52 8.81
 -6 16 13 2.01 10.18
 -5 -3 16 81.63 9.75
 4 -29 16 49 8.42
 -5 -7 19 146.49 11.11
 5 -29 19 22.4 9.58
 -3 -21 20 122.13 8.13
 -5 -9 21 27.81 8.66
 5 -30 21 0.1 9.71
 -5 -10 22 56.51 8.39
 -3 -24 26 18.85 5.95
 -1 -31 27 10.34 3.01
 -5 -13 28 2.24 9.09
 4 20 -6 96.84 8.46
 5 24 -6 209.17 12.54
 2 14 -5 1828.62 71.71
 3 13 -5 48.49 7
 4 14 -5 482.17 21.26
 5 17 -5 241.35 13.25
 5 12 -4 22.12 7.4
 6 17 -4 35.32 9.79
 7 27 -4 12.47 9.37
 2 5 -3 1471.11 57.94
 7 20 -3 10.72 8.84
 -2 24 -2 798.49 32.82
 5 4 -2 142.92 10.96
 -3 38 -1 79.92 8.45
 -3 39 -1 61.79 8.42
 -3 48 -1 26.98 8.58
 7 7 0 44.89 10.38
 4 -7 1 393.09 18.79
 5 -5 1 67.55 8.7
 -4 32 2 6.02 7.9
 -4 18 4 24.35 7.34
 -3 6 4 46.85 7.25
 -5 37 5 -1.58 8.83
 -5 38 5 38.34 10.09
 -5 49 5 4.91 9.63
 -5 50 5 8.83 9.41
 -5 16 8 121.15 10.81
 -4 1 9 0 6.51
 5 -20 9 32.02 9.16
 6 -17 9 100.72 10.81
 -6 29 10 5.29 9.37
 4 -23 10 -0.13 7.69
 -6 19 12 40.03 9.82
 -5 2 13 118.52 9.81
 -4 -7 13 70.3 8.09
 -6 13 14 -0.18 10.02
 -5 0 14 243 13.73
 -3 -15 14 370.57 16.7
 -4 -10 15 9.56 6.79
 -2 -22 16 14.24 4.14
 2 -30 16 36.09 6.61
 5 -27 16 2.06 8.93
 -6 6 17 -0.84 9.66
 -5 -6 18 0.13 8.1
 -6 3 19 11.67 9.61
 2 -32 19 4.06 6.01
 1 -32 20 12.25 4.59
 -1 -29 21 82.38 4.58
 2 -33 21 89.94 7.72
 4 -32 22 0.36 8.68
 2 -34 24 26.52 6.73
 -5 -12 25 20.86 8.14
 -4 -19 26 1.09 6.73
 1 -34 26 14.88 5.02
 2 29 -7 159.62 7.93
 3 27 -7 166.1 9.2
 0 36 -6 223.78 9.87
 3 19 -6 615.24 25.85
 6 24 -5 72.35 10.14
 7 28 -4 24.37 9.42
 -2 35 -3 45.94 6.66
 7 15 -2 56.73 10.24
 -3 37 -1 6.55 7.12
 1 0 -1 86.38 5.47
 7 11 -1 10.92 9.38
 -3 25 0 22.27 7.08
 -2 8 1 4.19 5.06
 7 4 1 16.87 9.62
 -4 31 2 185.08 12
 6 -4 2 27.17 9.94
 -5 35 5 9.88 9.81
 -5 36 5 58.03 10.41
 -4 13 5 67.68 8.53
 -5 26 6 150.22 11.4
 -3 0 6 244.75 12.93
 -5 20 7 35.52 8.45
 -5 12 9 87.13 9.25
 -3 -7 9 -0.96 6.55
 -6 28 10 38.24 9.72
 -5 9 10 134.95 10.12
 5 -21 10 114.68 10.61
 -6 23 11 0.7 9.25
 2 -25 11 2.12 5.34
 3 -25 11 6.68 6.25
 -5 4 12 35.13 8.75
 -6 15 13 26.66 10.28
 -6 10 15 11.95 9.29
 -5 -2 15 161.28 11.8
 -2 -21 15 93.68 6.08
 3 -29 15 81.04 8.47
 4 -28 15 1.89 7.7
 -5 -5 17 94.99 10.78
 -2 -23 17 25.2 4.29
 -6 4 18 29.31 9.71
 -6 0 21 13.36 8.93
 -6 -1 22 -2.87 9.47
 3 -33 22 1.66 7.39
 -6 -2 23 22.68 10.63
 -5 -11 23 -1.41 7.84
 -3 -23 23 1.5 5.46
 -2 -27 23 26.24 4.67
 -2 -28 26 5.02 4.64
 -5 -13 27 -3.4 8.36
 4 29 -7 158.15 9.82
 5 25 -6 0.44 7.73
 5 18 -5 26.66 7.58
 6 25 -5 0.75 8.82
 6 18 -4 4.02 9.6
 7 29 -4 18.02 9.36
 -2 34 -3 160.94 10.03
 6 13 -3 -2.82 8.44
 7 21 -3 29.6 9.69
 3 1 -2 5.25 5.96
 4 2 -2 342.06 16.91
 -3 36 -1 136.29 9.8
 5 1 -1 33.58 7.88
 6 5 -1 104.46 10.07
 3 -5 0 953.42 38.76
 5 -2 0 334.86 17.31
 6 -1 1 0 8.39
 3 -10 2 7.39 6.68
 5 -7 2 232.78 13.31
 2 -12 3 1862.32 73.3
 6 -6 3 1.13 8.54
 -4 17 4 10.15 8.08
 -5 34 5 5.62 8.9
 2 -16 5 83.55 6.92
 -5 25 6 0.92 8.94
 -4 9 6 201.16 12.55
 4 -17 6 284.37 14.3
 5 -15 6 48.74 8.08
 6 -12 6 142.94 11.66
 -4 6 7 0.54 7.19
 -3 -5 8 124.85 9.68
 1 -20 8 -0.97 4.46
 2 -21 8 388.85 17.26
 3 -21 8 300.83 14.62
 6 -18 10 3.15 8.38
 -6 22 11 43.1 9.75
 -5 6 11 1.72 7.4
 4 -24 11 239.98 13.53
 5 -22 11 -0.54 8.3
 -6 18 12 -0.97 9.26
 3 -26 12 137.82 9.45
 4 -25 12 3.47 8.45
 3 -27 13 8.77 7.06
 4 -26 13 25.08 8.51
 -6 12 14 1.12 8.96
 -4 -9 14 249.24 12.95
 4 -27 14 66.08 8.92
 2 -29 15 28.53 6.43
 5 -26 15 86 10.1
 1 -30 17 12.39 4.85
 -4 -14 18 127.3 9.91
 3 -31 18 65.35 8.22
 4 -30 18 -3.04 7.79
 5 -28 18 5 9.01
 -4 -15 19 2.8 7
 -6 1 20 -1.35 9.18
 4 -31 20 22.22 9.11
 -2 -26 21 142.1 7.84
 -4 -18 23 0.56 6.64
 -4 -20 29 0.84 7.22
 -1 26 -4 1045.09 41.58
 5 13 -4 0.97 7.79
 7 30 -4 -5.38 8.93
 7 22 -3 13.61 9.65
 6 9 -2 10.55 8.04
 7 16 -2 1.87 9.64
 -3 35 -1 39.45 7.49
 3 -2 -1 1743.1 69.08
 -2 12 0 607.51 25.14
 1 -3 0 213.17 9.94
 4 -4 0 59.51 9.01
 6 2 0 51.17 9.82
 -3 18 1 4.56 7.45
 -4 30 2 10.12 7.58
 -3 13 2 38.34 7.59
 4 -9 2 5.2 7.45
 -3 9 3 231.93 12.56
 -2 1 3 107.17 7.01
 5 -9 3 181.67 12.08
 2 -14 4 774.87 31.48
 6 -8 4 27.02 9.25
 -5 33 5 102.56 10.3
 3 -16 5 129.09 10.13
 4 -15 5 20.69 7.5
 5 -13 5 2.75 8.23
 6 -10 5 193.54 13.81
 -5 19 7 -2.13 8.69
 -5 15 8 2.54 7.9
 -4 3 8 613.39 26.76
 4 -20 8 -1.56 6.96
 5 -18 8 -1.95 8.01
 6 -15 8 28.93 8.98
 -6 27 10 1.51 10.04
 6 -19 11 20.66 8.54
 2 -26 12 69.92 6.65
 5 -23 12 11.06 8.97
 5 -24 13 44.67 9.6
 5 -25 14 -2.63 8.56
 -6 9 15 42.97 9.73
 -5 -4 16 37.87 9.75
 -6 5 17 4.14 9.66
 -4 -13 17 19.86 7.15
 -6 2 19 46.26 9.77
 -5 -9 20 31.49 8.03
 -4 -16 20 38.91 7.24
 3 -32 20 2.23 7.65
 5 -29 20 24.05 10.14
 4 -32 23 2.78 8.9
 -5 -12 24 41.87 8.35
 -4 -19 25 38.49 7.6
 -3 -24 25 51.58 6.46
 2 -34 25 10.31 6.55
 -5 -13 26 4.12 7.96
 -4 -20 28 5.34 6.84
 -5 -14 30 6.7 9.65
 4 30 -7 14.99 6.27
 4 21 -6 206.51 11.59
 5 26 -6 134.24 10.51
 4 15 -5 28.48 7.52
 6 26 -5 36.36 10.06
 4 10 -4 478.52 21.33
 6 19 -4 49.85 10.02
 7 31 -4 26.85 9.31
 -2 33 -3 117.38 8.08
 4 6 -3 5.18 7.72
 -2 23 -2 11.53 6.49
 -1 13 -2 9.41 3.59
 5 5 -2 331.72 16.55
 -3 34 -1 29.8 7.57
 7 12 -1 17.18 10.4
 -3 24 0 486.38 21.65
 7 5 1 8.56 9.38
 -4 29 2 155.71 10.84
 6 -3 2 152.68 12.41
 3 -12 3 2.34 7.28
 4 -11 3 1.81 6.94
 -1 -7 4 112.11 5.85
 3 -14 4 507.84 22.16
 4 -13 4 53.06 7.41
 5 -11 4 31.4 7.98
 -5 32 5 0.55 8.96
 -5 24 6 210.1 12.9
 -3 -3 7 276.55 13.89
 -2 -9 7 1041.44 41.4
 -6 33 9 2.49 8.07
 -5 11 9 9.58 7.93
 -6 26 10 88.47 10.82
 -5 8 10 10.84 7.97
 -4 -2 10 414.42 19.21
 -6 21 11 5.52 9.19
 -3 -11 11 170.52 10.19
 -2 -16 11 368 16.02
 -6 17 12 39.13 9.57
 -5 3 12 102.23 10.12
 -4 -6 12 3.05 7.19
 6 -20 12 2.71 8.96
 -6 14 13 23.13 9.33
 -3 -14 13 10.05 5.53
 2 -27 13 164.06 9.26
 -6 11 14 20.75 9.32
 -5 -1 14 6.19 8.33
 -2 -20 14 176.54 8.8
 2 -28 14 12.07 5.62
 -4 -12 16 24.7 6.78
 -6 3 18 4.18 9.46
 -5 -7 18 196.9 12.69
 -2 -24 18 27.53 4.52
 -5 -8 19 0.3 8.24
 -6 -1 21 6.01 9.38
 -5 -10 21 81.91 9.51
 -6 -2 22 5.95 9.38
 -1 -30 23 0.9 2.5
 -5 -14 29 30.01 9.66
 3 28 -7 39.48 5.91
 0 35 -6 85.43 5.06
 -1 42 -5 17.06 5.27
 -1 43 -5 6.12 5.3
 -1 44 -5 17.17 5.49
 5 19 -5 155.44 10.54
 3 5 -3 791.48 32.38
 6 14 -3 128.86 10.88
 7 23 -3 6.87 8.72
 7 17 -2 71.53 10.76
 -3 33 -1 129.67 9.85
 6 6 -1 -4.01 8.42
 5 -4 1 84.98 9.08
 -2 4 2 1.7 5.01
 -4 16 4 249.5 13.42
 -2 -2 4 245.33 11.29
 -5 31 5 128.84 11.44
 -4 12 5 414.22 19.49
 6 -13 7 3.68 8.9
 -2 -11 8 314.79 13.82
 -4 0 9 116.91 8.9
 4 -21 9 90.24 8.49
 5 -19 9 76.53 9.74
 6 -16 9 1.46 8.52
 -6 25 10 5.82 9.06
 -6 20 11 15.46 10.35
 1 -24 11 418.72 17.5
 -6 0 20 26.31 9.01
 -4 -17 21 47.35 6.87
 5 -29 21 3.96 8.22
 -5 -11 22 2.9 7.91
 -6 -3 23 8.81 9.26
 3 -33 23 18.89 7.79
 -6 -4 24 14.58 9.53
 4 -32 24 1.51 9.45
 -5 -13 25 -3.92 8.56
 -4 -20 27 6.41 6.88
 -5 -14 28 26.57 9.42
 2 30 -7 117.33 6.55
 4 31 -7 182 10.83
 3 20 -6 28.82 6.45
 5 27 -6 5.86 7.9
 -1 40 -5 129.86 7.76
 -1 41 -5 10.73 5.08
 3 14 -5 0.66 6.52
 6 27 -5 21.73 9.05
 6 20 -4 18.81 9.48
 -2 32 -3 4.67 5.56
 6 10 -2 149.65 11.43
 5 2 -1 50.63 8.19
 7 13 -1 2.65 9.03
 -3 23 0 61.84 8.28
 5 -1 0 20.21 7.81
 6 3 0 111.85 10.25
 -3 17 1 95.26 9.21
 2 -7 1 374.21 16.21
 4 -6 1 32.29 8.18
 6 0 1 -2.42 8.49
 -4 28 2 33.92 8.21
 -4 21 3 128.22 9.79
 6 -5 3 151.05 11.67
 -3 5 4 1699.12 67.43
 -5 30 5 3.62 8.89
 -3 2 5 8.53 6.48
 -5 23 6 8.91 8.16
 -4 8 6 93.21 9.68
 -2 -7 6 43.1 5.13
 6 -11 6 1.76 8.78
 -5 18 7 2.57 7.96
 -4 5 7 326.74 16.15
 3 -19 7 48.76 6.71
 -5 14 8 198.22 12.9
 3 -22 9 11.43 6.7
 -6 24 10 80.21 10.67
 -5 5 11 241.7 14.11
 -6 16 12 16.31 9.43
 -6 13 13 4.85 9.26
 -4 -8 13 93.83 8.89
 -6 8 15 6.01 8.99
 -5 -3 15 -3.31 8.21
 -4 -11 15 17.78 6.73
 -6 6 16 -0.55 8.82
 -6 4 17 22.68 9.66
 -5 -6 17 7.05 8.72
 -3 -19 17 73.11 6.86
 3 -30 17 6.08 7.06
 -6 1 19 0.27 8.35
 4 -30 19 6.4 8.5
 5 -28 19 0.81 8.94
 4 -31 21 31.76 8.53
 2 -33 22 16.24 6.47
 -4 -19 24 47.92 7.44
 -2 -28 25 6.88 4.45
 -5 -14 27 16.35 8.35
 -3 -25 28 -1.24 5.89
 2 21 -6 15.39 4.89
 4 22 -6 206.53 11.31
 -1 39 -5 5.5 5.17
 6 28 -5 11.57 9.66
 5 14 -4 50.75 8.35
 6 15 -3 -3.16 9.49
 7 24 -3 16.48 9.36
 2 2 -2 5.65 4.5
 4 3 -2 659.48 28.47
 7 18 -2 -2.28 9.69
 -3 32 -1 2.48 6.63
 -4 42 1 -5.82 8.67
 -4 43 1 96.75 10.37
 -4 44 1 5.57 8.79
 -4 45 1 81.14 9.85
 0 -3 1 295.61 11.5
 3 -7 1 671.86 28.13
 7 6 1 4.57 9.45
 -4 27 2 84.44 9.35
 5 -6 2 -5 7.57
 6 -7 4 50.38 9.53
 -5 29 5 121.58 10.85
 6 -9 5 1.27 8.91
 -4 2 8 79.84 8.95
 -6 30 9 7.67 9.15
 -5 10 9 49.05 8.31
 2 -22 9 340.78 15.37
 4 -22 10 191.65 11.61
 5 -20 10 13.7 8.99
 6 -17 10 66.17 10.04
 -6 19 11 12.05 9.54
 -6 10 14 -3.56 9.28
 -3 -18 16 5.71 5.14
 1 -29 16 291.73 13.11
 4 -28 16 41.09 8.33
 5 -26 16 62.95 9.9
 -6 2 18 108.42 11.3
 -3 -20 18 33.58 5.91
 -3 -23 22 8.19 5.62
 1 -33 23 33.51 5.14
 -3 -24 24 100.65 7.58
 3 -33 24 24.99 8.12
 3 29 -7 69.98 6.44
 4 32 -7 18.81 7.06
 5 28 -6 41.08 8.57
 4 16 -5 357.37 16.97
 5 20 -5 1.35 7.17
 -1 25 -4 29.48 5.05
 4 11 -4 -1.24 6.66
 6 21 -4 47.98 9.72
 -2 31 -3 387.96 17.3
 -1 18 -3 58.53 4.73
 7 25 -3 -2.06 9.4
 -2 22 -2 426.28 18.83
 5 6 -2 33.26 7.97
 -3 31 -1 191.71 11.42
 6 7 -1 88.32 9.86
 7 14 -1 13.25 9.44
 4 -3 0 657.21 28.69
 -4 39 1 61.62 9.72
 -4 40 1 4.07 9.67
 -4 41 1 136.39 11.26
 -4 46 1 -1.16 8.57
 -4 47 1 20.07 9.38
 -4 48 1 8.28 9.21
 -3 12 2 1123.03 45.41
 6 -2 2 35.71 8.94
 -3 8 3 422.34 19.07
 5 -8 3 -1.32 8.3
 -5 43 4 49.72 10.01
 -5 44 4 1.1 9.24
 -5 45 4 56.82 10.13
 -4 15 4 0.62 7.87
 -5 28 5 32.89 9.02
 -4 11 5 5.8 7.78
 -5 22 6 157.39 11.9
 -3 -1 6 3.19 7.1
 5 -14 6 126.71 10.65
 -5 17 7 -1.61 7.95
 2 -19 7 284.45 13.84
 -5 13 8 1.98 7.74
 -6 29 9 20.16 9.55
 -6 23 10 6.46 9.25
 -5 7 10 249.76 14.26
 5 -21 11 168.88 12.09
 6 -18 11 2.16 9.02
 -6 15 12 9.05 9.6
 -5 2 12 20.19 7.7
 -3 -13 12 186 10.03
 -6 12 13 14.53 9.4
 -2 -19 13 99.04 6.18
 -3 -17 15 83.04 6.64
 5 -25 15 -0.34 9.01
 -5 -5 16 111.4 10.4
 -3 -21 19 115.54 8.04
 3 -31 19 40.61 7.84
 -6 -1 20 9.54 9.23
 2 -32 20 4.57 6.12
 -6 -2 21 7.47 10.26
 3 -32 21 5.44 7.41
 -6 -3 22 12 10.12
 4 -31 22 44.99 8.94
 -6 -4 23 9.28 9.36
 -5 -13 24 -1.77 8.04
 -5 -14 26 0.66 7.86
 -4 -20 26 1.65 6.66
 -3 -25 27 2.24 5.76
 4 33 -7 74.04 7.72
 -1 38 -5 285.57 13.16
 2 15 -5 3.57 4.58
 6 29 -5 52.17 9.52
 4 7 -3 98.41 8.93
 5 10 -3 -0.39 8
 3 2 -2 1598.75 63.41
 6 11 -2 -0.02 9.31
 7 19 -2 101.87 11.33
 -3 22 0 393.4 18.47
 -2 11 0 574.22 23.87
 2 -4 0 285.36 12.86
 6 4 0 17.84 8.5
 -4 37 1 2.07 8.25
 -4 38 1 11.38 8.55
 -4 49 1 -0.36 8.58
 -2 7 1 907.02 36.4
 -1 1 1 33.68 4.33
 5 -3 1 27.56 8.11
 6 1 1 0 8.67
 7 7 1 3.92 9.18
 -4 26 2 119.45 9.49
 -1 -2 2 44.45 4.82
 4 -8 2 86.18 8.87
 -5 39 4 25.38 9.73
 -5 40 4 6.3 8.53
 -5 41 4 56.7 10.25
 -5 42 4 1.4 9.6
 -5 46 4 2.35 9.29
 -5 47 4 21.42 9.54
 -5 48 4 0.53 9.21
 -5 49 4 -0.86 9.28
 5 -10 4 0 7.36
 5 -12 5 70.05 9.28
 -5 21 6 54.92 9.27
 4 -16 6 0.05 7.21
 6 -12 7 45.16 10.37
 0 -18 8 2.12 2.1
 5 -17 8 5.4 8.65
 -6 28 9 19.31 9.52
 -6 22 10 47.32 10.73
 -4 -3 10 178.08 11.08
 0 -21 10 616.33 24.27
 3 -23 10 183.21 11.08
 -6 18 11 0.19 9.42
 -5 4 11 4.24 7.63
 4 -23 11 -0.83 8.15
 5 -22 12 5.91 9.14
 6 -19 12 0.95 9.3
 5 -23 13 3.05 8.18
 -6 9 14 83.5 11.25
 -5 -2 14 158.14 11.26
 -4 -10 14 156.22 10.16
 5 -24 14 112.31 10.78
 4 -27 15 44.16 9
 -6 5 16 37.93 10.14
 3 -29 16 86.27 8.65
 -6 3 17 -2.16 9.35
 -5 -8 18 -1.84 8.09
 5 -27 18 5.93 9.1
 -6 0 19 44.84 9.82
 -5 -9 19 16.8 8.42
 -2 -25 19 17.18 4.48
 -5 -10 20 55.89 9.17
 5 -28 20 4.54 9.15
 -5 -11 21 11.34 7.97
 -6 -5 24 7.73 9.23
 3 -33 25 20.53 8.22
 -5 -15 29 6.58 8.77
 -5 -15 30 0.46 9
 3 21 -6 247.32 12.27
 4 23 -6 135.8 9.37
 5 29 -6 28.45 8.37
 -1 37 -5 0.77 4.96
 5 21 -5 89.48 8.75
 6 30 -5 -1.12 9.34
 5 15 -4 127 9.98
 6 22 -4 72.19 10.37
 -2 30 -3 92.69 7.39
 2 6 -3 79.7 5.82
 6 16 -3 49.48 9.51
 7 26 -3 7.3 9.29
 7 20 -2 1.94 9.54
 -3 30 -1 0.43 6.6
 2 -1 -1 26.14 5
 3 -1 -1 3.34 6.06
 5 3 -1 88.9 8.97
 7 15 -1 51.24 10.81
 3 -4 0 730.67 30.29
 5 0 0 501.57 22.88
 -4 36 1 13.39 8.16
 -3 16 1 296.4 15.17
 1 -8 2 1228.91 48.3
 3 -9 2 620.63 26.26
 4 -10 3 1008.14 41.32
 6 -4 3 34.44 9.16
 -5 37 4 -4.38 9.71
 -5 38 4 9.07 9.76
 -5 50 4 6.81 9.46
 -5 51 4 1.16 9.41
 -2 -5 5 426.09 17.97
 4 -14 5 273.52 13.96
 3 -17 6 17.02 6.88
 -5 16 7 65.44 9.01
 -3 -6 8 39.64 7.29
 4 -19 8 225.27 12.64
 -6 27 9 -3.41 9.12
 -5 9 9 84.87 10
 -4 -1 9 -0.26 7.42
 -3 -8 9 120.41 9.16
 6 -15 9 32.46 9.85
 -6 14 12 49.02 9.94
 -4 -7 12 21.67 7.12
 1 -25 12 6.61 4.19
 4 -24 12 213.6 13.09
 4 -25 13 3.68 8.05
 4 -26 14 1.1 8.05
 -5 -4 15 49.22 9.1
 -4 -14 17 83.23 8.71
 2 -30 17 11.37 6.45
 -4 -15 18 58.18 8.27
 4 -29 18 -0.59 8.03
 -4 -16 19 42.02 8.18
 1 -31 19 12.97 4.89
 4 -30 20 3.29 8.33
 -5 -12 22 85.34 9.15
 -4 -19 23 96.64 9
 -1 -31 26 53.76 2.86
 2 31 -7 153.22 7.73
 3 30 -7 11.14 5.3
 4 34 -7 8.63 6.97
 0 34 -6 122.63 6.18
 3 15 -5 455.2 19.91
 6 31 -5 120.62 11.4
 3 6 -3 82.43 7.63
 7 27 -3 10.92 9.34
 6 12 -2 211.52 13.82
 -1 8 -1 109.54 6.53
 7 11 0 9.94 10.34
 -4 35 1 68.37 9.04
 -4 25 2 10.37 7.18
 2 -9 2 -0.29 5.29
 -4 19 3 116.94 9.34
 -5 36 4 20.2 9.24
 4 -12 4 542.51 24.01
 6 -6 4 2.84 8.87
 6 -8 5 29.77 9.17
 -5 20 6 20.85 8.95
 -4 7 6 254.55 13.99
 6 -10 6 112.89 11.62
 -4 4 7 9.84 7.53
 -6 34 8 18.23 9.18
 -5 12 8 340.72 17.25
 3 -20 8 141.05 9.47
 -6 26 9 76.61 10.49
 5 -18 9 3.46 8.21
 -6 21 10 0.34 9.33
 -5 6 10 -0.26 7.47
 6 -16 10 16.36 9.55
 -6 17 11 9.89 9.55
 3 -24 11 43.39 7.21
 -6 11 13 22.12 9.35
 -3 -16 14 43.64 5.84
 1 -28 15 4.5 4.29
 3 -28 15 74.32 8.46
 -4 -13 16 3.39 7.15
 -5 -7 17 184.86 12.3
 5 -26 17 30.33 9.2
 -6 1 18 -2.14 9.3
 -4 -17 20 29.27 7.31
 -3 -22 20 10.53 5.87
 0 -31 21 50.79 3.52
 2 -33 23 9.08 6.36
 4 -31 23 19.37 8.74
 -5 -14 25 16.47 7.94
 -4 -20 25 4.63 7.03
 -3 -25 26 1.51 5.48
 -5 -15 28 1.55 8.5
 -4 -21 29 16.92 7.39
 1 25 -6 48.36 3.27
 5 30 -6 11.24 9.07
 -1 36 -5 860.9 34.68
 4 17 -5 67.26 7.57
 6 32 -5 3.11 8.6
 4 12 -4 463.64 20.82
 6 23 -4 26.03 9.65
 5 11 -3 102.7 9.1
 6 17 -3 4.81 9.43
 7 28 -3 0.13 8.01
 -2 21 -2 0.02 6.26
 4 4 -2 55.99 9.33
 5 7 -2 388.92 18.49
 7 21 -2 72.19 10.51
 -3 29 -1 193.18 11.04
 -3 21 0 171.05 11.08
 -4 34 1 13.56 8.04
 4 -5 1 549.03 24.47
 7 8 1 13.75 8.82
 5 -5 2 251.64 14.19
 6 -1 2 9.85 8.64
 3 -11 3 160.02 10.02
 -5 34 4 0.41 10.03
 -5 35 4 8.77 10.04
 -4 14 4 584.67 25.58
 -3 4 4 1.33 6.5
 3 -13 4 8.75 7.63
 -4 10 5 317.35 16.16
 -3 1 5 136.5 9.54
 3 -15 5 251.88 13.35
 2 -17 6 611.01 25.48
 -3 -4 7 243.89 12.71
 -6 33 8 22.89 9.55
 -4 1 8 15.13 7.79
 4 -20 9 29.04 7.19
 2 -23 10 14.2 5.62
 -5 1 12 5.15 7.29
 3 -25 12 4.48 6.64
 1 -26 13 347.8 15
 3 -26 13 215.05 12.28
 -6 8 14 10.7 8.99
 1 -27 14 64.04 5.22
 3 -27 14 2.6 7.24
 -6 4 16 20.6 8.84
 -5 -6 16 -2.06 8.48
 4 -28 17 52.85 8.91
 5 -27 19 12.4 9.38
 -6 -2 20 28.09 9.45
 -6 -3 21 24.85 9.52
 1 -32 21 8.64 4.65
 -6 -4 22 2.78 9.29
 -2 -27 22 7.25 4.36
 3 -32 22 5.65 7.62
 -6 -5 23 27.82 9.83
 -5 -15 27 12.04 8.61
 -4 -21 28 13.59 7.02
 4 35 -7 10.94 7.59
 4 24 -6 370.47 17.17
 5 31 -6 27.05 8.34
 5 22 -5 72.23 8.51
 6 33 -5 85.59 9.99
 5 16 -4 34.22 7.99
 -2 29 -3 565.42 24
 1 4 -2 535.15 21.63
 7 16 -1 3.07 9.96
 6 5 0 162.48 11.79
 7 12 0 44.84 9.89
 -4 33 1 205.07 12.1
 6 2 1 1.62 8.46
 -4 24 2 154.97 10.64
 -3 11 2 12.4 7.16
 5 -7 3 601.99 26.68
 -5 33 4 113.54 10.88
 5 -13 6 3.02 7.37
 -5 15 7 13.44 8.19
 -6 32 8 14.94 10.15
 -6 25 9 3.63 10.31
 -1 -17 9 225.53 9.54
 1 -21 9 430.79 18.1
 -6 20 10 8 9.43
 -2 -15 10 276.26 12.64
 5 -19 10 156.85 12.17
 -6 16 11 17.35 9.56
 -5 3 11 102.75 9.27
 6 -17 11 10.66 9.27
 -6 13 12 -4.11 9.41
 6 -18 12 0.92 9
 -6 10 13 16.72 9.31
 -4 -9 13 38.14 7.04
 -5 -3 14 15.37 7.8
 -4 -12 15 2.8 6.49
 5 -25 16 3.21 8.8
 -6 2 17 78.23 10.39
 -6 -1 19 2 9.22
 3 -31 20 9.84 7.39
 -4 -18 21 0.58 6.39
 -3 -24 23 95.41 7.29
 4 -31 24 16.02 8.91
 3 31 -7 91.1 6.99
 4 36 -7 6.62 7.06
 2 22 -6 383.74 16.41
 -1 35 -5 3.38 4.77
 -1 24 -4 601.71 24.61
 6 24 -4 100.94 10.82
 6 13 -2 -0.81 8.47
 7 22 -2 4.62 8.71
 -3 28 -1 210.78 11.49
 -2 15 -1 206.81 10.54
 4 1 -1 62.95 8.06
 5 4 -1 48.33 8.06
 4 -2 0 127.94 10.24
 -4 32 1 1.14 7.75
 -3 15 1 -0.06 7.73
 5 -2 1 320.78 16.44
 -2 3 2 670.26 27.38
 -4 18 3 -2.89 7.93
 -3 7 3 706.31 29.58
 -2 0 3 58.5 5.98
 2 -11 3 105.91 7.03
 6 -3 3 58.46 9.73
 -5 32 4 6.09 8.91
 5 -9 4 228 13.14
 -5 24 5 84.4 9.91
 2 -15 5 324.39 14.76
 5 -11 5 51.35 8.1
 -5 19 6 76.79 9.18
 6 -11 7 26.78 9.29
 -5 11 8 3.82 7.59
 5 -16 8 105.98 10.34
 -6 24 9 108.68 11.04
 -5 8 9 21.66 8.23
 6 -14 9 4.36 9.74
 -3 -12 11 332.44 15.18
 5 -20 11 1.78 8.92
 -2 -18 12 42.7 4.78
 -3 -15 13 232.79 11.64
 5 -24 15 119.79 11.1
 2 -29 16 5.93 6.49
 -6 0 18 130.65 11.49
 -5 -10 19 2.63 8.18
 2 -31 19 151.32 9.69
 4 -29 19 15.66 8.73
 -5 -11 20 24.09 8.18
 4 -30 21 -1.49 8.22
 -5 -14 24 34.3 8.09
 -4 -20 24 0.73 6.43
 -2 -28 24 5.01 4.21
 1 -33 24 58.85 5.8
 4 -31 25 0 8.64
 -5 -15 26 11.26 8.34
 -4 -21 27 1.25 6.73
 3 22 -6 33.93 6.3
 5 32 -6 -2.2 9.05
 0 23 -5 92.42 4.85
 4 18 -5 29.02 6.53
 5 23 -5 26.5 8.21
 -2 28 -3 472.52 20.64
 1 8 -3 2198.43 85.62
 5 12 -3 4.49 7.94
 6 18 -3 8.18 9.75
 7 17 -1 95.13 11.38
 -1 4 0 3.19 4.92
 5 1 0 21.71 7.84
 7 13 0 6.6 10.28
 -4 31 1 295.52 15.46
 3 -6 1 15.3 7.06
 4 -7 2 108.67 9.67
 -5 31 4 278.85 15.8
 -4 13 4 11.56 7.65
 2 -13 4 -0.03 5.61
 6 -5 4 31.27 9.28
 6 -7 5 2.78 9.14
 -4 6 6 17.07 7.82
 -3 -2 6 90.25 7.85
 4 -15 6 147.53 10.26
 6 -9 6 35.49 9.48
 -4 3 7 238.57 13.74
 2 -20 8 7.99 6.07
 -6 23 9 -1.68 10.53
 3 -21 9 341.21 16.02
 -6 19 10 0.44 9.53
 -5 5 10 289.16 15.77
 -4 -4 10 151.61 10.08
 4 -21 10 36.51 7.66
 -6 15 11 5.18 9.46
 2 -24 11 240.67 11.95
 -6 12 12 85.23 10.49
 5 -21 12 113.61 11.16
 5 -22 13 51.46 9.14
 -6 7 14 169.76 12.43
 5 -23 14 3.17 8.98
 -5 -5 15 -1.37 8.36
 -6 3 16 20.17 8.7
 4 -27 16 25.8 8.72
 -5 -9 18 95.7 9.58
 5 -27 20 25.96 9.71
 -6 -4 21 7.16 9.19
 -5 -12 21 91.99 9.54
 2 -32 21 0.53 6.28
 3 -32 23 0.55 7.59
 2 -33 24 3.28 6.52
 -6 -7 25 -2.7 9.99
 -3 -25 25 2.36 5.4
 -2 -29 28 2.73 4.49
 -5 -16 29 5.37 8.7
 2 32 -7 10.59 3.82
 4 25 -6 4.48 7.08
 5 33 -6 53.87 8.88
 1 18 -5 21.3 2.58
 3 16 -5 45.24 7.04
 3 11 -4 396.79 17.74
 4 13 -4 8.79 6.93
 5 17 -4 296.74 15.34
 6 25 -4 -0.92 10.11
 -3 43 -2 183.25 12.2
 -3 44 -2 2.66 7.86
 -3 45 -2 153.51 11.61
 -3 46 -2 -4.7 9.04
 -1 12 -2 519.03 21.02
 3 3 -2 23.66 6.41
 7 23 -2 22.61 10.04
 -3 27 -1 98.53 8.82
 6 6 0 9.28 8.6
 6 3 1 97.89 10.19
 5 -4 2 33.44 8.87
 6 0 2 59.88 10.15
 -5 30 4 -5.34 9.47
 -2 -3 4 561.87 23.12
 -5 23 5 28.79 8.34
 -4 9 5 20.4 7.81
 -5 18 6 27.61 8.17
 -5 14 7 255.19 14.56
 -4 -2 9 79.42 8.22
 6 -15 10 21.3 8.84
 -1 -20 11 10 2.84
 4 -22 11 196.66 12.01
 -5 0 12 33.99 8.25
 -6 9 13 71.83 10.37
 -4 -11 14 56.65 7.18
 2 -28 15 60.01 6.93
 4 -26 15 11.11 7.96
 -6 1 17 6.92 8.53
 -5 -8 17 6.91 8.27
 3 -29 17 150.88 10.48
 -1 -28 19 86 4.03
 -6 -3 20 16.44 9.41
 -6 -5 22 42.18 9.61
 -5 -13 22 3.29 7.5
 -6 -6 23 -1.06 9.16
 -4 -21 26 1.11 6.62
 3 32 -7 1.37 5.01
 0 33 -6 139.11 6.67
 5 34 -6 26.81 8.51
 -1 34 -5 277.93 12.69
 2 16 -5 1051.74 41.73
 5 24 -5 93.9 8.65
 -1 17 -3 129.41 6.98
 6 19 -3 0.55 8.64
 -3 40 -2 15.07 7.57
 -3 41 -2 118.62 9.63
 -3 42 -2 3.01 8.36
 -3 47 -2 66.27 9.64
 -2 20 -2 261.61 12.89
 2 3 -2 606.25 24.79
 4 5 -2 529.99 23.9
 6 14 -2 132.89 10.92
 7 24 -2 -4.69 8.7
 7 18 -1 -1.98 9.83
 -2 10 0 1719.69 67.76
 3 -3 0 525.09 22.49
 -4 30 1 10.57 7.7
 2 -6 1 2.91 4.49
 -4 17 3 129.61 10.22
 -1 -5 3 331.67 13.88
 1 -10 3 4035.81 156.97
 4 -9 3 9.31 8.02
 4 -11 4 153.26 10.05
 4 -13 5 22.46 7.83
 1 -16 6 660.51 26.5
 5 -14 7 258.75 14.71
 -6 28 8 10.83 9.4
 -5 10 8 254.83 14.25
 4 -18 8 17.42 7.27
 6 -12 8 10.19 9.79
 -6 22 9 68.29 10.33
 -5 7 9 211.41 12.62
 5 -17 9 76.11 10.02
 -6 18 10 3.94 10.13
 -5 2 11 0.69 7.58
 6 -16 11 23.99 9.55
 -4 -8 12 159.8 10.55
 2 -25 12 6.88 5.44
 4 -23 12 1.46 8.43
 -5 -2 13 105.51 9.9
 4 -25 14 0 8.34
 -5 -7 16 56.42 9.14
 5 -25 17 1.16 8.95
 -6 -2 19 43.02 9.68
 4 -30 22 -3.28 8.48
 -5 -15 25 11.63 8.17
 -5 -16 28 5.24 8.4
 4 26 -6 201.96 11.43
 5 35 -6 20.66 9.18
 6 26 -4 54.35 9.79
 3 7 -3 646.3 26.85
 -3 39 -2 95.27 8.83
 -3 26 -1 183.41 10.71
 3 0 -1 1762.21 69.84
 5 5 -1 247.54 13.77
 7 14 0 20.81 10.07
 -4 29 1 180.56 11.73
 -2 6 1 165.73 8.93
 4 -4 1 310.34 16.05
 5 -1 1 -0.19 7.69
 -3 10 2 1066.04 43.23
 3 -8 2 0.95 6.48
 5 -6 3 9.19 7.79
 6 -2 3 113.64 11.46
 -5 29 4 197.59 13.61
 -3 3 4 342.12 16.23
 -5 22 5 60.46 9.04
 -5 17 6 80.11 9.21
 3 -16 6 437.87 19.84
 5 -12 6 174.98 11.41
 -6 35 7 -0.03 9.79
 -6 36 7 0 8.24
 -5 13 7 1.15 7.8
 6 -10 7 41.69 9.65
 -6 27 8 9.02 9.23
 -4 0 8 35.06 8.01
 -5 4 10 9.23 8.46
 3 -22 10 1.42 6.51
 -6 14 11 93.97 11.57
 -6 11 12 4.46 10.1
 6 -17 12 2.63 9.13
 2 -26 13 0.57 5.57
 4 -24 13 49.47 8.51
 -6 6 14 8.92 9.31
 -5 -4 14 95.58 9.74
 2 -27 14 82.32 7.11
 -6 4 15 -0.67 9.65
 -6 2 16 64.29 10.44
 -3 -19 16 -1.68 4.98
 3 -28 16 14.26 7.49
 -4 -15 17 138.3 10.15
 -3 -20 17 30.15 5.68
 -6 -1 18 0.97 8.88
 -4 -16 18 62.22 7.83
 1 -30 18 16.94 5.08
 -4 -17 19 5.11 7.49
 3 -30 19 5.14 7.11
 4 -29 20 25.52 8.82
 3 -31 21 -2.73 7.47
 -5 -14 23 47.05 8.87
 3 -32 24 0.9 7.8
 2 -33 25 1.37 6.89
 -5 -16 27 7.97 8.06
 3 33 -7 79.32 6.62
 3 23 -6 129.16 8.42
 4 19 -5 34.62 7.24
 5 18 -4 21.28 7.69
 6 27 -4 5.46 8.96
 -2 27 -3 96.23 8.26
 5 13 -3 -2.21 7.88
 6 20 -3 14.59 8.56
 -3 38 -2 7.78 7.03
 0 7 -2 3019.96 117.15
 6 15 -2 15.29 9.79
 4 2 -1 5.34 8.03
 7 19 -1 117.88 11.91
 4 -1 0 30.33 8.82
 5 2 0 315.94 16.06
 6 7 0 151.21 11.49
 -3 14 1 727.16 30.39
 6 1 2 5.22 8.46
 -5 41 3 74.62 10.54
 -5 42 3 -0.85 8.68
 -5 43 3 65.14 10.11
 -5 44 3 2.92 9.28
 -5 45 3 49.98 9.97
 -5 46 3 -0.48 9.31
 -5 47 3 14.17 9.37
 -5 48 3 4.33 9.19
 -5 28 4 -1.07 8.34
 -4 12 4 465.79 21.34
 5 -8 4 1.07 7.71
 6 -4 4 87.85 10.33
 -3 0 5 18.22 6.84
 5 -10 5 43.56 8.15
 6 -6 5 6.18 9.25
 6 -8 6 8.28 9.11
 -6 34 7 4.33 8.78
 -2 -10 7 1501.98 59.13
 -6 26 8 48.34 10.04
 -3 -7 8 19.78 6.86
 -6 21 9 14.87 9.7
 -6 17 10 -0.77 10.27
 5 -18 10 0.46 8.81
 -3 -14 12 3.52 5.14
 -6 8 13 7.27 9.25
 -4 -10 13 224.81 12.17
 -3 -18 15 3.4 5.49
 -4 -14 16 19.65 6.66
 5 -24 16 65.7 9.93
 -3 -21 18 88.09 7.18
 5 -26 19 -3.41 9.21
 -4 -18 20 1.13 6.96
 -6 -5 21 67.78 9.94
 -4 -20 23 0 5.69
 4 -30 23 4.98 8.97
 -6 -8 25 8.15 9.88
 -4 -21 25 21.39 6.85
 -2 -29 27 2.49 4.32
 -3 -26 28 7.02 5.81
 -4 -22 29 -0.32 6.23
 -1 33 -5 9.46 4.59
 5 25 -5 -0.03 7.34
 -2 42 -4 2.97 6.33
 -2 43 -4 145.96 9.65
 -2 44 -4 10.19 6.93
 -2 45 -4 116.75 9.2
 2 7 -3 1394.25 54.98
 -3 37 -2 0.81 6.92
 -2 14 -1 2586.55 101.34
 6 11 -1 5.3 8.55
 7 20 -1 3 8.88
 2 -3 0 98.86 7.04
 7 15 0 25.07 8.9
 -4 28 1 -2.38 7.06
 1 -5 1 1286.86 50.57
 6 4 1 0.28 8.65
 -5 38 3 0.96 9.69
 -5 39 3 16.11 8.75
 -5 40 3 2.73 9.76
 -5 49 3 2.96 9.26
 -5 50 3 5.26 9.61
 -4 16 3 80.56 9.07
 -3 6 3 82.62 7.86
 3 -10 3 -1.95 6.68
 -5 27 4 54.59 9.82
 -5 21 5 73.25 9.24
 -4 8 5 109.83 9.73
 3 -14 5 591.21 25.52
 -4 5 6 133.76 10.92
 -2 -8 6 1831.8 71.87
 -6 33 7 45.05 9.65
 -4 2 7 2.91 7.99
 -3 -5 7 198.71 11.23
 -5 9 8 21.77 8.04
 3 -19 8 364.03 16.94
 2 -21 9 7.64 5.44
 4 -19 9 165.5 10.61
 -6 13 11 2.4 9.34
 3 -23 11 80.23 7.76
 5 -19 11 225.18 14.13
 -6 10 12 64.78 10.33
 -5 -6 15 -3.46 8.62
 3 -27 15 64.3 8.31
 5 -23 15 1.85 8.19
 -6 0 17 105.65 11.16
 4 -27 17 6.84 7.82
 -5 -10 18 13.15 8.75
 -6 -3 19 11.83 9.22
 -5 -11 19 -6.43 7.76
 -6 -4 20 16.79 9.39
 -5 -12 20 85.64 9.39
 -5 -13 21 -2.29 8.31
 -6 -6 22 -4.63 9.11
 -3 -24 22 62.74 6.47
 2 -32 22 3.23 6.36
 -6 -7 23 22.37 9.35
 -5 -15 24 7.65 7.54
 -3 -25 24 3.79 5.33
 1 -33 25 20.23 5.36
 3 -32 25 6.98 8.3
 -5 -16 26 4.01 7.82
 2 -33 26 6.38 7.06
 2 33 -7 111.72 6.43
 2 23 -6 11.51 4.87
 4 27 -6 17.81 6.47
 -2 41 -4 125.04 8.64
 -1 23 -4 63.03 5.5
 4 14 -4 588.33 25.19
 5 19 -4 256.89 13.84
 6 28 -4 22.6 10.06
 6 21 -3 2.16 9.47
 -3 36 -2 4.98 7.07
 -3 25 -1 0.77 6.62
 2 0 -1 6.38 4.73
 -4 41 0 109.39 10.63
 -4 42 0 -2.6 9.38
 -4 43 0 108.41 11.45
 -4 44 0 21 9.68
 -4 45 0 85.86 10.76
 -4 46 0 0 9.17
 -4 47 0 23.07 9.43
 4 -6 2 32.19 8.07
 5 -3 2 98.23 9.61
 -5 37 3 11.7 8.87
 6 -1 3 2.1 8.67
 1 -12 4 5163.54 200.7
 3 -12 4 328.48 15.6
 1 -14 5 607.92 24.5
 -5 16 6 75.18 9.21
 -6 32 7 -3.22 9.34
 -5 12 7 389.45 19.08
 -6 25 8 1.17 10.24
 6 -11 8 18 8.91
 -6 20 9 3.48 10.25
 -5 6 9 1.11 7.85
 -6 16 10 20.41 9.61
 -4 -5 10 307.37 15.23
 -3 -11 10 -1.01 6.19
 1 -22 10 277.08 12.41
 6 -14 10 44.33 9.98
 -5 1 11 0.8 7.41
 -2 -17 11 431.77 18.25
 3 -24 12 128.42 9.38
 5 -20 12 6.28 8.72
 -5 -3 13 79.17 9.26
 5 -21 13 26.94 8.91
 3 -26 14 130.04 9.87
 5 -22 14 65.2 10.2
 -6 3 15 35.12 8.98
 -4 -13 15 2.52 6.35
 -2 -22 15 216.96 10.18
 -2 -23 16 69.24 5.26
 -5 -9 17 123.56 11.1
 -3 -22 19 16.71 5.56
 -4 -19 21 79.12 7.87
 4 -29 21 26.47 8.53
 1 -32 22 -0.26 4.88
 4 -30 24 1.98 9.26
 -3 -26 27 4.08 5.56
 -4 -22 28 30.17 7.06
 3 34 -7 42.44 5.84
 3 17 -5 1006.92 40.74
 4 20 -5 81.67 7.95
 5 26 -5 102.06 9.69
 -2 39 -4 42.23 6.73
 -2 40 -4 24.64 6.21
 3 12 -4 197.53 10.81
 6 29 -4 45.07 9.37
 -2 26 -3 262.61 13.09
 5 14 -3 -1.2 7.2
 -3 35 -2 57.89 7.79
 -2 19 -2 3.69 5.97
 4 6 -2 6.87 8.38
 6 16 -2 39.96 9.08
 1 1 -1 25.84 4.43
 5 6 -1 85.15 8.88
 -4 39 0 23.54 8.79
 -4 40 0 18.23 9.6
 -4 48 0 11.27 8.51
 6 8 0 2.53 8.62
 -4 27 1 145.31 10.81
 3 -5 1 1220.12 49.08
 -5 35 3 12.74 9.99
 -5 36 3 10.39 9.53
 -5 26 4 5.91 7.41
 -4 11 4 -0.47 8.49
 -5 20 5 10.63 7.94
 4 -14 6 1.88 6.68
 -6 31 7 144.68 12.59
 5 -13 7 0.7 7.58
 6 -9 7 62.45 10.65
 -6 24 8 39.44 9.73
 -6 19 9 32.71 10.58
 -4 -3 9 253.71 13.54
 5 -16 9 87.98 10.3
 -5 3 10 229.33 13.74
 4 -20 10 29.13 8.2
 -6 12 11 179.86 13.12
 6 -15 11 7.96 8.5
 -6 7 13 147.93 12.78
 3 -25 13 0 6.39
 -3 -17 14 262.86 12.62
 -6 1 16 4.13 9.33
 4 -26 16 37.74 8.25
 -6 -2 18 119.09 11.31
 4 -28 19 45.01 8.97
 2 -31 20 148.54 9.56
 5 -26 20 25.45 9.68
 3 -31 22 11.2 7.86
 -6 -8 24 2.17 9.35
 4 -30 25 4.89 9.81
 -4 -22 27 34.78 7.07
 -5 -17 29 1.99 8.42
 3 24 -6 117.32 7.76
 4 28 -6 91.66 8.29
 -1 32 -5 17.93 4.75
 -2 38 -4 29.67 6.56
 6 22 -3 81.47 10.86
 -3 34 -2 27.48 7.1
 3 4 -2 373.9 17.13
 6 12 -1 137.92 11.17
 -4 38 0 26 9.57
 5 3 0 0.72 7.59
 -3 13 1 3.65 7.73
 5 0 1 195.72 12.16
 6 5 1 179.42 12.21
 -4 20 2 35.16 8.13
 -3 9 2 57.1 7.36
 2 -8 2 363 15.91
 6 2 2 37.09 9.02
 -5 34 3 0.26 9.52
 -4 15 3 26.81 7.57
 4 -8 3 247.51 13.47
 5 -5 3 649.87 28.26
 4 -10 4 737.11 31.14
 6 -3 4 8.32 9.03
 -2 -6 5 0.52 5.01
 4 -12 5 601.85 25.94
 6 -5 5 3.96 9.18
 -5 15 6 111.62 10.51
 -3 -3 6 215.63 11.85
 5 -11 6 21.92 8.65
 6 -7 6 35.03 9.68
 -6 30 7 2.45 8.97
 -4 -1 8 17.45 7.07
 4 -17 8 291.99 15.02
 -6 15 10 1.7 9.38
 4 -21 11 0.52 7.47
 -6 9 12 29.66 9.42
 6 -16 12 37.83 9.74
 -5 -5 14 50.46 8.57
 -4 -12 14 188.2 11
 -5 -8 16 25.11 8.69
 -6 -1 17 2.34 9.2
 -2 -24 17 2.16 4.02
 5 -24 17 45.54 9.21
 0 -29 18 193.8 8.55
 1 -31 20 18.05 4.72
 -4 -21 24 32.41 6.88
 0 -32 24 20.79 2.01
 -6 -9 25 -0.61 9.79
 -5 -16 25 5.8 8.04
 -5 -17 28 11.15 8.93
 3 35 -7 32.69 5.46
 0 32 -6 75.87 4.43
 5 27 -5 34.02 8.27
 5 20 -4 5.23 8
 6 30 -4 5.37 8.68
 3 8 -3 394.94 17.76
 -3 33 -2 223.22 12.37
 6 17 -2 35.71 9.99
 -3 24 -1 119.34 8.88
 -4 37 0 6.81 8.45
 -2 9 0 504.51 21.07
 1 -2 0 203.44 9.51
 -4 26 1 14.01 7.93
 4 -3 1 316.68 16.3
 -2 2 2 5.17 4.97
 -5 33 3 72.97 10.78
 5 -7 4 459.25 21.32
 -5 19 5 161.77 11.9
 5 -9 5 113.86 9.69
 -4 4 6 105.14 9.71
 2 -16 6 22.43 6.16
 -5 11 7 2.54 7.79
 -6 23 8 10.64 10.25
 -5 8 8 119.41 10.03
 1 -19 8 1215.22 47.97
 -6 18 9 13.47 9.54
 -5 5 9 244.69 14.14
 -2 -14 9 0.53 4.82
 3 -20 9 7.73 6.54
 5 -17 10 150.08 11.81
 -3 -13 11 57.76 6.52
 -4 -9 12 11.04 6.76
 4 -22 12 107.69 9.76
 -2 -21 14 19.46 4.27
 -6 2 15 6.46 9.42
 4 -25 15 5.77 8.29
 2 -29 17 1.13 6.48
 -6 -4 19 9.36 9.24
 -6 -5 20 28.9 9.36
 -3 -23 20 14.06 5.45
 3 -30 20 1.34 7.21
 -6 -6 21 8.39 8.98
 -6 -7 22 48.39 10.5
 -4 -20 22 2.69 6.48
 4 -29 22 21.25 8.79
 -5 -15 23 3.03 7.68
 1 -33 26 7.01 5.03
 -2 37 -4 7.37 6
 4 15 -4 3.65 6.38
 6 31 -4 50.81 10.1
 -2 25 -3 61.35 8.04
 5 15 -3 50.57 7.88
 6 23 -3 11.33 9.73
 3 1 -1 -4.93 6.14
 4 3 -1 822.55 34.85
 -4 35 0 68.3 8.82
 -4 36 0 7.49 8.06
 3 -2 0 1182.92 47.57
 4 0 0 135.5 9.65
 6 9 0 63.4 9.42
 -4 19 2 430.69 20.1
 -5 32 3 1.03 9.38
 -2 -1 3 97.03 6.72
 6 0 3 210.47 13.61
 -3 2 4 231.79 12.08
 -4 7 5 88.59 10.04
 -6 22 8 46.97 9.94
 6 -10 8 6.33 8.9
 -6 14 10 93.01 10.76
 2 -22 10 319.57 14.77
 6 -13 10 -1.71 8.59
 -6 11 11 -1.25 9.05
 -5 0 11 -0.26 8.24
 -6 6 13 22.26 10.23
 -3 -16 13 -1.66 5.25
 4 -23 13 35.6 8.83
 4 -24 14 3.16 8.41
 -5 -7 15 -3.99 8.5
 -6 0 16 117.71 11.41
 5 -23 16 3.7 9.15
 1 -29 17 172.94 9.23
 -6 -3 18 4.99 9.09
 -5 -12 19 0.58 8.03
 5 -25 19 2.49 9.42
 2 -32 23 8.22 6.63
 3 -31 23 32.81 8.18
 -4 -22 26 13.9 6.48
 -3 -26 26 12.05 5.61
 -5 -17 27 19.77 8.32
 2 34 -7 135.62 7.09
 3 36 -7 108.85 7.39
 4 29 -6 102.67 8.58
 2 17 -5 9.87 4.79
 4 21 -5 8.65 6.76
 5 28 -5 43.8 8.82
 -2 36 -4 92.6 7.57
 1 13 -4 5.06 2.64
 6 32 -4 3.67 8.81
 -3 32 -2 4.58 7.28
 5 11 -2 102.39 9.72
 -3 23 -1 193.01 11.39
 -2 13 -1 18.76 5.55
 5 7 -1 177.37 11.54
 6 13 -1 -0.35 9.51
 -4 34 0 2.73 7.72
 -4 25 1 14.37 7.99
 6 6 1 0.12 8.75
 3 -7 2 677.9 28.43
 5 -2 2 278.98 14.99
 6 3 2 127.5 11.15
 -5 31 3 213.53 14.27
 -4 14 3 392 18.59
 -3 5 3 793.81 32.8
 2 -10 3 1754.67 69.11
 -4 10 4 476.27 21.79
 6 -2 4 153.66 12.65
 -6 36 6 7.23 8.94
 -6 37 6 2.1 9.83
 -5 14 6 281.72 15.3
 -1 -12 6 1047.99 41.02
 -6 27 7 13.49 9.32
 -4 1 7 36.76 8.11
 4 -15 7 257.51 13.99
 -6 17 9 32.88 10.73
 -5 2 10 77.3 9.34
 5 -18 11 -5.83 9.18
 -6 8 12 5.59 9.53
 -5 -4 13 60.77 8.93
 5 -22 15 73.03 9.42
 -5 -10 17 70.05 9.11
 -4 -16 17 16.63 7.22
 3 -28 17 20.54 8.03
 -5 -11 18 15.81 7.77
 -4 -17 18 78.91 8.03
 -2 -25 18 11.43 4.18
 -4 -18 19 -1.69 6.8
 -5 -13 20 2.05 8.2
 4 -28 20 29.4 8.9
 -5 -14 21 54.54 9.02
 -6 -9 24 3.04 9.56
 -5 -16 24 12.07 7.9
 -6 -10 26 16.38 9.99
 3 25 -6 12.23 5.38
 -1 31 -5 13.71 4.57
 3 18 -5 2.62 6.35
 5 29 -5 126.03 10.21
 2 12 -4 2148.62 84.1
 5 21 -4 134.37 10.16
 6 33 -4 48.82 9.43
 -1 16 -3 588.65 23.77
 4 11 -3 91.8 8.91
 6 24 -3 146.4 12.12
 -2 18 -2 11.24 6.07
 4 7 -2 359.15 17.42
 6 18 -2 -4.05 9.42
 -1 7 -1 5078.25 197.37
 -3 17 0 299.99 15.36
 5 4 0 21.29 7.74
 -2 5 1 1370.12 54.22
 5 1 1 3.67 7.73
 4 -5 2 264.8 14.36
 -5 23 4 42.24 8.54
 2 -12 4 1429.81 56.6
 -5 18 5 23.88 8.11
 -3 -1 5 116.95 8.46
 2 -14 5 123.13 8.06
 6 -4 5 67.43 10.31
 -6 35 6 5.66 8.78
 3 -15 6 261.51 13.72
 6 -6 6 -5.87 9.06
 5 -12 7 340.49 17.03
 6 -8 7 6.36 10.12
 -6 21 8 38.54 9.92
 -5 7 8 106.07 9.62
 2 -19 8 78.9 7.23
 4 -18 9 13.94 7.16
 3 -21 10 519.51 22.74
 1 -23 11 1.03 4.02
 6 -14 11 100.22 11.09
 5 -19 12 203.62 13.17
 6 -15 12 0.12 9.37
 -4 -11 13 7.62 6.38
 -2 -20 13 128.39 7.01
 5 -20 13 20.23 9.3
 5 -21 14 11.02 9.25
 -4 -15 16 106.94 8.59
 2 -28 16 163.4 10.08
 -6 -2 17 76.06 9.63
 5 -24 18 11.69 9.4
 -3 -25 23 0.34 5.26
 4 -29 23 33.77 9.11
 -5 -17 26 38.73 8.31
 3 37 -7 1.5 5.17
 2 24 -6 486.02 20.21
 4 30 -6 6.73 6.66
 -2 35 -4 32.8 6.15
 -1 22 -4 296.19 13.08
 3 13 -4 9.47 6.86
 4 16 -4 264.55 13.32
 6 34 -4 45.99 9.13
 5 16 -3 1.75 6.93
 -3 31 -2 430.52 19.69
 -1 11 -2 706.8 28.18
 2 4 -2 0.24 4.32
 6 14 -1 101.53 10.94
 -4 33 0 170.54 11.53
 -4 24 1 94.79 8.8
 -3 12 1 672.27 28.29
 -4 18 2 -0.4 8.05
 -3 8 2 268.25 13.99
 -5 30 3 5.16 9.66
 3 -9 3 531.88 23.3
 5 -4 3 18.85 7.93
 -1 -10 5 1361.9 53.18
 -6 33 6 28.1 9.9
 -6 34 6 5.65 10.07
 -6 26 7 9.99 10.13
 -5 10 7 314.75 16.92
 -3 -8 8 131.54 9.03
 -5 4 9 51.7 8.72
 -4 -4 9 60.38 7.99
 5 -15 9 39.17 9.45
 -6 13 10 3.38 10.39
 -6 10 11 100.97 11.69
 -4 -8 11 89.64 8.16
 2 -23 11 56.63 6.3
 -6 5 13 173.39 13.23
 -5 -6 14 7.41 7.96
 -6 1 15 10.9 8.81
 -4 -14 15 4.01 6.46
 -5 -9 16 26.79 9.34
 3 -27 16 51.31 8.2
 4 -26 17 73.91 8.75
 -6 -5 19 20.36 9.19
 2 -30 19 -2.6 6.52
 3 -29 19 18.7 7.83
 -6 -6 20 2.28 9.18
 -4 -19 20 17.78 6.73
 5 -25 20 4.6 9.63
 -6 -7 21 66.65 10.9
 -3 -24 21 30.48 5.97
 2 -31 21 91.86 8.21
 3 -30 21 12.61 7.71
 -6 -8 22 -0.89 8.97
 -4 -21 23 68.92 7.98
 3 -31 24 48.57 8.68
 -6 -10 25 19.17 9.76
 -4 -22 25 17.89 6.59
 -5 -18 29 1.15 8.37
 3 38 -7 92.08 6.96
 4 22 -5 327.88 15.76
 5 30 -5 7 8.61
 -2 34 -4 54.56 6.69
 5 22 -4 9.88 7.6
 6 35 -4 6.65 8.51
 -2 24 -3 552.94 23.49
 6 25 -3 1.76 9.25
 3 5 -2 184.73 10.65
 6 19 -2 50.36 9.28
 -4 32 0 6.98 7.76
 2 -5 1 303.91 13.78
 4 -2 1 197.42 12.38
 6 7 1 250.61 15.06
 -5 29 3 189.28 12.54
 4 -7 3 13.13 7.57
 6 1 3 7.4 9.79
 -5 22 4 9.1 8.05
 -2 -4 4 171.44 8.86
 3 -11 4 212.64 12.22
 5 -6 4 2.72 7.64
 -5 17 5 228.63 13.23
 -4 6 5 0.49 8.03
 3 -13 5 4.66 7.76
 5 -8 5 73.39 8.66
 -6 32 6 4.17 9.09
 -5 13 6 23.52 8.08
 -4 3 6 5.05 7.8
 4 -13 6 5.85 7.43
 5 -10 6 114.34 10.21
 -6 25 7 1.56 9.11
 -3 -6 7 60.63 7.49
 -6 20 8 6.69 9.7
 -4 -2 8 86.35 8.66
 3 -18 8 35.18 7.17
 -6 16 9 65.63 10.53
 4 -19 10 22.19 8.2
 3 -22 11 14.71 6.73
 -6 7 12 58.92 10.17
 -3 -15 12 465.05 19.99
 -6 -1 16 4.15 8.47
 1 -28 16 -2.14 4.62
 5 -23 17 17.53 8.69
 -6 -4 18 27.47 9.28
 4 -27 19 11.42 8.27
 4 -28 21 7.22 8.93
 1 -32 23 -0.78 5.07
 2 -32 24 5.12 6.78
 4 -29 24 4.24 9.1
 -3 -26 25 40.79 5.99
 -5 -18 28 2.81 8.11
 2 35 -7 32.02 4.26
 4 31 -6 134.92 9.73
 2 8 -3 151.02 7.99
 -3 30 -2 -0.51 6.6
 5 12 -2 308.96 15.65
 -3 22 -1 38.76 7.9
 4 4 -1 14.31 7.97
 5 8 -1 29.06 8.58
 -4 31 0 328.47 16.65
 -1 0 1 86.79 6.02
 3 -4 1 456.44 20.14
 -5 41 2 44.21 9.91
 -5 42 2 6.89 9.31
 -5 43 2 32.77 9.72
 -5 44 2 -3.06 9.32
 -5 45 2 24.64 9.51
 -5 46 2 7.05 9.24
 -5 47 2 13.37 10.18
 -5 48 2 15.41 9.42
 -5 49 2 -2.11 9.07
 5 -1 2 16.15 8.21
 6 4 2 27.35 9.8
 -5 28 3 7.82 9.37
 -4 13 3 2.15 7.74
 -4 9 4 2.69 8.47
 4 -9 4 218.42 12.13
 6 -1 4 -1.73 8.67
 4 -11 5 160.81 10.89
 -6 31 6 78.76 10.44
 -6 24 7 3.41 10.14
 5 -13 8 -4.44 8.3
 6 -9 8 74.35 11.16
 -6 12 10 205.47 13.91
 -2 -16 10 27.56 5.18
 5 -16 10 29.7 9.33
 6 -12 10 53.75 10.09
 -6 9 11 11.99 10.34
 -5 -1 11 0.95 7.66
 2 -24 12 27.79 6.07
 -5 -8 15 39.66 9.58
 2 -27 15 49.59 6.65
 3 -26 15 228.63 13.43
 -3 -20 16 54.37 5.9
 4 -25 16 -2.33 8.08
 -3 -21 17 43.96 5.84
 -5 -16 23 25.85 7.75
 -5 -17 25 35.69 8.06
 3 -31 25 38.3 8.91
 4 -29 25 3.73 9.88
 -6 -11 26 -0.59 9.62
 -4 -23 28 2.27 6.61
 3 26 -6 158.95 8.97
 -1 30 -5 100.95 6.68
 5 31 -5 137.35 11.09
 -2 33 -4 215.82 11.26
 5 17 -3 224.23 12.81
 6 26 -3 73.99 10.46
 6 20 -2 13.53 9.84
 6 15 -1 43.04 9.11
 -3 16 0 168.64 11.04
 5 5 0 37.76 7.96
 5 2 1 304.86 15.89
 -5 39 2 5.86 9.61
 -5 40 2 14.19 9.46
 -4 17 2 447.34 20.6
 1 -7 2 636.06 25.49
 -5 21 4 130.03 10.38
 6 -3 5 13.19 9.2
 -6 30 6 -3.44 9.47
 -3 -4 6 25.85 7.05
 6 -5 6 63.41 10.07
 -5 9 7 -5.83 7.97
 -4 0 7 70.13 8.35
 -1 -14 7 95.62 4.96
 6 -7 7 93.37 10.63
 -6 19 8 72.24 10.6
 -5 6 8 4.25 7.76
 -6 15 9 26.31 9.56
 -5 1 10 28.9 8.66
 -3 -12 10 219.99 11.41
 0 -22 11 -0.75 1.6
 4 -20 11 56.63 7.97
 5 -17 11 189.28 12.96
 6 -13 11 1.01 8.33
 -4 -10 12 404.31 18.59
 1 -24 12 1014.08 40.32
 3 -23 12 48.26 7.47
 -6 4 13 16.9 9.35
 -5 -5 13 119.74 10.18
 2 -25 13 24.3 5.72
 -6 2 14 3.58 8.71
 -4 -13 14 1.97 6.18
 2 -26 14 83.8 7.02
 3 -25 14 7.4 7.35
 -6 0 15 17.8 9.69
 -3 -19 15 72.35 6.42
 4 -24 15 15.38 8.01
 5 -22 16 32.82 9.54
 -6 -3 17 0.8 9.2
 -5 -12 18 3.1 8.51
 -3 -22 18 132.85 8.35
 -5 -13 19 -1.59 7.6
 -6 -10 24 31.15 9.89
 -2 -29 25 69.3 5.38
 3 -31 26 16 8.67
 -5 -18 27 5.56 8.32
 4 32 -6 3.66 7.28
 3 19 -5 977.73 39.61
 4 23 -5 78.38 7.97
 5 32 -5 -0.24 8.73
 4 17 -4 8.55 6.7
 5 23 -4 51.19 7.82
 4 12 -3 228.77 12.62
 6 27 -3 2.99 9.36
 -3 29 -2 139.11 9.25
 4 8 -2 35.73 7.83
 2 1 -1 27.75 5.44
 3 2 -1 1668.3 66.14
 -4 30 0 20.09 7.81
 -2 8 0 161.32 8.79
 2 -2 0 569.7 23.52
 3 -1 0 201.65 11.17
 -5 37 2 9.81 9.69
 -5 38 2 6.89 9.53
 -5 27 3 86.62 9.64
 -3 4 3 266.78 13.58
 5 -3 3 254.92 14.1
 6 2 3 102.25 10.5
 -3 1 4 35.09 6.5
 -5 16 5 44.49 8.37
 -6 29 6 59.24 10.86
 -5 12 6 220.09 13.32
 -6 23 7 33.94 9.89
 5 -11 7 12.15 8.62
 -5 3 9 174.7 11.47
 6 -10 9 3 8.87
 -6 6 12 0.84 9.18
 4 -21 12 1.48 7.86
 5 -18 12 -7.3 8.98
 6 -14 12 82.11 9.86
 4 -22 13 17.83 8.57
 4 -23 14 15.12 8.58
 1 -27 15 141.04 7.79
 5 -21 15 0 9.11
 -5 -11 17 21.49 8.55
 3 -28 18 9.64 7.36
 -2 -26 19 82.7 5.81
 -6 -7 20 49.81 10.19
 -5 -14 20 48.92 8.83
 -6 -8 21 0.88 9.55
 3 -30 22 1.53 7.77
 4 -28 22 5.83 8.71
 -4 -22 24 8.78 6.27
 2 -32 25 -2.06 7.01
 -4 -23 27 1.7 6.43
 2 36 -7 238.3 10.81
 0 31 -6 107.14 5.51
 -2 23 -3 260.91 13.25
 -2 17 -2 -0.16 4.81
 5 13 -2 1.73 7.95
 6 21 -2 25.92 9.97
 -3 21 -1 271.42 14.35
 -2 12 -1 1812.52 71.36
 5 9 -1 55.39 8.22
 -4 29 0 136.51 10.27
 -4 22 1 66.64 8.48
 -3 11 1 8.41 6.77
 6 8 1 0.27 9.53
 -5 36 2 60.35 9.46
 4 -4 2 156.62 11.15
 6 5 2 251.87 14.88
 -5 26 3 14.61 8.94
 -4 12 3 235.26 13.57
 4 -14 7 10.03 6.97
 -6 18 8 3.32 9.65
 -6 14 9 130.61 11.98
 2 -20 9 141.22 8.74
 3 -19 9 447.99 20.1
 4 -17 9 257.19 13.85
 -6 11 10 3.8 9.39
 -6 8 11 37.1 9.81
 -2 -19 12 310.02 13.47
 1 -25 13 2.22 4.53
 5 -19 13 65.77 9.68
 -5 -7 14 41.38 8.86
 -3 -18 14 5.57 5.35
 5 -20 14 18.12 8.53
 -6 -2 16 68.78 10.21
 -6 -5 18 -1.59 8.72
 2 -29 18 31.81 7.03
 4 -26 18 115.31 10.6
 5 -23 18 10.86 9.22
 -6 -6 19 -2.07 8.67
 3 -29 20 34.32 7.81
 4 -27 20 13.92 8.87
 -5 -15 21 6.84 7.82
 1 -31 21 33.03 5.44
 -6 -9 22 35.79 9.92
 -4 -21 22 67.85 7.79
 -5 -17 24 35.17 7.75
 -6 -11 25 -2.01 9.46
 -5 -18 26 -3.43 7.53
 -3 -27 28 25.12 5.59
 4 33 -6 67.29 7.96
 2 18 -5 200.96 9.7
 5 33 -5 116.52 10.42
 -2 32 -4 2.56 5.63
 3 14 -4 11.65 6.71
 5 24 -4 36.66 8.4
 5 18 -3 4.09 6.88
 6 28 -3 29.87 9.56
 -3 28 -2 54.5 7.84
 6 16 -1 62.06 10.48
 -1 3 0 174.19 8.63
 6 12 0 16.1 7.98
 -5 35 2 11.33 9.07
 -3 7 2 224.08 12.09
 -2 1 2 224.09 11.08
 -1 -3 2 260.4 11.39
 2 -7 2 32.26 5.51
 3 -6 2 12.3 6.61
 5 0 2 272.2 15.36
 -5 20 4 2.5 8.58
 -1 -8 4 26.39 3.42
 5 -5 4 453.44 21.41
 6 0 4 289.11 16.56
 -6 37 5 -1.12 9.69
 -6 38 5 8.71 8.98
 -4 5 5 71.48 9.08
 -3 -2 5 9.22 7.04
 5 -7 5 242.76 13.7
 -4 2 6 246.57 13.58
 -2 -9 6 5.43 4.37
 5 -9 6 69.51 9.36
 -6 22 7 3.95 9.58
 -5 8 7 131.03 10.45
 -2 -11 7 73.39 5.78
 6 -8 8 -5.97 9.31
 -4 -5 9 625.99 26.79
 -5 -2 11 -0.22 7.92
 -4 -12 13 352.47 16.62
 -6 1 14 23.23 9.73
 1 -26 14 254.03 11.77
 -5 -10 16 103.95 9.92
 -4 -17 17 146.04 10.06
 -4 -18 18 7.01 7.08
 -3 -23 19 14.93 5.66
 5 -24 20 9.16 9.61
 -3 -25 22 4.04 5.31
 2 -31 22 29.22 6.82
 4 -28 23 7.35 8.73
 2 -32 26 -3 7.17
 2 25 -6 57.95 5.53
 3 27 -6 61.31 6.34
 4 24 -5 521.94 22.87
 5 34 -5 13.28 8.75
 -1 21 -4 168.68 8.55
 -3 43 -3 202.89 12.78
 -3 44 -3 2.48 8.54
 -3 45 -3 121.14 10.56
 6 29 -3 9.56 8.8
 1 5 -2 4376.37 170.06
 6 22 -2 42.28 10.23
 -4 44 -1 18.72 8.83
 -4 45 -1 44.65 9.62
 -4 46 -1 8.7 9.2
 4 5 -1 1417.07 57.18
 -4 28 0 81.29 9.14
 -3 15 0 240.75 12.98
 5 6 0 -1.77 7.52
 4 -1 1 45.44 8.43
 5 3 1 31.25 8.72
 -5 34 2 19.16 9.85
 -4 16 2 61.08 8.98
 -5 25 3 1.97 8.12
 4 -6 3 5.47 7.71
 -4 8 4 78.88 8.97
 -6 36 5 64.71 9.82
 -5 15 5 108.21 10.33
 6 -2 5 166.91 12.35
 -5 11 6 6.32 8.04
 4 -12 6 60.21 7.81
 6 -4 6 32.39 9.68
 6 -6 7 3.63 9.3
 -6 17 8 85.58 10.54
 -5 5 8 124.5 10.7
 -4 -3 8 575.7 25.1
 1 -20 9 68.41 5.73
 -6 10 10 149.08 12.96
 -5 0 10 112.55 9.41
 5 -15 10 55.64 9.78
 -4 -9 11 14.63 6.9
 -3 -14 11 73.73 6.63
 6 -12 11 134.93 12.14
 -6 5 12 74.16 10.3
 -5 -4 12 35.26 8.33
 -6 -1 15 0.23 9.3
 -4 -16 16 0.99 6.93
 -6 -4 17 27.66 9.42
 3 -27 17 84.19 8.83
 4 -25 17 2.87 7.95
 5 -22 17 28.12 8.86
 -4 -19 19 9.95 6.83
 2 -30 20 9.14 6.52
 3 -30 23 -1.36 7.98
 -6 -11 24 0 9.29
 -3 -26 24 62.53 6.46
 -6 -12 26 16.35 9.31
 -4 -23 26 2.16 6.31
 4 34 -6 66.35 7.79
 -1 29 -5 10.2 4.86
 0 22 -5 304.03 12.34
 3 20 -5 17.43 6.45
 5 35 -5 21.67 8.76
 -2 31 -4 479.06 20.69
 2 13 -4 38.53 5.03
 4 18 -4 27.27 7.31
 5 25 -4 6.08 8.11
 -3 41 -3 122.75 9.86
 -3 42 -3 -5.35 8.12
 0 11 -3 74.77 3.53
 4 13 -3 1.66 7.08
 -3 27 -2 172 10.33
 3 6 -2 -1.35 6.04
 5 14 -2 187.45 12.13
 -4 41 -1 122.99 11.29
 -4 42 -1 -4.41 9.38
 -4 43 -1 59.55 9.45
 -4 47 -1 19.85 8.6
 -3 20 -1 20.77 7.92
 6 17 -1 134.06 11.35
 -2 4 1 427.08 18.29
 6 9 1 133.99 11.68
 -5 33 2 65 10.31
 6 6 2 0.91 8.89
 -2 -2 3 131.66 7.54
 0 -8 3 285.7 11.32
 6 3 3 66.15 10.49
 -5 19 4 257.19 14.14
 4 -8 4 108.11 8.89
 -6 35 5 18.54 9.31
 4 -10 5 535.75 23.57
 -6 26 6 7.04 8.2
 3 -14 6 847.59 35.12
 -6 21 7 113.44 12.18
 5 -12 8 217.53 13.44
 -6 13 9 -9.36 9.43
 -5 2 9 157.23 11.48
 6 -9 9 42.26 9.47
 3 -20 10 3.5 7.11
 4 -18 10 8.28 7.32
 -6 7 11 16.64 9.51
 6 -13 12 0.23 9.39
 -5 -6 13 3.48 7.93
 -5 -9 15 5.83 8.43
 -4 -15 15 83.19 7.93
 0 -28 17 4.33 3
 0 -30 20 2.44 3.31
 0 -31 22 4.67 3.32
 1 -32 24 0.38 5.25
 4 -28 24 18.25 9.43
 -5 -18 25 -1.3 7.38
 0 -32 25 0 3.52
 -3 -27 27 4.54 5.43
 -5 -19 28 9.78 8.45
 2 37 -7 -0.06 3.66
 4 35 -6 5.09 7.29
 5 36 -5 52.06 9.84
 -3 40 -3 38.23 7.82
 1 9 -3 67.72 4.49
 5 19 -3 271.76 14.4
 6 30 -3 -1.6 9.05
 6 23 -2 -1.25 9.78
 -4 39 -1 31.28 8.68
 -4 40 -1 6.12 8.76
 -4 27 0 128.15 9.68
 6 13 0 2.01 9.46
 -5 32 2 3.22 8.72
 -4 11 3 89.28 9.18
 3 -8 3 31.49 7.71
 5 -2 3 65.47 8.87
 6 1 4 -1.87 9.23
 -6 33 5 69.83 10.89
 -6 34 5 37.01 10.27
 -5 14 5 143.2 11.02
 -2 -7 5 275.19 12.46
 3 -12 5 194.63 11.63
 2 -15 6 764.07 31.23
 -6 20 7 0.16 10.35
 -4 -1 7 34.78 8.39
 -3 -7 7 144.06 9.35
 -6 16 8 46.32 10.16
 -3 -9 8 0.05 6.84
 5 -16 11 4.07 9.14
 -3 -17 13 286.85 13.61
 -6 -3 16 22.18 9.34
 4 -24 16 43.05 8.57
 5 -21 16 19.04 9.47
 2 -28 17 131.67 9.23
 -5 -13 18 3.24 8.12
 -6 -7 19 20.92 9.84
 -5 -14 19 8.75 7.84
 -6 -8 20 4.9 8.64
 -4 -20 20 21.02 6.67
 -6 -9 21 34.42 9.7
 4 -27 21 22.63 8.91
 -6 -10 22 2.93 8.76
 -2 -28 22 54.72 4.86
 -5 -17 23 0.74 7.19
 -4 -22 23 1.76 6.22
 4 -28 25 6.87 9.43
 1 19 -5 442.61 17.63
 4 25 -5 26.21 6.9
 5 26 -4 9.68 7.68
 -3 38 -3 47.27 8.21
 -3 39 -3 69.96 8.76
 -2 22 -3 438.56 19.21
 6 31 -3 -2.96 9.63
 2 5 -2 2639.03 103.15
 -4 38 -1 30.96 9.49
 6 18 -1 1.19 9.6
 -3 10 1 1013.82 41.2
 3 -3 1 450.09 19.95
 -5 31 2 152.01 11.7
 -4 15 2 136.41 9.79
 4 -3 2 24.21 8.3
 2 -9 3 320.17 14.33
 -5 18 4 17.95 8.13
 3 -10 4 233.93 12.84
 5 -4 4 -1.23 8.03
 -6 32 5 -0.01 10.14
 -6 25 6 4.22 9.29
 -5 10 6 231.6 14.21
 -5 7 7 1.59 8.03
 5 -10 7 253.2 14.33
 3 -17 8 449.15 19.73
 6 -7 8 173.59 12.86
 -6 12 9 163.41 12.58
 -6 9 10 -1.01 9.32
 2 -21 10 42.38 5.76
 4 -19 11 3.29 7.2
 -6 4 12 29.39 9.5
 -4 -11 12 3.74 7.07
 5 -17 12 141.31 11.51
 5 -18 13 0.42 8.8
 -6 0 14 5.22 8.66
 -5 -8 14 30.11 8.82
 5 -19 14 23.62 8.76
 4 -23 15 50.48 9.06
 5 -20 15 15.7 8.72
 3 -26 16 49.33 8.09
 -5 -12 17 121.36 10.47
 -6 -6 18 -0.91 8.84
 -5 -15 20 8.77 7.56
 3 -29 21 3.92 7.42
 2 -31 23 27.75 7.19
 3 -30 24 2.21 7.91
 -6 -12 25 40.62 10.38
 -4 -23 25 4.38 6.24
 4 -28 26 11.23 9.85
 -6 -13 27 1.62 9.57
 -5 -19 27 23.61 7.93
 3 28 -6 24.08 5.95
 4 36 -6 124.93 9.73
 -2 30 -4 2.37 5.68
 3 15 -4 526.96 22.65
 -3 37 -3 0.42 7.27
 5 20 -3 -0.24 7.46
 6 32 -3 0.4 8.73
 -3 26 -2 15.31 6.5
 6 24 -2 86.64 11.01
 -4 37 -1 10.93 8.38
 3 3 -1 -0.48 6.08
 -4 26 0 27.03 7.43
 3 0 0 1455.88 58.11
 5 7 0 64.57 8.61
 6 14 0 20.21 9.66
 5 4 1 88.55 9.82
 6 10 1 0.49 9.73
 -5 30 2 1.85 9.63
 5 1 2 13.95 7.99
 6 7 2 209.57 13.53
 -3 3 3 363.59 16.79
 1 -9 3 213.24 9.59
 6 4 3 39.83 9.28
 -4 7 4 6.08 8.3
 -3 0 4 615.59 26.11
 2 -11 4 179.01 9.36
 -6 31 5 114.8 11.96
 -4 4 5 276.68 15.19
 2 -13 5 32.79 6.12
 5 -6 5 35.33 8.34
 6 -1 5 5.17 10.44
 -6 24 6 -1.63 10.52
 -3 -5 6 762.31 31.49
 1 -15 6 254.44 11.15
 5 -8 6 49.08 9.02
 6 -3 6 40.04 9.38
 -6 19 7 169.23 13.76
 6 -5 7 123.33 11.52
 -6 15 8 51.86 10.25
 -5 4 8 74.24 9.65
 -5 -1 10 18.7 8.18
 -1 -19 10 -3.56 2.82
 -6 6 11 0 10.34
 3 -21 11 272.95 14.09
 4 -20 12 47.01 8.3
 4 -21 13 107.42 10.38
 -4 -14 14 45.74 7.34
 4 -22 14 1.44 8.54
 -6 -2 15 14.52 8.68
 3 -25 15 1.25 7.71
 -5 -11 16 -2.71 8.25
 -6 -5 17 6.2 8.92
 5 -22 18 12.62 9.25
 -5 -16 21 23.68 7.61
 4 -27 22 23.32 8.81
 -6 -11 23 -2.39 9.38
 3 -30 25 -1.96 8.16
 2 38 -7 216.75 9.89
 4 37 -6 2.57 7.26
 4 19 -4 6.67 6.43
 5 27 -4 60.58 8.69
 2 9 -3 2470.6 96.6
 4 14 -3 394.06 17.99
 5 15 -2 65.35 9.04
 -4 36 -1 126.17 10.36
 -3 19 -1 659.05 27.92
 4 6 -1 4.68 8.96
 -3 14 0 381.48 17.93
 2 -4 1 133.14 7.61
 4 0 1 350.89 18.07
 -3 6 2 -1.03 6.51
 -6 30 5 -0.41 10.14
 -5 13 5 23.05 8.36
 -4 1 6 3.65 8.84
 4 -13 7 6.79 7.7
 2 -18 8 32.48 6.48
 -4 -6 9 91.93 8.64
 4 -16 9 141.34 10.2
 6 -8 9 1.74 9.94
 -2 -18 11 131.34 7.42
 6 -11 11 -1.09 8.7
 -5 -5 12 221.08 13.11
 3 -22 12 33.19 6.88
 3 -24 14 199.59 11.96
 1 -29 18 42.08 5.71
 4 -25 18 -1.89 7.96
 5 -23 20 2.76 9.53
 -6 -12 24 40.31 9.68
 -5 -18 24 3.28 7.14
 -6 -13 26 1.33 9.04
 -5 -19 26 18.97 7.7
 -3 -27 26 8.35 5.44
 -4 -24 28 38.43 7.03
 -1 28 -5 282.63 12.96
 3 21 -5 721.82 29.87
 4 26 -5 424.6 19.43
 -3 36 -3 13.24 7.39
 6 33 -3 7.55 8.91
 6 25 -2 -2.75 9.83
 -4 35 -1 41.92 8.4
 -2 11 -1 41.59 6.07
 6 19 -1 136.9 12.23
 -4 25 0 4.12 7.91
 -2 7 0 1157.39 46.01
 -5 44 1 -3.93 9.12
 -5 45 1 19.41 9.53
 -5 46 1 5.69 9.38
 -5 47 1 12.56 9.38
 1 -4 1 1014.75 40.09
 -5 29 2 125.62 11.51
 -4 14 2 247.7 14.02
 -4 10 3 243.16 13.69
 4 -5 3 -0.07 7.58
 5 -1 3 31.37 8.02
 -5 17 4 276.84 15.15
 -2 -5 4 959.37 38.24
 6 2 4 149.55 12.12
 -6 23 6 18.58 9.41
 4 -11 6 164.02 11.05
 -6 18 7 -3.11 10.39
 -4 -4 8 43.2 7.88
 5 -11 8 3.96 7.78
 -6 11 9 5.08 9.15
 -5 1 9 11.79 8.43
 -2 -15 9 207.5 10.04
 -6 8 10 33.91 9.56
 -3 -13 10 79.63 7.55
 5 -14 10 57.49 9.87
 2 -22 11 74.82 6.78
 -3 -16 12 86.56 6.89
 6 -12 12 127.07 11.19
 -5 -7 13 94.19 9.45
 -5 -10 15 168.34 12.02
 -6 -4 16 19.48 9.41
 2 -27 16 34.19 6.9
 5 -21 17 27.63 9.77
 -6 -8 19 3.46 8.51
 -6 -9 20 56.84 9.46
 4 -26 20 38.76 9.35
 -5 -17 22 -0.06 7.13
 3 -29 22 19.05 8.44
 -3 -26 23 68.39 6.39
 -2 -29 24 57.51 4.89
 1 -32 25 5.12 5.6
 3 -30 26 -2.16 8.5
 2 26 -6 1046.24 41.51
 3 29 -6 275.82 13.2
 2 19 -5 224.36 10.66
 -2 29 -4 257.2 12.51
 5 28 -4 -2.7 8.36
 -3 35 -3 99.64 8.47
 5 21 -3 131.16 10.12
 6 34 -3 30.34 9.09
 -3 25 -2 14.3 6.62
 -1 10 -2 1451 56.89
 -4 34 -1 95.85 9.4
 2 2 -1 340.83 14.81
 6 15 0 50.79 9.5
 -5 41 1 16.75 9.71
 -5 42 1 12.53 9.43
 -5 43 1 20.72 9.3
 -5 48 1 32.7 9.49
 -5 28 2 55.88 9.32
 3 -5 2 1034.74 41.85
 6 8 2 4.52 10
 6 5 3 153.54 12.08
 1 -11 4 56.93 4.46
 4 -7 4 103.88 8.93
 -6 29 5 57.05 11.06
 -3 -3 5 669.88 27.96
 1 -13 5 129.04 6.85
 4 -9 5 212.09 12.05
 6 0 5 323.23 17.44
 -5 9 6 95.12 9.56
 -5 6 7 -0.53 8.52
 -4 -2 7 0.61 8
 3 -15 7 42.31 7.65
 -6 14 8 129.09 11.58
 6 -6 8 -4.23 9.37
 3 -18 9 23.95 6.96
 -4 -10 11 259.84 13.3
 5 -15 11 115.95 11.24
 -6 3 12 61.79 10.97
 -4 -13 13 6.18 6.55
 -6 -1 14 11.96 9.6
 4 -24 17 127.79 10.66
 -6 -7 18 1.03 8.87
 3 -27 18 25.53 7.77
 -6 -10 21 0 8.53
 2 -30 21 2.89 6.44
 1 -31 22 69.54 6.41
 4 -27 23 21.86 8.95
 -4 -23 24 24.16 6.5
 2 -31 24 -2.47 7.02
 -4 -24 27 38.86 7.05
 2 39 -7 26.13 3.82
 4 27 -5 6.42 6.41
 4 20 -4 124.93 9.31
 -3 34 -3 1.86 7.05
 -2 21 -3 326 15.32
 6 35 -3 0.61 8.77
 6 36 -3 104.9 10.42
 3 7 -2 256.88 13
 5 16 -2 75.73 8.95
 6 26 -2 112.95 11.57
 -4 33 -1 80.78 9.73
 -1 6 -1 53.91 5.5
 6 20 -1 28.26 9.19
 2 -1 0 1.51 4.79
 5 8 0 125.4 10.55
 -5 39 1 0.55 8.57
 -5 40 1 44 9.92
 5 5 1 84.64 9.59
 5 2 2 253.56 14.23
 -5 21 3 130.19 10.55
 -6 38 4 28.97 9.2
 -6 39 4 6.68 9.96
 -5 16 4 33.11 9.18
 5 -3 4 228.97 13.18
 -6 28 5 12.64 9.27
 -5 12 5 140.07 10.78
 -6 22 6 -1.65 9.37
 5 -7 6 142.02 11.17
 6 -2 6 136.38 11.81
 5 -9 7 9.06 8.64
 6 -4 7 12.27 9.36
 -5 3 8 80.9 9.72
 -1 -16 8 101.3 4.84
 1 -21 10 442.21 18.62
 4 -17 10 29.47 7.74
 -6 5 11 27.01 10.42
 2 -23 12 9.62 5.83
 5 -16 12 0.31 8.87
 -6 -3 15 47.31 9.1
 2 -26 15 162.65 9.81
 5 -19 15 0.05 8.39
 -4 -17 16 131.1 9.3
 -3 -21 16 3.33 5
 5 -20 16 3.5 8.55
 -6 -6 17 -0.44 8.96
 -4 -18 17 5.44 7.28
 -4 -19 18 86.38 8.27
 5 -22 19 -0.2 8.73
 3 -28 20 16.56 7.69
 -3 -25 21 1.72 5.25
 -4 -22 22 8.93 6.11
 4 -27 24 3.94 8.89
 -6 -13 25 2.04 9.45
 -5 -19 25 53.77 8.18
 -6 -14 27 11.21 10.15
 0 30 -6 5.71 3.02
 -1 20 -4 438.9 18.21
 5 29 -4 204.16 12.91
 4 15 -3 27.21 6.74
 -3 24 -2 10.45 6.45
 -4 32 -1 15.76 7.62
 1 2 -1 288.85 12.33
 4 7 -1 644.49 28.2
 -3 13 0 55.73 8.31
 6 16 0 30.37 10.26
 -5 37 1 -2.82 9.6
 -5 38 1 40.27 9.91
 -4 18 1 28.27 7.38
 -3 9 1 6.12 6.78
 -5 27 2 45.83 9.01
 4 -2 2 393.67 19.04
 -6 36 4 84.51 11.26
 -6 37 4 0.09 9.54
 -4 6 4 37.11 8.65
 6 3 4 9.31 9.45
 -4 3 5 11.62 9.07
 5 -5 5 382.73 18.98
 3 -13 6 0.94 7.45
 -6 17 7 137.91 12.14
 -6 13 8 6.12 9.63
 -6 10 9 112.86 11.29
 6 -7 9 129.59 12.25
 -6 7 10 5.98 9.24
 -5 -2 10 73.52 8.61
 4 -18 11 2.22 7.46
 6 -10 11 59.8 9.36
 2 -24 13 20.68 5.92
 5 -17 13 66.71 9.86
 -5 -9 14 4.96 7.97
 2 -25 14 4.76 5.57
 5 -18 14 -1.36 8.62
 -3 -20 15 28.6 5.36
 -2 -23 15 46.05 4.56
 4 -23 16 15.03 8.45
 -5 -13 17 1.74 8.18
 -3 -22 17 138.19 8.31
 -5 -14 18 -0.68 7.88
 -5 -15 19 11.9 7.44
 -4 -20 19 20.61 6.78
 1 -30 20 27.93 5.58
 4 -26 21 4.83 8.39
 -6 -12 23 17.51 9.43
 -5 -18 23 2.47 7.17
 3 -29 23 29.54 8.25
 -3 -27 25 3.84 5.27
 0 -32 26 2.75 3.94
 1 -32 26 6.52 5.81
 -5 -20 28 2.67 7.6
 2 40 -7 43.09 4.25
 -1 43 -6 56.72 5.88
 3 30 -6 7.17 5.59
 -2 28 -4 274.42 13.27
 2 14 -4 1467.41 57.79
 3 16 -4 26.35 7.03
 -3 33 -3 233.79 12.81
 5 22 -3 2.2 7.6
 6 27 -2 21.65 9.64
 6 21 -1 59.7 9.74
 -5 36 1 134.68 11.49
 3 -2 1 667.12 27.94
 -5 26 2 86.72 10.18
 -4 13 2 73.73 8.57
 -2 0 2 116.39 7.09
 6 9 2 114 11.73
 -5 20 3 4.84 8.38
 -1 -6 3 63.43 4.7
 3 -7 3 434.31 19.73
 6 6 3 4.14 9.66
 -6 35 4 11.06 9.07
 -6 21 6 86.72 10.97
 -5 8 6 98.36 9.63
 -4 0 6 560.22 24.59
 -5 5 7 0 8.4
 -5 0 9 291.54 15.2
 3 -19 10 365.33 17.28
 -6 2 12 70.76 9.8
 -5 -6 12 11.62 8
 -4 -12 12 639.26 27.22
 0 -23 12 143.58 6.43
 6 -11 12 -0.43 8.53
 -6 0 13 3.37 8.64
 -4 -16 15 26.22 6.9
 4 -22 15 12.7 7.97
 -6 -5 16 43.73 9.74
 -5 -12 16 157.8 11.74
 -2 -24 16 49.63 4.55
 1 -28 17 10.12 5.28
 3 -26 17 23.47 7.82
 -3 -23 18 18.26 5.61
 5 -21 18 39.6 9.98
 -5 -16 20 25.12 7.81
 2 -31 25 0.08 7.11
 4 -27 25 2.58 9.29
 -6 -14 26 14.67 10.12
 -4 -24 26 26.19 6.67
 4 -27 26 1.98 9.83
 -5 -20 27 -0.23 7.86
 -1 42 -6 9.16 5.05
 -1 27 -5 57.32 5.75
 3 22 -5 62.85 7.15
 4 28 -5 147.57 9.72
 4 21 -4 2.41 6.62
 5 30 -4 -5.22 8.92
 5 17 -2 260.31 14.25
 6 28 -2 75.96 10.6
 -4 31 -1 217.46 12.75
 3 4 -1 370.99 16.82
 -4 23 0 95.06 9.29
 1 -1 0 6.38 3.97
 5 9 0 1.3 7.79
 -5 35 1 22.73 9.05
 -2 3 1 480.54 20.25
 4 1 1 48.49 8.79
 -3 5 2 198.45 11.74
 2 -6 2 56.37 5.56
 -4 9 3 33 9.37
 -3 2 3 703.33 29.33
 5 0 3 34.45 8.15
 -6 34 4 41.71 9.63
 -5 15 4 109.89 9.9
 3 -9 4 514.43 22.42
 3 -11 5 72.97 8.65
 6 1 5 -1.48 9.58
 6 -1 6 -6.23 10.14
 -6 16 7 13.73 9.52
 4 -12 7 15.88 7.24
 6 -3 7 68.32 11.02
 1 -18 8 37.84 5.04
 5 -10 8 239.56 13.7
 6 -5 8 190.7 13.23
 2 -19 9 11.6 6.35
 5 -13 10 14.9 8.63
 -6 4 11 44.33 9.58
 -3 -15 11 192.81 10.26
 4 -19 12 56.72 8.14
 4 -20 13 41.83 9.06
 -6 -2 14 6.32 9.44
 -3 -19 14 144.44 8.45
 -2 -22 14 488.3 20.09
 4 -21 14 141.86 11.19
 0 -27 16 89.23 4.91
 2 -28 18 21.1 6.95
 -6 -9 19 12.67 9.66
 -6 -10 20 9.2 9.26
 -4 -21 20 7.08 6.55
 5 -22 20 0 8.84
 -6 -11 21 3.79 8.43
 -6 -13 24 -2.94 9.66
 1 -32 27 0.63 5.68
 -1 41 -6 22.74 4.99
 -2 43 -5 200.57 11.44
 -2 44 -5 -0.44 6.55
 5 31 -4 294.4 15.65
 -3 32 -3 11.17 7.31
 5 23 -3 30.86 8
 -3 23 -2 228.38 12.39
 -4 30 -1 -0.96 7.72
 5 13 -1 5.12 7.62
 6 22 -1 63.14 9.94
 3 1 0 221.68 11.79
 6 17 0 119.82 11.15
 -5 34 1 59.4 10.47
 -4 17 1 506.33 22.53
 5 6 1 16.4 8.75
 -5 25 2 18.9 8.14
 5 3 2 100.02 9.5
 4 -4 3 86.6 9.73
 -6 33 4 42.76 9.55
 -3 -1 4 41.43 6.78
 5 -2 4 -0.16 7.8
 -5 11 5 23.21 8.45
 -6 20 6 -1.14 10.46
 -3 -8 7 73.53 7.62
 -6 12 8 119.82 11.44
 -5 2 8 456.19 21.14
 -4 -5 8 1277.76 51.52
 -3 -10 8 639.38 26.86
 -6 9 9 33.83 10.54
 -4 -7 9 832.8 34.5
 4 -15 9 81.41 8.81
 -6 6 10 -6.47 10.41
 6 -8 10 14.88 10.21
 -5 -8 13 30.62 8.24
 -4 -15 14 50.19 6.84
 -6 -4 15 1.08 9.2
 -5 -11 15 -1.33 8.98
 3 -25 16 3.05 8.38
 -2 -25 17 6.56 3.82
 5 -20 17 2.27 8.63
 -6 -8 18 35.4 9.21
 4 -24 18 138.43 10.89
 3 -28 21 58.94 8.66
 2 -30 22 0.43 6.65
 4 -26 22 2.59 9.13
 -4 -23 23 26.8 6.51
 -5 -19 24 25.53 7.55
 3 -29 24 23.28 8.44
 2 -31 26 22.93 7.55
 -6 -15 28 1.27 9.46
 2 27 -6 104 6.54
 3 31 -6 478.18 20.54
 -2 41 -5 169.86 10.11
 -2 42 -5 4.47 6.46
 4 29 -5 5.6 6.37
 -2 27 -4 397.16 17.77
 1 14 -4 1198.66 46.84
 -3 31 -3 315.92 15.38
 -2 20 -3 241.66 12.3
 4 16 -3 89.41 8.43
 6 29 -2 10.94 9.42
 -2 10 -1 1339.89 53.09
 -4 22 0 4.97 8.01
 -5 33 1 43.13 9.39
 6 10 2 13.09 10.14
 -5 19 3 275.38 14.88
 -2 -3 3 1120.48 44.44
 -6 32 4 0.16 9.24
 4 -6 4 -1.08 7.39
 6 4 4 92.73 10.52
 4 -8 5 73.63 8.51
 5 -4 5 25.2 7.94
 -3 -6 6 1.88 6.72
 4 -10 6 57.75 8.3
 5 -6 6 -2.86 7.97
 -6 15 7 64.36 10.44
 -4 -3 7 230.87 13.02
 5 -8 7 56.34 9.03
 0 -19 9 304.54 12.35
 6 -6 9 4.59 9.77
 -4 -9 10 177.62 10.74
 1 -22 11 255.15 11.49
 3 -20 11 32.02 7.64
 5 -14 11 -4.11 9.48
 5 -19 16 10.53 9.45
 -6 -7 17 0.65 8.51
 -3 -24 19 16.14 5.46
 5 -21 19 33.11 9.9
 2 -29 20 197.97 11.43
 4 -25 20 1.99 8.34
 -5 -18 22 1.61 7.34
 -6 -14 25 32.51 9.34
 -4 -24 25 23.66 6.59
 -5 -20 26 2.2 7.3
 -2 -30 27 0.31 3.77
 -1 40 -6 108.08 7.05
 -2 40 -5 0.08 6.25
 5 32 -4 6.87 8.47
 3 12 -3 501.49 21.69
 5 24 -3 8.78 7.61
 2 6 -2 0.01 4.43
 3 8 -2 266.14 13.12
 5 18 -2 0.91 8.11
 6 30 -2 22.13 9.4
 -4 29 -1 149.72 10.72
 4 8 -1 -2.49 7.93
 6 23 -1 9.82 8.95
 -3 12 0 665.63 28.07
 6 18 0 -2.27 10.07
 -5 32 1 0.54 8.53
 -3 8 1 206.24 11.93
 -5 24 2 93.57 9.47
 -4 12 2 372.04 17.91
 6 7 3 137.23 11.73
 -6 31 4 55.36 9.89
 -5 14 4 43.07 8.49
 -4 5 4 2.95 9.28
 -6 24 5 80.62 10.85
 -4 2 5 758.66 32.19
 6 2 5 171 12.54
 -6 19 6 199.23 14.42
 -5 7 6 160.65 11.19
 -2 -10 6 2687.69 104.99
 2 -14 6 98.65 7.51
 -5 4 7 91.5 10.02
 5 -11 9 24.42 8.28
 -5 -3 10 260.97 14.13
 -2 -17 10 167.69 8.95
 4 -16 10 105.32 9.26
 -6 3 11 15.67 10.14
 3 -21 12 85.84 7.96
 5 -15 12 73.49 10.04
 6 -10 12 83.15 10.89
 -6 -1 13 25.56 9.16
 -3 -18 13 14.01 5.53
 -2 -21 13 41.74 4.5
 5 -16 13 25.46 9.32
 -5 -10 14 155.19 11.3
 5 -17 14 6.82 8.84
 3 -24 15 250.13 13.83
 5 -18 15 7.69 9.57
 -6 -6 16 -6.15 9.02
 4 -23 17 23.34 8.54
 -4 -22 21 46.01 7.38
 -3 -26 22 29.09 5.5
 -6 -13 23 -2.81 9.12
 1 -31 23 97.04 7.35
 4 -26 23 8.65 9.41
 3 -29 25 35.85 9.16
 -6 -15 27 -2.99 9.3
 -1 39 -6 21.09 4.92
 -2 39 -5 98.95 7.88
 2 20 -5 94.09 6.5
 3 23 -5 205.17 10.78
 4 30 -5 2.42 6.48
 3 17 -4 979.84 39.74
 4 22 -4 396.81 18.17
 5 33 -4 133.34 11.37
 -3 30 -3 15.96 6.86
 6 31 -2 24.7 9.3
 5 14 -1 411.43 19.67
 -2 6 0 149.88 8.38
 5 10 0 391.49 18.8
 -5 31 1 51.97 9.84
 -4 16 1 150.94 10.3
 6 14 1 4.54 9.11
 3 -4 2 32 7.14
 4 -1 2 8.94 8.1
 -5 18 3 1.2 8.06
 -4 8 3 144.58 10.84
 2 -8 3 731.61 29.71
 5 1 3 31.14 8.55
 -6 30 4 3.59 9.06
 -6 23 5 32.94 10.82
 -5 10 5 161.36 11.24
 6 0 6 193.14 13.4
 -2 -12 7 240.41 11.13
 3 -14 7 495.87 21.98
 6 -2 7 56.94 10.2
 -6 11 8 8.45 9.57
 4 -13 8 60.17 7.82
 6 -4 8 3.98 9.26
 -6 8 9 22.54 10.31
 -5 -1 9 15.57 8.41
 2 -20 10 131.95 8.23
 -4 -11 11 3.57 7.07
 -5 -7 12 189.88 11.85
 -4 -14 13 179.24 10.58
 3 -22 13 107.44 8.81
 -6 -3 14 94.05 10.8
 3 -23 14 8.04 7.14
 1 -27 16 47.73 5.4
 2 -27 17 2.03 6.81
 -5 -15 18 71.81 8.71
 -5 -16 19 8.58 7.85
 -3 -27 24 -0.29 4.96
 3 -29 26 13.48 8.74
 0 -32 27 -0.29 4.21
 3 32 -6 0.39 5.68
 -4 42 -2 24.33 9.51
 -4 43 -2 22.47 9.52
 -4 44 -2 23.07 9.51
 -4 45 -2 8.83 9.15
 -4 46 -2 19.39 9.19
 -3 22 -2 -2.03 7.28
 5 19 -2 207.69 12.61
 -4 28 -1 121.17 9.88
 6 24 -1 76.89 10.29
 -4 21 0 416.16 19.23
 2 -3 1 214.23 10.44
 4 2 1 193.59 12.38
 5 7 1 24.66 8
 5 4 2 34.22 8.27
 6 11 2 37.27 9.53
 -6 29 4 30.9 9.8
 2 -10 4 455.81 19.3
 6 5 4 23.94 9.43
 -3 -4 5 1.84 6.73
 -2 -8 5 1490.39 58.67
 2 -12 5 6.55 5.7
 -6 18 6 0.76 9.63
 -4 -1 6 0.57 7.5
 -6 14 7 44.2 9.8
 -5 1 8 9.76 7.61
 5 -9 8 -1.55 7.77
 3 -17 9 395.63 18.22
 -6 5 10 1.76 9.1
 6 -7 10 135.52 12.61
 4 -17 11 0.47 7.39
 -6 -5 15 104.57 10.9
 0 -26 15 383.98 15.58
 4 -22 16 10.84 8.62
 -5 -14 17 67.52 9.08
 -6 -9 18 11.38 8.78
 3 -26 18 11.69 7.92
 5 -20 18 -2.24 8.52
 -6 -10 19 30.36 9.68
 4 -24 19 57.21 9
 -6 -11 20 17.26 9.57
 -5 -17 20 25.22 7.83
 4 -25 21 0.37 8.38
 3 -28 22 47.01 8.33
 -5 -19 23 5 7.02
 2 -30 23 -0.65 6.1
 -6 -14 24 37.28 9.29
 4 -26 24 18.3 9.3
 -5 -20 25 10.74 7.68
 -6 -15 26 9.14 9.24
 -5 -21 28 1.8 8.12
 -4 -25 28 0 4.78
 -1 38 -6 211.67 10.43
 -2 38 -5 3.48 5.69
 -1 26 -5 767.38 30.9
 -2 26 -4 433.05 18.93
 5 34 -4 -0.34 8.96
 4 17 -3 135.39 9.57
 5 25 -3 7.52 7.66
 -4 40 -2 59.99 10.03
 -4 41 -2 31.86 9.54
 6 32 -2 -0.26 9.18
 6 19 0 179.7 13.51
 -5 30 1 13.17 9.6
 6 15 1 110.62 11.02
 -6 39 3 -0.47 9.98
 -6 40 3 32.88 9.5
 -6 41 3 -3.78 9.54
 3 -6 3 68.57 8.49
 4 -3 3 -1.58 7.9
 6 8 3 6.9 9.29
 -6 28 4 30.03 10.65
 -5 13 4 1.49 8.3
 5 -1 4 54.65 8.56
 -6 22 5 49.99 10.12
 4 -11 7 143.92 10.62
 5 -7 7 20.57 8.65
 -6 10 8 57.36 11.16
 6 -5 9 88.94 11.7
 -3 -14 10 468.72 20.23
 1 -23 12 2.01 4.32
 4 -18 12 10.08 7.76
 -5 -9 13 39.83 8.4
 0 -24 13 156.78 7.09
 -7 4 15 8.02 8.39
 4 -21 15 179.08 12.01
 -5 -13 16 4.34 8.57
 -4 -18 16 0.68 6.7
 -6 -8 17 18.34 8.8
 -4 -19 17 131.21 9.5
 5 -19 17 27.46 8.88
 -4 -20 18 20.31 7.17
 -2 -26 18 31.47 4.3
 3 -27 20 9.18 7.7
 -6 -12 21 -5.6 8.39
 0 -31 23 11.56 3.73
 4 -26 25 20.19 9.98
 -2 37 -5 3.24 5.89
 4 31 -5 31.84 6.92
 -1 19 -4 10.89 4.1
 4 23 -4 0.5 7.13
 5 35 -4 11.22 8.81
 -3 29 -3 185.24 11.24
 -2 19 -3 615.19 25.7
 -4 39 -2 -3.1 9.2
 6 33 -2 4.13 9.33
 -4 27 -1 56.41 8.66
 2 3 -1 474.22 19.78
 3 5 -1 152.67 9.75
 5 15 -1 21.92 8.12
 6 25 -1 0.19 9.57
 -5 45 0 2.33 8.99
 -5 46 0 18.95 9.06
 -5 47 0 -4.12 9.19
 -5 29 1 108.03 10.23
 -1 -1 1 33.63 4.22
 3 -1 1 105.84 8.23
 -4 11 2 99.79 9.52
 -3 4 2 345.86 16.03
 1 -6 2 531.4 21.57
 -6 37 3 -0.78 9.64
 -6 38 3 60.44 9.95
 -5 17 3 236.09 13.7
 -3 1 3 99.55 8.03
 -4 4 4 268.47 14.95
 -5 9 5 202.39 12.48
 5 -3 5 167.91 11.57
 6 3 5 7.39 9.63
 -6 17 6 213.37 14.12
 -5 6 6 5.81 7.96
 3 -12 6 621.34 26.62
 5 -5 6 122.48 9.91
 -6 13 7 12.65 9.35
 6 -3 8 83.16 11.45
 -6 7 9 62.71 10.27
 -6 2 11 187.61 12.86
 5 -13 11 25.93 9.36
 -4 -13 12 11.1 6.95
 -3 -17 12 477.64 20.45
 -7 8 13 16.3 10.53
 -6 -2 13 12.75 8.74
 4 -19 13 102.29 10.4
 0 -25 14 11.02 2.85
 4 -20 14 -1.57 8.9
 -5 -12 15 280.47 15.49
 -4 -17 15 212.72 11.65
 1 -26 15 103.46 6.75
 2 -26 16 257.34 13.23
 -2 -28 21 71.06 5.09
 1 -30 21 -0.15 5.33
 -6 -13 22 0.74 9.32
 -4 -23 22 17.71 6.26
 -4 -24 24 13.88 6.24
 -6 -15 25 3.85 9.3
 4 -26 26 23.83 10.1
 -5 -21 27 10.78 7.6
 -4 -25 27 -1.4 6.27
 -3 -28 27 -0.01 5.18
 -6 -16 28 1.24 10.14
 2 28 -6 369.62 15.78
 3 33 -6 252.01 12.49
 3 24 -5 4.33 5.38
 2 15 -4 362.3 15.53
 5 36 -4 17.14 8.77
 5 26 -3 14.65 7.63
 -4 37 -2 5.8 8.41
 -4 38 -2 112.33 10.42
 -3 21 -2 806.01 33.6
 4 13 -2 74.78 8.35
 5 20 -2 35.6 8.03
 6 34 -2 42.83 10.03
 4 9 -1 213.5 12.53
 -5 41 0 14.63 9.54
 -5 42 0 13.58 10.25
 -5 43 0 3.02 9.35
 -5 44 0 0.64 8.84
 -3 11 0 192.6 11.64
 -1 2 0 209.61 9.89
 2 0 0 745.42 30.14
 3 2 0 1126.81 45.32
 6 20 0 12.66 9.85
 -4 15 1 199.48 12.24
 6 12 2 24.02 9.08
 -6 36 3 90.86 10.43
 -4 7 3 92.43 10.16
 5 2 3 63.08 8.86
 -6 27 4 8.47 9.23
 3 -8 4 83.98 8.04
 4 -5 4 57.18 8.3
 6 6 4 7.62 9.47
 -6 21 5 65.49 10.45
 -4 1 5 4.04 8.32
 3 -10 5 206.84 11.57
 4 -7 5 176.72 11.22
 0 -14 6 1977.82 76.84
 4 -9 6 355.18 17.02
 6 1 6 0.29 9.35
 -5 3 7 6.2 8.55
 6 -1 7 10.87 9.36
 -4 -6 8 8.48 7.04
 -5 -2 9 174.41 11.63
 5 -10 9 96.31 9.6
 -6 4 10 47.96 9.75
 3 -18 10 13.79 6.96
 -5 -6 11 1.39 7.81
 2 -21 11 323.2 14.87
 -7 10 12 50.79 9.89
 -2 -20 12 212.71 9.85
 5 -14 12 11.46 8.33
 6 -9 12 4.6 9.85
 1 -24 13 740.77 29.93
 -6 -4 14 -3.94 8.72
 1 -25 14 20.1 4.72
 5 -17 15 0.14 8.34
 -6 -7 16 34.93 9.31
 5 -18 16 -2.52 8.23
 3 -25 17 3.19 7.56
 4 -23 18 3.2 8.21
 -4 -21 19 1.97 6.47
 5 -20 19 3.26 9.35
 2 -29 21 79.85 8.12
 4 -25 22 1.28 9.16
 -6 -14 23 11.61 8.73
 -2 -29 23 38.78 4.25
 3 -28 23 9.02 7.91
 -5 -20 24 0.84 7
 -1 37 -6 5.43 4.69
 1 27 -6 85.73 4.63
 -2 36 -5 0.06 5.63
 4 32 -5 12.22 6.86
 -3 44 -4 8.72 8.19
 3 18 -4 5.89 6.67
 5 37 -4 4.06 8.6
 -3 28 -3 40.54 7.33
 3 13 -3 177.19 10.23
 4 18 -3 2.8 6.8
 -4 36 -2 138.61 10.89
 3 9 -2 48.23 6.82
 6 35 -2 2.03 9.71
 -4 26 -1 109.39 9.13
 6 26 -1 50.13 10.2
 -5 39 0 -0.49 9.32
 -5 40 0 16.27 9.66
 -5 28 1 114.61 11.25
 -3 7 1 234.08 12.9
 5 8 1 81.54 8.88
 6 16 1 3.42 9.07
 4 0 2 437.16 20.75
 5 5 2 256.6 14.22
 -6 35 3 3.54 8.85
 6 9 3 60.06 9.97
 -6 26 4 39.19 10.98
 -5 12 4 24.35 8.2
 -3 -2 4 233.43 12.35
 -2 -6 4 57.53 5.38
 -6 16 6 3.76 9.44
 -4 -4 7 14.53 7.71
 -6 9 8 52.23 9.74
 -4 -10 10 227.42 12.4
 6 -6 10 1.71 10.02
 -7 7 13 -2.8 10.13
 5 -15 13 95.4 10.59
 -7 5 14 3.34 8.8
 -5 -11 14 -2.09 7.76
 -4 -16 14 74.64 7.47
 5 -16 14 61.75 9.71
 -7 3 15 27.53 9.35
 2 -25 15 24.46 6.21
 -5 -19 22 -2.19 7
 1 -31 24 60.21 6.69
 2 -30 24 6.44 7.07
 -5 -21 26 5.76 8.04
 -2 -30 26 -1.59 3.65
 -6 -16 27 7.99 9.6
 3 34 -6 5.11 5.65
 -3 42 -4 8 8.41
 -3 43 -4 130.97 10.68
 -2 25 -4 72.82 7.6
 4 24 -4 367.97 17.27
 5 38 -4 6.5 8.2
 5 27 -3 90.28 9.76
 -1 9 -2 1065.53 41.99
 6 36 -2 108.2 11.35
 -2 9 -1 436.95 18.63
 6 27 -1 22.47 9.73
 -5 38 0 66.35 10.27
 6 21 0 121.82 11.32
 -5 27 1 10.8 9.03
 -2 2 1 353.39 15.47
 4 3 1 304.13 16.02
 -6 34 3 34.08 9.27
 -5 16 3 1.7 8.89
 5 0 4 -0.13 8.16
 -6 20 5 6.66 9.58
 6 4 5 75.72 10.64
 -6 12 7 19.43 9.57
 -3 -9 7 272.37 13.68
 -5 0 8 857.06 36.25
 5 -8 8 89.6 9.32
 -6 6 9 13.17 9.34
 1 -19 9 859.92 34.36
 6 -4 9 0.8 9.04
 4 -15 10 41.18 7.89
 -7 12 11 15.06 9.45
 3 -19 11 282.73 14.41
 -7 9 12 1.05 10.16
 -5 -8 12 3.22 7.92
 2 -22 12 10.68 6.09
 2 -24 14 155.78 9.27
 -6 -6 15 -2.62 9.05
 -7 1 16 4.91 10.05
 3 -24 16 76.08 9.21
 4 -22 17 82.22 9.8
 -6 -10 18 65.34 9.41
 5 -19 18 70.02 10.68
 -6 -11 19 -2.55 9.39
 3 -26 19 48.7 8.26
 -6 -12 20 7.38 9.05
 3 -27 21 3.24 7.66
 4 -25 23 1.86 8.72
 -6 -15 24 14.87 9.35
 3 -28 24 7.25 8.26
 -4 -25 26 1.76 6.13
 -1 36 -6 381.21 16.48
 0 29 -6 70.86 4.41
 -2 35 -5 64.69 6.79
 4 33 -5 32.46 7.32
 -3 40 -4 65.55 8.33
 -3 41 -4 94.52 9.68
 -4 35 -2 2.72 7.99
 1 6 -2 27.77 4.22
 5 21 -2 93.85 9.39
 6 37 -2 3.42 8.88
 -3 15 -1 237.31 13.18
 5 16 -1 127.42 10.5
 -5 37 0 -3.64 9.54
 -4 14 1 31.17 7.79
 6 17 1 154.64 12.34
 -4 10 2 123.73 10.22
 -2 -1 2 236.72 11.37
 2 -5 2 1.26 5.22
 3 -3 2 942.55 38.42
 -6 33 3 7.74 10.01
 6 7 4 44.01 10.64
 -5 8 5 130.99 10.59
 5 -2 5 96 9.39
 -5 5 6 227.96 13.33
 -4 -2 6 238.65 13.65
 -3 -7 6 906.96 36.99
 6 2 6 125.99 11.63
 5 -6 7 8.32 7.73
 4 -12 8 95.1 9.37
 6 -2 8 1.43 9.31
 -6 1 11 10.56 9.9
 -6 -3 13 81.02 10.05
 2 -23 13 58.16 6.71
 -3 -21 15 119.25 7.54
 -3 -22 16 132.73 8.05
 -6 -9 17 0.37 8.44
 -5 -15 17 97.07 9.35
 -5 -16 18 1.25 7.48
 -5 -17 19 55.91 8.56
 2 -30 25 0.59 7.31
 -6 -16 26 9.37 9.6
 -3 -28 26 3.65 5.23
 2 21 -5 337.34 14.75
 3 25 -5 15.8 5.65
 4 34 -5 69.5 7.92
 -3 39 -4 27.74 7.97
 -3 27 -3 149.33 9.52
 -2 18 -3 6.13 5.63
 5 28 -3 8.12 8.55
 -4 34 -2 88.61 9.4
 -3 20 -2 11.4 7.99
 -2 13 -2 229.89 11.17
 4 14 -2 264.42 13.78
 4 10 -1 1.41 8.07
 6 28 -1 66.43 10.6
 -5 35 0 0.02 9.74
 -5 36 0 110.21 11.34
 6 22 0 14.81 9.12
 -5 26 1 209.76 12.94
 -5 20 2 39.1 8.23
 -6 32 3 5.38 10.05
 -5 15 3 41.26 8.56
 4 -2 3 765.7 32.42
 5 3 3 283.66 15.36
 6 10 3 41.73 9.65
 -6 19 5 104.64 11.26
 -6 15 6 86.77 11.47
 5 -4 6 29.9 8.09
 -5 2 7 304.95 15.81
 2 -15 7 234.74 11.86
 6 0 7 65.1 11.14
 -6 8 8 19.76 9.2
 2 -18 9 5.08 6.55
 -7 14 10 6.61 9.47
 -6 3 10 -1.56 10.09
 6 -5 10 105.43 11.58
 -7 11 11 9.08 9.69
 -4 -12 11 484.42 21.43
 -3 -16 11 34.81 5.72
 4 -16 11 202.15 12.21
 5 -12 11 24.34 8.71
 3 -20 12 8.83 6.76
 6 -8 12 17.85 9.98
 -7 6 13 2.89 9.22
 -5 -10 13 98.35 10.05
 -4 -15 13 10.71 6.37
 -7 4 14 23.78 9.65
 -6 -5 14 201.67 13.54
 3 -22 14 146.18 10.53
 -7 2 15 29.79 9.33
 3 -23 15 22.59 8.03
 -5 -14 16 93.98 9.56
 4 -21 16 55.25 9.41
 -3 -23 17 1.68 5.15
 5 -18 17 -0.52 8.76
 4 -23 19 6.19 8.15
 -5 -18 20 2.16 7.27
 -3 -26 21 26.26 5.37
 0 -30 21 0.58 3.67
 4 -24 21 11.12 8.63
 -6 -14 22 2.61 8.66
 -5 -20 23 7.71 7.58
 -4 -24 23 4.38 6
 -3 -27 23 1.87 5
 4 -25 24 -1.95 9.01
 -5 -21 25 34.31 8.09
 3 -28 25 -1.51 8.24
 3 35 -6 78.61 6.78
 -2 34 -5 2.11 5.84
 -1 25 -5 79.82 6.04
 -3 38 -4 112.35 9.47
 4 25 -4 1.66 7.23
 1 10 -3 1161.1 45.44
 4 19 -3 119.27 9.34
 -4 33 -2 16.58 8.63
 2 7 -2 2413.71 94.42
 5 22 -2 120.04 9.78
 3 6 -1 115.46 8.67
 5 17 -1 121.54 10.28
 6 29 -1 35.91 9.93
 -5 34 0 51.2 10.34
 -2 5 0 730 29.61
 5 9 1 41.41 8.35
 5 6 2 -1.11 8.05
 -6 31 3 -4.16 9.39
 -4 6 3 9.28 8.38
 -5 11 4 121.46 10.83
 -4 3 4 5.81 8.37
 -3 -5 5 1470.1 58.53
 6 5 5 1.83 9.45
 -6 11 7 19.39 9.43
 3 -13 7 193.83 11.61
 4 -10 7 4.14 7.52
 -6 5 9 28.02 9.42
 -5 -3 9 178.05 11.99
 -3 -13 9 80.54 7.86
 5 -9 9 76.2 9.27
 -7 8 12 8.1 9.49
 4 -17 12 37.42 8.05
 5 -13 12 -2.94 9.4
 3 -21 13 20.64 7.48
 -3 -20 14 4.41 4.93
 -5 -13 15 -1.91 8.05
 4 -20 15 -0.28 8.75
 -7 0 16 8.57 9.31
 -6 -8 16 23.53 8.94
 5 -17 16 12.9 9.68
 1 -28 18 49.45 6.32
 2 -27 18 15.22 6.95
 5 -19 19 47 9.55
 -4 -23 21 13.29 6.26
 2 -29 22 46.09 7.29
 -6 -16 25 15.03 8.88
 -4 -25 25 1.14 6.1
 1 -31 25 40.49 6.46
 4 -25 25 4.02 9.8
 2 -30 26 2.61 7.57
 3 -28 26 10.24 8.66
 3 -28 27 9.43 9
 -6 -17 28 19.35 9.75
 -1 35 -6 31.54 4.9
 2 29 -6 -0.26 4.08
 1 20 -5 270.17 11.16
 4 35 -5 6.61 7.51
 -3 37 -4 7.76 7.03
 -2 24 -4 597.76 25.12
 3 19 -4 783.1 32.29
 -3 26 -3 53.72 7.13
 3 14 -3 334.48 15.64
 5 29 -3 187.2 12.2
 -4 24 -1 92.06 9.41
 -1 5 -1 1284.47 50.52
 -3 10 0 512.06 22.32
 6 23 0 11.37 8.86
 -5 25 1 7.25 8.07
 3 0 1 1348.11 53.9
 6 18 1 -2.06 10.19
 -5 19 2 186.53 12.04
 -3 3 2 19.63 6.51
 -1 -4 2 531.22 21.52
 -6 30 3 -0.71 9.34
 -3 0 3 913.99 37.21
 3 -5 3 787.1 32.5
 -6 23 4 13.68 9.26
 4 -4 4 141.84 10.28
 5 1 4 50.87 9.26
 6 8 4 25.88 10.26
 -6 18 5 1.3 9.44
 -4 0 5 1179.84 48.09
 4 -6 5 6.35 7.81
 -6 14 6 5.22 9.41
 1 -14 6 682.49 27.35
 4 -8 6 41.02 7.55
 -5 -1 8 3.39 8.43
 -4 -7 8 861.21 35.66
 -2 -16 9 1.04 4.7
 3 -16 9 35.6 6.62
 6 -3 9 52.7 9.94
 -7 13 10 0.22 10.51
 -6 0 11 244.73 15.28
 -5 -7 11 322.24 16.34
 6 -6 11 -1.8 9.39
 -6 -2 12 78.66 10.66
 4 -18 13 -0.23 8.28
 5 -14 13 46.2 9.56
 4 -19 14 212.3 13.54
 5 -15 14 -4.84 9.1
 -6 -7 15 76.93 10.2
 5 -16 15 61.89 9.7
 -3 -24 18 188.86 10.12
 3 -25 18 2.82 7.41
 -2 -27 19 32.88 4.1
 -5 -19 21 14.06 7.56
 3 -27 22 3.77 8.25
 -6 -15 23 16.67 8.66
 -6 -17 27 8.52 9.38
 2 -30 27 -2.05 7.69
 3 36 -6 18.1 5.51
 -2 33 -5 173.15 9.82
 4 36 -5 135.95 9.84
 4 26 -4 351.49 16.8
 5 30 -3 -1.98 8.37
 -4 32 -2 35.42 7.86
 -3 14 -1 22.23 7.79
 6 30 -1 10.71 9.52
 -5 33 0 2.14 9.7
 3 3 0 494.04 21.41
 -4 13 1 74.61 8.65
 -6 42 2 6.59 9.68
 -4 9 2 295.66 15.57
 4 1 2 20.17 9.34
 -6 29 3 6.5 9.53
 -5 14 3 -2.46 8.31
 -2 -4 3 -0.85 4.74
 1 -8 3 1170.13 46.04
 2 -7 3 817.4 33.04
 6 11 3 18.72 10.34
 -5 7 5 433.18 20.56
 -5 4 6 15.06 8.24
 2 -13 6 154.52 9.22
 3 -11 6 13.44 7.87
 6 3 6 50.09 10.93
 -4 -5 7 315.13 15.35
 6 1 7 15.9 9.5
 5 -7 8 1.17 8.03
 6 -1 8 21.32 9.62
 -7 16 9 0.56 8.54
 -6 2 10 153.32 12
 -7 10 11 16.39 10.49
 -2 -19 11 273.8 12.11
 -4 -14 12 386.96 17.85
 -6 -4 13 18.97 9.78
 -3 -19 13 431.32 18.72
 -7 3 14 8.94 9.28
 -7 1 15 6.78 10.14
 -4 -19 16 168.8 10.45
 -7 -2 17 8.34 9.97
 -4 -20 17 0.71 6.99
 -6 -11 18 -2.16 8.27
 4 -22 18 69.01 9.24
 5 -18 18 2.65 8.89
 -6 -12 19 43.46 9.24
 -6 -13 20 1.61 8.84
 2 -28 20 3.97 6.92
 1 -30 22 -2.62 5.54
 4 -24 22 3.14 9.18
 -5 -22 27 6.36 7.5
 3 26 -5 6.39 5.47
 -3 36 -4 109.46 8.98
 -1 18 -4 19.52 4.31
 -4 31 -2 63.57 8.97
 -3 19 -2 1245.61 50.32
 3 10 -2 1135.01 45.67
 4 15 -2 126.55 9.42
 5 23 -2 1.47 7.57
 -4 23 -1 35.27 7.73
 5 18 -1 4.24 8.11
 6 31 -1 48.95 10.5
 -5 32 0 16.37 9.69
 6 24 0 48.44 10.57
 -5 24 1 184.79 12.14
 -3 6 1 117 9.15
 4 4 1 278.15 15.26
 5 10 1 488.92 22.27
 6 19 1 174.68 12.75
 -6 39 2 -2.39 9.75
 -6 40 2 22.57 9.27
 -6 41 2 4.21 9.82
 6 15 2 96.89 10.47
 5 4 3 14.22 8.01
 -6 22 4 44.61 10.05
 -5 10 4 14.81 8.4
 0 -10 4 28.12 2.25
 3 -7 4 561.3 24.2
 3 -9 5 125.75 9.21
 5 -1 5 33.91 8.09
 5 -3 6 21.46 8.02
 -6 10 7 16.71 10.07
 -5 1 7 -2.43 7.79
 5 -5 7 29.56 8.02
 -6 7 8 168.89 13.12
 4 -14 10 384.24 18.42
 6 -4 10 21.45 9.52
 -7 7 12 19.01 9.46
 -5 -9 12 99.35 9.11
 -5 -12 14 252.64 14.16
 -4 -18 15 2.89 6.27
 -7 -1 16 3.12 10.12
 -6 -10 17 48.73 10.13
 -4 -21 18 55.72 7.13
 3 -27 23 17.95 8.1
 -6 -16 24 26.58 8.71
 -5 -21 24 15.48 7.36
 -3 -28 25 21.33 5.33
 1 -31 26 12.52 6.28
 3 37 -6 3.7 5.63
 -3 35 -4 28.47 7.01
 2 16 -4 204.38 9.99
 -3 25 -3 18.58 6.87
 4 20 -3 40.93 7.06
 5 31 -3 223.37 14.08
 6 32 -1 3.13 9.07
 -5 31 0 11.25 8.66
 -4 17 0 553.75 24.32
 5 14 0 488.17 22.74
 1 -3 1 338.66 14.59
 2 -2 1 1110.33 44.2
 -6 38 2 67.95 10.04
 -5 18 2 0.09 7.78
 5 7 2 229.65 13.31
 -6 28 3 26.78 10.76
 4 -1 3 1.92 8.53
 6 12 3 70.55 10.45
 -3 -3 4 363.23 16.42
 2 -9 4 814.96 32.97
 6 9 4 26.3 10.47
 -6 17 5 160.13 13.44
 2 -11 5 44.06 6.25
 6 6 5 13.57 10.22
 -6 13 6 3.46 9.36
 -4 -3 6 1.18 7.5
 4 -11 8 55.93 8.29
 -7 15 9 27.82 10.01
 -6 4 9 33.39 10.52
 -7 12 10 0.32 9.28
 -4 -11 10 45.93 7.11
 1 -20 10 6.69 4.96
 2 -19 10 299.37 14.08
 3 -17 10 340.39 16.39
 -7 9 11 29.05 9.67
 5 -11 11 30 8.86
 -6 -6 14 6.27 9.38
 -6 -9 16 15.04 8.77
 2 -26 17 152.92 10
 3 -24 17 -3.24 8.11
 4 -21 17 46.41 9.12
 5 -17 17 34.8 9.89
 -7 -4 18 0.24 8.02
 1 -29 20 -3.29 5.63
 -5 -20 22 8.87 7.51
 2 -29 23 35.12 7.53
 4 -24 23 7.11 9.36
 -6 -17 26 -1.05 9.07
 -1 34 -6 150.18 8.17
 -2 32 -5 3.87 6.01
 4 27 -4 4.34 6.69
 -2 17 -3 598.51 24.93
 -4 30 -2 -0.82 7.42
 5 24 -2 99.36 10.02
 2 4 -1 413.21 17.66
 6 33 -1 20.85 9.36
 -5 30 0 0 9.41
 6 25 0 4.44 10.07
 -5 23 1 8.7 7.86
 6 20 1 12.78 9.51
 -6 36 2 92.99 11.46
 -6 37 2 5.36 9.9
 -6 27 3 2.04 9.44
 -5 13 3 0.16 8.54
 -4 5 3 162.79 11.36
 -6 21 4 44.26 9.9
 -4 2 4 874.93 36.54
 1 -10 4 2665.09 103.89
 -5 6 5 52.61 9.2
 -1 -11 5 169.32 7.43
 0 -12 5 382.22 15.08
 1 -12 5 1837.52 71.86
 6 4 6 23.32 9.78
 -6 9 7 93.13 11.49
 6 2 7 59.79 11.01
 3 -14 8 334.09 15.5
 6 0 8 4.74 10.52
 -5 -4 9 63.23 8.88
 5 -8 9 20.94 8.92
 6 -2 9 7.57 9.29
 -3 -15 10 24.91 5.64
 4 -15 11 8.01 7.54
 6 -5 11 56.81 9.95
 5 -12 12 1.78 9.06
 -5 -11 13 13.88 8.61
 -7 2 14 67.32 10.21
 -4 -17 14 226.6 12.05
 5 -16 16 6.56 8.59
 -7 -3 17 20.64 10.19
 -5 -16 17 18.82 7.92
 -5 -17 18 108.25 9.44
 -4 -22 19 75.86 7.7
 -3 -25 19 -0.34 5.17
 -6 -15 22 30.39 9.76
 -4 -24 22 5.96 6.04
 -4 -25 24 6.71 6.08
 0 -31 24 19.76 4.31
 4 -24 24 13.3 9.68
 -5 -22 26 0.06 7.14
 -4 -26 27 28.59 6.7
 1 -31 27 -1.31 6.44
 3 38 -6 25.1 5.92
 2 22 -5 664.74 27.01
 4 39 -5 -0.39 7.61
 -3 34 -4 25.44 7.51
 -2 23 -4 158.4 9.87
 3 20 -4 -2.08 6.69
 5 32 -3 1.34 8.4
 -2 12 -2 1350.84 53.56
 -4 22 -1 135.8 10.33
 -2 8 -1 82.52 6.55
 5 19 -1 79.07 8.98
 -3 9 0 99.42 8.89
 2 1 0 3.41 4.78
 6 26 0 68.21 10.97
 -4 12 1 11.52 7.7
 -6 35 2 2.41 8.7
 -5 17 2 258.63 14.84
 3 -2 2 7.83 6.52
 6 16 2 6.72 10.48
 -6 26 3 53.26 11.2
 -5 9 4 384.38 18.91
 4 -3 4 3.4 7.27
 5 2 4 9.64 8.27
 -6 16 5 28.36 9.89
 -6 12 6 5.64 9.24
 -5 3 6 158.84 10.98
 -2 -11 6 69.92 5.61
 4 -9 7 537.36 23.67
 -6 6 8 6.72 9.17
 -5 -2 8 446.46 20.69
 5 -6 8 2.02 8.67
 -7 14 9 6.08 10.48
 -7 11 10 18.73 9.72
 -6 1 10 0 8.95
 -5 -8 11 -6.25 7.71
 3 -18 11 19.03 7.2
 -7 6 12 1.04 10.28
 -6 -3 12 52.88 10.29
 -3 -18 12 7.83 5.14
 5 -13 13 -6.38 8.49
 5 -14 14 146.76 11.95
 -7 0 15 28.31 10.5
 -6 -8 15 4.4 9.02
 5 -15 15 -0.45 8.86
 -5 -15 16 21.83 8.37
 3 -23 16 13.75 7.66
 4 -20 16 11.49 8.72
 1 -27 17 51.77 6.14
 -5 -18 19 1.47 7.16
 3 -25 19 1.41 7.61
 4 -22 19 36.52 8.77
 5 -18 19 -0.59 8.85
 3 -26 21 73.77 9
 4 -23 21 10.36 8.64
 -6 -16 23 5.82 9.28
 3 -27 24 14.3 8.88
 -6 -17 25 -0.28 8.67
 4 -24 25 24.5 10.11
 2 30 -6 17.16 4.16
 3 39 -6 80.44 7.28
 -2 31 -5 821.14 33.53
 -1 24 -5 1005.98 39.98
 3 27 -5 123.49 8.06
 -3 33 -4 135.08 9.49
 -3 24 -3 206.31 11.39
 3 15 -3 131.06 9.42
 4 21 -3 133.02 9.82
 5 33 -3 74.56 10.08
 -4 29 -2 131.46 9.86
 -3 18 -2 -0.16 7.8
 4 16 -2 71.98 8.09
 5 25 -2 20.31 8.26
 -5 44 -1 -2.88 8.86
 -5 45 -1 -0.11 9.19
 -5 46 -1 26.28 9.01
 -3 13 -1 17.91 7.17
 1 3 -1 957.67 37.75
 3 7 -1 203.55 11.11
 6 34 -1 25.64 9.11
 -5 29 0 23.27 8.72
 -4 16 0 4.04 7.86
 4 8 0 168.05 11.02
 5 15 0 15 8.49
 -5 22 1 104.34 9.59
 5 11 1 15.2 8
 6 21 1 127.92 11.56
 -6 34 2 34.9 9.33
 -4 8 2 25.47 8.45
 4 2 2 408.33 19.52
 5 5 3 676.4 29.5
 6 13 3 2.71 9.12
 -6 20 4 16.12 9.63
 6 10 4 112.24 11.88
 -4 -1 5 12.59 8.87
 -2 -9 5 63 5.48
 4 -5 5 129.32 9.67
 5 0 5 96.13 9.71
 6 7 5 -0.54 9.45
 -3 -8 6 2.61 6.38
 4 -7 6 628.82 27.04
 -3 -10 7 502.05 21.75
 5 -4 7 151.08 11.4
 -6 3 9 9.24 9.19
 5 -9 10 65.91 9.27
 6 -3 10 33.78 9.44
 -7 8 11 16.5 9.82
 -4 -13 11 3.6 6.31
 2 -20 11 158.64 9.45
 4 -16 12 116.76 9.93
 -6 -5 13 155.75 12.57
 4 -17 13 95.23 9.68
 4 -18 14 5.09 8.15
 -5 -14 15 168.97 11.58
 3 -22 15 102.59 9.67
 4 -19 15 186.22 12.82
 -7 -2 16 5.53 9.11
 2 -25 16 4.88 6.48
 -6 -13 19 2.56 8.24
 2 -27 19 15.89 6.87
 2 -28 21 -0.23 6.84
 -3 -27 22 12.23 5.14
 -5 -21 23 1.21 6.98
 2 -29 24 3.89 7.36
 -2 -30 25 -1.1 3.41
 3 -27 25 11.43 8.51
 4 28 -4 155.03 10.13
 -4 42 -3 39.62 8.87
 -4 43 -3 5.5 8.89
 -4 44 -3 6.96 9.16
 -4 45 -3 1.61 8.61
 5 34 -3 -0.45 9.11
 -4 28 -2 138.03 10.11
 -5 41 -1 3.84 9.43
 -5 42 -1 19.61 9.5
 -5 43 -1 0.02 8.97
 -4 21 -1 264.97 14.37
 6 35 -1 14.47 9.08
 6 36 -1 44.84 9.56
 6 27 0 23.49 9.13
 -2 1 1 35.73 5.47
 3 1 1 93.08 7.97
 4 5 1 531.68 24.29
 -6 33 2 -1.91 9.01
 -3 2 2 1635.55 64.94
 5 8 2 38.09 8.57
 6 17 2 145.86 12.11
 -6 25 3 1.26 9.27
 -6 15 5 135.01 12
 -1 -13 6 236.75 9.85
 5 -2 6 174.16 11.59
 6 5 6 60.3 10.34
 -5 0 7 500.65 22.68
 -2 -13 7 74.26 5.75
 3 -12 7 509.42 22.61
 -7 17 8 49.3 10.28
 -4 -8 8 7.97 6.76
 1 -17 8 599.34 24.15
 -1 -18 9 3.29 2.62
 6 -1 9 11.11 9.58
 -5 -10 12 30.7 7.61
 3 -19 12 145.81 9.61
 -7 3 13 -2.93 9.32
 -4 -16 13 116 8.52
 3 -20 13 26.72 7.22
 -7 1 14 6.74 10.28
 -6 -7 14 156.13 12.29
 3 -21 14 0.97 6.6
 -6 -11 17 -1.01 9.31
 -7 -5 18 33.16 10.35
 -6 -12 18 64.26 9.34
 5 -17 18 63.37 10.05
 -6 -14 20 9.11 8.72
 4 -23 22 15.38 9.5
 1 -30 23 8.74 5.81
 -5 -22 25 12.15 7.18
 -4 -26 26 21.89 6.48
 3 -27 26 4.31 8.68
 -6 -18 27 2.58 9.32
 -1 33 -6 228.84 10.78
 -3 32 -4 4.24 6.59
 -4 41 -3 4.78 9.14
 5 26 -2 86.22 8.93
 -5 39 -1 10.46 9.42
 -5 40 -1 22.43 9.63
 5 20 -1 18.19 8.03
 6 37 -1 5.23 8.91
 -5 28 0 52.46 9.88
 1 0 0 296.19 12.66
 3 4 0 666.04 27.86
 -3 5 1 121.01 8.67
 6 22 1 3.22 10.16
 -6 32 2 3.51 8.96
 -5 16 2 62.79 8.83
 -2 -2 2 4.88 4.92
 -5 12 3 3.32 8.67
 -3 -1 3 118.56 8.41
 3 -4 3 3.52 6.69
 -6 19 4 30.27 9.98
 -1 -9 4 99.27 5.32
 -5 5 5 506.35 23.46
 -3 -6 5 0.49 6.71
 -6 11 6 25.92 9.69
 -6 8 7 5.29 10.19
 -4 -6 7 -4.91 7.55
 6 3 7 74.74 10.56
 -6 5 8 142.25 11.7
 6 1 8 23.91 9.78
 -7 13 9 -6.54 9.46
 5 -7 9 41.17 9.31
 -7 10 10 7.16 9.63
 6 -4 11 35.03 9.53
 -7 5 12 15.09 10.61
 2 -21 12 518.17 22.2
 -5 -13 14 0.36 8.5
 -7 -1 15 5.65 9
 2 -24 15 215.91 11.73
 -6 -10 16 59.93 9.4
 -7 -4 17 4.67 8.99
 5 -16 17 29.34 9.3
 0 -28 18 0.06 3.76
 4 -21 18 1.86 8.53
 -6 -15 21 20.79 8.67
 -5 -20 21 0.03 7.43
 3 -26 22 47.8 8.65
 -6 -17 24 4.65 8.52
 -3 -28 24 30.12 5.38
 3 -27 27 2.23 8.95
 -2 30 -5 36.5 6.09
 -2 22 -4 253.2 12.67
 4 29 -4 0.35 6.67
 -4 39 -3 0.27 9
 -4 40 -3 43.62 9.1
 -3 23 -3 430.85 19.39
 4 22 -3 216.37 12.3
 5 35 -3 15.37 9.36
 -4 27 -2 13.97 7.61
 2 8 -2 22.89 4.77
 -5 38 -1 79.33 11.25
 6 38 -1 52.69 10.62
 -5 27 0 2.74 9.01
 -2 4 0 287.94 13.2
 6 28 0 18.48 9.81
 -4 11 1 24.67 8.06
 5 12 1 547.45 24.56
 -6 31 2 14.4 9.24
 2 -4 2 217.76 10.52
 6 18 2 0.05 10.39
 -4 4 3 290.91 15.6
 4 0 3 813.14 34.3
 -5 8 4 1.24 7.91
 -4 1 4 -6.67 9.2
 -2 -7 4 1085.09 43.06
 5 3 4 224.9 13.34
 6 11 4 5.54 9.48
 6 8 5 29.67 9.82
 -5 2 6 216.46 12.83
 -4 -4 6 114.58 9.39
 3 -10 6 675.05 28.67
 -7 16 8 24.14 9.71
 4 -10 8 86.28 8.53
 -6 0 10 216.69 13.91
 -7 7 11 68.78 11.1
 1 -21 11 74.88 5.71
 -6 -4 12 36.84 9.31
 5 -11 12 19.42 9.58
 6 -5 12 20.83 9.27
 2 -22 13 1.28 5.91
 2 -23 14 37.4 6.34
 1 -26 16 -0.14 4.84
 5 -15 16 -0.96 8.34
 3 -24 18 19.14 8.04
 -3 -26 20 -0.63 5.3
 4 -22 20 30.05 9.76
 -6 -16 22 -0.62 8.26
 -4 -25 23 0.53 5.96
 4 -23 23 9.35 9.35
 2 -29 25 6.32 7.45
 -6 -18 26 -4.65 9.03
 3 28 -5 15.28 5.71
 -3 31 -4 209.19 11.86
 1 15 -4 21.57 3.01
 3 21 -4 447.2 20
 -4 38 -3 165.97 12.18
 5 36 -3 7.85 9.43
 4 17 -2 445.08 20.22
 5 27 -2 43.81 8.6
 -5 37 -1 -0.71 9.4
 -4 20 -1 62.18 8.72
 5 21 -1 65.69 8.67
 -4 15 0 254.57 13.55
 4 9 0 426.49 19.46
 5 16 0 147.79 11.01
 6 29 0 32.73 9.8
 6 23 1 25.87 10.34
 -6 30 2 14.53 10.5
 -4 7 2 344.94 17.54
 5 9 2 152.38 10.98
 5 6 3 9.57 8.16
 -6 18 4 0.68 9.52
 3 -6 4 96.91 8.57
 -6 14 5 91.93 10.83
 3 -8 5 87.57 8.21
 5 1 5 31.17 8.36
 6 6 6 5.85 9.29
 2 -14 7 247.86 12.54
 -5 -3 8 82 8.9
 5 -5 8 0.21 7.42
 -7 12 9 8.18 9.54
 -6 2 9 100.29 10.76
 -5 -5 9 230.98 13.57
 2 -17 9 20.89 6.84
 -7 9 10 57.7 10.38
 -5 -7 10 249.7 13.57
 -4 -12 10 279.59 13.86
 -2 -18 10 80.71 6.23
 6 -2 10 68.32 10.43
 -3 -17 11 742.41 30.38
 -4 -15 12 2.17 6.19
 -7 2 13 73.25 10.52
 -6 -6 13 16.67 8.77
 -5 -12 13 155.99 10.93
 5 -12 13 42.41 9.04
 -2 -23 14 1.05 3.79
 5 -13 14 -0.11 9.21
 -6 -9 15 39.76 10.22
 -2 -24 15 228.39 10.34
 5 -14 15 84.93 10.39
 -7 -3 16 26.47 10.15
 4 -20 17 26.12 8.93
 -7 -7 19 12.19 10.02
 5 -17 19 62.64 10.14
 -4 -24 21 59.61 7.02
 -2 -29 22 26.77 3.78
 -5 -22 24 24.89 7.47
 2 -29 26 8.55 7.68
 -5 -23 27 3.86 7.56
 2 31 -6 3.85 4.12
 2 17 -4 1528.47 60.16
 4 30 -4 7.11 6.02
 -4 37 -3 0.53 9.04
 -2 16 -3 186.9 9.87
 3 16 -3 391.22 17.89
 5 37 -3 14.19 9.31
 -5 36 -1 152.27 12.27
 -3 12 -1 126.37 9.31
 -5 26 0 291.78 15.8
 -3 8 0 284.2 14.32
 -6 43 1 21.41 9.92
 4 6 1 34.87 9.41
 -5 15 2 48.69 8.43
 4 3 2 31.97 8.28
 -5 11 3 103.04 9.81
 -3 -4 4 3.83 6.66
 4 -2 4 409.92 19.29
 -6 10 6 5 9.27
 5 -1 6 2.56 7.88
 -6 7 7 219.59 14
 -5 -1 7 0.3 8.48
 4 -8 7 0.87 7.14
 5 -3 7 3.7 7.71
 6 4 7 6.89 9.69
 -7 15 8 28.56 9.8
 6 2 8 1.78 9.64
 -3 -14 9 1654.18 65.58
 6 0 9 -1.23 9.61
 3 -16 10 11.2 7.06
 5 -8 10 5.7 8.31
 -7 6 11 -2.58 10.54
 -5 -9 11 160.01 11.05
 4 -14 11 439.41 20.42
 -7 0 14 89.61 11.41
 -3 -22 15 67.45 5.98
 -4 -20 16 2.01 6.4
 4 -19 16 146.1 11.01
 -5 -17 17 139.01 10.27
 -4 -21 17 67.16 7.2
 3 -23 17 8.37 7.79
 -7 -6 18 0.47 9.71
 -5 -18 18 0.78 7.59
 2 -26 18 103 8.66
 1 -28 19 91.76 7.29
 1 -29 21 70.28 6.85
 -5 -21 22 -2.67 7.61
 2 -28 22 16.92 7.25
 -6 -17 23 22.65 9.02
 3 -26 23 24.71 8.36
 4 -23 24 3.94 8.97
 -6 -18 25 3.04 9.12
 -4 -26 25 17.2 6.36
 2 -29 27 15.72 8.19
 -1 32 -6 16.03 4.57
 2 23 -5 56.62 5.81
 -3 30 -4 8.91 7.12
 -1 17 -4 3.63 3.91
 -4 36 -3 156.21 11.81
 4 23 -3 12.62 7.39
 5 38 -3 0.3 9.02
 -1 8 -2 1212.67 47.68
 5 28 -2 75.99 9.19
 -5 35 -1 5.18 9.42
 3 8 -1 228.04 12.15
 5 17 0 11.98 8.32
 6 30 0 8.61 9.57
 -6 41 1 14.75 9.22
 -6 42 1 2.74 10.01
 6 24 1 4.97 9.29
 -6 29 2 8.99 10.33
 3 -1 2 40.32 6.95
 6 19 2 186.55 14.06
 6 12 4 186.71 12.98
 -6 13 5 15.76 10.39
 -4 -2 5 768.75 32.7
 4 -4 5 62.7 7.93
 6 9 5 2.54 9.68
 4 -6 6 29.29 7.45
 -6 4 8 25.52 9.92
 -2 -15 8 107.05 6.35
 3 -13 8 53.22 7.52
 4 -11 9 21.84 8.1
 0 -20 10 23.66 3.15
 6 -3 11 71.06 11.06
 1 -22 12 334.61 14.59
 4 -15 12 7.83 7.86
 -6 -8 14 10.82 9.39
 -7 -2 15 20.33 10.22
 -4 -19 15 278.21 13.9
 1 -25 15 4.12 4.79
 -5 -16 16 73.73 9.49
 -3 -23 16 8.85 4.93
 -2 -25 16 5.76 3.38
 -7 -5 17 39.74 10.24
 -6 -12 17 77.03 9.68
 -6 -13 18 1.41 8.87
 -4 -22 18 67.14 7.36
 5 -16 18 10.71 9.09
 -6 -14 19 14.31 8.85
 -5 -19 19 63.27 8.54
 4 -21 19 10.9 8.78
 -6 -15 20 13.45 7.63
 1 -30 24 -0.26 6.07
 0 -31 25 48.27 5.21
 4 -23 25 -0.92 9.35
 -5 -23 26 -0.09 7.04
 -3 -29 27 23.83 5.4
 0 28 -6 193.45 8.43
 -2 29 -5 459.06 19.76
 -1 23 -5 42.71 5.21
 3 29 -5 393.35 17.58
 -4 35 -3 8.02 8.69
 -3 22 -3 140.69 9.63
 5 39 -3 19.51 9.61
 -2 11 -2 5.8 4.96
 -5 34 -1 91.95 10.86
 -4 19 -1 405.04 19.3
 -2 7 -1 384.82 16.79
 5 22 -1 114.4 9.42
 -5 25 0 -1 8
 6 31 0 76.1 10.71
 -6 39 1 7.01 8.99
 -6 40 1 14.48 10.11
 -4 10 1 10.83 7.95
 -6 28 2 69.79 10.12
 2 -6 3 111.97 7.2
 -6 17 4 37.46 11.03
 -5 7 4 463.08 21.74
 5 4 4 -0.3 8.3
 -5 4 5 -0.11 8.63
 2 -12 6 122.35 8.22
 6 7 6 64.48 10.33
 -7 18 7 7.88 9.55
 -7 14 8 24.39 9.98
 -7 11 9 27.04 10.67
 5 -6 9 1.54 7.71
 -7 8 10 2.52 9.41
 -6 -1 10 1.82 10.15
 6 -1 10 -0.14 9.27
 -6 -3 11 21.49 9.01
 -6 -5 12 75.06 10.59
 -5 -11 12 57.66 8.15
 6 -4 12 13.5 8.99
 -2 -22 13 390.35 16.34
 4 -16 13 36.58 8.51
 -4 -18 14 3.81 5.84
 -3 -21 14 262.05 12.4
 4 -17 14 158.18 12.18
 -5 -15 15 5.04 8.31
 4 -18 15 8.23 8.36
 -7 -4 16 5.19 9.87
 -6 -11 16 8.47 8.52
 -3 -24 17 264.27 12.65
 5 -15 17 4.79 8.74
 -2 -28 20 68.37 4.94
 3 -26 24 9.49 8.34
 -6 -19 27 10.16 9.63
 1 28 -6 -0.87 2.74
 -2 21 -4 1077.33 43.26
 3 22 -4 32.62 6.36
 -4 34 -3 135.72 10.51
 -4 25 -2 4.18 6.44
 4 18 -2 -2.53 6.8
 5 29 -2 133.35 10.81
 -5 33 -1 2.05 9.22
 2 5 -1 1256.97 49.72
 -4 14 0 2.74 8.1
 3 5 0 956.73 38.96
 6 32 0 -4.15 9.38
 -6 37 1 4.02 9.47
 -6 38 1 47.85 10.34
 2 -1 1 13.28 4.94
 3 2 1 711.99 29.88
 6 25 1 3.78 9.26
 -6 27 2 18.84 10.38
 -5 14 2 177.92 11.78
 -3 1 2 4.15 6.16
 5 10 2 306.76 15.9
 6 20 2 -1.91 9.34
 -6 21 3 0.36 9.42
 -5 10 3 5.86 8.03
 -4 3 3 117.53 10.46
 -2 -5 3 1629.04 64.08
 4 1 3 3.97 8.11
 5 7 3 602 26.81
 5 2 5 104.6 10.53
 -6 9 6 132.79 11.24
 -5 1 6 41.24 8.46
 -6 6 7 13.25 8.81
 6 5 7 132.15 12.08
 -6 1 9 2.88 9.9
 6 1 9 2.79 9.5
 -7 5 11 59.91 11.19
 -4 -14 11 344.12 16.44
 3 -17 11 323.85 15.54
 5 -10 12 -1.07 8.52
 -7 1 13 -5.69 10.35
 1 -23 13 10.7 4.56
 -7 -1 14 1.4 9.15
 -5 -14 14 205.66 12.54
 1 -24 14 204.64 10.16
 3 -22 16 55.5 8.87
 4 -20 18 17.33 8.82
 -7 -8 19 4.64 9.78
 3 -24 19 89.1 9.31
 -6 -16 21 1.85 9.1
 3 -25 21 8.15 8.02
 0 -30 22 8.18 4.05
 4 -22 22 6.14 8.85
 -5 -22 23 28.88 7.38
 -6 -18 24 6.18 9.01
 -3 29 -4 198.46 11.52
 4 32 -4 8.54 6.39
 4 24 -3 202.32 11.49
 -5 32 -1 2.1 8.49
 5 23 -1 14.21 8.13
 -5 24 0 267.8 14.77
 -1 1 0 7.1 4.03
 4 10 0 26.88 7.87
 5 18 0 11 8.19
 6 33 0 46.23 9.93
 -6 36 1 37.2 9.48
 -3 4 1 369.5 17.15
 -4 6 2 4.7 8.31
 1 -5 2 1355.87 53.23
 -6 16 4 77.2 10.62
 -4 0 4 1149.23 46.88
 2 -8 4 126.26 7.87
 6 13 4 1.4 9.68
 -6 12 5 138.3 11.61
 2 -10 5 0.46 5.86
 6 10 5 184.19 14
 5 0 6 301.89 15.72
 -7 17 7 6.54 9.75
 -4 -7 7 258.15 13.63
 1 -15 7 526.38 21.49
 3 -11 7 88.03 9.09
 5 -2 7 294.07 16.05
 -7 13 8 -0.75 9.63
 -6 3 8 48.05 9.71
 -5 -4 8 67.25 8.31
 -4 -9 8 262.86 13.62
 4 -9 8 344.12 16.83
 5 -4 8 93.75 9.94
 6 3 8 84.67 10.94
 -7 10 9 10.77 9.69
 2 -18 10 32.44 6.46
 6 -2 11 92.32 10.94
 -6 -7 13 147.67 12.04
 -4 -17 13 149.69 9.4
 -3 -20 13 22.58 5.38
 5 -11 13 18.09 8.59
 5 -12 14 172.63 12.75
 -7 -3 15 27.23 10.15
 -6 -10 15 11.63 9.54
 3 -21 15 48.72 8.12
 5 -13 15 -3.51 9.15
 5 -14 16 84.92 10.14
 2 -25 17 9.75 6.91
 -7 -7 18 25.51 10.26
 -4 -23 19 -0.56 6.24
 5 -16 19 -2.41 9.85
 4 -21 20 39.57 9.15
 -6 -17 22 41.39 9.38
 -4 -25 22 1.06 5.95
 2 -28 23 13.86 7.45
 -5 -23 25 -0.84 7.12
 3 -26 25 -5.13 8.31
 -6 -19 26 3.43 9.83
 -1 31 -6 279.74 12.48
 2 32 -6 71.97 5.53
 -2 28 -5 49.59 6.55
 3 30 -5 7.47 5.99
 0 15 -4 799.06 31.17
 -4 33 -3 2.56 8.22
 -3 21 -3 412.48 18.91
 3 17 -3 207.03 11.31
 -4 24 -2 251.79 13.92
 5 30 -2 8.84 9.32
 -5 31 -1 47.86 10.07
 2 2 0 556.5 23.1
 6 34 0 5.52 9.44
 -6 35 1 8.38 8.98
 -5 18 1 3.6 8.49
 4 7 1 428.43 19.94
 6 26 1 6.05 9.96
 -6 26 2 98.54 10.96
 4 4 2 155.09 11.17
 6 21 2 137.47 11.98
 -6 20 3 9.32 9.55
 -3 -2 3 756.77 31.16
 -1 -7 3 798.96 31.53
 3 -3 3 830.86 34.39
 6 17 3 91.08 10.88
 4 -1 4 0.89 8.39
 -4 -5 6 148.99 11.06
 -3 -9 6 781.5 32.23
 6 8 6 9.3 9.72
 -5 -2 7 323.98 16.61
 -3 -11 7 73.67 7.91
 -4 -11 9 98.24 8.89
 1 -18 9 15.92 4.93
 -7 7 10 94.22 11.06
 -5 -8 10 6.94 7.66
 -3 -16 10 407.82 17.85
 5 -7 10 166.63 12.43
 3 -19 13 26.21 7.01
 3 -20 14 40.35 7.41
 -7 -6 17 -0.73 9.76
 -2 -26 17 -1.62 3.62
 4 -19 17 21.95 8.18
 -3 -25 18 3.47 5.26
 0 -29 20 115.3 6.57
 -5 -21 21 5.67 7.45
 -3 -27 21 30.92 5.44
 -3 -28 23 23.91 5.11
 4 -22 23 4.9 8.8
 -4 -26 24 3.95 5.8
 1 -30 25 3.68 6.25
 -3 -29 26 14.36 5.18
 3 -26 26 6.7 8.52
 3 -26 27 27.7 9.42
 -2 42 -6 -2.9 6.39
 -3 43 -5 24.8 8.28
 -3 28 -4 161.79 10.4
 4 33 -4 12.13 7.24
 -4 32 -3 37.7 7.99
 -3 11 -1 46.18 7.99
 -5 23 0 -3.32 7.87
 -4 13 0 57.62 8.93
 -3 7 0 247.73 12.77
 6 35 0 15.48 9.42
 -6 34 1 28.35 10
 -4 9 1 214.55 13.65
 -1 -2 1 307.43 13.01
 6 27 1 21.48 9.78
 -5 13 2 -2.47 8.39
 5 11 2 24.38 8.16
 -6 15 4 24.98 10.68
 -5 6 4 6.54 8.08
 3 -5 4 671.91 28.49
 5 5 4 475.28 22.06
 6 14 4 150.9 12.38
 -5 3 5 194.88 12.23
 -3 -7 5 1129.84 45.47
 6 11 5 5.07 9.58
 -7 20 6 5.3 8.17
 -6 8 6 4.32 9.12
 3 -9 6 0.26 7.81
 -7 16 7 29.43 10.1
 -6 5 7 282.47 16.35
 4 -7 7 893.92 37.17
 6 6 7 -5.09 10.5
 -6 0 9 128.96 11.98
 6 0 10 57.1 10.08
 -7 4 11 18.09 10.5
 -6 -4 11 36.36 9.23
 -5 -10 11 -0.4 7.42
 4 -13 11 1.38 7.54
 -7 0 13 106.81 11.12
 -5 -13 13 9.45 8.33
 -6 -9 14 72.4 10.71
 -7 -5 16 47.7 10.5
 -6 -14 18 53.77 9.04
 3 -23 18 7.83 8.32
 5 -15 18 23.31 9.35
 3 -25 22 0.85 7.85
 4 -22 24 9.41 9.21
 0 -31 26 52.27 5.62
 -4 -27 27 1.83 5.68
 -2 41 -6 134.9 8.95
 -3 41 -5 9.54 7.69
 -3 42 -5 39.09 8.17
 3 23 -4 145.42 9.14
 2 13 -3 533.04 21.79
 5 31 -2 169.81 12.01
 -5 30 -1 31.45 9.69
 5 24 -1 208.65 12.72
 5 19 0 -2.45 7.27
 6 36 0 21.98 9.5
 -6 33 1 27.02 10.09
 -5 17 1 103.5 10.28
 -2 0 1 3.57 4.78
 -6 25 2 -2.93 10.49
 6 22 2 11.29 9.45
 -6 19 3 -4.36 10.22
 -5 9 3 308.6 16.12
 5 8 3 0.61 8.26
 6 18 3 4.71 10.51
 -6 11 5 23.72 9.34
 -4 -3 5 11.34 7.94
 3 -7 5 172.82 10.59
 4 -3 5 60.2 8.73
 -5 0 6 351.4 17.37
 4 -5 6 494.3 22.18
 -7 12 8 28.57 9.99
 6 4 8 1.39 9.49
 -7 9 9 74.49 10.77
 4 -10 9 209.84 12.54
 5 -5 9 14.93 8.38
 6 2 9 -1.6 9.56
 -4 -13 10 3.86 6.58
 2 -19 11 515.11 22.06
 -6 -6 12 8.63 9.54
 -3 -19 12 400.81 17.46
 -2 -21 12 270.24 11.92
 4 -14 12 201.63 12.28
 -7 -2 14 74.15 11.24
 2 -24 16 212.03 11.67
 4 -18 16 9.69 9.21
 -6 -13 17 0.62 8.9
 -5 -18 17 2.54 7.61
 5 -14 17 49.71 9.52
 1 -27 18 47.59 6.44
 -7 -9 19 12.08 9.52
 -6 -15 19 2.52 8.64
 2 -26 19 36.96 7.16
 4 -20 19 4.8 8.45
 -7 -10 20 17.04 9.6
 -4 -24 20 95.27 8.08
 3 -24 20 201.15 12.56
 2 -27 21 11.64 6.35
 1 -29 22 73.9 7.12
 -6 -18 23 4.96 8.72
 2 -28 24 30.19 7.74
 -6 -19 25 3.59 8.72
 4 -22 25 32.89 9.87
 1 -30 26 -0.45 6.37
 -2 40 -6 19.18 6.23
 -3 40 -5 128.03 10.11
 2 24 -5 554.4 22.95
 3 31 -5 605.36 25.42
 4 34 -4 90.67 8.54
 -4 31 -3 1.17 8.04
 -4 23 -2 18.77 7.21
 1 7 -2 355.53 14.68
 2 9 -2 750.65 30.25
 5 32 -2 2.61 9.31
 -5 29 -1 28.71 9.4
 -1 4 -1 1049.22 41.46
 3 9 -1 8.75 6.8
 -5 22 0 179.66 11.79
 -2 3 0 106.95 7.22
 4 11 0 90.17 8.58
 6 37 0 -0.69 9.99
 -6 32 1 1.89 8.96
 6 28 1 -6.86 9.83
 -6 24 2 66.92 11.34
 3 0 2 166.84 10.58
 4 2 3 758.74 32.64
 5 3 5 162.52 11.72
 -7 19 6 0.49 9.65
 6 9 6 23.89 9.86
 -7 15 7 18.75 9.91
 -6 2 8 53.25 9.84
 0 -17 8 12.49 2.49
 5 -3 8 0.93 7.78
 -7 6 10 -0.98 10.45
 6 -1 11 8.64 9.56
 -4 -16 12 97.48 8.37
 5 -9 12 117.77 10.83
 -6 -8 13 -1.76 9.34
 4 -15 13 39.03 8.65
 4 -16 14 2.35 8.18
 -7 -4 15 13.82 9.12
 4 -17 15 75.54 10.18
 -6 -12 16 54.7 9.08
 -5 -17 16 40.19 7.95
 5 -13 16 7.39 9
 0 -27 17 56.11 4.42
 -7 -8 18 4.63 9.78
 -5 -19 18 117.59 9.66
 -5 -22 22 34.66 7.5
 3 -25 23 -2.09 8.02
 -5 -23 24 3.76 6.96
 -2 -30 24 -2.04 3.16
 -5 -24 27 10.96 7.09
 2 33 -6 0.53 4.26
 -3 39 -5 2.31 7.49
 -2 27 -5 338.25 15.19
 1 21 -5 448.1 17.91
 -3 27 -4 146.92 9.92
 -2 20 -4 239.31 12.37
 2 18 -4 4.16 4.76
 -3 20 -3 45.95 8
 -5 42 -2 -0.87 9.07
 -5 43 -2 31.61 10.2
 -5 44 -2 -1.48 8.85
 5 25 -1 6.26 8.13
 6 38 0 20.94 9.53
 -6 31 1 53.77 9.77
 6 29 1 70.56 10.87
 -5 12 2 296.5 15.69
 -4 5 2 534.16 24.17
 2 -3 2 5.11 4.76
 6 23 2 25.11 9.72
 -4 2 3 718.61 30.76
 -6 14 4 157.09 12.1
 -3 -5 4 1685.5 66.75
 5 6 4 2.55 9.1
 6 15 4 14.08 9.71
 6 12 5 172.87 12.87
 -6 7 6 137.8 11.52
 5 1 6 2.12 8.66
 5 -1 7 0.98 7.83
 -7 11 8 11.55 9.75
 -5 -5 8 122.41 10.39
 3 -12 8 710.47 29.99
 -7 8 9 4.79 10.52
 -2 -17 9 687.71 27.78
 3 -15 10 217.16 12.03
 5 -6 10 7.73 8.65
 6 1 10 3.32 9.11
 -7 1 12 1.95 9.02
 -5 -12 12 61.84 8.23
 2 -20 12 5.79 6.1
 -7 -1 13 0.38 9.89
 5 -10 13 35.45 10.02
 5 -11 14 2.7 9.41
 -6 -11 15 13.54 9.58
 -5 -16 15 51.84 8.8
 2 -23 15 10.37 6.34
 5 -12 15 76.05 10.4
 -7 -7 17 70.6 10.79
 3 -22 17 -0.49 7.83
 -5 -20 19 0.88 6.97
 5 -15 19 19.29 10.33
 -6 -17 21 34.97 9.58
 4 -21 22 52.43 9.83
 2 -28 25 22.29 7.77
 -4 -27 26 2.78 5.96
 -6 -20 27 8.12 8.84
 0 -31 27 26.59 5.43
 1 -30 27 4.28 6.58
 -2 39 -6 67.9 6.92
 -1 30 -6 19.92 4.64
 -3 38 -5 182.69 11.37
 -1 22 -5 205.01 9.86
 4 35 -4 -0.6 7.43
 -4 30 -3 20.48 7.8
 -5 40 -2 8.68 9.33
 -5 41 -2 38.77 9.48
 -2 10 -2 1519.11 59.99
 5 33 -2 66.82 9.51
 -5 28 -1 55.68 9.09
 -5 21 0 2.41 8.62
 -4 12 0 6.99 8.47
 3 6 0 74.91 7.37
 5 20 0 23.86 8.36
 6 39 0 6.21 9.09
 -6 30 1 12.76 9.27
 -5 16 1 109.85 9.91
 -3 3 1 0.3 7.21
 3 3 1 458.64 20.32
 4 8 1 137.41 10.43
 -6 23 2 1.02 9.31
 -2 -3 2 592.94 24.2
 4 5 2 255.95 14.08
 5 12 2 366.02 18.26
 -6 18 3 3.97 9.59
 5 9 3 176 11.62
 6 19 3 84.88 11.55
 -5 5 4 485.97 22.29
 -4 -1 4 0 7.91
 -6 10 5 68.85 10.06
 -5 2 5 162.77 11.51
 -2 -10 5 1612.14 63.36
 -7 18 6 0 9.48
 1 -13 6 66.07 5.05
 -7 14 7 71.6 10.61
 -6 4 7 20.51 9
 -5 -3 7 6.27 8.53
 6 7 7 99.74 12.23
 4 -8 8 107.62 9.15
 6 5 8 193.15 13.74
 -6 -1 9 -0.86 9.88
 6 3 9 45.19 9.96
 -5 -9 10 131.02 10.26
 -7 3 11 28.73 10.68
 -6 -5 11 25.2 9.74
 2 -21 13 501.59 21.78
 -7 -3 14 3.18 9.9
 -5 -15 14 0.24 8.16
 2 -22 14 63.17 7.01
 -7 -6 16 -0.57 9.74
 -4 -21 16 151.77 9.69
 4 -19 18 0.5 8.57
 4 -20 20 6.33 8.72
 -4 -26 23 -3.78 5.77
 -6 -19 24 4.31 8.55
 3 -25 24 -1.8 8.12
 -5 -24 26 0 7.11
 2 -28 26 21.67 8.07
 -2 38 -6 17.27 6.31
 -3 37 -5 -0.19 6.84
 3 32 -5 3.52 5.76
 4 36 -4 172.89 11.27
 3 18 -3 8.22 6.74
 -5 39 -2 11.07 9.47
 -4 22 -2 227.78 13.24
 5 34 -2 18.29 9.45
 -3 10 -1 145.51 9.69
 -2 6 -1 4.75 5.44
 5 26 -1 210.33 13.44
 -6 43 0 37.69 10.3
 -6 44 0 -0.52 9.1
 -6 29 1 22.93 10.52
 -4 8 1 3.81 8.14
 5 16 1 138.14 10.78
 6 30 1 -1.09 9.5
 -3 0 2 1955.03 77.29
 6 24 2 38 10.9
 -5 8 3 1.14 8.86
 1 -7 3 792.22 31.5
 4 0 4 357.42 17.45
 5 4 5 30.95 9.01
 -4 -6 6 18.43 7.94
 -2 -12 6 1363.49 53.75
 6 10 6 99.55 11.26
 -4 -8 7 14.74 7.46
 2 -13 7 -0.41 6.24
 -3 -15 9 88.36 7.67
 2 -16 9 364.35 16.92
 5 -4 9 36.72 8.62
 -7 5 10 85.98 11.74
 -4 -15 11 2.81 6.67
 3 -16 11 36.51 7.77
 5 -7 11 283.92 15.69
 6 0 11 61.37 10.41
 -6 -7 12 54.09 10.25
 -6 -10 14 6.57 9.6
 -4 -20 15 1.58 6.15
 3 -21 16 195.09 12.19
 -4 -22 17 38.52 6.84
 2 -25 18 14.43 7.06
 5 -14 18 14.4 9.21
 3 -23 19 -0.52 8.08
 -5 -21 20 16.45 7.42
 -4 -25 21 0 5.89
 -6 -18 22 1.98 8.62
 2 -27 22 18.3 7.35
 4 -21 23 34.16 9.49
 -3 -29 25 20.52 5.07
 -6 -20 26 -1.26 8.84
 2 -28 27 0.22 8.08
 -3 26 -4 160.9 10.36
 -1 16 -4 1064.86 42.06
 3 24 -4 35.93 6.47
 4 37 -4 3.05 7.55
 -4 29 -3 5.72 7.33
 4 27 -3 23.67 7.39
 -5 37 -2 2.78 9.44
 -5 38 -2 83.89 10.34
 5 35 -2 19.21 9.33
 -5 27 -1 9.23 9.19
 4 16 -1 142.26 9.88
 -6 40 0 0.63 9.59
 -6 41 0 29.88 9.48
 -6 42 0 3.65 9.91
 4 12 0 0.23 7.34
 5 21 0 2.9 7.85
 6 31 1 101.67 10.8
 6 25 2 6.07 10.23
 -6 17 3 0.45 9.17
 3 -2 3 164.13 10.17
 6 20 3 22.7 9.74
 -6 13 4 6.53 9.55
 -2 -8 4 232.58 10.88
 4 -2 5 290.54 14.94
 6 13 5 6.26 9.45
 -7 17 6 5.52 9.41
 -5 -1 6 30.19 8
 4 -4 6 3.89 7.98
 -7 13 7 8.92 9.71
 3 -10 7 263.59 14.26
 4 -6 7 5.8 7.92
 -7 10 8 28.83 9.94
 -6 1 8 -2.4 9.83
 5 -2 8 355.93 18.07
 -7 7 9 77.26 10.54
 1 -19 10 653.14 26.7
 -5 -11 11 45.17 8.12
 -3 -18 11 28.05 5.51
 4 -12 11 490.59 22.36
 -5 -14 13 101.67 9.39
 -4 -19 14 233.35 12.08
 -7 -5 15 29.4 10
 3 -20 15 59.14 8.77
 -6 -14 17 94.03 9.82
 1 -26 17 79.24 6.73
 4 -18 17 1.46 8.5
 5 -13 17 5.49 9.08
 -7 -9 18 17.06 10.01
 -6 -15 18 -7.02 8.63
 -4 -23 18 3.79 6.25
 -7 -10 19 10.84 9.91
 -6 -16 19 6.83 8.58
 -5 -23 23 2.06 6.85
 4 -21 24 9.63 10.24
 3 -25 25 1.51 8.39
 3 -25 26 3.08 8.56
 0 41 -7 13.48 2.83
 -2 37 -6 2.05 5.64
 2 34 -6 274.2 12.32
 -3 36 -5 134.59 9.8
 -2 26 -5 37.17 6.12
 -4 42 -4 35.09 9.5
 -4 43 -4 -1.64 8.72
 -3 19 -3 591.27 25.62
 -5 36 -2 58.61 10.39
 -4 21 -2 167.8 11.19
 -3 14 -2 0 6.72
 4 21 -2 379.49 17.6
 5 36 -2 67.45 10.39
 -5 26 -1 252.71 14.76
 2 6 -1 145.44 8.2
 5 27 -1 15.64 9.19
 -6 39 0 6.48 8.97
 -3 6 0 73.58 8.37
 -6 28 1 59.86 10
 -5 15 1 20.32 8.1
 6 32 1 0.09 9.51
 -5 11 2 114.27 10.03
 5 13 2 4.37 7.77
 -3 -3 3 349.43 16.02
 2 -5 3 1286.78 51.07
 5 7 4 491.93 22.62
 -7 21 5 2.09 8.49
 -6 9 5 200.57 13.31
 -4 -4 5 262.45 14
 -6 6 6 4.49 8.97
 5 2 6 186.89 12.19
 -6 3 7 80.68 10.81
 5 0 7 379.49 18.58
 6 8 7 0.85 10.57
 6 6 8 0.19 9.91
 -4 -12 9 58.74 7.51
 4 -9 9 113.3 10.07
 6 4 9 7.35 9.55
 6 2 10 74.84 11.38
 -2 -20 11 12.23 4.03
 -7 0 12 54.85 10.78
 -7 -2 13 80.33 10.39
 -6 -9 13 73.51 10.18
 3 -18 13 10.33 7.16
 3 -19 14 22.99 7.07
 -6 -13 16 4.99 9.29
 4 -17 16 142.88 11.51
 5 -12 16 133.24 11.51
 -7 -8 17 2.02 9.77
 -2 -27 18 46.56 4.38
 4 -19 19 17.33 8.26
 -5 -22 21 13.19 6.98
 4 -20 21 -1 8.96
 -6 -19 23 23.08 8.46
 1 -29 23 120.34 8.55
 -6 -20 25 1.94 8.49
 -5 -24 25 8.44 7.39
 -4 -27 25 5.39 5.94
 4 -21 25 -2.05 10.37
 3 -25 27 -4.5 9.56
 3 -25 28 0.79 9.38
 -3 35 -5 14.45 7.19
 3 33 -5 350.4 16.2
 -4 41 -4 -2.58 8.88
 -2 19 -4 1366.77 54.35
 4 38 -4 270.17 14.58
 -4 28 -3 126.47 9.74
 -5 35 -2 16.19 9.67
 3 14 -2 928.46 37.77
 5 37 -2 12.03 9.62
 3 10 -1 1000.14 40.59
 -6 37 0 -5.42 9.71
 -6 38 0 21.93 9.76
 -4 11 0 104.73 10.01
 -6 27 1 20 10.6
 1 -2 1 441.52 18.27
 2 0 1 1666.19 65.63
 4 9 1 301.89 15.74
 5 17 1 27.2 8.89
 6 33 1 49.18 9.87
 -4 4 2 52.84 9.12
 6 26 2 5.03 9.32
 -6 16 3 44.58 10.95
 -5 7 3 306.81 16.07
 -4 1 3 5.35 8.44
 4 3 3 1.57 7.96
 5 10 3 80.97 9.08
 6 21 3 64.18 10.44
 -6 12 4 202.44 13.37
 -5 4 4 13.64 8.48
 1 -9 4 37.76 4.33
 3 -4 4 384.74 17.79
 1 -11 5 -1.24 3.73
 6 14 5 113.22 11.45
 -7 16 6 27.05 9.86
 2 -11 6 154.87 9.31
 3 -8 6 129.06 9.93
 6 11 6 0.69 9.64
 -7 9 8 55.88 11.28
 -7 4 10 3.29 10.38
 5 -5 10 173.86 12.04
 4 -13 12 0.88 7.64
 -4 -18 13 19.08 6.33
 4 -14 13 28.85 8.29
 5 -9 13 122.82 11.79
 -7 -4 14 27.07 9.35
 5 -10 14 54.79 9.35
 -6 -12 15 33.68 8.94
 4 -16 15 5.86 8.5
 5 -11 15 -1.74 9.12
 -7 -7 16 51.71 10.46
 3 -22 18 3.2 7.9
 5 -14 19 -3.05 9.32
 -3 -28 22 15.12 4.91
 3 -24 22 45.12 9.54
 0 -30 23 1.7 4.37
 -2 36 -6 50.1 6.17
 2 25 -5 46.28 5.69
 -4 39 -4 2.26 9.17
 -4 40 -4 46.86 9.73
 -3 25 -4 148.03 9.47
 4 39 -4 10.56 7.85
 3 19 -3 313.57 15.28
 4 28 -3 101.78 8.86
 -5 34 -2 38.2 9.97
 5 38 -2 4.83 9.24
 -5 25 -1 2.45 8.82
 5 28 -1 113.33 10.35
 -6 36 0 18.5 9.19
 2 3 0 104.79 6.83
 5 22 0 177.68 11.91
 6 34 1 3.33 9.42
 4 6 2 31.06 8.41
 2 -7 4 1063.26 42.47
 -7 20 5 15.76 10.51
 -5 1 5 36.2 8.19
 3 -6 5 37.88 7.72
 5 5 5 366.49 18.43
 -3 -10 6 69.47 7.83
 -7 12 7 67.08 10.85
 -5 -4 7 94.52 9.96
 6 9 7 57.51 11.14
 -5 -6 8 12.06 8.15
 -7 6 9 1.68 9.48
 -6 -2 9 97.14 11.24
 -6 -6 11 -2.13 8.95
 0 -21 11 297.17 12.35
 6 1 11 13.38 10.35
 -5 -13 12 -3.51 8.07
 4 -15 14 115.94 10.27
 -5 -18 16 11.51 7.37
 -5 -19 17 113.49 9.39
 2 -24 17 236.87 12.77
 3 -23 20 45.28 8.52
 -6 -18 21 9.41 8.2
 4 -20 22 -0.65 9.23
 2 -27 23 -1.39 7.37
 -1 29 -6 206.46 9.98
 -3 34 -5 87.07 8.12
 3 34 -5 -1.05 5.83
 -4 38 -4 230.2 14.21
 2 19 -4 397.23 17.1
 3 25 -4 27.89 6.09
 4 40 -4 128.47 10.41
 -4 27 -3 2.02 7.14
 2 14 -3 217.64 10.4
 -5 33 -2 53.34 10.18
 -4 20 -2 112.59 9.9
 4 22 -2 196.24 11.5
 5 39 -2 8.25 8.8
 -4 15 -1 262.66 13.77
 4 17 -1 512.67 22.76
 -6 35 0 7.07 8.92
 -6 26 1 93.07 10.83
 -5 14 1 393.14 19.03
[truncated: 1,602,486 more chars]
