# Supplementary material for: Rapid extraction of trace benzene by a crown-ether-based metal-organic framework
Source: Natl Sci Rev. 2024 Oct 3;11(12):nwae342. doi: 10.1093/nsr/nwae342 (PMC11562822; doi:10.1093/nsr/nwae342)
Supplement: nwae342_Supplemental_Files [file nwae342_supplemental_files.zip › benzene@NKU-300_323K-1.cif]

data_benzene@NKU-300_323K-1
_audit_creation_date               2023-12-17
_audit_creation_method
;
Olex2 1.2
(compiled 2018.05.29 svn.r3508 for OlexSys, GUI svn.r5506)
;
_shelx_SHELXL_version_number       '2018/3'
_audit_contact_author_address      ?
_audit_contact_author_email        ?
_audit_contact_author_name         ''
_audit_contact_author_phone        ?
_publ_contact_author_id_orcid      ?
_publ_section_references
;
Dolomanov, O.V., Bourhis, L.J., Gildea, R.J, Howard, J.A.K. & Puschmann, H.
 (2009), J. Appl. Cryst. 42, 339-341.

Sheldrick, G.M. (2015). Acta Cryst. C71, 3-8.
;
_chemical_name_common              ?
_chemical_name_systematic          ?
_chemical_formula_moiety           'C30 H27 Eu O12, 0.53(C6 H6)'
_chemical_formula_sum              'C33.18 H30.18 Eu O12'
_chemical_formula_weight           772.87
_chemical_melting_point            ?
loop_
  _atom_type_symbol
  _atom_type_description
  _atom_type_scat_dispersion_real
  _atom_type_scat_dispersion_imag
  _atom_type_scat_source
 'C' 'C' -0.0004 0.0007 'International Tables Vol C Tables 4.2.6.8 and 6.1.1.4'
 'H' 'H' 0.0000 0.0000 'International Tables Vol C Tables 4.2.6.8 and 6.1.1.4'
 'Eu' 'Eu' -0.9841 1.9032
 'International Tables Vol C Tables 4.2.6.8 and 6.1.1.4'
 'O' 'O' 0.0006 0.0026 'International Tables Vol C Tables 4.2.6.8 and 6.1.1.4'

_shelx_space_group_comment
;
The symmetry employed for this shelxl refinement is uniquely defined
by the following loop, which should always be used as a source of
symmetry information in preference to the above space-group names.
They are only intended as comments.
;
_space_group_crystal_system        'monoclinic'
_space_group_IT_number             11
_space_group_name_H-M_alt          'P 1 21/m 1'
_space_group_name_Hall             '-P 2yb'
loop_
  _space_group_symop_operation_xyz
 'x, y, z'
 '-x, y+1/2, -z'
 '-x, -y, -z'
 'x, -y-1/2, z'

_cell_length_a                     4.936
_cell_length_b                     37.8422(3)
_cell_length_c                     17.39130(10)
_cell_angle_alpha                  90
_cell_angle_beta                   96.5960(10)
_cell_angle_gamma                  90
_cell_volume                       3227.00(3)
_cell_formula_units_Z              4
_cell_measurement_reflns_used      7235
_cell_measurement_temperature      323(2)
_cell_measurement_theta_max        18.148
_cell_measurement_theta_min        0.806
_shelx_estimated_absorpt_T_max     ?
_shelx_estimated_absorpt_T_min     ?
_exptl_absorpt_coefficient_mu      0.728
_exptl_absorpt_correction_T_max    ?
_exptl_absorpt_correction_T_min    ?
_exptl_absorpt_correction_type     ?
_exptl_absorpt_process_details     ?
_exptl_absorpt_special_details     ?
_exptl_crystal_colour              ?
_exptl_crystal_density_diffrn      1.591
_exptl_crystal_density_meas        ?
_exptl_crystal_density_method      ?
_exptl_crystal_description         needle
_exptl_crystal_F_000               1553
_exptl_crystal_size_max            ?
_exptl_crystal_size_mid            ?
_exptl_crystal_size_min            ?
_exptl_transmission_factor_max     ?
_exptl_transmission_factor_min     ?
_diffrn_reflns_av_R_equivalents    0.0398
_diffrn_reflns_av_unetI/netI       0.0278
_diffrn_reflns_Laue_measured_fraction_full  0.997
_diffrn_reflns_Laue_measured_fraction_max  0.998
_diffrn_reflns_limit_h_max         6
_diffrn_reflns_limit_h_min         -6
_diffrn_reflns_limit_k_max         48
_diffrn_reflns_limit_k_min         -48
_diffrn_reflns_limit_l_max         22
_diffrn_reflns_limit_l_min         -22
_diffrn_reflns_number              48954
_diffrn_reflns_point_group_measured_fraction_full  0.997
_diffrn_reflns_point_group_measured_fraction_max  0.998
_diffrn_reflns_theta_full          16.950
_diffrn_reflns_theta_max           18.148
_diffrn_reflns_theta_min           0.806
_diffrn_ambient_temperature        323.15
_diffrn_detector_area_resol_mean   ?
_diffrn_measured_fraction_theta_full  0.997
_diffrn_measured_fraction_theta_max  0.998
_diffrn_measurement_device_type    'Beamline I19 of Diamond Light Source'
_diffrn_measurement_method         '\f and \w shutterless scans'
_diffrn_radiation_type             'synchrotron'
_diffrn_radiation_wavelength       0.4859
_diffrn_source                     ?
_reflns_Friedel_coverage           0.000
_reflns_Friedel_fraction_full      .
_reflns_Friedel_fraction_max       .
_reflns_number_gt                  5851
_reflns_number_total               7235
_reflns_special_details
;
 Reflections were merged by SHELXL according to the crystal
 class for the calculation of statistics and refinement.
 
 _reflns_Friedel_fraction is defined as the number of unique
 Friedel pairs measured divided by the number that would be
 possible theoretically, ignoring centric projections and
 systematic absences.
;
_reflns_threshold_expression       'I > 2\s(I)'
_computing_cell_refinement         ?
_computing_data_collection         ?
_computing_data_reduction          ?
_computing_molecular_graphics      'Olex2 (Dolomanov et al., 2009)'
_computing_publication_material    'Olex2 (Dolomanov et al., 2009)'
_computing_structure_refinement    'ShelXL (Sheldrick, 2015)'
_computing_structure_solution      'SHELXT 2018/2 (Sheldrick, 2018)'
_refine_diff_density_max           0.515
_refine_diff_density_min           -0.602
_refine_diff_density_rms           0.074
_refine_ls_extinction_coef         .
_refine_ls_extinction_method       none
_refine_ls_goodness_of_fit_ref     0.949
_refine_ls_hydrogen_treatment      constr
_refine_ls_matrix_type             full
_refine_ls_number_parameters       517
_refine_ls_number_reflns           7235
_refine_ls_number_restraints       216
_refine_ls_R_factor_all            0.0288
_refine_ls_R_factor_gt             0.0213
_refine_ls_restrained_S_all        0.948
_refine_ls_shift/su_max            0.006
_refine_ls_shift/su_mean           0.000
_refine_ls_structure_factor_coef   Fsqd
_refine_ls_weighting_details      
 'w=1/[\s^2^(Fo^2^)+(0.0393P)^2^] where P=(Fo^2^+2Fc^2^)/3'
_refine_ls_weighting_scheme        calc
_refine_ls_wR_factor_gt            0.0563
_refine_ls_wR_factor_ref           0.0579
_refine_special_details            ?
_olex2_refinement_description
;
1. Fixed Uiso
 At 1.2 times of:
  All C(H) groups, All C(H,H) groups
2. Uiso/Uaniso restraints and constraints
C6 \\sim C4 \\sim C2 \\sim C9 \\sim C1 \\sim C7: within 2A with sigma of 0.02
and sigma for terminal atoms of 0.04
C13 \\sim C14 \\sim C16 \\sim C17 \\sim C15 \\sim C18: within 2A with sigma of
0.02 and sigma for terminal atoms of 0.04
C11 \\sim C3 \\sim C10 \\sim C8 \\sim C5 \\sim C12: within 2A with sigma of
0.02 and sigma for terminal atoms of 0.04
Uanis(C6) \\sim Ueq, Uanis(C4) \\sim Ueq, Uanis(C2) \\sim Ueq, Uanis(C9) \\sim
Ueq, Uanis(C1) \\sim Ueq, Uanis(C7) \\sim Ueq: with sigma of 0.02 and sigma for
terminal atoms of 0.04
Uanis(C11) \\sim Ueq, Uanis(C3) \\sim Ueq, Uanis(C10) \\sim Ueq, Uanis(C8)
\\sim Ueq, Uanis(C5) \\sim Ueq, Uanis(C12) \\sim Ueq: with sigma of 0.02 and
sigma for terminal atoms of 0.04
Uanis(C14) \\sim Ueq, Uanis(C13) \\sim Ueq, Uanis(C16) \\sim Ueq, Uanis(C17)
\\sim Ueq, Uanis(C15) \\sim Ueq, Uanis(C18) \\sim Ueq: with sigma of 0.02 and
sigma for terminal atoms of 0.04
3. Others
 Fixed Sof: C4(0.17) H4(0.17) C2(0.17) H2(0.17) C1(0.17) H1(0.17) C6(0.17)
 H6(0.17) C7(0.17) H7(0.17) C9(0.17) H9(0.17) C3(0.21) H3(0.21) C10(0.21)
 H10(0.21) C11(0.21) H11(0.21) C12(0.21) H12(0.21) C5(0.21) H5(0.21) C8(0.21)
 H8(0.21) C14(0.15) H14(0.15) C13(0.15) H13(0.15) C17(0.15) H17(0.15) C18(0.15)
 H18(0.15) C15(0.15) H15(0.15) C16(0.15) H16(0.15)
4.a Secondary CH2 refined with riding coordinates:
 C00V(H00A,H00B), C00W(H00C,H00D), C00Y(H00F,H00G), C00Z(H00H,H00J), C010(H01A,
 H01B), C014(H01C,H01D), C015(H01E,H01F), C016(H01G,H01H), C017(H01I,H01J),
 C018(H01K,H01L)
4.b Aromatic/amide H refined with riding coordinates:
 C00E(H00E), C00I(H00I), C00K(H00K), C00M(H00M), C00Q(H00Q), C00T(H00T),
 C00U(H00U), C012(H012), C013(H013), C4(H4), C2(H2), C1(H1), C6(H6), C7(H7),
 C9(H9), C3(H3), C10(H10), C11(H11), C12(H12), C5(H5), C8(H8), C14(H14),
 C13(H13), C17(H17), C18(H18), C15(H15), C16(H16)
4.c Fitted hexagon refined as free rotating group:
 C4(C2,C1,C6,C7,C9), C3(C10,C11,C12,C5,C8), C14(C13,C17,C18,C15,C16)
;
_atom_sites_solution_hydrogens     geom
_atom_sites_solution_primary       ?
_atom_sites_solution_secondary     ?
loop_
  _atom_site_label
  _atom_site_type_symbol
  _atom_site_fract_x
  _atom_site_fract_y
  _atom_site_fract_z
  _atom_site_U_iso_or_equiv
  _atom_site_adp_type
  _atom_site_occupancy
  _atom_site_site_symmetry_order
  _atom_site_calc_flag
  _atom_site_refinement_flags_posn
  _atom_site_refinement_flags_adp
  _atom_site_refinement_flags_occupancy
  _atom_site_disorder_assembly
  _atom_site_disorder_group
 Eu01 Eu 0.80416(2) 0.54032(2) 0.93283(2) 0.02608(4) Uani 1 1 d . . . . .
 O002 O -0.5053(3) 0.50445(4) 0.11425(10) 0.0349(4) Uani 1 1 d . . . . .
 O003 O -0.1230(3) 0.51085(4) 0.05949(8) 0.0305(3) Uani 1 1 d . . . . .
 O004 O 1.5202(4) 0.57019(5) 1.00964(10) 0.0420(4) Uani 1 1 d . . . . .
 O005 O 1.0913(4) 0.58653(5) 0.97574(11) 0.0434(4) Uani 1 1 d . . . . .
 O006 O 0.0519(4) 0.54756(5) 0.82610(10) 0.0399(4) Uani 1 1 d . . . . .
 O007 O 0.4806(4) 0.56773(5) 0.84495(11) 0.0445(4) Uani 1 1 d . . . . .
 O008 O -0.3259(5) 0.56735(6) 0.37395(11) 0.0537(5) Uani 1 1 d . . . . .
 O009 O 0.0403(5) 0.61361(5) 0.35238(11) 0.0533(5) Uani 1 1 d . . . . .
 O00A O 1.4566(5) 0.71201(5) 1.20226(12) 0.0565(5) Uani 1 1 d . . . . .
 O00B O -0.2209(5) 0.58216(6) 0.53960(12) 0.0559(5) Uani 1 1 d . . . . .
 O00C O 0.1115(5) 0.63160(6) 0.51370(11) 0.0613(6) Uani 1 1 d . . . . .
 O00D O 1.0581(4) 0.71126(5) 1.09325(13) 0.0548(5) Uani 1 1 d . . . . .
 C00E C 0.0602(5) 0.56086(6) 0.17521(13) 0.0343(5) Uani 1 1 d . . . . .
 H00E H 0.157921 0.558916 0.132766 0.041 Uiso 1 1 calc R . . . .
 C00F C 1.3267(5) 0.59181(6) 1.00961(14) 0.0338(5) Uani 1 1 d . . . . .
 C00G C -0.1578(5) 0.53854(6) 0.18156(13) 0.0308(4) Uani 1 1 d . . . . .
 C00H C -0.2701(5) 0.51633(6) 0.11562(12) 0.0287(4) Uani 1 1 d . . . . .
 C00I C -0.2874(5) 0.53942(7) 0.24890(14) 0.0372(5) Uani 1 1 d . . . . .
 H00I H -0.427189 0.523542 0.254961 0.045 Uiso 1 1 calc R . . . .
 C00J C -0.0037(6) 0.58851(7) 0.29615(14) 0.0390(6) Uani 1 1 d . . . . .
 C00K C 0.1350(6) 0.58626(7) 0.23177(14) 0.0396(6) Uani 1 1 d . . . . .
 H00K H 0.278264 0.601658 0.226140 0.047 Uiso 1 1 calc R . . . .
 C00L C -0.2093(6) 0.56372(7) 0.30656(14) 0.0396(6) Uani 1 1 d . . . . .
 C00M C 1.1872(5) 0.65292(7) 1.04853(16) 0.0405(6) Uani 1 1 d . . . . .
 H00M H 1.036785 0.651805 1.011145 0.049 Uiso 1 1 calc R . . . .
 C00N C 1.4449(6) 0.68279(6) 1.15535(16) 0.0431(6) Uani 1 1 d . . . . .
 C00O C 0.2523(5) 0.56410(7) 0.80507(14) 0.0360(5) Uani 1 1 d . . . . .
 C00P C 1.3758(5) 0.62490(6) 1.05621(15) 0.0355(5) Uani 1 1 d . . . . .
 C00Q C 0.0042(6) 0.57236(8) 0.67120(15) 0.0440(6) Uani 1 1 d . . . . .
 H00Q H -0.119637 0.555016 0.681887 0.053 Uiso 1 1 calc R . . . .
 C00R C 0.2200(5) 0.58158(7) 0.72712(14) 0.0401(6) Uani 1 1 d . . . . .
 C00S C 1.2249(6) 0.68221(6) 1.09652(17) 0.0426(6) Uani 1 1 d . . . . .
 C00T C 1.5966(5) 0.62684(7) 1.11148(16) 0.0422(6) Uani 1 1 d . . . . .
 H00T H 1.725783 0.608847 1.115327 0.051 Uiso 1 1 calc R . . . .
 C00U C 1.6296(6) 0.65556(7) 1.16211(17) 0.0466(6) Uani 1 1 d . . . . .
 H00U H 1.777123 0.656229 1.200496 0.056 Uiso 1 1 calc R . . . .
 C00V C -0.3814(7) 0.55132(9) 0.54501(18) 0.0531(7) Uani 1 1 d . . . . .
 H00A H -0.475515 0.552494 0.590942 0.064 Uiso 1 1 calc R . . . .
 H00B H -0.265311 0.530563 0.548938 0.064 Uiso 1 1 calc R . . . .
 C00W C -0.4787(7) 0.53860(8) 0.39850(16) 0.0505(7) Uani 1 1 d . . . . .
 H00C H -0.363486 0.517865 0.406670 0.061 Uiso 1 1 calc R . . . .
 H00D H -0.628352 0.533069 0.359175 0.061 Uiso 1 1 calc R . . . .
 C00X C -0.0242(6) 0.58922(8) 0.59970(15) 0.0447(6) Uani 1 1 d . . . . .
 C00Y C 0.7138(9) 0.750000 1.0332(3) 0.0542(10) Uani 1 2 d S T P . .
 H00F H 0.645293 0.750000 1.083299 0.065 Uiso 1 2 calc RS T P . .
 H00G H 0.556984 0.750000 0.994072 0.065 Uiso 1 2 calc RS T P . .
 C00Z C -0.5882(7) 0.54874(8) 0.47303(17) 0.0510(7) Uani 1 1 d . . . . .
 H00H H -0.725697 0.531567 0.483074 0.061 Uiso 1 1 calc R . . . .
 H00J H -0.678684 0.571434 0.465325 0.061 Uiso 1 1 calc R . . . .
 C010 C 0.2470(8) 0.63958(8) 0.34554(17) 0.0584(8) Uani 1 1 d . . . . .
 H01A H 0.217627 0.650870 0.295197 0.070 Uiso 1 1 calc R . . . .
 H01B H 0.425405 0.628493 0.350801 0.070 Uiso 1 1 calc R . . . .
 C011 C 0.1589(7) 0.61623(8) 0.58508(15) 0.0484(7) Uani 1 1 d . . . . .
 C012 C 0.3704(7) 0.62503(8) 0.64017(16) 0.0559(8) Uani 1 1 d . . . . .
 H012 H 0.491878 0.642792 0.630271 0.067 Uiso 1 1 calc R . . . .
 C013 C 0.4027(6) 0.60728(8) 0.71105(16) 0.0502(7) Uani 1 1 d . . . . .
 H013 H 0.548841 0.612858 0.747674 0.060 Uiso 1 1 calc R . . . .
 C014 C 1.6672(13) 0.750000 1.3006(3) 0.0689(14) Uani 1 2 d S T P . .
 H01C H 1.490195 0.750000 1.319773 0.083 Uiso 1 2 calc RS T P . .
 H01D H 1.804542 0.750000 1.345255 0.083 Uiso 1 2 calc RS T P . .
 C015 C 0.3242(9) 0.65363(10) 0.48977(18) 0.0722(11) Uani 1 1 d . . . . .
 H01E H 0.492265 0.640262 0.490662 0.087 Uiso 1 1 calc R . . . .
 H01F H 0.356721 0.673594 0.524586 0.087 Uiso 1 1 calc R . . . .
 C016 C 0.2326(9) 0.66645(9) 0.40825(18) 0.0674(10) Uani 1 1 d . . . . .
 H01G H 0.045838 0.674682 0.406258 0.081 Uiso 1 1 calc R . . . .
 H01H H 0.344299 0.686553 0.397492 0.081 Uiso 1 1 calc R . . . .
 C017 C 0.8715(7) 0.71567(7) 1.02552(19) 0.0528(7) Uani 1 1 d . . . . .
 H01I H 0.746248 0.695842 1.019586 0.063 Uiso 1 1 calc R . . . .
 H01J H 0.969201 0.716710 0.980271 0.063 Uiso 1 1 calc R . . . .
 C018 C 1.6949(8) 0.71636(8) 1.2562(2) 0.0643(9) Uani 1 1 d . . . . .
 H01K H 1.855372 0.717497 1.228879 0.077 Uiso 1 1 calc R . . . .
 H01L H 1.714727 0.696429 1.291426 0.077 Uiso 1 1 calc R . . . .
 C4 C 1.160(6) 0.6686(8) 0.8443(13) 0.129(8) Uani 0.17 1 d . U . A -2
 H4 H 1.311866 0.653946 0.848030 0.155 Uiso 0.17 1 calc R . . A -2
 C2 C 1.190(5) 0.7048(8) 0.8345(13) 0.152(9) Uani 0.17 1 d G U . A -2
 H2 H 1.362697 0.714338 0.831745 0.182 Uiso 0.17 1 calc R . . A -2
 C1 C 0.963(7) 0.7268(5) 0.8290(13) 0.153(9) Uani 0.17 1 d G U . A -2
 H1 H 0.983631 0.751003 0.822426 0.184 Uiso 0.17 1 calc R . . A -2
 C6 C 0.706(6) 0.7126(7) 0.8331(13) 0.143(9) Uani 0.17 1 d G U . A -2
 H6 H 0.553730 0.727276 0.829390 0.172 Uiso 0.17 1 calc R . . A -2
 C7 C 0.675(5) 0.6764(8) 0.8429(14) 0.134(8) Uani 0.17 1 d G U . A -2
 H7 H 0.502892 0.666885 0.845675 0.161 Uiso 0.17 1 calc R . . A -2
 C9 C 0.902(7) 0.6544(5) 0.8485(14) 0.124(9) Uani 0.17 1 d G U . A -2
 H9 H 0.881956 0.630219 0.854994 0.148 Uiso 0.17 1 calc R . . A -2
 C3 C 0.899(3) 0.6540(5) 0.8400(11) 0.106(7) Uani 0.21 1 d . U . B 1
 H3 H 1.042234 0.638279 0.852735 0.128 Uiso 0.21 1 calc R . . B 1
 C10 C 0.916(4) 0.6791(6) 0.7826(11) 0.123(7) Uani 0.21 1 d G U . B 1
 H10 H 1.071224 0.680288 0.756864 0.148 Uiso 0.21 1 calc R . . B 1
 C11 C 0.702(5) 0.7026(5) 0.7636(10) 0.157(8) Uani 0.21 1 d G U . B 1
 H11 H 0.713917 0.719409 0.725177 0.189 Uiso 0.21 1 calc R . . B 1
 C12 C 0.471(4) 0.7008(5) 0.8021(12) 0.147(8) Uani 0.21 1 d G U . B 1
 H12 H 0.327617 0.716521 0.789360 0.176 Uiso 0.21 1 calc R . . B 1
 C5 C 0.453(3) 0.6757(5) 0.8595(10) 0.105(6) Uani 0.21 1 d G U . B 1
 H5 H 0.298621 0.674513 0.885231 0.126 Uiso 0.21 1 calc R . . B 1
 C8 C 0.668(4) 0.6522(4) 0.8785(8) 0.093(5) Uani 0.21 1 d G U . B 1
 H8 H 0.655927 0.635392 0.916919 0.112 Uiso 0.21 1 calc R . . B 1
 C14 C 0.775(4) 0.7606(5) 0.5216(11) 0.099(8) Uani 0.15 1 d . U . C -1
 H14 H 0.663357 0.767248 0.477238 0.118 Uiso 0.15 1 calc R . . C -1
 C13 C 0.793(5) 0.7253(5) 0.5437(14) 0.121(9) Uani 0.15 1 d G U . C -1
 H13 H 0.692357 0.708325 0.514105 0.145 Uiso 0.15 1 calc R . . C -1
 C17 C 0.960(7) 0.7154(5) 0.6099(16) 0.130(9) Uani 0.15 1 d G U . C -1
 H17 H 0.971789 0.691805 0.624688 0.156 Uiso 0.15 1 calc R . . C -1
 C18 C 1.110(5) 0.7408(6) 0.6541(13) 0.159(10) Uani 0.15 1 d G U . C -1
 H18 H 1.222225 0.734208 0.698407 0.191 Uiso 0.15 1 calc R . . C -1
 C15 C 1.093(5) 0.7761(6) 0.6320(14) 0.131(9) Uani 0.15 1 d G U . C -1
 H15 H 1.193228 0.793132 0.661542 0.157 Uiso 0.15 1 calc R . . C -1
 C16 C 0.925(6) 0.7860(5) 0.5657(15) 0.107(8) Uani 0.15 1 d G U . C -1
 H16 H 0.913797 0.809652 0.550959 0.128 Uiso 0.15 1 calc R . . C -1

loop_
  _atom_site_aniso_label
  _atom_site_aniso_U_11
  _atom_site_aniso_U_22
  _atom_site_aniso_U_33
  _atom_site_aniso_U_23
  _atom_site_aniso_U_13
  _atom_site_aniso_U_12
 Eu01 0.02361(6) 0.03114(6) 0.02310(6) 0.00092(5) 0.00101(4) -0.00049(5)
 O002 0.0278(8) 0.0411(9) 0.0358(9) -0.0067(7) 0.0028(7) -0.0052(7)
 O003 0.0308(8) 0.0378(8) 0.0231(7) -0.0006(6) 0.0043(6) 0.0049(7)
 O004 0.0461(11) 0.0431(10) 0.0374(9) -0.0048(8) 0.0075(8) 0.0114(8)
 O005 0.0362(10) 0.0406(9) 0.0527(11) -0.0106(8) 0.0023(8) -0.0077(8)
 O006 0.0336(9) 0.0570(11) 0.0298(8) 0.0071(7) 0.0058(7) 0.0002(8)
 O007 0.0334(10) 0.0598(11) 0.0390(10) 0.0154(9) -0.0018(8) 0.0030(9)
 O008 0.0702(14) 0.0593(12) 0.0346(10) -0.0119(9) 0.0193(10) -0.0169(11)
 O009 0.0697(14) 0.0544(12) 0.0364(10) -0.0124(9) 0.0092(9) -0.0203(10)
 O00A 0.0669(14) 0.0410(10) 0.0575(13) -0.0113(9) -0.0106(11) 0.0033(10)
 O00B 0.0602(14) 0.0695(14) 0.0354(10) 0.0094(9) -0.0051(9) -0.0144(11)
 O00C 0.0842(17) 0.0631(13) 0.0339(10) 0.0134(9) -0.0044(10) -0.0182(12)
 O00D 0.0538(13) 0.0395(10) 0.0672(13) -0.0096(9) -0.0096(10) 0.0102(9)
 C00E 0.0331(12) 0.0417(13) 0.0282(11) -0.0017(9) 0.0034(9) -0.0021(10)
 C00F 0.0346(13) 0.0324(11) 0.0355(12) 0.0011(9) 0.0091(10) -0.0036(10)
 C00G 0.0318(11) 0.0345(11) 0.0253(10) -0.0016(9) 0.0004(9) 0.0008(9)
 C00H 0.0309(12) 0.0306(10) 0.0245(10) 0.0025(8) 0.0034(9) 0.0027(9)
 C00I 0.0346(12) 0.0471(13) 0.0298(11) -0.0042(10) 0.0037(10) -0.0059(11)
 C00J 0.0451(15) 0.0424(13) 0.0279(12) -0.0052(10) -0.0026(10) -0.0055(11)
 C00K 0.0399(14) 0.0440(13) 0.0336(12) -0.0003(10) -0.0013(10) -0.0097(11)
 C00L 0.0453(15) 0.0481(14) 0.0257(11) -0.0024(10) 0.0058(10) -0.0036(11)
 C00M 0.0346(13) 0.0364(12) 0.0499(15) -0.0018(11) 0.0018(11) -0.0023(10)
 C00N 0.0497(16) 0.0307(12) 0.0480(15) -0.0016(11) 0.0015(12) -0.0052(11)
 C00O 0.0332(13) 0.0472(14) 0.0281(11) 0.0048(10) 0.0053(9) 0.0062(10)
 C00P 0.0303(12) 0.0313(11) 0.0454(13) 0.0007(10) 0.0068(10) -0.0037(9)
 C00Q 0.0409(15) 0.0577(16) 0.0337(13) 0.0084(12) 0.0062(11) -0.0009(12)
 C00R 0.0361(14) 0.0550(15) 0.0296(12) 0.0075(11) 0.0051(10) 0.0048(11)
 C00S 0.0427(15) 0.0307(12) 0.0544(15) -0.0013(11) 0.0050(12) 0.0003(10)
 C00T 0.0380(14) 0.0355(13) 0.0517(15) 0.0001(11) -0.0004(11) 0.0021(10)
 C00U 0.0474(16) 0.0401(14) 0.0494(16) 0.0000(12) -0.0074(13) -0.0028(12)
 C00V 0.0585(19) 0.0619(18) 0.0387(14) 0.0021(13) 0.0051(13) -0.0078(15)
 C00W 0.0605(19) 0.0579(17) 0.0339(13) -0.0010(12) 0.0085(12) -0.0092(14)
 C00X 0.0454(16) 0.0582(16) 0.0297(12) 0.0018(11) 0.0002(11) 0.0006(12)
 C00Y 0.047(2) 0.041(2) 0.073(3) 0.000 -0.003(2) 0.000
 C00Z 0.0578(19) 0.0586(17) 0.0371(14) -0.0001(12) 0.0082(13) -0.0066(14)
 C010 0.081(2) 0.0529(17) 0.0401(15) 0.0015(13) 0.0011(15) -0.0213(16)
 C011 0.0639(19) 0.0501(15) 0.0305(13) 0.0050(11) 0.0030(12) -0.0028(13)
 C012 0.072(2) 0.0570(17) 0.0372(14) 0.0074(13) 0.0028(14) -0.0185(16)
 C013 0.0530(18) 0.0628(18) 0.0336(13) 0.0056(12) -0.0001(12) -0.0071(14)
 C014 0.101(4) 0.048(2) 0.051(3) 0.000 -0.017(3) 0.000
 C015 0.108(3) 0.063(2) 0.0425(17) 0.0078(15) -0.0036(18) -0.034(2)
 C016 0.110(3) 0.0494(18) 0.0405(16) 0.0027(13) 0.0000(18) -0.0205(18)
 C017 0.0551(18) 0.0388(14) 0.0620(18) -0.0033(13) -0.0039(15) 0.0019(12)
 C018 0.082(3) 0.0492(17) 0.0555(19) -0.0007(14) -0.0179(17) 0.0020(16)
 C4 0.174(14) 0.136(14) 0.082(11) -0.030(11) 0.036(11) 0.013(12)
 C2 0.187(15) 0.165(14) 0.110(12) -0.002(12) 0.044(12) 0.006(13)
 C1 0.188(15) 0.155(14) 0.116(13) 0.012(12) 0.019(12) 0.003(12)
 C6 0.174(14) 0.147(14) 0.103(12) -0.009(12) -0.014(12) -0.003(13)
 C7 0.166(14) 0.135(13) 0.093(12) -0.027(12) -0.018(12) -0.006(12)
 C9 0.164(15) 0.119(14) 0.084(12) -0.033(12) -0.001(12) 0.001(12)
 C3 0.132(12) 0.099(11) 0.085(11) -0.016(10) 0.002(10) 0.000(11)
 C10 0.132(12) 0.119(12) 0.118(12) -0.005(10) 0.009(11) 0.000(11)
 C11 0.165(14) 0.148(13) 0.158(13) 0.006(12) 0.016(12) -0.002(12)
 C12 0.142(13) 0.144(13) 0.154(13) -0.006(11) 0.020(11) 0.013(12)
 C5 0.119(12) 0.132(12) 0.068(9) -0.018(9) 0.029(9) 0.003(10)
 C8 0.118(11) 0.099(10) 0.064(9) -0.030(8) 0.016(9) -0.005(9)
 C14 0.121(12) 0.071(13) 0.102(12) -0.014(10) 0.005(11) 0.018(10)
 C13 0.124(13) 0.101(13) 0.133(13) -0.027(12) -0.002(12) 0.002(12)
 C17 0.149(14) 0.095(13) 0.138(14) -0.027(12) -0.020(13) 0.008(12)
 C18 0.174(14) 0.132(15) 0.164(14) 0.003(12) -0.015(12) 0.009(12)
 C15 0.152(14) 0.100(13) 0.135(14) 0.033(11) -0.010(12) -0.019(12)
 C16 0.113(13) 0.088(12) 0.114(13) 0.008(11) -0.012(12) -0.001(11)

_geom_special_details
;
 All esds (except the esd in the dihedral angle between two l.s. planes)
 are estimated using the full covariance matrix.  The cell esds are taken
 into account individually in the estimation of esds in distances, angles
 and torsion angles; correlations between esds in cell parameters are only
 used when they are defined by crystal symmetry.  An approximate (isotropic)
 treatment of cell esds is used for estimating esds involving l.s. planes.
;
loop_
  _geom_bond_atom_site_label_1
  _geom_bond_atom_site_label_2
  _geom_bond_distance
  _geom_bond_site_symmetry_2
  _geom_bond_publ_flag
 Eu01 Eu01 4.1796(2) 3_767 ?
 Eu01 O002 2.3321(16) 3_566 ?
 Eu01 O003 2.4891(16) 3_666 ?
 Eu01 O003 2.4583(15) 1_656 ?
 Eu01 O004 2.3360(17) 1_455 ?
 Eu01 O005 2.3196(17) . ?
 Eu01 O006 2.3532(17) 1_655 ?
 Eu01 O007 2.3242(18) . ?
 O002 C00H 1.243(3) . ?
 O003 C00H 1.298(3) . ?
 O004 C00F 1.258(3) . ?
 O005 C00F 1.257(3) . ?
 O006 C00O 1.260(3) . ?
 O007 C00O 1.261(3) . ?
 O008 C00L 1.371(3) . ?
 O008 C00W 1.417(3) . ?
 O009 C00J 1.362(3) . ?
 O009 C010 1.432(4) . ?
 O00A C00N 1.371(3) . ?
 O00A C018 1.427(4) . ?
 O00B C00V 1.420(4) . ?
 O00B C00X 1.369(3) . ?
 O00C C011 1.367(3) . ?
 O00C C015 1.439(4) . ?
 O00D C00S 1.371(3) . ?
 O00D C017 1.419(4) . ?
 C00E H00E 0.9300 . ?
 C00E C00G 1.382(3) . ?
 C00E C00K 1.395(3) . ?
 C00F C00P 1.496(3) . ?
 C00G C00H 1.477(3) . ?
 C00G C00I 1.398(3) . ?
 C00I H00I 0.9300 . ?
 C00I C00L 1.382(3) . ?
 C00J C00K 1.381(4) . ?
 C00J C00L 1.409(4) . ?
 C00K H00K 0.9300 . ?
 C00M H00M 0.9300 . ?
 C00M C00P 1.407(3) . ?
 C00M C00S 1.387(4) . ?
 C00N C00S 1.404(4) . ?
 C00N C00U 1.372(4) . ?
 C00O C00R 1.500(3) . ?
 C00P C00T 1.370(4) . ?
 C00Q H00Q 0.9300 . ?
 C00Q C00R 1.401(4) . ?
 C00Q C00X 1.390(4) . ?
 C00R C013 1.377(4) . ?
 C00T H00T 0.9300 . ?
 C00T C00U 1.396(4) . ?
 C00U H00U 0.9300 . ?
 C00V H00A 0.9700 . ?
 C00V H00B 0.9700 . ?
 C00V C00Z 1.525(4) . ?
 C00W H00C 0.9700 . ?
 C00W H00D 0.9700 . ?
 C00W C00Z 1.510(4) . ?
 C00X C011 1.407(4) . ?
 C00Y H00F 0.9700 . ?
 C00Y H00G 0.9700 . ?
 C00Y C017 1.528(4) . ?
 C00Y C017 1.528(4) 4_575 ?
 C00Z H00H 0.9700 . ?
 C00Z H00J 0.9700 . ?
 C010 H01A 0.9700 . ?
 C010 H01B 0.9700 . ?
 C010 C016 1.499(4) . ?
 C011 C012 1.374(4) . ?
 C012 H012 0.9300 . ?
 C012 C013 1.397(4) . ?
 C013 H013 0.9300 . ?
 C014 H01C 0.9700 . ?
 C014 H01D 0.9700 . ?
 C014 C018 1.504(4) 4_575 ?
 C014 C018 1.504(4) . ?
 C015 H01E 0.9700 . ?
 C015 H01F 0.9700 . ?
 C015 C016 1.517(4) . ?
 C016 H01G 0.9700 . ?
 C016 H01H 0.9700 . ?
 C017 H01I 0.9700 . ?
 C017 H01J 0.9700 . ?
 C018 H01K 0.9700 . ?
 C018 H01L 0.9700 . ?
 C4 H4 0.9300 . ?
 C4 C2 1.3900 . ?
 C4 C9 1.3900 . ?
 C2 H2 0.9300 . ?
 C2 C1 1.3900 . ?
 C1 H1 0.9300 . ?
 C1 C6 1.3900 . ?
 C6 H6 0.9300 . ?
 C6 C7 1.3900 . ?
 C7 H7 0.9300 . ?
 C7 C9 1.3900 . ?
 C9 H9 0.9300 . ?
 C3 H3 0.9300 . ?
 C3 C10 1.3900 . ?
 C3 C8 1.3900 . ?
 C10 H10 0.9300 . ?
 C10 C11 1.3900 . ?
 C11 H11 0.9300 . ?
 C11 C12 1.3900 . ?
 C12 H12 0.9300 . ?
 C12 C5 1.3900 . ?
 C5 H5 0.9300 . ?
 C5 C8 1.3900 . ?
 C8 H8 0.9300 . ?
 C14 H14 0.9300 . ?
 C14 C13 1.3900 . ?
 C14 C16 1.3900 . ?
 C13 H13 0.9300 . ?
 C13 C17 1.3900 . ?
 C17 H17 0.9300 . ?
 C17 C18 1.3900 . ?
 C18 H18 0.9300 . ?
 C18 C15 1.3900 . ?
 C15 H15 0.9300 . ?
 C15 C16 1.3900 . ?
 C16 H16 0.9300 . ?

loop_
  _geom_angle_atom_site_label_1
  _geom_angle_atom_site_label_2
  _geom_angle_atom_site_label_3
  _geom_angle
  _geom_angle_site_symmetry_1
  _geom_angle_site_symmetry_3
  _geom_angle_publ_flag
 O002 Eu01 Eu01 84.22(4) 3_566 3_767 ?
 O002 Eu01 O003 79.88(6) 3_566 3_666 ?
 O002 Eu01 O003 90.38(6) 3_566 1_656 ?
 O002 Eu01 O004 98.95(6) 3_566 1_455 ?
 O002 Eu01 O006 99.95(6) 3_566 1_655 ?
 O003 Eu01 Eu01 32.58(4) 1_656 3_767 ?
 O003 Eu01 Eu01 32.12(3) 3_666 3_767 ?
 O003 Eu01 O003 64.70(6) 1_656 3_666 ?
 O004 Eu01 Eu01 107.64(4) 1_455 3_767 ?
 O004 Eu01 O003 75.09(6) 1_455 1_656 ?
 O004 Eu01 O003 139.73(6) 1_455 3_666 ?
 O004 Eu01 O006 142.65(6) 1_455 1_655 ?
 O005 Eu01 Eu01 98.29(5) . 3_767 ?
 O005 Eu01 O002 177.48(6) . 3_566 ?
 O005 Eu01 O003 102.12(6) . 3_666 ?
 O005 Eu01 O003 91.87(6) . 1_656 ?
 O005 Eu01 O004 80.54(7) . 1_455 ?
 O005 Eu01 O006 79.18(7) . 1_655 ?
 O005 Eu01 O007 102.91(7) . . ?
 O006 Eu01 Eu01 106.09(4) 1_655 3_767 ?
 O006 Eu01 O003 136.38(6) 1_655 1_656 ?
 O006 Eu01 O003 75.54(6) 1_655 3_666 ?
 O007 Eu01 Eu01 158.78(5) . 3_767 ?
 O007 Eu01 O002 74.59(7) . 3_566 ?
 O007 Eu01 O003 144.13(6) . 1_656 ?
 O007 Eu01 O003 139.91(6) . 3_666 ?
 O007 Eu01 O004 75.40(7) . 1_455 ?
 O007 Eu01 O006 79.02(6) . 1_655 ?
 C00H O002 Eu01 145.22(15) . 3_566 ?
 Eu01 O003 Eu01 115.30(6) 1_454 3_666 ?
 C00H O003 Eu01 124.36(14) . 1_454 ?
 C00H O003 Eu01 119.25(13) . 3_666 ?
 C00F O004 Eu01 145.10(16) . 1_655 ?
 C00F O005 Eu01 140.21(17) . . ?
 C00O O006 Eu01 141.57(17) . 1_455 ?
 C00O O007 Eu01 144.71(17) . . ?
 C00L O008 C00W 118.1(2) . . ?
 C00J O009 C010 118.4(2) . . ?
 C00N O00A C018 117.3(2) . . ?
 C00X O00B C00V 117.5(2) . . ?
 C011 O00C C015 117.0(3) . . ?
 C00S O00D C017 117.3(2) . . ?
 C00G C00E H00E 119.7 . . ?
 C00G C00E C00K 120.7(2) . . ?
 C00K C00E H00E 119.7 . . ?
 O004 C00F C00P 117.9(2) . . ?
 O005 C00F O004 123.9(2) . . ?
 O005 C00F C00P 118.1(2) . . ?
 C00E C00G C00H 120.8(2) . . ?
 C00E C00G C00I 119.2(2) . . ?
 C00I C00G C00H 119.8(2) . . ?
 O002 C00H O003 122.0(2) . . ?
 O002 C00H C00G 119.1(2) . . ?
 O003 C00H C00G 118.8(2) . . ?
 C00G C00I H00I 119.8 . . ?
 C00L C00I C00G 120.5(2) . . ?
 C00L C00I H00I 119.8 . . ?
 O009 C00J C00K 124.9(2) . . ?
 O009 C00J C00L 115.4(2) . . ?
 C00K C00J C00L 119.7(2) . . ?
 C00E C00K H00K 120.0 . . ?
 C00J C00K C00E 119.9(2) . . ?
 C00J C00K H00K 120.0 . . ?
 O008 C00L C00I 125.3(2) . . ?
 O008 C00L C00J 115.0(2) . . ?
 C00I C00L C00J 119.6(2) . . ?
 C00P C00M H00M 119.9 . . ?
 C00S C00M H00M 119.9 . . ?
 C00S C00M C00P 120.2(3) . . ?
 O00A C00N C00S 115.0(2) . . ?
 O00A C00N C00U 124.9(3) . . ?
 C00U C00N C00S 120.1(2) . . ?
 O006 C00O O007 125.2(2) . . ?
 O006 C00O C00R 118.4(2) . . ?
 O007 C00O C00R 116.4(2) . . ?
 C00M C00P C00F 121.0(2) . . ?
 C00T C00P C00F 119.4(2) . . ?
 C00T C00P C00M 119.4(2) . . ?
 C00R C00Q H00Q 120.1 . . ?
 C00X C00Q H00Q 120.1 . . ?
 C00X C00Q C00R 119.8(3) . . ?
 C00Q C00R C00O 120.7(2) . . ?
 C013 C00R C00O 119.4(2) . . ?
 C013 C00R C00Q 119.9(2) . . ?
 O00D C00S C00M 125.3(3) . . ?
 O00D C00S C00N 115.4(2) . . ?
 C00M C00S C00N 119.4(2) . . ?
 C00P C00T H00T 119.7 . . ?
 C00P C00T C00U 120.7(3) . . ?
 C00U C00T H00T 119.7 . . ?
 C00N C00U C00T 120.2(3) . . ?
 C00N C00U H00U 119.9 . . ?
 C00T C00U H00U 119.9 . . ?
 O00B C00V H00A 109.9 . . ?
 O00B C00V H00B 109.9 . . ?
 O00B C00V C00Z 108.9(2) . . ?
 H00A C00V H00B 108.3 . . ?
 C00Z C00V H00A 109.9 . . ?
 C00Z C00V H00B 109.9 . . ?
 O008 C00W H00C 110.0 . . ?
 O008 C00W H00D 110.0 . . ?
 O008 C00W C00Z 108.6(2) . . ?
 H00C C00W H00D 108.4 . . ?
 C00Z C00W H00C 110.0 . . ?
 C00Z C00W H00D 110.0 . . ?
 O00B C00X C00Q 125.7(3) . . ?
 O00B C00X C011 114.7(2) . . ?
 C00Q C00X C011 119.6(3) . . ?
 H00F C00Y H00G 107.3 . . ?
 C017 C00Y H00F 108.2 4_575 . ?
 C017 C00Y H00F 108.2 . . ?
 C017 C00Y H00G 108.2 . . ?
 C017 C00Y H00G 108.2 4_575 . ?
 C017 C00Y C017 116.5(4) . 4_575 ?
 C00V C00Z H00H 108.1 . . ?
 C00V C00Z H00J 108.1 . . ?
 C00W C00Z C00V 116.7(3) . . ?
 C00W C00Z H00H 108.1 . . ?
 C00W C00Z H00J 108.1 . . ?
 H00H C00Z H00J 107.3 . . ?
 O009 C010 H01A 110.1 . . ?
 O009 C010 H01B 110.1 . . ?
 O009 C010 C016 108.1(3) . . ?
 H01A C010 H01B 108.4 . . ?
 C016 C010 H01A 110.1 . . ?
 C016 C010 H01B 110.1 . . ?
 O00C C011 C00X 115.3(3) . . ?
 O00C C011 C012 124.6(3) . . ?
 C012 C011 C00X 120.1(2) . . ?
 C011 C012 H012 120.0 . . ?
 C011 C012 C013 120.0(3) . . ?
 C013 C012 H012 120.0 . . ?
 C00R C013 C012 120.5(3) . . ?
 C00R C013 H013 119.7 . . ?
 C012 C013 H013 119.7 . . ?
 H01C C014 H01D 107.4 . . ?
 C018 C014 H01C 108.4 4_575 . ?
 C018 C014 H01C 108.4 . . ?
 C018 C014 H01D 108.4 . . ?
 C018 C014 H01D 108.4 4_575 . ?
 C018 C014 C018 115.7(4) 4_575 . ?
 O00C C015 H01E 110.1 . . ?
 O00C C015 H01F 110.1 . . ?
 O00C C015 C016 107.8(3) . . ?
 H01E C015 H01F 108.5 . . ?
 C016 C015 H01E 110.1 . . ?
 C016 C015 H01F 110.1 . . ?
 C010 C016 C015 115.4(3) . . ?
 C010 C016 H01G 108.4 . . ?
 C010 C016 H01H 108.4 . . ?
 C015 C016 H01G 108.4 . . ?
 C015 C016 H01H 108.4 . . ?
 H01G C016 H01H 107.5 . . ?
 O00D C017 C00Y 108.4(3) . . ?
 O00D C017 H01I 110.0 . . ?
 O00D C017 H01J 110.0 . . ?
 C00Y C017 H01I 110.0 . . ?
 C00Y C017 H01J 110.0 . . ?
 H01I C017 H01J 108.4 . . ?
 O00A C018 C014 108.6(3) . . ?
 O00A C018 H01K 110.0 . . ?
 O00A C018 H01L 110.0 . . ?
 C014 C018 H01K 110.0 . . ?
 C014 C018 H01L 110.0 . . ?
 H01K C018 H01L 108.4 . . ?
 C2 C4 H4 120.0 . . ?
 C2 C4 C9 120.00(6) . . ?
 C9 C4 H4 120.0 . . ?
 C4 C2 H2 120.0 . . ?
 C4 C2 C1 120.00(9) . . ?
 C1 C2 H2 120.0 . . ?
 C2 C1 H1 120.0 . . ?
 C6 C1 C2 120.0 . . ?
 C6 C1 H1 120.0 . . ?
 C1 C6 H6 120.0 . . ?
 C1 C6 C7 120.0 . . ?
 C7 C6 H6 120.0 . . ?
 C6 C7 H7 120.0 . . ?
 C9 C7 C6 120.00(8) . . ?
 C9 C7 H7 120.0 . . ?
 C4 C9 H9 120.0 . . ?
 C7 C9 C4 120.0 . . ?
 C7 C9 H9 120.0 . . ?
 C10 C3 H3 120.0 . . ?
 C10 C3 C8 120.0 . . ?
 C8 C3 H3 120.0 . . ?
 C3 C10 H10 120.0 . . ?
 C3 C10 C11 120.0 . . ?
 C11 C10 H10 120.0 . . ?
 C10 C11 H11 120.0 . . ?
 C12 C11 C10 120.0 . . ?
 C12 C11 H11 120.0 . . ?
 C11 C12 H12 120.0 . . ?
 C11 C12 C5 120.0 . . ?
 C5 C12 H12 120.0 . . ?
 C12 C5 H5 120.0 . . ?
 C8 C5 C12 120.0 . . ?
 C8 C5 H5 120.0 . . ?
 C3 C8 H8 120.0 . . ?
 C5 C8 C3 120.0 . . ?
 C5 C8 H8 120.0 . . ?
 C13 C14 H14 120.0 . . ?
 C13 C14 C16 120.0 . . ?
 C16 C14 H14 120.0 . . ?
 C14 C13 H13 120.0 . . ?
 C14 C13 C17 120.0 . . ?
 C17 C13 H13 120.0 . . ?
 C13 C17 H17 120.0 . . ?
 C18 C17 C13 120.0 . . ?
 C18 C17 H17 120.0 . . ?
 C17 C18 H18 120.0 . . ?
 C15 C18 C17 120.0 . . ?
 C15 C18 H18 120.0 . . ?
 C18 C15 H15 120.0 . . ?
 C18 C15 C16 120.0 . . ?
 C16 C15 H15 120.0 . . ?
 C14 C16 H16 120.0 . . ?
 C15 C16 C14 120.0 . . ?
 C15 C16 H16 120.0 . . ?

loop_
  _geom_torsion_atom_site_label_1
  _geom_torsion_atom_site_label_2
  _geom_torsion_atom_site_label_3
  _geom_torsion_atom_site_label_4
  _geom_torsion
  _geom_torsion_site_symmetry_1
  _geom_torsion_site_symmetry_2
  _geom_torsion_site_symmetry_3
  _geom_torsion_site_symmetry_4
  _geom_torsion_publ_flag
 Eu01 O002 C00H O003 27.4(4) 3_566 . . . ?
 Eu01 O002 C00H C00G -155.01(19) 3_566 . . . ?
 Eu01 O003 C00H O002 -93.4(2) 3_666 . . . ?
 Eu01 O003 C00H O002 74.1(3) 1_454 . . . ?
 Eu01 O003 C00H C00G -103.5(2) 1_454 . . . ?
 Eu01 O003 C00H C00G 89.0(2) 3_666 . . . ?
 Eu01 O004 C00F O005 62.4(4) 1_655 . . . ?
 Eu01 O004 C00F C00P -121.0(3) 1_655 . . . ?
 Eu01 O005 C00F O004 24.6(4) . . . . ?
 Eu01 O005 C00F C00P -152.02(19) . . . . ?
 Eu01 O006 C00O O007 44.9(4) 1_455 . . . ?
 Eu01 O006 C00O C00R -134.1(2) 1_455 . . . ?
 Eu01 O007 C00O O006 36.5(5) . . . . ?
 Eu01 O007 C00O C00R -144.6(2) . . . . ?
 O004 C00F C00P C00M 168.9(2) . . . . ?
 O004 C00F C00P C00T -16.3(4) . . . . ?
 O005 C00F C00P C00M -14.3(4) . . . . ?
 O005 C00F C00P C00T 160.5(2) . . . . ?
 O006 C00O C00R C00Q -16.6(4) . . . . ?
 O006 C00O C00R C013 162.5(3) . . . . ?
 O007 C00O C00R C00Q 164.4(3) . . . . ?
 O007 C00O C00R C013 -16.5(4) . . . . ?
 O008 C00W C00Z C00V -71.1(4) . . . . ?
 O009 C00J C00K C00E -175.6(2) . . . . ?
 O009 C00J C00L O008 -3.2(4) . . . . ?
 O009 C00J C00L C00I 173.6(2) . . . . ?
 O009 C010 C016 C015 70.1(4) . . . . ?
 O00A C00N C00S O00D 1.6(4) . . . . ?
 O00A C00N C00S C00M -176.7(3) . . . . ?
 O00A C00N C00U C00T 179.4(3) . . . . ?
 O00B C00V C00Z C00W 72.7(4) . . . . ?
 O00B C00X C011 O00C 0.7(4) . . . . ?
 O00B C00X C011 C012 -178.1(3) . . . . ?
 O00C C011 C012 C013 -179.1(3) . . . . ?
 O00C C015 C016 C010 -75.4(4) . . . . ?
 C00E C00G C00H O002 -159.9(2) . . . . ?
 C00E C00G C00H O003 17.8(3) . . . . ?
 C00E C00G C00I C00L 3.8(4) . . . . ?
 C00F C00P C00T C00U -172.2(2) . . . . ?
 C00G C00E C00K C00J 2.1(4) . . . . ?
 C00G C00I C00L O008 178.6(3) . . . . ?
 C00G C00I C00L C00J 2.1(4) . . . . ?
 C00H C00G C00I C00L -170.7(2) . . . . ?
 C00I C00G C00H O002 14.5(3) . . . . ?
 C00I C00G C00H O003 -167.9(2) . . . . ?
 C00J O009 C010 C016 173.2(3) . . . . ?
 C00K C00E C00G C00H 168.5(2) . . . . ?
 C00K C00E C00G C00I -5.9(4) . . . . ?
 C00K C00J C00L O008 177.2(3) . . . . ?
 C00K C00J C00L C00I -5.9(4) . . . . ?
 C00L O008 C00W C00Z -179.5(3) . . . . ?
 C00L C00J C00K C00E 3.9(4) . . . . ?
 C00M C00P C00T C00U 2.7(4) . . . . ?
 C00N O00A C018 C014 179.3(3) . . . . ?
 C00O C00R C013 C012 -177.2(3) . . . . ?
 C00P C00M C00S O00D 178.6(3) . . . . ?
 C00P C00M C00S C00N -3.3(4) . . . . ?
 C00P C00T C00U C00N -2.1(4) . . . . ?
 C00Q C00R C013 C012 1.9(5) . . . . ?
 C00Q C00X C011 O00C -178.9(3) . . . . ?
 C00Q C00X C011 C012 2.3(5) . . . . ?
 C00R C00Q C00X O00B 178.3(3) . . . . ?
 C00R C00Q C00X C011 -2.1(4) . . . . ?
 C00S O00D C017 C00Y -178.3(3) . . . . ?
 C00S C00M C00P C00F 174.8(2) . . . . ?
 C00S C00M C00P C00T 0.0(4) . . . . ?
 C00S C00N C00U C00T -1.3(4) . . . . ?
 C00U C00N C00S O00D -177.8(3) . . . . ?
 C00U C00N C00S C00M 3.9(4) . . . . ?
 C00V O00B C00X C00Q -11.3(4) . . . . ?
 C00V O00B C00X C011 169.1(3) . . . . ?
 C00W O008 C00L C00I 19.8(4) . . . . ?
 C00W O008 C00L C00J -163.6(3) . . . . ?
 C00X O00B C00V C00Z 179.4(3) . . . . ?
 C00X C00Q C00R C00O 179.1(3) . . . . ?
 C00X C00Q C00R C013 0.0(4) . . . . ?
 C00X C011 C012 C013 -0.4(5) . . . . ?
 C010 O009 C00J C00K -0.7(4) . . . . ?
 C010 O009 C00J C00L 179.8(3) . . . . ?
 C011 O00C C015 C016 177.6(3) . . . . ?
 C011 C012 C013 C00R -1.7(5) . . . . ?
 C015 O00C C011 C00X -166.8(3) . . . . ?
 C015 O00C C011 C012 11.9(5) . . . . ?
 C017 O00D C00S C00M -15.5(4) . . . . ?
 C017 O00D C00S C00N 166.4(3) . . . . ?
 C017 C00Y C017 O00D 72.4(5) 4_575 . . . ?
 C018 O00A C00N C00S -171.7(3) . . . . ?
 C018 O00A C00N C00U 7.6(4) . . . . ?
 C018 C014 C018 O00A -72.2(6) 4_575 . . . ?
 C4 C2 C1 C6 0.0 . . . . ?
 C2 C4 C9 C7 0.0 . . . . ?
 C2 C1 C6 C7 0.0 . . . . ?
 C1 C6 C7 C9 0.0 . . . . ?
 C6 C7 C9 C4 0.0 . . . . ?
 C9 C4 C2 C1 0.0 . . . . ?
 C3 C10 C11 C12 0.0 . . . . ?
 C10 C3 C8 C5 0.0 . . . . ?
 C10 C11 C12 C5 0.0 . . . . ?
 C11 C12 C5 C8 0.0 . . . . ?
 C12 C5 C8 C3 0.0 . . . . ?
 C8 C3 C10 C11 0.0 . . . . ?
 C14 C13 C17 C18 0.0 . . . . ?
 C13 C14 C16 C15 0.0 . . . . ?
 C13 C17 C18 C15 0.0 . . . . ?
 C17 C18 C15 C16 0.0 . . . . ?
 C18 C15 C16 C14 0.0 . . . . ?
 C16 C14 C13 C17 0.0 . . . . ?

loop_
  _refln_index_h
  _refln_index_k
  _refln_index_l
  _refln_F_squared_meas
  _refln_F_squared_sigma
 2 -43 19 1.27 1.84
 -1 12 7 52.6 11.74
 -1 18 7 -0.05 14.05
 -1 5 8 1059.1 42.28
 -1 -3 11 12.44 9.58
 -1 38 17 96.74 18.93
 -1 38 18 94.86 17.43
 -1 -4 23 17.55 14.53
 0 23 -1 18.52 9.52
 1 -30 6 13.96 8.16
 1 -32 8 6.55 8.42
 1 -31 26 15.11 11.38
 1 -30 27 2.09 10.44
 2 3 -10 693.03 30.89
 2 -38 5 10.17 12.04
 3 -48 10 -38.03 12.39
 3 -49 13 -17.94 13.34
 4 -41 -3 37.91 18.05
 5 7 -18 159.3 20.72
 5 -16 -15 48.5 20.43
 5 -30 -11 10.65 18.39
 5 -35 -9 -10.67 17.09
 5 -54 5 10.22 16.09
 -1 11 7 79.32 6.58
 -1 19 7 1628.86 62.87
 -1 20 7 2.73 5.93
 -1 26 8 461.7 21.2
 -1 29 9 121.79 9.63
 -1 38 16 83.05 9.44
 -1 38 19 85.01 9.02
 -1 -7 20 186.29 11.6
 -1 -1 25 0.65 7
 -1 2 26 102.06 9.15
 -1 6 27 -0.07 6.36
 0 35 1 7.46 4.36
 0 49 7 -0.15 7.92
 0 54 12 1.49 7.13
 0 -24 21 112.26 8.44
 0 -15 29 -8.22 5.24
 0 -13 30 8.19 5.68
 0 -8 32 3.14 7.6
 1 -12 -3 1540.18 58.2
 1 -32 25 -6.25 3.73
 2 -14 -7 713.19 30.89
 2 -33 1 92.52 7.47
 3 29 -13 234.8 12.5
 3 -16 -10 351.89 18.95
 4 8 -16 3.88 5.13
 4 22 -16 5.78 6.27
 4 -15 -13 14.72 6.62
 4 -19 -12 24.28 6.98
 4 -31 -8 249.28 13.8
 4 -45 0 59.22 8.07
 4 -50 5 20.94 6.3
 5 8 -18 1.13 7.56
 5 -4 -17 -1.4 6.7
 5 -20 -14 15.89 8.66
 5 -27 -12 34.06 8.37
 5 -39 -7 2.28 7.42
 5 -41 -6 19.95 7.31
 5 -47 -2 8.26 8.24
 6 0 -19 29.45 8.68
 -1 10 7 1.98 5.36
 -1 21 7 944.53 37.04
 -1 1 9 15.14 4.51
 -1 -8 16 37.53 5.74
 -1 -8 17 73.56 6.47
 -1 39 17 2.03 8.5
 -1 -8 18 175.72 10.02
 -1 39 18 7.16 8.8
 -1 -8 19 19.54 5.94
 -1 39 19 11.9 8.96
 -1 -6 22 -1.12 6.52
 -1 -3 24 -2.61 6.78
 -1 1 26 -0.49 7.85
 -1 5 27 59.06 8.24
 -1 10 28 4.06 9.23
 -1 11 28 7.05 8.54
 -1 12 28 7.36 7.28
 0 44 4 4.25 6.75
 0 46 5 6.18 6.4
 0 -24 13 203.93 9.27
 0 55 13 18.52 9.29
 0 -25 17 -1.68 2.86
 0 -22 24 58.79 6.1
 0 -21 25 51.71 6.05
 0 -20 26 3.68 5.3
 0 -17 28 37.07 6.5
 0 -11 31 6.21 6.96
 1 27 -6 77.31 5.75
 1 34 -5 35.68 4.68
 1 -8 -4 24.09 5.08
 1 -15 -2 43.5 5.1
 1 -34 11 134.53 7.39
 1 -35 20 -2.92 2.19
 1 -29 28 6.52 4.69
 2 27 -10 184.86 8.6
 2 -4 -9 35.95 6.79
 2 -23 -4 121.46 9.14
 2 -43 14 61.26 5.18
 3 2 -13 16.49 5.66
 3 -28 -6 25.37 7.05
 3 -36 -2 267.39 13.72
 3 -39 0 7.58 6.68
 3 -49 14 -1.97 5.07
 4 9 -16 87.42 8.08
 4 10 -16 2.75 6.44
 4 21 -16 94.62 7.64
 4 -3 -15 94.89 8.14
 4 -39 -4 10.43 8.29
 4 -46 1 5.01 7.56
 4 -49 4 1.78 6.73
 4 -53 11 6.74 6.62
 5 9 -18 73.23 8.58
 5 10 -18 7.59 8.48
 5 -3 -17 36.07 9.7
 5 -10 -16 73.67 9.9
 5 -44 -4 8.09 7.95
 5 -53 4 4.85 7.45
 5 -55 7 -3.97 7.22
 5 -56 9 2.26 7.42
 6 1 -19 -1.57 8.67
 -1 9 7 252.01 12.22
 -1 22 7 2.05 7.78
 -1 4 8 443.71 18.36
 -1 27 8 417.1 19.15
 -1 35 11 0 7.03
 -1 -5 12 172.4 9.71
 -1 -7 14 793.28 31.26
 -1 -7 21 278.44 13.94
 -1 -5 23 103.3 9.81
 -1 -4 24 47.08 8.82
 -1 -2 25 124.86 10.83
 -1 4 27 15.82 8.33
 -1 8 28 6.69 9.93
 -1 9 28 29.37 9.65
 0 24 -1 1183.36 44.6
 0 31 0 -1.55 5.88
 0 39 2 114.27 8.23
 0 42 3 -0.09 6.88
 0 48 6 112.15 9.92
 0 51 8 -1.19 9.48
 0 52 9 22.09 8.49
 0 53 10 20.56 8.51
 0 54 11 -0.76 9.53
 0 -25 16 1.5 3
 0 -25 18 0.89 3.69
 0 -23 23 6.93 4.95
 1 4 -6 16.53 3.95
 1 -3 -5 2753 101.92
 1 39 -4 70.71 5.48
 1 46 -2 63.65 6.39
 1 -20 0 29.55 5.06
 1 -33 24 32.24 4.33
 2 4 -10 12.16 5.83
 2 -17 -6 9.12 7.31
 2 -31 0 325.95 14.95
 2 -41 9 6.42 5.17
 3 -11 -11 167.84 11.53
 3 -19 -9 10.98 8.12
 3 -30 -5 7.6 7.74
 3 -34 -3 90.52 9.26
 3 -46 7 48.89 7.44
 3 -49 17 2.8 4.51
 4 11 -16 18.34 6.85
 4 20 -16 -2.92 6.82
 4 -22 -11 218.42 13.24
 4 -28 -9 38.5 9.12
 4 -33 -7 61.51 9.77
 4 -37 -5 3.98 8.94
 4 -42 -2 6.1 8.69
 4 -47 2 0.39 7.37
 4 -48 3 38.31 8.1
 4 -51 7 9.97 7.45
 5 11 -18 11.84 8.31
 5 12 -18 6.53 8.82
 5 -15 -15 -2.1 10.29
 5 -23 -13 11.67 10.25
 5 -32 -10 0.49 9
 5 -48 -1 22.9 8.63
 5 -49 0 4.28 8.96
 5 -52 3 3.44 8.84
 -1 23 7 249.9 14.11
 -1 28 8 251.71 14
 -1 -2 10 1250.72 47.29
 -1 37 12 2.69 9.36
 -1 38 13 43.04 10.25
 -1 39 14 21.21 9.88
 -1 -8 15 1.89 5.67
 -1 40 17 47.05 9.72
 -1 40 18 41.19 11.12
 -1 40 19 16.32 10.81
 -1 -8 20 14.73 6.55
 -1 0 26 98.75 10.35
 -1 3 27 33.29 9.27
 -1 7 28 38.61 10.27
 0 36 1 811.19 31.89
 0 50 7 84.67 10.81
 0 55 12 39.86 10.38
 0 -19 27 61.01 7.23
 0 -16 29 2.8 7.24
 0 -14 30 26.86 8.16
 0 -9 32 28.32 9.37
 1 43 -3 7.06 5.15
 2 -9 -8 418.77 18.61
 2 -20 -5 77.82 8.9
 2 -25 -3 82.91 9.26
 2 -34 2 135.09 8.98
 3 3 -13 590.05 24.31
 3 -15 -10 23.6 8.77
 3 -22 -8 354.77 17.58
 3 -25 -7 40.74 9.04
 3 -32 -4 15.01 8.13
 3 -40 1 68.63 9.12
 3 -49 15 2.68 4.9
 3 -49 16 -0.36 4.73
 4 12 -16 23.72 7.5
 4 13 -16 -1.58 7.03
 4 14 -16 16.04 7.34
 4 15 -16 86.33 8.61
 4 16 -16 -1.82 7.14
 4 18 -16 1.13 7.5
 4 19 -16 142.89 9.74
 4 -2 -15 10.39 8.64
 4 -14 -13 138.61 10.86
 4 -18 -12 0.28 9.02
 4 -25 -10 3.94 9.4
 4 -52 9 4.15 7.42
 5 13 -18 -1.72 9.49
 5 14 -18 0.84 8.96
 5 15 -18 57.98 9.7
 5 -2 -17 23.8 10.04
 5 -9 -16 27.95 11.03
 5 -19 -14 5.8 10.13
 5 -26 -12 34.03 11.37
 5 -29 -11 59.3 11.64
 5 -34 -9 6.45 10.53
 5 -42 -5 10.75 9.69
 5 -45 -3 35.3 10.52
 5 -50 1 24.12 9.7
 5 -56 10 7.3 8.54
 6 2 -19 20.37 9.38
 -1 8 7 47.18 6.83
 -1 24 7 -1.05 8.64
 -1 3 8 998.08 38.12
 -1 0 9 1801.63 67.36
 -1 34 10 180.25 12.27
 -1 -4 11 70.21 6.86
 -1 36 11 183.56 12.63
 -1 40 15 18.36 9.51
 -1 -9 18 0.26 6.65
 -1 -8 21 0.91 7.48
 -1 -7 22 165.41 11.53
 -1 -6 23 -0.05 8.67
 -1 -3 25 8.54 9.03
 -1 -1 26 8.26 9.57
 -1 2 27 36.82 9.91
 -1 6 28 -2.08 10.31
 0 25 -1 37.04 5.41
 0 47 5 48.22 9.42
 0 -25 19 1.93 4.44
 0 -12 31 36.44 8.99
 1 -22 1 20.82 5.32
 2 5 -10 1046.8 40.2
 2 -13 -7 56.1 8.41
 2 -27 -2 143.93 10.9
 3 4 -13 -0.36 7.41
 3 28 -13 4.91 4.24
 3 -37 -1 4.38 7.81
 3 -48 11 6.81 6.12
 4 -1 -15 1.47 8.32
 4 -40 -3 38.28 10.08
 4 -43 -1 65.51 10.23
 4 -53 12 4.61 7.2
 5 -1 -17 -4.06 10.96
 5 -36 -8 75.95 11.57
 5 -38 -7 59.45 11.08
 5 -40 -6 15.79 10.01
 5 -54 6 0 9.63
 6 3 -19 9.15 10.43
 6 -6 -18 -6.37 10.09
 -1 7 7 1780.96 66.66
 -1 25 7 11.29 9.08
 -1 38 12 142.51 11.87
 -1 39 13 2.28 10.18
 -1 40 14 1.65 10.58
 -1 -9 17 33.02 6.67
 -1 41 18 9.21 9.62
 -1 -9 19 50.88 7.24
 -1 -5 24 31.21 9.39
 -1 1 27 -4.42 10.52
 -1 4 28 1.66 9.7
 -1 5 28 28.94 10.19
 0 32 0 13.15 6.73
 0 40 2 27.38 7.83
 0 45 4 203.69 12.26
 0 49 6 2.4 10.07
 0 52 8 46.86 10.21
 0 53 9 15.51 10.38
 0 54 10 -0.7 10.25
 0 55 11 30.38 10.6
 0 -18 28 0.99 6.95
 0 -10 32 10.12 10.4
 1 -27 4 14.32 5.49
 2 -3 -9 709.54 28.23
 2 -40 8 112.63 8.26
 2 -43 15 27.29 3.9
 2 -43 18 6.74 2.57
 3 -10 -11 273.56 15.13
 3 -27 -6 47.56 9.07
 3 -41 2 96.19 10
 3 -45 6 2.54 8.18
 3 -47 9 18.71 7.25
 4 -8 -14 41.41 9.39
 4 -13 -13 2.39 9.3
 4 -21 -11 2.79 8.49
 4 -30 -8 -1.65 8.85
 4 -50 6 -0.5 8.55
 5 -8 -16 9.71 10.81
 5 -18 -14 -1.59 10.89
 5 -22 -13 46.41 11.49
 5 -31 -10 81.4 11.7
 5 -46 -2 -2.91 9.83
 5 -55 8 5.32 9.61
 6 4 -19 10.61 10.21
 -1 26 7 11.59 10
 -1 33 9 148.23 11.02
 -1 35 10 18.36 8.92
 -1 37 11 4.37 8.61
 -1 -8 14 121.64 8.83
 -1 41 15 39.9 10.65
 -1 -9 16 442.24 18.75
 -1 -9 20 89.5 8.21
 -1 -7 23 88.67 9.62
 -1 -4 25 47.51 9.2
 -1 -2 26 86.93 10.42
 -1 0 27 50.75 9.8
 -1 3 28 34.36 10.13
 -1 8 29 -3.63 10.43
 0 43 3 256.4 13.62
 0 -22 10 148.47 6.33
 0 56 12 3.64 9.73
 0 -25 15 0.74 3.05
 0 -25 20 0.22 5.11
 0 -15 30 -1.03 8.17
 0 -13 31 0 8.79
 1 5 -6 4349.45 160.36
 2 6 -10 19.98 6.72
 2 -22 -4 209.16 13.07
 2 -35 3 41.5 7.34
 3 5 -13 853.48 33.88
 3 -18 -9 8.97 8.94
 3 -42 3 0.96 8.59
 3 -43 4 89.91 10.02
 3 -44 5 14.9 8.43
 4 0 -15 85.77 9.41
 4 -17 -12 46.72 9.93
 4 -24 -10 149.07 11.34
 4 -27 -9 76.3 10.06
 4 -32 -7 13.03 9.08
 4 -38 -4 183 13.32
 4 -44 0 11.9 9.4
 4 -53 13 8.53 7.75
 5 0 -17 47.83 10.46
 5 -25 -12 -3.14 11.01
 5 -28 -11 -5.62 10.99
 5 -43 -4 28.91 10.43
 5 -53 5 7.95 9.64
 6 5 -19 18.75 9.83
 6 -5 -18 2.34 10.18
 -1 2 8 2325.68 86.57
 -1 -3 10 112.37 7.69
 -1 39 12 6.52 9.23
 -1 40 13 15.25 9.89
 -1 41 14 79.72 11.72
 -1 42 16 11.5 10.26
 -1 -8 22 -1.31 8.17
 -1 -6 24 4.39 8.46
 -1 -3 26 -0.3 8.87
 -1 7 29 36.8 10.3
 0 26 -1 607.51 24
 0 37 1 1.17 6.94
 0 51 7 -0.27 9.82
 0 -23 24 6.87 6.38
 0 -22 25 8.95 6.5
 0 -21 26 41.23 7.23
 0 -17 29 7.47 7.71
 0 -11 32 10.64 9.76
 1 -11 -3 44.66 5.72
 1 47 -2 24.41 7.25
 1 -17 -1 838.21 32.13
 2 -8 -8 45.2 7.68
 2 -16 -6 109.8 9.67
 2 -32 1 16.72 7.15
 2 -43 16 1.58 3.62
 3 6 -13 -0.03 6.83
 3 27 -13 30.73 5.07
 3 -14 -10 459.03 20.67
 3 -21 -8 51.39 9.1
 3 -24 -7 229.44 13.28
 3 -29 -5 339.38 16.57
 3 -35 -2 8.37 8.12
 3 -38 0 134.82 10.17
 4 -7 -14 183.39 12.11
 4 -34 -6 33.76 9.44
 4 -36 -5 96.04 10.84
 4 -41 -2 67.99 10.49
 4 -45 1 28.69 10
 4 -51 8 2.18 8.72
 4 -52 10 14.32 8.67
 5 1 -17 -1.32 10.5
 5 -7 -16 54.88 11.04
 5 -33 -9 26.08 11.04
 5 -41 -5 31.04 10.19
 5 -47 -1 -0.41 9.94
 5 -52 4 1.4 9.34
 6 6 -19 -3.33 9.78
 6 7 -19 7.37 9.39
 6 -4 -18 15.7 10
 -1 14 6 397.45 17.23
 -1 15 6 337.32 15.42
 -1 16 6 60.26 7.63
 -1 17 6 1465.36 55.5
 -1 18 6 -0.52 7.3
 -1 19 6 1778.01 67
 -1 6 7 48.06 6.23
 -1 -1 9 15.64 5.99
 -1 34 9 170.06 11.5
 -1 36 10 223.75 13.4
 -1 38 11 266.15 14.97
 -1 -9 15 326.12 14.65
 -1 42 15 4.01 10.46
 -1 43 17 6.89 9.96
 -1 -10 18 374.5 16.72
 -1 -9 21 135.8 10.02
 -1 -5 25 17.12 8.78
 -1 -1 27 2.78 9.78
 -1 2 28 9.83 9.78
 -1 6 29 -1.36 10.57
 0 33 0 -2.15 6.23
 0 46 4 7.55 8.18
 0 48 5 37.31 9.92
 0 50 6 68.65 10.37
 0 54 9 1.43 10.23
 0 55 10 23.76 9.72
 0 56 11 -2.75 10.37
 0 -20 27 1.78 7.12
 1 -2 -5 2061.84 76.61
 1 35 -5 101.79 6.19
 1 -7 -4 140.27 8.5
 1 40 -4 118.37 7.74
 1 -34 23 0.72 3.73
 2 7 -10 854.72 33.13
 2 26 -10 7.5 3
 2 -2 -9 81.28 7.58
 2 -19 -5 185.86 11.8
 2 -36 4 82.09 8
 2 -39 7 29.8 6.73
 2 -43 17 3.22 2.91
 3 -3 -12 279.59 14.48
 3 -9 -11 378.45 18.13
 3 -31 -4 274.7 14.53
 3 -48 12 16.82 7.26
 4 1 -15 3.8 8.61
 4 -12 -13 314.91 16.44
 4 -46 2 17.56 9.1
 4 -47 3 -3.5 8.91
 4 -48 4 44.09 9.23
 5 -17 -14 4.01 10.97
 5 -21 -13 44.92 11.27
 5 -35 -8 5.05 10.02
 5 -39 -6 2.9 10.08
 5 -44 -3 -2.02 9.12
 5 -48 0 26.1 9.71
 5 -49 1 3.73 9.49
 5 -51 3 2.72 9.54
 5 -54 7 4.53 9.39
 5 -55 9 1.87 9.79
 6 8 -19 1.07 9.84
 -1 13 6 213.42 11.27
 -1 20 6 34.78 8.04
 -1 21 6 978.28 38.25
 -1 32 8 12.56 8.91
 -1 40 12 46.7 10.22
 -1 41 13 47.58 10.46
 -1 42 14 4.48 10.39
 -1 43 16 23.6 10.47
 -1 -10 17 236.93 12.12
 -1 -10 19 237 12.27
 -1 -8 23 4.11 8.12
 -1 -7 24 38.08 8.56
 -1 -4 26 36.99 9.57
 -1 -2 27 41.85 9.53
 -1 1 28 9.41 9.95
 -1 4 29 0.08 10.02
 -1 5 29 66.62 10.68
 0 41 2 239.44 12.93
 0 44 3 0 7.39
 0 53 8 -3.84 9.36
 0 57 12 37.39 10.15
 0 -19 28 34.23 7.78
 0 -14 31 24.61 9.05
 0 -9 33 14.16 10.22
 1 44 -3 6.73 6.21
 1 -14 -2 1170.22 44.12
 1 -31 27 -2.77 5.55
 2 -12 -7 247.51 12.97
 2 -24 -3 118.88 9.75
 2 -37 5 1.93 6.44
 2 -38 6 18.34 6.41
 2 -41 10 28.89 6.95
 3 7 -13 643.61 26.3
 4 2 -15 16.88 8.03
 4 -6 -14 2.44 8.61
 4 -16 -12 86.28 10.1
 4 -20 -11 17.24 9.66
 4 -29 -8 178.55 12.31
 5 2 -17 21.87 10.72
 5 -6 -16 -4.45 10.52
 5 -24 -12 21.63 10.96
 5 -27 -11 33.08 10.44
 5 -30 -10 -2.06 10.73
 6 9 -19 17.14 9.64
 6 10 -19 21.1 9.68
 6 -3 -18 2.71 9.73
 -1 12 6 933.21 36.07
 -1 22 6 93.35 9.09
 -1 5 7 2443.51 90.88
 -1 35 9 85.82 9.38
 -1 37 10 7.75 8.91
 -1 39 11 3.98 8.74
 -1 43 15 42.12 10.99
 -1 -10 16 307.25 14.13
 -1 44 17 2.46 10.28
 -1 -10 20 41.81 7.2
 -1 -9 22 76.74 9.04
 -1 -6 25 0.63 8.21
 -1 0 28 20.38 9.51
 0 27 -1 130.02 8.46
 0 38 1 327.66 15.34
 0 -13 4 2.67 1.32
 0 52 7 43.97 10.52
 0 -24 23 106.87 8.15
 0 -16 30 22.11 8
 0 -12 32 6.92 9.24
 1 -25 3 -0.02 5.53
 1 -28 5 276.98 12.69
 1 -33 10 132.72 6.9
 1 -32 26 3.03 5.19
 2 8 -10 65.4 7.24
 2 -30 0 7.22 7.5
 3 8 -13 44.11 7.22
 3 26 -13 9.27 5.32
 3 -2 -12 28.43 8.74
 3 -13 -10 66.92 9.52
 3 -17 -9 2.42 8.7
 3 -26 -6 136.32 10.36
 3 -36 -1 294.03 15.01
 3 -39 1 33.09 8.16
 3 -47 10 11.39 7.59
 4 -23 -10 10.66 9.6
 4 -26 -9 56.74 9.73
 4 -31 -7 143.97 11.82
 4 -39 -3 9.86 9.91
 4 -42 -1 -2.53 9.04
 4 -50 7 0.3 8.72
 4 -52 11 9.85 8.6
 5 3 -17 36.71 10
 5 -42 -4 2.49 10
 5 -45 -2 11.14 9.69
 5 -53 6 -2.68 9.55
 6 -2 -18 78.58 10.9
 -1 11 6 286.45 13.46
 -1 23 6 110.56 9.68
 -1 1 8 245.16 11.48
 -1 33 8 118.22 10.07
 -1 41 12 17.31 10.15
 -1 -8 13 115.93 8.49
 -1 42 13 -1.11 9.92
 -1 -9 14 339.72 15.45
 -1 43 14 73.62 11.43
 -1 44 16 -4.84 10.29
 -1 -10 21 14.7 7.45
 -1 -5 26 -2.86 9.33
 -1 -3 27 27.41 9.51
 -1 3 29 30.86 10.25
 0 47 4 80.02 9.9
 0 49 5 13.74 9.31
 0 55 9 12.22 9.62
 0 56 10 3.16 10.2
 0 57 11 29.89 10.15
 0 -18 29 1.29 7.53
 0 -10 33 2.07 10.04
 2 -1 -9 194.98 11.05
 2 -7 -8 555.95 22.9
 2 -26 -2 3.88 8.59
 2 -28 -1 22.72 7.88
 2 -33 2 24.02 7.09
 3 -8 -11 68.99 9.78
 3 -20 -8 22.03 7.89
 3 -45 7 17.65 8.09
 3 -48 13 29.78 7.27
 4 3 -15 93.63 9.36
 4 -5 -14 114.58 10.48
 4 -11 -13 3.93 8.87
 4 -33 -6 53.12 9.57
 4 -37 -4 -0.15 9.56
 4 -51 9 6.04 8.46
 5 4 -17 -1.32 9.84
 5 -5 -16 83.24 11.26
 5 -11 -15 0.19 10.41
 5 -16 -14 48.6 10.43
 5 -20 -13 11.42 10.86
 5 -32 -9 6.21 10.51
 5 -55 10 2.52 9.67
 -1 10 6 224.75 11.35
 -1 24 6 122.65 9.98
 -1 30 7 36.99 8.05
 -1 -2 9 1099.13 41.62
 -1 36 9 205.62 12.75
 -1 -4 10 870.1 33.37
 -1 38 10 224.84 14.04
 -1 40 11 87.24 10.34
 -1 44 15 1.61 10.23
 -1 45 17 10.14 10.24
 -1 -9 23 52.59 7.83
 -1 -8 24 18.09 8.47
 -1 -1 28 5.94 9.87
 -1 2 29 1.06 9.7
 0 28 -1 491.43 20.09
 0 42 2 8.83 7.75
 0 51 6 15.26 10.12
 0 54 8 3.68 10.64
 0 -22 26 0.32 6.39
 1 28 -6 0.52 2.7
 1 -19 0 1316.39 49.51
 1 -35 14 25.25 2.73
 1 -35 21 3.83 2.93
 2 9 -10 577.77 23.35
 2 -15 -6 32.22 7.58
 2 -21 -4 146.26 10.48
 3 9 -13 124.95 8.8
 3 25 -13 2.67 5.34
 3 -23 -7 107.54 9.67
 3 -28 -5 11.51 7.9
 3 -34 -2 212.72 12.59
 3 -40 2 10.23 8.16
 4 4 -15 -0.36 8.04
 4 -15 -12 9.87 8.45
 4 -19 -11 -0.27 9.22
 4 -43 0 74.4 10.17
 4 -49 6 -0.78 8.45
 5 -23 -12 30.56 10.12
 5 -29 -10 86.27 11.81
 5 -34 -8 34.8 10.26
 5 -40 -5 14.38 9.52
 5 -46 -1 6.95 9.87
 5 -52 5 1.74 9.81
 5 -54 8 3.94 9.37
 6 -1 -18 1.39 10.19
 6 -8 -17 13.31 10.42
 -1 25 6 42.83 8.9
 -1 4 7 68.83 6.32
 -1 34 8 48.08 8.69
 -1 -6 11 48.97 6.46
 -1 42 12 11.98 10.35
 -1 43 13 68.26 10.87
 -1 44 14 5.61 10.43
 -1 -10 15 63.38 6.73
 -1 45 16 10.07 8.95
 -1 -11 18 10.35 6.36
 -1 -11 19 11.09 6.41
 -1 -10 22 1.37 7.71
 -1 -7 25 -3.46 8.21
 -1 -4 27 21.71 8.85
 -1 -2 28 6.54 9.2
 -1 1 29 6.3 10.62
 0 45 3 153.75 10.53
 0 53 7 4.09 9.53
 0 -23 25 27.77 6.7
 0 -21 27 21.2 6.79
 0 -17 30 -0.67 7.72
 0 -15 31 3.6 8.5
 0 -13 32 -3.71 9
 1 -23 2 51.79 6.17
 1 -33 25 8.91 5.22
 2 25 -10 43.96 4.25
 2 -11 -7 68.24 8.42
 2 -18 -5 202.28 12.03
 3 10 -13 61.53 7.32
 3 -1 -12 35.57 8.31
 3 -30 -4 -0.33 7.81
 3 -41 3 94.4 9.58
 3 -44 6 6.4 8.09
 4 -10 -13 193.83 12.7
 4 -28 -8 0.61 8.85
 4 -40 -2 33.41 10.19
 4 -44 1 12.27 9.57
 4 -52 12 17.8 8.54
 5 5 -17 74.47 10.49
 5 -4 -16 27.83 10.21
 5 -10 -15 145.83 12.24
 5 -15 -14 3.82 10.29
 5 -26 -11 4.19 10.66
 5 -38 -6 39.44 11.19
 5 -43 -3 34.59 9.63
 5 -47 0 5.34 9.39
 6 0 -18 109.51 11.25
 -1 9 6 676.89 26.71
 -1 31 7 659.79 27.25
 -1 37 9 6.87 8.53
 -1 39 10 -1.79 9.11
 -1 41 11 2.52 8.99
 -1 45 15 52.49 10.85
 -1 -11 17 15.23 6.2
 -1 -11 20 25.09 6.9
 -1 -6 26 6.78 8.46
 -1 0 29 2.71 9.58
 -1 4 30 1.98 9.91
 0 39 1 50 7.65
 0 57 10 23.09 9.73
 0 -25 22 21.29 6
 0 -20 28 8.48 7.24
 0 -11 33 7.82 9.74
 1 -1 -5 169.66 8.88
 1 -6 -4 1142.15 43.11
 1 -10 -3 1283.63 48.21
 1 -21 1 980.89 37.3
 1 -29 6 185.12 9.39
 2 10 -10 5.78 6.21
 2 -34 3 136.98 9.43
 2 -40 9 58.33 7.29
 3 11 -13 1.2 6.73
 3 24 -13 7.42 5.49
 3 -12 -10 198.9 12.71
 3 -16 -9 315.64 16.09
 3 -37 0 2.63 8.03
 3 -42 4 -0.03 8.06
 3 -43 5 24.88 8.38
 3 -46 9 -2.23 7.74
 3 -48 14 21.01 7.02
 4 5 -15 347.26 17.1
 4 -4 -14 27.46 9.12
 4 -22 -10 133.11 11.04
 4 -25 -9 3.91 8.88
 4 -45 2 9.51 8.83
 4 -48 5 16.39 8.13
 5 6 -17 6 9.6
 5 -19 -13 64.54 10.86
 5 -31 -9 68.46 10.81
 5 -48 1 29.53 10.13
 5 -49 2 -3.34 9.46
 5 -51 4 -1.96 10.35
 6 1 -18 0.82 10
 6 -7 -17 -3.19 9.97
 -1 32 7 0.03 8.35
 -1 0 8 4898.29 180.94
 -1 35 8 87.28 9.6
 -1 43 12 43.21 11.02
 -1 44 13 4.61 10.32
 -1 45 14 40.7 10.89
 -1 -11 16 68.19 6.71
 -1 46 16 2.71 10.22
 -1 -11 21 25.45 7.3
 -1 -9 24 36.86 8.23
 -1 -8 25 16.46 7.9
 -1 -5 27 71.09 9.29
 -1 -3 28 36.96 9.68
 -1 3 30 2.84 9.95
 0 29 -1 24.54 6.37
 0 35 0 0.44 6.13
 0 48 4 3.02 8.7
 0 -15 5 1240.07 45.7
 0 50 5 31.03 9.36
 0 52 6 27.82 10.12
 0 55 8 6.61 9.47
 0 56 9 -1.3 9.42
 0 58 11 5.01 9.58
 0 -24 24 56.14 6.88
 0 -19 29 6.2 7.51
 1 36 -5 136.52 7.41
 1 41 -4 7.14 5.4
 1 45 -3 0 6.16
 1 -32 9 0.44 4.14
 2 11 -10 228.52 11.59
 2 -6 -8 87.19 8.13
 2 -23 -3 142.97 10.58
 2 -31 1 164.5 10.18
 2 -42 13 4.61 5.35
 3 12 -13 30.29 6.94
 3 23 -13 83.89 7.19
 3 0 -12 40.53 8.57
 3 -25 -6 4.06 8.25
 3 -47 11 7.7 7.34
 4 6 -15 23.94 8.07
 4 -14 -12 356.09 17.51
 4 -18 -11 12.93 8.5
 4 -30 -7 9.61 9.06
 4 -38 -3 88.21 11.05
 4 -41 -1 81.44 10.43
 4 -46 3 18.17 8.77
 4 -47 4 9.97 8.59
 4 -50 8 -2.66 8.39
 4 -51 10 6.5 8.45
 5 7 -17 145.41 11.96
 5 -3 -16 63.72 10.4
 5 -22 -12 5.96 10.11
 5 -41 -4 34.88 9.62
 5 -44 -2 -1.15 9.8
 5 -53 7 -2.88 9.3
 5 -54 9 3.32 9.23
 -1 8 6 242.53 11.71
 -1 3 7 857.93 32.92
 -1 38 9 159.35 11.11
 -1 40 10 90.22 10.77
 -1 42 11 12.41 9.84
 -1 -9 13 310.84 14.28
 -1 46 15 -4.82 9.69
 -1 -10 23 30.97 8.33
 -1 -7 26 0.88 8.04
 -1 -1 29 8.74 9.31
 -1 2 30 0.59 11
 0 43 2 162.12 10.41
 0 46 3 3.93 7.84
 0 -25 14 9.61 3.04
 0 -26 18 22.27 4.66
 0 -26 19 6.56 4.9
 0 -16 31 6.9 8.19
 0 -14 32 2.95 8.97
 1 -16 -1 1835.37 68.47
 1 -30 7 5.66 4.61
 2 24 -10 56.66 4.78
 3 13 -13 33.56 6.71
 3 22 -13 3.32 5.9
 3 -19 -8 49.86 8.64
 3 -22 -7 297.32 15.44
 4 -3 -14 37.36 8.55
 4 -32 -6 0.69 8.7
 4 -36 -4 129.14 11.5
 4 -52 13 12.78 8.08
 5 8 -17 8.64 9.7
 5 -9 -15 2.78 10.17
 5 -14 -14 158.19 12.92
 5 -18 -13 1.26 9.72
 5 -25 -11 4.63 10.6
 5 -28 -10 6.48 10.74
 5 -33 -8 10.11 10.47
 5 -39 -5 9.63 9.51
 6 2 -18 79.9 11.2
 6 -6 -17 -5.06 9.67
 -1 33 7 193.75 11.8
 -1 36 8 99.77 9.59
 -1 -3 9 260.42 11.93
 -1 -5 10 184.88 9.52
 -1 45 13 74.21 11
 -1 -10 14 116.32 8.32
 -1 46 14 2.11 10.2
 -1 47 16 12.18 9.68
 -1 -12 19 350.75 15.84
 -1 -11 22 14.4 7.79
 -1 -4 28 0.16 8.77
 -1 1 30 4.73 9.82
 0 40 1 198.56 11.42
 0 54 7 -0.38 9.42
 0 -26 17 116.75 6.55
 0 -12 33 2.23 9.52
 1 -13 -2 46.15 5.42
 1 -31 8 690.18 26.52
 1 -34 12 127.89 6.19
 2 12 -10 -0.65 6
 2 -14 -6 1204.38 46.3
 2 -25 -2 62.38 8.82
 2 -35 4 35.34 6.83
 2 -39 8 1.89 6.33
 2 -41 11 42.82 6.74
 3 14 -13 12.1 6.52
 3 15 -13 211.02 11.27
 3 21 -13 474.17 19.65
 3 -6 -11 13 8.58
 3 -11 -10 -2.48 9.65
 3 -27 -5 98.57 9.34
 3 -35 -1 0.55 7.65
 3 -38 1 68.18 8.96
 3 -48 15 8.95 6.57
 4 7 -15 358.49 17.12
 4 -21 -10 36.83 9.27
 4 -27 -8 70.93 9.82
 5 9 -17 102.09 10.99
 5 10 -17 43.7 9.95
 5 -2 -16 45.15 11.31
 5 -35 -7 6.16 10.01
 5 -37 -6 7.8 9.76
 5 -45 -1 19.78 9.84
 5 -52 6 9 9.1
 6 3 -18 0.9 9.4
 -1 7 6 2228.56 83.02
 -1 29 6 314.87 15.62
 -1 39 9 6.52 8.07
 -1 41 10 5.05 9.08
 -1 43 11 7.2 9.9
 -1 44 12 -2.82 10.28
 -1 -11 15 266.1 12.46
 -1 47 15 12.98 9.72
 -1 -12 18 318.77 14.59
 -1 -12 20 66.43 7.34
 -1 -10 24 58.67 8.56
 -1 -9 25 0.74 7.62
 -1 -6 27 1.88 8.59
 -1 -2 29 2.67 9.16
 0 30 -1 5.28 6.43
 0 36 0 882.02 34.39
 0 49 4 5.98 8.83
 0 51 5 24.93 9.49
 0 57 9 13.43 9.56
 0 58 10 -0.86 9.54
 0 59 11 11.34 10.13
 0 -26 20 57.58 5.97
 0 -25 23 6.38 5.89
 0 -22 27 5.59 6.52
 0 -18 30 1.96 7.49
 1 -26 4 1012.56 38.53
 2 13 -10 4.35 5.93
 2 -10 -7 1398.27 53.16
 2 -20 -4 110.17 9.3
 2 -27 -1 172.32 11.16
 2 -36 5 1.5 6.33
 3 16 -13 -1.81 6.2
 3 17 -13 254.3 12.57
 3 18 -13 13.92 6.12
 3 19 -13 397.1 17.21
 3 20 -13 20.51 6.27
 3 1 -12 29.38 8.29
 3 -15 -9 86.99 9.89
 3 -29 -4 307.54 15.87
 3 -33 -2 54.17 9.04
 4 8 -15 4.08 8.09
 4 -2 -14 48.37 8.81
 4 -13 -12 15.41 8.66
 4 -24 -9 16.2 8.59
 4 -39 -2 7.91 8.99
 4 -42 0 0.79 9.01
 4 -49 7 5.71 8.41
 4 -52 14 -2.26 8.03
 5 11 -17 7.82 10.06
 5 -1 -16 9.89 10.3
 5 -8 -15 28.04 9.77
 5 -13 -14 2.84 9.47
 5 -30 -9 0.16 10.55
 5 -42 -3 -3.33 9.23
 6 4 -18 18.51 10.33
 6 -5 -17 2.66 10.36
 6 -11 -16 1.82 10.47
 -1 16 5 239.43 12.03
 -1 17 5 475.81 19.78
 -1 18 5 14.43 6.98
 -1 19 5 442.32 18.86
 -1 20 5 267.1 13.27
 -1 21 5 452.71 19.52
 -1 34 7 26.04 8.2
 -1 37 8 10.3 8.06
 -1 -7 11 123.86 7.91
 -1 46 13 15.07 10.62
 -1 48 16 14.83 9.54
 -1 -12 17 331.39 14.97
 -1 -12 21 18.51 7.21
 -1 -11 23 24.35 7.85
 -1 -8 26 29.24 8.14
 -1 -5 28 36.3 9.02
 -1 -3 29 33.69 9.18
 0 6 -1 727.45 26.92
 0 44 2 3.35 7.48
 0 53 6 8.38 9.29
 0 56 8 2.55 9.36
 0 -23 26 7.29 6.22
 0 -21 28 23.85 7.17
 0 -15 32 5.63 8.76
 1 -34 24 1.54 4.51
 2 23 -10 159.95 7.85
 2 -5 -8 1665.31 62.8
 2 -17 -5 9.53 7.22
 2 -32 2 13.46 6.64
 2 -37 6 3.25 6.17
 2 -38 7 104.72 7.97
 3 -39 2 60.58 8.49
 3 -47 12 4.05 6.82
 3 -48 16 0.24 6.24
 3 -48 18 7.65 5.82
 4 9 -15 158.39 10.63
 4 -17 -11 1.96 8.82
 4 -29 -7 132.73 11.12
 4 -43 1 40.24 9.34
 4 -51 11 -0.97 8.25
 5 12 -17 91.32 10.64
 5 -17 -13 61.03 11
 5 -21 -12 114.73 11.87
 5 -24 -11 23.99 10.18
 5 -27 -10 47.78 10.37
 5 -46 0 17.26 9.27
 5 -51 5 1.46 9.81
 5 -53 8 -2.42 9.06
 5 -54 10 3.64 9.29
 6 5 -18 0.48 10
 6 -4 -17 19.04 10.18
 -1 14 5 1481.04 55.77
 -1 15 5 672.83 26.66
 -1 22 5 481.46 20.61
 -1 30 6 12.81 8.19
 -1 2 7 21.36 5.34
 -1 -1 8 218.03 10.64
 -1 40 9 84.74 9.35
 -1 42 10 12.89 9.09
 -1 45 12 53.16 10.91
 -1 47 14 11.9 10.19
 -1 48 15 4.8 9.85
 -1 -7 27 48.94 8.77
 0 41 1 11.9 6.8
 0 47 3 32.14 8.47
 0 55 7 0.49 9.6
 0 -24 25 15.69 6.13
 0 -20 29 3.21 7.23
 0 -17 31 3.22 7.87
 0 -13 33 -0.15 9.44
 1 0 -5 2185.77 81.09
 1 -32 27 -3.28 5.54
 2 14 -10 66.98 6.66
 3 2 -12 29.37 8.24
 3 -5 -11 561.01 24.28
 3 -10 -10 266.91 14.66
 3 -18 -8 90.64 9.88
 3 -21 -7 363.8 17.38
 3 -24 -6 109.68 9.4
 3 -36 0 169.84 11.42
 3 -44 7 0.87 7.83
 3 -46 10 2.83 7.31
 3 -48 17 -3.61 5.91
 4 10 -15 7.81 7.64
 4 -1 -14 12.82 8.14
 4 -31 -6 105.71 10.51
 4 -37 -3 -1.3 9.09
 4 -50 9 6.52 8.4
 5 13 -17 5.22 9.91
 5 14 -17 42.89 9.84
 5 15 -17 62.83 10.1
 5 0 -16 42.4 9.92
 5 -7 -15 -0.42 9.3
 5 -32 -8 8.28 10.4
 5 -40 -4 -0.75 10.36
 5 -43 -2 17.84 9.79
 5 -47 1 -1.83 9.23
 5 -48 2 18.89 9.76
 5 -50 4 -3.07 9.19
 6 6 -18 -0.89 8.93
 6 -10 -16 44.28 10.68
 -1 13 5 40 5.91
 -1 23 5 314.55 15.72
 -1 6 6 59.94 6.21
 -1 31 6 530.62 22.67
 -1 35 7 40.98 8.19
 -1 38 8 93.7 9.33
 -1 44 11 6.43 10.61
 -1 -12 16 434.08 18.15
 -1 -12 22 -0.62 7.67
 -1 -10 25 76.02 8.74
 0 31 -1 252.46 12.34
 0 37 0 -1.31 6.07
 0 52 5 5.54 9.39
 1 42 -4 56.31 6.04
 1 46 -3 75.81 7.5
 1 -18 0 55.6 5.82
 1 -35 22 12.9 3.77
 2 15 -10 279.62 12.9
 2 22 -10 71.84 5.62
 2 -42 14 5.59 5
 3 -14 -9 1626.4 62.29
 3 -40 3 24.04 7.98
 3 -43 6 0.87 7.84
 4 11 -15 13.74 7.57
 4 -12 -12 590.67 25.72
 4 -20 -10 24.9 8.55
 4 -23 -9 23.54 8.59
 4 -26 -8 8.58 9.05
 4 -33 -5 26.09 8.62
 4 -35 -4 1.54 9.01
 4 -40 -1 15.13 9.81
 4 -44 2 15.35 8.98
 4 -45 3 -2.11 8.68
 4 -46 4 19.07 9.15
 4 -47 5 9.59 8.27
 5 16 -17 14.18 9.33
 5 17 -17 112.16 11.01
 5 -34 -7 40.39 10.53
 5 -38 -5 36.75 10.11
 6 7 -18 2.36 9.38
 6 -3 -17 -2.04 9.73
 -1 41 9 75.32 9.47
 -1 43 10 1.44 9.29
 -1 46 12 49.28 10.35
 -1 47 13 40.68 10.33
 -1 48 14 1.05 9.83
 -1 49 15 1.09 9.95
 -1 -13 19 9.34 6.21
 -1 -11 24 10.76 7.69
 -1 -9 26 15.36 7.92
 -1 -6 28 1.58 8.76
 0 50 4 8.7 9.03
 0 54 6 7.89 9.31
 0 57 8 3.09 9.61
 0 -26 16 213.65 9.32
 0 -19 30 -0.08 7.18
 1 29 -6 324.28 12.71
 1 37 -5 63.31 5.5
 1 -5 -4 963.88 36.58
 1 -9 -3 58.82 6.01
 2 16 -10 21.72 5.78
 2 17 -10 168.81 9.38
 2 21 -10 778.6 29.7
 2 -9 -7 1010.91 39.13
 2 -13 -6 68.5 8.24
 2 -22 -3 -1.96 8.29
 3 3 -12 283.24 14.54
 3 -26 -5 1.31 7.56
 3 -41 4 63.38 9.01
 3 -42 5 32.24 8.51
 4 12 -15 0.9 7.45
 4 0 -14 58.06 8.62
 4 -16 -11 131.54 11.41
 5 1 -16 3.79 9.77
 5 -6 -15 0.42 9.68
 5 -16 -13 37.9 10.43
 5 -20 -12 -0.55 9.27
 5 -29 -9 51.78 10.88
 5 -44 -1 4.74 9.4
 5 -52 7 17.59 9.22
 5 -54 11 -9.11 9.47
 6 8 -18 21 9.51
 6 -9 -16 8.8 10.09
 -1 12 5 469.32 19.31
 -1 32 6 15.16 8.03
 -1 36 7 9.01 8.47
 -1 39 8 14.5 7.59
 -1 -4 9 918.52 34.97
 -1 -6 10 36.91 5.63
 -1 45 11 3.52 9.37
 -1 -10 13 411.78 17.52
 -1 -11 14 78.05 7.12
 -1 -13 18 -1.72 6
 -1 -13 20 3.74 6.34
 -1 -12 23 47.9 8.14
 -1 -8 27 12.48 8.1
 -1 0 31 23.95 10.7
 0 45 2 73.04 8.24
 0 48 3 12.44 9
 0 56 7 0.83 9.09
 0 -25 24 0 5.77
 0 -16 32 3.21 8.59
 0 -14 33 -0.7 9.17
 1 -33 26 3.79 5.16
 2 18 -10 73.14 6.7
 2 19 -10 442.12 17.89
 2 20 -10 14.34 5.1
 2 -4 -8 171.11 10
 2 -30 1 2.19 7.47
 2 -33 3 105.82 8.28
 2 -40 10 119.82 8.76
 3 -34 -1 220.27 12.64
 3 -37 1 0.89 7.83
 4 13 -15 2.74 7.17
 4 14 -15 -1.83 7.27
 4 24 -15 9.12 7.28
 4 -28 -7 12.57 8.65
 4 -38 -2 38.85 9.54
 4 -41 0 80.01 10.2
 4 -49 8 -0.07 8.17
 4 -51 12 0.76 8.12
 5 2 -16 42.61 10.33
 5 -23 -11 16.7 10.75
 5 -26 -10 24.75 10.58
 5 -41 -3 44.23 10.07
 5 -53 9 -2.09 9.06
 6 9 -18 1.43 9.34
 6 -2 -17 60.19 10.37
 -1 11 5 174.65 9.51
 -1 27 5 113.97 9.41
 -1 5 6 4381.83 162.01
 -1 33 6 337.4 16.27
 -1 42 9 4.25 8.25
 -1 44 10 6.33 9.39
 -1 47 12 13.97 9.41
 -1 48 13 3.02 9.5
 -1 49 14 -2.68 9.35
 -1 -13 21 15.12 6.83
 -1 -3 30 3.69 9.18
 0 32 -1 4.14 6.45
 0 42 1 44.78 7.34
 0 -26 22 59.88 6.23
 0 -18 31 0.12 7.55
 1 -20 1 84.74 6.33
 1 -22 2 195.01 9.76
 1 -27 5 60.54 6.34
 2 -16 -5 1062.06 41.11
 2 -19 -4 440.28 19.27
 2 -24 -2 17.97 7.83
 3 4 -12 83.7 8.76
 3 -17 -8 24.21 9.25
 3 -23 -6 115.39 10.24
 3 -28 -4 19.83 7.97
 3 -30 -3 8.41 8.32
 3 -47 13 1.04 6.81
 4 22 -15 2.41 7.58
 4 23 -15 24.63 7.59
 4 1 -14 11.32 8.03
 4 -6 -13 3.15 8.5
 4 -11 -12 0.22 8.76
 4 -19 -10 96.23 10.61
 4 -50 10 17.99 8.4
 5 -5 -15 0.9 9.64
 5 -31 -8 17.56 10.49
 5 -39 -4 10.24 9.23
 5 -45 0 0.13 9.3
 5 -51 6 -0.67 8.9
 6 10 -18 42.48 10.74
 6 -1 -17 -5.43 10.37
 6 -8 -16 22.85 9.98
 6 -13 -15 0.9 10.32
 -1 1 7 78.75 6.63
 -1 -2 8 2071.31 77.1
 -1 40 8 68.16 9.04
 -1 46 11 44.83 10.07
 -1 -12 15 11.81 5.53
 -1 50 15 9.09 9.97
 -1 -13 17 26.29 6.13
 -1 -13 22 5.47 7.58
 -1 -11 25 1.54 7.82
 -1 -10 26 66.47 8.66
 -1 -9 27 16.39 7.94
 -1 -1 31 1.67 10.02
 0 38 0 493.57 20.79
 0 51 4 13.92 8.98
 0 53 5 41.27 9.71
 0 55 6 19.52 9.21
 0 -23 27 6.79 6.45
 0 -22 28 17.65 6.81
 0 -21 29 0.09 6.81
 1 -15 -1 652.95 25.35
 2 -26 -1 158.88 10.66
 3 -13 -9 81.15 10.35
 3 -20 -7 141.56 11.23
 4 16 -15 20.71 7.48
 4 17 -15 189.23 11.35
 4 18 -15 -2.06 7.47
 4 19 -15 246.04 13.12
 4 20 -15 1.28 7.14
 4 21 -15 108 9.22
 4 -15 -11 0.51 8.86
 4 -22 -9 8.89 8.85
 4 -25 -8 1.01 8.54
 4 -30 -6 7.32 8.28
 4 -36 -3 117.92 10.86
 4 -42 1 1.24 8.69
 4 -48 7 0.34 8.31
 5 3 -16 66.61 10.76
 5 -15 -13 20.03 10.04
 5 -19 -12 165.16 13.28
 5 -33 -7 -0.28 10.43
 5 -37 -5 -0.77 9.35
 5 -42 -2 2.83 9.55
 5 -46 1 22.9 9.12
 5 -50 5 -7.47 9.24
 6 11 -18 3.14 9.22
 6 12 -18 33.08 9.48
 -1 10 5 1338.69 50.54
 -1 28 5 2.09 8.44
 -1 34 6 29.83 7.74
 -1 43 9 82.59 10.09
 -1 45 10 -0.43 10.36
 -1 48 12 40.04 10.58
 -1 49 13 5.45 9.44
 -1 50 14 1.9 9.58
 -1 -6 29 -2.2 8.78
 -1 -4 30 5.31 9.03
 -1 -2 31 29.01 9.82
 0 46 2 20.11 7.75
 0 -24 26 2.85 6.14
 1 -12 -2 3200.4 118.51
 2 -34 4 51.72 7.05
 2 -39 9 1.9 6.2
 2 -42 15 4.59 4.74
 3 -38 2 8.53 7.54
 3 -46 11 -2.52 7.18
 4 2 -14 50.63 8.27
 4 -5 -13 132.86 10.62
 4 -32 -5 12.76 8.81
 4 -51 13 -4.98 8.03
 5 4 -16 29.11 10.13
 5 -4 -15 43.12 10.53
 5 -22 -11 7.18 10.17
 5 -25 -10 1.54 9.47
 5 -28 -9 20.48 9.89
 5 -47 2 7.65 9.73
 5 -48 3 5.82 8.93
 5 -52 8 3.17 8.81
 6 0 -17 81.1 10.8
 6 -7 -16 20.59 9.83
 -1 29 5 78.97 9.22
 -1 38 7 7.56 8.39
 -1 41 8 94.45 9.55
 -1 47 11 5.08 9.52
 -1 -13 16 18.32 5.87
 -1 -13 23 1.41 7.33
 0 33 -1 8.81 5.84
 0 43 1 14.39 7.03
 0 49 3 3.77 7.64
 0 -20 30 6.11 7.31
 0 -17 32 11.8 8.35
 1 1 -5 176.04 8.72
 1 43 -4 75.17 6.49
 2 -3 -8 1027.56 39.53
 2 -8 -7 430.18 18.48
 2 -12 -6 1320.53 50.34
 2 -31 2 60.29 7.11
 3 5 -12 716.16 28.82
 3 -8 -10 51.72 9.64
 3 -25 -5 10.49 7.99
 3 -35 0 20.78 7.58
 4 -10 -12 356.5 17.59
 4 -39 -1 41.44 9.69
 4 -43 2 11.95 8.72
 5 -40 -3 1.53 9.9
 5 -53 10 1.18 9.02
 6 1 -17 7.1 10.38
 6 -12 -15 15.68 10.51
 -2 19 20 12.26 9.51
 -2 20 20 -0.42 9.49
 -1 30 5 3.8 8.25
 -1 4 6 17.87 5.57
 -1 35 6 128.75 9.81
 -1 50 13 8.2 10.5
 -1 -14 19 264.42 12.77
 -1 -14 20 138.34 9.08
 -1 -11 26 0.91 7.54
 -1 -7 29 49.25 9.06
 -1 -5 30 8.37 9.07
 -1 -3 31 2.68 9.82
 0 39 0 -0.4 6.47
 0 54 5 1.47 9.59
 0 -26 23 95.66 7.33
 0 -25 25 1.23 5.87
 1 -33 11 16.11 3.6
 2 4 -9 36.99 6.41
 2 -21 -3 660.63 26.79
 2 -35 5 50.51 7.04
 3 -16 -8 214.8 14.04
 3 -39 3 52.84 8.24
 3 -47 14 3.25 6.62
 4 3 -14 49.55 8.86
 4 -18 -10 -3.38 8.83
 4 -27 -7 44.14 8.61
 4 -44 3 3.64 8.38
 4 -45 4 12.46 8.37
 4 -46 5 17.79 8.51
 4 -49 9 0 8.03
 4 -50 11 21.99 8.43
 5 5 -16 83.15 10.65
 5 -9 -14 1.31 9.6
 5 -14 -13 91.43 11.12
 5 -18 -12 6.31 10.29
 5 -30 -8 12.96 10.17
 5 -43 -1 6.07 8.91
 5 -51 7 0.43 8.84
 6 -6 -16 0.8 9.66
 6 -16 -14 -1.62 10.19
 -2 18 18 0.43 8.14
 -2 19 18 112.74 10.8
 -2 20 18 0.09 8.8
 -2 21 18 98.18 10.7
 -2 22 18 8.63 8.76
 -2 16 19 23.36 9.19
 -2 17 19 51.32 9.58
 -2 18 19 -2.46 9.33
 -2 19 19 81.29 10.66
 -2 20 19 11.86 9.67
 -2 21 19 63.8 10.74
 -2 22 19 26.1 10.16
 -2 23 19 7.64 9.8
 -2 24 19 48.7 9.97
 -2 15 20 3.61 9.43
 -2 16 20 110.05 10.85
 -2 17 20 2.36 9.86
 -2 18 20 22.93 9.35
 -2 21 20 15.04 9.68
 -2 22 20 67.53 11.05
 -2 23 20 0.5 10.17
 -2 24 20 157.07 13.08
 -2 16 21 94.17 11.31
 -2 17 21 -0.68 9.92
 -2 18 21 3.22 10.07
 -2 19 21 5.27 10.34
 -2 20 21 9.8 10.1
 -2 21 21 10.67 10.48
 -2 22 21 35.66 10.63
 -2 23 21 0.69 10.28
 -2 24 21 126.71 12.34
 -2 17 22 45.86 10.68
 -2 18 22 0.22 10.12
 -2 19 22 26.45 10.36
 -2 20 22 18.58 10.25
 -2 21 22 12.57 10.28
 -2 22 22 30.85 10.28
 -1 9 5 516.98 20.84
 -1 39 7 67.75 9.3
 -1 42 8 7.34 8.21
 -1 44 9 -0.26 9.76
 -1 46 10 23.98 10.39
 -1 49 12 8.84 9.55
 -1 51 14 7.6 10.21
 -1 -14 18 179.47 9.92
 -1 -14 21 1.11 6.56
 -1 -12 25 162.66 10.77
 -1 -9 28 27.92 8.5
 0 52 4 0.11 9.09
 0 -19 31 3.02 7.59
 1 38 -5 117.97 7.08
 1 -4 -4 116.86 7.79
 1 -28 6 215.02 10.36
 1 -34 25 6.92 4.62
 2 -36 6 39.28 6.59
 2 -38 8 186.95 10.22
 3 6 -12 24.23 7.39
 3 -19 -7 445.15 20.24
 3 -22 -6 34.65 8.59
 3 -27 -4 97.58 9.16
 3 -33 -1 -3.39 8.01
 3 -40 4 43.59 8.44
 3 -43 7 1.38 7.72
 4 -4 -13 41.08 8.98
 4 -14 -11 311.33 15.97
 4 -21 -9 188.74 12.75
 4 -24 -8 -1.74 8.58
 4 -29 -6 79.23 9.89
 4 -37 -2 6.13 9.49
 4 -40 0 4.51 8.94
 4 -51 14 -0.24 7.74
 5 6 -16 -0.55 9.55
 5 -3 -15 2.81 10.07
 5 -21 -11 160.59 12.7
 5 -27 -9 27.74 10.8
 5 -32 -7 0.45 9.79
 5 -38 -4 6.11 9.31
 5 -44 0 -0.98 8.76
 6 2 -17 63.9 10.4
 6 -11 -15 9.97 9.9
 -2 19 17 215.83 12.8
 -2 20 17 2.89 8.37
 -2 21 17 142.78 11.04
 -2 15 18 98.82 10.3
 -2 16 18 -1.73 8.79
 -2 17 18 123.79 11
 -2 23 18 46.99 9.96
 -2 24 18 21.43 10.1
 -2 25 18 9.96 9.26
 -2 14 19 80.06 9.5
 -2 15 19 61.68 9.76
 -2 25 19 8.97 10.3
 -2 26 19 63.75 11.06
 -2 13 20 0.6 9.39
 -2 14 20 166.22 12.28
 -2 25 20 0.69 9.63
 -2 26 20 124.95 12.7
 -2 27 20 9.78 9.74
 -2 13 21 -3.44 10.6
 -2 14 21 192.49 13.5
 -2 15 21 8.83 9.22
 -2 25 21 7.53 10.12
 -2 26 21 110.73 11.95
 -2 15 22 24.92 8.81
 -2 16 22 40.96 10.46
 -2 23 22 7.99 9.6
 -2 24 22 28.73 10.34
 -2 25 22 -3.78 10.1
 -2 18 23 4.11 9.9
 -2 19 23 84.99 10.92
 -2 20 23 4.08 9.83
 -2 21 23 31.19 10.22
 -2 22 23 9.95 10.31
 -2 23 23 3.95 9.49
 -1 31 5 296.38 14.92
 -1 36 6 7.53 8.04
 -1 0 7 254.75 11.37
 -1 -5 9 930.95 35.38
 -1 -7 10 20.8 5.21
 -1 48 11 66.27 11.17
 -1 -11 13 5.12 6.28
 -1 -12 14 0.49 5.66
 -1 -14 22 4.08 7.31
 -1 -13 24 8.22 7.16
 -1 -6 30 3.15 8.64
 -1 -4 31 11.98 9.19
 0 18 -2 132.28 6.61
 0 19 -2 1439.2 53.51
 0 20 -2 69.09 5.1
 0 21 -2 510.56 19.84
 0 22 -2 643.49 24.61
 0 34 -1 249.19 12.16
 0 47 2 11.9 7.82
 0 50 3 -0.79 8.71
 1 -8 -3 2184.29 81.21
 2 -15 -5 1.91 6.8
 2 -18 -4 6.9 7.48
 2 -29 1 40.99 8.3
 2 -37 7 -0.9 5.95
 3 -29 -3 159.99 10.8
 3 -36 1 105.11 9.11
 3 -41 5 1.86 8.07
 3 -42 6 12.56 8.08
 3 -45 10 62.37 8.01
 4 4 -14 34.1 8.2
 4 -9 -12 15.22 8.58
 4 -35 -3 26.29 8.74
 5 7 -16 56.31 9.89
 5 -13 -13 11.1 9
 5 -24 -10 26.07 10.11
 5 -34 -6 13.45 10.05
 5 -36 -5 37.62 10.28
 5 -41 -2 39.54 9.84
 5 -50 6 15.7 9.62
 5 -52 9 8.43 8.95
 5 -53 11 5.02 9.12
 6 3 -17 0.87 9.94
 6 -5 -16 32.91 10.14
 6 -15 -14 32.29 10.04
 -2 16 17 19.45 8.88
 -2 17 17 182.77 12.42
 -2 18 17 8.16 8.48
 -2 22 17 -0.09 8.1
 -2 23 17 20.49 9.33
 -2 24 17 -0.35 9.18
 -2 25 17 1.11 8.62
 -2 13 18 -2.23 8.56
 -2 14 18 33.23 8.75
 -2 26 18 28.13 10.2
 -2 27 18 38.34 9.78
 -2 12 19 157.43 11.62
 -2 13 19 4.42 8.71
 -2 27 19 23.6 10.69
 -2 28 19 61.34 10.44
 -2 12 20 200.77 12.92
 -2 28 20 61.15 11.11
 -2 27 21 -1.33 9.54
 -2 28 21 53.72 10.8
 -2 26 22 44.82 10
 -2 27 22 2.59 10.12
 -2 14 23 50.92 10.37
 -2 24 23 37.08 10.57
 -2 25 23 3.29 10.17
 -2 26 23 18.02 9.67
 -2 20 24 0.21 10.11
 -2 21 24 37.17 10.4
 -2 22 24 1.89 10.33
 -1 8 5 110.1 7.58
 -1 32 5 0.72 7.55
 -1 40 7 16.16 8.24
 -1 -3 8 943.65 35.84
 -1 43 8 193.53 12.76
 -1 45 9 9.55 9.1
 -1 47 10 -1.21 9.35
 -1 -10 12 508.94 20.56
 -1 50 12 41.13 9.61
 -1 51 13 6.3 9.16
 -1 52 14 0.51 9.4
 -1 -14 17 413.94 17.65
 -1 -8 29 -2.59 8.73
 0 23 -2 227.93 10.28
 0 40 0 485.64 20.47
 0 44 1 -0.53 6.81
 0 -26 15 320.44 12.7
 0 -27 19 19.21 4.72
 0 -23 28 2.33 6.56
 0 -22 29 14.35 6.74
 0 -18 32 -4.95 8.01
 1 10 -6 192.52 8.33
 1 30 -6 17.25 3.25
 1 -17 0 1320.95 49.61
 1 -25 4 28.42 5.72
 1 -35 15 30.94 2.96
 1 -35 23 8.3 3.82
 2 5 -9 1498.18 56.44
 2 -2 -8 551.43 22.39
 2 -23 -2 125.47 9.94
 2 -40 11 40.72 6.78
 3 7 -12 922.08 36.11
 3 -7 -10 186.08 12.75
 3 -46 12 5.68 6.98
 3 -47 15 4.79 6.42
 4 5 -14 113.1 9.68
 4 -3 -13 56.07 8.88
 4 -17 -10 106.64 9.87
 4 -31 -5 31.46 9.62
 4 -41 1 84.04 10.01
 4 -48 8 8.22 8.18
 4 -51 15 5.75 7.76
 5 -2 -15 122.99 11.85
 5 -8 -14 27.21 9.74
 5 -17 -12 152.68 12.43
 5 -45 1 1.82 8.95
 5 -49 5 3.08 9.16
 6 -10 -15 8.1 10.47
 -2 17 16 294.4 15.3
 -2 18 16 0.73 8.76
 -2 19 16 335.61 17.09
 -2 20 16 12.07 9.34
 -2 21 16 148.73 11.53
 -2 22 16 7.31 8.9
 -2 23 16 51.62 8.6
 -2 14 17 -0.82 8.26
 -2 15 17 132.98 10.4
 -2 26 17 -0.78 9.56
 -2 27 17 40.11 9.49
 -2 12 18 58.74 8.83
 -2 28 18 35.65 10.87
 -2 11 19 2.88 8.1
 -2 29 19 31.15 10.88
 -2 11 20 -4.72 8.59
 -2 29 20 7.99 10.21
 -2 30 20 10.78 9.42
 -2 29 21 -2.41 10.21
 -2 30 21 7.66 9.4
 -2 11 22 10.77 10.38
 -2 28 22 37.16 9.92
 -2 29 22 27.26 10.49
 -2 13 23 -2.45 9.52
 -2 27 23 12.59 10.02
 -2 15 24 69.86 10.35
 -2 16 24 3.91 9.45
 -2 23 24 5.49 9.44
 -2 24 24 -3.76 9.96
 -1 17 4 9.76 6.4
 -1 18 4 129.9 8.55
 -1 19 4 277.3 13.04
 -1 20 4 44.48 7.48
 -1 21 4 150.06 9.8
 -1 22 4 1293.36 49.26
 -1 3 6 2640.72 98.02
 -1 37 6 -2.27 8.07
 -1 49 11 -1.08 9.34
 -1 -13 15 -2.85 5.39
 -1 -14 23 30.81 7.57
 -1 -13 25 5.82 7.25
 -1 -10 28 2.15 7.62
 -1 -5 31 9.25 9.5
 0 17 -2 1661.72 61.58
 0 53 4 50.49 10
 0 -26 24 31.38 5.94
 0 -24 27 9.08 6.29
 0 -21 30 -4.51 7.2
 2 -7 -7 542.17 22.17
 2 -11 -6 84.12 7.88
 2 -25 -1 52.17 9.01
 2 -32 3 3.81 6.49
 2 -41 13 86.54 7.07
 2 -42 16 2.71 4.52
 3 -1 -11 62.55 9.71
 3 -15 -8 55.93 9.36
 3 -24 -5 5.5 8.26
 4 -13 -11 9.37 8.58
 4 -26 -7 44.73 9.32
 4 -38 -1 8.24 9.27
 4 -50 12 16.8 8.17
 5 8 -16 13.28 9.13
 5 -29 -8 7.4 9.57
 5 -39 -3 13.87 9.62
 5 -46 2 7.66 8.95
 5 -47 3 10.4 8.91
 6 4 -17 19.92 10.26
 6 -4 -16 15.83 10.32
 -2 15 16 89.37 9.96
 -2 16 16 47.55 9.05
 -2 24 16 27.94 8.66
 -2 25 16 4.02 8.94
 -2 26 16 21.85 8.34
 -2 12 17 -1.45 8.3
 -2 13 17 12.07 8.64
 -2 28 17 6.03 10.23
 -2 11 18 29.2 8.38
 -2 29 18 120.4 11.56
 -2 30 18 22.91 9.96
 -2 10 19 151.65 11
 -2 30 19 15.18 10.11
 -2 31 19 46.42 10.02
 -2 31 20 10.07 10.13
 -2 31 21 0 10.22
 -2 10 22 170.45 12.44
 -2 30 22 9.56 10.03
 -2 11 23 14.32 9.5
 -2 12 23 48.22 11.01
 -2 13 24 23.48 9.41
 -2 14 24 -0.24 9.69
 -2 16 25 -4.26 9.97
 -2 17 25 59.03 10.26
 -2 18 25 -4.89 9.8
 -1 16 4 350.76 15.24
 -1 33 5 144.24 9.96
 -1 41 7 192.4 11.91
 -1 46 9 35.36 9.48
 -1 48 10 63.65 10.84
 -1 51 12 -1.42 10.2
 -1 52 13 14.94 9.4
 -1 -15 20 48.55 6.74
 -1 -7 30 17.17 8.74
 0 24 -2 825.43 31.4
 0 35 -1 1.44 5.83
 0 48 2 27.03 8.22
 0 -27 18 47.11 4.87
 0 -27 21 -2.08 4.97
 0 -25 26 2.1 5.91
 0 -20 31 4.03 7.56
 1 44 -4 9.77 5.61
 1 -29 7 336.47 13.91
 1 -32 10 1.11 3.94
 3 8 -12 1.79 7.16
 3 -11 -9 26.84 9.41
 3 -34 0 101.17 9.2
 3 -37 2 -1.76 7.21
 4 6 -14 0.73 7.6
 4 -8 -12 134.7 10.66
 4 -20 -9 -1 8.93
 4 -23 -8 89.84 10.24
 4 -42 2 16.18 8.72
 4 -49 10 0.4 7.86
 5 9 -16 21.4 9.69
 5 -1 -15 -0.34 9.87
 5 -7 -14 22.87 9.76
 5 -12 -13 131.8 11.66
 5 -20 -11 -4.14 9.32
 5 -23 -10 22.07 9.73
 5 -26 -9 79.3 11.33
 5 -31 -7 5.66 9.91
 5 -42 -1 12.37 9.41
 5 -51 8 -1.31 8.72
 5 -53 12 4.31 9.18
 6 5 -17 2.06 9.3
 6 -9 -15 27.45 10.02
 6 -18 -13 2.87 10.88
 -2 18 15 15.37 8.15
 -2 19 15 193.91 12.69
 -2 20 15 31.76 9.08
 -2 21 15 84.76 10.01
 -2 22 15 178.65 12.37
 -2 23 15 41.26 8.7
 -2 14 16 63.82 9.43
 -2 27 16 78.56 10.12
 -2 11 17 36.44 8.7
 -2 29 17 104.19 11.33
 -2 30 17 -1 9.49
 -2 10 18 65.28 9.01
 -2 31 18 110.37 12.07
 -2 9 19 71.4 9.19
 -2 32 19 4.91 10.29
 -2 32 20 7.46 10.24
 -2 9 21 -3.23 8.98
 -2 32 21 20.3 10.67
 -2 9 22 15 9.53
 -2 10 23 26.08 9.66
 -2 11 24 18.88 10.42
 -2 12 24 4.64 9.36
 -2 14 25 1.73 9.27
 -2 15 25 20.69 9.94
 -1 15 4 17.03 5.94
 -1 26 4 1131.44 43.74
 -1 7 5 253.63 11.71
 -1 38 6 19.74 8.24
 -1 44 8 14.78 9.3
 -1 50 11 44.55 10.32
 -1 -14 16 391.3 16.71
 -1 -15 19 66.44 6.81
 -1 -15 21 57.14 7.32
 -1 -14 24 95.8 8.77
 -1 -9 29 23.78 8.41
 0 25 -2 111.77 7.15
 0 45 1 12.44 7.11
 0 51 3 8.44 8.8
 1 2 -5 2312.7 85.7
 2 6 -9 5.66 6.09
 2 -20 -3 44.23 8.25
 3 9 -12 579.09 23.89
 3 0 -11 525.25 22.86
 3 -6 -10 16.03 9.14
 3 -18 -7 1.74 9.13
 3 -21 -6 249.04 13.89
 3 -44 9 0 6.62
 3 -47 16 8 6.25
 4 -2 -13 178.76 12.04
 4 -28 -6 52.3 8.88
 4 -36 -2 67.76 10.1
 4 -43 3 -1.46 8.26
 4 -46 6 6.25 8.16
 5 10 -16 76.83 10.03
 5 0 -15 267.85 15.58
 5 -16 -12 9.06 9.66
 5 -33 -6 29.89 9.67
 5 -37 -4 -3.66 10.06
 5 -52 10 -0.21 8.71
 6 6 -17 -2.09 9.96
 6 -3 -16 16.35 10.8
 -2 16 15 140.73 10.92
 -2 17 15 155.8 11.51
 -2 24 15 198.05 12.86
 -2 25 15 1.39 8.64
 -2 12 16 84.57 9.74
 -2 13 16 1.87 8.82
 -2 28 16 9.69 8.69
 -2 29 16 148.91 12.18
 -2 10 17 -0.09 8.52
 -2 31 17 163.26 13.27
 -2 9 18 134.96 10.58
 -2 32 18 -5.3 10.56
 -2 33 19 36.4 10.63
 -2 33 20 10.03 10.06
 -2 8 21 46.88 9.38
 -2 33 21 -6.59 10.15
 -2 8 22 45.45 9.51
 -2 9 23 47.48 10.13
 -2 10 24 6.64 9.15
 -2 12 25 0.46 9.18
 -2 13 25 -2.81 9.6
 -2 15 26 9.65 10.56
 -2 16 26 8.02 9.38
 -2 17 26 25.88 10.13
 -2 18 26 -4.65 10.05
 -1 27 4 84.03 9.16
 -1 34 5 56.8 8.09
 -1 42 7 4.49 7.94
 -1 47 9 3.84 9.87
 -1 53 13 39.92 10.68
 -1 -15 18 0.99 5.53
 -1 -15 22 64.86 7.82
 -1 -12 27 20.25 7.96
 -1 -8 30 -0.26 8.96
 -1 -6 31 -8.51 8.88
 -1 -4 32 10.82 9.53
 0 41 0 -1.45 6.49
 0 -27 22 0.93 5.02
 1 -11 -2 46.31 5.92
 1 -14 -1 1280.92 48.09
 1 -19 1 1493.04 55.9
 1 -30 8 91.32 5.96
 1 -31 9 445.43 17.66
 2 -1 -8 362.94 15.85
 2 -14 -5 1809.54 68.17
 2 -33 4 198.39 10.9
 2 -42 21 -0.66 1
 3 -26 -4 30.05 8.72
 3 -32 -1 29.38 8.1
 3 -38 3 25.95 7.51
 4 7 -14 213.15 12.21
 4 -12 -11 417.16 19.6
 4 -16 -10 39.66 9.61
 4 -30 -5 1.8 8.27
 4 -34 -3 68.96 10.02
 4 -39 0 18.66 9.48
 4 -44 4 2.25 8.25
 4 -45 5 37.64 8.6
 5 11 -16 1.25 9.04
 5 -28 -8 93.33 10.76
 5 -40 -2 11.77 9.51
 5 -43 0 7.49 8.73
 5 -50 7 27.34 9.03
 6 7 -17 2.55 9.34
 6 -2 -16 51.27 11.11
 -2 14 15 161.78 11.54
 -2 15 15 83.95 9.64
 -2 26 15 81.12 9.59
 -2 27 15 63.88 9.74
 -2 11 16 51.68 9.04
 -2 30 16 -1.85 9.8
 -2 32 17 -0.07 10.57
 -2 8 18 22.36 8.17
 -2 33 18 104.47 11.82
 -2 34 19 24.62 10.61
 -2 7 20 5.34 8.16
 -2 34 20 34.13 9.81
 -2 7 21 2.21 8.85
 -2 7 22 43.9 10.02
 -2 8 23 18.99 9.42
 -2 9 24 124.53 11.38
 -2 11 25 12.63 9.51
 -2 13 26 3.14 10.3
 -2 14 26 9.89 9.58
 -1 14 4 1220.2 46.17
 -1 28 4 288.05 14.7
 -1 35 5 95.33 8.86
 -1 39 6 74.85 9.11
 -1 -1 7 86.53 6.53
 -1 45 8 34.51 9.03
 -1 49 10 -0.62 10.02
 -1 52 12 10.42 9.38
 -1 -11 28 9.14 7.91
 0 26 -2 398.72 16.39
 0 36 -1 771.11 30.21
 1 39 -5 82.95 5.99
 1 -21 2 666.42 25.79
 1 -34 13 72.29 4.65
 2 -6 -7 14.97 6.69
 2 -17 -4 1401.91 53.34
 2 -30 2 1.99 6.41
 2 -39 10 0.64 6.34
 2 -42 17 1.44 4.19
 3 10 -12 8.54 6.23
 3 -28 -3 96.14 9.07
 3 -43 8 36.76 7.79
 3 -45 11 36.96 7.37
 3 -46 13 11.13 6.85
 3 -47 17 3.23 5.96
 4 8 -14 56.82 8.14
 4 -1 -13 9.87 8.1
 4 -25 -7 0.99 8.44
 4 -32 -4 2.14 6.98
 4 -48 9 10.74 8.13
 4 -50 13 8.24 7.93
 5 12 -16 117.17 10.99
 5 1 -15 1.08 9.44
 5 -6 -14 7.74 9.43
 5 -11 -13 16.38 9.08
 5 -19 -11 244.79 15
 5 -44 1 -0.32 8.79
 6 -8 -15 8.8 10.44
 6 -17 -13 72.52 11.47
 -2 18 14 4.83 7.92
 -2 19 14 66.16 9.38
 -2 20 14 139.99 11.26
 -2 21 14 26.49 9.54
 -2 22 14 422.41 20.13
 -2 23 14 2.48 8.72
 -2 24 14 346.32 17.4
 -2 13 15 4.05 7.97
 -2 28 15 24.52 8.61
 -2 29 15 125.5 11.3
 -2 10 16 35.74 7.59
 -2 31 16 126.45 11.95
 -2 9 17 248.86 14.34
 -2 33 17 127.85 12.51
 -2 34 18 6.93 10.26
 -2 35 19 15.16 10.37
 -2 6 20 -2.83 8.92
 -2 35 20 -4.48 9.53
 -2 6 21 -0.13 9.09
 -2 7 23 82.14 10.88
 -2 8 24 11.05 9.87
 -2 10 25 1.26 9.11
 -2 12 26 12.92 9.29
 -1 13 4 2.56 5.83
 -1 29 4 12.94 8.2
 -1 2 6 272.3 12.11
 -1 43 7 162.63 11.7
 -1 -6 9 115.38 7.15
 -1 51 11 3.28 9.82
 -1 -12 13 587.5 23.32
 -1 -15 23 15.46 7.07
 -1 -14 25 102.91 8.8
 -1 -10 29 -0.74 7.97
 -1 -7 31 10.47 8.83
 -1 -5 32 12.3 9.35
 0 49 2 3.23 8.03
 0 52 3 1.3 8.89
 0 -26 25 10.74 5.7
 0 -23 29 -0.87 6.36
 1 11 -6 299.34 11.86
 1 -3 -4 2493.66 92.5
 2 7 -9 1168.24 44.39
 3 1 -11 67.78 9.12
 3 -10 -9 717.77 29.82
 3 -35 1 37.06 7.74
 3 -39 4 12.81 8.12
 3 -47 18 8.03 5.95
 4 -19 -9 355.18 17.49
 4 -22 -8 -3.46 8.67
 4 -49 11 -1.16 8.01
 5 13 -16 10.13 9.05
 5 -15 -12 40.62 9.92
 5 -22 -10 15.14 9.85
 5 -25 -9 1.61 10.26
 5 -30 -7 9.03 10.03
 5 -38 -3 0.94 9.09
 5 -45 2 7.13 8.88
 5 -49 6 0.45 8.71
 5 -51 9 -3.46 8.74
 6 8 -17 16.97 9.37
 6 -1 -16 2.42 9.52
 -2 16 14 233.61 13.64
 -2 17 14 26.67 8.68
 -2 25 14 7.11 8.78
 -2 26 14 216.24 13.42
 -2 12 15 241.63 13.27
 -2 30 15 5.22 9.24
 -2 32 16 -2.84 9.43
 -2 8 17 7.67 8.19
 -2 34 17 0.46 10.79
 -2 7 18 220.35 13.23
 -2 35 18 40.68 10.7
 -2 36 19 27.11 10.28
 -2 36 20 59.08 10
 -2 6 22 1.51 9.69
 -2 7 24 159.11 12.44
 -2 9 25 61.92 9.9
 -2 11 26 15.38 9.26
 -2 14 27 59 10.25
 -1 6 5 15.38 5.53
 -1 36 5 125.19 10
 -1 40 6 3.29 7.89
 -1 46 8 12.01 9.46
 -1 48 9 54.61 10.71
 -1 -8 10 32.61 5.17
 -1 50 10 69.8 10.16
 -1 53 12 14.22 9.35
 -1 54 13 -2.14 9.17
 -1 -13 14 89.23 6.85
 -1 -15 17 3.08 5.54
 -1 -9 30 22.04 8.33
 0 27 -2 48.6 5.86
 0 42 0 56.69 7.28
 0 46 1 67.4 8.11
 0 -27 17 45.61 4.33
 0 -24 28 21.37 6.71
 0 -22 30 17.5 7.18
 1 -26 5 737.03 28.46
 2 -10 -6 2731.64 101.85
 2 -22 -2 12.88 7.82
 2 -34 5 1.92 6.23
 3 11 -12 53.48 7.02
 3 31 -12 223.8 10.45
 3 -5 -10 272.99 14.88
 3 -23 -5 191.11 11.76
 3 -40 5 104.02 9.72
 3 -41 6 6.51 8.08
 3 -42 7 23.55 7.24
 4 9 -14 220.85 12.53
 4 0 -13 291.18 15.22
 4 -11 -11 4.32 8.59
 4 -15 -10 74.89 9.36
 4 -37 -1 0.01 9.07
 4 -40 1 5.53 8.79
 5 14 -16 85.68 10.14
 5 15 -16 10.6 8.88
 5 2 -15 135.61 11.03
 5 -5 -14 29.83 9.08
 5 -32 -6 -1.84 9.79
 5 -36 -4 16.72 9.35
 5 -41 -1 10.83 8.94
 5 -46 3 4.72 8.74
 5 -47 4 4.69 8.69
 5 -48 5 3.86 8.94
 5 -52 11 -1.53 8.79
 6 9 -17 2.47 9.2
 6 -7 -15 55.01 10.93
 6 -20 -12 8.9 9.55
 -2 15 14 -1.75 8.12
 -2 27 14 12.22 8.87
 -2 28 14 72.84 10.03
 -2 11 15 54.39 8.53
 -2 31 15 55.05 10.05
 -2 9 16 380.23 17.98
 -2 33 16 97.9 10.99
 -2 35 17 22.68 10.78
 -2 36 18 14.08 10.39
 -2 37 19 -0.05 10
 -2 5 20 15.87 8.23
 -2 5 21 5.52 8.65
 -2 5 22 62.15 10.33
 -2 6 23 -0.19 9.13
 -2 8 25 -4.45 9.71
 -2 10 26 23.91 9.82
 -2 12 27 83.6 10.58
 -2 13 27 -2.01 10.25
 -1 12 4 2365.04 88.05
 -1 30 4 127.53 10.24
 -1 -4 8 499.19 19.74
 -1 52 11 10.78 9.18
 -1 -11 12 255.24 12.05
 -1 -14 15 79.57 6.31
 -1 -15 24 36.33 7.53
 -1 -13 27 1.27 7.33
 -1 -12 28 11.81 7.55
 -1 -6 32 1.17 8.95
 0 37 -1 2.12 6
 0 -27 23 -0.9 5.26
 0 -25 27 -2.02 6.02
 0 -21 31 5.69 7.03
 1 31 -6 531.34 20.17
 1 -7 -3 735.72 28.53
 1 -34 26 5.4 4.74
 2 0 -8 361.47 15.86
 2 -24 -1 159.61 10.61
 2 -38 9 102.41 7.75
 2 -42 18 5.32 4.02
 3 -17 -7 326.47 16.65
 3 -20 -6 21.99 9.25
 4 10 -14 124.62 9.84
 4 -27 -6 15.9 8.09
 4 -41 2 19.68 8.85
 4 -47 8 14.51 8.24
 4 -50 14 -0.18 7.75
 5 16 -16 54.59 9.75
 5 -18 -11 0.03 9.41
 5 -27 -8 15.81 9.61
 6 10 -17 33.16 9.67
 6 0 -16 80.3 10.73
 6 -16 -13 4.37 9.63
 -2 21 13 35.01 8.2
 -2 22 13 354.76 17.25
 -2 13 14 5.03 8.11
 -2 14 14 524.84 22.62
 -2 29 14 11.59 8.57
 -2 10 15 190.62 12.06
 -2 32 15 5.13 9.56
 -2 8 16 63.4 8.6
 -2 34 16 -5.32 9.54
 -2 36 17 2.3 10.55
 -2 37 18 0.95 10.22
 -2 5 19 141.28 10.85
 -2 38 19 23.46 10.3
 -2 5 23 45.78 9.62
 -2 6 24 -5.88 9.51
 -2 7 25 120.4 10.95
 -2 9 26 30.98 9.73
 -2 11 27 3.38 9.5
 -1 31 4 139.34 10.16
 -1 37 5 60.6 8.71
 -1 41 6 253.95 13.98
 -1 44 7 9.81 8.46
 -1 49 9 3.51 10.03
 -1 55 13 26 10.15
 -1 -16 20 45.02 6.63
 -1 -16 21 8.94 6.34
 -1 -11 29 2.59 7.7
 -1 -8 31 2.97 9
 0 28 -2 37.5 5.81
 0 50 2 18.57 8.6
 2 8 -9 1.48 5.76
 2 -26 0 452.07 19.82
 2 -35 6 48.92 6.51
 2 -40 12 8.68 5.99
 2 -41 14 26.27 5.39
 3 12 -12 2.17 6.3
 3 2 -11 408.94 18.53
 3 -25 -4 19.65 7.68
 3 -33 0 38.13 7.84
 3 -36 2 9.53 7.15
 4 -18 -9 4.9 8.46
 4 -24 -7 83.37 9.36
 4 -29 -5 8.8 8
 4 -35 -2 45.91 9.21
 5 17 -16 33.95 9.16
 5 18 -16 9.19 9.08
 5 19 -16 49.5 9.6
 5 3 -15 -1.15 8.81
 5 -4 -14 76.86 9.95
 5 -14 -12 28.25 9.74
 5 -21 -10 114.22 11
 5 -24 -9 134.97 11.53
 5 -39 -2 6.25 9.58
 5 -42 0 10.39 9.36
 5 -50 8 23.31 8.99
 6 11 -17 -0.72 9.08
 6 -6 -15 4.28 9.8
 6 -11 -14 13.75 10.32
 -2 17 13 60.58 8.62
 -2 19 13 64.08 9.05
 -2 20 13 122.89 10.05
 -2 23 13 7.41 8.06
 -2 24 13 513.94 23.15
 -2 25 13 7.66 8.58
 -2 26 13 445.32 20.4
 -2 12 14 555.39 23.71
 -2 30 14 16.39 8.39
 -2 31 14 14.44 8.3
 -2 33 15 55.17 9.75
 -2 35 16 21.5 9.82
 -2 6 17 9.88 8.06
 -2 37 17 -1.02 10.14
 -2 38 18 13.59 10.28
 -2 4 19 79.39 8.93
 -2 39 19 2.84 8.91
 -2 4 20 46.46 8.97
 -2 4 21 76.91 9.56
 -2 4 22 48.37 10.06
 -2 4 23 12.59 9.09
 -2 5 24 147.57 11.56
 -2 6 25 -3.15 8.69
 -2 8 26 19.48 9.56
 -2 10 27 33.85 9.66
 -1 11 4 468.42 18.99
 -1 32 4 1.1 7.08
 -1 47 8 29.96 9.66
 -1 51 10 -1.1 9.58
 -1 54 12 9.4 9.05
 -1 -16 19 88.94 7.15
 -1 -16 22 3.01 6.56
 -1 -10 30 2.81 8.51
 0 47 1 2.99 7.39
 0 53 3 48.61 9.49
 1 3 -5 2394.14 88.66
 1 -35 24 13.31 4.02
 2 -5 -7 317.92 14.54
 2 -13 -5 193.62 11.1
 2 -19 -3 864.12 33.89
 2 -31 3 361.62 15.98
 2 -36 7 207.18 10.74
 2 -37 8 1.35 5.81
 2 -42 19 -1.89 3.66
 2 -42 20 0.29 3.28
 3 13 -12 169.06 9.92
 3 30 -12 -0.75 4.71
 3 -4 -10 225.53 13.44
 3 -9 -9 7.3 8.45
 3 -13 -8 14.97 9.34
 3 -31 -1 10.13 7.48
 3 -46 14 8.12 6.48
 4 11 -14 48.47 7.79
 4 1 -13 13.24 8.27
 4 -10 -11 223.38 12.86
 4 -21 -8 343.28 17.2
 4 -31 -4 -1.64 7.8
 4 -38 0 10.28 9.99
 4 -42 3 21.67 8.65
 4 -48 10 9.57 7.97
 5 -29 -7 4.31 10.09
 5 -52 12 3.54 8.92
 6 12 -17 57.17 9.69
 6 13 -17 2.22 8.99
 6 1 -16 4.18 10.51
 6 -15 -13 17.19 10.45
 6 -19 -12 35.86 10.02
 -2 16 13 210.61 12.56
 -2 27 13 7.75 8.85
 -2 32 14 18.86 9.33
 -2 9 15 147.08 10.43
 -2 34 15 9.7 9.42
 -2 7 16 615.76 25.88
 -2 36 16 32.6 9.89
 -2 38 17 -0.04 9.9
 -2 39 18 13.63 10.08
 -2 3 21 -0.34 8.94
 -2 7 26 17.13 9.57
 -2 9 27 18.74 9.79
 -2 11 28 2.09 9.34
 -1 38 5 124.35 10.18
 -1 42 6 2.12 8
 -1 45 7 52.49 9.52
 -1 53 11 -2.62 9.73
 -1 -15 16 223.98 10.98
 -1 -16 18 106.03 7.59
 -1 -16 23 17.44 6.96
 -1 -7 32 0.56 9.19
 0 29 -2 175.1 9.65
 0 38 -1 325.36 14.8
 0 43 0 -0.14 6.26
 0 -26 26 2.63 5.79
 1 40 -5 3.62 4.74
 1 -16 0 925.94 35.18
 2 -16 -4 242.2 12.4
 3 -27 -3 20.34 8.3
 3 -29 -2 6.24 7.46
 3 -45 12 19.91 7.01
 4 12 -14 145.73 10.16
 4 -14 -10 164.86 12.05
 4 -43 4 -0.1 8.2
 4 -44 5 0.75 8.33
 4 -45 6 32.87 8.44
 4 -49 12 -2.04 7.98
 4 -50 15 5.44 7.68
 5 4 -15 38.52 9.59
 5 -3 -14 13.61 9.56
 5 -17 -11 147.86 11.28
 5 -37 -3 12.61 9.35
 5 -43 1 3.18 9.19
 5 -49 7 0.6 8.54
 5 -51 10 0 8.7
 6 14 -17 50.07 9.64
 6 2 -16 59.31 10.06
 6 -5 -15 63.23 10.86
 6 -22 -11 36.24 10.01
 -2 15 13 0.31 8.5
 -2 28 13 163.82 11.27
 -2 29 13 12.61 8.81
 -2 11 14 28.63 7.84
 -2 33 14 17.89 9.39
 -2 8 15 76.32 8.78
 -2 35 15 25.54 9.56
 -2 6 16 29.24 8.86
 -2 37 16 0.35 10.12
 -2 5 17 422.66 19.37
 -2 3 19 65.01 9
 -2 3 20 42.4 8.35
 -2 3 22 29.44 9.23
 -2 3 23 25.5 9.77
 -2 4 24 -6.59 8.92
 -2 5 25 97.98 10.61
 -2 6 26 11.75 8.95
 -2 8 27 6.36 9.65
 -2 10 28 29.37 9.62
 -1 33 4 120.6 9.74
 -1 5 5 2269.47 84.39
 -1 1 6 295.33 12.8
 -1 -2 7 27.64 4.89
 -1 48 8 17.61 9.21
 -1 50 9 26.36 9.9
 -1 52 10 57.38 9.92
 -1 55 12 27.84 9.34
 -1 -14 27 16.77 7.27
 -1 -13 28 -2.41 7.39
 -1 -12 29 -1.61 7.57
 -1 -9 31 7.77 8.6
 0 -4 1 3262.58 120.05
 0 -27 24 2.48 5.18
 2 -9 -6 7.33 6.79
 3 14 -12 6.02 6.35
 3 29 -12 196.43 9.58
 3 3 -11 235.37 13.33
 3 -22 -5 46.8 9.11
 3 -37 3 1.39 7.31
 4 13 -14 0.11 6.52
 4 2 -13 186.53 11.62
 4 -26 -6 156.38 11.52
 5 5 -15 4.56 9.05
 5 -13 -12 0.78 9.15
 5 -26 -8 164.46 12.78
 5 -31 -6 15.38 9.46
 5 -35 -4 11.51 9.6
 5 -40 -1 24.97 8.95
 5 -44 2 -1.41 9.12
 5 -48 6 10.73 9.27
 6 -10 -14 6 10.43
 -2 13 13 -1.62 7.78
 -2 14 13 688.3 28.38
 -2 30 13 26.95 8.86
 -2 10 14 472.9 20.96
 -2 34 14 43.04 10
 -2 36 15 40.31 10.33
 -2 38 16 31.88 10.54
 -2 39 17 20.66 9.57
 -2 40 18 15.53 9.58
 -2 2 21 162.2 11.7
 -2 2 22 110.55 10.77
 -2 3 24 56.1 9.92
 -2 4 25 4.6 8.72
 -2 5 26 24.3 9.62
 -2 7 27 11.32 9.71
 -2 9 28 -0.22 9.24
 -1 10 4 2414.64 89.83
 -1 39 5 87.03 8.93
 -1 43 6 219 12.81
 -1 46 7 2.75 9.31
 -1 54 11 3.61 9.06
 -1 -16 24 63.6 7.82
 -1 -15 26 10.12 7.07
 -1 -11 30 -2.02 8.01
 0 30 -2 0.73 5.93
 0 51 2 10.23 8.55
 0 -24 29 5.28 5.65
 0 -23 30 0.5 6.65
 1 12 -6 965.59 35.98
 1 -10 -2 183 9.18
 2 9 -9 837.09 32.27
 2 1 -8 348.65 15.21
 3 15 -12 426.27 18.11
 3 -8 -9 123.92 10.35
 3 -19 -6 557.6 24.21
 3 -34 1 22.62 7.85
 3 -43 9 53.8 8.07
 4 14 -14 32.67 7.05
 4 -4 -12 71.04 9.23
 4 -17 -9 341.61 17.09
 4 -36 -1 6.19 8.19
 4 -39 1 17.53 9.12
 5 -20 -10 2.45 9.36
 5 -23 -9 9.83 9.29
 5 -45 3 16.39 8.75
 5 -46 4 -0.69 9.16
 6 3 -16 16.88 9.52
 6 -4 -15 0.79 9.79
 6 -14 -13 8.25 10.23
 6 -18 -12 -0.93 9.39
 -2 19 12 303.38 15.7
 -2 20 12 166.44 11.54
 -2 22 12 551.55 23.72
 -2 23 12 7.39 8.4
 -2 24 12 617.29 26.48
 -2 25 12 23.17 8.89
 -2 26 12 316.23 16.12
 -2 31 13 0.82 7.89
 -2 32 13 12.48 8.09
 -2 9 14 91.19 9.2
 -2 35 14 2.6 9.57
 -2 7 15 300.67 15.1
 -2 37 15 4.76 10.02
 -2 5 16 455.17 20.51
 -2 39 16 11.49 9.96
 -2 40 17 7.62 10.08
 -2 3 18 219.04 12.97
 -2 41 18 30.36 10.05
 -2 2 19 111.99 9.36
 -2 2 20 153.14 10.73
 -2 2 23 39.71 10.14
 -2 6 27 3.78 9.06
 -2 8 28 13.15 9.42
 -1 34 4 162.66 10.32
 -1 49 8 3.31 9.3
 -1 51 9 1.45 9.67
 -1 -8 32 0.03 8.97
 0 44 0 24.56 6.81
 0 48 1 118.31 9.77
 0 -25 28 -0.07 6.13
 1 -2 -4 2021.32 75.15
 1 -13 -1 3.39 4.91
 1 -24 4 576.79 22.72
 1 -27 6 168.31 9.07
 2 -21 -2 502.12 21.37
 2 -29 2 2.04 6.5
 2 -32 4 1.92 6.1
 3 16 -12 63.62 6.96
 3 28 -12 6.13 5.04
 3 -12 -8 829.65 33.67
 3 -38 4 88.21 8.61
 3 -46 15 4.7 6.38
 4 15 -14 39.07 7.45
 4 3 -13 65.23 8.9
 4 -9 -11 8.64 8.55
 4 -20 -8 0 8.76
 4 -23 -7 68.14 9.59
 4 -28 -5 111.03 10.14
 4 -34 -2 25.73 8.5
 4 -47 9 4.07 7.94
 5 6 -15 2.5 8.9
 5 -2 -14 137.21 11.25
 5 -28 -7 69.12 10.25
 5 -38 -2 4.01 9.59
 5 -41 0 1.12 8.74
 5 -50 9 8.34 8.76
 6 4 -16 14.15 9.98
 6 -9 -14 65.01 11.42
 6 -21 -11 6.45 10.41
 6 -24 -10 48.03 11.08
 -2 17 12 322.06 16.49
 -2 18 12 39.4 8.07
 -2 27 12 60.42 9.57
 -2 28 12 129.26 10.61
 -2 12 13 848.25 33.94
 -2 33 13 5.82 9.11
 -2 36 14 74.92 10.8
 -2 1 21 -3.34 8.44
 -2 1 22 4.45 8.93
 -2 2 24 -1.21 9.89
 -2 3 25 63.9 9.68
 -2 4 26 9.62 9.39
 -2 5 27 11.76 9.14
 -2 7 28 1.38 9.94
 -1 35 4 48.22 7.61
 -1 40 5 7.92 8.25
 -1 -7 9 764.02 29.24
 -1 53 10 -2.5 9.55
 -1 56 12 -5.03 9.2
 -1 -13 13 178.42 9.75
 -1 -14 14 18.62 5.3
 -1 -16 17 235.51 11.48
 -1 -17 20 125.99 8.52
 -1 -17 21 147.42 9.32
 -1 -10 31 6.92 8.43
 0 31 -2 742.12 28.85
 0 39 -1 51.34 6.8
 1 32 -6 18.98 3.23
 1 -18 1 49.09 5.28
 2 -4 -7 184.73 10.34
 2 -39 11 25.55 6.44
 3 17 -12 439.72 18.62
 3 4 -11 212.58 12.55
 3 -24 -4 26.5 8.18
 3 -32 0 28.21 7.76
 3 -39 5 10.29 7.85
 3 -42 8 -3.01 7.47
 4 16 -14 52.77 7.78
 4 -13 -10 4.98 7.87
 4 -30 -4 7.42 8.17
 4 -40 2 41.51 9.59
 4 -48 11 26.19 8.22
 4 -49 13 5.31 7.94
 5 7 -15 -2.43 8.61
 5 -12 -12 61.31 9.91
 5 -16 -11 3.77 8.31
 5 -51 11 2.22 8.61
 6 -3 -15 38.19 10.16
 6 -17 -12 35.49 9.8
 -2 15 12 174.24 11.73
 -2 16 12 929.17 37.23
 -2 29 12 144.64 11.56
 -2 11 13 5.16 8.4
 -2 34 13 58.63 9.84
 -2 8 14 231.94 13.06
 -2 6 15 -0.41 8.15
 -2 4 16 13.65 8.04
 -2 2 18 66.27 8.25
 -2 1 20 6.28 8.14
 -2 1 23 14.55 10.15
 -2 2 25 7.31 8.77
 -2 3 26 22.09 9.28
 -2 6 28 -1.83 9.22
 -1 20 3 289.13 13.28
 -1 21 3 371.68 15.76
 -1 25 3 -0.85 7.34
 -1 9 4 111.43 7.52
 -1 4 5 25.38 5.34
 -1 44 6 -1.44 8.16
 -1 47 7 37.51 9.51
 -1 -5 8 1005.32 37.96
 -1 -9 10 46.57 5.31
 -1 55 11 0.57 9.64
 -1 -17 22 94.21 8.08
 -1 -14 28 8.32 7.27
 -1 -13 29 0.19 7.4
 -1 -9 32 2 8.89
 -1 -7 33 -5.57 9.56
 0 -27 25 5.76 5.52
 2 10 -9 45.58 6.26
 2 -12 -5 1459.51 55.32
 2 -23 -1 163.2 10.65
 2 -41 15 5.34 5.02
 3 18 -12 8.93 6
 3 27 -12 44.55 5.59
 3 -26 -3 404.26 18.27
 3 -35 2 48.79 7.78
 3 -40 6 70.84 8.37
 3 -44 11 -0.81 7.05
 4 17 -14 211.29 11.93
 4 4 -13 41.1 8.26
 4 -3 -12 2.96 8.02
 4 -37 0 5.7 9.25
 4 -41 3 4.71 8.37
 4 -46 8 4.86 8.18
 5 -1 -14 3.55 8.6
 5 -7 -13 63.58 9.38
 5 -19 -10 173.07 12.54
 5 -25 -8 -0.91 9.59
 5 -30 -6 5.69 9.89
 5 -36 -3 7.19 9.06
 5 -42 1 15.27 8.8
 5 -49 8 1.41 8.54
 6 5 -16 31.19 9.67
 6 -13 -13 2.15 9.71
 -2 14 12 863.15 34.62
 -2 30 12 6.82 8.86
 -2 31 12 73.79 9.04
 -2 10 13 414.53 19.31
 -2 35 13 7.3 9.15
 -2 1 24 15.04 9.87
 -2 4 27 5.34 9.46
 -1 18 3 0.4 6.19
 -1 19 3 328.66 14.59
 -1 26 3 1266.68 48.43
 -1 27 3 246.07 13.09
 -1 36 4 492.23 21.42
 -1 41 5 214.18 12.77
 -1 50 8 27.39 10.1
 -1 52 9 21.45 9.86
 -1 54 10 6.4 9.06
 -1 -12 12 222.4 10.75
 -1 57 12 19.43 9.95
 -1 -15 15 182.94 9.43
 -1 -17 19 59.2 6.42
 -1 -17 23 68.85 7.7
 -1 -15 27 16.15 7.22
 -1 -12 30 -2.52 7.67
 0 32 -2 13.21 6.05
 0 45 0 -0.52 6.67
 0 -27 16 70.22 4.53
 0 -28 21 12.4 4.71
 0 -26 27 0.32 5.8
 1 41 -5 213.77 10.08
 1 -6 -3 62.35 6.69
 1 -20 2 18.86 4.94
 1 -33 12 6.38 3.32
 2 -8 -6 1814.5 68.17
 2 -18 -3 81.44 8.27
 2 -25 0 -0.66 7.5
 2 -33 5 170.91 9.94
 3 19 -12 391.15 16.89
 3 26 -12 8.09 5.08
 3 5 -11 579.02 24.15
 3 -7 -9 -5.3 8.91
 3 -15 -7 139.94 11.91
 3 -21 -5 678.09 28.19
 3 -28 -2 232.93 12.8
 3 -45 13 0 6.65
 4 18 -14 -2.25 7.09
 4 19 -14 207.14 11.75
 4 -8 -11 73.65 9.3
 4 -16 -9 3.68 8.65
 4 -25 -6 2.97 8.43
 4 -45 7 47.35 8.71
 5 8 -15 28.81 9.93
 5 -22 -9 65.41 10.55
 5 -32 -5 -2.53 10.02
 5 -34 -4 2.49 8.98
 5 -39 -1 -1.85 9.44
 6 6 -16 -4.08 9.85
 6 -2 -15 12.42 9.82
 6 -8 -14 7.5 9.71
 6 -20 -11 10.66 10.13
 6 -23 -10 1.66 9.43
 6 -26 -9 45.04 9.88
 -2 32 12 11.3 8.67
 -2 7 14 96.15 9.1
 -2 5 15 454.37 20.25
 -2 42 16 2.34 9.82
 -2 43 17 42.75 10.08
 -2 1 18 26.43 7.96
 -2 0 20 221.37 12.66
 -2 0 21 190.74 12.2
 -2 0 22 94.9 10.31
 -2 0 23 47.34 9.26
 -2 1 25 5.76 8.91
 -2 2 26 40.46 9.39
 -2 3 27 1.4 8.93
 -2 5 28 3.23 9.76
 -2 7 29 -1.51 9.82
 -1 17 3 2.17 6.28
 -1 28 3 649.61 26.45
 -1 45 6 122.79 10.72
 -1 48 7 -0.13 9.47
 -1 56 11 -1.16 9.73
 -1 -17 24 48.34 6.81
 -1 -16 26 17.28 6.92
 -1 -11 31 0.42 8.74
 0 40 -1 181.81 10.26
 0 49 1 5.33 7.96
 0 -28 22 60.5 5.77
 1 4 -5 24.91 4.1
 2 -15 -4 364.89 16.3
 3 20 -12 35.87 6.43
 3 21 -12 304.12 13.73
 3 22 -12 -0.76 5.78
 3 23 -12 65.54 6.62
 3 24 -12 9.46 5.51
 3 25 -12 1.04 5.25
 3 -11 -8 7.17 8.49
 3 -46 16 0 6.33
 4 20 -14 16.09 7.17
 4 21 -14 102.1 8.61
 4 22 -14 22.48 7.27
 4 23 -14 29.86 7.47
 4 24 -14 37.19 7.48
 4 25 -14 -0.38 7.25
 4 5 -13 137.44 10.17
 4 -12 -10 272.74 14.83
 4 -19 -8 452.44 20.5
 4 -22 -7 54.25 9.34
 4 -35 -1 63.42 9.63
 4 -42 4 21.69 9.27
 4 -43 5 17.32 8.64
 4 -44 6 0.03 8.1
 4 -49 14 0.35 7.84
 5 9 -15 7.79 8.53
 5 0 -14 202.7 12.85
 5 -6 -13 6.23 8.44
 5 -11 -12 35.66 8.84
 5 -15 -11 52.73 9.56
 5 -27 -7 4.26 9.05
 5 -43 2 15.16 8.74
 5 -48 7 18.27 9.29
 5 -50 10 6.16 8.55
 5 -51 12 3.15 8.64
 6 -16 -12 10.23 10.3
 -2 19 11 239.17 13.75
 -2 20 11 8.14 8.43
 -2 21 11 85.81 9.5
 -2 22 11 349.58 17.03
 -2 23 11 7.12 8.12
 -2 24 11 229.22 13.55
 -2 25 11 -2.36 8.72
 -2 26 11 155.63 11.27
 -2 13 12 -0.12 8.61
 -2 33 12 25.39 9.04
 -2 9 13 2.5 8.61
 -2 41 15 34.78 10.29
 -2 3 16 246.2 13.4
 -2 44 17 -4.23 9.41
 -2 0 19 76.85 8.74
 -2 0 24 17.14 9.67
 -2 4 28 27.71 9.97
 -2 6 29 0.95 9.3
 -1 29 3 19.02 8.65
 -1 37 4 1.68 7.37
 -1 0 6 83.42 6.26
 -1 -3 7 807.16 30.73
 -1 51 8 1.82 9.24
 -1 53 9 14.25 9.78
 -1 -16 16 34.53 5.5
 -1 -17 18 3.38 5.43
 -1 -10 32 13.82 8.87
 -1 -8 33 4.1 9.44
 0 -28 19 2.22 4.18
 0 -24 30 18.69 6.15
 1 -28 7 145.91 7.84
 2 11 -9 471.01 19.2
 2 -30 3 90 7.76
 2 -38 10 125.07 8.39
 3 -36 3 9.67 6.99
 4 -2 -12 374.32 17.58
 4 -27 -5 5.45 8.39
 4 -38 1 22.42 8.81
 4 -47 10 3.15 8.07
 5 -37 -2 11.81 9.69
 5 -44 3 3.24 9.04
 5 -45 4 14.78 8.76
 5 -46 5 7.79 9.07
 5 -47 6 2.58 8.92
 6 7 -16 20.48 9.9
 6 -1 -15 11.13 9.96
 6 -7 -14 128.78 12.5
 -2 18 11 140.57 11.22
 -2 27 11 60.07 8.68
 -2 28 11 67.14 9.63
 -2 12 12 468.34 21.45
 -2 34 12 27.94 8.34
 -2 6 14 0.53 7.63
 -2 40 14 34.43 10.45
 -2 4 15 30.23 7.7
 -2 42 15 6.25 9.93
 -2 43 16 63.49 10.75
 -2 -1 21 -0.05 8.65
 -2 -1 22 0 8.96
 -2 -1 23 7.99 8.99
 -2 0 25 6.79 8.63
 -2 1 26 2.88 9.83
 -2 2 27 26.44 9.45
 -2 5 29 0.16 9.47
 -1 16 3 1754.1 65.67
 -1 30 3 5.57 7.69
 -1 8 4 27.99 5.56
 -1 46 6 15.23 8.55
 -1 49 7 -1.41 9.3
 -1 55 10 -3.31 9.45
 -1 -15 28 14.97 7.24
 -1 -14 29 0 7.25
 -1 -13 30 4.65 7.59
 0 33 -2 175.84 9.48
 0 -10 3 149.31 5.96
 0 -28 23 26.15 5.25
 0 -25 29 1.78 6.2
 1 13 -6 209.68 8.63
 1 -35 25 4.03 3.93
 2 -3 -7 158.36 9.27
 2 -34 6 49.01 6.73
 3 6 -11 14.67 8.07
 3 -23 -4 141.29 10.64
 3 -33 1 118.78 9.74
 4 -7 -11 44.73 8.36
 4 -29 -4 -0.44 8.12
 4 -33 -2 140.17 11.16
 4 -48 12 17.69 7.91
 5 10 -15 144.26 11.33
 5 1 -14 3.87 8.48
 5 -10 -12 25.87 8.65
 5 -18 -10 3.69 9.43
 5 -21 -9 60.66 9.45
 5 -24 -8 216.77 13.9
 5 -29 -6 21.43 10.09
 5 -40 0 10.75 9.38
 6 8 -16 23.16 9.12
 6 -19 -11 9.55 10.45
 6 -25 -9 3.12 10.16
 -2 16 11 390.69 18.44
 -2 17 11 378.67 18.15
 -2 29 11 177.01 12.25
 -2 30 11 6.61 8.62
 -2 11 12 285.01 15.54
 -2 8 13 79.75 9.61
 -2 38 13 103.36 10.56
 -2 44 16 -3.26 9.69
 -2 1 17 31.38 8.29
 -2 0 18 133.42 10.6
 -2 -1 20 5.31 7.64
 -2 -1 24 7.99 8.6
 -2 3 28 -3.46 9.09
 -1 15 3 45.09 6.3
 -1 31 3 1.98 7.36
 -1 38 4 252.94 13.37
 -1 43 5 148.97 10.63
 -1 -11 11 -2.01 5.15
 -1 57 11 3.92 9.73
 -1 -17 25 -4.86 6.9
 -1 -16 27 -0.52 7.02
 -1 -12 31 12.5 8.28
 -1 -9 33 -2.49 9.16
 0 41 -1 8.85 6.31
 0 46 0 151.63 9.97
 0 50 1 80.08 9.34
 0 -27 26 19.58 5.67
 2 -20 -2 6.37 7.02
 2 -35 7 46.24 6.54
 2 -37 9 1.01 5.85
 3 -6 -9 83.3 9.73
 3 -14 -7 787.28 32.07
 3 -46 17 -1.71 6.07
 4 6 -13 5.52 7.53
 4 -15 -9 292.23 15.6
 4 -24 -6 312.3 16.16
 4 -39 2 -1.54 9.03
 5 11 -15 3.75 8.74
 5 -5 -13 98.27 10.38
 5 -14 -11 10.26 9.21
 5 -31 -5 96.54 10.88
 5 -35 -3 16.48 10.16
 5 -49 9 0 8.52
 5 -51 13 -0.52 8.81
 6 9 -16 7.97 9.23
 6 0 -15 14.82 9.59
 6 -6 -14 6.57 10.32
 6 -15 -12 16.39 10.63
 6 -22 -10 24.66 9.76
 -2 15 11 329.34 16.95
 -2 31 11 119.11 10.71
 -2 39 13 -3.12 9.62
 -2 5 14 4.89 8.02
 -2 41 14 -0.2 9.39
 -2 3 15 267.95 13.92
 -2 43 15 48.35 10.51
 -2 -1 19 5.71 8.04
 -2 0 26 49.41 10.16
 -2 1 27 -3.1 9.67
 -2 2 28 30.88 9.59
 -2 4 29 8.91 9.73
 -1 3 5 2653.67 98.44
 -1 52 8 8.69 9.51
 -1 54 9 7.6 9.64
 -1 56 10 -0.68 9.48
 -1 -18 21 1.16 6.27
 -1 -18 22 -1.66 6.32
 0 34 -2 157.93 8.9
 0 5 -1 532.42 19.71
 0 -26 28 24.13 6.34
 1 33 -6 333.72 13.14
 1 -15 0 378.72 15.53
 2 12 -9 49.85 6.16
 2 -11 -5 43.9 7.26
 2 -28 2 154.86 9.97
 2 -36 8 177 9.86
 3 7 -11 599.38 24.75
 3 -25 -3 4.79 7.55
 3 -31 0 69.11 8.35
 3 -37 4 5.64 7.55
 3 -45 14 1.48 6.51
 4 -1 -12 -1.34 8.58
 4 -11 -10 40.24 8.24
 4 -18 -8 -1.4 8.27
 4 -36 0 -0.88 9.04
 4 -46 9 15.55 8.06
 4 -49 15 1.09 7.73
 5 12 -15 214.41 13.67
 5 2 -14 124.88 10.62
 5 -38 -1 18.39 9.55
 5 -41 1 -0.71 9.28
 5 -50 11 1.27 8.31
 -2 14 11 108.97 10.18
 -2 32 11 -2.36 8.38
 -2 10 12 216.64 13.15
 -2 37 12 4.87 9.28
 -2 7 13 39.41 8.88
 -2 40 13 35.61 10.59
 -2 42 14 3.79 9.55
 -2 44 15 -0.23 9.97
 -2 45 16 49.77 10.23
 -2 -2 21 151.86 11.28
 -2 -2 22 107.67 10.41
 -2 -2 23 41 9.09
 -2 -1 25 9.59 8.9
 -2 3 29 -1.18 9.27
 -1 32 3 9.75 6.99
 -1 39 4 57.71 7.89
 -1 47 6 23.34 9.09
 -1 50 7 -5.31 10.05
 -1 58 11 0 9.33
 -1 -17 17 11.76 5.31
 -1 -18 20 -1.93 5.87
 -1 -18 23 16.05 6.67
 -1 -17 26 3.67 6.7
 -1 -11 32 4.23 8.67
 0 -26 14 275.09 10.73
 1 42 -5 26.63 4.98
 1 -1 -4 254.97 11.49
 1 -9 -2 140.01 8.16
 1 -25 5 71.21 6.4
 1 -29 8 323.47 13.37
 1 -32 11 15.6 3.8
 2 -7 -6 29.23 6.92
 2 -22 -1 462.98 19.87
 2 -41 16 0.78 4.7
 3 -10 -8 659.12 27.66
 3 -17 -6 681.36 28.64
 3 -27 -2 0.8 6.98
 3 -42 9 2.59 7.37
 3 -44 12 -1.67 6.82
 3 -46 18 -1.59 5.99
 4 7 -13 68.28 8.43
 4 -6 -11 6.31 7.66
 4 -21 -7 296.97 15.34
 4 -26 -5 352.81 17.11
 4 -40 3 36.69 9.01
 5 13 -15 -1.66 8.85
 5 -4 -13 65.01 9.35
 5 -17 -10 148.11 11.89
 5 -26 -7 161.76 11.93
 5 -48 8 17.79 8.85
 6 10 -16 46.18 9.95
 6 1 -15 2.96 9.81
 6 -5 -14 156.5 13.07
 6 -18 -11 0.86 10.48
 6 -27 -8 3.08 9.49
 -2 4 14 298.7 15.2
 -2 43 14 8.27 9.89
 -2 46 16 10.84 9.82
 -2 0 17 1.91 7.63
 -2 -1 18 34.99 8.24
 -2 -2 24 -5.99 9.04
 -2 -1 26 3.4 9.01
 -2 0 27 58.11 10.2
 -2 1 28 2.46 8.84
 -1 14 3 1454.51 54.68
 -1 33 3 0.85 6.99
 -1 44 5 0.65 7.71
 -1 -8 9 94.75 6.23
 -1 55 9 8.94 9.13
 -1 -15 29 43.12 7.83
 -1 -14 30 7.58 7.37
 -1 -10 33 4.7 9.13
 0 42 -1 37.05 6.54
 0 47 0 -0.72 6.99
 0 -28 24 9.26 5.15
 2 -14 -4 1409.67 53.47
 2 -17 -3 1528.42 57.85
 2 -31 4 456.85 19.27
 3 -34 2 22.48 7.29
 3 -38 5 138.66 9.42
 3 -41 8 40.89 8.08
 4 8 -13 84.68 8.67
 4 0 -12 639.85 26.66
 4 -34 -1 9.29 8.16
 4 -41 4 0.39 8.88
 4 -47 11 -2.35 7.8
 4 -48 13 9.1 7.85
 4 -49 16 -0.46 7.55
 5 3 -14 14.87 8.76
 5 -13 -11 1.5 8.91
 5 -20 -9 23.93 9.67
 5 -23 -8 2.87 9.43
 5 -28 -6 39.29 10.26
 5 -36 -2 49.27 10.09
 5 -42 2 -1.15 8.82
 6 11 -16 4.28 9.13
 6 -14 -12 31.04 10.82
 6 -21 -10 -1.68 10.28
 6 -24 -9 71 11.4
 6 -29 -7 59.7 10.44
 -2 20 10 10.62 9.34
 -2 21 10 784.32 32.07
 -2 22 10 76.17 9.12
 -2 23 10 151.34 10.69
 -2 24 10 58.13 8.41
 -2 25 10 42.91 8.75
 -2 27 10 149.01 10.96
 -2 13 11 1.58 8.75
 -2 9 12 348.68 17.21
 -2 38 12 110.63 10.46
 -2 6 13 17.55 8.64
 -2 41 13 2.39 9.98
 -2 2 15 252.2 13.1
 -2 45 15 23.21 9.93
 -2 -2 19 104.71 9.39
 -2 -3 22 23.49 8.69
 -2 -2 25 1.35 8.28
 -2 2 29 32.63 10.58
 -1 34 3 136.19 9.37
 -1 7 4 148.5 8.42
 -1 40 4 109.42 9.28
 -1 48 6 18.55 10.02
 -1 -6 8 109.26 6.54
 -1 53 8 27.56 9.55
 -1 57 10 6.27 8.94
 -1 -14 13 294.58 13.14
 -1 -15 14 238.12 11.08
 -1 -18 19 -1.02 5.46
 -1 -16 28 2.61 7.07
 -1 -13 31 -1.62 8.07
 0 35 -2 22.06 5.56
 0 51 1 3.83 8.39
 0 -28 18 0.08 3.64
 1 -12 -1 1819.28 67.79
 2 13 -9 49.16 6.27
 2 -2 -7 975.76 37.47
 2 -24 0 333.51 15.53
 2 -39 12 49.21 6.59
 3 8 -11 68.52 8.15
 3 -5 -9 3.27 8.56
 3 -40 7 144.46 10.38
 3 -46 19 5.8 5.82
 4 -10 -10 232.33 13.39
 4 -14 -9 36.85 9.13
 4 -28 -4 123.3 10.23
 4 -30 -3 6.83 8.74
 4 -32 -2 6.26 8.2
 4 -37 1 6.58 9.75
 4 -42 5 7.76 8.45
 4 -43 6 49.05 8.72
 4 -44 7 1.88 8
 5 14 -15 128.27 10.9
 5 -30 -5 3.73 9.81
 5 -34 -3 1.32 10.31
 5 -39 0 6.21 9.13
 5 -43 3 42.31 9.68
 5 -47 7 -2.15 8.48
 6 12 -16 50.25 9.84
 6 2 -15 12.18 10.17
 -2 18 10 68.6 9.53
 -2 19 10 456.6 21.2
 -2 28 10 7.75 7.92
 -2 29 10 274.98 14.86
 -2 12 11 165.47 11.86
 -2 39 12 7.18 9.67
 -2 42 13 9.78 9.82
 -2 44 14 -2.08 9.49
 -2 46 15 13.95 9.82
 -2 -3 21 -0.21 8.47
 -2 -3 23 24.26 8.77
 -2 -3 24 66.62 9.9
 -2 -2 26 34.35 8.82
 -2 -1 27 3.37 8.97
 -2 0 28 19.27 9.05
 -2 3 30 8.95 9.56
 -1 13 3 557.06 22.13
 -1 45 5 128.72 10.57
 -1 -1 6 324.98 13.48
 -1 51 7 2.39 9.06
 -1 59 11 2.2 9.89
 -1 -16 15 9.06 4.92
 -1 -12 32 23.46 8.69
 0 -27 27 6.75 5.63
 1 5 -5 2385.7 88.29
 1 -30 9 1.48 4.14
 1 -31 10 172.18 8.26
 1 -34 14 57.75 4.2
 2 34 -9 7.3 2
 3 -13 -7 6.81 9.43
 4 9 -13 28.55 7.66
 4 -23 -6 111.08 10.47
 5 15 -15 -3.69 9.89
 5 16 -15 34.54 9.46
 5 4 -14 82.7 9.52
 5 -3 -13 64.78 9.57
 5 -44 4 4.22 8.71
 5 -45 5 9.39 8.75
 5 -49 10 -0.01 8.79
 5 -50 12 -6.67 8.75
 6 13 -16 -0.66 8.92
 6 3 -15 31.63 10.53
 6 -4 -14 -0.36 10.46
 6 -9 -13 55.66 11.01
 6 -17 -11 16.28 10.47
 6 -26 -8 42.61 10.53
 -2 17 10 161.72 12.46
 -2 30 10 -0.1 8.37
 -2 31 10 348.73 17.35
 -2 36 11 44.01 8.88
 -2 8 12 91.67 10
 -2 40 12 95.34 10.73
 -2 5 13 51.85 8.95
 -2 3 14 20.33 7.62
 -2 -1 17 27.91 7.75
 -2 -2 18 77.49 8.6
 -2 -3 20 42.46 8
 -2 -3 25 60.78 9.1
 -2 1 29 -6.13 9.77
 -1 35 3 4.63 7.22
 -1 41 4 5.61 7.34
 -1 49 6 -2.42 8.79
 -1 54 8 0.81 9.52
 -1 56 9 -2.58 9.52
 -1 -13 12 74.94 6.58
 -1 -18 25 -0.63 6.51
 -1 -17 27 28.25 7.39
 0 12 -2 430.81 16.38
 0 -28 25 3.96 5.33
 1 14 -6 454.71 17.28
 1 -5 -3 349.93 14.95
 1 -17 1 1570.97 58.69
 2 -40 14 11.44 5.38
 3 1 -10 31.96 8.11
 3 -9 -8 -0.2 9.09
 3 -32 1 2.49 7.8
 3 -35 3 78.25 8.29
 3 -43 11 55.19 7.87
 3 -45 15 4.56 6.54
 4 1 -12 1.43 7.88
 4 -17 -8 462.46 20.81
 4 -20 -7 63.77 9.53
 5 17 -15 1.71 8.7
 5 -12 -11 12.31 9.2
 5 -16 -10 8.22 8.23
 5 -25 -7 -2.06 8.5
 5 -40 1 10.84 8.83
 6 14 -16 44.59 9.41
 6 -13 -12 -0.77 10.52
 6 -20 -10 2.55 10.18
 6 -23 -9 -2.35 10.04
 -2 16 10 16.64 9.47
 -2 11 11 90.22 9.45
 -2 37 11 1.16 8.53
 -2 41 12 22.99 10.14
 -2 43 13 6.93 9.85
 -2 45 14 4.77 8.89
 -2 1 15 67.45 7.98
 -2 47 15 6.6 9.33
 -2 -3 19 71.49 8.05
 -2 -4 22 57.07 9.5
 -2 -2 27 31.41 8.68
 -2 -1 28 0.99 8.62
 -2 2 30 7.11 10.27
 -1 36 3 370.98 16.94
 -1 46 5 60.58 8.81
 -1 -4 7 87.76 6.13
 -1 52 7 1.58 10
 -1 58 10 16.99 9.55
 -1 -18 18 16.98 5.38
 -1 -11 33 2.71 8.98
 0 36 -2 248.81 11.73
 0 43 -1 14.45 6.4
 0 48 0 159.92 10.59
 1 34 -6 32.96 3.66
 2 14 -9 3.53 5.44
 2 -10 -5 1717.54 64.65
 2 -19 -2 1006.31 38.91
 2 -29 3 503.46 21.01
 2 -32 5 0.47 5.91
 3 9 -11 371.77 16.66
 3 -16 -6 30.74 9.26
 3 -19 -5 886.46 35.35
 4 10 -13 178.48 11.32
 4 -25 -5 17.88 8.71
 4 -35 0 55.1 9.32
 4 -38 2 85.23 9.91
 4 -46 10 8.36 7.89
 4 -48 14 -2.58 7.8
 5 18 -15 2.56 8.6
 5 5 -14 43.87 8.75
 5 -2 -13 108.74 10.15
 5 -19 -9 112.47 11.13
 5 -22 -8 126.85 11.45
 5 -37 -1 4.5 9.44
 5 -48 9 21.36 8.89
 6 15 -16 12.1 9.05
 6 16 -16 22.46 9.27
 6 4 -15 -2.24 9.48
 6 -3 -14 69.52 11.13
 6 -8 -13 -1.25 9.5
 6 -28 -7 3.84 9.86
 -2 15 10 284 15.49
 -2 10 11 172.41 11.16
 -2 38 11 46.85 9.1
 -2 7 12 338.32 16.64
 -2 44 13 2.95 9.92
 -2 46 14 21.12 9.59
 -2 -4 21 83.86 9.1
 -2 -4 23 6.5 8.47
 -2 -4 24 -1 8.19
 -2 -3 26 21.59 8.61
 -2 0 29 62.9 10.46
 -1 12 3 1508.06 56.54
 -1 42 4 37.26 7.65
 -1 2 5 2265.89 84.14
 -1 -17 16 163.76 8.87
 -1 -19 22 44.61 6.7
 -1 -18 26 -1.68 6.47
 -1 -16 29 -0.69 7.1
 -1 -15 30 10.66 7.35
 -1 -14 31 13.43 8.01
 0 -26 29 10.92 6.34
 1 43 -5 145.56 8.11
 2 -6 -6 51.49 6.52
 2 -38 11 65.24 6.95
 3 -4 -9 388.68 18.06
 3 -30 0 41.02 8.4
 3 -44 13 1.22 6.76
 4 2 -12 354.52 16.98
 4 -9 -10 149.45 10.59
 4 -13 -9 29.15 8.3
 4 -47 12 6.71 7.85
 5 19 -15 1.15 8.61
 5 20 -15 13.28 8.92
 5 -27 -6 5.22 9.76
 5 -35 -2 13.86 9.37
 5 -41 2 19.5 8.8
 6 -16 -11 21.6 10.83
 6 -30 -6 6 9.72
 -2 14 10 62.02 9.09
 -2 39 11 22.07 9.39
 -2 42 12 4.58 9.75
 -2 4 13 105.5 9.7
 -2 2 14 551.08 23.35
 -2 48 15 16.58 9.8
 -2 -1 16 57.3 7.73
 -2 -2 17 8.25 7.58
 -2 -3 18 211.48 12.34
 -2 -4 20 38.14 7.6
 -2 -4 25 3.01 8.25
 -1 37 3 10.96 7.02
 -1 6 4 1123.1 42.38
 -1 50 6 20.68 10.04
 -1 55 8 23.55 9.34
 -1 57 9 12.13 9.21
 -1 59 10 -2.39 8.72
 -1 -19 21 186.92 10.38
 -1 -19 23 143.41 9.42
 -1 -17 28 44.12 7.52
 -1 -13 32 1.03 8.39
 -1 -10 34 3.51 8.36
 1 -19 2 917.75 34.83
 1 -21 3 348.68 14.56
 2 5 -8 1647.29 61.81
 2 -1 -7 17.1 5.97
 2 -41 17 5.11 4.51
 3 10 -11 288.98 13.95
 3 2 -10 507.85 21.97
 3 -28 -1 333.99 15.4
 3 -42 10 0.08 7.29
 4 11 -13 6.97 7.3
 4 -22 -6 171.65 11.48
 4 -27 -4 5.07 7.91
 4 -33 -1 180.2 12.1
 4 -39 3 0.64 9.09
 4 -45 9 13.13 8.01
 5 21 -15 1.97 8.67
 5 6 -14 6.12 8.9
 5 -1 -13 4.2 9.36
 5 -11 -11 36.51 8.44
 5 -15 -10 66.9 9.51
 5 -29 -5 82.31 10.81
 5 -31 -4 214.95 14.27
 5 -33 -3 65.07 10.7
 5 -47 8 -3.25 8.63
 5 -49 11 4.2 8.46
 5 -50 13 7.91 8.72
 6 5 -15 68.17 10.32
 6 -2 -14 2.19 10.04
 6 -12 -12 57.63 10.52
 6 -19 -10 1.6 9.78
 6 -25 -8 -0.78 10.32
 -2 24 9 112 9.42
 -2 25 9 24.11 7.75
 -2 35 10 40.14 8.89
 -2 9 11 334.05 16.39
 -2 40 11 39.19 9.96
 -2 6 12 11.22 8.31
 -2 43 12 21.28 10.16
 -2 45 13 2.21 9.72
 -2 47 14 -1.37 9.67
 -2 -4 19 78.08 8.12
 -2 -3 27 9.01 8.25
 -2 -2 28 31.87 9.06
 -2 -1 29 -1.4 8.97
 -1 43 4 69.42 8.69
 -1 47 5 32.95 8.8
 -1 53 7 21.5 9.14
 -1 -19 20 103.74 7.63
 -1 -12 33 11.91 9.06
 0 37 -2 59.63 6.46
 0 44 -1 1.8 6.28
 1 -26 6 303.44 13.25
 2 15 -9 203.9 10.16
 2 -13 -4 38.93 6.66
 2 -16 -3 324.36 14.91
 2 -21 -1 707.02 28.27
 2 -27 2 81.56 8.11
 2 -33 6 334.61 15.09
 3 -8 -8 125.02 10.61
 3 -12 -7 629.13 26.61
 3 -21 -4 429.32 20.05
 3 -33 2 187.95 10.93
 4 -16 -8 3.93 7.93
 4 -19 -7 488.21 22.14
 4 -29 -3 45.91 8.78
 4 -36 1 94.83 10.25
 4 -40 4 37.79 8.85
 5 -18 -9 2.89 8.54
 5 -24 -7 184.92 12.76
 5 -38 0 47.44 9.3
 5 -42 3 -1.29 8.52
 5 -46 7 9.92 8.73
 6 6 -15 1.99 9.9
 6 -7 -13 111.67 11.6
 6 -22 -9 60.26 10.45
 -2 21 9 441.9 20.53
 -2 22 9 50.99 9.83
 -2 23 9 115.84 10.01
 -2 26 9 238.28 12.94
 -2 27 9 118.56 10.23
 -2 28 9 70.49 8.31
 -2 29 9 418.96 19.18
 -2 13 10 7.58 8.63
 -2 36 10 2.44 8.09
 -2 46 13 41.74 10.25
 -2 48 14 22.58 9.67
 -2 -5 22 55.6 9.36
 -2 -5 23 42.17 9.12
 -2 -5 24 127.39 10.44
 -2 -4 26 6.15 8.72
 -1 11 3 57.86 6.35
 -1 38 3 214.13 12.17
 -1 56 8 -1.38 9.2
 -1 58 9 12.35 9.45
 -1 -12 11 649.04 25.17
 -1 -18 27 3.32 6.79
 0 49 0 0.03 7.68
 0 -28 26 4.51 5.36
 0 -27 28 9.83 5.96
 1 0 -4 2170.82 80.53
 2 -37 10 7.39 5.94
 3 11 -11 153.55 9.77
 3 -41 9 34.86 7.79
 3 -45 16 25.16 6.65
 4 3 -12 2.62 7.62
 4 -8 -10 110.8 9.81
 4 -12 -9 60.56 8.64
 4 -41 5 28.95 8.5
 4 -44 8 -0.95 7.73
 4 -48 15 5.54 7.8
 5 7 -14 25.94 8.54
 5 -6 -12 4.52 8.02
 5 -21 -8 9.7 8.6
 5 -43 4 48.9 9.06
 5 -44 5 1 8.62
 5 -45 6 0.92 7.63
 6 -1 -14 10.02 10.09
 6 -11 -12 2.95 10.48
 6 -15 -11 1.78 10.32
 6 -27 -7 10.94 10.2
 -2 19 9 732.28 30.44
 -2 20 9 3.23 8.62
 -2 30 9 16.22 7.09
 -2 12 10 3.05 8.16
 -2 37 10 -0.05 8.17
 -2 41 11 52.67 9.96
 -2 44 12 3.81 9.64
 -2 3 13 6.06 8.45
 -2 1 14 31.76 8.34
 -2 -3 17 297.65 14.61
 -2 -5 20 10.05 7.06
 -2 -5 25 94.65 9.83
 -2 -4 27 15.16 8.16
 -2 -3 28 5.01 8.62
 -2 -2 29 21.23 8.83
 -1 23 2 54.85 6.89
 -1 24 2 908.38 35.18
 -1 25 2 4.09 6.84
 -1 26 2 579.07 23.67
 -1 27 2 -0.6 7.2
 -1 28 2 708.42 28.38
 -1 44 4 7.9 7.66
 -1 48 5 71.72 9.43
 -1 51 6 2.22 9.06
 -1 54 7 -8.98 9.24
 -1 -18 17 8.86 5.22
 -1 -19 25 -0.35 6.46
 -1 -16 30 0.46 7.22
 -1 -15 31 -0.2 7.59
 0 38 -2 135.13 8.5
 2 16 -9 2.84 5.49
 2 -23 0 19.97 7.11
 2 -25 1 -1.14 7.19
 2 -34 7 92.88 7.59
 3 -3 -9 33.58 8.32
 3 -15 -6 379.02 18.47
 3 -18 -5 3.81 8.91
 3 -38 6 192.24 11.49
 4 13 -13 1.06 7.18
 4 -24 -5 410.7 19.45
 4 -42 6 1.65 8.17
 4 -43 7 67.7 9.14
 4 -46 11 15.88 7.99
 5 8 -14 22.71 8.64
 5 0 -13 185.39 12.13
 5 -10 -11 2.79 8.24
 5 -14 -10 11.82 9.13
 5 -26 -6 108.41 11.23
 5 -36 -1 103.07 10.73
 5 -39 1 7.11 8.76
 5 -48 10 7.39 8.48
 5 -50 14 4.55 9.09
 6 7 -15 50.06 9.86
 6 -6 -13 18 10.58
 6 -24 -8 41.37 9.95
 6 -29 -6 56.6 10.49
 -2 18 9 28.97 9.49
 -2 38 10 14.2 8.41
 -2 8 11 245.87 13.82
 -2 42 11 10.55 9.99
 -2 5 12 180.41 11.41
 -2 45 12 22.06 10.83
 -2 47 13 6.15 9.43
 -2 49 14 -3.96 9.22
 -2 -2 16 119.31 9.07
 -2 -4 18 8.14 6.97
 -1 29 2 134.98 10.01
 -1 39 3 1.4 7.66
 -1 -19 19 67.18 6.39
 -1 -17 29 46.77 7.66
 -1 -14 32 11.58 8.37
 0 45 -1 9.77 6.64
 0 -29 22 8.87 4.54
 1 -8 -2 143.53 8.16
 1 -14 0 223.89 10.08
 2 6 -8 89.34 7.07
 2 -5 -6 10.2 6.56
 2 -9 -5 59.19 7.16
 2 -30 4 -0.32 5.96
 2 -35 8 20.51 6.05
 2 -36 9 161.91 9.37
 3 3 -10 82.71 8.92
 3 -23 -3 69.24 9.02
 3 -39 7 13.73 7.72
 3 -40 8 92.66 8.97
 3 -43 12 20.28 7.05
 4 4 -12 69.64 8.42
 4 -34 0 4.73 8.67
 4 -37 2 -1.55 9.21
 4 -47 13 11.8 7.96
 5 -28 -5 32.6 10.11
 5 -34 -2 8.48 9.72
 5 -49 12 1.45 8.68
 6 0 -14 -3.54 9.95
 6 -18 -10 -3.41 9.74
 6 -21 -9 13.48 10.67
 6 -31 -5 62.48 10.76
 7 11 -16 -1.53 9.08
 -2 17 9 657.42 27.48
 -2 33 9 268.86 14.53
 -2 11 10 212.37 12.76
 -2 39 10 38.17 9.41
 -2 -5 19 160.66 10.28
 -2 -6 22 1.19 8.23
 -2 -6 23 8.06 8.14
 -2 -6 24 1.41 7.88
 -2 -5 26 26.57 9.2
 -2 0 31 3.24 9.94
 -1 30 2 16.85 7.6
 -1 5 4 998.84 37.87
 -1 45 4 61.39 9.15
 -1 -2 6 265.84 11.53
 -1 52 6 12.35 9.79
 -1 -7 8 939.54 35.43
 -1 57 8 17.25 9.05
 -1 -9 9 76.17 5.66
 -1 -19 26 -0.82 6.35
 -1 -18 28 0.11 6.8
 -1 -13 33 0.02 8.72
 0 50 0 60.76 8.79
 0 -29 21 2.25 4.39
 0 -29 23 4.07 4.59
 1 35 -6 131.95 6.53
 1 6 -5 12.42 3.69
 2 0 -7 368.77 15.97
 3 12 -11 306.84 14.31
 3 -44 14 0.12 6.67
 4 14 -13 153.36 10.12
 4 -2 -11 343.7 16.96
 4 -7 -10 218.05 12.46
 4 -15 -8 283.69 15.36
 4 -21 -6 194.32 12.47
 4 -26 -4 307.74 15.75
 4 -32 -1 -1.75 8.19
 4 -48 16 3.52 7.75
 5 9 -14 3.56 8.65
 5 1 -13 5.26 8.32
 5 -5 -12 169.55 11.44
 5 -17 -9 98.73 10.85
 5 -20 -8 37 8.69
 5 -23 -7 -3.45 9.38
 5 -30 -4 1.16 9.33
 5 -40 2 4.77 9.28
 5 -47 9 3.28 8.51
 6 8 -15 1.02 9.41
 6 -14 -11 63.23 11.16
 7 12 -16 5.46 9.42
 -2 16 9 -3.61 9.08
 -2 34 9 8.08 7.8
 -2 7 11 811.96 32.52
 -2 43 11 83 11.11
 -2 46 12 28.39 9.8
 -2 2 13 738.1 29.81
 -2 48 13 38.57 10.13
 -2 50 14 36.8 9.55
 -2 -6 21 3.32 7.65
 -2 -6 25 0.01 8.11
 -2 -5 27 9.25 8.08
 -2 -4 28 24.16 8.58
 -2 -2 30 9.86 9.11
 -1 19 2 128.43 7.82
 -1 31 2 270.62 13.93
 -1 10 3 1269.91 47.83
 -1 40 3 227.9 12.44
 -1 1 5 144.42 7.84
 -1 49 5 1.96 8.97
 -1 55 7 37.92 10.13
 -1 -16 14 2.17 4.54
 0 39 -2 118.32 8.24
 0 -28 17 7.57 3.2
 1 15 -6 323.71 12.48
 1 -11 -1 802.62 30.65
 2 17 -9 633.66 24.72
 2 -18 -2 0.41 7.25
 2 -40 15 39.25 5.61
 2 -41 18 3.5 4.37
 3 -7 -8 8.81 8.57
 3 -11 -7 77.51 9.43
 3 -25 -2 0.62 7.54
 3 -27 -1 4.15 7.11
 3 -45 17 21.68 6.53
 4 15 -13 3.37 7.55
 4 -11 -9 82.87 9.57
 4 -18 -7 -1.34 8.27
 4 -28 -3 94.62 9.81
 4 -38 3 115.5 10.64
 4 -45 10 -1.12 7.96
 5 -37 0 0.46 8.85
 6 9 -15 29.86 9.61
 6 1 -14 17.08 9.95
 6 -5 -13 131.62 12.29
 6 -26 -7 7.85 9.21
 -2 15 9 215.77 12.74
 -2 35 9 129.18 10.71
 -2 10 10 3.07 8.37
 -2 40 10 14.54 9.81
 -2 44 11 0 9.82
 -2 4 12 288.54 14.77
 -2 49 13 -1.3 9.6
 -2 0 14 359.24 16.84
 -2 -3 16 238.03 12.46
 -2 -4 17 10.08 7.22
 -2 -6 20 1.66 7.04
 -2 -1 31 5.26 9.35
 -1 18 2 19.78 5.63
 -1 32 2 1.88 7.1
 -1 -15 13 245.95 11.35
 -1 -17 15 449.94 18.23
 -1 -20 22 -1.91 6.15
 0 -28 27 5.18 5.51
 1 -4 -3 708.87 27.3
 2 -12 -4 2243.4 83.88
 3 13 -11 56.61 6.9
 3 4 -10 232.57 13.08
 3 -2 -9 921.69 36.35
 3 -20 -4 -0.51 8.64
 4 5 -12 38.14 7.9
 4 -35 1 41.22 8.97
 5 10 -14 118.63 10.4
 5 2 -13 92.74 10.35
 5 -4 -12 22.56 8.72
 5 -9 -11 133.36 10.56
 5 -13 -10 4.18 8.37
 5 -25 -6 -2.19 9.18
 5 -41 3 40.11 9
 5 -46 8 20.44 8.74
 6 10 -15 7.1 9.41
 6 -17 -10 -2.49 10.41
 6 -20 -9 7.38 9.65
 6 -23 -8 21.02 10.51
 6 -28 -6 0.68 9.85
 -2 36 9 34.36 8.5
 -2 41 10 84.63 10.08
 -2 47 12 13.74 9.65
 -2 51 14 -1.52 8.85
 -2 -5 18 330.33 15.77
 -2 -7 23 84.85 9.16
 -2 -6 26 10.12 8.24
 -2 -5 28 -3.49 9.16
 -2 -3 30 6 9.47
 -1 33 2 27.19 7.15
 -1 41 3 3.03 7.14
 -1 46 4 77.36 8.86
 -1 50 5 50.17 9.53
 -1 53 6 17.3 9.27
 -1 -5 7 2319.81 86.02
 -1 -19 18 29.63 5.38
 -1 -20 21 2.99 6.01
 -1 -20 24 29 6.62
 -1 -19 27 42.3 7.14
 -1 -17 30 18.48 7.5
 -1 -16 31 10.09 7.55
 -1 -15 32 0.41 8.11
 0 46 -1 63.64 7.58
 0 -7 2 3591.08 132.15
 0 -29 20 73.27 5.4
 0 -29 24 8.07 4.86
 0 -27 29 -0.11 5.38
 1 -24 5 951.64 36.1
 1 -27 7 217.5 10.17
 2 33 -9 241.88 9.53
 2 -15 -3 1137.8 43.52
 2 -28 3 411.62 17.78
 2 -31 5 720.18 28.47
 3 -14 -6 254.97 14.66
 3 -17 -5 888.81 35.65
 3 -35 4 24.05 6.75
 4 16 -13 98.69 8.62
 4 -1 -11 3.31 8.65
 4 -23 -5 71.3 9.62
 4 -39 4 0 8.5
 4 -46 12 12.09 7.98
 4 -47 14 11.65 7.96
 4 -48 17 13.24 7.53
 5 11 -14 0.82 8.52
 5 -35 -1 10.89 9.04
 5 -42 4 0 8.4
 5 -43 5 31.16 9.39
 5 -44 6 0.41 9.06
 5 -48 11 1.99 8.67
 5 -49 13 2.37 8.71
 6 2 -14 3.8 9.55
 6 -4 -13 4.07 10.3
 6 -13 -11 -6.22 10.86
 6 -30 -5 1.94 9.7
 6 -34 -3 19.98 9.83
 -2 24 8 132.38 10.7
 -2 25 8 44.81 8.93
 -2 26 8 301.89 15.48
 -2 27 8 130.45 10.2
 -2 14 9 4.18 8.71
 -2 37 9 2.9 8.21
 -2 42 10 0.02 9.57
 -2 6 11 36.21 8.35
 -2 45 11 41.19 10.03
 -2 48 12 40.96 10.75
 -2 50 13 27.89 9.27
 -2 -6 19 3.45 6.84
 -2 -7 22 43.77 8.51
 -2 -7 24 192.4 12.01
 -2 -6 27 0.66 8.09
 -2 -2 31 5.32 9.39
 -1 17 2 3.91 5.76
 -1 34 2 136.22 9.23
 -1 56 7 -1.26 9.16
 -1 -14 12 450.79 18.22
 -1 -18 29 0 6.99
 -1 -14 33 17.85 8.95
 0 40 -2 30.82 6.36
 1 -33 13 28.35 3.67
 2 18 -9 26.34 5.6
 2 7 -8 591.47 23.47
 2 -20 -1 138.4 9.36
 3 14 -11 83.97 7.13
 3 -45 18 13.56 6.32
 4 17 -13 123.96 9.03
 4 6 -12 -1.47 7.54
 4 -6 -10 5.96 7.99
 4 -14 -8 3.52 8.28
 4 -40 5 28.78 9.01
 5 -16 -9 116.87 10.58
 5 -19 -8 29.98 9.41
 5 -22 -7 112.55 10.94
 5 -27 -5 23.35 9.56
 5 -33 -2 48.35 10.16
 5 -38 1 56.18 9.47
 6 11 -15 10.5 9.29
 6 -25 -7 0.46 10.13
 -2 21 8 302 15.55
 -2 22 8 56.94 9.48
 -2 23 8 238.54 13.41
 -2 28 8 185.21 11.09
 -2 13 9 53.41 8.59
 -2 38 9 20.18 8.05
 -2 9 10 600.38 25.19
 -2 46 11 15.48 10.5
 -2 3 12 34.1 8.03
 -2 1 13 6.62 8.03
 -2 -1 14 21.43 7.48
 -2 -7 21 1.32 7.49
 -2 -7 25 128.6 10.13
 -1 35 2 0.76 7.12
 -1 42 3 17.48 7.7
 -1 47 4 2.54 8.42
 -1 54 6 6.56 9.21
 -1 -18 16 2.63 4.84
 -1 -20 20 22.58 5.91
 -1 -20 25 13.84 6.3
 0 -27 15 1.87 2.36
 1 -16 1 133.96 7.32
 2 -4 -6 163.37 9.81
 2 -38 12 26.62 6.45
 3 5 -10 276.11 14.57
 3 -6 -8 36.61 8.72
 3 -10 -7 460.57 20.73
 3 -22 -3 260.5 14.19
 3 -36 5 115.42 9.1
 3 -44 15 0 6.5
 4 18 -13 15.5 7.01
 4 -10 -9 14.85 8.52
 4 -17 -7 346.05 17.35
 4 -20 -6 73.16 9.48
 4 -25 -4 3.82 8.48
 4 -33 0 156.55 11.44
 4 -36 2 92.23 10.11
 4 -41 6 51.8 8.95
 4 -42 7 -0.28 8.24
 4 -43 8 54.13 8.75
 5 12 -14 223.05 13.58
 5 3 -13 64.49 9.44
 5 -3 -12 76.2 9.18
 5 -8 -11 3.17 8.38
 5 -12 -10 14.81 9.11
 5 -29 -4 152.9 12.57
 5 -47 10 9.92 8.81
 6 12 -15 24.72 10.44
 6 3 -14 82.19 11.03
 6 -16 -10 22.61 10.91
 -2 20 8 192.98 12.67
 -2 32 8 2.82 8.33
 -2 39 9 34.27 8.73
 -2 43 10 97.44 11
 -2 49 12 5.33 9.11
 -2 51 13 -4.21 9.37
 -2 -5 17 426.18 18.7
 -2 -7 20 1.33 6.88
 -2 -7 26 19.65 7.9
 -2 -5 29 3.82 8.77
 -2 -4 30 0.97 8.95
 -1 9 3 66.81 6.19
 -1 51 5 4.11 9
 -1 -19 28 64.8 7.81
 0 47 -1 -0.63 6.87
 0 -29 25 16.26 5.34
 1 36 -6 3.13 3.51
 2 19 -9 760.19 29.2
 2 1 -7 13.08 5.92
 2 -8 -5 1586.85 59.75
 2 -22 0 328.65 15.25
 2 -41 19 13.21 4.26
 3 15 -11 186.41 10.14
 3 -30 1 0.84 7.32
 3 -41 10 58.54 8.25
 3 -43 13 1.98 6.86
 4 19 -13 120.27 9.1
 4 0 -11 589.62 25.07
 4 -27 -3 15.29 8.69
 4 -31 -1 254.28 13.97
 5 13 -14 0.92 8.87
 5 -24 -6 176.2 12.09
 5 -36 0 98.69 11.13
 5 -39 2 6.65 9.24
 5 -49 14 3.29 8.87
 6 13 -15 1.9 9.11
 6 -3 -13 59.3 11.28
 6 -12 -11 121.78 12.43
 6 -19 -9 20.33 10.63
 6 -22 -8 28.31 9.67
 6 -27 -6 29.76 10.09
 6 -35 -2 -4.69 9.2
 -3 23 22 5.09 10.19
 -3 24 22 46.35 10.62
 -3 25 22 0.46 10.02
 -3 26 22 25.61 10.01
 -3 27 22 8.39 10.15
 -3 21 23 2.31 9.34
 -3 22 23 42.99 10.44
 -3 23 23 -1.16 9.96
 -3 24 23 53.32 10.79
 -3 21 24 -1.01 9.15
 -2 19 8 303.19 16.11
 -2 33 8 264.59 14.45
 -2 12 9 51.93 8.26
 -2 40 9 2.38 9.34
 -2 8 10 72.47 8.93
 -2 44 10 -0.04 9.29
 -2 5 11 618.23 25.6
 -2 47 11 20.86 9.66
 -2 -4 16 16.75 7.02
 -2 -6 18 1.57 6.9
 -2 -8 23 25.95 7.9
 -2 -8 24 12.75 7.97
 -2 -3 31 24.43 9.41
 -1 16 2 593.33 23.42
 -1 36 2 457.59 19.79
 -1 43 3 4.02 7.59
 -1 4 4 115.66 7.78
 -1 48 4 83.95 9.91
 -1 -20 26 6.88 6.4
 0 41 -2 213.48 11.05
 0 -28 28 7.16 5.79
 1 1 -4 283.01 12.21
 2 -24 1 599.22 24.57
 2 -32 6 7.83 6.17
 3 -24 -2 601.8 25.11
 3 -37 6 1.33 7.11
 3 -40 9 21.86 7.81
 3 -45 19 12.78 6.17
 4 20 -13 7.01 6.9
 4 7 -12 26.48 7.49
 4 -5 -10 259.7 13.92
 4 -29 -2 126.43 10.11
 4 -45 11 3.5 7.93
 4 -47 15 8.65 8.01
 5 4 -13 60.5 8.99
 5 -15 -9 25.29 9.17
 5 -46 9 17.48 8.71
 5 -48 12 3.51 8.69
 6 14 -15 20.18 9.4
 6 4 -14 4.51 9.83
 6 -29 -5 38.56 9.84
 6 -33 -3 2.5 9.32
 -3 22 21 7.39 10.44
 -3 23 21 13.89 10.25
 -3 24 21 18.63 10.19
 -3 25 21 4.45 10.15
 -3 26 21 21.82 9.58
 -3 27 21 23.7 10.33
 -3 28 21 23.71 10.33
 -3 29 21 32.76 10.67
 -3 30 21 4.83 9.81
 -3 20 22 8.28 10.24
 -3 21 22 36.74 10.48
 -3 22 22 44.63 9.85
 -3 19 23 7.9 10.14
 -3 20 23 16.8 9.9
 -2 18 8 9.12 8.88
 -2 34 8 73.75 9.07
 -2 50 12 40.02 9.67
 -2 0 13 848.32 33.72
 -2 52 13 22.83 9.4
 -2 -3 15 274.53 13.61
 -2 -7 19 182.91 10.97
 -2 -8 22 44.79 8.25
 -2 -8 25 0.34 7.75
 -2 -7 27 14.39 7.97
 -1 37 2 9.47 7.47
 -1 52 5 6.94 9.15
 -1 55 6 18.8 9.15
 -1 -18 30 1.49 7.22
 -1 -17 31 15.27 7.55
 -1 -16 32 4.52 7.78
 1 -28 8 1.71 4.32
 2 20 -9 1.97 5.08
 2 8 -8 46.18 6.34
 2 -17 -2 1024.09 39.34
 3 16 -11 32.34 6.41
 3 6 -10 13.28 8.05
 3 -13 -6 61.96 9.62
 3 -19 -4 751.45 30.78
 3 -26 -1 845.08 33.54
 3 -33 3 192.13 11.71
 3 -38 7 151.91 10.51
 3 -39 8 24.05 7.92
 4 21 -13 32.03 7.23
 4 -13 -8 20.76 8.5
 4 -22 -5 307.91 16.01
 4 -37 3 -1.25 8.67
 5 14 -14 179.62 12.28
 5 -2 -12 17.5 8.51
 5 -11 -10 20.66 9.02
 5 -18 -8 10.83 9.26
 5 -21 -7 3.83 9
 5 -26 -5 81.73 10.39
 5 -34 -1 44.84 9.82
 5 -40 3 1.62 8.42
 6 15 -15 22.19 9.27
 6 -2 -13 7.79 9.79
 6 -7 -12 56.25 11
 6 -15 -10 3.37 10.38
 6 -24 -7 4.92 10.36
 -3 22 20 6.82 9.68
 -3 23 20 5.58 10.05
 -3 24 20 10.1 10.09
 -3 25 20 7.13 10.36
 -3 26 20 -4.13 10
 -3 27 20 29.63 10.41
 -3 28 20 4.22 10.34
 -3 29 20 49.88 11.02
 -3 30 20 0.82 9.83
 -3 20 21 -2 9.99
 -3 21 21 84.11 10.54
 -3 18 22 1.38 9.94
 -3 19 22 54.61 10.52
 -3 17 24 -1.28 9.78
 -3 18 25 -1.4 9.89
 -2 17 8 468.31 21.13
 -2 35 8 75.02 9.2
 -2 11 9 460.69 20.16
 -2 41 9 107.38 10.29
 -2 45 10 104.11 11.22
 -2 48 11 13.73 9.19
 -2 2 12 346.68 16.58
 -2 -8 21 48.97 7.98
 -2 -8 26 27.79 8.02
 -2 -6 29 0.27 8.38
 -2 -5 30 14.28 8.78
 -2 -4 31 0.65 9.11
 -1 15 2 57.38 5.55
 -1 44 3 5.35 7.48
 -1 -13 11 -5.01 5.01
 -1 -19 17 53.07 5.64
 -1 -20 19 69.73 6.36
 1 -18 2 -2.37 4.5
 2 -11 -4 281.92 13.58
 2 -29 4 240.81 12.04
 2 -33 7 135.91 8.76
 2 -37 11 11.27 6.25
 2 -40 16 62.39 5.99
 3 -5 -8 117.27 10.02
 3 -16 -5 28.49 9.04
 4 22 -13 55.34 7.36
 4 23 -13 9.18 6.94
 4 8 -12 156.92 10.71
 4 1 -11 -2.88 8.33
 4 -9 -9 647.37 27.14
 4 -16 -7 108.72 9.9
 4 -19 -6 280.63 15.09
 4 -34 1 66.34 8.88
 4 -46 13 1.05 7.88
 5 15 -14 -1.1 8.71
 5 5 -13 102.84 9.59
 5 -28 -4 1.35 9.5
 5 -32 -2 -1.16 9.45
 5 -37 1 4.53 8.88
 5 -41 4 44.06 9.69
 5 -45 8 2.14 8.68
 6 16 -15 9.93 9.27
 6 5 -14 150.98 12.54
 6 -11 -11 0 10.26
 6 -18 -9 5.73 10.54
 6 -21 -8 39.01 10.85
 6 -36 -1 22.63 9.04
 -3 24 19 17.04 9.69
 -3 25 19 0.49 10.38
 -3 26 19 12.68 10.39
 -3 27 19 31.3 10.4
 -3 28 19 3.17 10.26
 -3 29 19 33.18 9.91
 -3 20 20 -0.01 10.21
 -3 21 20 89.7 11.49
 -3 31 20 54.86 10.11
 -3 32 20 -1.57 9.74
 -3 33 20 31.04 9.68
 -3 18 21 3.61 9.98
 -3 19 21 107.47 11.13
 -3 17 22 63.11 10.41
 -3 16 24 30.3 9.99
 -3 16 25 22.06 10.86
 -3 17 25 9.51 10
 -2 16 8 24.43 8.1
 -2 36 8 75.45 9.28
 -2 42 9 0.41 9.03
 -2 7 10 864.6 34.23
 -2 46 10 -3 10.53
 -2 4 11 33.27 8.12
 -2 51 12 2.26 9.32
 -2 53 13 -2.08 9.32
 -2 -8 20 32.12 6.97
 -1 38 2 154.55 10.1
 -1 49 4 0.11 8.65
 -1 0 5 2017.82 74.99
 -1 -3 6 2605.51 96.5
 -1 -20 27 0 6.26
 -1 -19 29 35.71 7.45
 0 25 -3 9.04 4.53
 0 26 -3 109.08 6.82
 0 27 -3 265.54 11.77
 0 28 -3 78.16 6.52
 0 42 -2 8.53 6.17
 0 48 -1 115.55 9.19
 0 -29 26 33.17 5.62
 1 7 -5 247.45 10.28
 1 -7 -2 383.11 15.87
 1 -20 3 114.71 6.96
 2 32 -9 -0.45 2.61
 2 -14 -3 215.31 11.41
 3 17 -11 665.56 26.46
 3 -9 -7 267.3 14.7
 3 -42 12 7.68 7.15
 4 24 -13 141.78 9.65
 4 25 -13 0.04 6.95
 4 26 -13 108.44 8.86
 4 27 -13 12.03 6.98
 4 -24 -4 335.37 16.83
 4 -38 4 157.69 11.61
 4 -44 10 4.42 7.93
 5 16 -14 52.83 9.38
 5 -1 -12 2.24 7.88
 5 -30 -3 -1.83 9.64
 5 -42 5 0.82 8.42
 5 -43 6 14.6 8.75
 5 -47 11 8.97 8.73
 6 17 -15 64.02 9.91
 6 -1 -13 11.99 9.67
 6 -26 -6 5.3 9.8
 7 9 -15 11.52 9.16
 -3 21 19 87.21 11.45
 -3 22 19 9.7 10.34
 -3 23 19 10.03 9.39
 -3 30 19 -6.29 9.8
 -3 31 19 53.51 10.85
 -3 32 19 2.47 9.44
 -3 18 20 0.01 10.31
 -3 19 20 174.74 13.48
 -3 17 21 85.82 11.11
 -3 15 23 1.51 9.11
 -3 15 24 -0.46 9.53
 -3 15 25 10.7 9.83
 -2 37 8 3.07 8.31
 -2 49 11 -2.54 10.24
 -2 -5 16 445.72 19.28
 -2 -6 17 8.32 6.85
 -2 -7 18 243.08 12.74
 -2 -9 23 58.62 8.49
 -2 -9 24 135.95 10.41
 -2 -8 27 3.6 7.37
 -1 8 3 2582.6 95.86
 -1 45 3 7.56 7.79
 -1 53 5 21.61 8.95
 -1 56 6 -1.62 8.5
 -1 -21 22 63.95 6.98
 -1 -21 24 2.82 6.17
 0 24 -3 106.79 6.5
 0 29 -3 392.5 16.21
 1 16 -6 63.72 3.81
 1 37 -6 0.5 3.53
 1 -13 0 35.04 5.3
 1 -32 12 27.15 3.93
 2 21 -9 461.73 18.49
 2 2 -7 992.34 37.86
 2 -3 -6 77.77 7.34
 2 -34 8 58.63 6.62
 2 -36 10 135.07 8.47
 2 -41 20 6.32 4.14
 3 -21 -3 277.03 15.11
 3 -31 2 352.4 16.56
 3 -34 4 28.39 7.32
 3 -44 16 -5.15 6.74
 4 9 -12 10.78 7.34
 4 -32 0 -0.07 8.49
 4 -47 16 4.49 7.63
 5 17 -14 8.69 8.82
 5 6 -13 6.02 7.81
 5 -14 -9 144.82 11.44
 5 -23 -6 6.56 8.37
 5 -48 13 0.09 8.76
 6 18 -15 -1.14 9.58
 6 6 -14 5.21 10.18
 6 -6 -12 5.08 10.45
 6 -14 -10 88.26 11.75
 6 -28 -5 11.9 9.85
 6 -32 -3 1.79 9.81
 6 -34 -2 25.31 9.77
 7 10 -15 8.51 9.84
 -3 24 18 138.79 11.99
 -3 25 18 -1.81 10.25
 -3 26 18 95.94 11.84
 -3 27 18 30.06 10.74
 -3 28 18 53.88 11.01
 -3 29 18 39.8 10.13
 -3 19 19 163.68 12.47
 -3 20 19 17.72 10.19
 -3 33 19 39.4 10.46
 -3 34 19 1.23 9.95
 -3 17 20 168.87 13.26
 -3 16 21 14.89 10.18
 -3 14 23 81.09 10.7
 -3 14 24 52.12 10.16
 -3 14 25 49.26 10.12
 -3 15 26 -2.17 9.42
 -2 15 8 118.48 10.52
 -2 38 8 74.21 9.05
 -2 10 9 41.8 8.35
 -2 43 9 128.55 12.42
 -2 47 10 89.92 10.77
 -2 50 11 20.01 10.39
 -2 1 12 20.05 8.21
 -2 52 12 21.43 9.19
 -2 -1 13 8.5 7.89
 -2 -4 15 29.27 6.95
 -2 -9 22 16.09 8.44
 -2 -9 25 82.93 8.86
 -2 -7 29 5.58 8.47
 -2 -6 30 4.87 8.48
 -2 -5 31 34.13 9.41
 -2 -4 32 1.9 9.21
 -1 14 2 1144.72 43.2
 -1 39 2 4.14 7.11
 -1 50 4 124.51 10.97
 -1 -8 8 535.59 20.71
 -1 -21 25 -0.42 6.1
 -1 -17 32 4.17 7.87
 0 23 -3 366.39 14.65
 0 30 -3 9.83 5.5
 1 -3 -3 1942.6 72.22
 1 -29 9 484.15 19.02
 2 -7 -5 250.7 12.29
 2 -19 -1 495.86 20.65
 2 -35 9 2.79 5.68
 3 18 -11 20.05 6.08
 3 7 -10 193 11.76
 3 -43 14 3.24 6.74
 4 2 -11 334.99 16.4
 4 -12 -8 -0.84 8.42
 4 -26 -3 206.89 12.79
 4 -28 -2 24.85 7.96
 4 -35 2 5.64 9.26
 4 -39 5 4.24 8.46
 4 -42 8 -0.93 8.25
 5 18 -14 1.73 9.14
 5 -10 -10 25.29 8.7
 5 -17 -8 32.71 9.14
 5 -20 -7 24.79 8.73
 5 -35 0 1.31 9.63
 5 -38 2 55.48 9.5
 6 7 -14 134.37 12.23
 6 0 -13 -3.49 10.15
 6 -10 -11 78.67 11.57
 6 -17 -9 19.15 10.05
 6 -23 -7 23.15 10.68
 6 -30 -4 0.9 9.9
 6 -37 0 -1.26 8.1
 -3 21 18 81.04 10.33
 -3 22 18 94.01 11.51
 -3 23 18 14.99 9.55
 -3 30 18 -1.15 9.51
 -3 31 18 26.64 10.61
 -3 32 18 7.69 10.32
 -3 18 19 3.12 10.1
 -3 35 19 13.96 10.06
 -3 16 20 4.95 9.83
 -3 15 21 48.78 10.54
 -3 13 23 1.36 9.45
 -3 13 24 -5.79 9.54
 -3 13 25 0.47 9.38
 -3 14 26 16.46 9.5
 -2 25 7 23.04 8.94
 -2 26 7 807.97 32.55
 -2 27 7 195.11 11.91
 -2 39 8 8.88 8.28
 -2 44 9 3.07 9.36
 -2 6 10 23.37 7.89
 -2 -8 19 66.37 7.53
 -2 -9 21 -2.02 7.94
 -2 -9 26 35.72 8.17
 -2 -8 28 10.78 8.31
 -1 40 2 204.04 11.99
 -1 46 3 79.29 9.1
 -1 54 5 8.81 9.17
 -1 -10 9 494.66 19.37
 -1 -21 21 122.61 8.25
 -1 -20 28 -1.04 6.5
 -1 -18 31 2.82 7.36
 0 31 -3 378.21 15.91
 0 43 -2 157.4 9.39
 0 49 -1 -1.82 7.12
 1 -10 -1 1205.25 45.29
 1 -25 6 19.99 5.3
 2 22 -9 57.5 5.41
 2 9 -8 449.66 18.33
 2 -27 3 79.95 8.23
 3 19 -11 214.11 10.87
 3 -12 -6 88.36 9.83
 3 -23 -2 17.23 9.04
 3 -29 1 158.74 10.4
 4 -8 -9 11.74 7.83
 4 -21 -5 13.08 8.59
 4 -40 6 4.94 8.11
 4 -41 7 66.02 9.18
 4 -45 12 5.09 8.02
 4 -46 14 -3.66 7.88
 5 19 -14 9.81 8.86
 5 7 -13 79.25 9.58
 5 0 -12 36.4 8.4
 5 -25 -5 -0.12 9.21
 5 -33 -1 38.48 10.63
 5 -39 3 11.78 8.78
 5 -46 10 -1.3 8.77
 6 -5 -12 74.15 11.26
 6 -20 -8 8.91 9.8
 7 11 -15 0.69 9.33
 -3 20 18 26.65 9.9
 -3 33 18 22.93 9.99
 -3 34 18 23.36 10.84
 -3 17 19 141.97 12.38
 -3 15 20 79.61 11.13
 -3 13 22 5.26 9.81
 -3 12 23 70.75 10.13
 -3 12 24 99.3 10.84
 -3 12 25 64.48 10.29
 -3 13 26 5.73 9.01
 -2 23 7 113.92 10.55
 -2 24 7 142.58 10.69
 -2 31 7 148.15 10.52
 -2 14 8 255.26 14.1
 -2 40 8 8.96 8.31
 -2 9 9 834.46 33.1
 -2 48 10 0.89 9.19
 -2 3 11 201.78 12.23
 -2 51 11 8.77 9.32
 -2 53 12 4.69 9.87
 -1 -17 14 523.57 20.64
 -1 -20 18 29.9 5.28
 -1 -21 26 -2.56 6.3
 -1 -19 30 23.79 7.49
 0 22 -3 1.07 3.7
 0 32 -3 5.65 5.21
 0 -29 27 14.85 5.58
 1 -30 10 0.08 4.12
 1 -31 11 25.35 4.14
 1 -36 24 5.21 2.16
 2 23 -9 126.79 7.09
 2 31 -9 349.26 13.59
 2 -30 5 35.3 6.48
 2 -41 21 9.29 4.04
 3 -4 -8 171.4 11.36
 3 -15 -5 437.22 20.16
 3 -18 -4 12.98 8.35
 3 -35 5 11.01 6.87
 3 -41 11 54.86 7.55
 4 -15 -7 233.18 13.57
 4 -18 -6 22.1 8.65
 4 -47 17 0.36 7.74
 5 20 -14 10.38 9.14
 5 -13 -9 5.2 9.02
 5 -27 -4 43.61 9.51
 5 -45 9 -1.24 8.66
 6 8 -14 14.83 9.52
 6 -13 -10 -0.27 10.44
 6 -25 -6 3.67 10.27
 6 -35 -1 10.43 9.35
 7 12 -15 16.8 9.79
 -3 23 17 3.29 9.37
 -3 24 17 199.93 13.86
 -3 25 17 8.87 9.42
 -3 26 17 168.35 12.59
 -3 27 17 3.89 9.69
 -3 28 17 59.47 10.33
 -3 29 17 10.99 9.76
 -3 30 17 6.73 10.28
 -3 31 17 11.51 10.42
 -3 32 17 21.62 9.83
 -3 18 18 14.67 9.86
 -3 19 18 136.98 11.17
 -3 35 18 9.16 9.58
 -3 36 18 30.87 10.47
 -3 16 19 -9.27 9.76
 -3 14 20 18.22 9.55
 -3 12 22 117.69 11.37
 -3 11 23 8.48 10.38
 -3 11 24 1.4 9.16
 -3 11 25 11.4 10.43
 -3 12 26 19.43 9.45
 -2 21 7 57.54 9.58
 -2 22 7 197.68 12.35
 -2 32 7 6.32 8.77
 -2 41 8 81.28 10.3
 -2 45 9 113.66 12.02
 -2 -9 20 -2.88 6.65
 -2 -8 29 10.24 8.42
 -2 -7 30 18.66 8.79
 -2 -6 31 -0.94 8.68
 -2 -5 32 30.33 9.75
 -1 41 2 51.32 7.69
 -1 3 4 2466.78 91.48
 -1 51 4 5.75 9.24
 -1 -6 7 53.26 4.7
 -1 -16 13 63.68 5.8
 -1 -18 15 7.62 4.7
 -1 -21 20 85.66 7.06
 1 -34 15 8.08 3.53
 1 -35 17 16.06 2.53
 2 -21 0 333.71 15.36
 2 -41 22 5.74 3.51
 3 20 -11 105.65 7.8
 3 8 -10 69.66 8.63
 3 -8 -7 64.3 8.69
 3 -25 -1 33.8 8
 3 -32 3 7.95 7.51
 3 -44 17 2.67 6.57
 4 3 -11 22.74 8.08
 4 -23 -4 5.12 8.66
 4 -33 1 66.88 9.36
 4 -36 3 129.36 10.83
 5 21 -14 7.4 9.17
 5 8 -13 24.37 8.88
 5 1 -12 3.08 8.11
 5 -9 -10 133.56 11.07
 5 -22 -6 129.87 11.33
 5 -29 -3 140.4 12.12
 5 -36 1 95 10.96
 5 -40 4 0.63 8.98
 5 -47 12 2.92 8.61
 5 -48 14 7.23 8.9
 6 1 -13 16.52 10.99
 6 -9 -11 12.66 9.74
 6 -22 -7 4.84 9.69
 6 -27 -5 15.25 10.12
 6 -33 -2 -2.98 9.64
 7 13 -15 -3.42 9.72
 -3 21 17 27.73 10.08
 -3 22 17 105.8 10.59
 -3 33 17 20.08 10.51
 -3 34 17 38.01 9.99
 -3 17 18 99.3 10.64
 -3 37 18 -4 10.13
 -3 15 19 44.29 10.26
 -3 13 20 3.63 9.52
 -3 11 22 -0.08 9.35
 -3 11 26 3.79 9.45
 -2 20 7 130.31 10.64
 -2 34 7 111.01 9.95
 -2 13 8 71.74 8.43
 -2 46 9 0.68 9.64
 -2 5 10 1042.17 40.48
 -2 49 10 2.94 9.71
 -2 52 11 12.16 9.13
 -2 0 12 325.92 15.68
 -2 54 12 4.95 9.79
 -2 -6 16 33.91 6.97
 -2 -7 17 388.67 17.52
 -2 -8 18 25.05 6.82
 -2 -10 22 149.95 10.59
 -2 -10 23 24.33 6.91
 -2 -10 24 4.41 7.53
 -2 -10 25 0.44 7.28
 -2 -9 28 -0.85 7.81
 -1 13 2 43.02 5.63
 -1 55 5 32.11 9.27
 -1 -20 29 -4 6.82
 0 33 -3 214.07 10.47
 2 24 -9 105.1 6.28
 2 3 -7 176.37 9.49
 2 -10 -4 1465.81 55.44
 2 -16 -2 8.14 6.28
 2 -23 1 3.36 6.84
 2 -38 13 -1.96 6.02
 3 21 -11 110.09 7.97
 3 -36 6 170.9 10.83
 3 -40 10 1.59 7.42
 4 11 -12 2.89 7.82
 4 -7 -9 745.69 30.55
 4 -11 -8 13.15 8.46
 4 -44 11 2.59 7.99
 5 22 -14 62.94 9.61
 5 23 -14 1.39 8.81
 5 -4 -11 6.36 8.13
 5 -16 -8 118.29 10.44
 5 -19 -7 0.28 8.94
 5 -41 5 34.18 8.81
 5 -42 6 2.42 9.05
 5 -43 7 4.96 8.68
 5 -44 8 -5.07 9.5
 6 9 -14 72.24 11.13
 6 -4 -12 29.69 10.53
 6 -16 -9 60.08 11.41
 6 -19 -8 51.55 11.19
 6 -29 -4 24.5 10.01
 7 14 -15 13.08 10.07
 -3 26 16 180.9 12.92
 -3 27 16 1.72 9.22
 -3 28 16 58.05 10.14
 -3 19 17 73.08 9.9
 -3 20 17 19.35 8.94
 -3 35 17 16.98 10.14
 -3 36 17 58.86 10.22
 -3 16 18 58.51 9.7
 -3 38 18 25.8 9.88
 -3 14 19 17 9.62
 -3 12 20 2.23 9.3
 -3 11 21 19.42 9.13
 -3 10 22 71.27 11.27
 -3 10 23 29.53 9.54
 -3 10 24 80.4 11.18
 -3 10 25 32.19 9.4
 -3 10 26 0.3 9.35
 -3 11 27 1.92 9.42
 -2 19 7 318.3 16.25
 -2 35 7 34.66 9.03
 -2 36 7 196.81 12.63
 -2 42 8 8.69 9.59
 -2 8 9 3.48 7.7
 -2 50 10 2.89 9.64
 -2 2 11 301.88 15.12
 -2 -2 13 715.65 29.12
 -2 -5 15 486.63 20.51
 -2 -10 26 22.49 7.78
 -1 25 1 2.59 6.59
 -1 26 1 243.21 12.37
 -1 27 1 133.79 9.31
 -1 28 1 117.31 9.14
 -1 29 1 269.24 13.6
 -1 30 1 14.33 7.37
 -1 42 2 40.5 7.59
 -1 7 3 786.91 30.13
 -1 52 4 28.17 9.17
 -1 -19 16 125.65 7.53
 -1 -21 27 35.77 6.85
 0 21 -3 1994.39 73.86
 0 44 -2 4.32 5.94
 1 38 -6 24.06 3.9
 2 25 -9 22.52 3.91
 2 30 -9 18.38 3.24
 2 10 -8 1025.58 38.99
 2 -2 -6 2284.04 85.2
 2 -13 -3 454.48 19.01
 2 -40 17 22.29 4.98
 3 2 -9 879.65 34.39
 3 -20 -3 74.46 9.99
 3 -37 7 10.23 7.47
 3 -39 9 31.34 8.09
 4 -25 -3 1.23 8.01
 4 -31 0 274.2 14.68
 4 -37 4 2.41 8.71
 5 9 -13 28.48 8.99
 5 -24 -5 80.38 10.11
 5 -34 0 35.66 9.45
 5 -37 2 0.68 9.28
 6 10 -14 3.57 10.22
 6 2 -13 12.23 10.13
 6 -12 -10 164.37 12.86
 6 -36 0 15.46 9.45
 -3 23 16 4.23 9.35
 -3 24 16 164.42 12.51
 -3 25 16 0.1 8.96
 -3 29 16 -5.37 9.51
 -3 30 16 11.47 10.37
 -3 31 16 3.28 10.43
 -3 32 16 10.28 10.39
 -3 18 17 6.82 9.22
 -3 37 17 -0.89 10.07
 -3 15 18 30.65 9.04
 -3 13 19 2.23 9.02
 -3 9 23 -0.76 9.04
 -3 9 24 3.69 9.11
 -3 9 25 23.34 9.34
 -3 10 27 -1.02 9.57
 -2 18 7 38.65 8.46
 -2 37 7 -3.07 8.73
 -2 12 8 322.28 15.82
 -2 43 8 63.31 9.87
 -2 47 9 36.9 9.96
 -2 53 11 8.03 9.27
 -2 55 12 0.45 9.92
 -2 -9 19 87.23 7.83
 -2 -10 21 187.64 11.33
 -2 -8 30 4.92 8.5
 -2 -7 31 47.48 9.32
 -2 -6 32 3.48 9.4
 -1 24 1 544.05 22.16
 -1 31 1 587.36 24.07
 -1 48 3 113.08 10.41
 -1 -15 12 424.8 17.29
 -1 -19 31 21.27 7.66
 -1 -18 32 1.61 7.73
 0 34 -3 20.11 5.26
 1 2 -4 2030.75 75.33
 1 -15 1 843.22 32.02
 2 26 -9 248.11 10.43
 2 29 -9 407.75 15.84
 2 -31 6 614.26 24.74
 3 22 -11 35.84 6.21
 3 9 -10 71.75 8.35
 3 -3 -8 91.68 9.42
 3 -11 -6 151.01 10.93
 3 -38 8 130.18 9.94
 3 -42 13 8.9 7.05
 3 -43 15 14.66 6.77
 4 12 -12 527.91 22.53
 4 4 -11 91.08 8.83
 4 -14 -7 130.23 10.83
 4 -20 -5 63.53 9.15
 4 -27 -2 71.05 9.01
 4 -34 2 77.47 9.39
 4 -43 10 4.74 8.14
 4 -45 13 17.58 7.97
 4 -46 15 -0.2 7.86
 5 2 -12 21.36 8.29
 5 -8 -10 4.52 8.66
 5 -12 -9 71.91 9.72
 5 -46 11 3.27 8.73
 5 -48 15 11.47 9.13
 6 -3 -12 67.77 11.34
 6 -24 -6 1.36 9.43
 7 6 -14 -3.8 8.71
 -3 21 16 3.74 8.97
 -3 22 16 106.67 10.16
 -3 33 16 -0.28 9.81
 -3 34 16 27.76 10.68
 -3 17 17 25.8 8.81
 -3 38 17 45.23 10.87
 -3 14 18 103.2 10.7
 -3 12 19 35.19 9.69
 -3 10 21 18.98 10.68
 -3 9 22 25.62 9.88
 -3 9 26 23.69 10.01
 -3 9 27 26.99 10.34
 -2 38 7 163.21 11.69
 -2 51 10 10.13 9.96
 -2 -9 29 2.73 8.19
 -1 23 1 178.79 9.81
 -1 32 1 104.35 9.1
 -1 33 1 196.76 10.97
 -1 43 2 39.99 7.6
 0 -30 23 -1.66 4.37
 0 -29 28 9.74 5.72
 2 27 -9 135.47 6.68
 2 28 -9 74.71 4.92
 2 -6 -5 -2.54 5.72
 2 -28 4 288.28 13.74
 3 23 -11 115.91 7.84
 3 32 -11 12.59 4.71
 3 -17 -4 939.28 37.21
 3 -30 2 -0.37 7.13
 3 -33 4 111.29 8.97
 4 -17 -6 195.09 12.02
 4 -38 5 81.64 9.79
 5 10 -13 81.86 10.24
 5 -3 -11 88.78 9.85
 5 -15 -8 -1.87 8.29
 5 -21 -6 37.73 9.22
 5 -26 -4 5.93 9.39
 5 -28 -3 8.46 9.7
 5 -32 -1 0.32 10.42
 5 -38 3 15.71 8.98
 5 -47 13 9.28 8.87
 6 11 -14 17.83 10.22
 6 3 -13 76.55 10.83
 6 -15 -9 22.92 11.03
 6 -21 -7 81.39 11.46
 6 -26 -5 25.4 10.41
 6 -34 -1 14.77 9.83
 6 -37 1 -0.84 9.78
 -3 19 16 1.1 8.37
 -3 20 16 48.37 9.52
 -3 35 16 2.31 9.73
 -3 36 16 61.24 10.92
 -3 16 17 80.02 10.13
 -3 39 17 1.03 9.24
 -3 40 17 22.33 9.54
 -3 13 18 -1.55 8.67
 -3 9 21 88.16 10.8
 -3 8 23 6.3 9.32
 -3 8 24 42.38 10.11
 -3 8 25 5.8 9.49
 -3 8 26 3.61 9.08
 -2 17 7 196.59 12.35
 -2 11 8 264.35 13.96
 -2 44 8 18.72 9.6
 -2 7 9 1222.1 46.95
 -2 48 9 4.05 10.01
 -2 4 10 14.05 7.35
 -2 54 11 2.81 9.39
 -2 -10 20 131.55 9.46
 -2 -11 23 18.33 7.77
 -2 -11 24 23.54 7.79
 -2 -11 25 10.38 7.6
 -2 -10 28 30.8 8.15
 -1 22 1 920.67 35.29
 -1 34 1 55.08 7.39
 -1 12 2 3136.96 116.21
 -1 49 3 0.65 8.7
 -1 53 4 0.8 9.27
 -1 -1 5 186.73 9.15
 -1 -21 19 68.92 6.23
 -1 -22 23 24.18 6.39
 -1 -22 24 42.57 6.61
 -1 -21 28 49.95 7.42
 -1 -20 30 2.56 7.01
 0 35 -3 96.29 6.84
 0 45 -2 65.27 7.13
 0 -30 22 4.41 4.14
 0 -30 24 2.51 4.47
 1 -23 5 35.35 5.44
 2 -39 15 3.49 5.35
 3 24 -11 60.94 6.54
 3 31 -11 184.34 9.22
 3 -7 -7 133.14 10.62
 3 -14 -5 -9.66 9.1
 3 -22 -2 484.16 21.47
 3 -44 18 2.23 6.38
 4 13 -12 18.14 7.7
 4 -6 -9 84.72 9.2
 4 -10 -8 1.21 8.38
 4 -39 6 15.14 8.44
 4 -40 7 4.83 8.37
 4 -41 8 61.35 8.97
 4 -42 9 3.55 8.15
 5 3 -12 99.32 10.02
 5 -18 -7 0.77 9.01
 5 -35 1 1 9.5
 5 -45 10 25.27 8.96
 6 12 -14 4.42 9.47
 6 -11 -10 2.89 9.72
 6 -18 -8 3.65 9.84
 6 -28 -4 18.31 9.65
 6 -32 -2 2.02 9.64
 7 7 -14 5.06 9.47
 -3 24 15 139.79 11.2
 -3 25 15 -0.6 9.31
 -3 26 15 128.61 11.93
 -3 27 15 1.23 9.42
 -3 28 15 77.83 10.53
 -3 29 15 22.17 10.24
 -3 30 15 10.77 10.22
 -3 31 15 29.59 10.61
 -3 18 16 3.22 8.72
 -3 37 16 -0.48 10.22
 -3 15 17 0.05 8.61
 -3 11 19 20.21 9.14
 -3 8 22 16.68 10.22
 -3 7 24 20.54 9.96
 -3 7 25 31.18 10.03
 -3 8 27 8.6 9.43
 -2 16 7 152.61 10.67
 -2 39 7 15.59 8.97
 -2 45 8 107.76 10.93
 -2 49 9 -0.87 10.04
 -2 52 10 -8.52 9.28
 -2 -1 12 15.7 8.46
 -2 -7 16 595.15 24.3
 -2 -8 17 4.76 6.47
 -2 -11 22 9.41 7.82
 -2 -9 30 14.75 8.54
 -2 -8 31 3.21 8.73
 -2 -7 32 19.52 9.54
 -1 35 1 21.55 6.57
 -1 44 2 6.35 7.3
 -1 -4 6 18.7 4.44
 -1 -20 17 89.64 6.39
 -1 -22 25 55.66 6.77
 0 20 -3 14.21 3.57
 1 -26 7 332.24 14.08
 2 -18 -1 52.67 7.33
 2 -32 7 -2.29 6.12
 2 -37 12 -0.98 6.09
 3 25 -11 2.03 5.55
 3 26 -11 34.57 5.72
 3 29 -11 187.78 9.48
 3 30 -11 -0.45 4.81
 3 10 -10 273.04 13.76
 3 3 -9 38 8.59
 3 -24 -1 534.11 22.97
 3 -28 1 194.63 10.96
 4 5 -11 44 7.93
 4 -1 -10 5.77 7.08
 4 -22 -4 351.52 17
 4 -32 1 15.65 7.81
 4 -35 3 5.01 8.73
 5 11 -13 9.88 8.13
 5 -7 -10 235.48 13.93
 5 -11 -9 13.45 8.76
 5 -39 4 9.11 9.58
 5 -44 9 1.54 8.59
 6 4 -13 8.37 9.86
 6 -2 -12 45.12 10.76
 6 -38 2 1.23 9.68
 7 8 -14 14.9 9.93
 -3 22 15 63.6 9.35
 -3 23 15 16.36 8.98
 -3 32 15 4.83 9.79
 -3 33 15 26.35 10.13
 -3 34 15 51.6 11
 -3 17 16 -4.93 9.06
 -3 38 16 82.54 10.76
 -3 39 16 -1.39 9.99
 -3 14 17 164.59 11.75
 -3 12 18 100.65 10.34
 -3 10 19 29.7 9.29
 -3 8 21 21.14 9.57
 -3 7 22 81.19 10.84
 -3 7 23 -3.94 9.63
 -3 7 26 31.72 10.1
 -3 7 27 54.99 10.26
 -3 8 28 3.95 9.43
 -2 40 7 42.14 8.89
 -2 1 11 33.87 8.07
 -2 55 11 16.27 9.43
 -2 -3 13 2.43 7.4
 -2 -6 15 1.42 6.46
 -2 -9 18 138.61 9.22
 -2 -10 29 26.6 8.31
 -1 -22 26 42.58 6.68
 0 36 -3 6.85 5.17
 0 -29 18 156.05 7.1
 0 -30 25 -0.9 4.69
 1 17 -6 1445.71 53.43
 1 -6 -2 23.3 5.52
 2 11 -8 294.52 13.12
 3 27 -11 44.32 5.66
 3 28 -11 14.31 5.02
 3 -26 0 581.02 24.26
 3 -34 5 67.94 7.97
 4 14 -12 340.93 16.12
 4 -13 -7 -1.53 7.82
 4 -24 -3 196.05 12.72
 4 -44 12 -0.03 8.02
 4 -46 16 9.22 8.11
 5 -2 -11 -1.59 8.51
 5 -23 -5 28.53 8.73
 5 -33 0 4.46 9.9
 5 -40 5 8.14 9.09
 5 -46 12 -2.28 8.66
 6 13 -14 0.68 9.29
 6 -14 -9 134.23 12.86
 6 -23 -6 10.78 9.91
 6 -35 0 4.57 10.32
 -3 21 15 99.07 10.32
 -3 35 15 -3.79 10.39
 -3 36 15 80.07 10.74
 -3 16 16 119.53 10.83
 -3 13 17 8.08 8.04
 -3 11 18 32.82 9.2
 -3 6 23 -2.31 9.72
 -3 6 24 -2.49 9.16
 -3 6 25 0.32 9.08
 -3 6 26 8.28 9.67
 -2 29 6 -0.53 7.28
 -2 30 6 14.82 7.35
 -2 15 7 104.04 9.6
 -2 41 7 1.43 8.26
 -2 10 8 945.08 36.96
 -2 46 8 19.91 9.94
 -2 50 9 4.87 9.31
 -2 53 10 9.67 9.22
 -2 -10 19 154.38 9.72
 -2 -11 21 1.04 7.14
 -2 -11 27 -4.81 7.95
 -1 36 1 109.61 8.52
 -1 45 2 27.27 8.25
 -1 6 3 63.18 6.42
 -1 50 3 113.24 10.65
 -1 2 4 2011.55 74.76
 -1 54 4 5.89 8.99
 -1 -14 11 411.16 16.56
 -1 -22 21 4.59 5.83
 -1 -21 29 17.32 6.81
 0 46 -2 18.3 6.68
 0 -12 4 155.23 6.08
 1 39 -6 70.05 5.03
 1 -17 2 848.75 32.26
 1 -36 25 2 2.1
 2 -1 -6 4.05 6.02
 2 -9 -4 794.3 30.97
 2 -20 0 58.27 7.44
 2 -26 3 248.19 12.81
 3 -2 -8 549.69 23.27
 3 -19 -3 331.98 16.72
 3 -31 3 272.87 13.91
 3 -44 19 0.29 6.31
 4 -16 -6 287.51 15.28
 4 -19 -5 31.83 8.36
 4 -26 -2 116.2 10.62
 4 -30 0 15.33 8.33
 4 -45 14 24.77 8.29
 5 12 -13 139.06 10.73
 5 4 -12 28.82 8.95
 5 -14 -8 174.05 12.43
 5 -20 -6 11.4 8.89
 5 -25 -4 0.65 9.08
 5 -36 2 40.07 9.06
 5 -41 6 16.39 8.73
 5 -42 7 6.4 8.58
 5 -47 14 1.55 8.99
 6 14 -14 -6.18 10.25
 6 5 -13 142.2 11.9
 6 -1 -12 5.4 9.91
 6 -6 -11 -1.29 9.14
 6 -10 -10 120.16 11.69
 6 -17 -8 61.88 11.4
 6 -20 -7 -1.74 10.43
 6 -25 -5 3.81 10.2
 6 -33 -1 13.23 9.74
 7 9 -14 6.24 9.29
 -3 19 15 61.5 9.69
 -3 20 15 21.63 8.47
 -3 37 15 5.89 10.5
 -3 15 16 6.14 8.09
 -3 8 20 15.72 10.18
 -3 7 21 138.29 12.24
 -3 6 22 5.14 9.69
 -3 6 27 2.22 9.99
 -3 7 28 37.75 9.98
 -2 24 6 464.52 20.77
 -2 25 6 44.11 9.32
 -2 31 6 5.29 8.24
 -2 32 6 52.43 8.19
 -2 33 6 -1.73 8.41
 -2 42 7 23.88 9.1
 -2 47 8 18.07 10.25
 -2 6 9 6.56 7.53
 -2 3 10 602.92 24.68
 -2 56 11 -2.25 9.48
 -2 -5 14 4.54 6.81
 -2 -11 28 -0.08 7.75
 -2 -9 31 12.43 8.92
 -2 -8 32 0.37 9.17
 -1 37 1 32.5 7.25
 -1 -22 27 6.04 6.42
 0 37 -3 33.31 5.77
 0 -30 21 0.37 3.6
 1 -2 -3 1294.05 48.54
 1 -12 0 166.25 8.7
 2 -15 -2 114.3 7.98
 2 -33 8 91.42 7.38
 2 -36 11 60.88 6.86
 3 11 -10 0.75 7.21
 3 -10 -6 68.06 8.76
 3 -40 11 12.39 7.52
 3 -43 16 26.31 7.07
 4 15 -12 3.53 7.49
 4 6 -11 4.35 7.79
 4 0 -10 641.17 26.55
 4 -5 -9 573.88 24.37
 4 -9 -8 259.01 14.39
 4 -36 4 159.56 11.72
 4 -43 11 11.22 7.95
 5 13 -13 3.29 8.29
 5 -17 -7 0.13 8.88
 5 -27 -3 65.63 10.31
 5 -31 -1 44.78 9.69
 6 15 -14 31.77 9.94
 6 -27 -4 8.59 10.09
 6 -31 -2 6.52 9.93
 6 -36 1 -1.24 9.25
 7 10 -14 38.3 10.04
 -3 25 14 3.2 8.92
 -3 26 14 72.22 10.13
 -3 27 14 43.48 8.99
 -3 28 14 31.9 9.47
 -3 29 14 78.8 10.65
 -3 30 14 -3.84 9.84
 -3 31 14 71.95 10.8
 -3 32 14 14.01 9.39
 -3 18 15 1.19 8.75
 -3 38 15 70.03 11.16
 -3 42 16 14.7 9.46
 -3 12 17 173.74 12.01
 -3 10 18 67.2 9.27
 -3 7 20 231.99 14.61
 -3 5 23 5.35 9.57
 -3 5 24 13.55 9.19
 -3 5 25 13.01 9.17
 -3 5 26 27.99 10.01
 -3 6 28 -0.62 10.21
 -2 23 6 1.17 9.06
 -2 34 6 217.28 12.74
 -2 14 7 660.34 27.13
 -2 51 9 9.22 9.5
 -2 54 10 0.09 9.28
 -2 -11 20 -1.8 6.9
 -2 -12 23 68.82 8.55
 -2 -12 24 -1.35 7.53
 -2 -12 25 0.43 7.35
 -2 -10 30 10.51 8.81
 -2 -7 33 16.29 9.84
 -1 38 1 86.25 8.21
 -1 11 2 41.47 5.97
 -1 51 3 -1.29 9.04
 -1 -20 31 -0.43 7.23
 0 -30 26 1.36 4.9
 1 -9 -1 2798.26 103.63
 1 -19 3 380.59 15.46
 2 -5 -5 458.39 18.85
 2 -12 -3 86.01 7.61
 2 -22 1 480.16 20.36
 2 -29 5 423.33 17.98
 2 -34 9 123.18 8.2
 2 -35 10 2.19 5.75
 2 -40 18 16.19 4.59
 3 4 -9 400.21 18.1
 3 -6 -7 72.37 8.92
 3 -13 -5 47.58 8.68
 3 -16 -4 16.26 9.21
 3 -35 6 -0.54 6.98
 3 -42 14 4.75 6.86
 4 16 -12 82.49 8.42
 4 -33 2 26.77 8.64
 4 -46 17 10.69 8.1
 5 5 -12 190.3 12.12
 5 -1 -11 1.03 8.29
 5 -6 -10 4.15 8.11
 5 -10 -9 42.19 9.43
 5 -37 3 2.66 8.74
 5 -45 11 23.16 8.96
 6 6 -13 10.99 10.11
 6 -22 -6 2.13 9.9
 6 -29 -3 11.8 10.16
 -3 23 14 59.53 9.84
 -3 24 14 80.9 9.48
 -3 33 14 49.38 10.92
 -3 34 14 26.24 10.36
 -3 17 15 64.7 9.54
 -3 14 16 261.98 14.71
 -3 43 16 -3.21 9.46
 -3 6 21 -2.65 10.04
 -3 5 22 103.86 11.43
 -3 5 27 40.66 9.77
 -2 21 6 17.42 8.05
 -2 22 6 377.23 17.62
 -2 35 6 0.12 8.06
 -2 36 6 275.09 14.92
 -2 43 7 3.87 9.22
 -2 9 8 440.49 19.19
 -2 48 8 28.26 9.82
 -2 0 11 507.3 21.53
 -2 57 11 9.78 10.12
 -2 -2 12 340.09 16.31
 -2 -8 16 66.42 7.24
 -2 -9 17 249.55 12.54
 -2 -11 29 2.07 7.88
 -1 46 2 56.21 8.56
 -1 -9 8 572.03 22.02
 -1 -21 18 24.86 4.98
 0 19 -3 3167.56 116.87
 0 38 -3 165.62 9.32
 0 47 -2 12.41 6.86
 0 -28 16 62.17 3.57
 2 12 -8 333.06 14.44
 3 -21 -2 8.31 8.85
 3 -29 2 115.67 9.22
 3 -36 7 137.76 10.03
 3 -39 10 27.09 7.99
 3 -44 20 -1.33 6.31
 4 7 -11 50.14 8.17
 4 -21 -4 4.35 8.47
 4 -37 5 2.48 8.76
 5 14 -13 112.01 10.11
 5 -22 -5 59.29 9.79
 5 -34 1 57.71 10.53
 5 -47 15 -2.73 9.1
 6 16 -14 3.49 9.49
 6 0 -12 54 11.03
 6 -5 -11 29.86 10.91
 6 -9 -10 -3.24 9.82
 6 -13 -9 -0.87 9.76
 6 -19 -7 117.66 11.87
 6 -34 0 -2 10.37
 6 -37 2 -1.78 10.12
 7 11 -14 -0.24 9.82
 -3 21 14 221.71 13.76
 -3 22 14 22.22 8.53
 -3 35 14 7.29 9.65
 -3 36 14 37.5 10.64
 -3 16 15 77.58 9.18
 -3 41 15 13.79 10
 -3 13 16 8.98 8.67
 -3 11 17 7.02 8.61
 -3 9 18 71.15 9.48
 -3 4 24 32.65 9.61
 -3 4 25 21.97 9.83
 -3 4 26 8.28 9.78
 -3 5 28 50.52 10.14
 -2 37 6 7.05 8.51
 -2 44 7 20.38 8.95
 -2 52 9 3.48 9.26
 -2 55 10 24.14 9.61
 -2 -7 15 305.78 14.48
 -2 -10 18 63.72 7.27
 -2 -12 22 200.24 12.03
 -2 -12 27 74.96 8.75
 -1 18 1 14.13 5
 -1 39 1 43.29 7.89
 -1 -11 9 7.12 4.05
 -1 -22 20 64.57 6.45
 -1 -22 28 5.98 6.51
 -1 -21 30 12.91 6.91
 3 12 -10 215.39 11.7
 3 -1 -8 18.88 8
 3 -32 4 3.57 7.15
 3 -37 8 0 7.67
 3 -38 9 24.44 8.21
 4 17 -12 50.74 7.62
 4 1 -10 7.88 8.31
 4 -4 -9 53.56 8.34
 4 -12 -7 187.54 12.25
 4 -18 -5 29.62 8.01
 4 -31 1 180.49 11.92
 4 -38 6 27.12 8.85
 4 -44 13 -2.85 8.08
 5 15 -13 29.97 8.74
 5 6 -12 6.87 7.95
 5 -13 -8 2.34 9.22
 5 -19 -6 54.13 8.97
 5 -38 4 0.29 9.73
 5 -44 10 1.85 8.76
 5 -46 13 1.19 8.6
 6 17 -14 100.14 11.51
 6 7 -13 129.64 12.53
 6 -16 -8 34.43 10.23
 6 -24 -5 45.35 10.87
 7 12 -14 40.62 10.35
 7 4 -13 31.68 9.81
 -3 20 14 -0.58 9.29
 -3 37 14 -0.22 8.97
 -3 42 15 9.66 9.94
 -3 10 17 152.71 11.02
 -3 6 20 -0.41 9.77
 -3 5 21 139.7 12.23
 -3 4 23 16.16 9.39
 -3 4 27 0.44 9.82
 -2 20 6 49.4 9.15
 -2 38 6 227.62 13.32
 -2 13 7 53.3 7.7
 -2 49 8 3.37 10.07
 -2 5 9 1532.84 58.19
 -2 2 10 0 6.95
 -2 -12 21 264.4 13.75
 -2 -10 31 4.37 8.59
 -2 -9 32 9.72 9.23
 -2 -8 33 -0.13 9.6
 -1 40 1 109.65 8.9
 -1 47 2 24.71 8.71
 -1 52 3 54.96 9.81
 -1 -7 7 1799.38 66.84
 -1 -18 14 -0.01 4.29
 0 39 -3 56.41 6.32
 1 40 -6 4.34 3.14
 3 -23 -1 1.91 7.85
 4 -8 -8 2.6 8.43
 4 -15 -6 138.47 11.01
 4 -23 -3 12.94 8.41
 4 -34 3 110.73 10.51
 4 -39 7 13 8.44
 4 -40 8 14.46 8.19
 4 -41 9 24 8.5
 4 -45 15 17.55 8.34
 4 -46 18 3.45 7.93
 5 0 -11 1.95 8.04
 5 -9 -9 91.2 10.12
 5 -16 -7 49.94 9.34
 5 -24 -4 34.5 9.35
 5 -32 0 13.5 9.41
 5 -39 5 13.37 8.77
 5 -43 9 3.83 8.63
 6 18 -14 2.06 9.87
 6 1 -12 7.77 10.02
 6 -4 -11 27.87 10.43
 6 -26 -4 35.53 10.06
 6 -32 -1 2.17 9.45
 6 -38 3 8.68 9.92
 -3 28 13 4.86 8.1
 -3 29 13 160.64 11.67
 -3 30 13 -0.38 8.37
 -3 19 14 144.42 11.7
 -3 15 15 53.01 9.42
 -3 43 15 4.3 9.68
 -3 12 16 261.22 14.61
 -3 8 18 18.52 8.49
 -3 4 22 28.73 9.4
 -3 3 24 6.79 9.74
 -3 3 25 4.45 9.65
 -3 3 26 19.81 9.35
 -3 4 28 0.03 10.02
 -2 19 6 111.34 10.06
 -2 39 6 2.32 8.38
 -2 45 7 15.45 9.11
 -2 8 8 43.26 7.61
 -2 53 9 17.02 10.17
 -2 56 10 -0.22 9.92
 -2 -6 14 1.53 6.72
 -2 -11 19 0.6 6.5
 -2 -12 28 55.37 8.42
 -2 -11 30 6.51 8.12
 -1 -19 15 329.86 13.84
 -1 -23 24 1.1 5.92
 0 -30 27 3.54 4.77
 1 3 -4 2444.93 90.48
 1 -27 8 154.29 7.93
 2 -17 -1 732.96 28.84
 2 -39 16 1.99 4.85
 3 5 -9 -0.55 7.78
 3 -5 -7 216.23 12
 3 -9 -6 707.12 29.13
 3 -25 0 14.01 7.7
 3 -41 13 6.97 7.19
 3 -43 17 46.28 7.47
 4 18 -12 1.91 6.85
 4 -25 -2 6.02 8.2
 4 -27 -1 106.96 10.48
 5 16 -13 48.71 9.06
 5 -26 -3 13.4 8.87
 5 -28 -2 48.34 10.15
 5 -30 -1 11.61 9.36
 5 -35 2 18.95 9.46
 5 -40 6 18.5 9.33
 5 -42 8 3.7 8.67
 6 19 -14 123.62 11.38
 6 8 -13 1.8 10.17
 6 -8 -10 37.48 10.07
 6 -12 -9 146.57 12.84
 6 -21 -6 81.57 11.73
 6 -28 -3 14.25 10.09
 6 -35 1 14.82 9.24
 7 13 -14 1.06 9.29
 7 5 -13 -4.18 9.56
 -3 24 13 8.19 8.34
 -3 25 13 1.49 9.11
 -3 26 13 9.55 9
 -3 27 13 33.43 8.79
 -3 31 13 240.82 14.19
 -3 32 13 3.25 9.57
 -3 33 13 145.32 12.36
 -3 34 13 14.31 9.51
 -3 18 14 0.1 8.79
 -3 40 14 10.68 10.23
 -3 14 15 205.86 12.94
 -3 44 15 -1.12 9.86
 -3 11 16 -1.11 8.91
 -3 9 17 20.68 8.44
 -3 6 19 3.26 8.42
 -3 5 20 278.79 15.71
 -3 4 21 21.82 9.3
 -3 3 23 5.76 9.59
 -3 3 27 10.45 9.94
 -3 4 29 1.89 9.79
 -2 18 6 0.54 7.75
 -2 40 6 86.43 9.52
 -2 12 7 243.31 13.29
 -2 46 7 40.61 9.71
 -2 50 8 17.6 9.57
 -2 -13 24 15.28 7.22
 -2 -13 25 -1.26 7.26
 -1 17 1 837.5 32.14
 -1 41 1 129.81 9.39
 -1 10 2 142.74 8.29
 -1 48 2 103.76 9.99
 -1 53 3 5.66 8.92
 -1 -17 13 388.68 15.71
 -1 -23 23 0.34 5.94
 -1 -23 25 5.98 5.93
 -1 -22 29 -0.08 5.85
 2 0 -6 3509.54 130.13
 2 -8 -4 222.28 11.38
 2 -27 4 383.82 16.89
 2 -30 6 1.51 6.19
 3 13 -10 68.9 7.56
 3 -18 -3 3.48 8.8
 4 19 -12 19.77 7.17
 5 17 -13 64.24 9.32
 5 7 -12 153.12 11.41
 5 -21 -5 75.36 9.63
 5 -41 7 4.95 9.33
 5 -45 12 17.59 8.95
 5 -47 16 0.25 8.49
 6 20 -14 -2.38 9.12
 6 9 -13 64.72 10.69
 6 2 -12 52.62 10.53
 6 -15 -8 47.55 11.4
 6 -18 -7 -1.52 10.61
 6 -39 4 -0.57 9.05
 7 14 -14 20.84 10.28
 -3 23 13 94.32 10.35
 -3 35 13 43.54 10.67
 -3 17 14 231.33 13.72
 -3 41 14 17.99 10.57
 -3 45 15 15.45 10.21
 -3 3 22 57.8 10.58
 -3 2 25 37.68 9.23
 -3 3 28 47.71 10.5
 -2 51 8 3.9 9.37
 -2 54 9 1.92 9.95
 -2 57 10 15.98 10.37
 -2 -1 11 37.72 7.64
 -2 -3 12 33.79 8.19
 -2 -12 20 219.53 12.04
 -2 -13 23 4.91 7.41
 -2 -12 29 31.87 8.23
 -2 -10 32 -3.86 9.14
 -2 -9 33 11.04 9.64
 -1 5 3 355.66 15.21
 -1 -2 5 2164.78 80.29
 -1 -20 16 39.01 5.17
 -1 -23 26 4 6.15
 -1 -21 31 8.06 6.55
 0 40 -3 19.95 5.94
 1 -24 6 411.71 16.83
 2 13 -8 73.41 6.52
 3 0 -8 836.31 33.35
 3 -12 -5 1.24 8.84
 3 -15 -4 525.46 22.97
 3 -30 3 17.66 7.68
 3 -33 5 28.36 7.8
 3 -42 15 4.42 6.88
 4 2 -10 385.75 17.74
 4 -3 -9 218.51 12.85
 4 -11 -7 83.78 9.49
 4 -20 -4 94.92 9.78
 4 -32 2 24.74 8.22
 4 -35 4 0.06 8.6
 4 -43 12 7.58 8.08
 5 1 -11 1.87 8.41
 5 -12 -8 294.4 16.16
 5 -33 1 5.34 9.92
 5 -36 3 21.27 9.56
 5 -46 14 2.27 8.99
 6 -3 -11 16.11 10.18
 6 -23 -5 21.62 10.66
 6 -33 0 28.84 9.61
 7 15 -14 3.69 9.76
 7 6 -13 -1.31 9.36
 -3 21 13 451.42 20.74
 -3 22 13 -1.13 8.48
 -3 16 14 41.94 9.3
 -3 42 14 4.21 10.32
 -3 13 15 9.47 8.43
 -3 10 16 182.41 12.22
 -3 8 17 36.79 8.55
 -3 5 19 134.73 11.31
 -3 4 20 2.27 8.87
 -3 3 21 97.29 10.59
 -3 2 23 78.35 10.53
 -3 2 24 110.37 10.74
 -3 2 26 11.99 9.22
 -3 2 27 8.61 9.72
 -3 3 29 5.8 9.92
 -2 17 6 11.69 7.93
 -2 41 6 15.74 8.12
 -2 47 7 16.41 9.8
 -2 4 9 35.1 7.37
 -2 -9 16 368.75 16.36
 -2 -10 17 1.86 6.44
 -2 -13 22 2 7.55
 -2 -13 27 1.81 7.53
 -2 -11 31 -2.31 8.7
 -1 42 1 12.21 7.05
 -1 49 2 1.37 8.63
 -1 -13 10 38.52 4.92
 -1 -22 19 55.65 5.85
 0 18 -3 181.95 7.93
 0 -30 20 24.56 2.3
 2 -4 -5 1072.45 40.92
 2 -14 -2 183.46 10.32
 2 -19 0 351.82 15.89
 2 -40 19 146.99 6.57
 4 20 -12 22.41 7.13
 4 9 -11 13.88 7.34
 4 -7 -8 824.33 33.44
 4 -17 -5 67.36 8.71
 4 -45 16 6.12 8.25
 5 18 -13 -3.83 8.28
 5 8 -12 -1.17 7.93
 5 -8 -9 17.72 9.21
 5 -15 -7 11.67 8.73
 5 -18 -6 24.61 9.48
 5 -23 -4 34.97 8.67
 5 -44 11 -4.69 9.06
 6 10 -13 7.39 10.39
 6 3 -12 53.46 11.56
 6 -11 -9 4.46 10.82
 6 -36 2 0.42 9.61
 7 16 -14 14.24 9.86
 -3 20 13 22.08 9.1
 -3 39 13 26.08 10.57
 -3 43 14 28.31 10.42
 -3 12 15 324.16 16.6
 -3 2 22 54.98 9.85
 -3 2 28 2.14 10.63
 -2 42 6 4.16 8.92
 -2 11 7 61.22 7.75
 -2 48 7 43.6 10.08
 -2 7 8 548.68 22.8
 -2 52 8 14.93 9.62
 -2 55 9 12.21 10
 -2 1 10 154.27 9.96
 -2 -8 15 71.61 7.15
 -2 -11 18 27.92 6.33
 -2 -13 28 1.17 7.59
 -2 -12 30 25.79 8.47
 -1 16 1 1942.58 72.41
 -1 1 4 249.38 11.35
 -1 -23 27 6.97 6.15
 0 41 -3 248 11.93
 1 -14 1 2.65 4.18
 2 -11 -3 1367.22 51.72
 2 -31 7 164.35 9.6
 2 -37 13 3.99 6.18
 3 14 -10 452.07 19.15
 3 6 -9 80.86 8.6
 3 -20 -2 111.94 10.35
 3 -34 6 112.43 8.92
 4 21 -12 0.71 6.88
 4 -14 -6 272.02 14.56
 4 -22 -3 192.51 12.38
 4 -36 5 63.28 9.58
 4 -42 11 0.32 8.17
 4 -44 14 4.42 8
 5 19 -13 73.47 9.45
 5 2 -11 1.15 9.21
 5 -31 0 10.87 9.29
 5 -37 4 -0.04 9.46
 6 -14 -8 106.39 11.51
 6 -20 -6 1.22 10.69
 6 -25 -4 5.41 9.77
 6 -27 -3 3.48 10.29
 6 -31 -1 32.01 10.22
 7 7 -13 -0.22 10.14
 -3 19 13 390.03 19.11
 -3 40 13 3.96 9.99
 -3 15 14 309.52 15.8
 -3 44 14 -3.33 10.2
 -3 9 16 10.87 8.7
 -3 7 17 41.53 9.49
 -3 1 24 4.37 10.08
 -3 1 25 4.24 9.08
 -3 1 26 5.6 10.09
 -3 1 27 -4.43 9.46
 -3 2 29 7.54 9.9
 -2 28 5 507.26 22.17
 -2 29 5 36.37 7.78
 -2 30 5 -0.84 7.58
 -2 31 5 107.13 9.35
 -2 16 6 96.49 8.85
 -2 43 6 1.63 8.38
 -2 58 10 6.35 9.71
 -2 -13 21 0.77 7.28
 -1 43 1 135.27 9.65
 -1 -5 6 4513.56 166.53
 -1 -16 12 501.36 19.85
 -1 -22 30 -3.49 6.84
 0 -30 28 -0.02 5.32
 1 41 -6 270.7 11.35
 1 -5 -2 4633.32 171.05
 1 -28 9 124.33 6.89
 2 -21 1 51.45 7.64
 2 -23 2 18.19 7.51
 3 -4 -7 259.23 13.9
 3 -8 -6 -0.99 8.29
 3 -28 2 48.61 8.48
 3 -43 18 25.41 7.07
 4 22 -12 129.77 9.09
 4 10 -11 230.61 12.62
 4 3 -10 151.45 10.24
 4 -30 1 1.6 8.4
 5 20 -13 20.11 8.84
 5 9 -12 89.58 9.74
 5 -11 -8 -1.52 8.57
 5 -25 -3 3.14 9.25
 5 -27 -2 38.42 9.84
 5 -34 2 34.23 9.82
 5 -43 10 16.92 8.99
 6 11 -13 12.18 10.54
 6 -2 -11 128.02 12.32
 6 -17 -7 103.97 12.19
 6 -34 1 0.12 9.23
 6 -37 3 -0.26 9.21
 7 8 -13 7.7 9.6
 -3 26 12 10.95 8.83
 -3 27 12 48.54 9.11
 -3 28 12 1.83 8.81
 -3 29 12 175.18 11.83
 -3 30 12 0 8.52
 -3 31 12 228.91 13.86
 -3 32 12 8.42 9.13
 -3 33 12 220.14 14.11
 -3 34 12 12.19 9.12
 -3 18 13 9 9.23
 -3 41 13 68.63 10.86
 -3 14 14 104.32 10.35
 -3 45 14 24.56 10.36
 -3 11 15 19.5 8.72
 -3 4 19 7.35 8.72
 -3 3 20 205.05 13.51
 -3 2 21 37.81 9.58
 -3 1 23 8.27 9.11
 -3 1 28 5.01 9.62
 -2 32 5 56.91 8.42
 -2 33 5 59.75 8.26
 -2 34 5 193.07 12.08
 -2 44 6 18.72 9.1
 -2 49 7 -0.49 10.05
 -2 53 8 7.96 10.09
 -2 56 9 6.66 9.54
 -2 -7 14 81.9 7.44
 -2 -12 19 171.52 10.05
 -2 -13 29 -1.38 7.52
 -2 -11 32 3.31 9.08
 -2 -10 33 3.7 9.55
 -1 50 2 60.24 8.42
 -1 -21 17 46.1 5.24
 -1 -23 21 14.77 5.73
 -1 -23 28 12.91 6.53
 1 18 -6 1.12 1.69
 1 -32 13 20.11 2.25
 3 -22 -1 486.67 21.3
 3 -35 7 -0.22 7.01
 3 -39 11 20.11 7.74
 4 -24 -2 144.16 11.12
 4 -26 -1 5.26 8.18
 4 -33 3 3.86 8.6
 4 -37 6 0 8.84
 4 -41 10 -1.7 8.08
 5 21 -13 46.35 9.19
 5 -7 -9 198.11 12.76
 5 -20 -5 -0.92 9.05
 5 -38 5 13.19 8.77
 5 -45 13 5.25 8.9
 5 -46 15 3.66 9.04
 6 4 -12 24.07 10.02
 6 -10 -9 93.74 11.86
 6 -22 -5 29.94 10.86
 6 -38 4 17.8 9.65
 7 2 -12 38.39 10.54
 -3 24 12 16.69 9.22
 -3 25 12 -1.43 8.18
 -3 17 13 236.26 13.52
 -3 42 13 -1.38 10.31
 -3 46 14 7.05 9.88
 -3 8 16 46.38 8.97
 -3 1 22 8.79 9.77
 -3 0 25 37.72 9.56
 -3 0 26 12.61 9.31
 -2 24 5 526.39 22.84
 -2 35 5 4.41 7.91
 -2 15 6 36.54 8.08
 -2 10 7 1433.08 54.53
 -2 3 9 711.92 28.31
 -2 59 10 -3.44 9.48
 -2 -14 24 2.52 7.18
 -2 -14 26 13.83 7.57
 -2 -12 31 7.82 8.48
 -1 44 1 -0.84 7.28
 -1 9 2 156.3 8.58
 0 42 -3 0.19 5.83
 1 -1 -3 13.55 5.71
 2 14 -8 240.69 11.27
 2 1 -6 10.54 5.67
 2 -28 5 42.87 6.42
 2 -32 8 4.99 6
 2 -36 12 10.6 6.44
 3 15 -10 18.96 6.71
 3 -17 -3 225.59 13.29
 3 -24 0 454.93 20.34
 3 -31 4 197.73 11.58
 4 23 -12 1.77 6.76
 4 -6 -8 13.86 7.68
 4 -10 -7 88.13 9.21
 4 -19 -4 3.28 8.41
 4 -38 7 0.21 8.4
 4 -39 8 16.61 8.58
 4 -40 9 16.55 8.26
 4 -45 17 6.71 8.27
 5 22 -13 56.96 9.37
 5 10 -12 25.45 8.18
 5 3 -11 88.96 9.62
 5 -14 -7 236.26 14.52
 5 -17 -6 81.73 10.07
 5 -39 6 4.52 8.74
 5 -40 7 24.53 8.83
 5 -41 8 -5.5 8.8
 6 12 -13 16.37 10.1
 6 -1 -11 0 10.29
 6 -32 0 -2.31 9.37
 6 -39 5 1.71 9.63
 7 9 -13 6.14 9.66
 -3 22 12 5.97 8.18
 -3 23 12 72 9.46
 -3 37 12 3.02 9.33
 -3 38 12 -0.31 9.27
 -3 43 13 79.66 11.24
 -3 13 14 23.5 8.73
 -3 47 14 11.93 9.7
 -3 10 15 354.25 17.43
 -3 6 17 7.93 8.2
 -3 3 19 99.76 10.16
 -3 2 20 -1.07 9.42
 -3 0 24 158.58 12.06
 -3 0 27 11.64 9.76
 -3 1 29 3.82 9.85
 -2 23 5 48.47 8.55
 -2 36 5 307.1 15.8
 -2 37 5 9.99 8.45
 -2 45 6 3.45 9.76
 -2 50 7 70.82 10.81
 -2 6 8 90.96 8.03
 -2 54 8 -5.02 9.46
 -2 57 9 35.33 10.53
 -2 -2 11 303.39 14.63
 -2 -4 12 278.68 13.92
 -2 -13 20 1.13 6.61
 -2 -14 23 65.77 8.22
 -2 -14 27 58.27 8.48
 -1 15 1 643.28 24.98
 -1 51 2 0.78 8.76
 1 -22 5 183.49 9.47
 3 7 -9 -3.99 7.68
 3 -11 -5 296.88 15.14
 3 -14 -4 18.47 9
 3 -36 8 132.27 10.04
 3 -37 9 7.09 7.76
 3 -38 10 0.27 7.84
 3 -41 14 2.31 7.09
 3 -42 16 3.08 6.76
 4 24 -12 232.26 12.42
 4 25 -12 5.44 6.77
 4 11 -11 2.47 7.37
 4 4 -10 149.42 10.47
 4 -13 -6 27.19 8.76
 4 -16 -5 328.64 16.2
 4 -43 13 20.37 8.47
 5 23 -13 10.26 8.89
 5 -2 -10 50.67 9.15
 5 -22 -4 12.08 8.98
 5 -32 1 4.49 9.29
 5 -35 3 42.27 9.51
 5 -44 12 3.32 9.05
 6 13 -13 1 10.35
 6 5 -12 67.8 10.79
 6 -13 -8 4.2 10.78
 6 -16 -7 23.58 10.82
 6 -19 -6 155.98 13
 6 -24 -4 82.2 11.57
 6 -30 -1 15.38 10.1
 6 -35 2 5.21 9.77
 7 10 -13 56.26 10.8
 7 3 -12 9.74 10.1
 -3 21 12 295.73 16.02
 -3 39 12 28.18 10.49
 -3 16 13 0.81 8.55
 -3 44 13 3.76 10.26
 -3 12 14 148.93 10.76
 -3 4 18 77.02 9.16
 -3 1 21 14.49 9.72
 -3 0 23 122.37 11.25
 -3 0 28 -2.68 10.17
 -2 22 5 638.4 26.45
 -2 38 5 222.54 12.62
 -2 46 6 48.64 9.73
 -2 0 10 0.19 6.92
 -2 -14 22 95.27 8.96
 -2 -14 28 66.94 8.66
 -2 -13 30 -3.57 8.01
 -1 28 0 -2.06 6.74
 -1 29 0 788.61 31.06
 -1 30 0 25.42 7.38
 -1 31 0 885.23 34.56
 -1 32 0 50.12 7.36
 -1 45 1 131.28 9.75
 -1 -23 29 3.6 6.58
 1 -11 0 413.94 16.69
 1 -16 2 57.31 5.32
 1 -29 10 260.53 11.21
 2 -7 -4 1126.9 43
 2 -16 -1 255.6 12.71
 2 -33 9 5.74 5.72
 2 -35 11 28.26 6.17
 2 -38 15 64.44 6.63
 2 -39 17 1.7 5.38
 3 16 -10 354.87 15.6
 3 -43 19 9.66 6.81
 4 26 -12 238.82 12.7
 4 -31 2 56.98 8.92
 4 -34 4 75.38 10.04
 4 -44 15 3.29 8.26
 5 24 -13 66.88 9.78
 5 11 -12 43.39 8.47
 5 -10 -8 225.05 13.68
 5 -30 0 3.92 10.28
 5 -46 16 1.72 9.36
 6 -9 -9 17.61 10.83
 6 -26 -3 48.73 10.2
 6 -28 -2 46.08 10.48
 -3 20 12 37.47 9.35
 -3 40 12 -2.35 10.49
 -3 15 13 208.73 12.99
 -3 45 13 39.77 10.23
 -3 9 15 49.42 8.93
 -3 7 16 10.1 8.02
 -3 0 22 71.04 10.52
 -3 -1 25 -2.66 9.53
 -3 -1 26 5.56 9.41
 -3 0 29 14.67 10.4
 -2 21 5 303.91 15.27
 -2 39 5 19.25 8.44
 -2 14 6 1151.92 44.29
 -2 9 7 1056.68 40.84
 -2 51 7 0.04 9.38
 -2 55 8 7.97 9.57
 -2 58 9 3.11 9.53
 -2 -10 16 45.83 6.51
 -2 -11 17 42.45 6.82
 -2 -12 32 1.46 8.95
 -2 -11 33 8.66 9.66
 -1 27 0 207.8 11.27
 -1 33 0 671.25 26.97
 -1 34 0 2.34 6.24
 -1 -23 20 32.44 5.79
 0 43 -3 239.68 11.75
 1 42 -6 8.66 4.04
 1 -8 -1 873.45 33.23
 1 -31 12 7.34 3.95
 1 -34 16 8.39 2.46
 2 7 -7 534.4 21.28
 2 -3 -5 98.19 7.37
 2 -34 10 49.4 6.52
 2 -40 20 2.77 4.87
 3 -3 -7 272.22 14.27
 3 -7 -6 847.82 33.74
 3 -19 -2 35.72 9.79
 3 -29 3 142.62 10.43
 3 -32 5 7.99 7.24
 4 27 -12 6.31 7.26
 4 28 -12 118.57 9.16
 4 12 -11 436.91 19.38
 4 -21 -3 109.11 10.22
 4 -45 18 6.71 8.31
 5 25 -13 3.98 8.52
 5 4 -11 3.77 7.86
 5 -6 -9 2.4 8.32
 5 -19 -5 134.7 11.4
 5 -24 -3 3.28 8.42
 5 -26 -2 71.98 10.32
 5 -36 4 0 9.34
 5 -45 14 8.78 9.01
 6 14 -13 16.17 9.96
 6 6 -12 4.98 9.68
 6 0 -11 206.34 14.24
 6 -21 -5 65.82 11.36
 6 -33 1 34.81 9.71
 6 -36 3 11.61 10.03
 7 11 -13 -2.55 9.58
 7 4 -12 23.51 10.35
 -3 30 11 -0.51 7.94
 -3 19 12 377.25 18.49
 -3 41 12 36.54 11.04
 -3 46 13 5.23 9.58
 -3 11 14 154.13 11.49
 -3 2 19 51.59 9.38
 -3 1 20 25.79 9.52
 -3 -1 23 -1.86 9.1
 -3 -1 24 2.3 9.08
 -3 -1 27 -2.66 9.28
 -3 -1 28 9.06 9.39
 -2 40 5 145.77 11.01
 -2 47 6 -2.56 10
 -2 -9 15 151.49 9.06
 -2 -12 18 60.5 7.06
 -2 -14 29 30.01 8.1
 -2 -13 31 -5.07 8.43
 -1 26 0 52.56 6.93
 -1 35 0 99.13 7.94
 -1 46 1 12.56 7.84
 -1 52 2 49.31 9.52
 -1 4 3 738.73 28.6
 -1 -15 11 42.46 5.28
 -1 -22 18 168.14 8.74
 -1 -24 24 59.91 6.67
 -1 -24 25 78.97 7.28
 1 -30 11 36.06 4.53
 1 -35 18 0.39 1.94
 2 15 -8 116.42 7.67
 2 -13 -2 178.93 10.02
 2 -26 4 422.66 18.23
 3 8 -9 127.65 9.57
 4 29 -12 -0.05 7.02
 4 5 -10 267.45 14.26
 4 -5 -8 1239.35 48.04
 4 -9 -7 249.19 14.11
 4 -23 -2 118.1 10.52
 4 -29 1 131.07 10.3
 4 -35 5 33.23 9.68
 4 -42 12 5.36 8.34
 5 12 -12 64.38 9
 5 -1 -10 16.66 8.53
 5 -13 -7 1.81 8.93
 5 -16 -6 71.1 10.26
 5 -33 2 30.2 9.8
 5 -43 11 37.93 9.35
 6 15 -13 17.32 9.86
 6 -12 -8 90.15 11.63
 6 -37 4 -1.57 9.45
 -3 26 11 48.39 8.86
 -3 27 11 54.27 9.56
 -3 28 11 16.61 9.21
 -3 29 11 196.06 12.49
 -3 31 11 182.85 11.82
 -3 32 11 13.97 9.35
 -3 33 11 105.66 10.05
 -3 18 12 10.19 8.1
 -3 42 12 1.22 10.45
 -3 14 13 15.17 8.97
 -3 47 13 25.17 10.3
 -3 8 15 60.67 9.22
 -3 6 16 2.24 7.99
 -3 3 18 59.56 9.41
 -3 0 21 33.85 9.46
 -3 0 30 10.54 10.26
 -2 20 5 61.95 8.52
 -2 41 5 41.83 8.87
 -2 13 6 62.61 8.09
 -2 52 7 25.22 9.93
 -2 5 8 1646.7 62.17
 -2 56 8 0 9.52
 -2 2 9 73.6 7.62
 -2 -13 19 5.11 6.31
 -2 -14 21 259.49 13.61
 -2 -15 26 4.06 7.36
 -1 25 0 1.7 6.2
 -1 36 0 0.53 6.73
 -1 14 1 1371.01 51.43
 -1 -24 23 58.01 6.56
 -1 -24 26 46.46 6.64
 0 17 -3 2715.04 100.17
 0 -16 6 976.66 36.05
 1 -18 3 77.92 5.84
 1 -20 4 398.55 16.17
 1 -25 7 -0.35 5.28
 2 -10 -3 80.77 7.21
 2 -29 6 296.62 13.58
 3 17 -10 59.97 6.7
 3 -40 13 54.32 8.02
 4 -18 -4 18.63 8.51
 4 -25 -1 11.89 8.22
 5 5 -11 222.93 13.35
 5 -37 5 4.82 8.74
 5 -42 10 4.02 8.89
 6 7 -12 56.29 10.45
 6 1 -11 0.58 10.44
 6 -4 -10 50.38 10.62
 6 -8 -9 11.08 9.73
 6 -15 -7 55.34 11.35
 6 -18 -6 -4.12 9.9
 6 -23 -4 10.99 10.56
 6 -31 0 47.09 9.9
 7 12 -13 88.64 10.95
 7 5 -12 9.22 10.13
 -3 24 11 70.02 9.33
 -3 25 11 0.17 8.88
 -3 36 11 66.17 10.49
 -3 37 11 8.51 10.17
 -3 43 12 46.7 10.15
 -3 48 13 0.27 9.78
 -3 10 14 120.29 9.9
 -3 -1 22 8.76 9.74
 -3 -2 25 40.32 9.41
 -3 -2 26 13.7 9.03
 -3 -2 27 6.87 9.12
 -2 19 5 186.3 11.3
 -2 42 5 38.68 8.67
 -2 48 6 64.55 10.36
 -2 -8 14 192.82 10.47
 -2 -15 24 78.45 8.3
 -2 -15 27 7.06 7.62
 -2 -14 30 12.53 7.91
 -1 24 0 232.58 11.61
 -1 37 0 1.96 6.42
 -1 47 1 50.94 8.36
 -1 -10 8 409.77 16.19
 -1 -24 27 4.78 6.18
 -1 -23 30 3.69 6.78
 0 44 -3 0.26 6.02
 0 -31 24 11.79 4.28
 0 -31 25 28.05 4.81
 1 4 -4 139.21 7.37
 2 -18 0 156.02 9.64
 3 -10 -5 64.92 8.75
 3 -16 -3 393.32 18.49
 3 -21 -1 24.21 8.78
 3 -27 2 144.93 10.05
 3 -33 6 3.38 7.08
 3 -43 20 1.61 6.82
 4 13 -11 3.74 7.19
 4 -12 -6 376.26 18.38
 4 -15 -5 44.49 9.05
 4 -32 3 21.87 8.08
 4 -36 6 36.26 9.44
 4 -43 14 33.74 8.51
 4 -44 16 1.25 8.24
 5 13 -12 -0.43 7.94
 5 -5 -9 228.88 13.92
 5 -9 -8 24.18 9.63
 5 -21 -4 119.85 10.45
 5 -31 1 36.65 9.77
 5 -38 6 39.56 9.25
 5 -44 13 0.31 8.9
 6 16 -13 0.12 9.69
 6 -25 -3 -1.15 10.47
 6 -27 -2 11.26 10.25
 6 -34 2 4.57 10.06
 6 -38 5 30.43 9.79
 6 -39 6 3.04 9.46
 7 13 -13 -4.72 9.52
 -3 23 11 105.63 10.69
 -3 38 11 79.02 10.95
 -3 17 12 473.63 21.15
 -3 44 12 -2.19 10.39
 -3 13 13 29.98 8.53
 -3 1 19 16.92 8.63
 -3 0 20 4.39 8.69
 -3 -2 24 95.13 10.39
 -3 -2 28 -2.25 10.01
 -3 -1 30 -2.65 10.42
 -2 49 6 1.42 9.64
 -2 8 7 405.61 17.94
 -2 53 7 17.08 9.88
 -2 -3 11 218.04 11.81
 -2 -15 23 23.36 7.6
 -2 -15 28 -1.16 7.47
 -2 -12 33 2.42 9.46
 -1 38 0 79.06 7.95
 -1 8 2 151.64 8.75
 2 2 -6 2196.93 81.9
 3 -13 -4 14.09 8.83
 3 -23 0 53.94 8.39
 3 -25 1 5.3 7.81
 3 -42 17 -1.84 7.08
 4 -37 7 0.45 9.12
 4 -40 10 20.44 8.65
 5 0 -10 86.36 9.65
 5 -23 -3 27.14 9.39
 5 -34 3 10.7 9.76
 5 -39 7 -0.2 9.21
 5 -40 8 27.98 9.27
 5 -45 15 -2.18 9.18
 6 17 -13 73.08 10.92
 6 8 -12 -1.63 9.79
 6 -11 -8 1.06 9.65
 6 -20 -5 8.28 10.37
 7 14 -13 43.32 10.12
 7 6 -12 -0.31 9.54
 7 0 -11 39.54 10.85
 6 18 -13 3.82 10.05
 5 14 -12 35.18 8.73
 4 14 -11 313.75 15.4
 5 6 -11 1.42 8.13
 6 2 -11 131.7 12.5
 3 18 -10 66.07 6.98
 6 -3 -10 1.23 10.45
 3 9 -9 5.52 7.57
 6 -7 -9 44 10.42
 4 -4 -8 31.23 8.26
 3 -2 -7 209.02 12.28
 4 -8 -7 9.07 8.31
 5 -12 -7 380.63 18.34
 6 -14 -7 34.9 10.26
 5 -15 -6 82.28 10.06
 6 -17 -6 164.1 13.54
 5 -18 -5 25.36 8.74
 4 -20 -3 35.61 8.97
 5 -25 -2 12.87 9.25
 5 -27 -1 13.94 9.65
 -1 23 0 300.9 13.7
 -1 39 0 103.51 8.64
 5 -29 0 16.68 9.84
 -1 48 1 55.01 8.77
 2 -20 1 225.42 11.88
 6 -32 1 5.26 9.39
 2 -22 2 401.1 17.65
 4 -30 2 -2.07 8
 6 -35 3 0.82 9.34
 -1 0 4 2079.9 77.22
 3 -30 4 7.65 7.24
 -2 18 5 200.91 11.92
 -2 43 5 13.76 8.66
 -1 -3 5 2903.26 107.37
 -2 12 6 1343.6 51.27
 -1 -8 7 48.09 4.43
 -2 57 8 18.36 9.99
 4 -38 8 18.87 8.76
 4 -39 9 -1.05 8.24
 -2 -1 10 164.24 10.2
 -3 22 11 39.24 9.36
 -3 39 11 3.36 10.58
 -3 40 11 28.02 10.67
 -3 16 12 65.04 9.32
 -3 45 12 56.6 10.93
 3 -39 12 15.91 7.73
 -3 49 13 -2.84 10.07
 2 -37 14 -1.51 6.18
 -3 7 15 103.4 9.08
 3 -41 15 5.25 7.02
 -3 5 16 1.15 8.01
 -3 2 18 154.4 11.13
 -2 -14 20 168.02 10.15
 -3 -1 21 17.41 9.13
 2 -40 21 2.29 4.79
 -1 -24 22 4.83 5.58
 -3 -2 23 54.8 9.79
 0 -31 23 9.24 3.92
 0 -31 26 27.67 5.02
 -1 -24 28 3.36 6.37
 -2 -13 32 -2.58 8.95
 6 19 -13 100.91 11.13
 7 15 -13 8.37 9.54
 6 9 -12 31.89 9.92
 7 7 -12 3.27 9.87
 7 1 -11 9.45 9.78
 5 -4 -9 46.6 9.48
 2 16 -8 30.59 5.78
 5 -8 -8 100.81 9.79
 2 8 -7 412.6 16.96
 3 -6 -6 2.34 8.14
 2 -6 -4 56.95 6.41
 6 -22 -4 45.14 11
 0 45 -3 128.1 8.84
 -1 22 0 260.79 12.37
 4 -33 4 26.77 8.9
 5 -35 4 20.54 9.8
 -2 44 5 4 8.82
 -2 50 6 91.87 11.77
 -2 54 7 4.24 9.55
 3 -34 7 111.54 9.09
 -2 4 8 158 9.9
 -3 21 11 111.13 10.52
 -3 41 11 77.82 11.04
 -3 46 12 -0.76 10.21
 5 -43 12 36.18 9.39
 -2 -7 13 36.01 7.28
 -3 9 14 212.74 12.26
 -1 -19 14 506.65 19.87
 -1 -20 15 -2.38 4.52
 -3 -2 22 52.69 10.2
 -2 -15 22 22.24 7.27
 -3 -3 25 1.26 9.2
 -3 -3 26 22.32 8.95
 -3 -3 27 8.83 9.79
 -2 -15 29 1.34 7.66
 -2 -14 31 4.82 8.36
 7 16 -13 16.04 10.2
 5 15 -12 49.57 8.8
 4 15 -11 1.28 7.17
 5 7 -11 259.06 14.29
 6 3 -11 11.14 10.33
 3 19 -10 58.67 6.73
 5 1 -10 18.85 8.77
 4 1 -9 -4.36 6.72
 2 -2 -5 958.62 36.67
 4 -17 -4 9.54 7.87
 5 -20 -4 -0.3 9.17
 6 -24 -3 93.4 11.98
 3 -18 -2 -0.07 8.85
 4 -22 -2 173.38 11.63
 2 -15 -1 608.79 24.51
 -1 40 0 113.26 8.87
 6 -30 0 8.5 10.85
 -1 13 1 0.81 4.84
 -1 49 1 8.46 8.62
 4 -28 1 106.08 10.14
 5 -32 2 14.25 10.12
 6 -36 4 34.66 10.21
 -2 17 5 12.44 7.81
 -2 45 5 17.02 9.16
 2 -30 7 15.48 6.31
 3 -35 8 22.2 7.6
 -2 1 9 178.77 10.4
 -3 20 11 120.83 10.78
 -3 42 11 2.88 9.95
 3 -38 11 40.96 7.92
 -3 15 12 427.22 19.98
 -3 47 12 13.65 9.84
 4 -42 13 0 8.29
 -2 -11 16 54.92 6.89
 5 -45 16 6.78 9.4
 -2 -12 17 -0.97 6.26
 4 -44 17 0 8.31
 -3 0 19 71.47 9.21
 -1 -23 19 29.77 5.35
 -3 -1 20 18.93 8.87
 -3 -3 24 2.77 9.39
 -3 -3 28 40.23 9.8
 -3 -2 30 10.7 9.75
 6 20 -13 7.5 9.48
 7 17 -13 1.19 10.33
 6 10 -12 47.27 10.24
 7 8 -12 10.54 9.84
 7 2 -11 28.39 10.18
 4 7 -10 207.43 11.49
 6 -2 -10 138.39 12.08
 6 -6 -9 9.58 9.68
 6 -10 -8 46.4 11.25
 4 -11 -6 23.37 8.03
 4 -14 -5 462.74 21.03
 6 -19 -5 94.36 12.32
 6 -26 -2 70.35 11.53
 4 -24 -1 89.41 9.56
 -1 41 0 189.05 11.22
 4 -26 0 13.85 8.05
 1 -13 1 92.39 6.29
 6 -33 2 15.48 9.56
 3 -28 3 28.91 7.42
 -2 28 4 227.23 13.24
 -2 29 4 213.92 12.18
 -2 30 4 7.55 7.84
 -2 31 4 350.87 16.55
 -2 32 4 93.58 9.08
 -2 33 4 142.86 10.54
 -2 34 4 181.66 11.8
 2 -27 5 304.32 14.09
 4 -34 5 51.29 9.46
 5 -36 5 17.55 10.05
 6 -37 5 -4.5 9.94
 -2 11 6 76.23 7.73
 -2 51 6 -3.7 9.37
 -2 7 7 553.05 22.77
 -2 55 7 1.87 9.58
 3 -36 9 45.81 8.4
 -3 29 10 58.85 9.5
 -3 30 10 0.52 8.76
 -3 31 10 91.06 10.32
 3 -37 10 -0.46 7.86
 -3 19 11 192.98 12.69
 -3 43 11 39.4 10.59
 5 -42 11 7.75 9.11
 -3 14 12 -2.52 7.6
 -3 48 12 3.24 9.53
 -3 11 13 4.8 8.28
 -1 -18 13 0.98 4.31
 -3 8 14 136.15 10.86
 5 -44 14 3.42 9.03
 -3 6 15 -0.11 9.02
 -2 -10 15 191.75 10.45
 4 -43 15 23.8 8.7
 -1 -21 16 115.22 6.88
 -3 1 18 6.74 8.44
 -2 -13 18 -0.43 5.98
 2 -39 18 6.41 5.32
 -3 -2 21 30.26 9.53
 -2 -15 21 11.87 7.06
 -3 -3 23 -2.43 9.41
 -2 -16 25 -2.93 7.09
 -2 -16 26 7.69 7.2
 0 -31 27 16.05 5.11
 -3 -3 29 7.65 9.65
 -1 -24 29 4.79 6.59
 -2 -13 33 -2.65 9.48
 6 21 -13 62.7 10.81
 7 18 -13 -1.72 9.67
 5 16 -12 15.4 8.18
 3 10 -9 773.01 30.81
 4 -3 -8 511.96 22.12
 5 -11 -7 0 8.75
 6 -13 -7 6.38 10.95
 5 -14 -6 255.79 14.45
 6 -16 -6 2.36 11.1
 3 -9 -5 931.95 37.01
 5 -17 -5 202.16 13.22
 0 46 -3 5.26 6.45
 5 -22 -3 4.7 8.89
 1 -4 -2 554.86 21.87
 -1 21 0 513.61 20.66
 5 -30 1 24.96 9.84
 4 -31 3 2.39 7.88
 -2 26 4 222.19 12.81
 -2 27 4 169.52 11.72
 -2 35 4 42.07 8.12
 -2 36 4 172.46 11.59
 -2 46 5 47.03 9.74
 3 -31 5 24.47 7.49
 5 -37 6 4.53 8.85
 6 -38 6 34.21 10.44
 -3 26 10 209.59 12.97
 -3 27 10 2.25 9.11
 -3 28 10 49.4 8.8
 -3 35 10 3.31 9.31
 -3 36 10 126.48 11.61
 5 -41 10 3.86 8.67
 -3 18 11 23.31 8.25
 -3 44 11 3.78 10.27
 -3 49 12 -1.77 9.71
 4 -41 12 6.05 8.2
 2 -38 16 130.5 8.31
 -3 2 17 270.22 14.54
 3 -42 18 0.81 7.13
 -3 -3 22 64.12 9.97
 2 -40 22 3.18 4.8
 -2 -16 24 -0.01 6.37
 -3 -4 25 16.92 8.85
 -3 -4 26 8.22 8.87
 -3 -4 27 -2.4 8.98
 -2 -16 27 13.49 7.54
 -2 -15 30 6.29 7.83
 -2 -14 32 1.07 8.82
 6 11 -12 2.25 9.65
 7 9 -12 -3.58 10.13
 4 16 -11 142.6 10.24
 5 8 -11 0.58 8.02
 6 4 -11 32.28 11.64
 7 3 -11 20.05 10.47
 3 20 -10 126.05 8.39
 5 2 -10 52 8.94
 6 -1 -10 1.08 10.38
 7 -2 -10 0.12 10.66
 4 2 -9 87.34 9.31
 3 4 -8 193.51 11.96
 5 -7 -8 103.15 10.37
 3 -1 -7 49.3 8.15
 4 -7 -7 247.27 13.86
 2 3 -6 75.09 6.79
 3 -12 -4 167.8 11.28
 6 -21 -4 48.76 11.33
 1 0 -3 9999 368.17
 2 -9 -3 2517.72 93.8
 3 -15 -3 147.17 11.44
 2 -12 -2 8.03 6.17
 5 -24 -2 69.24 10.1
 3 -20 -1 129.59 10.66
 -1 42 0 14.8 7.15
 -1 50 1 44.77 9.39
 6 -31 1 77.82 10.74
 5 -33 3 107.74 11.47
 6 -34 3 9.4 9.54
 -2 37 4 0.44 7.68
 -2 38 4 96.01 9.44
 -2 16 5 1078.96 41.77
 -2 47 5 1.23 9.32
 -2 52 6 33.55 9.98
 -1 -6 6 58.44 4.71
 -2 56 7 11.1 9.84
 5 -38 7 45.14 9.91
 6 -39 7 6.33 8.77
 1 -26 8 20.09 4.84
 2 -31 8 184.9 10.38
 5 -40 9 10.15 9.12
 -3 25 10 1.38 8.88
 -3 37 10 -2.29 9.56
 -3 38 10 116.91 11.4
 -3 45 11 49.95 10.55
 -2 -4 11 32.94 7.16
 -3 13 12 167.86 11.27
 -3 10 13 68.79 9.31
 2 -36 13 1.08 6.37
 -2 -9 14 89.7 7.52
 3 -40 14 43.07 7.86
 -3 5 15 42.99 8.72
 -2 -14 19 87.51 7.56
 0 -31 22 1.57 3.58
 -2 -16 23 10.29 7.21
 -3 -4 24 36.13 9.19
 -2 -16 28 28.96 7.87
 -3 -3 30 -1.94 10.16
 5 17 -12 134.51 11.16
 7 10 -12 36.43 10.6
 4 8 -10 115.64 9.31
 2 17 -8 443.23 18.04
 6 -9 -8 40.76 11.14
 1 19 -6 1894.02 69.86
 3 -5 -6 747.65 30.18
 4 -19 -3 98.4 9.49
 6 -23 -3 2.49 10.71
 5 -26 -1 153.37 12.62
 -1 20 0 34.81 5.95
 -1 43 0 205.98 11.61
 3 -22 0 346.53 17.11
 6 -29 0 22.65 10.3
 3 -24 1 115.04 9.6
 -1 3 3 2037.74 75.78
 -2 39 4 53.56 8.68
 1 -23 6 6.42 5.25
 4 -35 6 49.52 10.02
 -2 3 8 1089.14 41.77
 5 -39 8 -1.65 8.76
 -3 23 10 16.19 8.27
 -3 24 10 213.52 12.93
 -3 39 10 3.78 10.07
 -3 40 10 58.12 10.95
 -2 -2 10 2.04 6.87
 -1 -14 10 1005.44 37.81
 -3 46 11 8.56 9.73
 -3 50 12 -1.39 9.71
 5 -43 13 7.16 8.88
 -3 7 14 184.35 11.64
 3 -41 16 22.56 7.36
 5 -45 17 4.26 9.65
 -3 0 18 215.91 12.88
 4 -44 18 -3.96 8.36
 -3 -1 19 16.58 8.15
 -3 -2 20 -1.05 9.16
 -4 25 21 0.28 10.53
 -4 22 22 2.71 10.47
 -3 -4 23 6.51 9.49
 -3 -4 29 3.16 9.28
 -3 -3 31 10.01 10.07
 -2 -15 31 -2.28 8.09
 5 18 -12 -1.12 8.71
 6 12 -12 54.07 11.04
 4 17 -11 -2.08 7.25
 5 9 -11 143.71 10.95
 6 5 -11 20.05 10.46
 7 4 -11 10.04 11.03
 3 21 -10 5.68 5.99
 2 9 -7 1057.97 40.13
 5 -10 -7 291.39 15.48
 6 -12 -7 31.38 10.05
 4 -10 -6 288.47 15.61
 6 -18 -5 -2.08 10.37
 5 -19 -4 206.19 13.44
 6 -25 -2 1.27 9.97
 2 -17 0 555.5 22.63
 -1 51 1 4.84 8.78
 -1 7 2 413.07 17.05
 4 -29 2 113.46 9.71
 5 -31 2 54.21 10.79
 2 -25 4 62.43 8
 5 -34 4 7.41 9.8
 6 -35 4 1.62 9.43
 -2 15 5 1.7 7.33
 -2 48 5 87.67 10.88
 -2 10 6 2395.85 89.62
 -2 53 6 -2.74 9.57
 3 -32 6 56.52 7.99
 -2 6 7 15.37 6.46
 4 -36 7 2.93 8.83
 2 -32 9 10.76 6.24
 -3 22 10 237.51 13.61
 -3 41 10 12.74 9.8
 -3 16 11 24.72 8.36
 -3 47 11 6.68 9.87
 -3 12 12 6.9 7.75
 -3 51 12 3.72 9.84
 2 -35 12 37.55 6.72
 -3 9 13 116.97 10.26
 5 -44 15 0.7 9.19
 -3 1 17 2.66 7.66
 -1 -22 17 138.95 7.52
 -4 27 20 -3.41 10
 -4 28 20 16.57 9.69
 -2 -15 20 3.03 6.58
 -4 23 21 5.92 10.75
 -4 24 21 33.37 11.06
 -3 -3 21 91.23 10.31
 -4 21 22 47.26 10.84
 2 -40 23 6.24 4.8
 -1 -25 25 -0.92 5.77
 -1 -25 26 2.37 5.85
 -2 -16 29 23.16 7.84
 -1 -24 30 0.43 6.06
 7 11 -12 3.59 9.7
 5 3 -10 210.12 12.84
 6 0 -10 185.93 13.6
 7 -1 -10 2.65 10.66
 3 11 -9 23.75 8.01
 4 -2 -8 83.42 9.75
 5 -13 -6 24.29 9.18
 6 -15 -6 71.68 10.93
 4 -13 -5 62.27 9.42
 5 -16 -5 42.79 9.59
 4 -16 -4 241.79 13.59
 4 -21 -2 320.9 16.21
 -1 44 0 -3.31 6.96
 -1 12 1 1838.85 68.49
 6 -32 2 -1.9 9.41
 -2 41 4 112.85 10.44
 3 -29 4 162.72 10.72
 4 -32 4 1.48 7.99
 -2 49 5 2.01 9.64
 4 -37 8 2.69 8.58
 -2 0 9 90.45 7.78
 4 -38 9 48.52 8.99
 -3 21 10 5.73 8.16
 -3 42 10 18.26 10.31
 4 -39 10 -3.29 8.48
 -3 48 11 14.59 10.2
 -1 -17 12 800.67 30.49
 5 -42 12 -4.68 9.15
 -2 -8 13 74.54 7.82
 4 -42 14 4.12 8.38
 -3 4 15 96.73 9.92
 4 -43 16 14.47 8.51
 -4 25 20 0.04 10.68
 -4 26 20 47.48 11.29
 -4 22 21 39.39 10.95
 -4 20 22 1.33 10.32
 -3 -4 22 38.84 9.36
 -2 -16 22 44.19 7.59
 -1 -25 24 -1.51 5.81
 -3 -5 25 19.58 8.91
 -3 -5 26 36.45 9.6
 -3 -5 27 54.06 9.73
 -3 -4 30 13.15 9.61
 5 19 -12 176.69 11.99
 6 13 -12 -2.33 10.02
 4 18 -11 16.08 7.63
 6 6 -11 0.36 9.99
 3 22 -10 241.72 11.88
 4 9 -10 149.08 10.11
 4 3 -9 213.8 12.42
 5 -6 -8 5.17 9.14
 6 -8 -8 10.27 10.71
 4 -6 -7 2.02 8.74
 2 -5 -4 915.85 35.33
 6 -20 -4 11.21 10.96
 0 16 -3 97.64 4.98
 5 -21 -3 105.55 10.52
 3 -17 -2 173.18 11.77
 1 -7 -1 792.2 30.32
 4 -23 -1 147.04 11.04
 1 -10 0 1.99 4.92
 4 -25 0 12.63 8.29
 2 -19 1 1.99 6.77
 5 -29 1 13.11 9.8
 -2 22 4 188.12 11.97
 -2 42 4 5.55 7.91
 5 -35 5 13.6 9.08
 6 -36 5 36.03 9.94
 -2 54 6 20.38 9.65
 2 -28 6 53.2 6.61
 -3 43 10 14.07 10.21
 2 -33 10 2.68 5.7
 -3 15 11 183.64 12.23
 2 -34 11 39.43 6.23
 -3 6 14 33.99 8.65
 1 -33 15 75.05 5.51
 -2 -12 16 82.47 7.34
 -2 -13 17 9.13 6.18
 -4 28 19 16.87 10.04
 -4 29 19 -2.47 10.69
 -4 30 19 6.04 10.76
 -3 -2 19 38.47 8.76
 3 -42 19 -1.86 7.11
 4 -44 19 1.16 8.47
 -4 23 20 2.45 10.69
 -4 24 20 54.37 11.41
 -4 20 21 7.89 9.88
 -4 21 21 33.09 10.13
 -4 19 22 73 10.88
 -4 17 23 53.02 10.9
 -4 16 24 3.62 10.43
 -3 -5 24 3.13 8.42
 -1 -25 27 0.33 6.13
 -3 -5 29 28.97 10.7
 -2 -16 30 3.37 7.84
 -3 -4 31 2.92 10.41
 -2 -15 32 11.38 8.79
 5 20 -12 -2.28 8.78
 6 14 -12 34.88 10.44
 7 12 -12 50.25 10.99
 5 10 -11 -0.67 8.32
 7 5 -11 53.81 11.54
 7 0 -10 3.14 10.49
 3 5 -8 118.35 9.5
 3 0 -7 235.16 12.89
 2 -1 -5 42.8 6.1
 3 -8 -5 -4.55 8.17
 5 -23 -2 5.57 9.18
 -1 45 0 198.99 11.89
 6 -30 1 0.26 10.04
 1 -15 2 1152.55 43.25
 2 -21 2 -0.39 6.8
 6 -33 3 10.22 9.18
 -2 21 4 127.27 10.29
 -2 43 4 49.89 8.93
 -2 14 5 1881.44 70.84
 -2 50 5 112.38 11.81
 6 -37 6 -0.69 9.84
 3 -33 7 30.27 7.29
 6 -38 7 5 9.69
 -3 20 10 132.09 10.48
 -3 44 10 6.38 10.3
 -3 49 11 4.37 10.68
 5 -41 11 17.56 9.24
 -3 11 12 51.6 9.21
 -3 8 13 41.11 8.55
 -2 -11 15 50.43 6.6
 -3 -1 18 10.95 7.92
 -2 -14 18 35.66 6.45
 -4 26 19 72.28 11.63
 -4 27 19 -2.61 10.64
 -4 22 20 31.25 10.53
 -3 -3 20 184.7 12.1
 -1 -24 20 72.33 6.38
 -4 19 21 54.9 11.37
 -3 -4 21 25 9.28
 -4 18 22 -0.21 9.82
 -4 16 23 8.33 10.42
 -3 -5 23 2.72 8.77
 -1 -25 23 2.17 5.67
 -4 15 24 21.5 10.64
 -2 -17 25 72.81 8.28
 -2 -17 26 2.99 6.31
 -2 -17 27 3.1 7.31
 7 13 -12 2.14 10.33
 4 19 -11 1.56 7.18
 6 7 -11 16.08 10.86
 3 23 -10 14.41 6.01
 5 4 -10 11.15 8.37
 6 1 -10 2.36 10.52
 3 12 -9 1158.52 44.59
 7 -4 -9 1.86 9.32
 2 18 -8 4.01 5.27
 5 -9 -7 -3.61 9.14
 6 -11 -7 1.91 10.56
 6 -14 -6 3.66 10
 6 -17 -5 130.22 12.85
 1 5 -4 1003.49 37.62
 3 -11 -4 375.41 17.52
 5 -18 -4 16.71 9.18
 3 -14 -3 318.3 16.24
 4 -18 -3 4.37 8.53
 6 -22 -3 53.45 10.78
 6 -24 -2 49.53 11.36
 2 -14 -1 1427.21 53.99
 5 -25 -1 2.04 9.52
 6 -26 -1 56.68 10.42
 6 -28 0 24.14 10.07
 4 -30 3 18.86 8.39
 5 -32 3 5.39 9.57
 4 -33 5 46.05 9.1
 -2 9 6 5.54 7.09
 -2 55 6 -1.38 9.59
 5 -36 6 27.89 9.17
 -3 28 9 185.27 12.61
 -3 29 9 2.12 9.07
 -3 30 9 5.16 8.86
 -3 34 9 187.38 12.75
 -3 35 9 3.81 9.04
 -3 36 9 218.45 13.62
 -3 45 10 17.97 9.87
 -3 14 11 68.77 9.34
 -3 50 11 4.69 9.99
 3 -38 12 98.87 9.21
 4 -41 13 17.42 8.63
 5 -43 14 12.65 9.28
 5 -44 16 2.14 9.29
 -3 0 17 279.12 14.85
 -4 24 19 93.11 11.88
 -4 25 19 1.7 9.62
 2 -39 19 4.28 5.31
 -4 21 20 13.39 10.58
 -4 18 21 2.14 10.56
 -2 -16 21 123.26 9.13
 -4 15 23 29.12 10.77
 -3 -6 26 3.54 8.59
 -3 -6 27 2.06 8.81
 -2 -17 28 -0.26 7.55
 -1 -25 28 -3.49 6.37
 -3 -5 30 6.6 9.73
 5 21 -12 119.64 10.82
 6 15 -12 17.03 11.28
 5 11 -11 30.1 8.75
 7 6 -11 -4.01 10.98
 4 10 -10 208.91 11.82
 4 4 -9 62.25 8.46
 4 -1 -8 21.14 8.85
 5 -5 -8 125.83 11.04
 6 -7 -8 119.68 11.61
 2 4 -6 177.99 9.56
 3 -4 -6 12.25 7.69
 4 -9 -6 201.17 13.01
 3 -19 -1 99.16 9.85
 -1 46 0 12.94 7.7
 3 -27 3 114.01 9.32
 -2 20 4 94.27 9.14
 -2 44 4 15.41 8.62
 6 -34 4 24.1 10.28
 -2 51 5 -3.07 10.02
 -2 5 7 342.6 15.52
 5 -37 7 4.18 9.46
 -2 2 8 560.88 22.76
 3 -34 8 46.47 7.88
 5 -38 8 66.59 9.91
 -3 26 9 505.16 22.66
 -3 27 9 21.91 9.19
 -3 37 9 5.55 9.49
 -3 38 9 165.81 12.49
 1 -27 9 91.72 6
 5 -39 9 0.35 9.11
 -3 18 10 74.84 8.92
 -3 46 10 29.49 10.25
 -2 -3 10 653.88 26.3
 -3 51 11 -0.54 9.67
 -2 -5 11 579.08 23.73
 3 -37 11 -1.31 7.86
 -3 10 12 4.56 8.66
 -3 5 14 96.89 9.59
 -3 3 15 1.42 8.41
 3 -40 15 15.02 7.49
 3 -41 17 23.87 7.39
 -4 28 18 2.98 10.5
 -4 29 18 11.04 10.85
 -4 30 18 -4.33 10.56
 -4 31 18 9.42 9.98
 -4 32 18 5.63 10.09
 -4 33 18 10.39 9.88
 -1 -23 18 12.78 4.65
 -4 23 19 8.14 10.83
 -2 -15 19 65.52 7.1
 -4 20 20 6.69 9.77
 -4 17 21 49.05 11.03
 -3 -5 22 109.69 10.72
 -2 -17 23 88.72 8.44
 -4 14 24 6.35 10.55
 -4 13 25 0.06 10.07
 -3 -6 25 1.14 8.49
 -3 -6 28 1.5 9.36
 -2 -16 31 0.23 7.96
 5 22 -12 10.02 8.99
 7 14 -12 52.71 10.79
 4 20 -11 26.26 7.2
 3 24 -10 223.51 11.28
 6 2 -10 132.84 12.73
 7 1 -10 10.06 10.77
 2 10 -7 1370.88 51.52
 4 -5 -7 341.37 17.09
 5 -12 -6 229.49 13.64
 4 -12 -5 397.52 19.11
 5 -15 -5 80.33 10.05
 0 31 -4 904.24 34.36
 0 32 -4 -0.41 4.94
 0 33 -4 380.43 15.63
 0 34 -4 0 4.85
 4 -15 -4 -4.39 8.55
 6 -19 -4 39.44 11.26
 2 -8 -3 143.22 9.23
 4 -20 -2 20.93 8.61
 5 -30 2 -0.13 9.54
 6 -31 2 49.73 10.23
 -2 45 4 43.61 9.99
 -1 -1 4 251.1 11.2
 5 -33 4 120.38 11.8
 -2 13 5 184.82 11.02
 3 -30 5 34.58 7.72
 4 -34 6 -1.41 8.93
 -3 25 9 1.07 8.67
 -3 39 9 2.44 10.62
 -3 40 9 70.44 10.65
 3 -35 9 27.53 8.23
 -3 47 10 -1.87 9.8
 3 -36 10 6.97 8.13
 -3 13 11 54.9 9.15
 4 -40 12 21.01 8.74
 -3 7 13 649.97 27.02
 -2 -10 14 481.35 20.07
 4 -42 15 0.73 8.39
 4 -43 17 8.35 8.65
 -4 25 18 13.03 10.23
 -4 26 18 55.3 11.64
 -4 27 18 10.49 10.11
 -4 21 19 0.13 10.75
 -4 22 19 52.51 10.62
 -3 -3 19 107.71 10.19
 -4 19 20 11.69 10.2
 3 -42 20 1.05 7.03
 -4 14 23 -3.73 10.3
 -4 13 24 2.3 10.23
 -3 -6 24 6.08 9.65
 -3 -6 29 2.31 9.21
 -2 -17 29 -1.54 7.64
 -1 -25 29 -0.42 6.48
 -3 -5 31 3.82 10.43
 5 23 -12 31.53 9.38
 6 16 -12 14.34 10.13
 7 15 -12 10.88 10.45
 5 12 -11 7.64 8.04
 6 8 -11 21.47 11.01
 7 7 -11 37.51 11.3
 4 11 -10 39.86 8.07
 5 5 -10 257.89 14.49
 5 0 -9 244.18 14.29
 7 -3 -9 35.5 10.6
 3 6 -8 47.45 8.53
 6 -10 -7 13.84 10.6
 1 11 -5 163.89 7.12
 0 30 -4 34.42 5.37
 0 35 -4 81.04 6.2
 5 -20 -3 2.13 8.48
 0 9 -2 849.49 31.49
 2 -11 -2 71.82 6.87
 -1 47 0 56.66 8.78
 3 -21 0 158.52 11.67
 3 -23 1 194.67 11.83
 4 -28 2 122.13 10
 1 -17 3 136.56 7.43
 -2 19 4 410.09 18.49
 -2 46 4 14.08 9.72
 1 -19 4 8.56 4.49
 -2 52 5 50.25 10.93
 6 -35 5 -3.85 9.47
 2 -29 7 197.7 10.61
 -3 24 9 422.15 19.87
 -3 41 9 4.4 9.9
 -2 -1 9 186.49 10.23
 -3 17 10 62.2 9.64
 -3 48 10 22.46 9.98
 -3 52 11 14.17 10.95
 5 -42 13 0.59 9.09
 2 -38 17 68.22 6.71
 5 -44 17 2.75 9.85
 -4 24 18 97.53 12.1
 -3 -2 18 160.03 11.05
 -4 20 19 11.3 10.68
 -4 18 20 2.65 9.71
 -3 -4 20 3.45 8.54
 -4 16 21 21.37 10.93
 -3 -5 21 148.96 11.59
 -4 14 22 6.94 10.51
 -1 -25 22 4.53 5.32
 -4 13 23 7.41 10.14
 -3 -6 23 4.8 8.76
 -4 12 24 15.12 11.23
 -4 12 25 21.06 10.66
 -3 -6 30 -3.39 9.41
 5 24 -12 29.03 9.31
 6 17 -12 33.35 10.84
 4 21 -11 5.39 7.15
 7 8 -11 10.2 10.87
 3 25 -10 0.24 5.75
 7 2 -10 1.07 10.24
 3 13 -9 83.84 8.33
 6 -2 -9 83.46 11.48
 2 19 -8 361.41 14.89
 3 1 -7 44.1 8.16
 5 -8 -7 114.92 10.91
 6 -13 -6 0.47 11.06
 6 -16 -5 16.46 10.2
 0 29 -4 486.57 19.33
 0 36 -4 43.47 5.54
 6 -21 -3 3.64 10.54
 5 -22 -2 81.24 10.26
 4 -22 -1 68.84 9.19
 4 -24 0 5.73 8.62
 -1 11 1 817.22 31.22
 5 -28 1 44.18 9.85
 6 -29 1 48.5 11.58
 6 -32 3 -2.6 10.09
 4 -31 4 37.34 8.59
 -1 -4 5 28.03 4.58
 2 -26 5 28.03 6.73
 5 -34 5 10.62 9.38
 -2 8 6 1809.15 68.07
 6 -36 6 16.59 10.43
 4 -35 7 43.1 9.49
 -3 23 9 4.73 8.05
 -3 42 9 15.52 10.5
 -3 43 9 -0.72 11.05
 -3 49 10 -2.79 10.84
 -3 12 11 277.47 14.7
 -3 53 11 21.24 10.24
 4 -39 11 -3.43 8.57
 -3 9 12 586.31 25.02
 -3 4 14 62.47 8.62
 -3 2 15 403.81 18.23
 5 -43 15 1.8 9.29
 -4 28 17 33.51 10.4
 -4 29 17 51.63 11.45
 -4 30 17 9.69 11.16
 -4 31 17 61.86 11.79
 -4 32 17 1.86 10.84
 -4 33 17 41.99 11.17
 -4 34 17 9.51 10.66
 -4 35 17 5.8 10.79
 -3 -1 17 7.81 7.88
 -4 22 18 45.33 10.57
 -4 23 18 -5.56 10.76
 -4 19 19 4.48 10.51
 -4 17 20 23.38 10.62
 -2 -16 20 115.71 8.67
 -2 -17 22 36.55 7.44
 -4 11 25 1.7 9.99
 -3 -7 26 42.95 9.04
 -2 -17 30 6.79 7.81
 -2 -16 32 -0.72 8.58
 5 25 -12 0 8.86
 6 18 -12 0.11 10.12
 7 16 -12 9.43 9.9
 4 22 -11 218.27 12.08
 6 9 -11 9.65 9.99
 5 6 -10 4.37 8.94
 6 3 -10 0 10.07
 5 -4 -8 61.35 10.16
 6 -6 -8 -0.58 10.35
 3 -7 -5 1145.51 44.33
 0 37 -4 1.31 5.28
 5 -17 -4 245.2 14.38
 4 -17 -3 109.47 9.47
 3 -16 -2 241.51 13.82
 6 -23 -2 4.52 10.71
 5 -24 -1 156.67 12.03
 6 -25 -1 6.56 9.97
 -1 48 0 4.75 8.13
 2 -16 0 627.03 25.15
 -2 32 3 8.06 7.46
 -2 33 3 431.96 19.31
 -2 34 3 22.21 8.11
 5 -31 3 117.13 12.03
 -2 18 4 4.41 7.57
 -2 47 4 9.77 9.21
 -2 53 5 -0.38 9.63
 3 -31 6 6.88 7.35
 6 -37 7 -0.2 10.31
 4 -36 8 7.74 9.37
 6 -38 8 -0.62 9.81
 -3 22 9 379.24 18.48
 -3 44 9 1.34 10.37
 4 -37 9 -1.58 8.72
 -3 16 10 374.26 18.28
 4 -38 10 63.02 9.3
 -1 -16 11 74.25 5.75
 5 -41 12 11.83 9.21
 -3 6 13 3.44 7.95
 -2 -9 13 1.43 6.81
 1 -32 14 4.01 3.89
 3 -39 14 0.44 7.5
 -3 0 16 308.15 15.9
 -4 26 17 45.16 11.53
 -4 27 17 9.56 10.73
 -4 21 18 33.6 11.3
 -4 18 19 -1.49 10.56
 -4 16 20 24.95 10.5
 -4 13 22 -0.89 10.33
 -3 -6 22 7.37 8.86
 -4 12 23 -1.03 10.25
 -4 11 24 -0.98 10.09
 -3 -7 25 23.41 8.93
 -4 10 26 6.66 9.61
 -3 -7 28 44.7 9.45
 -3 -7 29 30.45 9.49
 -3 -6 31 -0.27 9.93
 5 26 -12 35.44 9.51
 7 17 -12 3.39 10.3
 5 13 -11 3.56 8.21
 7 9 -11 26.69 10.66
 3 26 -10 205.37 10.49
 4 12 -10 272.15 13.82
 7 3 -10 28.93 11.05
 7 -2 -9 0.51 10.97
 3 -3 -6 196.95 11.9
 4 -8 -6 78.3 9.31
 5 -11 -6 0.4 8.76
 2 0 -5 1321.08 49.83
 5 -14 -5 139.05 11.48
 0 28 -4 40.47 5.2
 0 38 -4 9.5 5.4
 2 -4 -4 168.69 9.72
 6 -18 -4 0.28 10.7
 -1 33 -1 624.82 24.85
 -2 29 3 344.86 16.58
 -2 30 3 14.85 7.91
 -2 31 3 579.99 24.32
 -2 35 3 106.61 9.56
 -2 36 3 83.7 9.81
 -2 37 3 -3.37 7.89
 -1 2 3 1325.3 49.64
 -2 48 4 36.78 10.57
 3 -28 4 136.91 9.81
 -2 12 5 1425.17 54.01
 5 -35 6 7.99 10.08
 -2 4 7 200.82 10.62
 1 -24 7 85.17 6.6
 -1 -11 8 243.89 10.38
 -3 21 9 -0.77 8.53
 -3 45 9 -0.81 9.65
 -3 50 10 15.96 10.63
 5 -40 11 1.94 9.12
 2 -36 14 38.76 7.01
 4 -41 14 28.23 8.75
 -4 24 17 74.17 11.15
 -4 25 17 -2.26 10.87
 -4 20 18 14.38 10.97
 4 -43 18 0.71 8.81
 -4 17 19 5.88 10.17
 -4 15 20 3.97 10.93
 0 -31 21 25.75 3.42
 3 -42 21 2.28 7.14
 -4 12 22 7.68 10.17
 -4 11 23 3.9 10.22
 -3 -7 24 15.55 8.89
 -4 10 25 13.17 10.21
 -2 -18 25 0.92 6.95
 -2 -18 26 6.59 7.2
 -2 -18 27 -1.35 7.32
 -2 -17 31 5.55 8.1
 6 19 -12 37.95 10.81
 7 18 -12 -0.85 9.72
 4 23 -11 2.1 7.04
 6 10 -11 92.8 11.18
 6 4 -10 41.42 10.8
 5 1 -9 3.64 8.62
 6 -1 -9 -4.05 10.42
 4 -4 -7 8.86 8.93
 6 -9 -7 88.44 11.38
 4 -11 -5 1.92 9.01
 6 -15 -5 115.01 11.83
 3 -10 -4 98.63 9.26
 4 -14 -4 535.02 23.43
 3 -13 -3 171.5 11.33
 5 -19 -3 229.62 14.07
 1 -3 -2 279.24 12.47
 -1 30 -1 27.28 7.29
 -1 31 -1 986.64 38.15
 -1 32 -1 0.34 6.5
 -1 34 -1 6.44 6.25
 -1 35 -1 42.42 6.66
 -1 36 -1 -0.59 6.48
 -1 49 0 5.05 8.74
 6 -30 2 4.28 9.9
 -2 28 3 67.81 9.31
 -2 38 3 42.33 8.99
 4 -29 3 0.65 8.31
 2 -24 4 572.1 23.57
 6 -33 4 2.66 9.94
 -2 54 5 4.49 9.54
 4 -32 5 -1.29 9.06
 -1 -9 7 259.35 10.9
 5 -36 7 51.23 10.24
 -2 1 8 362.92 15.88
 2 -30 8 24.07 6.37
 -3 20 9 118.8 10.44
 -3 46 9 4.06 11.12
 -3 15 10 14.78 8.43
 -3 51 10 4.38 9.66
 1 -28 10 42.62 4.81
 5 -39 10 -2.58 9.07
 -3 11 11 166.68 12
 -3 8 12 0.31 8.7
 -3 3 14 112.46 9.95
 5 -42 14 -2.61 9.16
 -4 31 16 68.83 10.94
 -4 32 16 3.5 10.79
 -4 33 16 44.29 11.49
 -4 34 16 -0.53 10.74
 -4 35 16 24.25 10.16
 -2 -13 16 2.45 6
 4 -42 16 -0.7 8.63
 -4 23 17 4.95 10.96
 -2 -14 17 5.85 6.18
 -4 19 18 53.31 11.46
 -3 -3 18 45.07 8.44
 3 -41 18 24.6 7.66
 -3 -5 20 276.46 15.22
 -3 -7 23 5.05 8.46
 -4 10 24 7.58 9.98
 -4 9 26 3.34 10.17
 -2 -18 28 3.91 7.53
 -3 -7 30 4.25 9.97
 -3 -6 32 4.47 10.39
 6 20 -12 2.63 10.36
 7 19 -12 6.32 10.02
 4 24 -11 250.41 13.2
 5 14 -11 7.38 8.24
 7 10 -11 21.24 10.18
 3 27 -10 2.61 5.53
 5 7 -10 227.05 13.67
 7 4 -10 8.13 10.71
 3 14 -9 1611.69 61.01
 4 6 -9 74.67 8.97
 7 -1 -9 4.63 10.59
 3 7 -8 13.62 7.77
 5 -3 -8 85.76 10.06
 6 -5 -8 109.42 11.91
 2 11 -7 63.62 5.98
 5 -7 -7 -0.07 9.08
 6 -12 -6 2.35 9.75
 0 27 -4 207.77 9.75
 0 39 -4 35 5.67
 6 -20 -3 11.18 10.55
 4 -19 -2 386.73 18.48
 -1 29 -1 960.77 37.25
 -1 37 -1 13.55 6.66
 3 -18 -1 7.19 8.39
 1 -12 1 186.66 9.12
 2 -18 1 81.93 7.62
 6 -28 1 2.2 10.15
 5 -29 2 51.92 10.64
 -2 27 3 261.12 14.29
 -2 39 3 28.29 8.06
 -2 40 3 15 7.84
 -2 17 4 1388.79 52.93
 -2 49 4 -1.9 10.53
 5 -32 4 5.98 10.16
 6 -34 5 14.6 10.18
 3 -32 7 42.07 7.73
 -3 32 8 -0.39 9.01
 -3 33 8 21.31 9.1
 -3 34 8 86.04 10.05
 -3 35 8 6.37 9.07
 -3 36 8 232.03 14
 -3 37 8 -0.27 9.14
 5 -37 8 4.72 9.05
 -3 47 9 5.56 10.98
 5 -38 9 38.43 9.71
 -3 52 10 12.2 10.99
 -2 -4 10 21.81 6.79
 -2 -6 11 35.94 7.19
 -3 5 13 869.29 34.84
 -2 -12 15 239.31 11.75
 -4 28 16 6.52 10.99
 -4 29 16 60.05 11.6
 -4 30 16 6.41 10.16
 -4 36 16 3.93 9.98
 -4 37 16 2.03 10.49
 3 -40 16 -0.54 7.47
 5 -43 16 9.05 9.67
 -4 22 17 29.22 11.36
 -3 -2 17 280.77 14.71
 -4 18 18 0.57 10.15
 -2 -15 18 91 7.56
 -4 16 19 32.16 11.33
 -1 -24 19 88.61 6.54
 1 -35 19 0.36 3.21
 -4 14 20 87.21 11.76
 2 -39 20 10.29 5.5
 -4 12 21 49.1 10.8
 -3 -6 21 -1 8.65
 -2 -17 21 0.91 6.76
 -4 11 22 10.28 10.2
 -4 10 23 7.89 9.92
 -4 9 25 1.72 11.19
 -3 -8 26 5.8 8.48
 -3 -8 28 4.46 8.87
 -2 -18 29 3.89 7.53
 -3 -7 31 3.04 9.84
 6 21 -12 34.46 9.76
 6 11 -11 2.08 10.1
 3 28 -10 44.93 6.01
 4 13 -10 1.52 7.45
 2 20 -8 173.15 9.18
 3 2 -7 227.11 11.97
 5 -16 -4 39.16 9.04
 1 1 -3 29.91 5.82
 5 -21 -2 77.73 9.72
 6 -22 -2 29.06 11.2
 -1 28 -1 5.02 6.75
 -1 38 -1 -0.42 6.64
 -1 50 0 9.38 8.54
 4 -27 2 17.05 8.28
 -2 26 3 259.91 14.32
 -2 41 3 90.86 9.33
 2 -22 3 415.01 18.29
 3 -26 3 44.91 7.63
 6 -31 3 24.08 10.92
 -2 50 4 40.55 10.24
 -2 11 5 39.99 6.94
 -2 55 5 0.33 9.44
 -2 7 6 20.24 6.7
 4 -33 6 139.76 11.32
 -3 27 8 7.11 8.81
 -3 28 8 168.61 12.2
 -3 38 8 196.05 13.33
 -3 39 8 3.5 9.29
 -3 19 9 11.44 8.21
 -3 14 10 457.41 20.99
 -3 10 11 301.54 15.72
 2 -35 13 47.83 7.04
 4 -40 13 22.33 8.76
 -1 -21 15 323.38 13.45
 -4 26 16 3.12 10.91
 -4 27 16 34.13 10.77
 -3 -1 16 8.11 8.28
 -4 21 17 54.57 11.35
 -4 15 19 0 10.73
 -2 -16 19 15.89 6.2
 4 -43 19 -1.06 8.82
 -3 -7 22 81.16 9.89
 -2 -18 23 1.54 6.89
 -4 9 24 17.12 10.96
 -4 8 25 0 10.45
 -3 -8 25 -0.2 8.71
 -1 -26 25 81.74 7.04
 -4 8 26 -0.89 10
 -1 -26 26 25.88 6.21
 -1 -26 27 17.74 6.13
 -3 -8 29 0.69 9.74
 -2 -17 32 13.77 8.64
 7 20 -12 5.57 8.87
 4 25 -11 -0.33 7.1
 5 15 -11 68.47 9.18
 7 11 -11 -4.66 10.05
 3 29 -10 55.07 5.99
 6 5 -10 2.08 10.14
 5 2 -9 145.48 11.43
 6 0 -9 128.04 12.03
 6 -8 -7 9.92 10.3
 4 -7 -6 243.24 14.4
 5 -10 -6 232.91 14.22
 5 -13 -5 16.03 9.33
 0 40 -4 0.09 5.3
 6 -17 -4 31.09 11.19
 2 -7 -3 1499.96 56.57
 -1 27 -1 419.26 17.89
 -1 39 -1 97.83 8.46
 0 4 -1 3091.93 113.74
 2 -13 -1 20.5 6.6
 4 -21 -1 419.7 19.51
 5 -23 -1 15.2 8.89
 6 -24 -1 59.63 10.68
 3 -20 0 32.58 8.73
 4 -23 0 76.36 10.07
 5 -25 0 4.18 9.05
 2 -20 2 277.44 13.61
 -2 25 3 74.46 9.45
 -2 42 3 0.71 7.51
 -2 16 4 244.03 12.48
 2 -27 6 62.46 7.02
 6 -35 6 -1.51 9.74
 -3 26 8 361.07 17.85
 -3 40 8 101.26 11.15
 -3 41 8 -0.38 10.01
 3 -33 8 76.54 8.28
 -3 18 9 8.65 8.85
 -3 48 9 47.65 11.12
 -2 -2 9 79.58 7.52
 2 -31 9 5.78 6.14
 -3 53 10 6.1 9.86
 1 -29 11 59.55 5.33
 -3 7 12 934.23 37.22
 1 -31 13 66.5 5.09
 5 -41 13 3.86 9.9
 -2 -11 14 17.18 6.04
 -1 -20 14 3.26 4.09
 -4 24 16 10.13 10.34
 -4 25 16 4.96 11.11
 -4 20 17 0 10.79
 -4 17 18 53.73 11.28
 -4 11 21 6.39 9.92
 -4 10 22 19.99 10.14
 -4 9 23 50 10.42
 -4 8 24 2.14 10.67
 -3 -8 24 32.53 8.75
 -3 -8 30 4.67 9.22
 -2 -18 30 -2.33 7.92
 -3 -7 32 1.85 10.26
 6 22 -12 43.51 10.58
 4 26 -11 226.86 12.41
 6 12 -11 138.6 12.39
 3 30 -10 0.86 5.04
 5 8 -10 9.61 8.08
 7 5 -10 64.71 11.22
 3 15 -9 98.68 8.34
 7 0 -9 1.05 10.99
 6 -4 -8 14.43 10.38
 4 -3 -7 212.42 13.12
 3 -2 -6 116.4 9.9
 6 -11 -6 22.47 10.71
 3 -6 -5 7.42 7.88
 6 -14 -5 79.55 11.84
 0 26 -4 39.05 4.89
 4 -16 -3 87.28 9.75
 2 -10 -2 151.14 9.17
 3 -15 -2 60.2 8.75
 -1 40 -1 4.21 6.89
 -1 16 0 945.51 35.9
 -1 10 1 1070.97 40.37
 3 -22 1 45.62 9.23
 -2 43 3 88.13 10.09
 5 -30 3 9.95 9.77
 -2 51 4 -0.86 9.63
 4 -30 4 29.95 8.24
 3 -29 5 93.61 9.27
 5 -33 5 64.24 10.29
 4 -34 7 5.43 9.04
 6 -36 7 10.54 9.82
 -3 25 8 4.19 8.95
 -3 42 8 37.28 10.47
 6 -37 8 -5.58 10.94
 -3 49 9 1.66 10.02
 -3 13 10 62.83 9.98
 -3 54 10 6.69 10.38
 2 -32 10 6.6 6.15
 1 -30 12 3.9 4.13
 2 -34 12 15.47 6.51
 3 -37 12 -2.69 7.9
 -3 4 13 3.19 8.88
 -3 2 14 219.25 12.46
 -4 32 15 3.31 10.09
 -4 33 15 50.87 11.43
 -4 34 15 1.69 10.84
 -4 35 15 12.16 10.28
 4 -41 15 15.29 8.83
 -4 23 16 18.91 11.06
 -1 -22 16 125.71 7.05
 2 -37 16 8.58 6.14
 -4 19 17 101.67 12.22
 5 -43 17 2.33 9.87
 -4 16 18 60.08 11.23
 -3 -4 18 82.51 9.46
 -4 14 19 114.82 12.4
 -3 -5 19 115.42 9.79
 -3 -6 20 1.93 8.57
 -1 -26 24 54.55 6.28
 -4 7 25 25.8 10.73
 -4 7 26 4.07 10.85
 -1 -26 28 4.34 6.35
 6 23 -12 13.85 9.77
 4 27 -11 7.77 7.26
 5 16 -11 3.8 8.94
 7 12 -11 11.47 10.75
 3 31 -10 89.51 6.76
 4 14 -10 178.84 11.06
 6 6 -10 1.99 9.95
 4 7 -9 774.9 31.32
 3 8 -8 125.58 9.91
 5 -6 -7 2.92 9.18
 4 -10 -5 275.45 15.68
 0 41 -4 163.99 9.37
 4 -13 -4 5.94 8.95
 5 -18 -3 2.31 8.84
 6 -19 -3 9.15 10.58
 -1 26 -1 9.69 6.5
 -1 41 -1 145.54 9.68
 6 -29 2 39.61 11.26
 -2 44 3 -0.22 8.45
 6 -32 4 3.73 10.22
 -1 -7 6 2073.82 76.82
 5 -34 6 16.76 9.68
 -2 3 7 154.73 9.57
 -3 24 8 242.91 13.25
 -3 43 8 -0.25 10
 -3 17 9 4.62 9.15
 -3 50 9 50.09 10.69
 3 -34 9 12.58 7.84
 3 -35 10 84.76 9.3
 -3 9 11 347.51 17.35
 2 -33 11 57.53 6.64
 3 -36 11 35.29 8.3
 4 -38 11 70.62 9.57
 5 -40 12 -4.35 9.76
 -4 28 15 4.04 10.32
 -4 29 15 109.79 13.03
 -4 30 15 -0.6 11.01
 -4 31 15 102.93 11.76
 -4 36 15 6.13 10.11
 -4 37 15 -2.01 10.69
 -4 38 15 4.44 10.75
 5 -42 15 -2.74 9.52
 -4 22 16 5.48 10.88
 -4 18 17 0.95 10.46
 -3 -3 17 0.29 7.99
 4 -42 17 2.42 8.58
 -4 13 19 -2.08 10.82
 3 -41 19 16.17 7.46
 -2 -17 20 -3.12 6.63
 -4 10 21 30 10.39
 -3 -7 21 138.01 11.23
 -4 9 22 34.89 10.69
 -2 -18 22 5.33 6.82
 -4 8 23 -2.36 9.68
 -3 -8 23 12.2 8.49
 -4 7 24 45.96 11.19
 -3 -9 26 9.49 8.29
 -3 -9 27 23.71 9.2
 -3 -8 31 3.15 9.85
 -2 -18 31 -2.24 8.07
 4 28 -11 91.94 8.75
 6 13 -11 1.28 10.45
 7 13 -11 -1.54 10.32
 3 32 -10 25.03 5.3
 3 33 -10 29.14 5.5
 3 34 -10 72.14 6.12
 7 6 -10 2.44 10.43
 5 3 -9 165.96 11.83
 6 1 -9 1.45 10.46
 7 1 -9 6.9 10.57
 6 -7 -7 179.27 13.28
 3 -9 -4 549.43 23.68
 0 15 -3 513.01 19.32
 3 -12 -3 486.71 21.5
 6 -21 -2 14.35 10.87
 -1 42 -1 5.49 6.91
 1 -6 -1 600.65 23.55
 1 -9 0 2521.54 93.41
 6 -27 1 13.03 10.21
 5 -28 2 17.52 10.41
 -2 15 4 348.58 15.68
 -2 52 4 22.06 9.84
 -2 10 5 1545.77 58.43
 -3 23 8 34.06 9
 -3 44 8 1.72 10.19
 -2 0 8 375.57 16.15
 4 -35 8 31.07 9.15
 -3 51 9 -0.56 10.26
 4 -36 9 30.18 9.54
 -3 12 10 192.58 12.7
 -3 55 10 4.06 10.24
 4 -37 10 -1.3 8.58
 -3 6 12 18.94 8.46
 -1 -19 13 294.02 12.23
 -4 26 15 20.23 10.53
 -4 27 15 21.77 11.22
 3 -39 15 6.5 7.45
 -4 21 16 110.77 12.46
 -3 -2 16 385.14 18.07
 -4 17 17 90.15 11.15
 -4 15 18 33.71 10.54
 2 -38 18 16.88 5.91
 -3 -9 25 22.49 8.51
 -4 6 26 -0.76 10.04
 -2 -19 26 50.31 7.72
 -4 6 27 0.62 10.36
 -2 -19 27 8.16 6.31
 -3 -9 28 30.05 9.18
 -3 -9 29 18.15 9.21
 -1 -26 29 -3.75 6.49
 4 29 -11 11.31 7.55
 5 17 -11 152.02 11.65
 5 9 -10 122.45 10.32
 2 21 -8 295.07 13.01
 2 12 -7 250.53 11.54
 1 20 -6 30.83 2.78
 5 -9 -6 73.59 10.65
 2 1 -5 33.95 6.1
 5 -12 -5 139.88 11.24
 0 42 -4 -1.41 5.58
 1 6 -4 1078.59 40.3
 2 -3 -4 585.79 23.36
 5 -15 -4 105.49 10.81
 6 -16 -4 54.7 11.43
 4 -18 -2 -2.12 8.41
 5 -20 -2 31.11 9.53
 -1 25 -1 81.68 7.51
 6 -23 -1 11.91 10.47
 6 -25 0 -0.51 10.42
 -2 45 3 147.95 11.38
 4 -28 3 96.81 9.65
 6 -30 3 5.75 10.89
 3 -27 4 101.33 9.56
 5 -31 4 211.32 14.54
 4 -31 5 58.99 9.49
 6 -33 5 4.13 10.06
 -2 6 6 49.25 7.01
 1 -22 6 167.88 8.88
 3 -30 6 5.94 7.21
 5 -35 7 -2.85 9.07
 -3 22 8 335.03 16.71
 -3 45 8 6.3 10.52
 5 -36 8 57.45 9.94
 -3 16 9 319.92 17.13
 5 -38 10 3.92 9.8
 -2 -10 13 407.03 17.54
 -4 25 15 -0.86 10.94
 -4 20 16 -3.03 10.76
 3 -40 17 -0.4 7.52
 -4 14 18 101.93 12.12
 -4 12 19 209.59 14.63
 -4 9 21 17.04 10.07
 2 -39 21 4.75 5.47
 -4 8 22 9.9 10.32
 -3 -8 22 22.96 8.75
 -4 7 23 76.03 11.04
 -1 -26 23 37.29 5.9
 -3 -9 24 6.03 8.23
 -4 6 25 0 9.89
 -2 -19 25 78.29 8.15
 -2 -19 28 0.08 7.24
 -3 -9 30 1.86 9.3
 -3 -8 32 4.26 11.04
 4 30 -11 4.34 7.43
 6 14 -11 71.22 11.03
 7 14 -11 24.02 9.94
 4 15 -10 72.55 8.97
 6 7 -10 -0.17 10.54
 7 7 -10 71.08 10.98
 3 16 -9 326.3 15.05
 4 8 -9 19.07 8.08
 4 -2 -7 -5.16 8.9
 4 -6 -6 17.3 9.32
 6 -10 -6 4.33 10.4
 6 -13 -5 12.11 11.16
 0 25 -4 32.66 4.69
 -1 43 -1 156.13 10.23
 3 -17 -1 79.56 9.51
 5 -22 -1 93.76 10.1
 2 -15 0 225.04 11.31
 5 -24 0 219.25 13.63
 -1 5 2 4525.13 167.05
 -2 46 3 12.75 9.32
 -2 53 4 10.71 9.7
 2 -25 5 31.43 7.37
 6 -34 6 15.12 10.42
 2 -28 7 113.02 8.11
 -3 21 8 59.25 8.88
 -3 46 8 16.14 10.79
 -3 52 9 30.51 10.25
 5 -37 9 1.52 9.01
 -3 8 11 71.63 10.06
 -3 3 13 571.7 24.09
 -3 1 14 25.47 7.93
 4 -40 14 5.51 8.78
 5 -41 14 -2.4 9.19
 -4 24 15 10.65 11.01
 -4 19 16 131.57 12.41
 -2 -14 16 66.83 7.01
 -4 16 17 18.95 10.77
 -2 -15 17 116.68 8.29
 -1 -23 17 3.85 4.24
 -3 -5 18 92.59 9.08
 5 -43 18 13.92 10.26
 -3 -6 19 -0.02 7.76
 -4 10 20 65.58 11.39
 -4 6 24 3.71 10.46
 -2 -19 24 78.76 8.21
 -4 5 26 0 9.92
 0 -32 26 1.75 4.14
 -4 5 27 5.73 11.06
 -2 -19 29 6.29 7.57
 5 18 -11 -1.28 8.98
 5 10 -10 32.51 9.2
 5 4 -9 48.76 8.81
 6 2 -9 88.9 11.46
 7 2 -9 3.17 9.92
 3 9 -8 3.17 7.45
 5 -5 -7 9.72 8.55
 7 -6 -7 1.43 11.09
 3 -5 -5 1450.89 55.33
 0 43 -4 232.34 11.37
 4 -15 -3 16.97 8.81
 6 -18 -3 1.8 10.97
 -1 24 -1 -0.62 5.88
 -1 44 -1 12.99 7.26
 4 -20 -1 4.51 8.61
 -1 15 0 405.7 16.48
 1 -14 2 781.91 29.72
 -2 21 3 697.57 28.26
 -2 47 3 25.57 9.95
 -3 33 7 69.7 10.23
 -3 34 7 35.05 9.79
 -3 35 7 23.49 9.8
 6 -35 7 7.72 10.54
 -3 47 8 -1.52 10.55
 1 -25 8 21.5 5.15
 -3 15 9 101.31 10.97
 -3 53 9 4.51 10.48
 -3 11 10 2.9 9.38
 -2 -5 10 1085.53 41.63
 -1 -15 10 7.75 4.38
 -3 5 12 747.97 30.68
 -4 30 14 6.81 10.4
 -4 31 14 61.86 11.73
 -4 32 14 6.25 11.32
 -4 33 14 49.98 11.77
 -4 34 14 14.32 11.21
 -4 35 14 7.76 10.8
 -4 36 14 25.01 11.54
 -4 37 14 5.5 10.92
 -4 23 15 16.51 9.93
 -4 18 16 5.77 9.73
 5 -42 16 -4.9 9.69
 -4 15 17 101.29 11.28
 -3 -4 17 150.33 10.67
 -4 13 18 -3.39 10.7
 -2 -16 18 0.44 5.73
 4 -42 18 -0.57 9.04
 -3 -7 20 191.37 11.53
 -1 -25 20 2.5 5.13
 -4 8 21 3.31 10.08
 -2 -18 21 2.21 6.69
 -4 7 22 46.18 10.45
 -4 6 23 3.48 9.88
 -3 -9 23 0.9 8.73
 -4 5 25 35.7 11
 0 -32 25 -2.03 3.85
 -3 -9 31 -5.3 10.39
 5 19 -11 222.95 13.62
 6 15 -11 1.57 10.06
 7 15 -11 24.55 10.73
 4 16 -10 54.58 8.2
 6 8 -10 38.42 10.58
 7 8 -10 -5.77 10.33
 7 -2 -8 7.75 11
 6 -6 -7 12.43 10.37
 3 -1 -6 1.31 7.51
 4 -9 -5 25.13 9.29
 4 -12 -4 443.85 20.42
 5 -17 -3 197.86 13.3
 3 -19 0 264.85 15.13
 4 -22 0 2.27 8.66
 4 -24 1 79.51 10.25
 6 -28 2 10.87 11.06
 3 -25 3 17.35 6.79
 5 -29 3 88.94 10.81
 -2 14 4 1455.52 55.25
 -2 54 4 6.79 10.14
 -1 -2 4 2081.82 77.23
 6 -31 4 9.44 9.71
 5 -32 5 3.65 9.68
 4 -32 6 2.26 9.28
 -3 31 7 70.17 9.57
 -3 32 7 0.09 8.91
 -3 36 7 87.28 10.29
 -3 37 7 0.51 8.77
 -3 38 7 74.3 10.08
 -3 20 8 21.29 8.98
 -3 48 8 59 10.71
 6 -36 8 4.17 9.88
 -2 -3 9 732.12 28.96
 6 -37 9 -5.78 10.08
 5 -40 13 3.95 9.49
 -4 28 14 23.93 11.05
 -4 29 14 71.11 11.59
 -4 40 14 2.7 10.83
 -4 22 15 -6.26 9.8
 -2 -13 15 4.45 5.72
 4 -41 16 9.33 8.81
 -4 9 20 14.53 10.77
 3 -41 20 4.83 7.44
 -3 -8 21 16.43 8.72
 -4 5 24 38.12 10.32
 -4 4 26 10.06 10.73
 -4 4 27 6.96 10.16
 -3 -10 27 3.47 8.68
 0 -32 27 4.03 4.54
 -3 -10 28 7.56 8.56
 -2 -19 30 5.93 7.86
 6 16 -11 14.1 10.46
 7 16 -11 3.28 10.41
 3 17 -9 1.96 6.57
 6 3 -9 1.88 10.45
 7 3 -9 35.98 10.63
 5 -8 -6 92.04 10.57
 6 -9 -6 102.43 12.14
 1 12 -5 448.65 17.15
 0 44 -4 2.35 5.95
 5 -14 -4 53.82 9.53
 6 -15 -4 25.43 11.43
 3 -14 -2 900.27 35.85
 6 -20 -2 13.63 10.95
 -1 23 -1 351.13 15.26
 -1 45 -1 131.3 9.9
 6 -22 -1 44.65 10.81
 6 -24 0 29.24 10.48
 3 -21 1 271.36 14.81
 3 -23 2 227.39 12.94
 -2 20 3 46.13 7.97
 -2 48 3 10.08 9.98
 4 -29 4 54.73 8.73
 -2 9 5 56.76 7.44
 -3 39 7 8.99 10.28
 -3 40 7 30.24 9.73
 -2 2 7 963.28 37.1
 3 -31 7 47.45 7.88
 -3 49 8 3.03 9.97
 -3 14 9 1579.38 60.68
 -3 54 9 19.9 11.13
 -2 -9 12 324.25 14.95
 -1 -18 12 110.39 6.66
 4 -39 13 4.82 8.68
 -4 26 14 16.58 10.52
 -4 27 14 21.84 11.03
 -4 41 14 21.28 10.15
 -4 42 14 -7.29 10.68
 -4 21 15 112.18 11.3
 -4 17 16 116.25 11.98
 -3 -3 16 4.37 8.11
 -4 14 17 78.19 11.27
 -4 12 18 134.19 12.63
 -2 -17 19 46.67 6.85
 -4 7 21 80.68 11.04
 -4 6 22 -0.62 10.06
 -4 5 23 41.24 10.55
 -4 4 25 21.77 10.71
 -3 -10 25 37.1 8.63
 -3 -10 29 4.02 9.03
 -3 -9 32 3.34 11.46
 5 20 -11 -4.47 8.66
 5 11 -10 29.11 8.46
 6 9 -10 7.34 10.67
 7 9 -10 45.75 10.67
 4 9 -9 627.88 26.05
 5 5 -9 226.81 13.41
 2 22 -8 52.97 5.91
 7 -1 -8 0.55 11.29
 5 -4 -7 80.72 10.27
 7 -5 -7 19.21 10.97
 4 -5 -6 140.19 11.04
 5 -11 -5 19.44 9.6
 6 -12 -5 118.32 12.68
 3 -8 -4 148.44 11.09
 2 -6 -3 69.61 7.12
 4 -17 -2 395.14 18.56
 5 -19 -2 173.7 12.33
 -1 46 -1 5.63 7.66
 2 -12 -1 910.64 35.11
 -1 9 1 2857.66 105.81
 2 -17 1 31.72 6.6
 5 -27 2 16.07 9.64
 -2 49 3 -2.28 9.82
 -1 1 3 13.14 5.9
 3 -28 5 93.55 8.84
 6 -32 5 1.41 9.56
 -2 5 6 9.17 6.4
 5 -33 6 48.52 9.93
 -3 27 7 131.73 10.85
 -3 41 7 22.79 10.31
 -3 42 7 14.6 10.36
 4 -33 7 193.65 12.95
 -3 19 8 55.76 8.92
 -3 50 8 80.06 11.7
 -3 55 9 -3.64 10.82
 -3 10 10 242.97 14.78
 -3 7 11 609.43 25.88
 5 -39 12 5.39 9.42
 -3 2 13 17.33 8.09
 -4 25 14 -0.83 10.8
 -3 0 14 272.5 13.42
 -2 -12 14 556.24 22.5
 -4 20 15 -1.62 10.4
 -4 16 16 -4.99 10.15
 -4 11 18 13.66 11.38
 -4 8 20 17.34 10.18
 -3 -9 22 21.86 8.46
 -1 -26 22 9.82 5.28
 -4 4 24 1.61 10.42
 -3 -10 24 93.13 9.77
 -4 3 27 5.72 10.34
 -4 3 28 8.69 10.7
 -3 -10 30 22.32 9.56
 -2 -19 31 12.39 8.35
 6 17 -11 9.06 11.4
 7 17 -11 39.52 10.5
 4 17 -10 104.4 9.58
 7 4 -9 1.69 10.84
 2 13 -7 52.71 6.13
 4 -1 -7 37.7 9.09
 6 -5 -7 227.79 15.2
 0 24 -4 22 4.35
 3 -11 -3 75.98 9.66
 6 -17 -3 -7.78 10.88
 2 -9 -2 809.56 31.52
 5 -21 -1 48.67 9.32
 5 -23 0 -2.13 9.27
 -2 33 2 512.93 22
 -2 34 2 0.7 7.54
 -2 35 2 174.96 11.08
 -2 36 2 -0.96 7.63
 2 -19 2 5.42 6.65
 1 -16 3 578.96 22.43
 2 -21 3 307.32 14.59
 4 -27 3 1.95 8.16
 6 -29 3 14.79 10.87
 -2 13 4 29.69 6.79
 5 -30 4 -0.28 9.82
 -3 43 7 31.42 10.35
 5 -34 7 39.01 10.38
 -3 18 8 98.28 10.14
 -2 -1 8 375.87 16.28
 2 -29 8 96.61 8.01
 3 -32 8 14.45 7.54
 4 -34 8 11.33 9.2
 -3 4 12 86.54 9.68
 3 -37 13 3.45 7.79
 -4 24 14 37.1 10.75
 -4 19 15 241.87 15.3
 -3 -2 15 404.23 18.69
 5 -41 15 -1.75 9.74
 3 -39 16 -1.44 7.63
 -4 13 17 4.82 10.18
 5 -42 17 -1.53 9.63
 -3 -6 18 3.31 7.41
 -1 -24 18 238.3 10.85
 3 -40 18 0.84 7.34
 -3 -7 19 167.12 11.01
 4 -42 19 0 9.11
 2 -39 22 5.87 5.56
 0 -32 24 -0.31 3.58
 -4 3 26 2.15 10.93
 -3 -10 31 7.73 9.89
 -3 -9 33 2.5 10.88
 5 21 -11 180.18 12.34
 7 18 -11 -5.24 10.58
 5 12 -10 16.15 8.63
 7 10 -10 2.44 10.37
 3 18 -9 7.88 6.41
 6 4 -9 26 10.27
 3 10 -8 641.78 26.27
 4 4 -8 31.73 7.88
 2 2 -5 874.33 33.57
 0 45 -4 198.94 10.75
 5 -16 -3 4.77 8.59
 -1 22 -1 32.29 5.96
 -1 47 -1 58.68 8.71
 -2 31 2 526.43 22.47
 -2 32 2 1.36 7.31
 -2 37 2 15.13 8.37
 -2 38 2 0.77 8.15
 6 -27 2 25.63 10.72
 -2 19 3 888.29 34.88
 -2 50 3 7.78 9.92
 1 -18 4 17.4 4.65
 4 -30 5 20.95 8.54
 6 -33 6 8.1 9.9
 -3 25 7 38.16 9.05
 -3 44 7 -1.08 10.21
 -3 51 8 0.12 10.62
 5 -35 8 -0.02 9.19
 -3 13 9 83.18 10.72
 -3 56 9 3.2 10.15
 4 -35 9 4.78 9.06
 5 -36 9 32.14 9.51
 4 -36 10 66.7 9.9
 5 -37 10 4.71 9.13
 4 -37 11 0.75 8.7
 -4 31 13 9.77 10.44
 -4 32 13 8.59 11.14
 -4 33 13 5.9 11.34
 -4 34 13 9.37 11.18
 -4 35 13 6.1 11.2
 -4 23 14 26.44 10.45
 -4 18 15 0 9.91
 4 -40 15 0 8.78
 -4 15 16 79.7 10.78
 -3 -5 17 14.16 7.85
 2 -38 19 12.21 5.81
 -4 7 20 45.68 10.39
 -3 -8 20 14.16 8.96
 -4 6 21 2.24 11.09
 3 -41 21 -0.09 7.44
 -4 5 22 44.49 11.33
 -2 -19 22 23.6 7.15
 -4 4 23 1.4 9.83
 -3 -10 23 28.86 8.52
 1 -36 23 0.23 0.95
 -4 3 25 31.7 10.28
 -2 -20 26 4.91 6.84
 -3 -11 27 1.72 8.45
 -2 -20 27 2.59 7.01
 -3 -11 28 1.22 8.61
 -2 -20 28 7.69 7.3
 5 22 -11 9.21 9.48
 6 18 -11 -0.63 10.27
 7 19 -11 43 10.53
 4 18 -10 4.55 7.44
 6 10 -10 124.55 12.86
 4 10 -9 21.43 7.93
 5 6 -9 3.2 8.21
 7 5 -9 60.74 12.05
 5 1 -8 9.16 8.58
 7 0 -8 27.3 10.95
 7 -4 -7 3.63 10.96
 3 0 -6 275.27 14.14
 5 -7 -6 141.65 11.63
 6 -8 -6 -1.58 10.18
 3 -4 -5 -2.66 7.98
 4 -8 -5 131.41 11.58
 6 -11 -5 17.15 9.82
 2 -2 -4 263.17 12.44
 6 -14 -4 123.24 12.62
 4 -14 -3 379.06 18.51
 1 -2 -2 45.17 6.24
 6 -19 -2 32.56 11.32
 3 -16 -1 289.45 15.17
 4 -19 -1 561.54 24.4
 -1 14 0 232.64 10.65
 -2 29 2 425 19.14
 -2 30 2 15.3 7.89
 -2 39 2 30.89 8.01
 -2 40 2 6.07 8.31
 -2 51 3 16.57 10.3
 6 -30 4 3.1 9.78
 2 -26 6 61.93 7.2
 -3 24 7 199.72 12.61
 -3 45 7 32.3 10.96
 6 -34 7 11.37 9.91
 -3 17 8 31.52 9.91
 -3 52 8 24 10.36
 6 -35 8 8.81 10
 3 -33 9 128.84 9.91
 -3 9 10 72.55 10.33
 -3 6 11 13.59 8.83
 3 -36 12 51.5 8.81
 -4 29 13 29.37 11.58
 -4 30 13 14.67 10.37
 -4 39 13 5.06 11.06
 -4 40 13 22.28 10.64
 -4 41 13 12.37 10.82
 -4 22 14 23.96 10.68
 2 -35 14 60.47 7.6
 1 -33 16 100.59 6.51
 -4 12 17 167.69 13.11
 2 -37 17 -0.27 6
 4 -41 17 5.74 8.95
 -4 10 18 112.91 12.22
 -4 8 19 9.04 10.37
 -2 -18 20 24.02 6.71
 -3 -9 21 82.2 9.12
 -4 3 24 30.43 10.43
 -2 -20 25 -5.5 6.87
 -4 2 26 50.9 10.86
 -4 2 27 43.05 11.43
 -4 2 28 31.7 10.61
 -3 -11 29 -0.61 8.76
 -2 -20 29 5.64 7.31
 -3 -10 32 7.1 10.82
 6 19 -11 20.44 10.91
 7 11 -10 11.62 11
 2 23 -8 248.39 11.19
 6 0 -8 74.85 10.84
 5 -3 -7 13.34 9.62
 6 -4 -7 1.05 9.93
 5 -10 -5 147.23 12.15
 4 -11 -4 -4.29 8.37
 5 -13 -4 4.5 9.26
 -1 48 -1 1.38 8.3
 6 -21 -1 45.86 11.55
 4 -21 0 393.21 18.7
 6 -23 0 18.5 10.72
 4 -23 1 35.12 8.65
 -2 28 2 -1.64 8.51
 -2 41 2 178.34 11.64
 -2 18 3 70.16 8.04
 5 -28 3 14.28 10.42
 3 -26 4 133.24 9.62
 -2 8 5 1579.99 59.68
 5 -31 5 106.62 11.6
 -3 23 7 113.16 10.18
 -3 46 7 11.26 10.65
 -3 53 8 4.04 10.62
 -3 57 9 -3.07 10.89
 2 -30 9 33.28 6.64
 6 -36 9 3.3 10.2
 3 -34 10 9.48 8.14
 3 -35 11 61.37 8.89
 -4 27 13 14.98 10.47
 -4 28 13 43.79 10.71
 -4 42 13 7.25 10.86
 -4 43 13 2.53 9.95
 -3 1 13 73.35 8.74
 -2 -11 13 1.39 6.3
 -4 21 14 101.21 11.46
 5 -40 14 14.64 9.46
 -4 17 15 193.72 13.51
 -4 14 16 7.8 9.98
 -3 -4 16 186.95 11.75
 5 -42 18 -1.55 10.32
 4 -42 20 -6.33 9.28
 -4 5 21 100.34 11.5
 -4 4 22 4.98 9.72
 -4 2 25 33.53 10.73
 -3 -11 25 8.83 8.39
 -1 -27 26 -0.38 5.75
 -1 -27 27 4.94 5.95
 -3 -11 30 -0.08 9.21
 5 23 -11 26.38 9.66
 7 20 -11 3.46 10.12
 5 13 -10 1.67 8.12
 6 11 -10 0.3 10.7
 6 5 -9 31.32 10.68
 7 1 -8 0 11.22
 4 0 -7 46.34 9.31
 4 -4 -6 98.81 10.71
 7 -7 -6 -0.99 10.34
 1 2 -3 1185.99 44.4
 6 -16 -3 42.91 10.73
 5 -18 -2 -0.67 9.58
 -2 27 2 148.37 10.89
 -2 42 2 1.69 8.55
 -2 52 3 12.42 10
 -2 12 4 2337.92 87.4
 6 -31 5 -5.53 10.35
 3 -29 6 2.98 7.44
 4 -31 6 190.81 12.37
 -3 22 7 327.18 16.25
 -3 47 7 8.4 10.86
 -3 16 8 230.71 13.97
 -3 12 9 1171.49 45.9
 1 -26 9 50.94 5.27
 -2 -6 10 20.58 6.73
 -3 3 12 304.27 15.38
 -4 26 13 107.21 11.99
 -4 44 13 0.66 10.23
 -4 20 14 19.12 10.22
 4 -39 14 11.04 9.04
 -4 16 15 16.71 9.89
 -4 13 16 0.81 9.07
 5 -41 16 4.43 9.66
 -4 11 17 14.26 10.06
 -4 6 20 8.87 11.05
 -3 -10 22 96.55 9.81
 -4 3 23 13.86 9.72
 2 -39 23 -1.6 5.66
 -3 -11 24 4.97 8
 -2 -20 24 -1.51 6.83
 -1 -27 25 0.72 5.54
 -4 1 28 2.36 10.58
 -1 -27 28 7.88 6.18
 -2 -20 30 9.95 7.62
 -3 -10 33 3.67 10.87
 5 24 -11 25.93 9.34
 6 20 -11 2.57 10.22
 7 21 -11 27.12 10.29
 4 19 -10 97.39 8.83
 7 12 -10 0.23 10.96
 3 19 -9 12.54 6.09
 4 11 -9 91.43 9.18
 5 7 -9 205.19 12.64
 7 6 -9 4.65 10.99
 3 11 -8 11.8 7.89
 4 5 -8 1180.07 45.89
 5 2 -8 404.84 19.49
 6 -7 -6 128.34 12.37
 3 -7 -4 1131.92 43.84
 3 -13 -2 39.04 8.95
 4 -16 -2 78.11 9.39
 -1 21 -1 981.41 37.39
 -1 49 -1 5.83 8.55
 5 -20 -1 26.41 9.58
 2 -14 0 1377.41 52.1
 3 -18 0 15.14 8.76
 1 -11 1 991.37 37.38
 -2 43 2 94.31 10.13
 5 -26 2 112.92 11.95
 6 -28 3 22.64 11.34
 4 -28 4 97.2 9.68
 -2 4 6 156.4 9.39
 5 -32 6 1.66 9.95
 -3 48 7 40.4 11.06
 -2 1 7 14.43 6
 -3 54 8 5.52 10.67
 -2 -4 9 31.26 6.66
 -3 8 10 62.06 10.26
 2 -31 10 13.84 6.35
 -4 24 13 116.18 11.55
 -4 25 13 4.93 9.46
 2 -34 13 1.71 6.84
 5 -39 13 4.39 9.61
 -4 19 14 220.32 14.33
 -3 -3 15 4.92 8.79
 3 -38 15 26.07 7.97
 -2 -15 16 72.29 7.14
 -2 -16 17 23.24 6.17
 -3 -7 18 72.51 8.42
 -4 7 19 2.89 11.17
 -3 -8 19 14.96 7.97
 -4 2 24 22.28 10.12
 -4 1 26 -3.33 10.75
 -4 1 27 -2.1 10.61
 -3 -11 31 0.49 9.81
 6 21 -11 8.55 10.19
 5 14 -10 12.74 9.24
 6 12 -10 169.92 13.08
 7 13 -10 3.82 10.83
 6 6 -9 4.6 10.2
 6 1 -8 3.39 9.94
 6 -3 -7 62.98 10.43
 5 -6 -6 6.31 9.77
 6 -10 -5 41.49 10.91
 6 -13 -4 5.71 10.73
 3 -10 -3 1043.35 40.91
 5 -15 -3 48.34 9.89
 6 -18 -2 -6.14 10.86
 5 -22 0 126.01 11.42
 3 -20 1 18.77 9.47
 5 -24 1 164.68 12.71
 -2 26 2 7.07 8.42
 -2 44 2 -0.91 9.1
 3 -22 2 1.3 8.29
 6 -26 2 9.53 10.39
 -2 17 3 1554.26 58.88
 -2 53 3 46.39 10.4
 5 -29 4 165.25 12.74
 -3 33 6 220.49 13.92
 -3 34 6 2.27 8.33
 -3 35 6 53.66 9.11
 -3 36 6 11.34 8.46
 -3 37 6 -2.95 9.61
 6 -32 6 2.07 9.88
 -3 21 7 381.03 18.49
 -3 49 7 0.53 9.86
 4 -32 7 -2.17 9.71
 5 -33 7 2.14 9.83
 -3 55 8 0.1 10.42
 -3 11 9 34.99 9.76
 -3 5 11 582.02 25.16
 2 -32 11 5.22 6.17
 2 -33 12 132.48 8.77
 -4 23 13 17.77 9.39
 -4 15 15 70.93 10.5
 -2 -14 15 140.95 8.86
 -4 12 16 29.5 10.09
 4 -40 16 11.56 8.8
 -4 10 17 64.8 10.14
 -3 -6 17 5.18 7.74
 -2 -17 18 108.5 7.96
 4 -41 18 2.32 9.04
 3 -40 19 7.96 7.7
 -4 5 20 34.64 10.48
 -3 -9 20 112.99 10.37
 -4 4 21 39.49 10.68
 -2 -19 21 7.43 6.88
 -4 3 22 16.47 10.47
 -4 2 23 0.88 10.28
 -3 -11 23 7.37 8.17
 -4 1 25 9.5 11.05
 -3 -12 27 4.48 8.51
 -3 -12 28 3.44 8.5
 -1 -27 29 2.79 5.97
 -2 -20 31 3.15 7.54
 -3 -11 32 2.93 10.1
 5 25 -11 8.87 9.5
 6 22 -11 35.51 10.56
 4 20 -10 25.31 7.65
 7 7 -9 58.04 11.19
 7 2 -8 12.79 10.9
 2 14 -7 678.36 26.42
 5 -2 -7 299.64 16.23
 7 -6 -6 -3.25 10.67
 4 -7 -5 112.65 11.34
 5 -9 -5 194.41 13.4
 0 23 -4 400.84 15.73
 5 -12 -4 36.49 9.28
 4 -13 -3 -5.85 8.86
 6 -20 -1 25.09 11.31
 -2 25 2 62.19 9.12
 -2 45 2 120.14 10.72
 -1 4 2 465.07 19.14
 4 -26 3 385.25 18.36
 6 -29 4 5.3 9.9
 2 -24 5 61.73 8.06
 -3 31 6 380.34 18.38
 -3 32 6 -1.16 8.66
 -3 38 6 17.2 9.53
 -3 39 6 50.37 9.76
 -3 40 6 2.63 9.91
 -3 50 7 27.37 11.16
 -1 -10 7 0.5 3.64
 1 -23 7 70.51 6.35
 3 -30 7 1.91 7.34
 6 -33 7 12.84 10.5
 -3 15 8 45.49 10.49
 -1 -12 8 180.23 8.28
 -4 31 12 10.51 10.99
 -4 32 12 16.71 11.32
 -4 33 12 10.25 10.58
 -4 34 12 72.96 11.52
 -4 38 12 63.54 11.8
 -4 39 12 -1.2 11.01
 -4 40 12 23.66 11.38
 5 -38 12 12.01 9.66
 -4 22 13 53.68 9.89
 -4 18 14 -0.54 9.78
 5 -40 15 12.07 9.68
 3 -39 17 9.91 7.75
 -4 6 19 1.45 10.23
 -1 -25 19 0.48 4.88
 -3 -10 21 11.75 8.61
 -4 1 24 6.35 10.06
 -1 -27 24 0 5.39
 -3 -12 26 18.09 8.57
 -4 0 27 51.57 11.26
 -4 0 28 28.32 10.9
 -3 -12 29 19 8.96
 5 26 -11 12.1 9.51
 5 15 -10 74.34 9.23
 6 13 -10 -5.41 10.16
 7 14 -10 5.53 10.23
 3 20 -9 113.9 8.23
 4 12 -9 65.92 8.17
 5 8 -9 14.31 8.54
 2 24 -8 116.74 7.29
 3 1 -6 1.7 7.5
 3 -3 -5 670.58 27.5
 4 -10 -4 443.37 21.12
 2 -5 -3 1622.78 60.97
 6 -15 -3 1.94 10.04
 4 -18 -1 18.7 8.05
 6 -22 0 5.78 10.91
 -1 8 1 825.35 31.64
 -2 46 2 4.74 8.89
 0 -9 3 869 32.1
 5 -27 3 35.01 10.88
 -2 7 5 247.9 12.72
 3 -27 5 83.37 8.59
 4 -29 5 78.96 9.31
 -3 29 6 204.5 11.88
 -3 30 6 3.1 8.92
 -3 41 6 111.3 11.25
 -3 42 6 14.14 10.41
 -3 20 7 172.84 12.46
 -3 51 7 0.5 10.14
 2 -27 7 192.55 10.56
 -3 56 8 -0.07 10.2
 -2 -2 8 572.43 23.1
 4 -33 8 136.94 11.68
 5 -34 8 32.27 9.72
 6 -34 8 1.77 10.34
 5 -35 9 -0.54 9.2
 6 -35 9 13 10.38
 5 -36 10 11.65 9.36
 6 -36 10 0 10.18
 -1 -17 11 294.55 12.37
 5 -37 11 1.11 9.55
 -4 29 12 -1.58 11.09
 -4 30 12 11.8 10.33
 -4 41 12 -0.34 10.88
 -4 42 12 8.41 10.85
 -3 2 12 28.25 8.4
 -2 -10 12 224.79 12.07
 4 -37 12 -0.4 8.87
 -3 0 13 55.11 8.65
 -4 17 14 195.95 13.5
 -4 14 15 1.49 9.5
 -3 -5 16 1.76 7.73
 -4 9 17 77.88 10.37
 5 -41 17 4.42 9.99
 -2 -18 19 2 6.21
 1 -35 20 1.02 3.55
 -4 3 21 81.45 11.69
 -4 0 26 86.98 12.4
 -3 -12 30 32.73 9.68
 5 27 -11 47.8 10.06
 6 23 -11 2.81 10.88
 4 21 -10 43.98 7.85
 6 7 -9 57.46 10.8
 7 8 -9 0.42 10.53
 3 12 -8 847.25 33.44
 4 6 -8 13.72 8.27
 5 3 -8 93.12 10.14
 6 2 -8 51.26 10.86
 7 3 -8 42.73 11.55
 3 6 -7 62.01 8.6
 4 -3 -6 1.18 8.96
 6 -6 -6 -4.97 10.49
 2 3 -5 92.71 6.81
 5 -17 -2 218.3 13.64
 -1 20 -1 84.02 6.66
 1 -5 -1 227.47 11.09
 2 -11 -1 1417.05 53.52
 3 -15 -1 0.84 9
 -1 13 0 30.47 5.46
 1 -8 0 133.02 8.06
 4 -20 0 1.38 8.44
 2 -16 1 935.07 36.12
 4 -22 1 98.44 10.29
 -2 24 2 11.54 8.68
 -2 47 2 34.95 9.81
 6 -27 3 6.68 11.17
 -2 11 4 303.4 14.34
 5 -30 5 0.97 10.5
 6 -30 5 -2.05 10.41
 -3 43 6 75.5 10.76
 -3 14 8 732.23 30.83
 4 -34 9 24.34 9.5
 -3 7 10 202.35 13.31
 4 -36 11 104.84 10.48
 -4 27 12 6.45 10.09
 -4 28 12 113.52 11.45
 -4 43 12 1.92 10.82
 -4 44 12 -1.19 10.6
 -4 21 13 35.88 9.61
 -2 -13 14 4.56 5.82
 -4 11 16 15.99 9.98
 2 -36 16 147.18 9.54
 -4 4 20 62.2 10.59
 2 -38 20 0.83 5.88
 -4 2 22 30.34 10.2
 -3 -11 22 5.11 8.38
 -4 1 23 -2.91 10.23
 -4 0 25 64.28 11.8
 -2 -21 26 19.52 7.04
 -2 -21 27 4.74 7
 -2 -21 28 -1.83 7.21
 -3 -12 31 33.47 10.11
 -3 -11 33 4.3 10.69
 5 28 -11 3.5 9.32
 6 24 -11 67.28 10.78
 6 14 -10 86.8 11.51
 7 15 -10 27.39 11.23
 5 -1 -7 8.12 9.23
 7 -1 -7 0 10.47
 5 -5 -6 167.58 12.41
 7 -5 -6 3.21 10.59
 6 -9 -5 163.61 13.41
 1 7 -4 131.72 6.8
 6 -12 -4 174.88 13.33
 2 -8 -2 17.86 5.84
 6 -17 -2 29.06 10.47
 5 -19 -1 77.36 10.26
 -2 16 3 325.15 15.2
 -3 44 6 -3.87 10.6
 -3 19 7 492.23 22.04
 -3 52 7 8.38 10.75
 -3 57 8 2.25 10.41
 3 -31 8 151.11 10.23
 -3 10 9 687.08 28.85
 1 -27 10 129.28 7.24
 4 -35 10 3.12 9.15
 -3 4 11 204.03 13.32
 -4 26 12 202.43 14.29
 -4 45 12 2.5 10.49
 -4 20 13 4.33 9.88
 -4 16 14 50.47 10.26
 5 -39 14 -0.88 10.72
 -4 13 15 6.59 9.57
 -3 -4 15 103.13 9.76
 1 -32 15 4.16 4.47
 4 -39 15 6.75 8.93
 1 -34 18 9.5 4.2
 -4 5 19 -11.02 10.89
 4 -41 19 -0.33 9.28
 -2 -20 22 8.96 6.89
 0 -32 23 4.26 3
 -4 0 24 26.47 10.15
 -3 -12 24 110.98 10.2
 -4 -1 27 3.23 10.41
 -4 -1 29 7.02 10.84
 -2 -21 29 4.12 7.27
 6 25 -11 4.74 9.97
 4 22 -10 146.99 10.27
 5 16 -10 16.12 8.4
 7 16 -10 1.62 10.73
 3 21 -9 1.27 6.07
 4 13 -9 31.01 7.58
 5 9 -9 84.59 10.17
 6 8 -9 20.12 10.22
 7 9 -9 64.2 11.37
 5 -8 -5 120.8 10.92
 7 -8 -5 15.26 10.59
 2 -1 -4 42.16 6.33
 5 -14 -3 0.08 9.28
 4 -15 -2 112.22 10.67
 5 -21 0 -1.52 9.21
 5 -23 1 2.1 9.07
 -2 48 2 -3.18 9.85
 2 -18 2 19.64 7.06
 6 -25 2 -2.09 10
 2 -20 3 227.9 12.09
 3 -25 4 103.78 9.15
 -3 26 6 126.74 10.67
 -3 45 6 51.06 11.37
 4 -30 6 5.33 8.38
 5 -31 6 53.07 10.81
 6 -31 6 9.04 10.33
 -3 53 7 12.38 10.96
 -4 25 12 -2.89 9.69
 -4 46 12 7.87 10.74
 -4 19 13 107.5 11.1
 3 -36 13 127.89 10.44
 -4 10 16 6.9 9.6
 -4 8 17 10.66 9.85
 -3 -7 17 47.42 8.44
 4 -40 17 27.27 9.26
 -4 6 18 6.77 9.81
 -3 -8 18 21.11 7.76
 5 -41 18 8.8 10.55
 -3 -9 19 98.43 9.48
 -3 -10 20 3.37 8.29
 -2 -19 20 15.9 6.63
 3 -40 20 12.01 7.86
 -4 2 21 53.87 11.25
 -1 -27 23 27.32 5.49
 -2 -21 25 53.89 7.54
 -4 -1 26 -0.77 11.44
 -3 -13 28 3.51 8.47
 -3 -12 32 9.63 10.23
 6 15 -10 -5.57 10.86
 4 7 -8 827.67 33.24
 5 4 -8 70.19 9.79
 6 3 -8 26.87 10.63
 7 4 -8 -3.33 10.97
 6 -5 -6 187.27 13.9
 7 -4 -6 22.43 10.79
 4 -6 -5 2.04 9.05
 3 -6 -4 47.55 8.63
 5 -11 -4 99.21 11.09
 6 -14 -3 106.88 11.86
 -1 35 -2 22.99 6.53
 -1 36 -2 131.51 8.89
 3 -12 -2 1105.42 43.14
 6 -19 -1 104.08 12.04
 3 -17 0 282.5 15.06
 6 -21 0 95.43 12.3
 6 -23 1 22.87 10.7
 -2 49 2 3.96 9.79
 4 -27 4 17.7 8.43
 5 -28 4 1.75 10.17
 6 -28 4 36.93 10.52
 -3 25 6 6 8.89
 -3 46 6 -2.42 10.44
 -3 47 6 16.2 10.65
 -2 3 6 83.11 7.48
 -1 -8 6 308.52 12.57
 -3 18 7 4.1 9.17
 -2 0 7 408.78 17.28
 -3 13 8 17.49 10.11
 3 -32 9 -5.67 7.61
 -3 6 10 20.53 9.69
 -4 24 12 229.35 14
 -3 1 12 32.36 9.3
 3 -35 12 10.14 8.57
 -3 -1 13 73.62 8.71
 -2 -12 13 853.69 33.19
 5 -38 13 5.73 9.7
 -4 15 14 40.42 10.06
 -4 12 15 5.18 9.58
 -1 -22 15 16.23 4.21
 3 -38 16 12.7 7.98
 5 -40 16 9.7 9.98
 2 -37 18 4.23 6.12
 -4 3 20 7 10.77
 -4 1 22 2.23 9.83
 -4 0 23 17.22 10.17
 -3 -12 23 75.3 9.13
 -4 -1 25 6.19 10.91
 -3 -13 26 -4.21 8.29
 -3 -13 27 1.84 8.38
 -3 -13 29 5.8 8.6
 -2 -21 30 5.52 7.63
 4 23 -10 12.67 7.37
 5 17 -10 155.37 11.47
 7 17 -10 57.62 10.85
 5 10 -9 43.27 8.85
 7 10 -9 4.01 10.28
 2 25 -8 59.77 5.41
 2 15 -7 108.73 7.39
 7 0 -7 40.11 11.82
 3 2 -6 109.99 9.79
 4 -2 -6 208.65 13.43
 6 -8 -5 -2.15 9.86
 4 -9 -4 2.27 10.12
 6 -11 -4 0.54 9.97
 3 -9 -3 267.62 14.83
 4 -12 -3 244.59 14.67
 -1 33 -2 148.59 9.15
 -1 34 -2 11.39 6.37
 -1 37 -2 3.21 6.63
 -1 38 -2 107.88 8.4
 -1 39 -2 17.41 6.98
 5 -16 -2 49.04 9.43
 -1 19 -1 1465.35 54.96
 4 -17 -1 482.89 21.21
 1 -13 2 11.75 4.4
 -2 15 3 1145.27 43.96
 -2 10 4 1475.55 55.82
 -3 24 6 109.85 10.13
 3 -28 6 82.12 9.08
 -3 54 7 9.7 10.32
 5 -32 7 0.87 9.31
 6 -32 7 -1.13 10.62
 2 -28 8 243.25 12.24
 -3 9 9 1.4 10.06
 -2 -5 9 1541.68 58.13
 -2 -7 10 835.53 32.52
 3 -33 10 224.17 12.92
 -4 32 11 3.67 10.85
 -4 33 11 4.13 10.84
 -4 36 11 108.2 12.7
 -4 37 11 2.05 11.5
 -4 38 11 71.87 12.1
 -4 39 11 3.47 10.87
 -4 40 11 38.63 11.53
 3 -34 11 34.01 8.81
 -4 23 12 5.38 9.54
 -4 18 13 9.85 9.87
 -1 -21 14 301.68 12.51
 4 -38 14 2.54 8.92
 -4 9 16 80.34 10.77
 -3 -6 16 3.08 7.95
 3 -39 18 14.34 7.83
 -4 4 19 34.22 11.26
 4 -41 20 2.26 9.51
 -3 -11 21 14.83 8.29
 -2 -21 24 51.13 7.42
 -4 -2 27 39.52 10.81
 -4 -2 29 7.06 11.48
 -3 -13 30 -0.47 9.1
 6 16 -10 25.68 11.08
 7 18 -10 0.24 10.14
 3 22 -9 389.4 16.8
 6 9 -9 16.48 11.07
 3 13 -8 28.63 7.7
 6 4 -8 21.04 11.29
 7 5 -8 59.88 11.93
 3 7 -7 130.18 10.03
 5 -4 -6 21.79 9
 3 -2 -5 11.61 8
 7 -7 -5 6.62 10.49
 -1 32 -2 3.4 6.45
 -1 40 -2 5.4 6.82
 3 -19 1 671.8 27.93
 -2 50 2 -1.41 9.91
 3 -21 2 757.33 30.9
 -1 0 3 9713.81 357.69
 4 -25 3 -2.22 8.37
 5 -26 3 37 9.97
 6 -26 3 59.07 12.14
 -1 -3 4 2431.68 90.01
 -2 6 5 -4.3 6.56
 -3 23 6 122.02 9.99
 -3 48 6 1.76 10.16
 1 -21 6 210.01 10.07
 2 -25 6 15.27 6.66
 -3 17 7 363.15 18.62
 -3 55 7 18.67 11.24
 4 -31 7 267.43 15.33
 5 -33 8 -1.57 9.92
 6 -33 8 26.18 10.49
 6 -34 9 -1.54 11.22
 6 -35 10 6.95 11.23
 -4 29 11 4.17 9.74
 -4 30 11 -1.8 10.85
 -4 31 11 17.3 10.31
 -4 41 11 8.42 11.13
 -4 42 11 11.12 10.7
 -3 3 11 241.13 14.3
 -4 22 12 119.83 11.71
 -4 17 13 135.75 11.23
 -4 14 14 34.97 9.4
 -4 11 15 19.86 8.95
 2 -35 15 18.73 6.88
 -1 -23 16 5.51 4.07
 -4 5 18 47.04 10.18
 5 -41 19 6.47 10.91
 -4 1 21 19.04 10.29
 -4 -1 24 2.8 9.87
 -4 -2 26 61.11 11.44
 -3 -13 31 4.45 9.73
 4 24 -10 169.54 10.77
 5 18 -10 3.15 9.09
 4 14 -9 30.98 8.08
 7 11 -9 18.24 10.59
 5 5 -8 128.59 10.9
 1 21 -6 951.33 35.24
 6 -4 -6 1.69 9.76
 7 -3 -6 3.01 11.43
 1 13 -5 48.46 3.79
 0 22 -4 19.35 3.7
 5 -13 -3 1.69 9.02
 -1 31 -2 483.16 20.31
 -1 41 -2 63.74 7.52
 6 -16 -2 29.4 10.74
 5 -18 -1 1.23 9.53
 2 -13 0 4.9 6.19
 4 -19 0 650.29 27.44
 -2 51 2 20.1 10.23
 4 -23 2 17.54 8.91
 5 -29 5 132.68 12.76
 6 -29 5 -7.95 10.62
 -3 49 6 -3.79 10.19
 -3 12 8 815.53 33.57
 5 -34 9 13.65 10.15
 5 -35 10 14.25 9.57
 -4 28 11 103.12 11.18
 -4 43 11 5.73 10.99
 -4 44 11 0 10.4
 1 -28 11 268.32 11.73
 5 -36 11 1.43 9.49
 -4 21 12 -0.83 9.56
 1 -31 14 171.25 8.44
 -3 -5 15 33.91 8.18
 5 -39 15 -0.65 9.72
 -2 -16 16 42.55 6.44
 -2 -17 17 210.98 10.9
 5 -40 17 4.09 10.08
 -4 3 19 4.37 10.5
 -4 2 20 87.29 11.77
 3 -40 21 12 8.03
 -4 0 22 41.09 10.39
 -3 -12 22 114.57 9.48
 -3 -13 24 1.83 8.2
 -4 -2 25 48.93 10.52
 6 17 -10 3.11 10.47
 7 19 -10 71.55 11.66
 5 11 -9 9.24 8.93
 6 10 -9 87.56 11.6
 4 8 -8 -1.11 7.47
 7 1 -7 9.43 10.79
 5 -7 -5 399.04 19.51
 5 -10 -4 13.52 9.74
 2 -4 -3 1.85 5.71
 6 -13 -3 -0.82 10
 -1 30 -2 34.19 7.16
 -1 42 -2 2.39 7.02
 6 -18 -1 -1.19 11.24
 5 -20 0 15.88 9.21
 4 -21 1 252.98 14.31
 5 -22 1 128.27 11.63
 4 -28 5 72.27 9.36
 -3 22 6 40.36 8.98
 -3 50 6 3.91 10.93
 -3 16 7 161.7 12.96
 -3 56 7 -0.21 10.35
 3 -29 7 57.06 8.27
 -2 -3 8 1062.45 40.65
 4 -32 8 5.1 9.47
 -3 8 9 128.1 11.59
 -3 5 10 282.14 15.69
 -4 27 11 15.2 9.9
 -4 45 11 3.61 10.78
 -4 46 11 16.24 10.81
 -4 16 13 85.27 10.74
 -4 13 14 -2.46 9.43
 -4 10 15 2.26 9.52
 -4 8 16 -0.59 9.56
 4 -39 16 3.33 8.91
 -3 -9 18 65.34 8.31
 4 -40 18 8.85 9.18
 -2 -20 21 17.39 6.76
 2 -38 21 0.89 5.89
 -4 -1 23 6.15 9.81
 -2 -21 23 48.09 7.59
 -4 -3 29 3.45 10.65
 -3 -13 32 -2.88 10.12
 4 25 -10 6.25 7.15
 5 19 -10 188.31 12.5
 6 18 -10 2.55 10.63
 7 20 -10 -3.8 10.29
 3 23 -9 10.38 6.22
 7 12 -9 -1.14 10.45
 2 26 -8 318.52 13.2
 6 5 -8 122.07 12.21
 7 6 -8 5.62 12.25
 2 9 -6 8.34 5.39
 2 4 -5 1104.26 41.85
 4 -5 -5 73.32 10.24
 6 -7 -5 199.58 14.38
 7 -6 -5 2.59 11.67
 6 -10 -4 81.48 11.75
 7 -9 -4 15.07 11.42
 -1 29 -2 704.11 27.99
 -1 43 -2 112.87 9.09
 4 -14 -2 238.54 13.72
 3 -14 -1 718.11 29.43
 -1 12 0 185.49 9.16
 6 -20 0 8.38 11.09
 -2 33 1 298.22 14.7
 -2 34 1 64.23 8.61
 -2 35 1 153.97 10.51
 -2 36 1 96.59 9.54
 -2 37 1 13.66 7.95
 -2 38 1 89.92 9.34
 -2 39 1 11.1 7.87
 6 -22 1 3.49 11.09
 -2 52 2 -0.83 9.8
 -2 14 3 230.39 12.12
 6 -27 4 1.34 10.39
 -3 33 5 313.81 16.81
 -3 34 5 3.97 8.74
 -3 35 5 43.46 9.27
 -3 36 5 8.39 8.75
 -3 37 5 1.48 8.69
 -3 38 5 2.06 8.93
 -3 39 5 54.65 10.31
 3 -26 5 297.58 15.12
 -3 51 6 7.55 10.56
 5 -30 6 7.99 10.48
 6 -30 6 2.38 10.55
 1 -24 8 0.8 5.43
 2 -29 9 8.47 6.56
 4 -33 9 33.98 9.51
 -4 26 11 204.68 13.58
 -4 47 11 -0.02 10.2
 -4 20 12 16.4 9.16
 -3 0 12 36.1 9.33
 1 -29 12 1.11 4.49
 4 -36 12 41.46 9.66
 -1 -20 13 12.92 3.96
 1 -30 13 6.35 4.35
 5 -38 14 29.42 10.05
 -2 -15 15 85.95 7.27
 3 -37 15 6.86 7.88
 -3 -8 17 32 7.76
 -1 -24 17 185.16 8.83
 -4 4 18 47.29 10.07
 -2 -18 18 -3.37 5.76
 -3 -10 19 23.71 7.93
 -3 -11 20 11.17 8.25
 -1 -26 20 49.35 5.41
 -4 -2 24 16.44 10.49
 -4 -3 26 1.44 10.06
 -4 -3 27 -4.6 10.63
 -3 -14 27 7.76 8.4
 -3 -14 28 4.35 8.41
 -3 -14 29 6.64 8.57
 4 15 -9 304.91 15.27
 6 11 -9 9.67 11.24
 3 14 -8 778.35 30.86
 5 6 -8 10.65 9.65
 7 2 -7 18.57 11.21
 4 -1 -6 -2.5 9.45
 5 -3 -6 126.15 11.18
 3 -5 -4 1636.14 62.15
 4 -8 -4 78.56 10.82
 4 -11 -3 84.45 10.63
 -1 44 -2 12.33 7.31
 5 -15 -2 43.93 10.08
 2 -10 -1 318.22 14.5
 -2 32 1 33.56 7.89
 -2 40 1 28.69 8.09
 -2 41 1 145.9 10.82
 1 -15 3 926.04 34.99
 5 -27 4 30.86 10.7
 -3 31 5 509.68 22.69
 -3 32 5 6.21 8.79
 -3 40 5 21.35 9.78
 -3 41 5 132.64 11.55
 -3 42 5 8.02 10.08
 -3 21 6 232.74 14.24
 -3 52 6 15.24 10.53
 -2 2 6 2463.08 91.81
 6 -31 7 25.98 10.09
 -3 11 8 10.98 10.01
 4 -34 10 70.91 10.02
 -4 25 11 0 8.94
 -4 48 11 34.87 10.8
 -3 2 11 390.77 18.59
 4 -35 11 4.31 9.34
 -4 19 12 18.14 9.9
 -2 -11 12 289.45 13.79
 -4 15 13 3.13 9.34
 -4 12 14 146.39 11.76
 2 -34 14 15.18 7.1
 -4 7 16 210.12 13.62
 -4 1 20 0.35 10.72
 -4 0 21 74.84 11.56
 -4 -1 22 2.81 10.27
 -1 -27 22 29.11 5.35
 3 -40 22 12.97 8.18
 -3 -13 23 0 8.11
 -3 -14 26 29.25 8.53
 -2 -22 27 7 7.08
 -1 -28 27 7.12 5.96
 -2 -22 28 40.37 7.81
 -3 -14 30 25.62 9.4
 4 26 -10 117.2 9.35
 5 20 -10 1.34 8.37
 6 19 -10 -1.73 10.3
 7 21 -10 36.56 10.82
 5 12 -9 84.41 9.96
 7 13 -9 0.5 10.18
 7 7 -8 48.32 11.64
 3 8 -7 71.67 9.12
 6 1 -7 1.56 10.3
 3 3 -6 223.85 12.52
 6 -3 -6 72.57 11.29
 2 0 -4 448.41 18.54
 -1 28 -2 110.12 8.66
 -1 45 -2 73.4 8.49
 1 -1 -2 29.74 5.43
 2 -7 -2 2615.06 97.35
 3 -11 -2 11.03 8.61
 6 -15 -2 6.45 10.68
 4 -16 -1 133.61 11.04
 -2 31 1 481.37 20.83
 -2 42 1 1.73 7.95
 -1 7 1 776.26 29.8
 2 -15 1 197.22 10.61
 6 -25 3 4.26 10.59
 -2 9 4 778.77 30.6
 4 -26 4 380.97 18.36
 -3 43 5 102.53 11.39
 2 -23 5 136.67 9.69
 4 -29 6 149.52 11.49
 -3 15 7 131.51 11.6
 5 -31 7 24.11 10.33
 3 -30 8 3.74 7.35
 6 -32 8 0.87 10.9
 -4 35 10 3.69 10.29
 -4 36 10 103.25 12.56
 -4 37 10 2.37 11.3
 -4 38 10 59.6 12.05
 2 -30 10 15.75 6.49
 -4 24 11 236.76 14.46
 5 -37 13 2.58 9.82
 -3 -4 14 70.53 8.67
 -2 -14 14 535.93 21.84
 -4 9 15 131.58 11.48
 4 -38 15 1.3 9.17
 -3 -7 16 1.49 7.71
 5 -39 16 -6.15 10.03
 3 -38 17 -0.02 8.02
 5 -40 18 -0.78 10.32
 -4 2 19 159.14 13.4
 -2 -19 19 104.18 8.15
 3 -39 19 4.1 7.96
 -3 -12 21 57.62 9.01
 -4 -2 23 3.71 10.69
 -4 -3 25 33.13 10.44
 -2 -22 26 3.22 6.76
 -1 -28 26 8.15 5.65
 -1 -28 28 -1.17 5.94
 -2 -22 29 20.8 7.4
 -3 -14 31 22.57 9.88
 4 27 -10 67.5 8.13
 7 22 -10 -4.55 10.07
 3 24 -9 425.38 18.03
 4 9 -8 270 14.11
 6 6 -8 7.1 10.37
 2 16 -7 145.18 8.58
 3 -1 -5 122.57 9.78
 5 -6 -5 38.28 9.98
 6 -6 -5 7.27 9.96
 7 -5 -5 12.68 11.5
 7 -8 -4 8.58 10.45
 1 3 -3 2090.64 77.51
 3 -8 -3 398.47 18.33
 5 -12 -3 2.47 10.17
 6 -12 -3 171.12 13.3
 5 -17 -1 114.65 11.1
 6 -17 -1 102.92 12.68
 3 -16 0 180.64 11.94
 -2 30 1 2.38 7.43
 -2 43 1 92.68 10.08
 -2 44 1 -3.91 8.97
 -1 3 2 299.05 13.47
 5 -25 3 -0.29 9.5
 1 -17 4 -4.82 4.51
 3 -24 4 117.52 9.85
 -3 29 5 340.43 17.24
 -3 44 5 1.64 10.72
 -3 45 5 109.17 11.82
 -2 5 5 473.67 19.87
 -1 -6 5 22.08 4.34
 6 -28 5 29.32 10.12
 -3 20 6 25.1 10.01
 -3 53 6 31.08 10.69
 -2 -1 7 17.96 6.38
 -3 7 9 4.71 9.67
 6 -33 9 27.79 10.73
 -4 39 10 8.35 11.16
 -4 40 10 23.5 11.22
 -4 41 10 17.78 11.22
 6 -34 10 -5.52 10.3
 -4 23 11 -2.34 9.83
 -4 18 12 3.31 8.66
 -4 14 13 151.26 12.1
 2 -33 13 128.66 9.18
 -4 11 14 48.04 10.2
 3 -36 14 93.18 9.49
 2 -36 17 106.84 8.4
 -4 3 18 6.64 9.4
 4 -40 19 9.61 9.36
 -4 -3 24 44 10.32
 -4 -4 28 13.72 11.12
 -4 -4 29 1.59 10.53
 -4 -4 30 2.64 11
 -2 -22 30 5.66 7.55
 5 21 -10 114.25 10.67
 6 20 -10 6.38 10.3
 7 23 -10 11.8 11.51
 4 16 -9 4.58 8.17
 6 12 -9 132.95 12.85
 7 14 -9 -0.07 10.24
 7 8 -8 12.09 10.76
 7 3 -7 36.18 11.94
 5 -2 -6 180.45 12.79
 4 -4 -5 249.6 14.49
 5 -9 -4 336.43 17.34
 6 -9 -4 56.78 11.55
 -1 27 -2 423.89 18.16
 -1 46 -2 6.53 7.59
 4 -18 0 4.61 8.67
 5 -19 0 6.63 9.18
 6 -19 0 148.57 13.61
 -2 29 1 446.67 19.83
 -2 45 1 69.67 10.22
 6 -21 1 91.4 12.53
 -2 19 2 927.67 36.42
 -2 13 3 482.65 20.35
 -3 28 5 11.6 9.43
 -3 46 5 -3.51 10.71
 5 -28 5 7.73 10.6
 -3 54 6 4.41 10.68
 -3 14 7 840.53 34.26
 2 -26 7 179.6 10.22
 4 -30 7 5.05 8.91
 -3 10 8 639.53 27.24
 5 -32 8 5.66 9.57
 5 -33 9 9.3 9.64
 -4 30 10 8.13 10.01
 -4 31 10 100 11.33
 -4 42 10 -4.03 11.11
 -4 43 10 27.94 10.97
 -4 44 10 3.95 11.68
 -3 4 10 250 14.76
 -1 -16 10 404.27 15.97
 -4 22 11 194.92 13.79
 2 -31 11 85.07 7.76
 -4 17 12 39.9 9.29
 2 -32 12 1.94 6.38
 5 -36 12 0 8.38
 -4 8 15 13.13 9.99
 -3 -6 15 0.79 7.84
 -4 6 16 -3.14 9.01
 4 -39 17 3.98 9.09
 2 -37 19 2.96 6.02
 -4 0 20 79.8 11.71
 -4 -1 21 14.99 10.5
 -3 -13 22 0.1 8.11
 -3 -14 24 70.9 9.15
 -2 -22 25 4.84 6.93
 -1 -28 25 37.05 5.86
 -4 -4 26 16.14 10.02
 -3 -14 32 8.98 10.26
 4 28 -10 40.06 7.85
 5 22 -10 10 9.57
 6 21 -10 -0.61 10.28
 5 13 -9 -0.75 8.42
 2 27 -8 123.11 6.87
 3 15 -8 56.85 8.25
 5 7 -8 106.21 11.27
 6 2 -7 8.08 10.42
 6 -2 -6 6.79 10.13
 4 -13 -2 51.27 9.83
 -2 28 1 29.08 8.73
 -2 46 1 -3.18 8.89
 1 -10 1 306.66 12.96
 3 -18 1 -1.49 8.51
 4 -20 1 52.92 8.96
 5 -21 1 8.17 9.72
 2 -17 2 -0.24 6.39
 4 -22 2 195.54 12.6
 3 -22 3 112.42 9.91
 6 -26 4 99.32 11.98
 -3 47 5 55.21 11.86
 -3 19 6 554.25 24.71
 3 -27 6 -2.24 7.85
 6 -29 6 12.19 10.08
 -2 -6 9 7.82 6.2
 3 -31 9 152.44 10.59
 -4 28 10 29.53 9.41
 -4 29 10 86.72 11.18
 -4 45 10 11.69 10.56
 -2 -8 10 65.65 7.26
 5 -34 10 10.29 10.09
 -4 21 11 2.32 8.81
 5 -35 11 12.03 10.69
 -3 -1 12 39.36 8.77
 -4 13 13 2.59 9.55
 3 -35 13 -1.77 8.28
 4 -37 14 1.57 8.97
 5 -38 15 32.43 10.18
 -4 4 17 29.61 9.53
 -4 1 19 -3.82 10.1
 5 -40 19 2.51 10.71
 -2 -20 20 3.11 6.46
 -4 -2 22 30.27 10.2
 2 -38 22 23.16 6.45
 -4 -4 25 20.31 10.54
 4 29 -10 99.89 9.1
 3 25 -9 4.7 6.23
 4 17 -9 308.23 15.54
 6 13 -9 4.26 10.99
 7 15 -9 27.28 11.26
 4 10 -8 5.82 7.9
 6 7 -8 119.15 12.9
 7 9 -8 54.78 11.35
 7 4 -7 7.96 11.46
 7 -4 -5 50.74 11.94
 4 -7 -4 0.62 9.84
 -1 47 -2 50.46 8.51
 5 -14 -2 138.29 12.02
 6 -14 -2 100.89 12.17
 -2 27 1 167.25 11.43
 3 -20 2 1.51 8.77
 2 -19 3 596.21 24.24
 -3 48 5 2.84 10.62
 4 -27 5 49.02 8.97
 -3 55 6 23.14 10.55
 5 -29 6 17.28 10.18
 6 -30 7 2.89 10.18
 0 -19 8 78.45 3.86
 -4 27 10 52.56 10.58
 -4 46 10 7.13 10.87
 -4 47 10 8.29 11.38
 0 -22 10 111.32 5
 3 -32 10 6.51 7.97
 -3 1 11 62.37 9.65
 3 -33 11 173.73 11.84
 -4 16 12 87.95 10.77
 3 -34 12 64.42 9.22
 -2 -13 13 0.31 5.89
 -4 10 14 121.41 11.19
 -3 -9 17 31.04 7.65
 5 -39 17 4.45 10
 -4 2 18 113.71 11.18
 -3 -10 18 73.56 8.48
 -1 -25 18 3.4 4.26
 -5 23 19 3.82 9.91
 -3 -11 19 21.01 7.86
 -5 20 20 1.3 11.24
 -4 -3 23 14.56 9.78
 -2 -22 24 -1.5 6.62
 -3 -15 27 14.77 8.47
 -4 -5 28 14.69 10.93
 -3 -15 28 16.45 8.38
 -4 -5 29 17.48 10.42
 -3 -15 29 17.22 8.71
 5 23 -10 27.65 9.2
 6 22 -10 31.56 11.38
 5 14 -9 136.76 11.14
 7 16 -9 -1.19 11.06
 3 9 -7 227.14 12.84
 5 3 -7 8.22 9.1
 2 10 -6 2615.47 97.16
 5 -5 -5 441.57 21.15
 6 -5 -5 178.59 13.84
 3 -4 -4 3.75 7.6
 7 -7 -4 23.7 11.16
 4 -10 -3 241.85 14.19
 6 -11 -3 3.06 9.96
 -1 26 -2 416.84 17.74
 -1 48 -2 26.04 8.5
 3 -13 -1 0.93 7.99
 -2 18 2 0.23 7.23
 6 -24 3 69.1 11.16
 -2 8 4 264.48 13.26
 5 -26 4 -1.52 10.34
 -3 49 5 6.33 10.78
 -3 18 6 -3.61 9.95
 -3 13 7 6.81 9.6
 -2 -4 8 151.77 8.97
 4 -31 8 169.76 12.95
 -3 6 9 89.58 10.56
 -4 26 10 108.84 11.2
 -4 48 10 7.68 10.56
 -4 20 11 28.42 9.85
 -2 -10 11 186.51 10.75
 -1 -19 12 512.68 19.92
 4 -36 13 28.38 9.24
 -3 -5 14 106.01 9.54
 -4 7 15 379.68 18.89
 3 -37 16 -0.85 7.99
 -5 25 18 -2.56 10.59
 -5 22 19 2.1 11.37
 -5 19 20 24.36 11.52
 -3 -12 20 8.04 8.42
 3 -39 20 1.34 7.99
 4 -40 20 9.54 9.67
 -4 -4 24 6.43 9.67
 -3 -15 26 3.16 8.23
 -4 -5 30 19.51 10.97
 -3 -15 30 4.49 8.8
 4 30 -10 9.97 7.66
 6 23 -10 2.95 11.12
 3 26 -9 479.42 19.93
 6 14 -9 136.52 12.39
 5 8 -8 102.06 10.78
 6 8 -8 12.98 10.3
 7 10 -8 18.59 11.33
 4 5 -7 328.69 16.61
 6 3 -7 57.26 11.01
 5 -1 -6 26.23 9.75
 6 -1 -6 2.87 10.34
 2 5 -5 431.39 17.83
 0 21 -4 1473.64 54.63
 5 -8 -4 2.99 9.77
 6 -8 -4 10.31 10.51
 5 -11 -3 89.28 10.14
 4 -15 -1 173.09 12.04
 5 -16 -1 97.84 10.69
 6 -16 -1 49.84 10.6
 -1 11 0 464.69 18.45
 2 -12 0 666.61 26.43
 6 -18 0 -1.75 10.35
 -2 26 1 156.78 11.3
 -2 48 1 7.61 9.45
 6 -22 2 8.44 11.16
 -3 24 5 3.75 8.65
 -3 50 5 -2.52 10.48
 6 -27 5 -0.95 10.38
 5 -30 7 5.16 9.76
 -3 9 8 1.22 9.63
 6 -31 8 42.27 10.65
 4 -32 9 2.78 9.55
 6 -32 9 -0.53 10.31
 -4 25 10 2.39 9.93
 -4 49 10 3.8 10.48
 -3 3 10 92.93 10.31
 -4 19 11 4.73 9.32
 6 -34 11 5.88 9.48
 -4 15 12 5.23 9.43
 4 -35 12 5.02 8.98
 -4 12 13 309.75 16.44
 -4 9 14 229.22 14.18
 5 -37 14 2.63 9.7
 -3 -8 16 41.67 7.88
 4 -38 16 5.94 9.27
 -4 3 17 65.05 10.02
 -5 24 18 4.11 11.36
 -5 21 19 25.17 11.62
 -4 0 19 198.77 13.82
 -5 18 20 3.33 11.29
 -4 -1 20 -7.23 10.44
 -4 -2 21 60.4 10.79
 -3 -13 21 2.06 8.18
 -4 -3 22 11.89 9.94
 -3 -15 25 10.38 8.18
 -4 -5 26 8.33 10.36
 -3 -15 31 -2.5 9.37
 4 31 -10 112.49 9.56
 5 24 -10 24.34 9.53
 4 18 -9 2.28 7.64
 7 17 -9 65.96 11.27
 2 28 -8 184.17 8.64
 3 16 -8 231.6 12.44
 2 17 -7 193.01 10
 7 5 -7 24.88 11.76
 7 1 -6 2.8 10.43
 3 0 -5 12.93 7.59
 4 -3 -5 9.06 10.22
 7 -3 -5 11.36 11.47
 2 -3 -3 1124.18 42.75
 3 -7 -3 647.84 26.72
 3 -10 -2 1094.91 42.74
 1 -4 -1 1111.07 41.88
 5 -18 0 8.39 9.03
 -2 49 1 3.04 9.61
 6 -20 1 0.23 11.05
 -2 12 3 82.13 8.18
 4 -25 4 19.4 8.45
 -3 51 5 0.89 10.54
 3 -25 5 28.87 7.9
 -3 17 6 749.17 31.37
 -2 1 6 7.07 6.01
 4 -28 6 30.88 9.03
 3 -28 7 72.2 8.98
 2 -27 8 21.46 6.39
 -4 24 10 181.36 13.17
 -4 50 10 10.13 10.8
 4 -33 10 3.78 9.23
 6 -33 10 11.75 10.47
 4 -34 11 68.13 10.08
 -5 28 17 3.24 10.31
 -5 23 18 2.44 11.3
 3 -38 18 -6.43 8.08
 4 -39 18 -1.89 9.42
 -5 20 19 -0.33 11.45
 1 -35 21 1.36 3.95
 -5 14 22 46.19 12.01
 -4 -4 23 1.53 9.86
 -1 -28 24 38.16 5.63
 -4 -5 25 35.43 10.07
 -3 -15 32 -3.57 9.94
 4 32 -10 2.31 7.87
 5 25 -10 0.28 9.38
 6 24 -10 56.28 11.41
 5 15 -9 25.41 8.74
 6 15 -9 19.19 10.79
 4 11 -8 16.4 8.09
 7 11 -8 9.38 11.76
 4 1 -6 -0.95 8.66
 6 -4 -5 18.67 9.99
 1 8 -4 37.7 4.28
 7 -6 -4 0.51 10.68
 7 -9 -3 44.99 11.2
 -1 25 -2 56.6 6.94
 6 -13 -2 6.8 10.8
 1 -7 0 4829.97 178.22
 4 -17 0 572.2 24.58
 -2 25 1 44.65 8.51
 5 -20 1 14.54 9.35
 -2 17 2 1150.9 44.19
 5 -22 2 64.21 10.4
 6 -25 4 0.04 10.64
 -3 23 5 193.13 12.59
 -2 4 5 1092.91 41.76
 5 -27 5 38.79 11.07
 2 -24 6 97.08 8.67
 6 -28 6 20.16 10.36
 -3 12 7 648.72 27.46
 5 -31 8 0 10.35
 -4 34 9 21.7 10.79
 -4 35 9 29.6 11.51
 -4 36 9 43.48 11.58
 -4 37 9 5.33 11.47
 -4 38 9 23.58 11.43
 -4 39 9 18.05 11.56
 -4 40 9 0.35 11.04
 -4 41 9 36.33 11.55
 1 -25 9 0.41 4.9
 -4 23 10 9.01 9.16
 -4 18 11 13.23 9.67
 -4 14 12 349.9 18.53
 -4 11 13 7.01 9.31
 -4 6 15 16.98 9.31
 -3 -7 15 99.93 9.12
 -2 -17 16 270.96 12.92
 5 -38 16 23.17 10.2
 -5 26 17 29.21 11.02
 -5 27 17 9.36 10.45
 -2 -18 17 20.68 6.13
 -5 22 18 3.22 11.34
 -4 1 18 0.23 10.21
 5 -39 18 -1.51 10.44
 -5 19 19 35.96 11.73
 -5 17 20 12.83 11.61
 -2 -21 21 7.24 6.87
 4 -40 21 5.74 9.86
 -5 13 22 0.15 11.23
 -2 -22 23 26.94 7.04
 2 -38 23 21.4 6.47
 -4 -6 28 2.3 10.27
 -4 -6 29 -4.84 10.68
 -4 -6 30 2.22 10.61
 6 25 -10 2.32 10.1
 3 27 -9 26.01 6.29
 7 18 -9 -0.07 11.15
 5 9 -8 33.88 9.64
 6 9 -8 49.65 10.81
 5 4 -7 74.25 9.75
 6 4 -7 8.5 10.67
 7 6 -7 7.8 10.81
 5 -4 -5 7.16 9.64
 2 1 -4 47.89 6.03
 4 -6 -4 38.62 9.76
 6 -7 -4 108.45 11.6
 6 -10 -3 130.24 12.93
 2 -6 -2 -1.61 5.79
 4 -12 -2 361.31 18.29
 5 -13 -2 2.64 9.5
 2 -9 -1 943.93 36.37
 3 -15 0 225 13.42
 -2 50 1 29.73 10.06
 4 -19 1 435.65 20.17
 4 -21 2 167.44 12.34
 -3 36 4 55.73 9.28
 -3 37 4 -0.95 9.15
 -3 38 4 18.52 9.37
 -3 52 5 -0.13 10.23
 -2 -2 7 909.9 35.06
 1 -22 7 80.97 6.57
 -4 42 9 2.86 11.39
 -4 43 9 55.9 11.62
 -4 44 9 2.56 11.83
 -3 5 9 3.64 9.5
 5 -32 9 9.9 9.71
 5 -33 10 18.52 9.76
 -3 0 11 548.21 23.82
 5 -34 11 0 10.17
 -3 -2 12 27.75 8.29
 -2 -12 12 460.78 19.54
 5 -35 12 14.65 9.66
 -4 8 14 42.43 9.93
 -2 -16 15 130.5 8.46
 4 -37 15 0.01 9.14
 -5 25 17 5.12 11.24
 -4 2 17 88.94 10.81
 -5 21 18 42.33 12.04
 -2 -19 18 126.19 8.43
 -5 18 19 -3.27 10.37
 -5 16 20 13.15 11.17
 -5 14 21 42.16 11.82
 -1 -27 21 17.09 5.12
 -3 -14 22 38.08 8.63
 -4 -5 24 65.61 10.37
 -2 -23 27 0.92 6.95
 -2 -23 28 -1.9 7.28
 -2 -23 29 5.34 7.52
 5 26 -10 24.29 9.64
 6 26 -10 67.57 10.95
 4 19 -9 366.8 17.13
 5 16 -9 127.01 11.41
 6 16 -9 66.09 12.02
 7 19 -9 77.15 12
 7 12 -8 21.95 12.04
 3 10 -7 483.02 20.84
 4 6 -7 4.69 8.47
 5 0 -6 341 17.63
 7 2 -6 55.07 12.3
 7 -2 -5 81.23 12.93
 5 -7 -4 422.15 20.53
 4 -9 -3 33.59 10.72
 5 -10 -3 -1.53 9.7
 6 -15 -1 36.19 11.29
 -2 24 1 164.28 11.15
 -2 51 1 9.28 9.86
 -3 33 4 142.45 11.68
 -3 34 4 28.52 8.98
 -3 35 4 49.53 9.86
 -3 39 4 40.86 9.63
 -3 40 4 33.52 9.98
 -3 41 4 138.08 11.85
 -3 42 4 6.64 9.67
 5 -25 4 4.92 10.52
 -3 22 5 47.51 9.77
 -3 53 5 37.8 11.84
 -3 16 6 27.35 10
 4 -29 7 311.5 16.51
 6 -29 7 24.44 10.11
 -3 8 8 141.07 11.84
 3 -29 8 118.12 9.66
 -4 30 9 -0.78 10.15
 -4 45 9 54.76 11.3
 -4 22 10 133.22 12.17
 -4 17 11 0.31 9.88
 -5 30 16 1.92 11.93
 -5 24 17 27.44 11.62
 -3 -11 18 34.11 8.11
 -4 -1 19 -3 10.7
 -3 -12 19 39.61 8.23
 -4 -2 20 68.58 10.84
 2 -37 20 0.01 6.3
 -4 -3 21 78.46 10.88
 3 -39 21 -0.81 7.13
 -5 12 22 62.1 11.47
 -4 -4 22 6.51 10.28
 -5 11 23 -0.16 10.63
 -4 -6 26 2.65 10.13
 -2 -23 26 -2.23 6.6
 -3 -16 27 -3.12 8.1
 -3 -16 28 -0.39 8.27
 -3 -16 29 6.46 8.45
 -3 -16 30 7 8.59
 -2 -23 30 0.1 6.09
 5 27 -10 47.16 9.9
 3 28 -9 174.6 9.98
 2 29 -8 240.56 10.47
 3 17 -8 27.24 7.54
 4 12 -8 -1.62 7.63
 6 10 -8 51.26 10.89
 7 7 -7 19.01 11.47
 7 -5 -4 29.02 11.72
 7 -8 -3 0.62 11.63
 -1 24 -2 163.01 9.43
 5 -15 -1 15.28 9.61
 6 -17 0 105.74 12.79
 2 -14 1 2568.68 95.73
 3 -17 1 632.55 26.55
 6 -19 1 135.11 13.48
 6 -21 2 113.3 12.47
 3 -21 3 385.1 18.21
 -3 43 4 105.13 11.8
 -2 7 4 1073.74 41.28
 -3 54 5 -1.2 10.47
 4 -26 5 122.98 10.84
 6 -26 5 86.67 11.38
 5 -28 6 38.53 10.79
 6 -30 8 -0.49 10.08
 -4 28 9 25.12 9.47
 -4 29 9 124.55 11.41
 -4 46 9 -3.67 10.92
 -4 47 9 20.97 10.59
 2 -28 9 268.3 13.14
 -4 21 10 27.48 10.19
 -3 2 10 534.39 23.5
 -4 13 12 15.85 9.54
 -4 10 13 198.03 13.48
 -3 -6 14 31.86 7.92
 -2 -15 14 0.51 5.64
 -4 5 15 326.2 17.04
 5 -37 15 4.41 10.19
 -5 28 16 13.51 11.78
 -5 29 16 7.61 10.94
 -5 23 17 13.73 11.42
 -3 -10 17 151.25 10.24
 4 -38 17 32 9.64
 -5 20 18 0 10.9
 -4 0 18 114.62 11.95
 2 -36 18 29.27 6.87
 -5 17 19 34.61 11.64
 -2 -20 19 10.22 6.31
 1 -34 19 5.88 4.42
 4 -39 19 3.17 9.47
 5 -39 19 4.18 10.9
 -3 -13 20 4.23 8.52
 -5 13 21 0.16 10.77
 -4 -5 23 43.6 10.68
 -4 -6 25 0.3 9.8
 -3 -16 26 5.67 8.22
 5 28 -10 -0.98 9.49
 5 17 -9 84.74 9.68
 6 17 -9 24.87 11.51
 7 20 -9 0.15 10.58
 5 10 -8 230.46 14.04
 7 13 -8 0 11.78
 5 5 -7 2.93 9.4
 6 5 -7 219.76 14.99
 4 2 -6 213.69 13.51
 4 -2 -5 676.04 27.99
 6 -3 -5 63.52 11.26
 3 -3 -4 370.01 17.28
 6 -12 -2 179.6 14.11
 3 -12 -1 710.54 29.2
 4 -14 -1 28.01 9.51
 -2 23 1 150.48 10.89
 -1 6 1 591.02 23.31
 -2 16 2 9.98 6.64
 3 -19 2 1132.91 44.35
 -2 11 3 1232.22 47.01
 -1 -1 3 21.83 5.74
 -3 30 4 -5.07 9.72
 -3 31 4 269.93 15.38
 -3 44 4 -2.34 10.53
 -3 45 4 89.23 11.86
 -3 21 5 653.66 27.92
 3 -26 6 563.32 23.84
 -3 11 7 66 10.31
 4 -30 8 6.66 9.35
 -4 27 9 65.93 10.67
 -4 48 9 -2.46 10.49
 3 -30 9 9.91 7.54
 6 -31 9 27.3 11.17
 6 -32 10 3.32 10.55
 -4 16 11 125.56 11.9
 6 -33 11 -1.61 11.15
 -4 7 14 206.34 13.47
 3 -35 14 11.64 8.39
 2 -34 15 37.65 7.46
 -5 27 16 7.17 11.3
 -3 -9 16 9.27 7.6
 -5 22 17 10.81 11.55
 5 -38 17 11.6 10.2
 -5 19 18 85.39 12.65
 -5 16 19 11.8 10.64
 -5 11 22 -1.49 10.75
 -5 10 23 37.53 11.21
 -3 -15 23 2.74 7.94
 2 -38 24 17.21 6.65
 -2 -23 25 15.83 6.87
 -4 -7 28 14.87 10.26
 -4 -7 29 18.81 10.62
 -4 -7 30 34.53 11.18
 -3 -16 31 1.18 9.13
 4 20 -9 2.18 7.6
 7 21 -9 39.32 11.51
 2 11 -6 80.55 6.62
 7 3 -6 8.78 11.51
 3 1 -5 103.16 9.26
 5 -3 -5 164.43 12.54
 7 -1 -5 7.63 10.72
 6 -6 -4 18.28 10.88
 6 -9 -3 2.97 10.86
 5 -17 0 12.16 9.72
 5 -19 1 25.38 9.91
 1 -12 2 486.61 19.14
 5 -21 2 34.52 9.43
 -3 29 4 328.21 16.6
 -3 46 4 9.21 11.04
 6 -24 4 117.25 12.72
 -3 15 6 376.36 19.07
 6 -27 6 11.48 10.89
 -1 -11 7 77.57 5.15
 5 -29 7 12.88 10.06
 -4 26 9 62.01 10.53
 -4 49 9 2.63 10.63
 -2 -7 9 1180.44 44.86
 -4 20 10 32.17 9.97
 -4 12 12 578.99 25.85
 -4 9 13 32.6 9.86
 5 -36 14 10.81 10.12
 -5 26 16 47.93 11.36
 -5 21 17 36.34 11.15
 -4 1 17 13.65 8.99
 3 -37 17 -4.78 8.28
 -5 18 18 4.64 11.25
 -1 -26 19 110.7 6.99
 3 -38 19 3.96 7.11
 -4 -3 20 13.25 10.09
 -5 12 21 71.62 11.93
 -3 -14 21 34.85 8.71
 3 -39 22 -4.99 8.43
 -1 -28 23 13.94 5.05
 -4 -6 24 -4.77 9.47
 -3 -16 25 17.76 8.13
 -4 -7 27 3.07 10.4
 -4 -7 31 16.18 11.5
 5 29 -10 81.11 10.82
 3 29 -9 2.12 6.01
 6 18 -9 12.05 11.89
 7 22 -9 0.18 10.43
 6 11 -8 6.65 11.22
 7 14 -8 15.16 11.35
 2 18 -7 32.86 5.94
 4 7 -7 253.62 14.31
 6 6 -7 5.03 11.4
 7 8 -7 3.42 11.17
 5 1 -6 26.49 9.68
 0 37 -5 18.15 5.09
 0 38 -5 7.25 5.18
 0 39 -5 4.17 5.18
 1 14 -5 1433.63 53.12
 2 6 -5 4.12 5.66
 5 -6 -4 4.13 9.03
 7 -4 -4 38.76 11.68
 3 -6 -3 80.53 9.15
 7 -7 -3 72.12 12.36
 3 -9 -2 66.62 9.29
 5 -12 -2 276.62 15.55
 6 -14 -1 86.5 12.4
 4 -16 0 -0.1 8.35
 2 -16 2 685.83 27.22
 -3 28 4 23.39 8.94
 -3 47 4 45.82 11.25
 -1 -4 4 123.67 7.2
 2 -20 4 223.31 12.02
 4 -24 4 269.07 14.91
 -3 20 5 16.17 10.28
 5 -26 5 10.09 10.56
 4 -27 6 35.4 9
 2 -25 7 21.69 6.76
 -3 7 8 17.58 9.29
 5 -30 8 6.22 9.79
 -4 25 9 1.25 9.13
 -4 50 9 4.82 10.49
 -3 4 9 417.26 19.52
 4 -31 9 71.37 10.29
 2 -29 10 44.29 7.04
 3 -31 10 162.67 11.1
 -4 15 11 -6.03 9.99
 -3 -1 11 58.81 10.06
 -3 -3 12 272.2 14.64
 3 -34 13 72.17 9.15
 4 -35 13 22.07 9.54
 -5 31 15 3.91 11.61
 -5 32 15 2.99 10.5
 -3 -8 15 65.38 8.37
 -5 24 16 57.44 11.32
 -5 25 16 2.33 10.89
 1 -32 16 1.01 4.98
 -5 15 19 8.01 10.9
 -4 -2 19 153.43 13.24
 4 -39 20 1.35 9.6
 5 -39 20 0.44 11.37
 -4 -4 21 30.67 10.14
 -5 10 22 40.18 11.32
 -4 -5 22 35.11 10.4
 -5 9 23 7.71 10.89
 -5 8 24 7.91 10.95
 4 21 -9 195.27 11.81
 5 18 -9 10.66 9.03
 2 30 -8 98.43 6.09
 3 18 -8 94.05 8.56
 4 13 -8 23.84 8.42
 5 11 -8 1.34 8.92
 3 11 -7 71.35 8.59
 7 4 -6 27.86 11.97
 0 35 -5 51.37 5.41
 0 36 -5 104.71 7.02
 0 40 -5 7.97 5.32
 6 -2 -5 45.52 11.01
 4 -5 -4 -0.7 9.58
 4 -8 -3 154.39 11.88
 5 -9 -3 256.59 14.88
 -1 23 -2 55.56 6.48
 4 -11 -2 64.23 9.89
 6 -16 0 29.82 11.5
 -2 22 1 464.43 20.31
 2 -18 3 4.96 6.87
 -3 48 4 7.27 10.65
 -2 3 5 94.57 8.15
 -2 0 6 3284.04 121.9
 -3 10 7 493.45 22.19
 6 -28 7 3.36 10.28
 -2 -5 8 1639.96 61.63
 -4 51 9 4.92 11.34
 5 -31 9 21.2 10.12
 -4 19 10 95.33 10.56
 1 -26 10 119.29 7.04
 4 -32 10 11.27 10.08
 3 -32 11 20.67 8.59
 4 -33 11 6.31 9.25
 3 -33 12 70.44 9.4
 4 -34 12 20.73 9.48
 -3 -5 13 871.91 34.35
 -4 6 14 -0.67 8.95
 2 -33 14 122.02 9.3
 -5 29 15 -0.98 11.79
 -5 30 15 -10.96 11.05
 -4 4 15 3.97 9.03
 -4 2 16 6.1 8.73
 4 -37 16 2.78 9.24
 5 -37 16 0.42 10.2
 -5 20 17 7.82 10.59
 -5 17 18 83.45 12.75
 -4 -1 18 8.04 9.13
 -2 -21 20 13.72 6.48
 -5 11 21 3.91 10.79
 -4 -6 23 -1.94 9.47
 -2 -23 24 6.21 6.66
 -4 -7 25 14.08 9.76
 3 30 -9 7.72 6
 6 19 -9 21.22 10.63
 7 23 -9 10.61 10.86
 6 12 -8 89.34 11.56
 7 15 -8 27.96 10.81
 5 6 -7 2.42 9.29
 7 9 -7 16.92 10.97
 0 41 -5 126.46 7.8
 2 -2 -3 160.9 9.57
 0 8 -2 99.52 4.7
 6 -11 -2 0.01 11.28
 5 -14 -1 357.71 18.42
 -2 35 0 108.28 9.28
 -2 36 0 175.6 11.49
 -2 37 0 -1.91 8.34
 -2 38 0 241.79 13.65
 -2 39 0 27.37 8.43
 -2 40 0 109.3 9.63
 -2 41 0 68.28 8.73
 -1 10 0 9.68 5.25
 2 -11 0 561.33 22.76
 3 -14 0 377.01 18
 4 -18 1 1.21 8.59
 6 -18 1 4.12 11.42
 -2 15 2 119.99 8.86
 -1 2 2 58.3 6.49
 4 -20 2 76.08 9.66
 6 -20 2 -1.79 11.34
 -3 27 4 99.59 10.52
 -3 49 4 -2.28 10.47
 5 -24 4 -6.72 9.82
 -3 19 5 918.48 37.1
 3 -24 5 199.5 12.29
 6 -25 5 3.65 10.27
 -3 14 6 262.8 15.62
 -1 -9 6 661.21 25.06
 3 -27 7 6.54 7.66
 -4 34 8 0.1 10.81
 -4 35 8 42.91 10.76
 -4 36 8 1.59 10.97
 -4 37 8 13.23 11.06
 -4 38 8 2.35 11.11
 -4 39 8 21.44 11.21
 -4 40 8 -3.01 10.92
 -4 41 8 80.77 12.18
 -4 42 8 0.37 11.15
 -4 24 9 21.08 9.36
 -4 52 9 1.84 9.96
 -4 18 10 0.97 8.92
 -3 1 10 34.19 9.43
 5 -32 10 2.04 9.66
 -4 14 11 351.72 18.27
 -2 -11 11 77.69 7.57
 2 -30 11 1.48 6.37
 5 -33 11 35.17 10.09
 -4 11 12 6.36 8.98
 5 -34 12 3.63 9.88
 -4 8 13 84.09 10.72
 -2 -14 13 709.93 27.89
 2 -32 13 2.78 6.76
 -5 28 15 22.17 11.95
 -5 23 16 5.61 10.68
 -5 19 17 71.1 12.86
 -5 16 18 -1.42 11.41
 4 -38 18 21.53 9.55
 5 -38 18 -1.29 10.47
 -5 14 19 13.12 11.68
 -5 12 20 61.95 11.59
 -5 9 22 3.64 10.82
 -3 -15 22 41.94 8.52
 -5 8 23 19.36 10.68
 -5 7 24 22.82 11.22
 -4 -8 28 9.22 10.2
 -3 -17 28 37.41 8.92
 -4 -8 29 2.54 10.24
 -3 -17 29 20.38 8.58
 -4 -8 30 -1.43 10.59
 5 19 -9 118.76 10.56
 7 24 -9 0.18 11.59
 5 12 -8 310.38 16.4
 6 7 -7 182.14 13.9
 0 34 -5 110.92 6.89
 0 42 -5 40.45 6.04
 5 -2 -5 155.98 12.29
 6 -5 -4 81.32 11.02
 7 -3 -4 25.15 12.11
 6 -8 -3 86.94 11.7
 7 -6 -3 -0.33 10.49
 1 0 -2 2301.96 85.29
 7 -9 -2 60.1 11.97
 -2 33 0 237.24 13.11
 -2 34 0 186.42 11.26
 -2 42 0 53.86 8.75
 -2 43 0 45.17 9.22
 -2 10 3 77.83 7.83
 -3 50 4 8.45 10.22
 -2 6 4 53.88 6.76
 5 -27 6 1.35 10.05
 4 -28 7 14.99 8.78
 -4 32 8 5.9 10.13
 -4 33 8 130.99 12.57
 -4 43 8 88.61 12.43
 -4 44 8 6.25 10.91
 6 -29 8 44.3 10.81
 -4 23 9 30.29 10
 6 -30 9 6.62 10.31
 -1 -18 11 80.92 5.86
 2 -31 12 211.17 11.46
 -3 -7 14 190.3 11.66
 -5 26 15 72.43 11.71
 -5 27 15 0.84 10.67
 -5 22 16 40.14 11.12
 3 -36 16 12.7 8.36
 -5 18 17 5.35 10.64
 -4 0 17 126.17 11.66
 -3 -11 17 3.26 7.05
 -3 -12 18 96.59 8.62
 -3 -13 19 -4.36 7.87
 -5 10 21 62.43 11.53
 2 -37 21 -7.36 6.63
 -4 -7 24 43.57 9.95
 -4 -8 27 10.66 9.86
 -3 -17 27 21.03 8.36
 -3 -17 30 5.96 8.77
 -4 -8 31 0.88 11.29
 3 31 -9 0.09 5.76
 4 22 -9 11.27 7.62
 6 20 -9 6.07 10.64
 4 14 -8 1.9 8.01
 6 13 -8 7.3 11.1
 7 16 -8 11.32 10.86
 4 8 -7 16.94 8.86
 7 10 -7 37.63 11.07
 7 5 -6 7.09 11.78
 0 43 -5 273.15 12.71
 2 2 -4 259.9 12.14
 3 -2 -4 212.81 12.4
 1 4 -3 728.55 27.82
 5 -11 -2 94.03 11.23
 4 -13 -1 54.45 9.9
 6 -13 -1 -1.81 11.36
 -2 32 0 22.32 7.64
 -2 44 0 -3.14 8.6
 5 -16 0 99.44 11.18
 1 -14 3 2094.15 77.74
 -3 51 4 4.03 10.87
 6 -23 4 2.81 10.65
 4 -25 5 17.75 9.03
 6 -26 6 74.56 12.14
 -2 -3 7 157.93 9.18
 -4 45 8 68.61 12.61
 -4 46 8 7.28 10.47
 -3 6 8 49.55 9.44
 -4 22 9 -2.33 9.15
 -4 17 10 99.13 10.76
 6 -31 10 26.94 11.13
 6 -32 11 0 10.53
 -4 10 12 375.18 18.92
 -5 33 14 8.82 11.36
 -5 34 14 18.95 11.46
 -4 5 14 114.4 11.21
 -5 25 15 1.69 11.25
 4 -36 15 -0.18 9.17
 5 -36 15 16.58 10.18
 -5 21 16 30.11 12.05
 2 -35 17 -10.24 7.01
 -5 15 18 54.36 11.85
 -4 -3 19 3.35 11.06
 -5 11 20 6.48 10.82
 -4 -4 20 69.91 11.09
 -3 -14 20 10.04 8.39
 3 -38 20 27.22 8.75
 -4 -5 21 103.53 11.91
 4 -39 21 -0.62 10.06
 -5 8 22 8.96 11.77
 -5 7 23 4.25 10.82
 -5 6 24 -4.61 12.04
 -3 -17 26 16.23 8.18
 -1 -29 27 13.38 5.2
 -1 -29 28 10.69 5.87
 -3 -17 31 0.95 8.97
 3 32 -9 73.13 6.8
 5 20 -9 31.64 9.16
 6 21 -9 11.71 10.84
 2 31 -8 377.19 15.05
 3 19 -8 59.42 7.51
 5 7 -7 2.3 8.66
 1 22 -6 89.3 4.45
 6 3 -6 77.15 11.38
 0 33 -5 100.25 6.5
 3 2 -5 15.18 7.71
 6 -1 -5 5.47 9.69
 0 20 -4 15.48 3.33
 5 -5 -4 462.69 22.05
 5 -8 -3 2.51 9.9
 -1 22 -2 172.74 9.4
 2 -5 -2 2737.41 101.86
 2 -8 -1 5.09 6.41
 -2 31 0 336.28 16.13
 -2 45 0 49.71 9.53
 3 -16 1 62.02 9.72
 5 -18 1 12.6 9.18
 5 -20 2 18.93 9.89
 -3 52 4 4.41 11.03
 -3 18 5 2.28 9.51
 -3 13 6 47.3 10.26
 -3 9 7 254.9 14.83
 5 -28 7 64.88 11.52
 -4 29 8 167.79 12.38
 -4 47 8 29.84 10.77
 -4 48 8 -0.57 11.52
 -3 3 9 42.36 9.71
 -4 13 11 9.57 9.71
 -4 7 13 60.78 10.58
 -5 31 14 9.84 11.87
 -5 32 14 15.1 10.81
 -5 24 15 107.76 12.79
 -5 20 16 8.04 11.48
 -4 1 16 32.23 9.14
 -3 -10 16 183.09 11.31
 -5 17 17 111.33 13.16
 5 -37 17 1.78 10.5
 -4 -2 18 109.91 11.77
 5 -38 19 6.04 10.77
 -5 9 21 18.97 10.85
 -4 -6 22 7.44 9.65
 -3 -16 23 46.35 8.55
 -5 5 25 26.9 11.26
 -2 -24 28 40.46 7.73
 -2 -24 29 23.3 7.65
 4 23 -9 34.79 7.99
 5 13 -8 0.44 9.12
 7 17 -8 57.6 11.86
 3 12 -7 643.88 26.32
 6 8 -7 0 10.34
 7 11 -7 2.75 11.46
 2 12 -6 1362.99 51.24
 7 6 -6 1.95 11.66
 0 44 -5 -1.91 5.51
 4 -4 -4 273.09 16.33
 6 -4 -4 44.91 11.14
 7 -2 -4 76.54 12.51
 4 -10 -2 119.52 11.53
 6 -10 -2 126.18 13.02
 7 -8 -2 2.24 11.66
 3 -11 -1 15.07 8.66
 -2 30 0 10.45 7.8
 -2 46 0 36.01 9.22
 6 -15 0 33.58 10.74
 6 -17 1 119.27 13
 3 -18 2 7.44 8.68
 6 -19 2 136.62 13.38
 3 -20 3 37.21 9.48
 -3 53 4 11.79 10.56
 1 -18 5 155.56 8.34
 5 -25 5 0.62 10.77
 2 -23 6 111.22 9.25
 6 -27 7 9.35 10.86
 -4 28 8 -0.47 9.93
 -4 49 8 -2.94 10.69
 1 -23 8 91.31 7.16
 2 -26 8 579.12 23.56
 3 -28 8 77.92 8.8
 4 -29 8 155.33 11.98
 -4 21 9 165.99 13.03
 -4 16 10 37.35 9.49
 -3 -2 11 396.19 18.6
 1 -27 11 2.88 4.88
 -5 29 14 7.19 11.52
 -5 30 14 2.42 10.92
 5 -35 14 4 9.99
 -5 23 15 -4.3 11.08
 1 -31 15 149.05 7.98
 -2 -18 16 0.69 5.89
 -2 -19 17 211.56 10.73
 4 -37 17 0 9.3
 -5 14 18 -0.8 11.37
 2 -36 19 8.83 6.55
 4 -38 19 10.59 9.8
 -5 10 20 33.42 11.03
 -3 -15 21 47.01 8.93
 -2 -22 21 49.18 6.94
 -4 -7 23 84.88 10.61
 -2 -23 23 6.19 6.58
 -4 -8 25 5.33 9.97
 -3 -17 25 8.4 8.09
 -1 -29 26 0.45 4.9
 -2 -24 27 25.89 7.26
 -4 -9 28 3.67 9.88
 -4 -9 29 2.19 10.82
 -4 -9 30 16.38 10.91
 3 33 -9 1.52 5.7
 5 21 -9 62.98 9.62
 6 22 -9 61.35 11.85
 6 14 -8 102 12.57
 7 18 -8 0.88 11.1
 2 19 -7 316.73 13.91
 0 32 -5 42.03 4.68
 5 -1 -5 30.33 9.81
 3 -5 -3 725.96 29.67
 4 -7 -3 86.9 11.57
 6 -7 -3 0.85 10.19
 7 -5 -3 76.63 12.1
 3 -8 -2 282.37 14.24
 5 -13 -1 3.45 9.99
 -2 47 0 29.42 9.77
 4 -15 0 236.12 13.67
 -2 14 2 184.1 10.55
 1 -16 4 1027.04 38.74
 -3 17 5 945.26 38.09
 6 -24 5 121.38 12.42
 3 -25 6 1.88 7.94
 -4 27 8 68.75 10.54
 -4 50 8 5.89 10.74
 5 -29 8 1.48 9.9
 -1 -15 9 31.33 4.39
 -3 0 10 558.58 24.28
 -4 12 11 410.53 20.12
 -4 9 12 11.21 9.64
 -2 -13 12 -0.34 6.58
 -3 -6 13 3.79 7.81
 -5 28 14 60.99 12.65
 -3 -9 15 57.94 8.4
 -2 -17 15 160.29 9.21
 -5 19 16 52.55 11.35
 -5 16 17 10.36 11.76
 -4 -1 17 12.57 9.35
 -2 -20 18 -0.62 5.8
 -5 8 21 21.5 11.21
 -5 7 22 2.41 10.55
 1 -35 22 7.87 3.56
 -5 6 23 5.71 11.54
 -5 5 24 22.59 11.12
 -2 -24 26 9.1 6.86
 -4 -9 27 0 9.87
 -4 -9 31 5.22 11.16
 3 34 -9 209.93 10.78
 4 24 -9 28.69 7.91
 4 15 -8 293.72 14.62
 4 9 -7 257.52 14.21
 5 8 -7 123.29 10.68
 7 12 -7 46.19 12.51
 3 7 -6 818.05 32.01
 6 4 -6 -1.6 10.54
 4 0 -5 1070.23 42.19
 6 0 -5 175.4 13.26
 -1 36 -3 243.21 12.33
 -1 37 -3 19.05 6.91
 -1 38 -3 172.42 10.38
 -1 39 -3 28.3 6.84
 -1 40 -3 82.35 7.89
 -1 41 -3 63.12 7.67
 6 -12 -1 121.85 12.66
 -2 29 0 219.96 12.91
 -2 48 0 72.71 10.71
 1 -9 1 6593.07 243.03
 2 -13 1 11 6.63
 4 -17 1 500.41 22.23
 -3 36 3 153.84 11.99
 -3 37 3 4.9 8.53
 -3 38 3 103.82 10.75
 -3 39 3 15.17 9.61
 -3 40 3 69.19 10.43
 -3 41 3 98.24 11.43
 -3 42 3 29.1 9.94
 4 -21 3 10.2 8.45
 -3 23 4 143.19 11.12
 5 -23 4 48.98 10.03
 -2 2 5 950.8 36.64
 -3 12 6 92.37 10.19
 4 -26 6 24.99 8.58
 -4 26 8 5.5 9.68
 -4 51 8 13.1 10.79
 6 -28 8 -4.16 10.33
 -4 20 9 -0.74 9.12
 3 -29 9 117.26 9.58
 4 -30 9 9.5 10.17
 5 -30 9 8.67 10.15
 5 -33 12 36.37 10.77
 4 -34 13 1.18 9.12
 5 -34 13 11.16 10.44
 -5 27 14 3.96 11.93
 -4 4 14 29.99 9.37
 -5 22 15 57.55 11.7
 -5 18 16 3.89 11.72
 -5 15 17 68.92 12.42
 -5 13 18 10.69 11.52
 -4 -4 19 48.11 10.33
 -5 9 20 28.97 11.7
 -4 -5 20 35.56 10.7
 5 -38 20 0.42 11.17
 -4 -6 21 3.5 9.7
 -4 -8 24 -0.17 9.25
 -5 4 25 -1.22 11.6
 3 35 -9 0.14 5.64
 5 22 -9 91.18 10.32
 6 23 -9 3.93 10.79
 3 20 -8 20.21 6.65
 5 14 -8 183.13 12.16
 6 15 -8 43.04 10.85
 7 19 -8 41.79 11.04
 6 9 -7 79 11.8
 7 7 -6 4.8 11.46
 5 -4 -4 8.32 9.6
 7 -1 -4 5.31 11.62
 -1 35 -3 101.49 8.02
 -1 42 -3 21.63 7.13
 5 -10 -2 133.26 12.19
 -2 28 0 109.88 10
 -2 49 0 0 9.28
 5 -15 0 13.38 9.53
 4 -19 2 229.23 14.26
 -3 35 3 11.7 8.72
 -3 43 3 44.33 10.85
 -3 44 3 1.64 10.27
 -2 9 3 2509.39 93.59
 5 -21 3 85.29 10.78
 6 -22 4 59.61 11.38
 -1 -7 5 249.02 10.61
 -2 -1 6 9.65 6.12
 5 -26 6 49.84 11.51
 -3 8 7 63.76 9.5
 -4 25 8 -3.47 9
 -4 52 8 -3.4 10.88
 -3 5 8 118.15 10.94
 -4 19 9 351.1 18.07
 6 -29 9 34.7 11.32
 -4 15 10 79.18 10.16
 4 -31 10 5.46 10.25
 5 -31 10 48.45 10.52
 6 -30 10 4.05 10.69
 4 -32 11 5.31 9.52
 5 -32 11 4.58 9.73
 1 -28 12 156.31 8.2
 4 -33 12 21.35 9.4
 -5 34 13 14.64 11.82
 -5 35 13 4.93 11.63
 -4 6 13 1.15 9.58
 -5 26 14 106.39 12.61
 3 -34 14 81.89 9.7
 -5 21 15 6.49 11.79
 -4 0 16 28.43 9.44
 -1 -24 16 121.71 6.41
 5 -36 16 14.87 10.46
 -4 -3 18 10.09 9.96
 5 -37 18 -2.99 10.56
 3 -38 21 33.86 8.99
 -5 6 22 19.05 10.7
 -4 -7 22 45.85 10.2
 -3 -16 22 8.41 8.05
 -1 -28 22 24.19 2.34
 -5 5 23 13.3 10.77
 -3 -17 24 -1.93 8.14
 -3 -18 28 1.67 8.37
 -3 -18 29 0.19 8.25
 -3 -18 30 0.82 8.79
 6 24 -9 72.57 11.52
 7 3 -5 11.07 11.23
 6 -3 -4 24.57 10.82
 -1 34 -3 222.8 11.46
 -1 43 -3 116.06 9.01
 -1 44 -3 -1.37 7.2
 5 -7 -3 321.3 17.29
 6 -6 -3 5.12 9.92
 7 -4 -3 9.83 12
 -1 21 -2 669.51 26.1
 6 -9 -2 6.28 10.72
 7 -7 -2 103.99 12.68
 4 -12 -1 12.15 9.84
 -2 50 0 91.17 11.22
 3 -13 0 55.5 9.18
 6 -14 0 28.73 11.63
 5 -17 1 20.99 9.89
 5 -19 2 114.56 10.98
 -3 32 3 20.81 9.39
 -3 33 3 58.34 9.76
 -3 45 3 27.64 11.76
 6 -20 3 11.87 11.36
 -3 22 4 26 9.73
 -2 5 4 992.73 38.13
 -3 16 5 39.68 9.97
 6 -25 6 1.34 11.57
 -4 37 7 -3.98 11.4
 -4 38 7 -2.64 10.99
 -4 39 7 2.12 10.92
 -4 40 7 2.19 11.39
 -4 41 7 41.58 12.58
 -4 53 8 16.54 11.09
 -3 2 9 922.95 36.75
 -2 -8 9 3.46 6.1
 3 -30 10 6.22 7.96
 -4 11 11 5.21 9.53
 6 -31 11 12.37 10.84
 -4 8 12 125.5 11.67
 -5 32 13 -2.32 11.9
 -5 33 13 13.7 11.01
 -5 25 14 -7.98 11.24
 -3 -8 14 140.08 10.08
 -2 -16 14 251.93 11.99
 1 -30 14 16.99 3.94
 -5 20 15 16.1 11.97
 -5 17 16 34.7 12.08
 4 -36 16 10.67 9.51
 -5 14 17 44.82 11.82
 -5 12 18 11.15 11.31
 -3 -13 18 -3 7.29
 -5 10 19 4.66 10.71
 -2 -21 19 73.93 7.21
 4 -38 20 4.26 9.74
 -5 7 21 36.64 10.77
 2 -37 22 0.24 6.09
 -4 -8 23 -6.62 9.13
 -5 4 24 8.67 11.72
 -5 3 25 11.82 11.04
 -4 -9 25 5.09 9.47
 -2 -24 25 6.2 6.47
 -1 -29 25 94.39 4.81
 -3 -18 27 3.4 8.12
 -3 -18 31 -2.67 9.09
 4 25 -9 7.62 7.68
 5 23 -9 13.94 9.31
 6 25 -9 -2.02 10.52
 4 16 -8 1.21 7.97
 6 16 -8 36.54 10.87
 7 20 -8 6 11.27
 3 13 -7 0.93 8.08
 5 9 -7 4.1 9.78
 6 10 -7 15.78 10.38
 7 13 -7 -1.43 11.99
 6 5 -6 181.95 13.93
 7 8 -6 21.44 11.66
 0 31 -5 457.46 18.15
 3 3 -5 669.53 27.21
 5 0 -5 446.07 21.27
 6 1 -5 0.96 10.23
 3 -1 -4 49.83 7.83
 4 -3 -4 1.93 9.7
 -1 33 -3 335.62 15.19
 2 -1 -3 100.49 7.74
 1 -3 -1 1057.86 39.9
 -2 27 0 76.74 10.06
 -1 5 1 253.91 12.29
 6 -16 1 1.9 11.47
 -2 13 2 194.58 11.04
 2 -15 2 8.77 6.9
 6 -18 2 5.68 11.4
 -3 31 3 199.16 12.71
 -3 46 3 17.79 10.76
 -3 47 3 24.32 10.88
 3 -23 5 28.19 7.68
 4 -24 5 179.84 12.18
 -4 34 7 9.34 10.56
 -4 35 7 12.89 10.46
 -4 36 7 4.13 11.06
 -4 42 7 -3.24 11.23
 -4 43 7 80.83 12
 -4 44 7 -6.29 11.57
 3 -26 7 252.5 13.91
 4 -27 7 81.03 10.07
 5 -27 7 -2.41 10.12
 -4 24 8 -1.07 9.76
 -2 -6 8 98.3 7.52
 -4 18 9 -0.39 9.07
 2 -27 9 39.15 7.09
 -4 14 10 164.23 12.79
 3 -31 11 160.64 11.1
 3 -32 12 24.71 8.8
 -5 30 13 0.95 11.79
 -5 31 13 43.77 11.54
 3 -33 13 8.99 8.59
 -5 24 14 70 11.8
 -4 3 14 51.72 9.56
 5 -35 15 -4.98 10.31
 -5 16 16 52.42 11.54
 -4 -2 17 89.48 10.86
 -3 -12 17 180.15 11
 1 -33 18 28.24 4.09
 4 -37 18 5.09 9.59
 -3 -14 19 20.05 8.08
 3 -37 19 0.88 8.49
 -5 8 20 8.38 10.58
 -3 -18 26 -0.86 8.13
 -4 -10 28 16.33 10.11
 -4 -10 29 3.51 9.95
 -4 -10 30 8.44 10.73
 -4 -10 31 -0.72 11.22
 2 33 -8 270.29 11.36
 5 15 -8 -3.52 8.62
 7 21 -8 25.25 11.53
 4 10 -7 84.14 9.08
 4 1 -5 0.55 10.16
 7 4 -5 36.38 11.9
 7 0 -4 118.17 13.54
 -1 45 -3 42.87 7.87
 4 -6 -3 11.72 10.34
 4 -9 -2 272.96 16.11
 -1 14 -1 1.85 5.12
 5 -12 -1 557.38 25.06
 6 -11 -1 12.45 10.24
 1 -6 0 349.98 14.91
 -3 30 3 9.95 8.7
 -3 48 3 32.35 11.48
 2 -17 3 599.29 24.25
 -3 21 4 491.8 22.32
 2 -19 4 1361.27 51.74
 5 -24 5 22.72 11.14
 6 -23 5 -4.05 10.53
 -3 11 6 145.65 11.87
 -4 32 7 5.39 10.26
 -4 33 7 73.07 11.14
 -4 45 7 36.87 11.19
 -4 46 7 3.52 11.49
 6 -26 7 29.96 11.01
 -4 23 8 79.37 11.25
 -3 -3 11 240.29 14.32
 -5 29 13 10.74 11.94
 -4 5 13 144.15 11.61
 -5 23 14 5.98 11.84
 -5 19 15 2.74 11.72
 -3 -11 16 2.19 7.1
 -5 13 17 6.61 11.4
 -5 9 19 15.54 11.04
 -4 -6 20 5.71 9.84
 -3 -15 20 89.32 9.59
 -5 6 21 -1.64 10.67
 -5 5 22 -0.62 10.73
 -2 -23 22 2.4 6.37
 -5 4 23 2.92 10.95
 -5 3 24 15.39 11.87
 -4 -9 24 17.82 9.98
 -5 2 26 -0.66 10.41
 -4 -10 27 25.85 10.55
 -4 -10 32 3.18 11.7
 4 26 -9 65.21 8.24
 5 24 -9 151.25 11.94
 6 26 -9 63.23 11.93
 3 21 -8 61.75 7.35
 6 17 -8 68.04 12.07
 2 20 -7 145.03 8.71
 7 14 -7 55.94 12.45
 3 8 -6 5.47 7.83
 2 3 -4 539.32 21.71
 5 -3 -4 103.94 11.1
 6 -2 -4 62.72 11.23
 -1 32 -3 24.19 6.43
 -1 46 -3 36.69 8.13
 7 -3 -3 41.57 12.18
 7 -6 -2 5.6 11.8
 3 -10 -1 1009.92 39.66
 -2 26 0 456.07 20.31
 -1 9 0 2758.74 102.18
 2 -10 0 1709.88 64.2
 4 -14 0 -1.41 9.08
 3 -15 1 228.07 13.57
 -3 29 3 155.25 11.25
 -3 49 3 1.72 10.8
 -3 15 5 401.52 19.54
 -4 31 7 157.83 12.27
 -4 47 7 10.59 10.79
 2 -24 7 373.98 16.84
 -3 4 8 186.87 12.56
 4 -28 8 14.35 9.17
 5 -28 8 55.24 11.18
 6 -27 8 2.86 10.09
 -4 17 9 326.27 17.23
 -3 -1 10 34.45 9.01
 -4 10 11 246.54 14.92
 -4 7 12 21.88 8.95
 -5 27 13 2.42 11.34
 -5 28 13 18.66 11.02
 -5 22 14 59.65 12.93
 -5 18 15 -2.64 11.57
 2 -33 15 53.16 8.09
 4 -35 15 17.98 9.66
 -5 15 16 8.64 11.59
 -4 -1 16 36.26 9.23
 5 -36 17 6.23 10.39
 -4 -5 19 -5.12 10.05
 5 -37 19 -0.57 10.74
 -5 7 20 45.24 11.26
 -4 -7 21 84.69 11.22
 4 -38 21 -6.17 10.12
 3 -38 22 11.43 8.85
 -5 2 25 0.59 11.43
 -4 -10 26 21.21 9.67
 6 27 -9 1.63 10.52
 4 17 -8 454.29 20.12
 5 16 -8 109.18 10.39
 7 22 -8 10.45 10.79
 6 11 -7 9.73 10.48
 7 15 -7 10.67 12.14
 2 13 -6 72.92 6.51
 5 5 -6 191.68 12.74
 6 6 -6 -0.62 10.52
 7 9 -6 -1.74 11.6
 -1 31 -3 232.01 12.08
 -1 47 -3 4.82 7.16
 3 -4 -3 257.51 13.67
 5 -6 -3 0.73 9.95
 6 -5 -3 0.63 10.83
 3 -7 -2 247.69 13.5
 5 -9 -2 219.9 13.92
 6 -8 -2 35.46 11.35
 5 -14 0 445.81 21.14
 6 -13 0 2.35 11.08
 -2 18 1 34.42 7.88
 4 -16 1 22.45 9.15
 3 -17 2 498.65 21.99
 -3 28 3 102.4 10.81
 -3 50 3 50.59 11.83
 3 -19 3 563.28 24.42
 -3 20 4 -5.01 9.87
 -4 48 7 2.75 11.34
 -4 49 7 -6.13 11.22
 -3 7 7 133.52 11.49
 -2 -4 7 195.15 10.42
 -4 22 8 -0.21 9.9
 5 -29 9 14.8 10.1
 6 -28 9 1.44 10.95
 -4 13 10 5.37 9.2
 2 -28 10 271.14 13.34
 -2 -12 11 174.34 10.36
 -5 37 12 4.63 10.52
 -5 38 12 7.91 11.5
 -5 26 13 30.89 11.58
 -3 -7 13 647.16 26.62
 -2 -15 13 0.98 5.63
 5 -33 13 16.47 11.43
 -5 21 14 2.02 11.23
 -3 -10 15 375.03 17.35
 3 -35 16 9.19 8.24
 -5 12 17 81.03 12.51
 -4 -4 18 41.02 10.22
 2 -35 18 17.24 7.15
 -2 -22 20 65.87 7.16
 1 -34 20 47.23 4.26
 2 -36 20 0.25 6.75
 -3 -16 21 7.63 8.3
 -4 -8 22 7.71 9.4
 -2 -24 24 3.12 6.49
 -3 -18 25 3.33 7.06
 4 27 -9 82.59 8.55
 5 25 -9 2.37 9.72
 6 28 -9 19.02 10.52
 2 34 -8 72.59 4.89
 6 18 -8 6.64 11.41
 7 23 -8 7.36 11.36
 3 14 -7 825.4 32.89
 4 11 -7 81.09 9.33
 5 10 -7 287.99 16.04
 0 30 -5 1.19 4.68
 5 1 -5 25.12 9.79
 7 5 -5 15.29 11.93
 7 1 -4 7.48 11.29
 -1 20 -2 20.96 5.57
 2 -4 -2 3.63 6.63
 2 -7 -1 983.01 37.64
 7 -8 -1 14.91 12.05
 5 -16 1 122.18 11.37
 6 -15 1 81.99 12.6
 4 -18 2 18.09 8.83
 5 -18 2 -1.21 9.5
 6 -17 2 107.63 12.93
 -3 51 3 -2.45 11.05
 -2 8 3 150.05 9.44
 4 -20 3 98.62 10.45
 5 -20 3 -0.74 8.93
 6 -19 3 71.39 12
 4 -25 6 4.65 9.53
 5 -25 6 3.15 10.98
 6 -24 6 66.82 11.24
 -4 50 7 2.04 10.6
 -4 21 8 317.32 16.94
 3 -27 8 33.12 8.17
 -3 1 9 19.82 8.82
 4 -29 9 60.02 10.34
 5 -30 10 -1.56 10.62
 6 -29 10 30.18 11.27
 5 -31 11 60.8 10.81
 6 -30 11 11.08 11.21
 -5 33 12 28.89 11.13
 -5 34 12 0.98 11.39
 5 -32 12 7.74 9.8
 -5 25 13 4.94 11.09
 -1 -21 13 180.29 8.16
 -4 2 14 44.54 9.32
 4 -34 14 4.99 9.36
 -5 17 15 -1.35 11.85
 -5 14 16 75.92 12.84
 -4 -3 17 63.79 10.26
 4 -36 17 14.49 9.54
 -5 8 19 1.04 11.37
 -5 5 21 17.51 10.81
 -5 4 22 3.05 11.2
 -5 3 23 -2.11 11.28
 -4 -9 23 51.72 9.73
 2 -37 23 -3.8 6.85
 -5 2 24 6.6 11.44
 -5 1 26 3.5 11.48
 -4 -11 29 -0.3 10.18
 -4 -11 30 10.31 10.77
 5 26 -9 83.98 10.73
 7 24 -8 9.21 10.64
 6 12 -7 23.94 10.58
 7 16 -7 22.33 11.67
 4 6 -6 16.11 8.83
 7 10 -6 42.68 12.15
 7 -2 -3 21.91 12.02
 7 -5 -2 123.7 14.04
 4 -11 -1 22.63 9.8
 6 -10 -1 105.92 11.7
 -2 25 0 2.94 8.24
 -3 27 3 22.67 8.29
 -3 52 3 14.95 11.15
 -1 -2 3 1392.07 51.99
 -3 14 5 0 8.83
 -3 10 6 73.82 10.05
 3 -24 6 550.94 23.46
 -4 51 7 2.18 10.65
 1 -21 7 411.5 16.83
 -4 16 9 0.96 9.81
 1 -24 9 77.94 6.63
 -4 12 10 269.39 15.69
 -4 9 11 13.65 9.84
 2 -29 11 67.69 7.56
 -5 32 12 -0.12 12.1
 -4 4 13 40.16 10.32
 4 -33 13 55.89 10.09
 -5 20 14 11.96 12.02
 2 -32 14 1.91 7.29
 -4 0 15 83.48 10.27
 5 -35 16 5.45 11.01
 -5 11 17 20.44 11.03
 4 -37 19 -4.44 9.69
 -5 6 20 -0.71 10.82
 3 -37 20 2.33 8.49
 5 -37 20 -0.88 11.14
 4 -38 22 2.81 10.5
 3 -38 23 9.87 8.94
 -5 1 25 2.59 11.49
 -4 -11 28 -4.31 9.76
 -3 -19 29 16.2 8.58
 -4 -11 31 -3.34 10.94
 4 28 -9 38.51 8.07
 3 22 -8 337.62 15.36
 4 18 -8 12.51 8.19
 5 17 -8 22.71 8.77
 6 19 -8 43.68 11.74
 6 7 -6 115.74 12.31
 3 4 -5 1.41 7.7
 4 2 -5 736.54 30.75
 7 6 -5 3.19 11.82
 3 0 -4 570.46 24.03
 5 -2 -4 4.55 9.95
 6 -1 -4 11.1 9.69
 -1 30 -3 143.09 9.47
 5 -11 -1 54.95 9.84
 -2 12 2 12.88 6.9
 -3 26 3 391.99 18.47
 -3 19 4 775.64 32.19
 -2 1 5 49.68 6.96
 5 -23 5 39.88 11
 6 -22 5 74.29 11.69
 -4 27 7 45.43 10.37
 -4 52 7 9.82 10.9
 5 -26 7 165.93 13.56
 6 -25 7 3.52 10.28
 -4 20 8 2.4 9.8
 4 -30 10 11.4 10.35
 4 -31 11 6.75 9.73
 -5 30 12 3.22 11.64
 -5 31 12 82.05 12.13
 -4 6 12 0.49 9.35
 2 -30 12 0.99 6.61
 4 -32 12 2.24 9.93
 -5 24 13 58.82 11.91
 2 -31 13 183.09 10.82
 -5 19 14 4.8 11.07
 -3 -9 14 245.16 13.14
 -5 16 15 34.59 12.24
 -5 13 16 5.47 11.7
 -4 -2 16 9.21 9.26
 3 -36 18 0.03 8.59
 5 -36 18 11.21 10.88
 -5 7 19 100.63 12.21
 -4 -6 19 2.99 9.95
 -4 -7 20 53.7 10.38
 -5 3 22 2.64 11.3
 -3 -17 22 68.24 8.89
 -4 -10 24 8.67 9.15
 -3 -18 24 0.38 7.76
 -1 -29 24 4.11 4.85
 -4 -11 27 -2.84 9.58
 -3 -19 28 27.51 8.65
 -2 -25 28 -1.25 7.02
 -2 -25 29 -3.75 7.27
 -3 -19 30 0.76 8.67
 -4 -11 32 2.19 11.33
 4 29 -9 146.65 10.47
 5 27 -9 43.84 10.26
 2 35 -8 73.75 5.31
 7 25 -8 -3 10.8
 5 11 -7 3.78 9.41
 7 17 -7 10.06 10.91
 5 6 -6 6.85 9.57
 7 11 -6 -5.23 11.24
 5 2 -5 159.26 11.96
 4 -5 -3 157.04 12.25
 5 -5 -3 384.61 18.93
 6 -4 -3 52.25 11.26
 4 -8 -2 42.96 9.93
 5 -8 -2 54.78 10.49
 6 -7 -2 20.78 10.11
 -2 24 0 342.82 16.68
 3 -12 0 645.13 26.99
 6 -12 0 16.61 11.41
 -2 17 1 686.39 27.53
 -1 1 2 35.03 6.11
 1 -11 2 705.33 27.05
 -2 4 4 192.95 10.65
 4 -23 5 39.9 9.17
 2 -22 6 14.41 7.79
 -4 26 7 37.3 9.86
 -4 53 7 16.38 11.16
 -3 6 7 57.65 9.53
 4 -26 7 -1 8.66
 6 -26 8 3.94 10.47
 -4 15 9 303.19 17.12
 3 -28 9 12.21 7.83
 -3 -4 11 201.39 12.68
 -5 29 12 75.3 12.53
 -5 23 13 4.4 11.95
 3 -34 15 40.12 8.88
 5 -34 15 12.86 10.96
 -3 -13 17 9.01 6.97
 -4 -5 18 49.33 10.15
 -3 -14 18 105.51 8.95
 -3 -15 19 48.71 8.51
 -5 4 21 8.67 11.48
 -4 -8 21 -0.79 9.49
 5 -37 21 3.59 11.88
 -5 2 23 26.69 10.96
 -5 1 24 2.57 11.46
 -5 0 26 1.6 11.45
 -4 -11 26 -2.76 9.24
 -3 -19 27 36.63 8.65
 -2 -25 27 3.15 6.74
 5 28 -9 23.79 9.92
 5 18 -8 1.02 8.73
 6 20 -8 2.91 12.03
 7 26 -8 3.82 10.74
 4 12 -7 181.1 11.53
 6 13 -7 5.99 11.66
 3 9 -6 717.46 29.02
 6 8 -6 -0.54 10.65
 -1 29 -3 102.22 8.48
 7 -1 -3 5.36 12.03
 7 -4 -2 -0.08 12.16
 7 -7 -1 81.64 12.32
 4 -13 0 55.45 9.84
 5 -13 0 21.98 9.81
 2 -12 1 1757.52 66.05
 6 -14 1 3.77 10.76
 -3 25 3 4.54 8.14
 -3 18 4 18.44 9.27
 -2 -2 6 2517.69 93.74
 -4 25 7 -2.22 9.46
 -4 54 7 -2.9 10.99
 -4 19 8 434.09 21.05
 -3 3 8 82.02 10.05
 2 -25 8 3.21 6.49
 5 -27 8 9.29 10.88
 -4 11 10 36.27 9.95
 -3 -2 10 573.63 24.52
 -1 -17 10 25.47 4.47
 -4 8 11 78.08 10.62
 -5 28 12 38.64 12.28
 -5 22 13 50.27 12.77
 -4 3 13 54.73 9.97
 -5 18 14 4.59 11.91
 -5 15 15 1.08 11.84
 -5 12 16 118.87 13.5
 -3 -12 16 255.69 13.4
 -2 -19 16 315.51 14.17
 4 -35 16 7.26 9.61
 -5 10 17 46.36 11.84
 -5 8 18 -1.64 10.99
 -5 5 20 36.1 11.97
 -4 -9 22 30.23 9.71
 -2 -24 23 37.49 6.89
 1 -35 23 4.2 2.98
 2 -37 24 0.88 6.99
 -5 0 25 6.29 11.78
 -3 -19 26 19.14 8.13
 4 30 -9 8.15 7.98
 2 36 -8 75.38 5.05
 3 23 -8 25.91 6.61
 4 19 -8 464.45 20.64
 2 21 -7 57.85 6.62
 3 15 -7 132.79 9.99
 7 18 -7 1.51 10.9
 4 7 -6 248.45 14.2
 7 12 -6 73.81 12.16
 0 29 -5 380.05 15.51
 1 15 -5 669.73 25.13
 7 7 -5 5.01 11.81
 6 0 -4 180 13.86
 3 -3 -3 378.91 17.41
 6 -9 -1 31.4 10.87
 5 -15 1 5.25 9.75
 6 -16 2 2.78 11.3
 5 -19 3 195.22 13.18
 6 -18 3 2.58 11.6
 -3 13 5 52.03 10.06
 3 -22 5 385.17 17.27
 -4 35 6 10.96 10.67
 -4 36 6 81.78 11.54
 -4 37 6 0 10.61
 -4 38 6 41.7 12.33
 -4 39 6 10.27 12.28
 -4 40 6 25.96 12.33
 -4 41 6 17.28 12.3
 -4 42 6 14.92 11.19
 -4 43 6 23.55 11.26
 -4 44 6 -2.02 11.81
 -3 9 6 691.09 29.11
 6 -23 6 13.44 10.62
 -4 55 7 9.35 11.88
 6 -27 9 9.08 11.03
 3 -29 10 152.82 10.65
 6 -28 10 9.53 10.97
 -5 37 11 -1.47 10.87
 -5 38 11 3.32 11.81
 -5 39 11 8.66 11.44
 -5 40 11 -2.45 11.25
 -5 27 12 25.62 11.44
 -4 5 12 34.28 9.88
 -2 -14 12 856.68 33.26
 6 -30 12 0 9.7
 -5 21 13 37.49 11.64
 3 -33 14 15.9 8.71
 -4 -1 15 4.9 8.91
 -4 -4 17 26.51 9.39
 -2 -20 17 2.14 5.67
 2 -34 17 97.76 8.79
 5 -35 17 10.84 10.5
 -1 -26 18 97.99 6.15
 4 -36 18 19.69 9.92
 -5 6 19 8.48 10.7
 5 -36 19 -5.23 10.98
 -3 -16 20 21.18 8.23
 4 -37 20 2.89 10.09
 -5 2 22 37.21 11.65
 -4 -10 23 0.2 9.56
 -2 -25 26 10.97 6.8
 -4 -12 29 1.15 10.08
 -4 -12 30 -1.46 10.53
 5 29 -9 62.87 10.56
 6 21 -8 27.6 11.03
 5 12 -7 344.97 17.48
 6 14 -7 33.8 11.03
 5 7 -6 124.99 11.45
 0 19 -4 2578.7 95.15
 4 -1 -4 0.38 9.58
 5 -1 -4 0.76 9.75
 2 0 -3 64.4 6.89
 6 -3 -3 6.78 10.86
 -1 19 -2 914.3 34.78
 1 1 -2 32.01 5.41
 6 -6 -2 -3.51 10.22
 -2 37 -1 5.25 7.84
 -2 38 -1 327.8 16.27
 -2 39 -1 34.98 8.46
 -2 40 -1 131.32 10.63
 -2 41 -1 39.76 8.64
 -2 42 -1 62.67 8.92
 -1 13 -1 89.09 6.49
 3 -9 -1 1.41 7.75
 5 -10 -1 265.98 15.48
 -2 23 0 19.9 7.96
 3 -14 1 30.98 9.19
 4 -15 1 233.24 13.86
 -3 38 2 194.35 12.8
 -3 39 2 16.97 9.09
 -3 40 2 69.95 10.06
 -3 41 2 23.03 9.89
 5 -17 2 124.78 11.64
 4 -19 3 6.89 9.66
 -1 -5 4 974.85 36.6
 -4 33 6 42.99 10.55
 -4 34 6 41.81 10.46
 -4 45 6 21.17 11.84
 -4 46 6 24.41 11.25
 5 -24 6 74.83 11.68
 -4 24 7 71.04 10.24
 3 -25 7 -1.68 7.76
 -4 18 8 1.46 9.8
 4 -27 8 47.37 9.49
 -4 14 9 41.95 9.48
 -3 0 9 880.75 35.24
 -2 -9 9 865.37 33.45
 5 -28 9 38.27 10.31
 -5 36 11 3.59 11.77
 3 -30 11 3.91 8.26
 6 -29 11 12.54 10.84
 -5 26 12 41.2 11.55
 -3 -8 13 39.87 7.86
 3 -32 13 17.04 9.08
 5 -32 13 6.59 10.05
 -5 17 14 1.49 11.86
 -5 14 15 131.49 13.87
 -2 -18 15 12.52 5.9
 1 -32 17 4.5 5.18
 -2 -21 18 110.92 7.84
 -5 4 20 24.79 11.54
 -5 3 21 -0.59 11.35
 3 -37 21 1.61 8.66
 -5 1 23 -4.02 10.74
 -5 0 24 3.95 11.39
 -5 -1 26 -0.98 11.49
 -4 -12 28 22.47 9.8
 -4 -12 31 0.84 10.99
 4 31 -9 233.86 13.17
 5 30 -9 2.8 9.9
 2 37 -8 2.39 3.61
 5 19 -8 32.28 8.88
 7 19 -7 10.23 11.51
 2 14 -6 1217.73 45.96
 6 9 -6 114.95 12.15
 7 13 -6 -0.33 11.36
 4 3 -5 3.77 9.95
 7 8 -5 22.75 11.97
 2 4 -4 211.74 10.71
 -1 28 -3 352.21 15.98
 7 0 -3 34.22 12.21
 3 -6 -2 0 7.83
 7 -3 -2 52.66 11.91
 -2 36 -1 340.91 16.49
 -2 43 -1 9.76 8.52
 -2 44 -1 3.92 8.48
 4 -10 -1 6.12 10.27
 7 -6 -1 -5.8 12.25
 6 -11 0 5.37 10.39
 -2 16 1 267.59 13.22
 -3 37 2 2.04 8.53
 -3 42 2 24.64 10.1
 -3 43 2 6.63 10.71
 -3 44 2 7.23 10.24
 -2 11 2 88.22 8.06
 2 -14 2 1501.21 56.71
 3 -16 2 8.18 8.47
 4 -17 2 71.93 10.18
 -2 7 3 1566.08 59.02
 -3 17 4 914.18 36.85
 3 -20 4 180.1 11.7
 6 -21 5 7.25 10.77
 -4 32 6 5.92 9.59
 -4 47 6 21.92 11.68
 -4 48 6 33.85 11.68
 4 -24 6 25.42 9.1
 -4 23 7 72.73 10.8
 6 -24 7 36.4 10.66
 -2 -7 8 605.52 24.14
 -4 10 10 209.96 13.59
 5 -29 10 36.46 10.42
 -5 32 11 -0.8 10.7
 -5 33 11 41.07 12.17
 -4 7 11 47.25 10.16
 5 -30 11 -0.58 9.7
 -5 25 12 0 12.35
 3 -31 12 100.59 10.41
 5 -31 12 60.25 10.66
 -5 20 13 18.22 11.96
 -3 -11 15 24.42 7.56
 -5 11 16 6.85 11.6
 -4 -3 16 199.15 12.79
 3 -35 17 18.59 8.78
 -5 7 18 131.63 14.01
 -4 -7 19 4.57 10.42
 -4 -8 20 11.34 9.58
 -3 -17 21 90.13 9.18
 2 -36 21 4.64 6.86
 -5 -1 25 -2.84 11.23
 -3 -19 25 2.93 7.86
 -4 -12 27 21.91 9.52
 -4 -12 32 7.85 11.71
 4 32 -9 2.92 8.01
 5 31 -9 70.72 11.05
 4 20 -8 -1.56 8.09
 6 22 -8 31.58 11.29
 4 13 -7 6.53 7.75
 6 15 -7 42.56 11.75
 7 20 -7 -2.05 11.49
 3 5 -5 1375.43 52.52
 3 1 -4 43.58 8.66
 6 1 -4 0.59 10.55
 7 4 -4 32.58 12.01
 1 5 -3 340.81 14
 4 -4 -3 290.3 16.04
 5 -4 -3 -2.9 10.06
 4 -7 -2 372.2 19.23
 5 -7 -2 360.43 18.92
 -2 34 -1 214.88 12.4
 -2 35 -1 1.18 7.66
 -2 45 -1 4.06 8.99
 -2 46 -1 84.66 10.29
 -3 34 2 207.21 13.33
 -3 35 2 10.72 8.99
 -3 45 2 15.98 10.45
 -3 46 2 54.93 10.95
 3 -18 3 75.37 10.44
 6 -19 4 9.59 10.3
 5 -22 5 14.91 9.77
 -4 31 6 95.51 11.4
 -4 49 6 0.05 10.76
 -3 5 7 222.87 13.69
 5 -25 7 4.02 11.21
 -4 17 8 459.5 21.39
 -4 13 9 35.35 9.93
 4 -28 9 26.93 9.83
 -5 31 11 103.26 13.55
 -5 24 12 33.47 11.73
 -4 2 13 180.58 12.51
 -5 16 14 44.72 11.51
 -2 -17 14 40.37 6.13
 4 -33 14 63.91 10.52
 -5 13 15 2.55 11.54
 5 -34 16 6.95 10.62
 -4 -6 18 10.34 9.61
 -5 5 19 123.59 13.74
 2 -35 19 18.68 7.25
 3 -36 19 26.1 8.84
 5 -36 20 3.4 11.28
 -4 -9 21 21.35 9.52
 -1 -28 21 8.9 4.54
 4 -37 21 0 10.18
 -5 1 22 2.46 10.71
 -4 -11 24 -3.12 8.88
 -2 -25 25 -3.62 6.44
 -4 -12 26 28.22 9.52
 4 33 -9 129.98 10.39
 2 38 -8 66.24 4.88
 3 24 -8 311.35 14.45
 5 20 -8 31.22 9.15
 6 23 -8 17.44 11.07
 5 13 -7 -3.31 9.24
 3 10 -6 73.63 8.78
 4 8 -6 85.31 10.21
 5 8 -6 109 11.81
 7 14 -6 61.9 12.93
 6 5 -5 186.95 14.3
 -2 33 -1 101.52 8.92
 -2 47 -1 1.84 9.57
 6 -8 -1 18.1 10.49
 -2 22 0 315.06 15.38
 -1 8 0 124 8.1
 2 -9 0 509.27 20.8
 5 -12 0 512.33 23.68
 6 -13 1 14.7 11.67
 -3 33 2 57.27 9.49
 -3 47 2 2.64 10.67
 6 -15 2 66.51 12.31
 1 -13 3 73.76 5.57
 2 -16 3 182.26 10.75
 6 -17 3 68.73 12.67
 2 -18 4 6.38 7.16
 -3 12 5 2.65 8.85
 -4 30 6 2.35 9.62
 -4 50 6 20.7 11.67
 -3 8 6 5.05 8.68
 -4 22 7 43.38 10.58
 -2 -5 7 319.09 14.33
 -3 2 8 516.27 22.62
 6 -25 8 2.31 10.75
 2 -26 9 456.13 19.6
 1 -25 10 17.37 4.9
 4 -29 10 3.02 9.55
 -5 30 11 -3.15 12
 -5 23 12 21.37 12.16
 -4 4 12 76.52 10.15
 -1 -20 12 12.02 3.9
 -5 19 13 69.2 11.63
 -4 -2 15 19.06 9.01
 -5 10 16 70.78 11.96
 -4 -5 17 201.96 13.28
 4 -35 17 7.01 9.54
 -5 6 18 -1.89 11.32
 5 -35 18 -0.79 10.73
 -2 -22 19 34.22 6.51
 -5 3 20 10.38 11.06
 -5 2 21 69.85 12.11
 -4 -10 22 22.6 9.31
 -5 0 23 49.11 11.89
 -5 -2 26 0 12.36
 -3 -20 29 -1.02 8.14
 -3 -20 30 5.57 8.56
 3 16 -7 147.95 10.56
 7 21 -7 19.15 11.65
 6 10 -6 4.06 10.37
 7 9 -5 8.32 11.99
 5 0 -4 53.33 9.66
 7 5 -4 23.7 11.75
 -1 27 -3 50.15 7.02
 6 -2 -3 249.38 15.83
 7 1 -3 3.71 12.07
 2 -3 -2 710.13 28.03
 6 -5 -2 19.46 10.39
 7 -2 -2 3.2 11.36
 -2 48 -1 70.53 10.67
 7 -5 -1 102.86 13.34
 3 -11 0 197.14 12.69
 4 -12 0 2.57 9.03
 -1 4 1 1040.2 39.38
 5 -14 1 389.98 19.45
 -3 32 2 33.59 9.62
 -3 48 2 28.94 11.59
 -3 16 4 20.91 9.5
 -2 0 5 1282.1 48.65
 4 -22 5 56.84 9.35
 -4 51 6 2.58 11.34
 3 -23 6 29.99 8.35
 6 -22 6 43.21 11.5
 3 -26 8 156.63 10.95
 5 -26 8 148.88 13.07
 6 -26 9 3.98 10.45
 -4 9 10 151.57 12.1
 -3 -3 10 87.16 10.31
 -5 28 11 2.33 11.15
 -5 29 11 47.33 11.9
 -3 -5 11 561.62 24.35
 4 -30 11 22.94 9.88
 4 -31 12 26.66 10.53
 -5 18 13 2.69 11.81
 4 -32 13 -0.01 9.65
 -5 15 14 6.64 10.9
 -3 -10 14 123.3 9.42
 -5 12 15 195.04 14.95
 5 -33 15 -8.5 10.36
 2 -33 16 3.66 7.46
 -5 4 19 1.21 11.9
 4 -36 19 26.32 10.2
 -3 -18 22 -4.83 7.76
 3 -37 22 0.97 8.77
 -5 -1 24 -0.61 11.06
 -3 -19 24 -0.93 7.75
 -4 -12 25 20.38 9.62
 -3 -20 28 -2.36 7.96
 4 21 -8 325.68 15.94
 5 21 -8 16.1 9.48
 6 24 -8 48.7 12.1
 2 22 -7 201.65 10.47
 5 14 -7 256.81 14.83
 6 16 -7 7.71 11.31
 7 22 -7 18.76 11.49
 7 15 -6 1.94 12.18
 0 28 -5 77.43 6.11
 4 4 -5 244.24 14.98
 4 0 -4 1212.94 47.77
 -2 32 -1 14.74 7.78
 -2 49 -1 2.6 10.1
 2 -6 -1 138.54 8.86
 5 -9 -1 55.35 10.36
 -3 31 2 34.36 9.59
 -3 49 2 6.94 10.79
 -3 50 2 42.7 11.16
 5 -16 2 41.41 9.55
 5 -18 3 1.81 9.45
 -2 3 4 539.67 21.94
 1 -17 5 57.22 5.72
 -4 52 6 14.31 11.22
 -4 53 6 14.77 11.17
 5 -23 6 9.57 11.18
 -4 21 7 325.94 17.09
 2 -23 7 97.25 8.62
 4 -25 7 -0.19 8.55
 -4 16 8 -1.12 9.69
 -4 12 9 64.7 10.33
 6 -27 10 5.49 11.19
 -5 27 11 39.01 11.56
 -4 6 11 5.51 8.14
 6 -28 11 16.6 11.44
 -5 22 12 7.48 11.15
 -3 -7 12 908.34 35.91
 6 -29 12 1.99 11.6
 -4 -4 16 5.66 8.81
 -3 -14 17 163 10.48
 -3 -15 18 34.7 7.52
 5 -36 21 -0.65 11.79
 -2 -24 22 39.79 6.69
 4 -37 22 -9.05 10.5
 -4 -11 23 2.14 9.11
 -5 -2 25 -1.48 11.3
 -5 -3 27 17.65 11.83
 -3 -20 27 2.07 7.91
 -4 -13 28 5.95 9.51
 -4 -13 29 0.34 10.2
 -4 -13 30 2.82 10.48
 -4 -13 31 2.9 10.89
 3 25 -8 2.13 6.26
 6 25 -8 3.17 10.9
 4 14 -7 158.6 10.74
 6 11 -6 30.91 11.88
 6 6 -5 1.4 10.92
 7 10 -5 53.79 11.97
 6 2 -4 62.23 11.58
 3 -2 -3 703.53 28.61
 5 -3 -3 131.41 12
 5 -6 -2 24.45 10.61
 -2 31 -1 179.8 11.23
 -2 21 0 289.36 14.49
 6 -10 0 20.44 10.41
 7 -7 0 38.71 11.29
 -2 15 1 618.18 24.94
 1 -8 1 110.14 7.72
 4 -14 1 227.13 13.39
 -3 30 2 17.06 8.54
 -3 51 2 0.35 10.28
 -3 21 3 272.64 15.68
 1 -15 4 619.22 23.98
 4 -20 4 31.18 9.16
 -3 11 5 294.85 15.96
 6 -20 5 25.15 10.75
 -1 -12 7 38.01 3.96
 6 -23 7 11.13 10.67
 -3 -1 9 12.9 8.84
 5 -27 9 3.76 11.43
 -5 37 10 0.94 11.69
 -5 38 10 -1.02 11.28
 -5 39 10 11.91 11.28
 -5 40 10 -0.48 11.49
 -5 41 10 24.67 11.71
 -5 42 10 -4 10.92
 -5 26 11 3.94 11.28
 -2 -13 11 2.46 6.66
 -5 21 12 123.37 13.82
 -5 17 13 52.71 12.27
 -5 14 14 168.37 13.79
 5 -32 14 7.45 10.23
 -5 11 15 -2.42 11.49
 -5 9 16 29.17 11.81
 -3 -13 16 9.3 7.11
 5 -34 17 2.6 10.65
 -5 5 18 132.68 13.2
 -4 -8 19 14.41 9.67
 -3 -16 19 -4.8 7.57
 -5 2 20 48.03 11.62
 -4 -9 20 10.13 10.65
 -5 1 21 4.04 10.76
 -5 0 22 51.66 11.84
 -5 -1 23 7.63 11.23
 -1 -29 23 24.74 4.66
 -5 -3 26 10.57 11.56
 -4 -13 27 -1.51 9.37
 -1 -30 28 -0.98 5.15
 5 22 -8 120.29 10.88
 6 17 -7 104.28 12.96
 7 23 -7 1.76 11.28
 4 9 -6 194.91 12.71
 5 9 -6 76.24 10.21
 7 16 -6 25.39 11.82
 7 6 -4 -5.03 11.87
 6 -1 -3 20.49 9.87
 7 2 -3 23.08 11.57
 -1 18 -2 1.69 5.07
 3 -8 -1 206.86 12.86
 4 -9 -1 207.03 13.57
 6 -7 -1 69.83 11.67
 6 -12 1 1.78 11.57
 -3 29 2 8.54 8.96
 -2 10 2 163.39 9.91
 0 -6 2 179.33 6.89
 4 -16 2 249.88 14.3
 4 -18 3 40.44 9.1
 6 -18 4 -4.22 11.49
 -4 26 6 167.59 12.85
 -4 54 6 3.15 11.42
 -2 -3 6 69.95 7.04
 -1 -10 6 209.54 9.06
 -4 20 7 56.14 9.9
 -3 4 7 248.44 14.47
 -4 15 8 287.2 15.97
 1 -22 8 5.52 5.89
 4 -26 8 24.44 9.27
 3 -27 9 31.59 8.35
 -5 35 10 14.84 11.76
 -5 36 10 9.7 10.87
 2 -27 10 12.88 7.04
 5 -28 10 4.31 11.33
 -4 3 12 0 7.94
 -2 -16 13 220.56 11.05
 5 -31 13 41.99 10.81
 1 -31 16 222.23 10.87
 4 -34 16 4.76 9.69
 -4 -7 18 42.08 10.06
 5 -35 19 8.42 11.2
 -3 -17 20 171.21 11.18
 -2 -23 20 8.49 6.38
 -4 -10 21 21.93 9.68
 2 -36 22 13.2 7.17
 -5 -2 24 8.27 12.15
 -4 -12 24 10.62 8.56
 -2 -25 24 -2.32 6.29
 -3 -20 26 6.5 7.68
 -1 -30 27 1.54 5.13
 4 22 -8 -0.9 7.78
 6 26 -8 42.1 11.8
 3 17 -7 312.86 15.61
 5 15 -7 11.19 8.65
 7 24 -7 19.91 11.61
 2 15 -6 32.98 5.87
 7 11 -5 0 11.44
 5 1 -4 -0.84 9.84
 -1 26 -3 619.13 24.75
 3 -5 -2 232.13 13.49
 4 -6 -2 4.47 9.79
 6 -4 -2 60.13 11.45
 7 -1 -2 6.22 11.13
 -2 30 -1 4.76 8.22
 7 -4 -1 8.95 11.2
 5 -11 0 0.34 10.22
 3 -13 1 14.25 9.16
 6 -14 2 7.84 12.03
 -2 6 3 61.31 7.24
 6 -16 3 38.18 11.92
 -3 15 4 515.86 23.21
 -4 40 5 67.02 12.68
 -4 41 5 0 12.17
 5 -21 5 164.89 12.91
 -3 7 6 885.53 35.63
 4 -23 6 14.32 8.98
 5 -24 7 160.47 13.65
 6 -24 8 12.03 10.7
 -4 11 9 85.25 10.65
 -5 25 11 6.73 10.87
 5 -29 11 65.9 10.88
 -5 20 12 -0.02 10.99
 5 -30 12 3.68 9.81
 -5 16 13 40.99 12
 -3 -9 13 109.96 9.31
 -5 13 14 2.88 11.52
 -4 -3 15 96.1 10.77
 2 -32 15 25.09 7.85
 3 -33 15 26.12 8.77
 -5 8 16 14.41 11.58
 -5 6 17 0.1 11.14
 -4 -6 17 -2.51 9.39
 3 -35 18 13.74 8.78
 4 -35 18 0 9.72
 -5 3 19 59.99 12.48
 1 -33 19 2.88 5.09
 3 -36 20 22.33 8.88
 4 -36 20 9.01 10.15
 1 -34 21 8.89 5.03
 -4 -11 22 7.49 9.04
 3 -37 23 1.87 9.12
 1 -35 24 9.61 5.06
 -5 -3 25 11.58 11.38
 -4 -13 26 -4.44 9.7
 -2 -26 29 22.42 6.96
 6 27 -8 9.59 11.47
 4 15 -7 240.65 13.56
 6 18 -7 -0.49 10.81
 1 23 -6 104.84 5.06
 3 11 -6 144.04 10.69
 6 12 -6 1.83 10.62
 7 17 -6 -0.15 11.22
 6 7 -5 206.22 14.63
 3 2 -4 218.22 12.57
 2 1 -3 96.43 7.51
 -2 29 -1 24.81 8.12
 1 -2 -1 336.89 14.28
 2 -11 1 40.34 6.78
 5 -13 1 4.74 9.21
 -3 28 2 250.14 14.22
 3 -15 2 260.34 14.98
 -3 20 3 66.9 10.38
 3 -19 4 1475.83 56.68
 -4 36 5 106.04 12.23
 -4 37 5 5.21 10.67
 -4 38 5 125.3 12.78
 -4 39 5 4.99 12.08
 -4 42 5 13.5 12.3
 -4 43 5 10.57 12
 -4 44 5 1.92 11.03
 -4 45 5 6.7 11.73
 -4 25 6 3.57 9.99
 6 -21 6 18.85 11.32
 -4 19 7 477.5 22.09
 3 -24 7 641.81 26.83
 -3 1 8 13.91 9.36
 6 -25 9 1.73 11.19
 -5 31 10 68.78 12.81
 3 -28 10 7.8 7.69
 -5 24 11 21.33 11.96
 -4 5 11 30.1 9.36
 1 -26 11 280.11 12.45
 2 -28 11 60.83 7.45
 -5 19 12 183.46 14.81
 -5 10 15 140.58 13.96
 -3 -12 15 345.92 16.39
 5 -33 16 -1.17 10.61
 -5 4 18 2.67 10.82
 2 -34 18 25.07 7.66
 -1 -27 19 19.98 4.33
 -5 0 21 66.79 12.23
 -5 -1 22 1.38 11.31
 -3 -20 25 0 7.29
 -5 -4 27 2.58 11.3
 -2 -26 28 35.19 7.34
 3 26 -8 390.92 17.14
 4 23 -8 81.02 8.99
 5 23 -8 11.27 9.72
 6 28 -8 12.73 10.84
 7 25 -7 -0.22 10.81
 5 10 -6 219.5 13.75
 2 5 -4 966.6 36.97
 4 1 -4 -4.86 10.24
 7 7 -4 25.26 12
 5 -2 -3 28.89 10.22
 -1 12 -1 195.62 9.43
 5 -8 -1 16.4 10.66
 1 -5 0 9713.08 357.72
 4 -11 0 86.13 11.12
 6 -9 0 45.56 10.91
 7 -6 0 -6.08 11.94
 -3 27 2 -5.79 8.46
 5 -15 2 52.09 10.53
 3 -17 3 746.92 30.46
 5 -17 3 228.99 14.39
 5 -19 4 220.85 14.79
 -4 34 5 41.94 10.54
 -4 35 5 4.87 10.11
 -4 46 5 25.6 12.05
 -4 47 5 -5.57 11.49
 -4 24 6 310.17 17.1
 2 -21 6 148.5 10.39
 -4 14 8 1.12 9.93
 5 -25 8 -1.73 10.38
 4 -27 9 27.07 9.46
 -5 30 10 2.6 12.08
 6 -26 10 12.14 11.49
 -5 23 11 25.11 11.82
 3 -29 11 159.48 10.99
 -5 15 13 26.46 11.95
 -5 12 14 207.97 15.4
 2 -31 14 109.91 9.18
 3 -32 14 14.43 8.91
 -4 -5 16 229.2 13.78
 5 -34 18 4.23 10.69
 -5 1 20 4.22 11.24
 5 -35 20 3.74 11.44
 -3 -18 21 -4.62 7.76
 -5 -2 23 18.34 10.92
 -4 -12 23 6.89 8.99
 -4 -13 25 8.49 9.14
 -2 -26 27 17.75 6.92
 -4 -14 29 5.31 10.06
 -4 -14 30 0 10.4
 -4 -14 31 -1.13 10.71
 5 16 -7 64.5 10.08
 6 19 -7 126.48 12.73
 7 26 -7 31.96 11.2
 7 18 -6 -3.41 11.2
 7 12 -5 60.74 12.62
 6 0 -3 522.6 24.66
 5 -5 -2 309.03 17.21
 7 0 -2 1.02 11.08
 -2 28 -1 225.99 12.91
 6 -6 -1 12.58 11.07
 7 -3 -1 45.74 12.64
 -2 14 1 1474.47 55.79
 6 -11 1 24.45 11.57
 -3 14 4 11.75 9.67
 -4 33 5 28.01 10.05
 -4 48 5 37.67 12.08
 -4 49 5 1.72 10.96
 -3 10 5 44.65 9.34
 5 -22 6 38.86 11.29
 -4 18 7 1.54 9.8
 6 -22 7 16.39 11.01
 2 -24 8 680.19 27.29
 -5 29 10 79.23 13.08
 -4 7 10 223.73 13.9
 -3 -4 10 207.88 13.49
 4 -28 10 113.86 11.16
 6 -27 11 -1.27 10.74
 -5 18 12 -0.17 11.61
 -4 2 12 368.14 18.45
 2 -29 12 200.6 11.09
 3 -30 12 23.3 8.93
 6 -28 12 4.66 10.91
 -4 0 13 285.38 15.68
 2 -30 13 4.31 6.83
 3 -31 13 22.45 9.19
 -4 -2 14 46.76 9.58
 4 -32 14 5.89 9.58
 -5 9 15 5.32 11.48
 -5 5 17 94.53 12.47
 -5 2 19 2.86 10.91
 2 -35 20 7.46 7.12
 4 -36 21 4.77 10.26
 -5 -3 24 32.04 11.14
 -1 -30 26 -1.69 4.85
 -5 -5 28 2.66 12.45
 -4 -14 28 15.7 9.66
 -3 -21 29 7.55 8.1
 5 24 -8 225.5 14.37
 6 29 -8 31.99 10.64
 2 23 -7 101.73 7.49
 7 27 -7 -1.36 12.24
 4 10 -6 283.2 15.02
 6 13 -6 9.77 11.87
 5 6 -5 42.21 10.15
 6 8 -5 7.6 11.79
 5 2 -4 -0.9 9.77
 7 8 -4 5.31 11.75
 -1 25 -3 3.26 6.32
 6 -3 -2 16.49 10.19
 4 -8 -1 1.95 9.68
 3 -10 0 525.3 22.76
 4 -13 1 14.06 9.43
 -3 26 2 770.93 31.58
 6 -13 2 0.34 11.47
 -3 19 3 313.88 17.03
 6 -15 3 42.83 12.21
 6 -17 4 7.26 11.69
 -4 32 5 6.66 10.05
 -4 50 5 49.6 12.26
 -4 23 6 113.43 11.83
 4 -24 7 29.7 9.91
 -2 -8 8 38.96 6.28
 -3 -2 9 898.5 35.93
 5 -26 9 106.83 12.24
 -5 28 10 2.77 11.05
 -5 22 11 1.73 10.99
 4 -29 11 11.27 10.22
 -2 -15 12 179.52 10.28
 4 -30 12 3.92 10.32
 -5 14 13 95.28 12.54
 4 -31 13 83.17 10.62
 -3 -11 14 122.24 9.35
 1 -30 15 3.3 5.14
 3 -34 17 1.59 8.7
 4 -34 17 26.71 9.98
 -5 3 18 75.1 12.04
 -4 -8 18 19.8 9.69
 -4 -9 19 0.16 9.66
 -4 -10 20 76.09 10.65
 3 -36 21 21.04 9.09
 5 -35 21 3.07 11.94
 2 -36 23 24.8 7.51
 -5 -4 25 -3.58 11.53
 -5 -5 27 6.38 11.37
 -4 -14 27 28.3 9.62
 -3 -21 28 13.16 8.1
 -3 -21 30 2.43 8.09
 3 27 -8 3.3 6.48
 4 24 -8 -1.53 7.83
 5 25 -8 3.91 9.65
 3 18 -7 3.02 7.73
 4 16 -7 109.53 9.67
 6 20 -7 -1.72 10.85
 5 11 -6 2.19 9.65
 7 19 -6 0.1 10.85
 0 27 -5 173.58 8.42
 2 10 -5 1690.26 63.25
 7 13 -5 -4.18 11.72
 3 -1 -3 115.14 10
 4 -5 -2 501.54 23.82
 7 1 -2 6.22 11.37
 2 -8 0 172.05 9.69
 5 -10 0 347.75 17.94
 7 -5 0 42.63 12.91
 2 -13 2 187.57 10.65
 4 -15 2 6.23 9.19
 -2 2 4 283.93 13.12
 4 -19 4 25.54 8.82
 -4 31 5 31.09 10.31
 -4 51 5 2.37 11.76
 2 -19 5 851.27 33.1
 -3 6 6 0.61 9.43
 3 -22 6 457.43 20.16
 6 -20 6 19.9 11.96
 -4 17 7 342.74 18.03
 -3 3 7 259.74 14.5
 -4 13 8 23.4 9.83
 3 -25 8 -7.3 7.96
 6 -23 8 20.25 10.9
 -5 38 9 28.13 11.99
 -5 39 9 0 11.27
 -5 40 9 13.75 11.27
 -5 41 9 23.88 11.31
 -5 42 9 3.68 10.95
 -5 43 9 20.73 11.09
 -5 44 9 1.68 11.3
 -2 -10 9 58.07 6.97
 -5 27 10 50 11.71
 5 -27 10 11.39 10.55
 -5 21 11 146.77 13.89
 -4 4 11 95.93 10.31
 -5 17 12 144.86 13.64
 -3 -8 12 1.39 7.61
 1 -27 12 2.6 5.14
 -5 11 14 -4.69 10.52
 5 -31 14 10.57 10.52
 -2 -20 16 15.22 5.72
 5 -33 17 18.49 10.76
 4 -35 19 0.83 10.02
 -5 0 20 35.86 11.63
 -5 -1 21 4.15 11.09
 -4 -11 21 -2.18 9.93
 -5 -2 22 45.8 10.82
 -3 -19 22 65.78 8.68
 -5 -3 23 -2.45 10.83
 -2 -25 23 3.73 6.35
 -3 -20 24 5.88 7.46
 -2 -26 26 4.24 6.57
 -3 -21 27 10.4 7.12
 5 17 -7 -1.05 8.61
 3 12 -6 106.43 9.6
 6 14 -6 9.13 10.67
 6 9 -5 161.9 13.62
 5 -1 -3 3.31 9.08
 6 1 -3 15.17 11.21
 -1 17 -2 829.79 31.69
 2 -2 -2 7.52 6.62
 -2 27 -1 0.6 8.66
 3 -7 -1 198.05 12.04
 7 -2 -1 8.64 12.2
 6 -8 0 7.55 10.35
 -3 25 2 4.41 8.41
 -2 9 2 812.97 31.79
 4 -17 3 -6.38 9.21
 -4 30 5 3.22 9.55
 -4 52 5 32.97 12.25
 -2 -1 5 48.25 6.66
 -1 -8 5 106.55 6.08
 -4 22 6 188.63 13.49
 -2 -6 7 16.95 5.8
 5 -23 7 3.81 11.03
 -5 35 9 2.67 12.22
 -5 36 9 23.74 11.79
 -5 37 9 -0.02 10.84
 6 -24 9 9.61 11.03
 -5 26 10 22.94 12.07
 5 -28 11 1.34 10.5
 5 -29 12 64.25 11.4
 -5 13 13 6.1 10.3
 1 -28 13 103.67 7
 5 -30 13 2.31 10.82
 1 -29 14 100.29 6.94
 -5 8 15 34.83 11.3
 -5 4 17 2.13 11.07
 -4 -7 17 228.68 14.08
 -3 -15 17 2.02 6.93
 -2 -21 17 149.66 8.86
 -3 -16 18 75.75 8.38
 -5 1 19 4.06 10.69
 -3 -17 19 166.59 10.95
 3 -35 19 14.38 9.06
 5 -34 19 -1.15 10.86
 -4 -12 22 10.76 9.58
 4 -36 22 -0.74 10.59
 5 -35 22 5.49 10.99
 -5 -4 24 1.11 10.78
 -4 -14 26 17.44 9.29
 5 26 -8 164.75 12.68
 6 21 -7 76.83 12.43
 7 20 -6 6.44 12.1
 7 14 -5 57.58 12.17
 3 3 -4 384.4 17.6
 4 2 -4 889.9 36.25
 7 9 -4 24.96 12.3
 3 -4 -2 372.73 17.43
 5 -4 -2 115.99 11.61
 6 -2 -2 176.49 14.04
 2 -5 -1 1303.58 49.38
 5 -7 -1 173.39 12.53
 6 -5 -1 77.16 12.27
 -3 38 1 133.95 10.16
 -3 39 1 -0.71 9.42
 -3 40 1 64.05 10.27
 -3 41 1 3.4 10.05
 -3 42 1 10.7 9.91
 -3 43 1 0.78 10.16
 -3 44 1 2.75 10.96
 5 -12 1 509.68 23.21
 6 -10 1 3.02 10.82
 -1 0 2 2081.7 77.28
 -3 18 3 15.62 10.29
 -2 5 3 1559.97 58.74
 2 -15 3 239.94 12.32
 -3 13 4 12.58 9.89
 2 -17 4 699.5 28.03
 5 -18 4 1.83 9.69
 -4 29 5 12.44 9.98
 -4 53 5 2.58 11.17
 -3 9 5 943.39 37.66
 0 -15 6 433.83 16.28
 4 -22 6 2.23 8.97
 -3 0 8 874.23 34.88
 4 -25 8 0.73 9.32
 -5 34 9 8.06 12.03
 -4 9 9 633.94 27.24
 -5 25 10 0.39 12.18
 -4 6 10 5.63 9.27
 -2 -12 10 -0.5 6.5
 6 -25 10 -1.82 11.23
 -5 20 11 -1.29 11.12
 -5 16 12 15.88 11.3
 -3 -10 13 52.18 7.59
 -5 10 14 125.42 13.01
 -2 -19 15 169.9 9.4
 -3 -14 16 270.18 13.72
 4 -33 16 20.73 10.34
 -2 -22 18 13.28 5.95
 1 -35 25 6.41 5.24
 -3 -21 26 10.68 7.81
 -5 -6 28 4.91 11.48
 3 28 -8 180.38 10.53
 4 25 -8 3.19 7.88
 4 17 -7 376.54 18.07
 5 18 -7 -0.33 8.77
 2 16 -6 105.71 7.63
 4 11 -6 24.03 8.7
 5 12 -6 220.63 14.3
 6 15 -6 85.48 12.92
 7 21 -6 6.61 10.87
 5 7 -5 388.12 19.13
 5 3 -4 118.51 11.42
 -1 24 -3 854.83 32.97
 7 2 -2 6.25 11.39
 -2 26 -1 660.13 27.35
 -1 7 0 4417.77 163.13
 4 -10 0 26.94 10.28
 7 -4 0 5.83 11.33
 -3 36 1 283.28 15.35
 -3 37 1 -1.48 8.96
 -3 45 1 -0.21 10.95
 -3 46 1 40.5 11.06
 -2 13 1 19.64 6.6
 3 -12 1 170.27 11.94
 -3 24 2 592.15 25.41
 5 -14 2 227.31 14.29
 6 -12 2 13.55 10.86
 -1 -3 3 1962.13 72.85
 5 -16 3 8.47 10.05
 6 -16 4 44.9 12.21
 -4 28 5 115.32 11.79
 0 -13 5 11.83 2.14
 -4 21 6 208.3 14.46
 -4 16 7 99.13 11.23
 6 -21 7 58.37 11.64
 2 -25 9 -2.05 6.66
 3 -26 9 16.6 8.08
 -5 24 10 17.1 11.97
 6 -26 11 25.74 11.05
 -4 1 12 -1.7 9.76
 6 -27 12 2.93 11.74
 -4 -3 14 37.46 9.79
 5 -32 16 -0.05 10.55
 -5 2 18 1.88 11.13
 -3 -18 20 1.32 7.7
 -5 -2 21 62.55 11.51
 -5 -3 22 5.15 10.7
 3 -36 22 13.09 9.33
 -4 -13 23 11.6 8.95
 -5 -5 25 36.72 12.04
 -4 -14 25 30.01 9.59
 -5 -6 27 -2.07 11.95
 -4 -15 29 5.92 9.96
 -4 -15 30 6.92 10.25
 -4 -15 31 4.25 10.85
 5 27 -8 8.72 9.95
 3 19 -7 484.95 20.72
 6 22 -7 6.62 11.16
 6 10 -5 52.81 11.27
 7 15 -5 -0.87 11.36
 7 10 -4 49.38 11.93
 7 6 -3 -2.12 11.6
 7 -1 -1 -3.2 12.42
 -3 35 1 2.52 8.66
 -3 47 1 4.08 11.47
 -3 48 1 32.9 11.14
 1 -10 2 1405.7 52.54
 6 -14 3 63.96 12.55
 5 -21 6 65.15 10.99
 1 -20 7 7.3 5.5
 5 -24 8 125.55 12.89
 -5 30 9 -0.59 11.44
 4 -26 9 97.7 11.25
 -5 19 11 225.53 15.14
 -4 3 11 28.45 9.44
 -1 -19 11 152.66 7.74
 -5 15 12 51.94 11.77
 -5 12 13 129.99 13.1
 -2 -18 14 3.17 5.75
 -5 7 15 -0.04 11.05
 -3 -13 15 9.5 7.25
 4 -32 15 -4.36 9.88
 4 -34 18 13.15 9.95
 5 -33 18 18.33 11.21
 -5 -1 20 -1.03 11.02
 4 -35 20 4.49 10.26
 5 -34 20 6.85 11.33
 -5 -4 23 1.59 11.06
 -3 -20 23 10.35 7.79
 4 -36 23 7.02 10.45
 2 -36 24 24.92 7.72
 -2 -26 25 -1.34 6.31
 -4 -15 28 10.65 9.79
 4 26 -8 3.16 7.64
 2 24 -7 144.83 8.82
 7 22 -6 35.85 12.13
 -1 40 -4 145.61 9.58
 -1 41 -4 2.75 6.58
 -1 42 -4 0.78 6.77
 -1 43 -4 0.74 7.05
 6 6 -4 13.84 10.77
 4 -1 -3 15.02 10
 6 2 -3 237.69 15.06
 4 -7 -1 668.23 29.09
 5 -9 0 -2.87 9.59
 6 -7 0 131.5 12.48
 -3 33 1 -1.85 8.85
 -3 34 1 236.15 14.1
 -3 49 1 1.53 10.74
 4 -12 1 295.65 16.29
 3 -14 2 4.54 8.89
 -3 17 3 229.75 14.14
 3 -18 4 -3.71 9.61
 -4 20 6 63.53 10.58
 -3 5 6 738.49 30.39
 -2 -4 6 174.01 10.2
 6 -19 6 23.27 11.8
 -4 15 7 226.42 14.1
 2 -22 7 641.38 26.25
 3 -23 7 104.08 9.97
 6 -22 8 -1.37 10.81
 -5 29 9 42.65 11.57
 -4 8 9 3.39 9.54
 1 -23 9 167.83 9.49
 5 -25 9 -1.63 10.67
 -5 23 10 20.69 11.99
 -3 -5 10 261.28 15.17
 -5 18 11 -2.16 10.51
 -5 9 14 -0.42 11.16
 -4 -5 15 329.92 17
 -5 3 17 35.12 12.6
 -4 -9 18 29.15 9.86
 -5 0 19 12.2 11.45
 -4 -10 19 111.45 11.8
 -4 -11 20 0.06 9.27
 2 -35 21 30.96 7.82
 -5 -5 24 24.25 11.66
 -3 -21 25 5.56 7.65
 -5 -6 26 2.24 11.14
 -4 -15 27 -0.32 9.05
 3 29 -8 9.08 6.72
 5 28 -8 96.08 11.5
 4 18 -7 3.41 8.17
 5 19 -7 -0.35 9.68
 6 23 -7 25.22 11.3
 3 13 -6 53.92 8.99
 6 16 -6 4.93 10.79
 7 23 -6 -4.04 11.71
 5 8 -5 115.6 11.26
 7 16 -5 33.67 11.72
 -1 38 -4 349.08 15.89
 -1 39 -4 16.97 6.83
 -1 44 -4 13.04 7.26
 2 6 -4 57.93 6.57
 7 11 -4 8.14 12.21
 2 2 -3 161.71 9.34
 5 0 -3 78.16 10.39
 4 -4 -2 54.95 10.03
 6 -1 -2 3.77 10.96
 7 3 -2 54.21 12.73
 -2 25 -1 4.85 8.78
 5 -6 -1 70.87 11.23
 6 -4 -1 47.44 11.62
 -3 50 1 48.21 11.02
 3 -16 3 -2.15 9.46
 -4 39 4 12.06 11.89
 -4 40 4 88.38 11.91
 -4 41 4 -3.02 10.8
 -4 42 4 11.14 11.06
 -4 43 4 -4.2 11.95
 -4 44 4 2.42 11.44
 -3 12 4 158.65 12.36
 -3 2 7 207.65 13.06
 4 -23 7 78.04 9.87
 -4 11 8 11.55 9.93
 -5 28 9 13.23 11.33
 -3 -3 9 27.44 9.05
 -1 -16 9 299.18 12.26
 -5 22 10 6.19 11.44
 -4 5 10 286.26 15.86
 3 -27 10 69.67 8.81
 4 -27 10 -3.16 9.8
 -5 14 12 30.2 11.19
 -5 11 13 10.81 10.73
 4 -31 14 81.11 11.4
 5 -30 14 -1.63 11
 -4 -8 17 9.63 9.04
 -5 1 18 8.52 11.02
 3 -34 18 -0.42 9.08
 -2 -23 19 2.46 6.18
 2 -34 19 2.67 7.4
 3 -35 20 -0.08 8.98
 -4 -12 21 67.51 10.07
 -3 -19 21 126.76 10.11
 -1 -30 25 1.6 4.44
 -5 -7 28 4.79 11.56
 4 27 -8 83.47 8.96
 5 29 -8 8.97 10.14
 6 24 -7 1.78 11.35
 4 12 -6 359.95 17.43
 5 13 -6 25.18 9.83
 1 16 -5 240.18 9.79
 6 11 -5 25.06 10.78
 -1 37 -4 14.48 6.7
 -1 45 -4 2.03 7.48
 0 18 -4 264.37 10.56
 4 3 -4 -1.79 10.5
 5 4 -4 1.36 10.13
 3 0 -3 842.32 33.6
 7 7 -3 83.71 13.22
 1 2 -2 46.01 5.91
 5 -3 -2 28.18 9.74
 7 0 -1 9.91 12.26
 3 -9 0 111.3 10.38
 7 -3 0 28.67 12.41
 -3 32 1 31.85 8.99
 -1 3 1 847.6 32.28
 2 -10 1 1382.03 52.27
 5 -11 1 9.97 9.54
 6 -9 1 100.46 12.08
 4 -14 2 868.86 35.24
 4 -16 3 177.97 12.38
 -4 36 4 138.1 13.31
 -4 37 4 1.39 10.47
 -4 38 4 186.21 15.24
 -4 45 4 4.28 11.75
 -4 46 4 38.32 11.27
 -4 47 4 -6.37 11.43
 4 -18 4 26.28 9.98
 -3 8 5 -0.17 9.34
 6 -17 5 6.48 11.36
 -4 19 6 298.52 16.71
 5 -22 7 92.7 11.98
 6 -23 9 12.84 11.76
 2 -26 10 350.29 15.99
 5 -26 10 36.14 10.81
 -5 17 11 152.9 13
 -2 -14 11 108.59 8.56
 3 -28 11 25.33 8.58
 4 -28 11 92.21 11.45
 5 -27 11 36.14 10.69
 -4 0 12 657.02 27.89
 -3 -9 12 560.03 23.79
 4 -29 12 46.1 10.37
 4 -30 13 -2.22 9.81
 5 -29 13 23.59 11.29
 -3 -12 14 138.14 9.61
 3 -31 14 11.55 9.28
 -5 6 15 -4.16 10.98
 -5 4 16 24.85 11.37
 2 -32 16 3.93 7.91
 5 -32 17 0.6 10.88
 -5 -2 20 44.78 11.24
 -5 -3 21 5.28 11.25
 4 -35 21 2.74 10.33
 5 -34 21 -2.18 11.96
 -5 -4 22 5.09 10.55
 -4 -13 22 -1.48 8.76
 -2 -25 22 -0.31 6.22
 1 -34 22 5.29 5.27
 3 -36 23 7.94 9.36
 -5 -6 25 -3.52 11.43
 -4 -15 26 3.43 9.1
 -5 -7 27 19.75 11.19
 -3 -22 29 6.81 8.19
 5 20 -7 36.27 9.44
 6 17 -6 153.59 13.51
 7 24 -6 50.37 12.17
 7 17 -5 -0.14 10.92
 -1 36 -4 513.99 21.26
 6 7 -4 102.63 12.32
 -1 23 -3 36.77 6.36
 6 3 -3 13.02 10.82
 -2 39 -2 -1.48 8
 -2 40 -2 83.29 9.03
 -2 41 -2 1.61 7.89
 -2 42 -2 30.37 8.3
 -2 43 -2 0.2 8.53
 -2 44 -2 16.69 8.87
 -1 11 -1 990.27 37.42
 -3 31 1 9.49 9.18
 -2 8 2 16.25 6.24
 5 -13 2 -0.06 10.13
 6 -11 2 35.08 11.89
 -3 16 3 376.95 18.89
 5 -15 3 125.24 11.78
 6 -13 3 1.16 11.91
 -4 35 4 3.05 10.05
 -4 48 4 34.71 11.25
 5 -17 4 199.34 13.78
 6 -15 4 11.78 11.84
 6 -20 7 7.22 11.07
 -5 37 8 3.23 11.92
 -5 38 8 56.28 12.04
 -5 39 8 6.25 11.94
 -5 40 8 24.63 11.71
 -5 41 8 7.51 11.7
 -5 42 8 1.93 11.62
 -5 43 8 11.43 11.64
 -5 44 8 7.8 11.3
 -5 45 8 16.29 11.23
 -3 -1 8 14.01 8.56
 -5 27 9 37.66 11.67
 -5 21 10 107.06 12.83
 6 -24 10 28.83 11.67
 -4 2 11 362.95 18.19
 6 -25 11 -2.16 11.41
 3 -29 12 75.49 9.73
 5 -28 12 -1.83 10.26
 6 -26 12 48.66 11.5
 3 -30 13 18.41 9.33
 -5 8 14 34.76 11.46
 -4 -4 14 29.63 9.02
 -4 -7 16 183.51 12.55
 -5 2 17 22.97 11.25
 4 -33 17 17.22 10.08
 -5 -1 19 -3.77 11.28
 5 -33 19 13.17 11.36
 -1 -29 22 49 4.84
 -5 -5 23 10.81 11.43
 -3 -22 28 7.12 7
 3 30 -8 18.4 6.75
 4 28 -8 6.34 7.82
 5 30 -8 18.78 10.06
 3 20 -7 146.41 9.94
 6 25 -7 6.72 11.89
 7 25 -6 -3.98 10.96
 0 26 -5 173.56 8.33
 2 11 -5 40.5 5.74
 3 4 -4 7.92 8.43
 7 12 -4 74.07 12.83
 1 6 -3 67.07 5.42
 -2 37 -2 0.97 7.9
 -2 38 -2 180.45 11.6
 -2 45 -2 6.83 8.89
 -2 46 -2 45.56 9.73
 3 -3 -2 37.1 8.77
 6 0 -2 296.38 17.68
 7 4 -2 -0.67 11.96
 -2 24 -1 611.82 25.48
 3 -6 -1 96.95 9.38
 4 -9 0 449.58 21.49
 5 -8 0 102.95 10.86
 6 -6 0 -0.17 10.35
 -3 30 1 48.14 8.94
 -2 12 1 925.89 35.92
 -4 33 4 8.34 9.81
 -4 34 4 64.33 11.63
 -4 49 4 -2.43 11.05
 -4 50 4 33.77 12.08
 -2 1 4 46.6 6.53
 -4 24 5 462.81 22
 -4 18 6 15.38 9.13
 3 -21 6 5.54 7.56
 -5 35 8 6.23 11.79
 -5 36 8 81.01 13.17
 -4 10 8 -2.64 9.54
 4 -24 8 35.98 9.3
 -5 26 9 91.11 13.07
 -4 7 9 728.1 30.61
 -5 16 11 -4.33 10.17
 -5 13 12 -4.66 10.09
 -5 10 13 98.81 11.8
 -2 -17 13 55.96 6.3
 4 -34 19 14.74 10.27
 -4 -14 23 1.09 8.92
 -5 -6 24 -3.26 11.43
 -3 -21 24 -4.32 7.42
 -2 -26 24 -3.06 6.19
 3 -36 24 11.83 9.72
 -4 -15 25 9.96 8.9
 -5 -7 26 51.78 11.85
 -4 -16 29 -4.79 9.77
 -4 -16 30 1.79 10.15
 5 31 -8 18.48 10.65
 4 19 -7 485.57 21.5
 6 26 -7 7.35 11.17
 5 14 -6 266.1 15.3
 6 18 -6 6.97 11.9
 7 26 -6 44.9 11.73
 4 8 -5 121.74 11.51
 5 9 -5 195.21 13.28
 6 12 -5 120.09 13.67
 7 18 -5 -5.66 11.3
 -1 35 -4 -1.53 6.18
 4 0 -3 731.16 31.18
 5 1 -3 -2.41 9.94
 7 8 -3 -7.38 12.03
 -2 36 -2 323.27 15.83
 -2 47 -2 5.11 9.59
 6 -3 -1 49.77 11.11
 7 1 -1 0.31 12.49
 7 -2 0 46.26 12.49
 1 -12 3 3016.3 111.61
 -4 32 4 2.71 9.49
 -4 51 4 -2.35 12.49
 -3 11 4 389.25 18.86
 4 -21 6 138.1 11.34
 5 -20 6 4.45 10.08
 -5 33 8 16.73 12.23
 -5 34 8 42.69 12.42
 3 -24 8 205.75 12.9
 5 -23 8 -0.83 11.22
 6 -21 8 69.37 11.73
 -5 25 9 5.96 12.11
 -5 20 10 7.52 10.54
 -4 4 10 138.03 11.29
 2 -27 11 87.81 8.22
 2 -31 15 68.91 8.65
 -5 3 16 52.28 12.97
 5 -31 16 -7.23 11.16
 -3 -16 17 82.94 8.23
 3 -33 17 42.41 9.45
 -5 0 18 1.76 11.4
 -3 -17 18 90.99 8.7
 1 -33 20 9.79 5.54
 4 -35 22 6.59 10.66
 -3 -22 27 2.03 7.91
 -5 -8 28 4.74 11.34
 -4 -16 28 8.55 9.42
 -5 -8 29 6.71 12.45
 3 31 -8 6.45 6.54
 4 29 -8 207.07 12.64
 5 32 -8 11.21 10.59
 5 21 -7 -0.92 9.63
 2 17 -6 12.05 6.05
 4 13 -6 25.86 8.38
 -1 34 -4 185.07 10.5
 4 4 -4 326.85 17.75
 6 8 -4 3.26 10.94
 7 13 -4 1.56 11.37
 6 4 -3 46.42 11.26
 -2 35 -2 8.38 7.75
 2 -1 -2 239.17 12.01
 5 -2 -2 55.02 10.82
 4 -6 -1 9.96 10.91
 5 -5 -1 242.33 15.51
 2 -7 0 1163.17 44.34
 -3 29 1 14.45 8.72
 3 -11 1 61.75 9.15
 6 -8 1 4.46 10.49
 2 -12 2 1459.98 55.22
 -2 4 3 0.38 5.81
 -4 31 4 0.06 9.48
 -4 52 4 29.53 11.93
 -4 23 5 56.73 10.78
 -2 -2 5 977.86 37.45
 -3 4 6 5.3 8.99
 -4 13 7 0.03 9.69
 -5 32 8 8.11 11.92
 2 -23 8 9.86 7.05
 -5 24 9 125.8 12.81
 0 -20 9 161.56 6.99
 5 -24 9 88.41 12.21
 -5 19 10 177.78 13.57
 -5 12 12 66.43 11.16
 -3 -11 13 2.64 6.98
 -5 7 14 23.61 11.25
 -4 -6 15 31.93 9.23
 -3 -15 16 5.64 7.17
 -6 17 17 0 10.54
 -5 1 17 -0.43 12.48
 -4 -10 18 122.99 11.68
 5 -32 18 -0.35 10.91
 -4 -11 19 -0.14 9.41
 -3 -18 19 9.36 7.81
 -5 -3 20 19.17 10.92
 -4 -12 20 110.62 11.07
 -2 -24 20 173.61 10.04
 5 -33 20 7.83 11.55
 -5 -4 21 12.53 11.12
 3 -35 21 -2.09 9.17
 -5 -5 22 -2.18 10.61
 2 -35 22 3.19 7.53
 -4 -16 27 10.95 9.21
 -2 -27 28 1.04 6.65
 2 25 -7 24.8 5.88
 6 27 -7 21.39 11.99
 3 14 -6 259.98 14.27
 6 19 -6 169.17 14.37
 7 27 -6 -2.13 11.28
 6 13 -5 18.95 11.01
 7 19 -5 4.65 12.13
 7 9 -3 31.01 12.36
 -2 34 -2 111.77 9.7
 -2 23 -1 1.73 7.96
 6 -5 0 126.83 12.8
 -3 28 1 325.74 16.66
 4 -11 1 257.28 14.83
 5 -10 1 447.02 21.23
 7 -4 1 13.64 11.72
 6 -10 2 8.64 12.1
 -3 15 3 142.92 12.04
 -4 30 4 11.2 9.4
 -1 -6 4 1099.6 41.14
 6 -14 4 109.26 12.69
 -3 7 5 1223.4 47.63
 3 -19 5 382.86 17.33
 5 -18 5 1.03 9.5
 6 -16 5 35.52 12.39
 -4 17 6 203.24 13.9
 -3 1 7 46.28 9.62
 -2 -9 8 444.56 18.47
 4 -25 9 0.54 9.3
 6 -22 9 5.48 11.52
 -3 -6 10 19.28 8.91
 -5 15 11 58.53 10.71
 -4 -1 12 0.78 9.06
 2 -28 12 22.92 7.14
 -5 9 13 23.39 11.11
 2 -29 13 206.36 11.51
 2 -30 14 12.45 7.6
 -1 -24 15 5.66 3.49
 5 -30 15 -1.99 10.58
 -6 19 16 20.61 12.6
 -6 16 17 33.32 11.66
 -4 -9 17 97.24 10.38
 -6 14 18 35.07 12.45
 2 -33 18 41.73 8.08
 -5 -2 19 3.95 11.47
 3 -34 19 17.79 9.45
 -4 -13 21 1.85 8.78
 -5 -6 23 5 11.29
 -4 -15 24 20.89 9.23
 -3 -22 26 6.55 7.72
 -5 -8 27 -2.53 11.72
 4 30 -8 -0.16 8.06
 3 21 -7 383.83 17.16
 4 20 -7 58.38 9.03
 5 22 -7 125.25 11.21
 6 28 -7 3.06 11.83
 5 15 -6 89.95 10.48
 7 28 -6 20.91 11.14
 3 9 -5 899.65 35.56
 5 10 -5 150.11 11.89
 7 20 -5 4.28 11.86
 -1 33 -4 62.81 6.85
 7 14 -4 53.45 12.23
 6 1 -2 1.27 10.88
 2 -4 -1 429.14 18.36
 6 -2 -1 143.69 13.25
 7 2 -1 14.69 12.57
 7 -1 0 0.81 12.45
 1 -7 1 4392.52 162.17
 -3 20 2 129.46 11.71
 3 -13 2 61.35 9.63
 4 -13 2 30.37 9.72
 5 -12 2 323.13 17.81
 5 -14 3 37.8 10.12
 6 -12 3 63.68 11.93
 -4 29 4 3.58 9.57
 4 -17 4 125.5 11.69
 5 -16 4 -0.27 9.47
 -4 22 5 261.57 15.19
 1 -16 5 648 25.07
 2 -18 5 4.23 7.47
 -2 -7 7 545.78 21.98
 4 -22 7 3.98 8.64
 5 -21 7 2.53 10.44
 6 -19 7 103.98 13.08
 -4 9 8 261.4 15.33
 -5 23 9 8.31 11.53
 -4 6 9 86.2 10.79
 -3 -4 9 414.65 18.97
 3 -25 9 2.46 8.26
 -5 18 10 4.29 10.28
 1 -24 10 294.27 12.89
 4 -26 10 228.54 14.19
 5 -25 10 2.57 10.86
 6 -23 10 0.49 10.53
 -4 1 11 -3.18 10.15
 5 -29 14 11.35 10.56
 -3 -14 15 188.52 11.33
 4 -31 15 99.58 11.46
 -1 -25 16 16.79 3.64
 3 -32 16 0 8.91
 -5 -1 18 7.24 11.44
 4 -33 18 -1.48 10.01
 -3 -19 20 185.62 11.63
 4 -34 20 7.34 10.42
 -4 -14 22 2.02 9.07
 4 -35 23 3.25 10.94
 -5 -8 26 0.13 10.94
 -4 -16 26 2.04 9
 -2 -27 27 1.33 6.52
 3 32 -8 -1.78 6.36
 4 14 -6 294.73 15.33
 6 20 -6 0.91 10.98
 7 29 -6 5.17 11.75
 6 9 -4 67.37 11.78
 -1 22 -3 741.91 28.78
 3 1 -3 123.56 9.5
 5 2 -3 21.65 10.22
 -2 33 -2 28.56 7.9
 -2 16 0 647.81 26.14
 3 -8 0 291.03 14.96
 5 -7 0 71.12 11.46
 -3 27 1 3.4 8.59
 2 -14 3 455.59 19.2
 3 -15 3 637.38 26.85
 4 -15 3 2.39 8.99
 1 -14 4 2795.52 103.52
 2 -16 4 207.82 11.57
 3 -17 4 794.39 32.55
 -4 12 7 171.36 12.26
 -5 29 8 12.22 11.79
 -5 22 9 83.72 11.29
 -4 3 10 148.13 11.75
 -5 14 11 11.06 10.82
 5 -26 11 3.25 10.13
 6 -24 11 48.21 11.65
 -5 11 12 46.79 11.14
 -2 -16 12 956.48 36.71
 5 -27 12 42.25 11.34
 6 -25 12 -1.4 11.65
 5 -28 13 15.04 10.78
 -5 6 14 3.5 11.21
 -4 -5 14 117.97 10.9
 -1 -23 14 55.46 4.5
 4 -30 14 -1.87 10.62
 -6 21 15 39.21 12.51
 -6 18 16 -1.62 12.19
 -5 2 16 48.17 11.53
 -4 -8 16 3 9.41
 -6 15 17 1.03 12.27
 1 -31 17 134.44 8.53
 5 -31 17 4.48 10.88
 -6 11 19 8.54 12.19
 2 -34 20 8.68 7.64
 5 -33 21 4.7 11.94
 -3 -21 23 8 7.6
 -5 -7 24 34.2 11.2
 -5 -9 29 2.58 12
 4 31 -8 288.24 15.21
 5 23 -7 0.93 9.9
 6 29 -7 59.45 11.78
 5 16 -6 74.85 10.33
 4 9 -5 29.38 9.06
 6 14 -5 81.23 12.95
 7 21 -5 6.47 11.3
 2 7 -4 1102.97 41.84
 3 5 -4 1822.92 68.88
 7 15 -4 5.27 11.6
 4 1 -3 20.71 10.27
 7 10 -3 2.46 11.43
 -2 32 -2 9.24 8.04
 5 -1 -2 -6.53 10.26
 -2 22 -1 479.4 20.77
 5 -4 -1 50.67 10.07
 4 -8 0 142.06 13
 -2 11 1 1458.53 55.21
 6 -7 1 167.73 13.74
 7 -3 1 8.22 11.72
 -2 7 2 2430.5 90.69
 -4 28 4 120.64 11.77
 -3 10 4 94.97 10.63
 -4 21 5 12.66 9.52
 -4 16 6 284.81 15.07
 3 -22 7 609.31 25.61
 -5 28 8 96.46 13.38
 -3 -2 8 537.46 23.22
 6 -20 8 1.67 11.02
 -5 17 10 150.58 12.89
 4 -27 11 14.17 10.9
 0 -24 12 49.7 3.56
 4 -28 12 43.73 10.53
 -5 8 13 20.02 10.89
 4 -29 13 79.24 11
 -5 0 17 37.53 11.49
 5 -32 19 -4.53 11.17
 -5 -4 20 19.55 11.15
 -5 -5 21 28.51 10.89
 3 -35 22 -5.05 9.35
 -3 -22 25 27.74 8.01
 -5 -9 28 -2 11.31
 -4 -17 30 15.74 10.38
 3 33 -8 18.34 6.4
 4 21 -7 309.17 15.7
 6 30 -7 -1.4 11.41
 6 21 -6 81.78 12.38
 -1 32 -4 67.88 6.97
 4 5 -4 1.5 10.15
 2 3 -3 1044.01 39.79
 3 -2 -2 1579.36 60.22
 6 2 -2 196.33 14.52
 1 -1 -1 31.69 5.2
 3 -5 -1 119.37 9.94
 7 3 -1 56.6 12.97
 6 -4 0 13.53 10.84
 7 0 0 60.57 13.25
 -3 26 1 862.39 34.75
 5 -9 1 36.52 10.05
 -3 19 2 41.82 10.08
 6 -9 2 79.57 12.51
 -3 14 3 339.33 17.64
 -4 27 4 4.64 9.45
 6 -15 5 -1.26 11.93
 -3 3 6 221.68 13.05
 -2 -5 6 9.54 6.12
 -5 38 7 76.65 12.84
 -5 39 7 -2.51 11.59
 -5 40 7 4.34 11.45
 -5 41 7 0.61 11.29
 -5 42 7 2.13 11.77
 -5 43 7 -2.79 11.34
 -5 44 7 2.11 11.03
 -5 45 7 0 11.49
 -5 46 7 18.2 11.68
 -5 27 8 7.54 12.01
 -4 8 8 2.99 9.03
 1 -21 8 610.56 24.08
 5 -22 8 91.74 12.46
 -5 21 9 56.69 11.6
 -2 -13 10 3.76 6.41
 3 -26 10 9.02 8.16
 -5 13 11 8.86 9.95
 -5 10 12 29.64 10.25
 -3 -10 12 3.71 7.37
 -3 -13 14 27.81 7.63
 -6 20 15 6.49 12.32
 -4 -7 15 364.65 18.17
 3 -31 15 37.91 9.13
 -6 17 16 30.75 11.93
 -6 14 17 54.25 12.69
 4 -32 17 9.14 10.01
 -6 10 19 22.39 11.65
 -5 -3 19 49.24 11.64
 -3 -20 21 -0.29 7.8
 4 -34 21 0.61 10.53
 -5 -6 22 -0.25 10.58
 -2 -26 23 20.98 6.32
 2 -35 23 2 7.84
 -4 -16 25 13.65 9.11
 -2 -27 26 25.67 6.67
 -5 -9 27 29.44 11.44
 -4 -17 28 3.77 9.31
 -4 -17 29 18.75 9.76
 4 32 -8 6.77 8.43
 3 22 -7 319.73 14.88
 5 24 -7 215.97 13.71
 6 31 -7 97 12.6
 3 15 -6 422.03 18.93
 5 11 -5 24.58 10.4
 6 15 -5 121.4 13.01
 7 22 -5 38.33 12.28
 6 10 -4 75.17 11.79
 7 16 -4 22.19 11.67
 7 11 -3 7.89 11.95
 -2 31 -2 64.49 8.14
 4 -5 -1 1311.48 51.43
 6 -1 -1 1.18 10.93
 -3 40 0 88.5 9.67
 -3 41 0 49.59 10.71
 -3 42 0 24.08 10.06
 -3 43 0 57.67 10.35
 -3 44 0 3.6 11.05
 1 -4 0 5.92 6.2
 -4 42 3 7.42 11.51
 -4 43 3 15.67 11.55
 6 -11 3 23.48 12.11
 6 -13 4 2.86 12.12
 -4 20 5 60.88 10.78
 -3 6 5 0 9.05
 5 -17 5 180.98 13.22
 -4 15 6 135.82 11.4
 4 -20 6 0.73 8.91
 -5 36 7 95.57 13.37
 -5 37 7 -2.49 12.18
 -5 47 7 1.12 11.78
 -5 26 8 161.33 14.48
 4 -23 8 23.03 9.16
 -4 5 9 581.57 25.46
 2 -24 9 751.17 29.86
 6 -21 9 50.78 12.15
 -4 0 11 609.25 26.32
 3 -27 11 34.67 8.57
 -4 -2 12 373.45 18.52
 -6 23 14 9.99 12.7
 -5 5 14 40.05 11.06
 3 -30 14 18.79 9.24
 -6 19 15 56.61 12.14
 -6 16 16 23.44 12.24
 -5 1 16 2.48 12.09
 -2 -21 16 155.35 8.98
 -2 -22 17 -2.57 5.71
 -5 -2 18 -5.51 11.45
 -4 -11 18 5.16 8.7
 3 -33 18 30.88 9.4
 -4 -12 19 206.5 14.05
 4 -33 19 9.81 10.24
 -6 8 20 -1.76 12
 -4 -13 20 5.78 9.35
 3 -34 20 11.88 9.44
 -5 -7 23 8.82 10.85
 1 -34 23 -1.52 5.64
 -1 -30 24 3.83 4.05
 -3 -23 29 0.76 7.87
 3 34 -8 95.63 7.69
 4 33 -8 144.53 11.14
 2 26 -7 761.73 29.34
 4 15 -6 145.5 10.74
 5 17 -6 85.36 10.66
 6 22 -6 4.69 11.66
 2 12 -5 1487.84 55.86
 3 10 -5 49.35 8.58
 7 23 -5 2.31 12.01
 -1 31 -4 111.15 8.38
 5 3 -3 121.37 12.17
 -3 38 0 137.04 11.84
 -3 39 0 10.1 9.87
 -3 45 0 44.52 10.97
 -3 46 0 24.77 10.99
 -1 6 0 331.77 14.39
 -3 25 1 35.09 8.96
 2 -9 1 495.91 20.37
 3 -10 1 174.77 11.27
 4 -10 1 310.3 17.01
 5 -11 2 23.7 10.26
 -4 38 3 111.67 13.09
 -4 39 3 9.59 10.9
 -4 40 3 46.25 12.14
 -4 41 3 24.84 11.31
 -4 44 3 1.29 11.35
 -4 45 3 7.78 11.82
 -4 46 3 18.02 12.14
 -4 47 3 -1.23 11.46
 5 -15 4 104.67 11.49
 -5 34 7 32.03 12.65
 -5 35 7 9.61 12.51
 -4 11 7 73.35 10.17
 -3 0 7 231.63 13.53
 2 -21 7 361.45 16.86
 6 -18 7 7 12.41
 -5 20 9 39.31 11.86
 5 -23 9 12.41 11.2
 -5 16 10 17.08 10.2
 6 -22 10 29.48 11.03
 3 -28 12 72.79 9.51
 -5 7 13 68.2 11.18
 -4 -4 13 45.78 9.58
 3 -29 13 14.14 9.25
 -6 22 14 10.78 11.62
 -2 -20 15 23.66 5.89
 5 -29 15 1.67 11.3
 -6 13 17 2.81 12.47
 -4 -10 17 73.99 10.06
 5 -31 18 19.1 12.11
 -6 9 19 7.78 12.41
 5 -32 20 6.33 11.66
 -6 6 21 -2.02 10.35
 -4 -14 21 64.32 10.06
 3 -35 23 13.54 9.61
 -5 -8 24 12.8 10.76
 -5 -9 26 17.5 11.09
 -4 -17 27 3.37 9.15
 -3 -23 28 15.03 8.11
 -5 -10 29 19.92 12.16
 4 22 -7 52.25 9.03
 5 25 -7 1.37 9.34
 2 18 -6 -0.33 5.87
 4 10 -5 294.34 15.61
 7 17 -4 12.91 11.65
 7 12 -3 11.18 12.4
 -2 30 -2 3.74 7.71
 -2 21 -1 41.98 8.09
 7 4 -1 0 11.67
 -3 36 0 175.27 12.24
 -3 37 0 -2.3 9.33
 -3 47 0 7.43 12.11
 -3 48 0 65.41 11.85
 5 -6 0 -0.23 10.06
 7 1 0 -7.17 12.3
 6 -6 1 -4.04 10.84
 7 -2 1 71.79 12.45
 -3 18 2 -1.92 9.78
 -4 36 3 128.08 12.34
 -4 37 3 -3.31 11.14
 -4 48 3 60.13 12.58
 -4 49 3 3.73 11.24
 -2 3 3 1198.83 45.61
 5 -13 3 16.93 10
 -2 0 4 466.92 19.27
 -4 19 5 41.63 10.32
 4 -18 5 -6.94 9.04
 -5 33 7 -5.5 11.66
 5 -20 7 10.31 10.43
 -5 25 8 3.16 10.75
 3 -23 8 85.85 9.43
 4 -24 9 173.45 12.93
 -4 2 10 405.08 19.6
 5 -24 10 57.08 10.95
 -5 12 11 14.71 10.86
 1 -25 11 2.01 5.26
 6 -23 11 2.89 11.79
 -5 9 12 101.71 11.9
 6 -24 12 66.29 11.96
 -4 -6 14 2.56 8.97
 -6 18 15 4.84 12.87
 -6 15 16 17.15 12.25
 -5 -1 17 -6.54 10.85
 -1 -26 17 183.25 8.2
 -2 -23 18 60.73 6.42
 -6 7 20 38.88 12.63
 4 -34 22 -1.19 10.78
 -4 -16 24 7.88 9.02
 -3 -22 24 32.93 8.05
 -5 -10 28 14.62 12.25
 3 35 -8 8.97 6.44
 4 34 -8 -1.08 8.77
 6 23 -6 11.04 11.95
 0 25 -5 15.68 4.14
 5 12 -5 159.09 12.03
 6 16 -5 27.32 12.44
 7 24 -5 53.35 12.56
 6 11 -4 -0.35 11.32
 -1 21 -3 330.18 14.38
 3 2 -3 736.59 29.67
 4 2 -3 732.42 30.99
 5 0 -2 62.77 10.14
 6 3 -2 14.83 10.45
 7 8 -2 -1 12.67
 -1 10 -1 342.98 14.26
 5 -3 -1 69.66 11.02
 6 0 -1 172.1 13.42
 -3 35 0 20.7 8.94
 -3 49 0 1.29 10.72
 -2 15 0 225.49 12.29
 6 -3 0 81.94 12.05
 -3 24 1 533.41 23.73
 4 -12 2 347.84 17.35
 6 -8 2 -0.64 11.68
 -4 35 3 28.56 10.39
 -4 50 3 38.9 12
 -3 13 3 170.8 12.61
 4 -14 3 642.74 27.44
 -3 9 4 563.71 24.44
 4 -16 4 218.61 13.36
 -4 14 6 302.99 16.51
 -5 32 7 5.9 12.19
 -5 24 8 216.53 15.85
 -4 7 8 838.67 34.48
 6 -19 8 112.59 12.98
 -5 19 9 101.35 12.1
 -3 -5 9 -1.96 8.67
 -5 15 10 71.51 11.25
 -3 -7 10 191.18 12.5
 5 -25 11 0.79 11.56
 5 -26 12 3.14 10.34
 -6 25 13 -3.75 12.38
 -3 -12 13 42.5 7.51
 5 -27 13 19.38 11.06
 -6 21 14 51.92 13.12
 -5 4 14 80.85 11.4
 -2 -19 14 65.45 6.5
 5 -28 14 25.64 10.72
 -5 2 15 137.52 13.26
 -4 -9 16 80.19 10.32
 -3 -16 16 126.25 9.27
 1 -30 16 1.42 5.92
 -6 12 17 64.98 13.2
 -3 -17 17 25.16 7.22
 -6 10 18 46.07 12.59
 -3 -18 18 9.78 7.54
 -5 -4 19 6.93 10.89
 -5 -5 20 29.64 11.25
 -5 -6 21 3.78 10.65
 -5 -7 22 -0.12 10.35
 -4 -15 22 18.66 8.92
 -5 -9 25 32.47 11.55
 -4 -17 26 -4.11 8.86
 -3 -23 27 -0.67 7.81
 3 36 -8 251.87 12.67
 4 35 -8 40.65 9.43
 3 23 -7 122.89 8.99
 5 26 -7 174.57 13.51
 5 18 -6 24.81 9.72
 7 25 -5 5.24 12.03
 3 6 -4 54.82 8.42
 7 18 -4 4.52 11.55
 7 13 -3 -2.65 12.14
 -2 29 -2 2.06 7.86
 7 5 -1 102.24 13.09
 -3 34 0 109.86 10.52
 4 -7 0 696.23 30.14
 5 -8 1 62.65 10.35
 3 -12 2 61.27 9.43
 -4 33 3 50.21 11.02
 -4 34 3 69.26 11.73
 -4 51 3 -0.62 11.15
 6 -10 3 27.53 12.18
 6 -12 4 135.05 14.04
 3 -18 5 9.93 9.47
 6 -14 5 108.69 13.5
 -5 31 7 -0.03 12.27
 -4 10 7 82.73 10.73
 4 -21 7 160.25 11.99
 5 -21 8 7.53 11.48
 -4 4 9 58.34 9.7
 2 -25 10 0.62 7.01
 4 -25 10 0.58 9.68
 -6 24 13 3.82 11.55
 -5 6 13 0.46 10.77
 -6 20 14 -1.06 12.34
 -6 17 15 55.15 12.92
 4 -30 15 9.14 10.01
 -6 14 16 33.91 12.74
 -5 0 16 31.23 11.35
 2 -31 16 4.53 8.26
 5 -30 17 3.26 11.27
 -5 -3 18 79.58 11.89
 4 -32 18 13.64 10.36
 -6 8 19 2.25 12.22
 -3 -19 19 175.69 11.28
 2 -33 19 90.31 9.13
 4 -33 20 13.38 10.63
 -6 5 21 38.35 12.3
 2 -34 21 3.77 7.74
 5 -32 21 1.43 11.79
 -5 -8 23 8.15 10.76
 2 -35 24 -0.54 8.09
 3 -35 24 2.46 9.89
 -2 -27 25 33.56 6.59
 -5 -10 27 10.98 11.79
 4 23 -7 85.87 9.65
 1 24 -6 114.14 5.5
 3 16 -6 34.59 8.57
 4 16 -6 297.09 15.52
 6 24 -6 3.25 12.91
 6 17 -5 150.36 13.69
 7 26 -5 54.59 12.08
 -1 30 -4 43.07 7.08
 5 8 -4 6.96 9.41
 6 12 -4 161.5 14.51
 5 4 -3 5.36 9.96
 2 0 -2 105.19 7.65
 4 -1 -2 178.43 12.93
 7 9 -2 68.73 13.48
 4 -4 -1 10.77 11.11
 -3 33 0 37.86 9.4
 2 -6 0 165.83 9.62
 3 -7 0 259 14.26
 7 2 0 42.36 12.75
 -2 10 1 315.62 14.67
 7 -1 1 0.64 12.39
 -1 -1 2 36.54 6.32
 -4 32 3 10.91 10.79
 3 -14 3 31.13 10.11
 3 -16 4 123.47 11.82
 -4 18 5 22.55 10.32
 -2 -3 5 84.75 7.69
 6 -17 7 111.38 13.43
 -5 23 8 5.8 10.39
 -3 -3 8 81.86 9.69
 -5 18 9 8.32 10.52
 6 -20 9 -0.64 12.15
 -5 14 10 16.95 10.52
 -5 11 11 45.3 10.8
 -4 -1 11 0.18 9.19
 -3 -9 11 372 17.54
 -2 -15 11 316.62 14.51
 4 -26 11 212.25 14.53
 -5 8 12 0.93 10.74
 4 -29 14 83.83 11.17
 -4 -8 15 7.75 8.66
 -3 -15 15 43.66 7.48
 1 -32 19 4.28 5.74
 5 -31 19 34.3 11.7
 -6 6 20 -4.36 11.87
 3 -34 21 21.86 9.82
 4 -34 23 4.66 11.13
 -5 -10 26 1.92 11.32
 -3 -23 26 12.05 7.86
 -4 -18 29 -3.69 9.59
 -4 -18 30 -2.55 10.03
 3 37 -8 -2.07 6.39
 5 27 -7 1.78 9.81
 4 11 -5 8.27 9.32
 5 13 -5 33.57 9.83
 7 19 -4 17.63 11.63
 -2 28 -2 147.53 10.61
 3 -1 -2 9.29 8.26
 6 4 -2 60.16 11.95
 -2 20 -1 251.52 13.3
 5 -5 0 43.89 9.98
 -3 23 1 3.75 9.38
 6 -5 1 175.72 13.96
 -3 17 2 191.94 13.48
 -2 6 2 5.39 6.58
 2 -11 2 9.48 6.23
 5 -10 2 279.02 16.62
 -4 31 3 44.28 11.09
 -4 23 4 2.85 9.94
 -3 5 5 1434.87 55.05
 5 -16 5 8.32 9.58
 -4 13 6 32.9 9.38
 -3 2 6 119.19 10.62
 -5 22 8 126.38 13.09
 3 -24 9 41.11 8.54
 -4 1 10 8.25 9.22
 -1 -18 10 1.24 4.06
 6 -21 10 18.6 11.37
 1 -26 12 483.95 19.52
 4 -27 12 22.3 10.75
 -6 23 13 8.3 12.4
 -4 -5 13 151.59 11.89
 4 -28 13 8.82 10.27
 -6 19 14 110.02 14.02
 -6 16 15 4.82 11.42
 -6 13 16 6.17 12.36
 0 -28 16 76.1 4.39
 -5 -2 17 20.89 10.85
 -6 9 18 9.82 12.09
 -6 7 19 13.21 12.37
 -4 -13 19 0.01 8.24
 -2 -24 19 49.61 6.59
 3 -33 19 24.25 9.51
 -3 -20 20 0.47 7.67
 1 -33 21 9.85 5.85
 -6 3 22 0.64 10.58
 -5 -9 24 16.18 10.55
 -4 -17 25 20.39 9.26
 -4 -18 28 3.75 9.15
 -5 -11 29 1.8 12.48
 -5 -11 30 1.21 12.27
 2 27 -7 200.62 10.03
 5 19 -6 60.15 9.75
 6 25 -6 2.37 11.84
 3 11 -5 309.93 15.56
 6 18 -5 -2.45 11.63
 7 27 -5 0 11.84
 6 8 -3 84.99 11.95
 7 14 -3 6.98 11.82
 5 1 -2 2.04 10.26
 2 -3 -1 517.08 21.24
 3 -4 -1 406.73 18.98
 5 -2 -1 58.77 11.19
 6 1 -1 -2.22 11.09
 -3 32 0 31.41 9.41
 6 -2 0 58.57 12.07
 4 -9 1 275.09 16.22
 1 -9 2 1154.54 43.4
 6 -7 2 186.76 14.16
 -3 12 3 464.82 21.64
 5 -12 3 95.08 11.59
 5 -14 4 1.1 9.9
 -5 42 6 11.17 12.6
 -5 43 6 17.5 12.87
 6 -15 6 8.26 11.89
 3 -21 7 63.57 8.56
 -4 6 8 8.3 9.74
 2 -22 8 448.35 19.44
 4 -22 8 37.66 9.83
 -5 17 9 99.74 12.34
 5 -22 9 85.99 12.16
 -5 10 11 -3.03 9.92
 2 -26 11 145.21 10.02
 6 -22 11 22.51 11.04
 -6 27 12 20.71 12.78
 -3 -11 12 53.55 7.65
 6 -23 12 1.33 11.85
 -6 22 13 6.42 12.67
 -5 5 13 94.4 12.14
 -5 1 15 -11.97 10.91
 1 -29 15 186.8 9.71
 2 -30 15 15.05 8.06
 3 -31 16 95.11 10.84
 -4 -11 17 18.15 8.85
 4 -31 17 8.41 10.61
 -4 -12 18 129.46 11.64
 -5 -6 20 -0.43 11.65
 -4 -14 20 91.75 10.59
 -6 4 21 1.2 12.57
 -5 -7 21 38.91 11.28
 -3 -22 23 52.02 8.21
 2 -35 25 -4.43 8.29
 -5 -11 28 7.98 11.33
 3 24 -7 224.2 11.89
 4 24 -7 79.07 9.53
 5 28 -7 88.88 11.35
 4 17 -6 204.34 12.42
 6 26 -6 2.53 11.38
 7 28 -5 40.9 11.63
 -1 29 -4 16.89 6.87
 2 8 -4 245.73 11.07
 5 9 -4 345.96 18.13
 6 13 -4 7.21 11.27
 7 20 -4 9.48 11.4
 4 3 -3 112.1 11.89
 7 10 -2 3.86 12.68
 -3 31 0 77.82 10.08
 -2 14 0 1391.75 52.9
 7 3 0 24.29 13.08
 -3 22 1 477.39 22.31
 -1 2 1 296.3 13.3
 7 0 1 129.75 14.45
 -4 30 3 6.88 10.08
 6 -9 3 60.29 12.58
 -4 22 4 364.97 18.64
 -3 8 4 149.82 11.33
 2 -17 5 615.76 25.16
 6 -13 5 12.1 12.25
 -5 38 6 46.32 12.41
 -5 39 6 7.4 11.59
 -5 40 6 15.85 12.12
 -5 41 6 26.25 12.92
 -5 44 6 6.67 12.73
 -5 45 6 11.09 11.33
 -5 46 6 19.15 11.55
 -5 47 6 -4.19 11.78
 -1 -11 6 293.04 11.93
 -5 27 7 -2.05 11.29
 -4 9 7 251.13 15.32
 -3 -1 7 53.72 9.22
 1 -19 7 501.3 20.21
 5 -19 7 3.11 11.51
 -5 21 8 13.42 11.29
 -2 -10 8 1008.75 38.57
 6 -18 8 9.94 11.55
 -4 3 9 219.4 13.83
 -5 13 10 3.86 10.68
 3 -25 10 7.66 8.2
 5 -23 10 36.02 11.87
 -6 26 12 24.74 12.46
 -5 7 12 131.89 12.74
 -2 -18 13 6.14 5.6
 1 -27 13 87.93 7.07
 -6 18 14 -0.2 11.83
 -4 -7 14 205.76 13.28
 -3 -14 14 92.25 8.45
 1 -28 14 54.29 6.14
 -6 15 15 25.99 11.7
 5 -28 15 21.08 11.08
 -6 12 16 54.54 12.07
 -5 -1 16 10.83 11.11
 -6 8 18 17.33 11.76
 5 -30 18 -2.46 11.44
 -5 -5 19 122.72 12.79
 -6 5 20 21.18 13.15
 5 -31 20 14.38 11.87
 -4 -15 21 30.71 9.38
 4 -33 21 13.14 10.75
 -5 -8 22 22.15 11.23
 -2 -26 22 45.5 6.78
 -5 -10 25 2.35 10.76
 -5 -11 27 -0.37 11
 -4 -18 27 2.62 9.09
 0 41 -6 58.98 5.66
 0 42 -6 18.6 5
 0 43 -6 83.8 6.17
 5 20 -6 21.17 9.06
 2 13 -5 187.76 9.73
 5 14 -5 149.39 12.08
 6 19 -5 107.24 13.42
 7 29 -5 10.52 12.33
 7 21 -4 9.96 12.54
 2 4 -3 -1.6 5.48
 5 5 -3 399.28 20.08
 7 15 -3 25.48 11.66
 -2 27 -2 68.39 9.28
 6 5 -2 26.98 11.36
 -3 30 0 35.02 9.34
 3 -9 1 352.03 16.92
 5 -7 1 13.12 10.35
 6 -4 1 5.37 10.56
 -3 16 2 228.23 14.4
 4 -11 2 29.72 10.11
 -4 29 3 54.93 10.32
 -1 -4 3 706.23 27.07
 2 -13 3 4.44 6.67
 2 -15 4 376.74 16.94
 6 -11 4 9.81 12.1
 4 -17 5 110 11.22
 -5 36 6 46.07 12.78
 -5 37 6 -2.75 12.3
 -5 48 6 18.17 12.93
 -5 26 7 170.66 14.6
 -2 -8 7 428.59 17.81
 -1 -13 7 2.69 3.56
 -5 16 9 131.5 12.61
 5 -24 11 8.98 11.29
 -6 25 12 -4 11.57
 2 -27 12 105.05 8.62
 -6 21 13 66.53 12.47
 2 -28 13 -2.36 7.14
 -6 17 14 108.78 13.22
 2 -29 14 132.85 9.74
 5 -27 14 11.78 10.45
 3 -30 15 -1.15 9.36
 -4 -10 16 12.99 8.81
 -5 -4 18 -2.4 10.62
 -6 6 19 -5.15 11.74
 4 -32 19 3.99 10.33
 -3 -21 21 93.31 9.02
 -6 2 22 -9.82 11.81
 3 -34 22 9.19 9.68
 -5 -9 23 9.41 10.57
 -4 -17 24 45.28 9.66
 1 -34 24 1.65 5.98
 -3 -23 25 0.71 7.48
 4 25 -7 -2.51 8.17
 5 29 -7 -1.85 10.43
 0 40 -6 141.97 8
 2 19 -6 120.61 8.4
 3 17 -6 728.06 29.56
 6 27 -6 30.57 12.41
 4 12 -5 401.3 19.03
 7 30 -5 3.65 11.4
 -1 20 -3 122.11 7.84
 3 3 -3 395.16 18.14
 6 9 -3 2.93 10.46
 1 3 -2 257.98 11.71
 4 0 -2 849.52 35.46
 7 11 -2 0.83 12.67
 6 2 -1 141.13 13.01
 4 -6 0 10.65 10.4
 6 -1 0 7.04 10.58
 -4 28 3 101.64 11.18
 4 -13 3 14.44 9.43
 -4 21 4 7.97 10.14
 4 -15 4 64.58 9.91
 -4 16 5 340.1 17.97
 -5 34 6 16.3 12.3
 -5 35 6 10.35 12.46
 -4 12 6 370.53 18.7
 -5 20 8 33.89 11.13
 5 -20 8 28.25 11.85
 1 -22 9 2.75 5.99
 4 -23 9 7.76 9.47
 6 -19 9 85.26 13.23
 -5 12 10 12.48 10.14
 -5 9 11 142.68 12.11
 -4 -2 11 346.22 17.61
 3 -26 11 50.26 8.83
 5 -25 12 3.35 10.6
 -6 20 13 8.99 12.62
 0 -25 13 3.53 2.88
 5 -26 13 19.9 10.85
 -6 14 15 15.28 11.55
 4 -30 16 -1.17 9.7
 -5 -3 17 38.49 12.1
 2 -32 18 11.51 8.1
 -6 4 20 4.51 12.9
 -6 3 21 19.72 12.69
 -4 -16 22 0 9.01
 2 -34 22 8.2 8.07
 -2 -27 24 16.78 6.06
 -5 -11 26 2.58 11.55
 -4 -18 26 0 8.97
 5 30 -7 15.07 10.66
 6 28 -6 -2.16 11.33
 6 20 -5 4.21 12.2
 6 14 -4 127.54 13.1
 7 22 -4 34.52 11.9
 7 16 -3 9.69 11.87
 5 2 -2 58.24 10.64
 -2 19 -1 5.74 7.27
 -3 29 0 136.71 11.25
 5 -4 0 15.05 10.92
 7 4 0 8.27 12.26
 7 1 1 -0.33 12.76
 5 -9 2 133.1 12.62
 6 -6 2 5.24 10.91
 -3 11 3 72.58 9.91
 -3 4 5 0.36 9.26
 5 -15 5 70.96 11.4
 -5 33 6 32.39 12.56
 -2 -6 6 56.92 6.6
 -5 25 7 0.82 11.62
 4 -20 7 0.72 9.57
 3 -22 8 47.11 8.7
 -3 -6 9 75.5 9.72
 -4 0 10 657.1 27.95
 6 -20 10 1.75 10.85
 -6 24 12 53.83 12.26
 3 -27 12 25.02 8.51
 -5 4 13 60.02 11.31
 3 -28 13 113.74 11.03
 -6 16 14 -3.62 12.7
 -5 0 15 248.06 15.98
 -4 -9 15 158.71 11.53
 -6 11 16 -1.21 12.39
 5 -29 17 5.53 11.33
 -6 7 18 0.3 11.92
 3 -32 18 -1.94 9.45
 3 -33 20 6.01 9.37
 5 -31 21 4.46 11.8
 4 -33 22 15.57 11
 -2 -28 28 7.27 6.65
 -5 -12 29 14.32 11.82
 -3 -24 29 13.56 7.75
 -5 -12 30 13.41 12.44
 3 25 -7 43.01 7.27
 0 39 -6 33.38 5.03
 4 18 -6 12.25 8.36
 5 21 -6 44.61 9.55
 1 17 -5 466.58 17.77
 5 15 -5 92.61 10.59
 -1 28 -4 580.13 23.52
 5 10 -4 7 9.81
 1 7 -3 739.04 27.96
 5 6 -3 1.2 8.68
 6 10 -3 127.89 13.41
 -2 26 -2 634.28 26.34
 6 6 -2 4.66 10.17
 7 12 -2 -4.69 11.6
 5 -1 -1 29.62 10.02
 -2 9 1 941.37 36.41
 3 -11 2 22.81 9.42
 -4 27 3 17.41 9.54
 -2 2 3 146.5 9
 5 -11 3 16.6 10.2
 6 -8 3 9.53 11.29
 -2 -1 4 40.87 6.35
 5 -13 4 5.9 9.69
 -5 32 6 5.06 11.85
 -3 1 6 -1.45 8.56
 6 -14 6 91.97 13.43
 -5 24 7 195.52 14.96
 -4 8 7 8.63 9.12
 -5 19 8 24.7 10.89
 -4 5 8 1237.61 48.51
 -3 -4 8 181.62 12.36
 6 -17 8 121.07 13.63
 -5 15 9 31.24 10.29
 5 -21 9 21.99 11.79
 4 -24 10 172.59 12.89
 -6 29 11 12.61 11.71
 6 -21 11 17.84 11.13
 -6 23 12 6.98 12.98
 -5 6 12 2.03 10.26
 6 -22 12 27.91 12.2
 -6 19 13 109.21 14.4
 -4 -6 13 8.23 9.35
 -3 -13 13 29.9 7.42
 -6 13 15 -8.21 12.46
 4 -29 15 65.15 10.86
 -5 -2 16 47.23 12.03
 4 -31 18 -4.25 10.33
 -6 5 19 24.54 11.52
 -5 -6 19 -1.1 11.73
 5 -30 19 4.81 11.36
 -5 -7 20 50.63 11.3
 -2 -25 20 -0.56 5.87
 2 -33 20 63.56 8.77
 -5 -8 21 22.36 11.11
 -6 1 22 -3.85 12.66
 -5 -9 22 -5.7 10.46
 -5 -12 28 14.03 12.04
 -3 -24 28 4.92 8.08
 -4 -19 30 23.75 10.37
 2 28 -7 324.4 13.76
 4 26 -7 45 8.57
 5 31 -7 6.54 11.28
 6 29 -6 48.34 11.65
 3 12 -5 4.68 8.72
 6 21 -5 68.63 12.36
 6 15 -4 10.19 11.43
 7 23 -4 4.11 12.31
 4 4 -3 299.97 16.82
 7 17 -3 40.58 12.16
 3 0 -2 1892.66 71.56
 -3 28 0 403.28 19.23
 3 -6 0 89.42 9.78
 2 -8 1 89.58 7.81
 4 -8 1 125.79 12.04
 6 -3 1 81.37 12.64
 -4 39 2 15.01 11.9
 -4 40 2 34.69 11.24
 -4 41 2 65.32 12.7
 -4 42 2 -5.73 11.72
 -4 43 2 45.03 11.78
 -4 44 2 -0.27 11.67
 -4 45 2 59.63 12.01
 -4 46 2 9.71 12.54
 -4 47 2 8.86 11.12
 -3 15 2 68.43 10.56
 -4 20 4 99.86 11.43
 -3 7 4 1175.31 45.78
 6 -10 4 89.73 13
 -4 15 5 43.67 10.49
 -1 -9 5 480.04 18.58
 3 -17 5 145.07 12.08
 6 -12 5 154.06 14.57
 -5 31 6 19.94 12.33
 -4 11 6 29.41 9.92
 2 -20 7 18.08 8.13
 5 -18 7 18.16 10.59
 -4 2 9 84.96 10.18
 2 -23 9 4.16 6.76
 -5 11 10 30.25 10.81
 -6 28 11 22.43 12.01
 -3 -10 11 300 15.03
 4 -25 11 2.17 10.11
 -6 22 12 42.9 12.03
 -6 15 14 37.23 12.76
 4 -28 14 6.3 10.03
 -6 10 16 45.16 12.78
 5 -28 16 21.48 11.09
 -6 8 17 12.85 11.82
 -3 -18 17 5.01 6.97
 -6 6 18 0.98 12.97
 -5 -5 18 133.89 13.94
 -4 -13 18 2.15 9.26
 -3 -19 18 135.08 9.92
 -1 -27 18 -1.43 3.55
 -4 -14 19 142.68 11.9
 -6 3 20 13.95 12.9
 4 -32 20 0.46 10.62
 -6 2 21 -0.82 12.36
 -3 -22 22 40.95 8.17
 -4 -17 23 47.59 9.86
 3 -34 23 4 10.04
 4 -33 23 12.14 11.31
 -3 -23 24 1.28 7.3
 -5 -11 25 9.1 11.39
 -4 -18 25 -4.35 9.09
 -4 -19 29 17.64 9.79
 5 32 -7 -0.94 10.57
 0 38 -6 201.77 9.63
 5 22 -6 143.91 12.26
 6 30 -6 10.78 11.19
 7 24 -4 56.44 12.81
 -2 40 -3 76.89 9.14
 -2 41 -3 45.8 8.68
 -2 42 -3 8.18 8.32
 -2 43 -3 38.88 8.88
 -2 44 -3 1.99 8.8
 -2 45 -3 23.8 9.3
 -2 46 -3 34.96 9.87
 3 -3 -1 -0.32 8.6
 6 3 -1 56.48 11.89
 -2 13 0 0.44 7.48
 6 0 0 54.23 12.12
 7 5 0 69.65 13.14
 5 -6 1 13.55 10.7
 7 2 1 62.58 13.24
 -4 37 2 4.16 11.37
 -4 38 2 43.7 11.98
 -4 48 2 -2.13 10.92
 -4 49 2 1.72 11.14
 -2 5 2 2717.61 101.21
 -4 26 3 218.24 14.29
 1 -11 3 3.63 4.57
 3 -13 3 29.39 9.46
 3 -15 4 390.86 18.83
 -5 30 6 5.73 12.13
 1 -17 6 148.26 8.55
 -5 23 7 1.65 10.63
 -5 18 8 9.63 11.07
 4 -21 8 164.82 12.41
 -5 14 9 118.54 12.52
 6 -18 9 6.97 11.58
 -2 -14 10 65.91 7.26
 5 -22 10 8.75 11
 -6 27 11 -6.43 11.66
 -5 8 11 4.1 9.56
 -2 -17 12 313.6 13.94
 4 -26 12 123.91 12.87
 -6 18 13 -0.01 12.96
 -5 3 13 65.91 11.51
 4 -27 13 27.08 10.91
 -4 -8 14 39.82 9.66
 -6 12 15 20.6 12.48
 0 -27 15 0.28 2.91
 5 -27 15 3.88 11.5
 -3 -17 16 -1.07 6.74
 -4 -12 17 153 11.79
 -4 -15 20 1.55 7.68
 -5 -10 23 34.51 10.89
 -5 -12 27 8.58 11.13
 -3 -24 27 7.17 7.92
 -2 -28 27 11.68 6.56
 -4 -19 28 9.52 9.43
 4 27 -7 55.23 8.92
 5 33 -7 -7.32 11.1
 3 18 -6 1.03 8.76
 4 19 -6 300.87 15.59
 6 31 -6 67.91 12.83
 4 13 -5 69.9 9.41
 5 16 -5 55.81 9.79
 6 22 -5 37.06 12.09
 5 11 -4 103.94 11.65
 -2 39 -3 15.11 8.04
 6 11 -3 5.69 11.44
 7 18 -3 -4.55 11.59
 -2 25 -2 -1.53 8.6
 2 1 -2 244.25 12
 4 1 -2 191.95 13.73
 5 3 -2 31.4 10.25
 7 13 -2 1.16 12.5
 7 9 -1 40.78 12.77
 -3 27 0 46.9 9.7
 4 -5 0 974.98 39.49
 -4 36 2 73.09 11.25
 -4 50 2 5.51 11.24
 4 -10 2 316.94 16.96
 6 -5 2 226.74 16.51
 -4 25 3 9.49 10.04
 4 -16 5 79.03 10.84
 -5 29 6 11.97 11.7
 5 -16 6 53.27 10.71
 -3 -2 7 215.87 13.17
 3 -23 9 27.65 9
 -6 26 11 80.71 13.58
 5 -23 11 33.68 11.74
 -6 21 12 24.17 13.02
 -5 5 12 176.34 13.66
 -6 14 14 2.77 11.73
 0 -26 14 285.03 11.3
 5 -26 14 46.72 11.02
 -5 -1 15 -2.06 10.96
 -3 -16 15 78.28 8.46
 -4 -11 16 28.63 9.28
 -5 -4 17 18.03 11.14
 2 -31 17 -1.6 8.22
 5 -29 18 17.51 11.39
 -6 4 19 10.49 13
 -3 -20 19 20.73 7.73
 5 -30 20 8.59 12.66
 -4 -16 21 30.54 9.34
 -6 0 22 -2.84 12.08
 2 -34 23 19.56 8.6
 3 -34 24 0 10.22
 4 -33 24 11.95 11.94
 1 -34 25 4.07 6.29
 -5 -12 26 -4.35 10.71
 -4 -19 27 5.65 8.95
 -1 -31 27 4.34 4.07
 3 26 -7 109.89 8.55
 0 37 -6 0.16 4.72
 5 23 -6 4.11 9.58
 6 32 -6 1.43 11.84
 -1 27 -4 13.45 6.76
 6 16 -4 70.6 12.14
 7 25 -4 1.11 12.28
 -2 37 -3 2.31 8.09
 -2 38 -3 128.76 10.06
 -1 9 -1 6923.12 255.22
 5 0 -1 206.4 14.6
 5 -3 0 -3.6 9.84
 7 6 0 0 11.86
 -4 34 2 28.83 10.88
 -4 35 2 48.9 10.98
 5 -8 2 33.57 10.84
 -3 10 3 1089.91 42.98
 4 -12 3 441.9 20.86
 4 -14 4 561.69 24.58
 -4 14 5 458.17 21.71
 -2 -4 5 1017.54 38.96
 6 -13 6 7.35 12.44
 -5 22 7 111.8 12
 -4 7 7 248.5 14.56
 3 -20 7 224.43 13.19
 -5 17 8 15.71 11.05
 -4 4 8 37.69 9.72
 5 -19 8 1.85 10.66
 -5 10 10 36.14 10.78
 -4 -1 10 8.99 10.22
 6 -19 10 55.77 11.86
 -6 25 11 2.69 12.99
 -4 -3 11 19.22 9.11
 -1 -21 12 224.8 9.46
 5 -24 12 2.63 10.56
 -6 17 13 75.28 12.76
 5 -25 13 0 10.31
 -6 11 15 1.76 12.66
 -6 7 17 4.09 12.15
 -6 5 18 2.13 12.04
 -6 2 20 7.11 12.62
 -5 -8 20 4.87 10.28
 -6 1 21 7.6 12.68
 -1 -29 21 50.86 4.44
 3 -33 21 8.98 9.88
 4 -32 21 6.38 10.83
 -6 -1 23 3.78 12
 -4 -18 24 3.08 8.89
 -5 -13 29 -4.93 11.88
 -5 -13 30 -4.12 12.27
 5 34 -7 40.45 11.45
 2 20 -6 47.69 6.66
 0 24 -5 246.66 10.38
 6 23 -5 34.99 11.84
 7 26 -4 44.74 11.85
 3 4 -3 256.08 13.74
 7 19 -3 33.38 12.06
 7 14 -2 -0.65 11.46
 -3 40 -1 71.73 10.91
 -3 41 -1 144.28 12.32
 -3 42 -1 10.8 9.44
 -3 43 -1 118.92 12.35
 -3 44 -1 -2.6 10.67
 -3 45 -1 65.72 11.51
 -3 46 -1 19.33 11.09
 2 -2 -1 368.41 15.93
 6 4 -1 65.25 11.87
 7 10 -1 13.01 11.59
 -3 26 0 598.35 25.4
 -1 5 0 9898.87 364.62
 2 -5 0 776.45 30.27
 1 -6 1 65.17 7.05
 3 -8 1 448.19 20.15
 6 -2 1 1.03 12.02
 7 3 1 5.44 12.55
 -4 33 2 146.93 12.79
 -3 14 2 956.29 38.36
 5 -10 3 62.44 10.99
 6 -7 3 106.05 12.99
 5 -12 4 3.08 10.4
 6 -9 4 18.83 12.25
 -5 39 5 3.29 12.97
 -5 40 5 10.25 11.69
 -5 41 5 34.34 11.87
 -5 42 5 4.24 11.66
 -5 43 5 42.74 12.12
 -5 44 5 -5.34 11.53
 -5 45 5 42.94 12.07
 -5 46 5 10.19 11.94
 -5 47 5 6.41 11.62
 -3 3 5 742.48 30.16
 5 -14 5 30.57 10.75
 6 -11 5 2.77 11.84
 -4 10 6 288.54 16.49
 -5 21 7 9.42 10.29
 6 -16 8 7.3 11.64
 -5 13 9 4.34 10.33
 4 -22 9 139.08 11.58
 -6 30 10 17.32 11.9
 -6 31 10 3.92 11.86
 2 -24 10 683.52 27.59
 -6 24 11 70.41 12.62
 -5 7 11 263.6 16.23
 6 -20 11 -3.85 11.11
 -6 20 12 8.95 11.61
 -3 -12 12 3.68 7.04
 6 -21 12 5.7 11.54
 -6 16 13 0.51 11.8
 -5 -3 16 69.05 12.12
 3 -30 16 0.48 9.27
 -5 -7 19 84.86 11.96
 3 -32 19 -1.82 9.52
 4 -31 19 4.73 10.63
 -3 -21 20 89.97 9.17
 -5 -9 21 17.93 11.15
 5 -30 21 6.05 12.05
 -5 -10 22 38.66 11.45
 1 -33 22 43.38 6.56
 -3 -24 26 7.32 7.77
 -5 -13 28 -1.45 11.32
 4 28 -7 17.33 8.4
 2 14 -5 1839.91 68.76
 3 13 -5 54.54 8.96
 5 17 -5 225.98 13.8
 4 9 -4 -0.94 9.64
 6 17 -4 35.28 11.76
 7 27 -4 3.19 11.72
 -2 36 -3 276.47 14.46
 -1 19 -3 389 16.08
 4 5 -3 162.73 13.14
 6 12 -3 173.28 14.24
 -3 38 -1 73.59 10.6
 -3 39 -1 43.06 9.44
 -3 47 -1 36.5 11.23
 -3 48 -1 21.28 11.17
 6 1 0 4.94 10.69
 -4 32 2 2.88 10.8
 2 -10 2 1469.53 55.56
 -4 18 4 16.66 10.13
 -3 6 4 33.29 8.77
 1 -13 4 80.54 6.15
 -5 37 5 3.56 12.53
 -5 38 5 28.71 11.76
 -5 48 5 15.55 12.5
 -5 49 5 5.64 11.98
 -5 50 5 9.3 12.38
 1 -15 5 1.92 4.85
 4 -19 7 257.01 15.31
 -4 1 9 2.68 9.08
 5 -20 9 20.77 11.81
 -6 29 10 -4.21 11.91
 1 -23 10 77.58 6.79
 3 -24 10 6.76 8.99
 -6 19 12 31.09 12.08
 -5 2 13 120.84 12.09
 -4 -7 13 72.85 9.92
 -6 13 14 3.11 11.79
 -5 0 14 223.91 14.72
 -3 -15 14 299.31 14.7
 -4 -10 15 4.14 8.95
 -2 -22 16 7.46 5.59
 4 -29 16 35.66 10.78
 -6 6 17 -1.28 11.9
 -5 -6 18 -7.04 11.15
 -6 3 19 18.85 12.54
 5 -29 19 17.68 11.85
 -2 -27 23 21.34 6.18
 -5 -12 25 12.09 10.65
 -4 -19 26 0.18 9.02
 -2 -28 26 1.74 6.13
 2 29 -7 135.09 7.88
 3 27 -7 133.77 9.56
 3 19 -6 544.86 23.23
 4 20 -6 77.14 9.46
 5 24 -6 191.91 13.42
 4 14 -5 460.41 20.95
 6 24 -5 48.36 12.89
 5 12 -4 26.39 10.87
 -2 35 -3 35.35 8.22
 2 5 -3 1580.26 59.38
 7 20 -3 1 12.7
 -2 24 -2 739.96 30.04
 5 4 -2 114.81 12.1
 7 15 -2 38.98 12.88
 -3 37 -1 11.68 8.9
 1 0 -1 90.91 6.89
 -3 25 0 15.62 8.93
 7 7 0 45.18 12.99
 4 -7 1 393.97 20.21
 5 -5 1 53.82 10.28
 6 -4 2 15.87 11.45
 -5 35 5 11.62 12.71
 -5 36 5 42.51 12.8
 -4 13 5 62.71 10.13
 -5 26 6 122.29 13.35
 -3 0 6 279.45 14.92
 -5 20 7 28.89 10.36
 6 -14 7 22.51 11.74
 -5 16 8 103.5 11.73
 -5 12 9 81.92 11.29
 -3 -7 9 2.39 8.96
 6 -17 9 83.56 12.65
 -6 28 10 32.79 12
 -5 9 10 128.76 12.43
 4 -23 10 -0.92 10.09
 -6 23 11 -2.42 12.65
 -5 4 12 33.49 11.12
 -6 10 15 13.01 12.4
 -5 -2 15 133.3 13.02
 -2 -21 15 91.12 7.14
 3 -29 15 58.8 10.18
 2 -30 16 24.58 8.72
 5 -27 16 0.36 11.1
 -5 -5 17 76.13 12.45
 -2 -23 17 25.86 5.74
 -6 4 18 22.66 11.77
 2 -32 19 2.59 8.22
 1 -32 20 6.31 6.21
 -6 0 21 0.1 11.83
 -2 -26 21 104.86 7.83
 2 -33 21 50.35 8.79
 -6 -1 22 -0.82 12.73
 4 -32 22 4.37 10.94
 -6 -2 23 13.71 12.97
 -5 -11 23 8.99 10.4
 -3 -23 23 -2.53 7.43
 -1 -30 23 2.41 3.55
 2 -34 24 16.55 8.67
 1 -34 26 6.01 6.61
 -5 -13 27 -6.06 11.05
 4 29 -7 144.43 10.68
 0 36 -6 196 9.21
 6 18 -4 8.14 12.57
 7 28 -4 19.71 12.52
 -2 34 -3 123.01 10.09
 7 21 -3 25.85 13.26
 3 1 -2 9.04 7.97
 -3 36 -1 115.69 10.87
 5 1 -1 28.77 10.5
 6 5 -1 97.55 11.83
 7 11 -1 10.3 12.43
 3 -5 0 921.27 36.45
 5 -2 0 284.73 16.89
 -2 8 1 5.12 6.12
 7 4 1 15.44 12.74
 -4 31 2 154.72 12.82
 3 -10 2 6.48 8.81
 -5 34 5 4.26 11.83
 -5 25 6 -0.08 10.65
 4 -17 6 276.03 15.42
 -4 6 7 1.95 10.12
 -3 -5 8 105.46 10.79
 2 -21 8 373.1 17.36
 5 -21 10 93.82 12.54
 -6 22 11 35.71 13.1
 -5 6 11 -3.94 10.31
 2 -25 11 -3.89 7.14
 3 -25 11 10.82 8.35
 4 -24 11 209.47 14.38
 -6 18 12 1.64 12.33
 -6 15 13 22.6 11.94
 -6 12 14 7.37 12.38
 -4 -9 14 217.25 13.4
 4 -28 15 -1.21 10.1
 -4 -14 18 122.07 11.44
 -4 -15 19 -0.63 9.4
 -6 1 20 -2.03 12.39
 3 -33 22 0 9.9
 -4 -18 23 -5.1 8.94
 -4 -19 25 18.84 9.13
 -3 -24 25 33.37 7.98
 -4 -20 29 -5.05 9.66
 5 25 -6 3.47 10.14
 5 18 -5 30.4 10.13
 6 25 -5 1.24 12.36
 -1 26 -4 972.72 37.39
 7 29 -4 9.93 12.39
 6 13 -3 -1.93 11.66
 4 2 -2 360.56 18.85
 6 9 -2 13.96 10.31
 7 16 -2 0.85 12.37
 -3 35 -1 37.86 9.12
 3 -2 -1 1742.72 66.08
 -2 12 0 598.62 24.2
 1 -3 0 237.67 11.29
 4 -4 0 65.8 11.79
 6 2 0 54.66 12.03
 -3 18 1 10.98 9.54
 6 -1 1 -1.07 11.85
 -4 30 2 3.75 9.65
 4 -9 2 -5.2 9.99
 5 -7 2 189.2 13.92
 -3 9 3 289.49 15.94
 -2 1 3 112.65 8.59
 2 -12 3 1900.73 71.36
 6 -6 3 8.81 11.01
 -4 17 4 -0.56 9.15
 2 -14 4 808.32 31.64
 6 -8 4 16.19 12.28
 -5 33 5 69.25 12.89
 2 -16 5 71.17 8.68
 6 -10 5 161.77 14.91
 -4 9 6 203.67 13.42
 5 -15 6 34.59 10.35
 6 -12 6 108.96 14.04
 -5 15 8 3.17 11.15
 -4 3 8 517.62 23.53
 1 -20 8 -0.96 6.05
 3 -21 8 264.26 14.65
 4 -20 8 -0.39 9.57
 -6 27 10 -2.64 11.87
 6 -18 10 4.45 11.42
 -2 -16 11 371.9 16.36
 5 -22 11 3.66 11.29
 3 -26 12 108.66 10.04
 4 -25 12 1.51 10.6
 3 -27 13 7.09 9.42
 4 -26 13 27.56 10.71
 -2 -20 14 140.08 8.6
 4 -27 14 38.67 10.89
 -6 9 15 32.15 12.73
 2 -29 15 27.32 8.47
 5 -26 15 50.21 11.27
 -5 -4 16 22.02 11.43
 -6 5 17 6.7 12.2
 -4 -13 17 14.45 9.39
 1 -30 17 7.32 6.24
 3 -31 18 51.14 10.05
 4 -30 18 -5.41 10.47
 5 -28 18 -0.01 11.2
 -6 2 19 25.18 11.91
 -5 -9 20 18.47 10.42
 -4 -16 20 35.74 9.44
 4 -31 20 12.22 10.7
 5 -29 20 17.44 12
 -5 -12 24 24.39 11.25
 -5 -13 26 6.06 10.66
 -4 -20 28 -1.48 9.32
 -5 -14 30 12.24 12.11
 4 30 -7 12.05 8.47
 4 21 -6 197.52 12.4
 4 15 -5 38.83 8.76
 4 10 -4 453.54 20.94
 5 13 -4 -2.48 9.36
 7 30 -4 0 11.41
 -2 33 -3 110.2 9.23
 7 22 -3 9.88 11.6
 -2 23 -2 10 8.15
 -1 13 -2 13.01 4.78
 -3 34 -1 21.41 9.13
 7 12 -1 8.41 12.97
 -3 24 0 406.34 19.19
 -4 29 2 116.53 11.62
 -3 13 2 33.48 9.5
 3 -12 3 5.29 9.36
 5 -9 3 169.44 13.21
 -1 -7 4 142.09 7.52
 5 -11 4 26.88 9.88
 -5 32 5 1.99 12.38
 3 -16 5 133.61 11.85
 4 -15 5 22.84 9.43
 5 -13 5 -0.12 9.75
 -5 24 6 163.51 14.1
 -5 19 7 -0.38 10.08
 -3 -3 7 265.36 14.39
 -2 -9 7 1062.67 40.55
 -2 -11 8 288.32 13.31
 5 -18 8 2.27 10.66
 6 -15 8 37.47 11.62
 -6 33 9 0 12.05
 -5 11 9 11.24 9.75
 -6 26 10 58.25 13.19
 -5 8 10 2.28 10.75
 -4 -2 10 411.25 19.61
 -6 21 11 0 12.47
 -3 -11 11 168.4 11.14
 6 -19 11 15.79 11.37
 -6 17 12 29.04 12.61
 -5 3 12 84.36 11.4
 -4 -6 12 6.47 9.64
 2 -26 12 60.66 8.11
 5 -23 12 5.75 11.52
 6 -20 12 6.09 11.98
 -6 14 13 16.19 12.63
 -3 -14 13 16.86 7.26
 5 -24 13 35.48 12.24
 -6 11 14 9.58 12.62
 -5 -1 14 0.04 11.19
 5 -25 14 1.77 10.63
 -4 -12 16 28.5 8.75
 -6 3 18 -2.18 11.78
 -5 -7 18 128.88 13.05
 -2 -24 18 18.63 5.84
 -5 -8 19 0.26 10.95
 3 -32 20 4.24 9.59
 -6 -1 21 4.77 12.02
 -5 -10 21 76.75 11.27
 -6 -2 22 6.93 12.57
 4 -32 23 0.38 11.31
 -5 -14 29 10.84 11.83
 3 28 -7 46.9 7.63
 5 26 -6 124.27 11.47
 -1 42 -5 12.78 6.84
 -1 43 -5 2.83 6.87
 -1 44 -5 11.96 7.29
 6 26 -5 29.12 12.17
 6 19 -4 47.48 12.67
 7 31 -4 11.45 12.64
 3 5 -3 814.98 32.51
 4 6 -3 9.52 10.53
 6 14 -3 117.25 13.28
 5 5 -2 295.55 16.78
 7 17 -2 56.89 12.92
 -3 33 -1 124.93 10.94
 5 -4 1 72.03 11.3
 7 5 1 1.33 11.91
 -2 4 2 -1.01 6.68
 6 -3 2 115.43 13.66
 4 -11 3 5.87 8.96
 -2 -2 4 283.36 13.11
 3 -14 4 509.38 23.06
 4 -13 4 51.16 9.49
 -5 31 5 102.6 13.66
 -4 12 5 376.77 19.39
 -4 0 9 125.48 10.88
 -6 25 10 5.1 13.08
 2 -27 13 124.62 9.34
 2 -28 14 13.41 7.51
 -6 0 20 18.57 12.01
 -4 -17 21 47.1 8.88
 -5 -11 22 -2.77 10.18
 -6 -3 23 5.72 12.39
 -6 -4 24 6.69 12.27
 -5 -13 25 -3.1 10.55
 2 -34 25 9.37 8.88
 -4 -20 27 2.94 9.15
 -5 -14 28 12.52 11.45
 2 30 -7 101.22 6.93
 4 31 -7 157.87 11.22
 0 35 -6 80.33 5.78
 3 20 -6 30.02 8.27
 -1 41 -5 8.81 6.85
 3 14 -5 -2.41 8.25
 5 19 -5 135.07 11.68
 6 27 -5 25.08 11.83
 -2 32 -3 0.01 7.21
 7 23 -3 1.16 11.34
 6 10 -2 131.06 13.65
 5 2 -1 55.44 10.59
 6 6 -1 -6.78 10.57
 5 -1 0 14.36 10.01
 2 -7 1 402.12 17.33
 6 0 1 1.52 10.54
 -4 28 2 32.89 10.03
 -4 21 3 117.19 11.78
 -4 16 4 244.09 14.68
 -3 5 4 1747.4 66.57
 -5 30 5 19.3 11.98
 -3 2 5 12.01 8.96
 -5 23 6 1.19 10.75
 -2 -7 6 25.78 5.84
 -5 18 7 0 10.77
 -4 5 7 342.88 18.23
 6 -13 7 4.29 11.94
 -5 14 8 167.92 12.91
 3 -22 9 6.2 8.6
 4 -21 9 78.45 11.06
 5 -19 9 59.51 11.87
 6 -16 9 5.6 11.51
 -6 24 10 51.11 12.51
 -6 20 11 10.14 12.03
 -5 5 11 217.02 14.83
 1 -24 11 371.46 15.74
 -6 16 12 20.13 12.55
 -6 13 13 3.87 12.78
 -4 -8 13 80.84 10.51
 -6 8 15 11.88 12.03
 -5 -3 15 1.93 10.96
 -4 -11 15 18.51 8.46
 -6 6 16 0 12.17
 -3 -18 16 6.68 7
 -6 4 17 19.7 12.16
 -5 -6 17 0.12 11.27
 -3 -19 17 69.58 8.13
 -3 -20 18 23.14 7.67
 -6 1 19 2.89 11.87
 4 -31 21 21.6 10.83
 5 -29 21 8.88 11.69
 0 -32 23 10.42 2.92
 3 -33 23 21.41 10.38
 -4 -19 24 27.89 9.32
 4 -32 24 7.71 11.75
 -2 -28 25 5.83 5.96
 -5 -14 27 17.09 11.19
 -3 -25 28 -1.96 7.89
 2 21 -6 21.41 6.2
 4 22 -6 165.84 11.5
 5 27 -6 4.78 9.87
 -1 40 -5 120.23 8.75
 5 14 -4 53.34 10.18
 6 20 -4 11.34 11.76
 7 24 -3 15.41 12.46
 2 2 -2 6.21 6.1
 7 18 -2 1.06 12.36
 -3 32 -1 -0.85 9.09
 7 13 -1 8.01 12.78
 -3 23 0 59.87 10.58
 6 3 0 88.36 11.86
 -4 43 1 72.31 12.56
 -4 44 1 -2.69 11.84
 -4 45 1 67.68 12.19
 -3 17 1 78.47 10.81
 3 -7 1 707.42 29.24
 4 -6 1 38.47 11.07
 7 6 1 -6.47 12.6
 6 -5 3 138.6 13.29
 6 -7 4 30.25 11.69
 -5 29 5 72.85 12.86
 -4 8 6 89.83 10.74
 6 -11 6 4.32 11.96
 3 -19 7 54.44 8.69
 -4 2 8 84.36 10.56
 -6 30 9 6.68 12.51
 -5 10 9 39.84 10.31
 6 -17 10 47.16 12.87
 -6 19 11 11.89 12.52
 -6 10 14 3.22 12.59
 5 -26 16 37.14 11.57
 3 -30 17 5.66 9.64
 4 -30 19 -0.43 10.46
 5 -28 19 4.12 11.72
 -3 -23 22 4.6 7.43
 2 -33 22 14.56 8.54
 -3 -24 24 65.48 8.39
 -1 -31 26 0.25 2.91
 3 29 -7 60.91 7.8
 4 32 -7 12.95 8.92
 -1 39 -5 -2.91 6.61
 4 16 -5 339.1 16.94
 5 20 -5 -2.55 9.75
 6 28 -5 13.09 11.66
 4 11 -4 -4.91 9.61
 -2 31 -3 360.9 17.05
 -1 18 -3 73.1 6.21
 6 15 -3 2.11 11.39
 -2 22 -2 403.87 18.42
 4 3 -2 567.45 25.62
 -3 31 -1 178.32 12.35
 -4 39 1 56.23 11.91
 -4 40 1 4.93 11.8
 -4 41 1 88.85 12.5
 -4 42 1 -10.02 11.51
 -4 46 1 -3.86 11.41
 -4 47 1 16.01 12.18
 -4 48 1 0.05 11.34
 0 -3 1 319.8 11.81
 -4 27 2 69.16 11.74
 -3 12 2 1061.87 42
 5 -6 2 0.6 9.78
 -5 28 5 30.04 11.77
 -4 11 5 10.49 9.69
 6 -9 5 0.18 11.6
 -5 22 6 139.19 12.67
 -3 -1 6 8.64 8.98
 5 -14 6 105.67 11.81
 -5 17 7 1.99 10.91
 2 -19 7 271.71 14.53
 -5 13 8 -1.34 11.05
 -6 29 9 8.52 12.8
 2 -22 9 310.3 14.79
 -6 23 10 1.72 13.09
 -5 7 10 241.86 15.36
 4 -22 10 148.9 12.23
 5 -20 10 6.83 11.45
 -6 15 12 19.74 12.9
 -5 2 12 29.37 10.49
 -3 -13 12 161.34 10.32
 -6 12 13 12.62 12.55
 -2 -19 13 67.61 6.35
 -3 -17 15 66.58 7.82
 -5 -5 16 90.9 12.39
 1 -29 16 235.28 11.83
 4 -28 16 27.57 10.57
 -6 2 18 77.71 13.61
 -3 -21 19 93.19 9.06
 -2 -25 19 13.93 6
 -6 -1 20 -6.34 11.83
 -6 -2 21 1.95 11.93
 -6 -3 22 7.1 12.47
 -6 -4 23 10.7 12.36
 1 -33 23 27.32 6.66
 -5 -13 24 -7.96 10.42
 3 -33 24 25.03 10.8
 -5 -14 26 0 10.53
 -4 -20 26 0.22 9.13
 -3 -25 27 1.78 7.63
 5 28 -6 44.2 11.06
 -1 38 -5 244.53 12.46
 2 15 -5 1.67 5.81
 6 29 -5 41.81 12.7
 -1 25 -4 28.85 6.79
 6 21 -4 39.04 12.1
 4 7 -3 84.84 11.32
 5 10 -3 3.28 9.78
 7 25 -3 3.11 11.59
 3 2 -2 1641.61 62.43
 5 6 -2 38.55 10.97
 6 11 -2 0.48 11.62
 7 19 -2 70.81 12.63
 4 0 -1 43.99 9.93
 6 7 -1 74.58 12.06
 7 14 -1 11 12.66
 4 -3 0 668.12 29.82
 -4 38 1 9.9 10.78
 -4 49 1 2.91 11.2
 -4 26 2 105.15 11.63
 4 -8 2 85.88 11.3
 6 -2 2 17.89 12.19
 -3 8 3 373.58 17.71
 5 -8 3 3.28 11.04
 -5 39 4 32.03 13.27
 -5 40 4 -4.1 11.78
 -5 41 4 43.44 12.32
 -5 42 4 -4.34 12.47
 -5 43 4 22.98 13.07
 -5 44 4 0 12.69
 -5 45 4 41.61 12.76
 -5 46 4 1.4 12.53
 -5 47 4 8.88 11.84
 -5 48 4 1.59 12.52
 -4 15 4 4.08 9.23
 5 -12 5 56.33 10.81
 4 -16 6 0 9.21
 5 -17 8 -2.88 12.07
 -6 28 9 19.19 12.58
 -6 22 10 31.52 12.1
 -4 -3 10 148.94 12.03
 3 -23 10 171.58 11.83
 -6 18 11 -3.92 12.47
 -5 4 11 -1.23 10.29
 5 -21 11 156.71 14.35
 6 -18 11 2.49 12.45
 6 -19 12 2.1 11.74
 -6 9 14 65.97 13.2
 -5 -2 14 159.41 13.6
 -4 -10 14 122.03 10.67
 4 -27 15 31.73 10.59
 5 -25 15 0.35 11.69
 -6 5 16 19.78 12.39
 3 -29 16 54.46 10.24
 -6 3 17 4.8 12.9
 -5 -8 18 5.53 10.94
 -6 0 19 27.8 12.6
 -5 -9 19 16.11 11.36
 3 -31 19 19.56 9.82
 -5 -10 20 55.24 11.68
 2 -32 20 3.64 8.17
 -5 -11 21 4.29 10.29
 3 -32 21 8.23 10.01
 4 -31 22 24.13 11.47
 -6 -5 24 6.38 12.29
 -5 -15 29 -0.08 11.63
 -5 -15 30 -5.31 12.26
 4 33 -7 73.39 9.71
 4 23 -6 116.55 10.16
 5 29 -6 15.69 10.42
 6 30 -5 -3.78 11.91
 5 15 -4 115.68 11.36
 -2 30 -3 87.08 8.64
 6 16 -3 50.87 13.34
 7 26 -3 11.67 11.57
 -3 30 -1 -1.48 9.67
 2 -1 -1 40.23 7.14
 5 3 -1 80.71 10.54
 -3 22 0 370.41 19.22
 -2 11 0 611.05 24.72
 2 -4 0 293.61 14
 3 -4 0 728.33 29.69
 6 4 0 12.2 11.51
 -4 36 1 8.44 10.89
 -4 37 1 7.28 10.58
 -2 7 1 903.03 34.9
 -1 1 1 34.04 5.49
 5 -3 1 16.54 10.94
 6 1 1 -1.8 11.79
 7 7 1 6.13 13.03
 -1 -2 2 58.46 6.59
 1 -8 2 1202.73 45.14
 -5 37 4 -0.87 12.08
 -5 38 4 7.34 11.94
 -5 49 4 -0.72 11.92
 -5 50 4 -6.02 11.92
 -5 51 4 -0.86 11.97
 5 -10 4 -3.24 10.02
 -2 -5 5 452.75 18.73
 -5 21 6 51.66 10.74
 3 -17 6 12.36 9.04
 -5 16 7 51.37 10.62
 6 -12 7 35.06 12.73
 -3 -6 8 40.3 9.36
 4 -19 8 201.87 13.81
 -6 27 9 -2.84 13.31
 -5 9 9 96.98 11.11
 -4 -1 9 8.15 9.6
 -3 -8 9 113.99 10.35
 6 -15 9 23.09 12.84
 4 -23 11 6.19 10.38
 -6 14 12 32.45 12.16
 -4 -7 12 27.02 9.4
 5 -22 12 0.48 11.55
 5 -23 13 -1.5 11.93
 -3 -16 14 40.6 7.45
 4 -26 14 0.11 10.98
 5 -24 14 81.63 12.01
 -5 -4 15 43.54 11.13
 -4 -14 17 73.01 10.17
 -4 -15 18 40.25 9.8
 4 -29 18 0 10.88
 5 -27 18 1.35 12.26
 -4 -16 19 31.72 9.19
 5 -28 20 0.88 12
 -5 -12 22 72.78 11.42
 -4 -19 23 59.82 9.44
 3 -33 25 12.47 11.1
 -4 -21 29 11.85 9.68
 2 31 -7 145.19 8.19
 3 30 -7 10.74 7.15
 4 34 -7 7.23 9.13
 0 34 -6 97.51 6.1
 1 25 -6 34.75 3.44
 3 21 -6 243.65 13.32
 -1 37 -5 -0.9 6.56
 3 15 -5 390.68 18.11
 5 21 -5 85.16 10.64
 6 22 -4 50.22 12.19
 2 6 -3 74.23 7.18
 7 20 -2 -2.85 11.85
 3 -1 -1 3.28 8.44
 7 15 -1 34.76 12.43
 5 0 0 459.79 22.47
 7 11 0 2.61 12.81
 -4 35 1 64.06 11.46
 -3 16 1 295.92 16.38
 -4 25 2 5.03 10.01
 2 -9 2 -0.08 6.43
 3 -9 2 656.79 27.65
 -4 19 3 103.65 10.95
 4 -10 3 885.97 36.07
 6 -4 3 28.28 11.42
 -5 36 4 18.89 12.32
 4 -12 4 546.85 24.23
 6 -6 4 7.57 11.49
 4 -14 5 280.56 15.81
 -4 7 6 244.31 15.7
 6 -10 6 90.27 13.77
 -4 4 7 6.07 10.57
 -6 34 8 10.16 12.47
 -5 12 8 288.84 17.15
 0 -18 8 2.55 2.96
 -6 26 9 58.78 13.47
 -6 21 10 2.8 12.77
 -5 6 10 -1.26 10.87
 0 -21 10 603.67 22.79
 -6 17 11 4.25 12.83
 3 -24 11 34.01 8.78
 1 -25 12 2.12 5.59
 4 -24 12 166.34 13.49
 -6 11 13 20.71 12.87
 4 -25 13 6.98 10.54
 3 -28 15 69.26 10.53
 -4 -13 16 -3.64 8.69
 -5 -7 17 161.42 13.96
 2 -30 17 11.55 8.54
 -6 1 18 6.41 11.67
 -4 -17 20 22.74 9.37
 -3 -22 20 5.26 7.66
 4 -30 20 -0.73 10.88
 -2 -27 22 5.4 5.91
 -5 -14 25 8.62 10.36
 -4 -20 25 8.15 8.9
 -3 -25 26 -0.4 7.58
 -5 -15 28 0.69 11.38
 5 30 -6 12.37 10.96
 -1 36 -5 750.09 29.59
 4 17 -5 71.74 10.3
 6 31 -5 86.36 13.17
 3 6 -3 84.33 8.98
 5 11 -3 98.32 12.37
 7 27 -3 2.02 11.99
 6 12 -2 173.72 14.37
 -3 29 -1 169.15 11.64
 -1 8 -1 108.77 7.39
 -4 34 1 12.03 10.12
 5 -5 2 213.28 14.31
 3 -11 3 137.72 12.19
 -5 34 4 0.51 13.38
 -5 35 4 15.41 12.6
 -4 14 4 529.78 24.25
 -3 4 4 1.89 8.99
 -4 10 5 315.62 17.85
 3 -15 5 235.68 14.74
 6 -8 5 25.19 12.87
 -5 20 6 15.1 10.31
 2 -17 6 595.3 24.7
 -3 -4 7 264.24 14.51
 -6 33 8 17.3 12.53
 -4 1 8 23.94 10.17
 3 -20 8 125.11 10.9
 -1 -17 9 209.32 9.19
 5 -18 9 -1.48 11.19
 2 -23 10 13.44 7.07
 6 -16 10 7.91 11.46
 -5 1 12 5.83 10.02
 -6 8 14 5.45 12.33
 1 -28 15 3.18 5.64
 -6 4 16 19.98 12.09
 -5 -6 16 7.29 11.25
 5 -26 17 8.63 11.33
 -6 -2 20 15.02 11.87
 -6 -3 21 22.73 12.09
 -6 -4 22 -2.71 11.99
 -6 -5 23 14.2 12.36
 2 -33 23 5.65 8.45
 4 -31 23 9.75 11.35
 -5 -15 27 7.47 10.67
 -4 -21 28 15.05 9.46
 4 35 -7 7.73 9.42
 4 24 -6 304.72 15.97
 5 22 -5 55.72 10.19
 6 32 -5 2.27 11.47
 4 12 -4 425.31 20.06
 5 16 -4 38.21 9.99
 6 23 -4 19.75 11.47
 -2 29 -3 501.38 21.63
 6 17 -3 2.95 11.65
 7 28 -3 7.33 11.82
 -2 21 -2 1.61 8.11
 1 4 -2 635.08 24.63
 4 4 -2 60.93 11.52
 5 7 -2 371.05 18.83
 7 21 -2 59.07 12.57
 7 16 -1 3.17 12.6
 -3 21 0 164.35 13.22
 6 5 0 142.86 13.87
 -4 33 1 174.59 13.08
 4 -5 1 550.92 25.07
 6 2 1 4.52 10.76
 7 8 1 6.6 13.2
 -4 24 2 152.74 12.79
 -3 11 2 6.27 9.5
 6 -1 2 9.32 11.14
 -5 33 4 97.05 13.55
 3 -13 4 10.03 9.29
 -3 1 5 104.93 9.7
 -5 15 7 9.07 11.35
 -6 32 8 9.24 12.59
 -6 25 9 1.24 11.96
 4 -20 9 21.89 9.68
 -6 20 10 8.79 12.9
 -2 -15 10 259.41 12.75
 -6 16 11 17.84 12.76
 -5 3 11 95.21 11.54
 6 -17 11 8.97 12.85
 -6 13 12 3.16 12.88
 -2 -18 12 42.94 6.15
 3 -25 12 2.43 8.58
 -6 10 13 11.33 12.7
 -4 -9 13 37.74 8.97
 1 -26 13 286.52 13.14
 3 -26 13 169.17 12.38
 -5 -3 14 15.84 10.43
 1 -27 14 59.62 6.59
 3 -27 14 1.18 9.61
 -4 -12 15 0.55 8.17
 -6 2 17 62.43 12.7
 4 -28 17 35.02 10.68
 -6 -1 19 -2.1 11.29
 -1 -28 19 55.56 3.59
 5 -27 19 10.42 11.88
 -4 -18 21 3.75 8.81
 1 -32 21 4.58 6.26
 3 -32 22 0.87 10.31
 -3 -24 23 77.72 8.59
 -2 -28 24 3.92 5.72
 -4 -21 27 1.53 8.99
 3 31 -7 66.12 7.94
 4 36 -7 7.26 9.5
 2 22 -6 362.12 15.87
 5 31 -6 25.31 10.96
 6 33 -5 62.82 12.33
 -1 24 -4 592.59 23.76
 -3 28 -1 203.68 13.17
 -2 15 -1 195.24 11.03
 4 -2 0 116.39 11.48
 7 12 0 24.48 12.89
 -4 32 1 1.23 10.5
 5 -2 1 279.27 16.18
 -2 3 2 641.28 25.68
 -4 18 3 5.04 10.06
 -3 7 3 664.44 28.02
 -2 0 3 64.27 7.43
 2 -11 3 108.06 8.57
 5 -7 3 537.56 24.78
 6 -3 3 48.17 11.99
 -5 32 4 6.64 12.26
 -5 19 6 62.23 11.22
 5 -13 6 0 10.36
 -5 11 8 0.23 10.84
 -6 24 9 72.07 13.85
 -5 8 9 13.53 10.64
 1 -21 9 436.11 18.34
 5 -19 10 124.63 13.49
 -3 -12 11 276.97 14.18
 6 -18 12 0.24 11.42
 -3 -15 13 190.95 11.16
 5 -25 16 -3.28 11.54
 -6 0 18 95.7 13.16
 -5 -10 19 -0.63 10.63
 -5 -11 20 17.95 10.68
 3 -31 20 8.04 10.09
 0 -31 21 25.17 3.52
 4 -30 21 -0.25 10.82
 -5 -14 24 14.88 10.32
 -4 -20 24 1.06 8.89
 4 -31 24 12.23 11.92
 -5 -15 26 11.04 10.66
 -2 -29 28 -0.88 6.16
 3 22 -6 30.67 7.72
 5 32 -6 -2.21 11.22
 -1 35 -5 4.2 6.44
 6 24 -4 88.22 13.84
 6 18 -3 5.84 11.58
 6 13 -2 -4.98 11.89
 7 22 -2 3.94 13.12
 4 1 -1 62.14 10.9
 5 4 -1 48.31 10.1
 7 17 -1 71.41 13.26
 5 1 0 19.29 10.52
 -3 15 1 -2.96 9.88
 3 -6 1 15.39 8.98
 4 -7 2 124.23 11.7
 -5 31 4 188.63 15.49
 -4 13 4 2.98 10.29
 5 -9 4 221.9 14.79
 6 -5 4 31.97 12.09
 -5 24 5 79.59 11.6
 2 -15 5 340.7 15.96
 5 -11 5 54.47 10.19
 -4 6 6 16.48 10.53
 -3 -2 6 98.41 9.95
 6 -11 7 15.34 11.8
 2 -20 8 1.78 8.27
 5 -16 8 116.21 12.12
 6 -14 9 3.76 11.94
 -6 19 10 0.66 11.76
 -5 5 10 254.4 15.91
 -4 -4 10 129.23 10.84
 4 -21 10 14.73 9.7
 -6 15 11 6.86 13.21
 -1 -20 11 7.82 3.87
 5 -20 11 5.64 10.96
 -6 12 12 58.49 13.42
 -6 7 14 131.32 14.25
 -5 -5 15 -3.98 11.55
 5 -24 15 80.28 11.93
 -6 3 16 6.12 11.96
 2 -29 16 5.21 8.63
 4 -27 16 21.64 10.71
 -5 -9 18 71.65 11.77
 2 -31 19 113.17 10.21
 4 -29 19 14.92 10.67
 -6 -4 21 1.06 11.9
 -5 -12 21 74.1 11.75
 -6 -7 25 0.85 12.52
 -3 -25 25 -1.55 7.45
 4 -31 25 -2.05 12.6
 -5 -16 29 1.74 11.49
 4 25 -6 -1.64 8.5
 5 33 -6 33.61 11.34
 0 23 -5 98.62 5.74
 1 18 -5 21.36 3.48
 4 18 -5 29.76 8.45
 5 23 -5 27.18 9.83
 5 17 -4 259.97 15.1
 -2 28 -3 406.93 18.61
 1 8 -3 2320.55 85.85
 5 12 -3 2.26 9.97
 -3 44 -2 -0.44 9.67
 -3 45 -2 117.99 12.63
 -1 12 -2 522.77 20.61
 3 3 -2 30.38 8.46
 7 23 -2 23.31 12.06
 -3 27 -1 83 9.84
 -1 4 0 5.69 6.23
 6 6 0 -6.97 10.93
 7 13 0 -0.82 12.32
 -4 31 1 240.4 15.18
 6 0 2 46.7 12.33
 -5 30 4 -0.63 11.17
 2 -13 4 -3.29 6.86
 -5 23 5 19.29 11.08
 -4 9 5 25.15 10.65
 6 -7 5 -5.8 12.38
 -5 18 6 14.19 11.07
 4 -15 6 128.51 11.31
 6 -9 6 22.08 11.81
 -5 14 7 243.43 15.33
 -4 3 7 219.2 14.02
 -6 23 9 4.61 12.39
 -4 -2 9 99.55 10.18
 3 -21 9 312.75 16.28
 2 -24 11 227.72 12.6
 -5 0 12 32.88 11.49
 5 -21 12 97.32 12.8
 -6 9 13 58.15 13.3
 5 -22 13 21.9 12.25
 -4 -11 14 57.74 9.32
 5 -23 14 5.4 10.86
 -6 1 17 4.78 11.56
 -5 -8 17 1.24 10.89
 -6 -3 20 12.78 12.33
 5 -27 20 9.38 12.03
 2 -32 21 -0.69 8.39
 -6 -5 22 19.82 11.99
 -5 -13 22 6.07 10.14
 -6 -6 23 -1.61 12.19
 3 -32 23 -2.24 10.47
 1 -33 24 27.59 7.04
 2 -33 24 0.94 8.94
 -4 -21 26 2.17 9.03
 -5 -16 28 2.64 11.22
 2 32 -7 6.89 4.96
 3 32 -7 1.62 7.21
 0 33 -6 119.1 6.7
 -1 34 -5 214.23 11.33
 2 16 -5 1064.29 40.46
 3 16 -5 36.69 8.78
 3 11 -4 389.75 18.24
 4 13 -4 10.8 9.04
 6 25 -4 -0.66 11.97
 -1 17 -3 139.1 8.22
 6 19 -3 6.59 13.26
 -3 41 -2 86.26 11.27
 -3 42 -2 0.73 10.12
 -3 43 -2 135.09 12.69
 -3 46 -2 -0.49 10.73
 -3 47 -2 39.57 12.04
 -2 20 -2 244.39 13.64
 6 14 -2 101.23 13.37
 7 18 -1 -2.69 12.49
 -2 10 0 1792.42 67.4
 -4 30 1 12.53 9.73
 6 3 1 77.6 12.54
 5 -4 2 30.62 11.1
 -4 17 3 109.92 11.6
 -1 -5 3 344.7 14.26
 4 -9 3 9.4 9.91
 -2 -3 4 594.54 23.77
 4 -13 5 17.14 9.48
 5 -14 7 209 14.65
 -6 28 8 12.61 12.96
 -5 10 8 212.38 14.87
 4 -18 8 9.87 9.97
 6 -12 8 14.66 12.26
 -6 22 9 49.48 13.38
 -5 7 9 213.14 14.8
 5 -17 9 59.43 12.86
 -6 18 10 8.79 12.28
 6 -15 10 17.72 11.72
 -5 2 11 5.9 10.21
 4 -22 11 158.26 12.85
 -4 -8 12 137.3 11.28
 -5 -2 13 115.89 12.31
 2 -28 15 51.53 8.78
 4 -26 15 3.3 10.58
 -5 -7 16 51.29 11.7
 3 -29 17 109.66 11.49
 -4 -16 18 53.62 10.08
 -6 -2 19 25.65 12.47
 4 -30 22 4.34 11.35
 -5 -15 25 12.95 10.15
 5 34 -6 18.17 11.13
 5 24 -5 90.67 11.36
 6 26 -4 37.72 12.89
 3 7 -3 704.64 28.71
 -3 39 -2 75.14 10.47
 -3 40 -2 17.83 10.26
 2 3 -2 672.53 26.43
 4 5 -2 505.85 23.57
 7 24 -2 4.22 11.83
 -3 26 -1 184.8 12.27
 3 0 -1 1885.01 71.36
 3 -3 0 492.15 21.58
 7 14 0 17.25 12.78
 -2 6 1 148.45 9.6
 2 -6 1 3.2 6.24
 4 -4 1 257.46 15.69
 -3 10 2 1090.17 42.99
 1 -10 3 4193.89 154.91
 6 -2 3 100.25 13.4
 -5 29 4 137.25 14.02
 4 -11 4 138.71 11.47
 -5 22 5 54.76 11.24
 -5 17 6 62.16 10.46
 1 -16 6 680.58 26.4
 -6 35 7 -2.98 12.45
 -6 36 7 4.51 12.55
 -5 13 7 -2.32 10.37
 -6 27 8 0.96 12.65
 -4 0 8 42.14 10.26
 -5 4 10 5.95 10.05
 -6 14 11 62.79 12.89
 6 -16 11 17.74 11.64
 -6 11 12 11.11 11.89
 2 -25 12 4.22 7.23
 4 -23 12 7.88 10.66
 4 -24 13 34.7 10.94
 -6 6 14 -0.37 12.45
 -5 -4 14 82.21 12.07
 2 -27 14 62.05 8.29
 4 -25 14 -1.15 10.47
 -6 4 15 1.33 12.62
 -6 2 16 46.87 12.15
 -3 -19 16 4.87 6.99
 -4 -15 17 108.28 10.96
 -3 -20 17 14.49 7.11
 5 -25 17 0.89 11.24
 -6 -1 18 9.85 11.88
 -3 -21 18 86.74 8.63
 -4 -17 19 5.22 9.21
 -5 -14 23 31.21 10.8
 -5 -16 27 6.58 10.63
 -2 -29 27 -0.51 5.99
 -3 -26 28 1.23 7.76
 4 26 -6 175.25 12.03
 5 35 -6 11.42 11.31
 4 19 -5 36.53 9.57
 5 18 -4 28.95 9.93
 -2 27 -3 72.67 9.25
 5 13 -3 0.17 9.75
 -3 38 -2 12.24 9.33
 7 25 -2 -5.19 11.25
 5 5 -1 237.73 14.84
 7 19 -1 89.14 13.17
 5 2 0 282.36 16.23
 -4 29 1 136.46 12.78
 -3 14 1 749.71 31.05
 5 -1 1 -2.25 10.68
 3 -8 2 2.92 8.85
 -5 41 3 42.25 13.16
 -5 42 3 0.03 11.67
 -5 43 3 33.44 12.28
 -5 44 3 -1.81 11.92
 -5 45 3 24.72 11.98
 -5 46 3 2.52 11.56
 -5 47 3 13.54 12.68
 -5 48 3 -3.27 11.84
 5 -6 3 4.22 10.59
 -5 28 4 -9.21 11.7
 -4 12 4 458.74 22.14
 -3 3 4 350.85 16.91
 6 -4 4 69.17 12.35
 3 -16 6 416.97 19.8
 5 -12 6 144.29 12.95
 -6 34 7 2.51 12.39
 -2 -10 7 1410.7 53.12
 6 -10 7 30.15 12.73
 -6 26 8 49.37 13.15
 -3 -7 8 23.48 9.01
 -6 21 9 4.65 12.94
 -6 17 10 6.26 12.45
 3 -22 10 -0.41 9.07
 5 -18 10 0.71 12.27
 -3 -14 12 4.89 6.99
 6 -17 12 -0.26 11.33
 -6 8 13 3.33 12.66
 -4 -10 13 205.98 13.05
 2 -26 13 -2.46 7.43
 -3 -18 15 3.61 7.07
 -4 -14 16 19.04 8.93
 3 -28 16 7.63 9.4
 1 -30 18 14.38 6.88
 -5 -11 19 -1.36 10.27
 3 -30 19 9.79 9.69
 5 -26 19 5.06 12.46
 -4 -18 20 -4.46 8.92
 4 -29 20 14.98 10.99
 -6 -5 21 47.06 12.39
 3 -31 21 6.06 10.03
 3 -32 24 8.54 10.7
 -6 -8 25 11.22 12.47
 -4 -21 25 6.51 8.79
 2 -33 25 11.34 9.35
 -4 -22 29 -6.34 8.45
 3 33 -7 61.41 7.67
 3 23 -6 123.21 9.35
 -1 33 -5 11.71 6.06
 5 25 -5 -2.72 10.41
 -2 43 -4 98.89 10.28
 -2 44 -4 0.26 9.15
 -2 45 -4 80.48 10.42
 6 27 -4 5.14 12.63
 6 20 -3 17.08 12.56
 -3 37 -2 0.26 8.91
 0 7 -2 3171.8 116.74
 6 15 -2 5.87 11.82
 -2 14 -1 2574.56 96.06
 4 2 -1 9.04 11.24
 4 -1 0 41.45 10.35
 6 7 0 125.18 13.5
 7 15 0 25.31 12.15
 -4 28 1 0.78 9.68
 1 -5 1 1401.32 52.51
 6 4 1 -2.27 11.72
 6 1 2 5.83 12.11
 -5 39 3 13.31 11.66
 -5 40 3 9.6 12.47
 -5 49 3 6.56 12.66
 -5 50 3 4.14 12.85
 -4 16 3 107.96 11.53
 -3 6 3 85.11 9.97
 5 -8 4 0 9.48
 -5 21 5 76.42 12.03
 -4 8 5 111.24 11.76
 -3 0 5 10.43 8.79
 5 -10 5 33.74 10.82
 6 -6 5 11.57 12.49
 -4 5 6 152.84 12.68
 -2 -8 6 1770.46 66.33
 6 -8 6 18.06 12.78
 -6 33 7 32.32 12.86
 -3 -5 7 180.12 11.92
 -5 9 8 25.4 10.22
 4 -19 9 145.13 12.13
 -6 13 11 0.63 12.61
 -6 10 12 47.58 13.51
 -5 -6 15 4.63 10.57
 5 -24 16 39.38 12.21
 -6 0 17 79.81 13.71
 -5 -10 18 10.55 10.68
 -6 -3 19 4.97 12.08
 -3 -22 19 12.32 7.68
 -6 -4 20 1.08 11.58
 -5 -12 20 64.7 10.71
 -5 -13 21 -0.67 10.69
 -6 -6 22 -0.68 12.03
 -3 -24 22 47.98 7.95
 -6 -7 23 14.22 12.51
 4 -30 23 2.96 11.42
 -5 -15 24 6.22 10.03
 -3 -25 24 2.45 7.35
 -5 -16 26 -0.66 10.18
 -4 -22 28 12.72 9.15
 2 33 -7 115.19 7.45
 4 27 -6 14.22 8.71
 -2 41 -4 93.48 9.51
 -2 42 -4 6.6 8.48
 -1 23 -4 52.7 6.86
 4 14 -4 570.36 24.51
 6 28 -4 4.64 11.91
 2 7 -3 1525 57.31
 -3 36 -2 8.01 8.84
 -3 25 -1 5.45 8.78
 2 0 -1 8.5 6.58
 6 11 -1 8.79 11.88
 7 20 -1 -2.34 12.15
 -4 42 0 0.49 11.64
 -4 43 0 90.81 13.51
 -4 44 0 4.66 11.83
 -4 45 0 66.55 12.16
 -4 46 0 -3.71 12.31
 -4 47 0 19.15 11.59
 2 -3 0 104.24 8.6
 4 -6 2 27.7 10.37
 -5 37 3 7.72 12.05
 -5 38 3 5.8 13.06
 3 -10 3 -0.16 9.41
 -5 27 4 34.11 11.15
 1 -12 4 5278.31 194.78
 3 -12 4 324.71 17.25
 1 -14 5 618.7 24.08
 3 -14 5 537.32 23.62
 -5 16 6 69.44 11.66
 -6 32 7 0.99 12.76
 -5 12 7 364.3 18.97
 -4 2 7 1.36 9.54
 -6 25 8 -5.11 12.03
 3 -19 8 355.32 17.34
 -6 20 9 2.09 12.12
 -5 6 9 -2.32 10.72
 2 -21 9 5.14 7.48
 -6 16 10 21.8 13.04
 -4 -5 10 272.89 15.19
 -3 -11 10 -3.01 8.51
 6 -14 10 39.41 12.44
 -5 1 11 4.92 9.81
 -2 -17 11 381.73 16.64
 3 -23 11 71.11 10.12
 5 -19 11 175.69 14.89
 -5 -3 13 69.34 10.71
 -3 -17 14 234.7 12.6
 -6 3 15 28.06 12.18
 -4 -13 15 5.83 8.82
 -2 -22 15 189.26 9.87
 3 -27 15 46.21 10.35
 5 -23 15 -6.56 12.19
 -2 -23 16 56.14 6.15
 -5 -9 17 108.36 12.8
 4 -27 17 5.38 10.57
 -4 -19 21 63.48 9.9
 2 -32 22 2.92 8.73
 1 -33 25 14.15 7.17
 3 -32 25 2.19 11.1
 2 -33 26 9.88 9.57
 -3 -26 27 2.33 7.58
 3 34 -7 34.02 7.33
 2 23 -6 4.6 6.51
 3 17 -5 821.43 32.83
 5 26 -5 86.14 11.38
 -2 40 -4 21.85 8.31
 5 19 -4 212.97 14.38
 -2 26 -3 248.39 13.82
 5 14 -3 -3.52 10.72
 6 21 -3 -2.64 11.93
 -3 35 -2 51.82 9.6
 -2 19 -2 6.41 8.17
 5 6 -1 73.29 10.6
 -4 39 0 9.92 11.59
 -4 40 0 9.46 12.73
 -4 41 0 80.4 12.63
 -4 48 0 1.35 11.22
 -4 27 1 113.63 11.55
 5 -3 2 85.4 11.19
 -5 36 3 4.09 11.7
 6 -1 3 -0.81 11.74
 -5 20 5 9.22 11.13
 -6 31 7 84.52 13.62
 -6 24 8 43.54 13.41
 6 -11 8 15.32 12.69
 -6 19 9 18.05 12.37
 -4 -3 9 221.72 14.1
 -5 3 10 215.02 14.54
 1 -22 10 238.69 11.8
 -6 12 11 118.98 13.77
 -4 -7 11 50.44 8.66
 3 -24 12 112.71 10.69
 5 -20 12 8.95 11.28
 -6 7 13 98.74 14.14
 5 -21 13 18.97 11.81
 3 -26 14 118.86 11.58
 5 -22 14 52.45 11.8
 -6 1 16 1.09 11.48
 -2 -24 17 -1.63 5.33
 -6 -2 18 68.09 12.93
 4 -29 21 13.08 11.34
 -5 -14 22 31.16 9.02
 -6 -8 24 -0.57 12.12
 4 -30 24 4.75 11.73
 -4 -22 27 16.66 9.01
 -5 -17 29 6.23 11.39
 4 20 -5 71.92 9.94
 -2 39 -4 28.15 8.19
 3 12 -4 174.09 11.65
 6 29 -4 30.57 12.86
 -3 34 -2 22.42 9.22
 3 4 -2 375.05 17.64
 4 6 -2 -0.03 10.88
 6 16 -2 31.05 13.46
 1 1 -1 28.33 5.65
 7 21 -1 63.19 11.26
 -4 38 0 14.86 11.65
 6 8 0 5.99 11.57
 7 16 0 0.13 12.24
 3 -5 1 1227.86 47.56
 5 0 1 205.77 14.76
 -4 20 2 22.92 10.03
 -3 9 2 59.53 9.92
 2 -8 2 371.77 16.2
 6 2 2 33 12.4
 -5 34 3 0.67 12.39
 -5 35 3 20.97 13.43
 -4 15 3 20.99 10.1
 4 -8 3 232.93 14.92
 -4 11 4 3.5 10.07
 6 -3 4 8.62 12.52
 -2 -6 5 0.66 6.4
 -3 -3 6 230.79 13.29
 4 -14 6 2.91 10.05
 5 -13 7 9.69 10.49
 6 -9 7 44.22 12.93
 -4 -1 8 21.37 9.32
 5 -16 9 69.19 12.14
 -6 15 10 0 12.75
 4 -20 10 11.12 9.9
 6 -15 11 6.76 12
 -6 9 12 26.61 13.06
 3 -25 13 -2.06 8.46
 -5 -5 14 30.86 10.79
 -4 -12 14 150.56 11.31
 -2 -21 14 28.12 5.68
 -5 -8 16 21.24 11.43
 4 -26 16 30.21 10.79
 -6 -1 17 -7.16 11.45
 4 -28 19 29.55 10.97
 2 -31 20 102.97 10.12
 5 -26 20 11.59 13.67
 1 -32 22 0 6.69
 3 -31 22 7.07 10.15
 -4 -21 24 18.67 8.75
 -6 -9 25 0.63 12.98
 -5 -16 25 0.15 9.93
 4 -30 25 5.51 12.56
 -2 -29 26 13.03 5.51
 -5 -17 28 9.18 11.13
 3 35 -7 27.48 7.11
 3 24 -6 108.03 8.86
 4 28 -6 74.25 9.34
 -1 32 -5 12.82 6.29
 5 27 -5 18.8 11.1
 -2 38 -4 31.84 8.26
 6 30 -4 2 11.48
 6 22 -3 59.78 12.48
 -3 24 -1 116.32 11.35
 6 12 -1 131.7 13.25
 -4 37 0 1.42 11.33
 -2 9 0 569.04 23.24
 1 -2 0 230.01 10.69
 5 3 0 -0.72 9.59
 -4 26 1 12.16 9.7
 -3 13 1 -1.78 8.93
 4 -3 1 349.35 19.06
 6 5 1 144.02 13.5
 -2 2 2 2.11 6.5
 -5 33 3 61.55 13.29
 5 -5 3 598.13 26.9
 4 -10 4 707.7 29.81
 4 -12 5 562.55 24.81
 6 -5 5 1.15 12.61
 -5 15 6 98.57 11.72
 -4 4 6 105.66 12.19
 5 -11 6 18.4 10.13
 6 -7 6 29.37 12.63
 -5 11 7 -1.29 10.41
 -6 23 8 14.51 12.11
 -5 8 8 99.76 12.13
 4 -17 8 251.84 14.89
 -6 18 9 7.36 12.41
 -5 5 9 246.41 15.61
 -2 -14 9 -3.9 6.46
 -3 -13 11 45.78 7.83
 4 -21 11 3.02 9.76
 -4 -9 12 8.96 9.22
 6 -16 12 27 12.97
 -6 2 15 10.13 12.09
 4 -25 15 7.04 11.49
 5 -24 17 28.62 12.35
 -6 -4 19 15.31 12.25
 -6 -5 20 17.84 11.81
 -3 -23 20 12.21 7.59
 1 -31 20 12.77 6.82
 3 -30 20 1.66 9.95
 -6 -6 21 1.55 11.73
 -2 -27 21 -3.01 5.33
 -6 -7 22 35.47 13.11
 -4 -20 22 3.1 8.83
 -5 -15 23 2.72 10.03
 -2 -28 23 1.78 5.14
 -3 -26 26 2.74 7.55
 -5 -17 27 6.87 10.85
 -2 37 -4 9.37 8.23
 4 15 -4 2.11 8.62
 5 20 -4 1.58 9.69
 3 8 -3 383.62 17.95
 -3 33 -2 195.39 12.72
 6 17 -2 30.01 12.26
 3 1 -1 -6.69 8.53
 4 3 -1 775.91 33.07
 -4 36 0 13.05 10.98
 3 -2 0 1236.69 47.96
 -5 32 3 -1.88 12.52
 -2 -1 3 111.23 8.39
 -3 2 4 221.16 13.28
 5 -7 4 421.95 20.79
 -5 19 5 133.32 12.01
 -4 7 5 111.73 11.92
 5 -9 5 112.44 12.37
 2 -16 6 18.93 7.94
 -6 22 8 30.49 13.17
 1 -19 8 1132.28 42.93
 3 -20 9 6.21 8.65
 -6 14 10 69.21 13.72
 2 -22 10 322.28 15.4
 5 -17 10 126.08 13.43
 -6 11 11 0.6 12.41
 -5 0 11 0.82 10.58
 4 -22 12 86.04 12.17
 -6 6 13 15.25 13
 -3 -16 13 -0.4 6.99
 4 -24 14 1.24 10.78
 -5 -7 15 -4.88 11.41
 -6 0 16 80.39 12.8
 2 -29 17 5.33 8.96
 -6 -3 18 7.47 11.92
 0 -29 18 149.13 7.43
 -5 -12 19 -1.79 10.15
 -5 -13 20 -0.98 9.72
 4 -29 22 10.44 11.47
 0 -32 24 2.85 3.19
 -6 -10 26 4.16 14.1
 -4 -22 26 17.49 8.89
 1 -33 26 3.13 6.72
 2 34 -7 115.19 7.21
 3 36 -7 98.34 8.5
 4 29 -6 83.86 9.64
 2 17 -5 16.3 6.12
 4 21 -5 16.92 8.77
 5 28 -5 32.2 10.79
 -2 36 -4 76.62 8.85
 1 13 -4 4.96 3.37
 6 31 -4 50.38 12.1
 -2 25 -3 54.63 8.98
 5 15 -3 47.65 11.28
 6 23 -3 3.54 12.95
 -3 32 -2 5.07 8.99
 5 7 -1 173.81 13.64
 6 13 -1 0 11.94
 -4 35 0 46.58 10.61
 6 9 0 46.94 12.51
 -4 25 1 15.28 9.95
 -4 19 2 398.39 19.72
 5 -2 2 244.41 16.35
 -5 31 3 166.41 15.23
 -4 14 3 378.42 19.28
 -3 5 3 842.29 33.93
 2 -10 3 1760.1 66.23
 6 0 3 179.54 14.57
 -4 10 4 455.45 21.58
 -6 36 6 6.33 12.54
 -6 37 6 9.09 12.51
 -5 14 6 229.05 15.61
 -1 -12 6 960.02 35.9
 -6 27 7 9.54 12.85
 -4 1 7 32.78 10.44
 6 -10 8 10.61 12.19
 -6 17 9 21.14 12.21
 -5 2 10 54.66 11.25
 6 -13 10 -2.67 11.7
 5 -18 11 -0.25 11.91
 -6 8 12 3.71 12.99
 -5 -4 13 67.98 11.06
 4 -23 13 19.07 11.02
 5 -23 16 4.41 11.87
 -5 -10 17 40.71 11.28
 -4 -16 17 16.37 8.9
 1 -29 17 137.93 9.39
 3 -28 17 17.53 9.81
 -5 -11 18 14.74 10.73
 -4 -17 18 60.41 10.11
 -2 -25 18 5.02 5.3
 -4 -18 19 4 9.28
 5 -25 19 -3.31 12.61
 -5 -14 21 39.28 10.49
 -3 -25 23 -0.12 7.27
 2 -32 23 9.27 8.96
 3 -31 23 19.43 10.79
 -6 -9 24 -1.23 12.15
 -5 -16 24 8.31 10.04
 -1 31 -5 12.64 6.1
 3 18 -5 1.97 8.49
 2 12 -4 2205.96 82.2
 5 21 -4 120.84 11.81
 6 32 -4 1.04 12.4
 -1 16 -3 611.46 23.8
 -2 18 -2 18.13 7.61
 5 11 -2 93.03 11.08
 6 18 -2 -1.95 12.36
 -3 23 -1 182.34 13
 -2 13 -1 11.23 7.35
 -1 7 -1 5319.01 196.26
 -4 34 0 0.39 10.11
 -3 17 0 313.41 17.11
 -2 5 1 1262.81 48.01
 6 6 1 -5.83 11.93
 3 -7 2 722.95 29.79
 4 -5 2 296.47 17.19
 6 3 2 130.93 13.74
 -5 23 4 36.79 11.37
 6 -2 4 122.05 14.63
 -5 18 5 23.4 11.14
 -3 -1 5 120.54 10.32
 2 -14 5 123.04 9.66
 -6 35 6 8.45 12.49
 4 -15 7 219.96 14.15
 6 -8 7 9.2 12.83
 -6 21 8 24.52 13.36
 -5 7 8 124.28 13.03
 4 -18 9 12.02 9.89
 6 -14 11 66.13 12.51
 5 -19 12 159.76 14.52
 -4 -11 13 10.52 8.77
 -2 -20 13 109.73 7.42
 5 -22 15 40.16 12.49
 -4 -15 16 78.5 9.57
 -6 -2 17 62.47 12.49
 4 -28 20 16.16 11.22
 -5 -17 26 22.27 10.71
 3 37 -7 1.95 6.93
 3 25 -6 0.01 6.94
 4 30 -6 5.12 8.53
 5 29 -5 86.91 11.92
 -2 35 -4 36.6 8.37
 -1 22 -4 317.18 14.06
 3 13 -4 16.98 8.49
 6 33 -4 36.34 11.9
 4 11 -3 75.45 11.04
 6 24 -3 113.33 14.45
 -3 31 -2 341.56 17.52
 2 4 -2 -0.17 5.88
 4 7 -2 336.94 18.01
 -4 33 0 141.97 12.79
 5 4 0 23.76 10.13
 -4 24 1 84.35 11.24
 -3 12 1 699.23 29.24
 5 1 1 -2.95 10.09
 -4 18 2 1.42 9.41
 -5 30 3 3.2 12.04
 5 -4 3 9.41 10.63
 2 -12 4 1439.1 54.55
 -1 -10 5 1312.04 48.8
 6 -4 5 62.78 13.05
 -6 33 6 16.36 12.2
 -6 34 6 -3.02 12.58
 3 -15 6 250.01 15.01
 6 -6 6 -1.89 12.73
 -6 26 7 14.39 11.9
 -5 10 7 275.24 16.21
 5 -12 7 278.66 16.39
 -3 -8 8 120.79 10.46
 2 -19 8 80.37 9.39
 -5 4 9 45.86 11.05
 -4 -4 9 60.42 10.31
 5 -15 9 30.5 12.44
 -6 13 10 -4.78 12.08
 3 -21 10 472.49 21.27
 -6 10 11 96.33 13.11
 -4 -8 11 79.97 10.07
 1 -23 11 0.31 5.58
 6 -15 12 2.19 11.58
 -6 5 13 125.17 14.52
 5 -20 13 16.23 11.56
 -5 -6 14 3.59 10.58
 5 -21 14 11.16 11.25
 -6 1 15 9.37 11.95
 -4 -14 15 3.98 8.12
 -5 -9 16 25.83 12.13
 2 -28 16 122.95 10.65
 4 -26 17 46.93 10.96
 5 -24 18 11.57 11.47
 -6 -5 19 11.6 11.69
 -6 -6 20 7.35 12.45
 -4 -19 20 18.59 9.05
 -6 -7 21 44.76 12.38
 -3 -24 21 15.11 7.67
 -6 -8 22 -1.01 12.7
 -4 -21 23 39.35 9.14
 4 -29 23 15.81 11.66
 -6 -10 25 12.49 12.48
 -4 -22 25 10.68 8.68
 -5 -18 29 0.62 11.43
 2 24 -6 461.55 19.11
 4 22 -5 263.71 14.6
 4 16 -4 239.68 14.2
 6 34 -4 29.72 11.75
 5 16 -3 -1.25 10.37
 6 25 -3 4.15 12.17
 -1 11 -2 709.56 27.39
 6 14 -1 91.88 12.81
 -4 32 0 2.55 9.8
 2 -5 1 326.55 15.03
 -3 8 2 272.03 14.95
 -5 29 3 141.84 13.79
 3 -9 3 544.58 23.86
 4 -7 3 10.17 10.61
 6 1 3 8.61 12.56
 -5 22 4 8.68 11
 -2 -4 4 202.43 10.59
 5 -6 4 1.16 10
 -5 17 5 193.99 14.01
 -4 6 5 -1.58 11.28
 3 -13 5 -0.13 10.05
 -6 32 6 3.77 12.49
 -5 13 6 24.48 11.18
 -4 3 6 9.54 11.08
 4 -13 6 9.67 9.49
 5 -10 6 92.51 11.69
 -6 25 7 4.51 13.06
 -3 -6 7 72.45 9.64
 -6 20 8 -2.75 13.01
 -4 -2 8 88.21 10.41
 -6 16 9 58.81 12.85
 2 -23 11 54.33 8.27
 -6 7 12 40.83 13.44
 -3 -15 12 397.54 17.88
 -6 -1 16 5.9 11.59
 3 -27 16 44.78 10.66
 -6 -4 18 20.73 12.53
 2 -30 19 -3.65 9.01
 3 -29 19 9.48 10.09
 5 -25 20 1.32 12.81
 2 -31 21 56.31 9.44
 3 -30 21 9.76 10.31
 3 -31 24 23.8 11.07
 4 -29 24 4.32 11.9
 -5 -17 25 13.88 10.29
 -3 -26 25 20.47 7.6
 -5 -18 28 -2.92 11
 2 35 -7 33.08 5.53
 3 38 -7 81.57 8.47
 4 31 -6 115.2 10.59
 5 30 -5 7.51 10.7
 -2 34 -4 50.2 8.6
 5 22 -4 9.17 9.94
 6 35 -4 4.02 11.34
 -2 24 -3 564.73 24.16
 -3 30 -2 3.21 9.5
 3 5 -2 200.73 12.28
 5 12 -2 235.8 14.94
 6 19 -2 36.76 13.72
 -3 22 -1 45.23 10.3
 4 4 -1 10.32 11.2
 5 8 -1 28.46 10.51
 -4 31 0 282.28 16.33
 4 -2 1 191.12 14.83
 6 7 1 204.3 15.84
 -5 41 2 28.64 12.89
 -5 42 2 5.68 11.99
 -5 43 2 15.66 11.5
 -5 44 2 -7.54 12.52
 -5 45 2 22.11 12.82
 -5 46 2 3.61 12.43
 -5 47 2 7.23 11.91
 -5 48 2 15.62 12.62
 -5 49 2 4.99 12.34
 6 4 2 23.6 12.45
 -5 28 3 2.25 11.4
 -4 13 3 -5.62 10.53
 3 -11 4 199.35 13.26
 4 -9 4 200.98 13.43
 4 -11 5 156.14 12
 5 -8 5 64.06 11.55
 -6 31 6 74.34 13.53
 -1 -14 7 97.83 5.53
 3 -18 8 25.47 8.9
 6 -9 8 53.41 13.46
 -6 12 10 152.64 15.32
 -2 -16 10 22.36 6.74
 4 -19 10 16.91 10
 5 -16 10 28.38 12.67
 6 -12 10 37.21 12.6
 -6 9 11 11.09 12.16
 -5 -1 11 3.06 10.05
 3 -22 11 23.92 8.87
 -5 -8 15 31 12.6
 2 -27 15 36.87 8.24
 -3 -20 16 46.54 7.4
 1 -28 16 0 6.33
 4 -25 16 3.43 10.59
 -3 -21 17 37.58 7.58
 5 -23 17 8.1 12.12
 4 -27 19 2.62 11.02
 4 -28 21 4 10.94
 -5 -16 23 19.77 9.93
 2 -32 24 4.98 9.4
 -2 -29 25 36.99 4.74
 -6 -11 26 -9.17 12.6
 -4 -23 28 2.26 8.81
 -1 30 -5 98.68 8.06
 5 31 -5 110.47 12.55
 2 8 -3 158.76 9.21
 6 26 -3 63.57 13.76
 -3 16 0 164.38 12.48
 -1 0 1 102.7 7.35
 3 -4 1 448.02 20.15
 -5 39 2 5.67 12.81
 -5 40 2 11.21 12.02
 -4 17 2 387.37 18.81
 5 -1 2 10.84 10.05
 -5 21 4 120.87 12.18
 -4 9 4 2.18 10.16
 6 -1 4 1.71 12.39
 -6 30 6 -1.75 13.03
 -3 -4 6 13.05 8.52
 -6 24 7 4.19 11.91
 -5 9 7 -0.03 10.96
 -4 0 7 52.39 10.35
 6 -7 7 83.67 14
 -6 19 8 46.88 13.62
 -5 6 8 1.83 10.68
 5 -13 8 -5.36 10.41
 -6 15 9 25.22 13.29
 -5 1 10 18.32 10.44
 -3 -12 10 220.68 13.07
 4 -20 11 42.91 10.03
 -4 -10 12 378.61 18.58
 2 -24 12 22.27 7.61
 3 -23 12 49.8 9.16
 -6 4 13 24.96 12.3
 -5 -5 13 87.06 11.22
 -6 2 14 -0.38 12.06
 -4 -13 14 -2.34 8.41
 -6 0 15 15.66 12.71
 -3 -19 15 55.19 7.7
 3 -26 15 168.18 13.02
 -6 -3 17 -3.12 11.52
 -5 -12 18 0 10.94
 -3 -22 18 96.57 8.85
 -5 -13 19 -0.12 10.08
 1 -32 23 -0.48 7
 -6 -10 24 10.39 12.76
 3 -31 25 14.3 11.31
 4 -29 25 -11.18 12.52
 -5 -18 27 -1.16 10.57
 3 26 -6 140.16 10
 4 32 -6 -0.22 8.92
 3 19 -5 919.35 36.36
 4 23 -5 65.4 9.34
 -2 33 -4 190.84 11.65
 5 23 -4 39.93 11.3
 4 12 -3 229.11 14.09
 5 17 -3 197.27 13.77
 -3 29 -2 133.3 11.36
 4 8 -2 34.29 10.86
 6 20 -2 10.63 11.85
 2 1 -1 33.94 6.58
 3 2 -1 1692.69 64.32
 6 15 -1 31.27 12.56
 -4 30 0 14.35 9.58
 2 -2 0 616.99 24.93
 5 5 0 41.09 10.6
 5 2 1 297.47 17.36
 -5 37 2 13.89 13.13
 -5 38 2 9.46 11.99
 1 -7 2 705.11 27.23
 -5 27 3 55.78 11.69
 -3 4 3 255.43 14.29
 -3 1 4 39.37 8.98
 -5 16 5 40.78 11.35
 6 -3 5 15.09 11.67
 -6 29 6 52.05 12.64
 -5 12 6 203.15 14.9
 6 -5 6 59.31 13.16
 -6 23 7 25.62 13.11
 -5 3 9 170.34 13.61
 5 -17 11 149.9 13.97
 6 -13 11 -7.47 12.47
 -6 6 12 2.95 12.94
 1 -24 12 891.74 34.36
 4 -21 12 3.87 10.77
 2 -25 13 17.15 7.46
 2 -26 14 84.23 8.77
 3 -25 14 6.21 9.72
 4 -24 15 17.35 10.98
 5 -22 16 16.7 11.15
 -5 -11 17 17.83 10.78
 -2 -26 19 64.71 6.64
 -6 -7 20 36.69 12.67
 -5 -14 20 39.03 10.4
 -6 -8 21 0 11.68
 -4 -22 24 4.81 8.45
 3 -31 26 3.32 11.7
 -4 -23 27 0.82 8.8
 5 32 -5 5.02 11.17
 4 17 -4 9.87 8.66
 6 27 -3 0.24 12.72
 -3 21 -1 263.99 15.62
 -2 8 0 167.77 9.83
 3 -1 0 201.98 12.29
 -4 22 1 63.36 10.58
 -3 11 1 12.3 9.77
 6 8 1 -0.16 12.08
 -5 36 2 43.86 12.5
 4 -4 2 186.36 14.48
 6 5 2 223.6 15.98
 5 -3 3 252.99 16.36
 6 2 3 105.64 12.71
 5 -11 7 6.34 10.34
 -6 18 8 1.92 13.21
 -6 14 9 119.63 14.9
 6 -10 9 4 12.64
 -6 11 10 -4.01 12.88
 -6 8 11 28.33 13.24
 0 -22 11 -1.59 2.33
 -2 -19 12 265.07 12.19
 5 -18 12 -1.08 11.01
 6 -14 12 60.6 12.78
 4 -22 13 16.44 11.61
 5 -19 13 52.76 11.78
 -5 -7 14 34.44 10.78
 -3 -18 14 6.43 7.02
 4 -23 14 15.03 11.45
 5 -20 14 18.11 11.25
 1 -27 15 115.58 8.2
 5 -21 15 -7.36 11.12
 -6 -2 16 51.41 12.13
 -6 -5 18 2.07 11.14
 3 -28 18 8.01 10.13
 4 -26 18 80.99 11.85
 -6 -6 19 -0.07 11.63
 -5 -15 21 4.44 9.8
 -6 -9 22 28.43 13.09
 -4 -21 22 51.53 9.1
 3 -30 22 4.92 10.61
 4 -28 22 1.47 11.27
 -5 -17 24 23.7 10.33
 -6 -11 25 0.55 12.76
 2 -32 25 -2.35 9.57
 -5 -18 26 1.33 10.29
 -3 -27 28 15.27 7.4
 2 36 -7 195.68 9.97
 0 31 -6 84.49 5.57
 1 26 -6 45.08 4.16
 4 33 -6 56.21 9.61
 2 18 -5 198.86 10.73
 5 33 -5 80.2 12.26
 -2 32 -4 3.1 7.81
 3 14 -4 12.38 8.88
 5 24 -4 35.79 9.97
 -2 23 -3 251.73 14.17
 5 18 -3 -0.71 10.2
 6 28 -3 26.5 12.37
 -3 28 -2 43.87 9.66
 5 13 -2 1.77 10.27
 6 21 -2 23.47 12.52
 -2 12 -1 1762.07 66.39
 5 9 -1 49.19 11.1
 6 16 -1 41.99 12.53
 -4 29 0 138.92 12.4
 -1 3 0 199.57 10.15
 6 12 0 20.15 10.51
 -5 35 2 8.59 12.29
 -3 7 2 282.82 15.1
 -1 -3 2 316.47 13.52
 -5 26 3 17.79 10.65
 -4 12 3 231.86 14.37
 -5 20 4 1.77 9.95
 -1 -8 4 34.7 4.37
 5 -5 4 434.59 21.84
 6 0 4 262.84 17.19
 -6 37 5 1.15 12.62
 -6 38 5 9.45 12.03
 -4 5 5 73.84 12.24
 -3 -2 5 10.9 9.11
 -4 2 6 220.6 14.96
 -2 -9 6 6.07 5.76
 5 -9 6 60.74 11
 -6 22 7 14.49 13.28
 -5 8 7 112.23 12.53
 -2 -11 7 69.87 6.94
 4 -14 7 16.68 9.65
 6 -8 8 -2.17 12.83
 -4 -5 9 587.82 25.7
 2 -20 9 120.02 9.37
 3 -19 9 413.01 19.32
 4 -17 9 216.27 13.77
 -5 -2 11 2.63 10.99
 -4 -12 13 318.36 16.46
 1 -25 13 3.28 6.04
 -6 1 14 8.78 12.57
 -5 -10 16 82.64 12.11
 -4 -17 17 110.51 10.74
 -4 -18 18 8.7 9.39
 2 -29 18 16.8 9.12
 5 -23 18 9.81 11.73
 -3 -23 19 12.46 7.35
 3 -29 20 15.44 10.09
 4 -27 20 12.25 11.06
 -3 -25 22 4.73 7.3
 -3 -26 24 40.84 7.63
 -4 -23 26 0.58 8.51
 3 27 -6 54.25 7.83
 4 24 -5 436.4 20.18
 -3 44 -3 -1 11.04
 -3 45 -3 93.72 12.2
 -3 46 -3 0 9.47
 1 5 -2 4678.26 172.56
 -4 44 -1 15.13 11.97
 -4 45 -1 25.76 11.88
 -4 46 -1 4.95 11.76
 4 5 -1 1296.57 51.12
 -4 28 0 61.14 11.07
 -3 15 0 231.4 14.03
 4 -1 1 50.45 11.1
 -5 34 2 9.45 12.25
 -4 16 2 70.37 11.17
 -2 1 2 239.04 11.98
 2 -7 2 30.34 6.84
 3 -6 2 19.3 8.63
 5 0 2 243.12 16
 -5 25 3 5.25 11.2
 4 -6 3 9.67 10.46
 -4 8 4 84.6 12.03
 -6 36 5 39.05 12.49
 -5 15 5 86.73 11.46
 5 -7 5 235.19 14.72
 6 -2 5 140.96 14.12
 -5 11 6 4.21 10.97
 6 -6 7 -0.19 11.76
 -6 17 8 68.74 13.76
 -5 5 8 131.88 12.61
 -4 -3 8 562.4 24.8
 1 -20 9 64.43 7.25
 -6 10 10 104.53 13.64
 -5 0 10 85.98 11.25
 -4 -9 11 17.99 9.19
 -3 -14 11 71.14 8.1
 -6 5 12 67.05 13.22
 -5 -4 12 37.79 11.12
 1 -26 14 190.83 10.29
 -6 -1 15 7.93 11.86
 -4 -16 16 -1.06 8.78
 -6 -4 17 25.1 12.24
 -4 -19 19 -0.91 9.16
 5 -24 20 1.95 12.97
 1 -31 21 29.7 7.12
 2 -31 22 19.43 9.3
 4 -28 23 7.61 11.49
 -6 -11 24 6.73 12.72
 -6 -12 26 7.42 12.56
 2 -32 26 -0.13 9.72
 2 25 -6 48.48 7.06
 4 34 -6 39.07 9.66
 -1 29 -5 13.35 6.71
 5 34 -5 8.45 11.56
 -2 31 -4 440.49 19.54
 -1 21 -4 174.93 9.62
 2 13 -4 44.14 6.39
 4 18 -4 22.71 8.8
 -3 41 -3 97.52 11.1
 -3 42 -3 5.53 11.16
 -3 43 -3 145.11 13.24
 4 13 -3 14.05 9.55
 6 29 -3 7.33 12.62
 -3 27 -2 141.69 11.32
 3 6 -2 3.04 8.74
 6 22 -2 32.93 12.59
 -4 41 -1 94.56 12.79
 -4 42 -1 7.27 12.35
 -4 43 -1 43.76 12.29
 -4 47 -1 9.09 11.56
 -3 20 -1 23.37 10.63
 5 6 0 3.76 9.76
 -2 4 1 429.63 18.49
 5 3 1 21.71 11.38
 6 9 1 92.19 13.23
 -5 33 2 45.59 12.21
 -2 -2 3 146.19 9.19
 6 3 3 51 12.68
 -5 19 4 228.13 15.55
 4 -8 4 105.08 11.4
 -6 35 5 3.8 12.48
 4 -10 5 519.76 23.44
 -6 26 6 -2.28 11.83
 3 -14 6 862.55 35.24
 4 -12 6 61.25 11.16
 6 -4 6 28.09 13.29
 -6 21 7 87.66 13.49
 5 -12 8 195.12 14.58
 -6 13 9 -1.49 13.01
 -5 2 9 148.47 13.07
 4 -18 10 8.96 9.55
 5 -15 10 48.33 11.87
 -6 7 11 13.44 13.02
 6 -12 11 98.65 13.11
 -5 -6 13 6.77 9.89
 -3 -17 13 260.65 13.39
 -5 -9 15 2.5 11.34
 -4 -15 15 63.63 9.08
 3 -27 17 76.34 11.02
 4 -25 17 2.75 10.68
 5 -22 17 14.74 12.08
 2 -30 20 1.23 8.93
 -2 -28 22 24.92 5.76
 3 -30 23 -3.22 10.69
 -5 -18 25 -3.79 10.11
 -3 -27 27 3.41 7.6
 -5 -19 28 3.93 10.78
 2 37 -7 0.99 4.97
 0 22 -5 289.55 11.6
 3 20 -5 23.18 8.9
 5 35 -5 21.55 11.58
 5 25 -4 1.97 9.89
 -3 40 -3 13.89 10.03
 0 11 -3 74.82 3.97
 1 9 -3 75.12 5.53
 5 19 -3 236.17 15.09
 6 30 -3 -1.12 11.92
 5 14 -2 142.38 12.62
 -4 39 -1 21.72 11.57
 -4 40 -1 5.88 11.58
 6 17 -1 100.73 14.39
 -4 27 0 102.64 10.99
 6 13 0 2.37 12.5
 -5 32 2 0.05 12.09
 6 6 2 3.57 12.23
 -4 11 3 90.29 10.95
 0 -8 3 280.29 10.72
 3 -8 3 32.88 9.28
 5 -2 3 63.29 10.82
 -6 33 5 55.19 13.48
 -6 34 5 26.29 12.79
 -5 14 5 133.94 12.51
 -2 -7 5 265.03 12.46
 2 -15 6 717.31 28.86
 -6 20 7 3.35 12.27
 -4 -1 7 33.13 10.62
 -3 -7 7 136.63 11.14
 -6 16 8 41.46 13.86
 -3 -9 8 -4.4 8.7
 6 -9 9 47.79 13.04
 3 -20 10 -2.3 8.93
 5 -16 11 9.5 12.77
 6 -13 12 2.19 11.77
 -6 -3 16 11.98 12.4
 -5 -13 18 -3.45 10.17
 -6 -7 19 21.22 12.27
 -5 -14 19 12.16 10.08
 -6 -8 20 0.08 11.84
 -4 -20 20 9.16 8.99
 -6 -9 21 24.24 12.07
 4 -27 21 11.13 11.53
 -6 -10 22 -0.82 11.48
 -5 -17 23 -0.23 9.67
 -4 -22 23 1.79 8.3
 1 -32 24 4.3 7.27
 4 -28 24 8.05 12.06
 -6 -12 25 27.02 12.97
 4 35 -6 2.11 9.39
 1 19 -5 452.22 17.35
 4 25 -5 20.43 9.19
 5 36 -5 33.23 11.9
 -3 39 -3 52.51 10.05
 -2 22 -3 416.82 18.85
 6 23 -2 8.96 12.45
 -4 38 -1 27.03 12.92
 -3 10 1 1036.86 40.7
 3 -3 1 468.22 21.24
 -5 31 2 130.83 14.03
 -4 15 2 114.03 11.5
 2 -9 3 324.48 14.98
 -5 18 4 20.83 11.11
 3 -10 4 225.56 13.93
 6 1 4 2.36 12.72
 -6 32 5 -0.16 12.7
 3 -12 5 212.19 13.7
 -6 25 6 1.19 12.9
 -5 7 7 -1.36 10.77
 5 -10 7 214.44 14.89
 6 -7 8 137.91 14.44
 -6 12 9 132.97 14.97
 -6 9 10 0.5 12.85
 2 -21 10 36.27 7.75
 4 -19 11 5.79 9.61
 -6 4 12 17.32 13.21
 -4 -11 12 1.89 8.94
 -6 0 14 -5.04 12
 -5 -8 14 24.29 11.54
 3 -26 16 40.92 10.73
 4 -24 16 14.95 10.67
 5 -21 16 16.17 11.31
 -5 -12 17 79.06 11.71
 2 -28 17 104.45 10.44
 -6 -6 18 0.41 12.22
 -5 -15 20 14.62 10.19
 3 -30 24 -2.61 11.03
 -4 -23 25 0.44 8.61
 4 -28 25 -1.35 12.61
 -6 -13 27 1.82 12.9
 -5 -19 27 7.35 10.51
 3 28 -6 23.03 7.45
 4 36 -6 88.87 10.9
 -2 30 -4 -1.9 7.44
 5 26 -4 12.67 10.19
 -3 38 -3 28.75 9.24
 6 31 -3 -1.92 11.74
 -3 26 -2 13.29 9.77
 2 5 -2 2625.67 97.7
 -4 37 -1 7.54 10.97
 3 3 -1 0 8.36
 6 18 -1 -7.81 12.47
 -4 26 0 14.72 9.72
 5 7 0 60.94 11.52
 6 10 1 0.23 11.84
 -5 30 2 0.06 12.14
 4 -3 2 40.55 11.5
 5 1 2 12.56 10.22
 -3 3 3 370.95 18.09
 1 -9 3 247.95 11.2
 6 4 3 36.89 11.83
 -4 7 4 -0.71 11.36
 -3 0 4 583.78 24.59
 5 -4 4 0 10.7
 -6 31 5 88.96 14.19
 -4 4 5 265.93 15.76
 2 -13 5 28.9 7.43
 5 -6 5 21.97 10.03
 6 -1 5 2.09 12.66
 -6 24 6 3.98 12.3
 -5 10 6 216.62 14.61
 -3 -5 6 760.17 31.16
 5 -8 6 38.13 10.95
 -6 19 7 141.25 14.4
 6 -5 7 104.8 13.45
 -6 15 8 45.49 12.95
 -5 4 8 70.51 11.13
 -5 -1 10 16.91 11.56
 -6 6 11 -4.05 12.98
 3 -21 11 232.17 13.98
 4 -20 12 29.57 10.81
 5 -17 12 113.54 13.03
 5 -18 13 -2.04 11.21
 -4 -14 14 31 8.53
 5 -19 14 20.54 11.81
 -6 -2 15 12.66 12.03
 4 -23 15 40.21 11.42
 5 -20 15 8.63 11.39
 -5 -11 16 -3.03 10.88
 -6 -5 17 4.22 11.22
 -5 -16 21 18.18 10.15
 3 -29 21 -1.75 10.4
 -6 -11 23 -3.25 12.6
 2 -31 23 13.73 9.39
 -3 -27 26 4.81 7.4
 4 -28 26 12.01 13.25
 2 38 -7 177.3 9.15
 4 37 -6 0.76 9.83
 3 15 -4 497.81 21.61
 4 19 -4 14.46 9.47
 -3 37 -3 4.72 9.12
 2 9 -3 2379.15 88.59
 4 14 -3 380.82 18.71
 5 20 -3 2.44 9.7
 6 32 -3 -2.02 13.22
 5 15 -2 55.45 10.7
 6 24 -2 60.62 12.66
 -4 36 -1 92.14 11.99
 -3 19 -1 672.9 28.62
 4 6 -1 2.06 11.08
 -3 14 0 374.42 18.78
 3 0 0 1533.75 58.65
 6 14 0 17.86 12.55
 2 -4 1 160.87 9.68
 5 4 1 61.5 11.31
 -3 6 2 2.03 8.31
 6 7 2 166.57 15.01
 2 -11 4 205.06 11.44
 -6 30 5 1.12 12.18
 -5 13 5 25.93 10.37
 -4 1 6 1.69 11.1
 1 -15 6 237.65 11.11
 6 -3 6 37.03 12.19
 4 -13 7 8.61 9.8
 -4 -6 9 87.14 10.64
 -2 -18 11 131.37 8.74
 6 -11 11 2.33 12.35
 -5 -5 12 171.06 13.71
 4 -21 13 76.69 12.39
 4 -22 14 -2.26 11.53
 3 -25 15 1.88 10.06
 5 -22 18 7.02 12.37
 5 -23 20 3.52 12.21
 4 -27 22 8.71 11.59
 -6 -12 24 32.2 12.08
 -5 -18 24 0.67 9.83
 -2 -29 24 38.59 5.81
 3 -30 25 0 11.02
 -6 -13 26 0 12.38
 -5 -19 26 14.73 10.11
 -4 -24 28 12.03 8.58
 -1 28 -5 273.87 13.29
 4 26 -5 380.46 18.37
 5 27 -4 40.62 11.37
 -3 36 -3 17.61 8.97
 6 33 -3 7.35 12.68
 -4 35 -1 42.84 10.89
 -2 11 -1 51.18 7.15
 6 19 -1 112.89 13.66
 -4 25 0 0.86 9.72
 -2 7 0 1170.38 44.67
 -5 44 1 -2.15 12.11
 -5 45 1 10.89 12.03
 -5 46 1 6.12 12.11
 -5 47 1 2.8 12.26
 4 0 1 311.33 18.58
 -5 29 2 94.17 13.19
 -4 10 3 263.23 15.81
 4 -5 3 2.64 10.45
 -5 17 4 270.34 16.73
 -2 -5 4 943.71 36.19
 -6 23 6 12.76 13.27
 -6 18 7 -3.83 12.31
 -4 -4 8 42.79 9.66
 2 -18 8 36.91 8.93
 -6 11 9 1.51 13.18
 -5 1 9 14.55 10.85
 -2 -15 9 193.32 10.67
 4 -16 9 129.33 12.05
 6 -8 9 4 12.06
 -6 8 10 44.58 13.11
 -3 -13 10 69.12 8.77
 5 -14 10 39.6 11.88
 -3 -16 12 59.16 7.72
 3 -22 12 26 8.89
 -5 -7 13 80.58 11.75
 3 -24 14 168.25 12.67
 -5 -10 15 137.3 13.67
 -6 -4 16 15.28 12.48
 2 -27 16 25.87 9.27
 1 -29 18 26.71 7.53
 4 -25 18 -6.08 10.77
 -6 -8 19 2.32 11.69
 -6 -9 20 43.54 13.02
 4 -26 20 14.43 11.26
 -6 -10 21 -8.05 12
 -5 -17 22 1 9.79
 -3 -26 23 42.27 7.62
 3 -30 26 -1.64 11.77
 2 26 -6 952.17 36.51
 3 29 -6 230.68 12.43
 4 38 -6 34.28 9.36
 2 19 -5 208.68 11.11
 3 21 -5 684.38 28.04
 -2 29 -4 240.25 13.11
 -3 35 -3 91.18 10.27
 6 34 -3 27.39 12.85
 -3 25 -2 9.29 8.43
 -1 10 -2 1461.06 54.61
 6 25 -2 5.93 13.25
 -4 34 -1 52.68 10.96
 6 15 0 37.65 12
 -5 41 1 7.94 11.78
 -5 42 1 9.78 12.8
 -5 43 1 15.83 11.96
 -5 48 1 15.95 12.29
 1 -4 1 1061.53 40.14
 -5 28 2 49.82 12.24
 -4 14 2 242.66 14.75
 3 -5 2 1042.69 40.96
 5 -1 3 20.98 10.86
 -6 40 4 6.89 11.97
 6 2 4 162.86 14.56
 -6 29 5 38.87 13.32
 -3 -3 5 667.38 27.8
 -5 9 6 72.2 11.61
 4 -11 6 159.56 12.29
 -5 6 7 -1.49 10.36
 -4 -2 7 3.77 10.62
 3 -15 7 42.95 9.34
 -6 14 8 97.77 14
 5 -11 8 9.69 11.2
 6 -6 8 0.6 11.95
 -4 -10 11 243.11 14.36
 2 -22 11 61.26 8.11
 -6 3 12 52.37 13.53
 6 -12 12 75.54 14.09
 -4 -13 13 -1.76 8.97
 -6 -1 14 16.42 12.15
 5 -21 17 20.25 11.7
 -6 -7 18 4.59 12.18
 3 -27 18 16.93 10.27
 -3 -25 21 1.87 7.37
 2 -30 21 -3.77 9.04
 3 -29 22 11.12 10.5
 4 -27 23 12.53 11.93
 -4 -23 24 10.32 8.54
 1 -32 25 4.38 7.77
 -4 -24 27 27.57 9.02
 2 39 -7 18.99 4.99
 4 20 -4 98.76 10.43
 5 28 -4 2.29 11.42
 -3 34 -3 -1.1 8.78
 -2 21 -3 294.92 14.94
 5 21 -3 115.9 11.61
 6 35 -3 -2.11 12.34
 3 7 -2 269.7 14.34
 5 16 -2 58.09 10.56
 -4 33 -1 72.63 11.51
 -1 6 -1 60.49 7.28
 2 2 -1 358.66 15.86
 6 20 -1 30.34 13.54
 2 -1 0 2.36 6.65
 5 8 0 98.95 11.93
 -5 39 1 -0.88 11.81
 -5 40 1 25.08 12.5
 6 8 2 9.25 12.81
 -5 21 3 116.95 12.82
 6 5 3 128.17 14.28
 -6 38 4 10.59 12.13
 -6 39 4 7.42 12.18
 1 -11 4 55.89 5.59
 4 -7 4 81.96 10.44
 5 -3 4 214.63 14.71
 -6 28 5 21.48 13.12
 -5 12 5 132.56 12.42
 1 -13 5 132.12 8.02
 4 -9 5 181.28 12.94
 6 0 5 250.76 17.97
 -6 22 6 -2.4 13.15
 6 -2 6 120.28 14.04
 5 -9 7 15.51 10.65
 6 -4 7 9.9 12.81
 -5 3 8 78.26 11.57
 -1 -16 8 107.12 5.49
 3 -18 9 14.73 9.05
 4 -17 10 29.51 10.56
 -6 5 11 25.42 13.28
 5 -15 11 82.79 12.62
 -6 -3 15 29.22 12.27
 2 -26 15 146.46 10.84
 -4 -17 16 114.07 10.76
 -3 -21 16 -0.04 6.72
 5 -20 16 3.83 11.2
 -6 -6 17 -5.87 12.4
 -4 -18 17 1.37 9.46
 -3 -22 17 110.99 9.1
 4 -24 17 92.65 12.28
 -4 -19 18 52.84 10.02
 5 -22 19 1.1 11.81
 -4 -22 22 4.8 8.49
 1 -31 22 48.23 7.64
 -5 -18 23 6.59 9.87
 2 -31 24 -1.95 9.77
 -6 -13 25 0 11.95
 -5 -19 25 27.35 10.18
 -6 -14 27 0.3 12.83
 4 27 -5 3.45 8.93
 -1 20 -4 416.48 17.31
 4 15 -3 19.79 9.44
 6 36 -3 68.44 12.99
 6 26 -2 80.59 13.43
 -4 32 -1 10.45 9.87
 -5 37 1 3.78 13.02
 -5 38 1 26.49 13.06
 -4 18 1 18.76 9.96
 -3 9 1 -0.12 9.68
 5 5 1 65.35 11.94
 -5 27 2 33.71 11.89
 5 2 2 237.87 15
 -6 36 4 53.09 13.42
 -6 37 4 -3.2 12.24
 -5 16 4 30.11 10.73
 -4 6 4 37.53 11.81
 -4 3 5 10.41 11.37
 5 -5 5 336.91 18.5
 5 -7 6 117.16 12.34
 -6 17 7 97.93 13.75
 -6 13 8 11.75 13.57
 -6 10 9 97.72 14.42
 -6 7 10 7.08 12.61
 -5 -2 10 57.28 10.54
 1 -21 10 423.15 17.79
 2 -23 12 11.59 7.88
 5 -16 12 2.06 11.7
 -5 -9 14 -3.2 10.75
 -3 -20 15 23.62 7.18
 -2 -23 15 40 5.8
 5 -19 15 -2.02 11.86
 -2 -24 16 36.24 5.54
 -5 -13 17 -1.88 10.68
 -5 -14 18 6.51 10.87
 -5 -15 19 8.29 10.49
 -4 -20 19 12.4 8.93
 -5 -16 20 20.54 10.12
 3 -28 20 13.33 10.26
 -6 -12 23 9.51 12.55
 4 -27 24 4.97 12.15
 -3 -27 25 2.48 7.13
 -5 -20 28 3.03 10.64
 0 30 -6 7.97 4.16
 -2 28 -4 290.03 14.96
 3 16 -4 15.43 8.86
 5 29 -4 150.44 13.15
 -3 33 -3 188.15 12.87
 5 22 -3 0.45 10.3
 -3 24 -2 12.64 8.92
 6 27 -2 15.65 13.16
 1 2 -1 290.31 12.6
 4 7 -1 607.13 27.18
 -3 13 0 56.38 9.78
 6 16 0 17.36 12.33
 -5 36 1 100.57 13.83
 -4 13 2 67.22 11.3
 -2 0 2 103.38 8.02
 4 -2 2 377.62 19.61
 -5 20 3 3.32 9.9
 -1 -6 3 68.55 6.06
 3 -7 3 442.28 20.56
 -6 35 4 -1.18 12.14
 6 3 4 11.31 13.06
 -6 21 6 56.62 12.67
 -5 8 6 103.16 11.53
 -4 0 6 494.26 23.2
 3 -13 6 -3.24 9.68
 -5 5 7 0 9.86
 -5 0 9 245.01 15.58
 6 -7 9 97.63 14.03
 4 -18 11 1.23 10.26
 6 -10 11 43.96 13.14
 -6 2 12 48.59 12.94
 -5 -6 12 8.54 9.65
 -4 -12 12 570.67 24.95
 -6 0 13 12.56 12.2
 2 -24 13 19.15 7.96
 5 -17 13 43.42 11.5
 -2 -22 14 409.03 17.02
 2 -25 14 1.29 7.58
 5 -18 14 0.27 11.14
 -4 -16 15 20.02 8.67
 -6 -5 16 23.4 11.84
 -5 -12 16 124.69 13.39
 4 -23 16 14.67 11.05
 3 -26 17 14.26 10.35
 -3 -23 18 14.6 7.45
 1 -30 20 22.23 7.43
 4 -26 21 4.14 11.26
 3 -29 23 27.97 11.24
 -6 -13 24 -2.86 12.3
 -6 -14 26 10.33 12.41
 -4 -24 26 16.16 8.83
 1 -32 26 2.39 7.91
 -5 -20 27 2.96 10.18
 2 40 -7 45.96 5.83
 -1 42 -6 9.68 6.82
 -1 43 -6 44.2 7.46
 3 30 -6 5.81 7.65
 -1 27 -5 54.42 7.31
 3 22 -5 63.63 8.43
 4 28 -5 127.49 10.87
 2 14 -4 1452.9 54.67
 5 30 -4 -0.48 11.56
 5 17 -2 231.03 14.71
 -4 31 -1 196.41 13.64
 3 4 -1 402.47 18.6
 6 21 -1 53.31 14.28
 -4 23 0 89.33 11.19
 1 -1 0 8.79 4.99
 -5 35 1 12.02 12.16
 -2 3 1 508.98 21.3
 3 -2 1 710.5 29.43
 4 1 1 48.15 11.17
 -5 26 2 73.23 11.51
 2 -6 2 65.16 7.43
 6 9 2 102.45 13.84
 -4 9 3 29.09 10.63
 -3 2 3 718.69 29.51
 5 0 3 49.08 11.9
 6 6 3 1.13 13
 -6 34 4 21.68 12.32
 -5 15 4 111.28 12.98
 3 -9 4 524 23.35
 3 -11 5 68.71 10.24
 6 1 5 3.81 12
 -6 16 7 15.41 13.65
 1 -18 8 34.3 6.55
 6 -5 8 137.53 14.34
 2 -19 9 8.25 8.07
 3 -19 10 310.99 16.14
 -6 4 11 35.9 13.24
 -3 -15 11 171.53 10.57
 0 -23 12 127.38 6.4
 4 -19 12 51.72 10.6
 6 -11 12 -2.21 12
 -6 -2 14 -2.92 11.88
 -3 -19 14 130.28 9.28
 4 -22 15 8.24 10.89
 1 -28 17 11.13 7.17
 5 -21 18 27.01 12.06
 -6 -9 19 0 12.51
 -6 -10 20 1.74 12.19
 -4 -21 20 5.27 8.46
 -6 -11 21 0.8 11.54
 2 -31 25 5.63 9.85
 4 -27 25 6.86 12.8
 0 -32 26 1.96 5.51
 4 -27 26 0.34 13.27
 -2 43 -5 149.15 11.56
 -2 44 -5 0.31 9.12
 4 21 -4 7.01 9.31
 -3 32 -3 9.13 8.77
 6 28 -2 53.82 13.37
 3 1 0 206.57 12.77
 5 9 0 6.57 10.7
 6 17 0 101.5 14.01
 -5 34 1 43.72 12.67
 -4 17 1 468.43 22.01
 -5 25 2 15.02 11.38
 -3 5 2 192.49 12.44
 4 -4 3 98.66 12.2
 -6 33 4 38.29 13.13
 -3 -1 4 43.78 8.83
 -5 11 5 12.8 10.32
 -6 20 6 -3.7 12.61
 6 -1 6 -0.81 13.08
 -3 -8 7 72.47 9.62
 4 -12 7 12.94 9.93
 6 -3 7 55.85 13.59
 -6 12 8 103.25 14.3
 -5 2 8 383.03 20.19
 -4 -5 8 1186.95 46.58
 -3 -10 8 638.9 26.76
 5 -10 8 213.68 15.11
 -6 9 9 18.05 12.3
 -4 -7 9 755.63 31.29
 4 -15 9 62.13 10.5
 -6 6 10 1.88 12.02
 5 -13 10 11.61 12.7
 6 -8 10 7.67 12.53
 -5 -8 13 18.78 10.56
 4 -20 13 20.1 11.58
 -4 -15 14 39.49 8.69
 4 -21 14 103.16 13.13
 -6 -4 15 -4.01 11.87
 -5 -11 15 0.99 11.65
 0 -27 16 71.13 5.31
 -2 -25 17 -0.22 5.16
 5 -20 17 2.14 11.78
 -6 -8 18 13.46 11.8
 2 -28 18 25.62 9.51
 4 -26 22 -0.81 11.7
 -4 -23 23 16.65 8.4
 -5 -19 24 25.15 9.92
 -2 -30 27 2.68 5.38
 1 -32 27 -3.17 8.35
 -6 -15 28 -2.24 13.05
 -1 41 -6 21.12 7.02
 -2 42 -5 -2.4 8.43
 1 14 -4 1197.55 44.57
 5 31 -4 221.92 15.61
 -2 20 -3 222.07 12.74
 4 16 -3 106.61 10.72
 5 23 -3 29.26 10.27
 -3 23 -2 209.04 13.49
 6 29 -2 9.43 12.94
 -4 30 -1 -1.95 9.88
 -2 10 -1 1400.34 53.18
 5 13 -1 -0.84 10.62
 6 22 -1 43.42 13.96
 -4 22 0 6.79 10.91
 -5 33 1 36.41 12.4
 5 6 1 6.46 10.61
 5 3 2 83.26 12.04
 -5 19 3 251.48 16.24
 -2 -3 3 1176.37 44.69
 -6 32 4 -2.03 12.92
 4 -6 4 -0.69 9.77
 5 -2 4 -0.41 10.93
 6 4 4 78.91 13.02
 -3 -6 6 7.27 8.5
 4 -10 6 78.45 10.75
 -6 15 7 50.18 13.67
 -4 -3 7 229.79 15.22
 5 -8 7 54 11.54
 -4 -9 10 164.92 12.2
 3 -20 11 20.58 8.92
 5 -14 11 -5.21 12.03
 3 -25 16 4.07 10.17
 -6 -7 17 -2.58 12.11
 4 -24 18 93.84 12.44
 -3 -24 19 6.92 7.56
 3 -28 21 34.08 11.07
 -5 -18 22 -0.65 9.82
 2 -30 22 2.07 9.23
 3 -29 24 13.05 10.99
 -6 -14 25 14.1 12.15
 -4 -24 25 18.83 8.83
 -5 -20 26 0.95 9.88
 2 -31 26 4.4 10.27
 -1 40 -6 85.32 7.99
 2 27 -6 97.68 7.7
 3 31 -6 390.81 17.93
 -2 40 -5 2.36 8.27
 -2 41 -5 125.27 10.24
 4 29 -5 6.1 8.85
 -2 27 -4 377.51 17.7
 -3 31 -3 274.04 15.39
 3 12 -3 470.3 20.94
 2 6 -2 2.78 5.72
 3 8 -2 264.7 14.77
 5 18 -2 2.14 9.98
 -4 29 -1 130.9 12.65
 -3 12 0 642.63 27.29
 -5 32 1 -0.65 12.44
 -5 24 2 65.52 11.77
 -4 12 2 332.47 18.21
 6 10 2 6.14 12.68
 6 7 3 116.12 13.87
 -6 31 4 31.88 13.39
 -5 14 4 47.51 11.66
 -4 5 4 10.01 10.98
 -6 24 5 53.96 13.75
 -4 2 5 728.09 31.4
 4 -8 5 70.83 10.5
 5 -4 5 18.28 11.32
 -6 19 6 177.34 15.55
 -5 7 6 126.67 13.37
 -2 -10 6 2642.09 98.24
 5 -6 6 2.28 10.36
 -5 4 7 77.14 11.24
 0 -19 9 317.44 12.61
 5 -11 9 19.82 12.39
 6 -6 9 3.26 12.91
 -5 -3 10 226.9 14.62
 -2 -17 10 169.18 10.04
 -6 3 11 19.46 12.9
 1 -22 11 237.11 11.55
 5 -15 12 69.19 13.15
 -6 -1 13 13.76 12.13
 -3 -18 13 12.63 7.16
 -2 -21 13 39.36 5.77
 -5 -10 14 137.54 13.14
 3 -24 15 198.18 14
 -6 -6 16 7.63 12.29
 5 -19 16 6.12 11.64
 5 -21 19 19.1 12.08
 2 -29 20 150.82 11.83
 4 -25 20 -2.36 11.37
 -4 -22 21 22.8 8.72
 -3 -26 22 20.86 7.29
 -6 -13 23 -8.63 11.82
 3 -29 25 9.19 11.51
 -6 -15 27 2.11 12.59
 2 20 -5 79.1 7.53
 3 23 -5 201.35 11.98
 3 17 -4 950.71 37.62
 4 22 -4 351.05 17.87
 5 32 -4 8.5 12.01
 5 24 -3 11.15 10.54
 6 30 -2 16.09 12.15
 4 8 -1 -6.3 11.16
 6 23 -1 13.97 13.57
 -2 6 0 156.21 9.72
 5 10 0 371.21 19.69
 6 18 0 11.12 12.13
 -5 31 1 50.81 12.68
 -4 16 1 131.57 12.06
 -3 8 1 217.83 13.13
 6 14 1 7.86 12.93
 3 -4 2 33.97 9.37
 4 -1 2 10.05 11.28
 -5 18 3 6.91 11.28
 -4 8 3 137.73 13.5
 2 -8 3 739.43 29.23
 -6 30 4 -0.59 12.24
 -6 23 5 21.19 12.62
 -5 10 5 162.94 14.2
 6 2 5 126.88 14.88
 2 -14 6 92.81 9.3
 -2 -12 7 260.75 12.56
 -6 11 8 2.92 12.35
 6 -4 8 -0.48 13.07
 -6 8 9 16.98 11.94
 -5 -1 9 17.89 10.92
 4 -16 10 92.66 10.78
 -4 -11 11 2.58 9.51
 -5 -7 12 150.37 13.26
 3 -21 12 83.77 10.53
 6 -10 12 54.27 12.73
 -7 9 13 0 11.04
 -4 -14 13 165.16 11.81
 3 -22 13 83.08 9.62
 5 -16 13 20.24 11.87
 -6 -3 14 67.99 12.89
 3 -23 14 3.96 9.4
 5 -17 14 1.47 11.34
 5 -18 15 7.58 12.27
 4 -23 17 18.59 11.08
 -5 -15 18 42.67 10.89
 -5 -16 19 1.59 9.79
 1 -31 23 64.69 8.45
 4 -26 23 3.89 12.08
 -3 -27 24 4.89 7.06
 -4 -25 28 -1.3 6.97
 -1 39 -6 17.19 6.86
 -2 39 -5 67.06 8.93
 4 30 -5 0 8.52
 5 33 -4 106.41 13.1
 -3 30 -3 13.66 9.46
 -4 42 -2 12.83 12.92
 -4 43 -2 7.14 12.01
 -4 44 -2 8.46 11.92
 -4 45 -2 9.46 12.35
 -4 46 -2 16.16 12.41
 -3 22 -2 -1.86 10.03
 6 31 -2 11.47 12.71
 -4 28 -1 100.22 11.01
 5 14 -1 369.9 19.41
 -4 21 0 386.4 19.27
 -6 41 3 -1.2 13.61
 5 1 3 29 10.57
 -6 29 4 21.69 13.39
 -3 -4 5 1.13 8.45
 -2 -8 5 1505.42 56.64
 -6 18 6 2.79 13.44
 -4 -1 6 0.79 10.62
 6 0 6 163.84 15.51
 -6 14 7 26.44 13.26
 3 -14 7 509.34 22.65
 6 -2 7 47.37 13.72
 -5 1 8 9.04 11.16
 4 -13 8 39.78 10.93
 3 -17 9 380.34 18.37
 -6 5 10 6.18 12.8
 2 -20 10 99.93 9.14
 6 -7 10 98.24 14.22
 -7 11 12 -5.09 11.17
 -6 -5 15 78.77 13.41
 1 -27 16 41.58 6.89
 -5 -14 17 38.11 11.91
 2 -27 17 -5.11 9.38
 -6 -9 18 0.61 11.66
 5 -20 18 6.77 11.67
 -6 -10 19 24.07 12.53
 -6 -11 20 14.88 11.74
 -5 -17 20 19.62 9.88
 -6 -12 21 -2.78 11.61
 3 -28 22 37.87 11.19
 -5 -19 23 0.97 9.59
 -6 -14 24 30.85 12.21
 4 -26 24 10.41 12.45
 -5 -20 25 2.49 9.9
 -6 -15 26 -3.6 12.37
 3 -29 26 1.96 11.78
 0 -32 27 -0.18 5.94
 -5 -21 28 1.41 10.39
 3 32 -6 1.74 7.66
 -2 38 -5 5.28 7.71
 -1 26 -5 744.5 29.23
 -2 26 -4 440.73 19.85
 5 34 -4 7.32 11.6
 4 17 -3 96.57 10.57
 5 25 -3 0.1 10.26
 -4 40 -2 47.68 12.23
 -4 41 -2 17.15 12.49
 5 19 -2 194.91 13.69
 6 32 -2 5.84 11.91
 6 24 -1 63.78 13.96
 6 19 0 153.45 14.76
 -5 30 1 6.8 12.31
 2 -3 1 206.89 11.37
 4 2 1 180.23 14.11
 5 7 1 12.02 10.97
 5 4 2 33.68 11.43
 6 11 2 25.78 12.99
 -6 39 3 -1.8 12.2
 -6 40 3 18.38 12.61
 6 8 3 7.32 12.72
 -6 28 4 14.35 12.35
 -5 13 4 6.72 10.97
 2 -10 4 462.51 19.76
 5 -1 4 49.34 10.7
 6 5 4 23.63 12.22
 -6 22 5 29.46 13.7
 2 -12 5 7.09 7.19
 -6 10 8 65.59 12.97
 5 -9 8 -2.34 11.23
 -3 -14 10 463.62 20.22
 4 -17 11 4.53 10.15
 -5 -9 13 32.28 10.91
 -7 4 15 9.93 12.81
 -5 -13 16 5.48 10.83
 -4 -18 16 2.62 8.73
 4 -22 16 6.68 11.17
 -6 -8 17 22.58 11.59
 -4 -19 17 105.16 10.8
 -4 -20 18 16.72 9.29
 -2 -26 18 28.13 5.64
 3 -26 18 4.71 10.12
 4 -24 19 41.48 11.6
 -2 -28 21 42.48 5.75
 4 -25 21 0.2 11.26
 -6 -13 22 2.9 13.42
 2 -30 23 -1.83 8.9
 -3 -28 27 -1.62 7.33
 -1 38 -6 155.28 9.75
 -2 37 -5 -1.05 7.83
 4 31 -5 38.27 9.56
 -1 19 -4 12.68 5.47
 4 23 -4 2.58 9.56
 -3 29 -3 152.23 11.79
 -2 19 -3 609.57 25.22
 -4 39 -2 0 12.27
 6 33 -2 6.08 12.38
 -4 27 -1 44.94 10.53
 2 3 -1 512.82 21.08
 3 5 -1 139.69 10.74
 6 25 -1 6.08 13.31
 -5 45 0 -5.37 12.21
 -5 46 0 13.1 12.21
 -5 47 0 -1.9 12.13
 -5 29 1 86.57 12.98
 -1 -1 1 33.42 5.67
 3 -1 1 97.79 10.11
 6 15 1 85.17 13.82
 -4 11 2 87.39 12.03
 -3 4 2 364.03 17.93
 -6 37 3 1.66 13.45
 -6 38 3 44.19 12.58
 -5 17 3 215.09 15.02
 -3 1 3 114.68 10.6
 3 -6 3 56.98 9.54
 4 -3 3 -4.73 11.3
 -5 9 5 203.44 14.37
 5 -3 5 152.07 12.71
 6 3 5 9.04 12.27
 -6 17 6 157.44 15.79
 -5 6 6 12.05 10.84
 3 -12 6 574.79 25.45
 -6 13 7 14.75 12.68
 4 -11 7 131.86 11.86
 5 -7 7 19.44 10.46
 -6 7 9 42.8 13.53
 6 -5 9 72.52 13.34
 -7 13 11 0 10.96
 -6 2 11 133.51 14.5
 5 -13 11 23.4 13.62
 -4 -13 12 14.05 8.74
 -3 -17 12 487.97 20.91
 1 -23 12 0.04 5.7
 4 -18 12 12.59 10.94
 -7 8 13 18.83 12.47
 -6 -2 13 -1.49 12.24
 0 -24 13 148.02 7.16
 -5 -12 15 222.53 15.43
 -4 -17 15 176.44 12.05
 0 -26 15 347.1 13.99
 4 -21 15 158.23 13.92
 5 -19 17 40.13 13.27
 3 -27 20 -0.38 10.43
 -4 -23 22 12.23 8.45
 -2 -29 23 25.12 5.24
 -4 -24 24 11.04 8.62
 -6 -15 25 0.11 12.05
 4 -26 25 21.31 13.03
 4 -26 26 10.64 13.43
 -5 -21 27 1.09 10.2
 -4 -25 27 1.76 8.73
 -6 -16 28 -1.94 13.26
 3 33 -6 235.85 12.92
 2 15 -4 311.43 13.79
 5 35 -4 1.53 12.24
 5 26 -3 13.59 10.37
 -4 38 -2 79.65 12.53
 -3 21 -2 780.11 32.58
 4 9 -1 210.11 14.58
 5 15 -1 13.18 10.02
 -5 41 0 11.9 12.07
 -5 42 0 7.31 11.93
 -5 43 0 -7.23 12.46
 -5 44 0 -2.69 12.28
 -1 2 0 236.09 11.38
 2 0 0 692.57 27.51
 3 2 0 1214.63 47.13
 6 20 0 7.04 13.1
 -4 15 1 175.02 13.34
 1 -6 2 534.52 21.26
 -6 36 3 76.53 13.15
 -6 27 4 8.56 13.31
 -4 4 4 297.76 17.29
 3 -8 4 82.09 10.79
 4 -5 4 52.54 10.31
 -6 21 5 55.52 13.67
 -4 1 5 11.86 11.76
 4 -9 6 334.49 17.6
 5 -5 6 110.24 11.78
 6 1 6 6.23 13.38
 -5 3 7 5.36 10.23
 -4 -6 8 10.32 9.88
 6 -3 8 69.13 13.88
 -5 -2 9 153.95 13.33
 5 -10 9 94.7 13.47
 -6 4 10 40.93 12.93
 -5 -6 11 2.02 10.62
 2 -21 11 303.19 14.88
 -7 10 12 43.14 13.38
 -2 -20 12 191.36 9.76
 6 -9 12 0.01 12.31
 4 -19 13 89.3 11.98
 -6 -4 14 -11 11.94
 4 -20 14 2.96 11.25
 1 -26 15 73.85 7.31
 -6 -7 16 25.71 12.72
 2 -26 16 215.26 13.43
 5 -18 16 4.1 11.51
 -4 -21 19 -0.46 8.77
 1 -30 21 8.2 7.47
 4 -25 22 4.25 11.92
 -6 -14 23 2.78 11.85
 0 -31 23 12.61 5.17
 3 -28 23 7.09 10.83
 -5 -20 24 -3.26 9.73
 -2 -30 26 1.02 5.09
 -6 -16 27 7.67 13.01
 -1 37 -6 -0.9 6.53
 1 27 -6 86.94 5.43
 2 28 -6 363.99 15.59
 -2 36 -5 4.43 7.97
 3 24 -5 4.12 7.58
 4 32 -5 10.17 9.01
 5 36 -4 11.18 11.74
 -3 28 -3 32.76 9.68
 3 13 -3 159 11.61
 -4 37 -2 5.27 11.44
 4 13 -2 62.93 11.11
 5 20 -2 30.35 10.57
 6 34 -2 31.13 12.18
 -4 26 -1 85.28 11.06
 6 26 -1 74.42 12.94
 -5 39 0 0.03 12.23
 -5 40 0 11.75 13.01
 -3 11 0 193.19 13.27
 -5 28 1 90.7 13.21
 6 16 1 2.49 13.13
 6 12 2 31.91 12.78
 -6 35 3 -7.75 12.41
 -4 7 3 83.87 11.59
 5 2 3 61.72 12.1
 6 9 3 52.6 13.45
 -6 26 4 36.49 13.65
 -5 12 4 29.51 11.58
 -3 -2 4 216.08 12.73
 -2 -6 4 66.07 7.03
 6 6 4 9.75 12.65
 3 -10 5 197.47 14.01
 4 -7 5 190.57 13.26
 -6 16 6 3.3 12.98
 -4 -4 7 7.11 10.48
 6 -1 7 1.39 12.17
 -6 9 8 44.41 13.18
 -4 -10 10 234.07 14.52
 3 -18 10 5.92 9.43
 6 -6 10 -4.57 13.13
 5 -14 12 9.25 12.77
 -7 7 13 0 13.25
 1 -24 13 666.67 26.43
 5 -15 13 60.92 12.78
 -7 5 14 8.6 13.31
 -5 -11 14 1.25 10.94
 -4 -16 14 50.89 8.65
 0 -25 14 7.6 3.81
 1 -25 14 16.35 6.23
 5 -16 14 45.62 12.08
 -7 3 15 18.48 12.75
 5 -17 15 5.46 12.38
 3 -25 17 1.42 9.96
 4 -23 18 1.65 11.08
 5 -20 19 -4.19 12.13
 2 -29 21 61.48 10.13
 -5 -19 22 7.03 9.7
 2 -30 24 1.81 9.96
 -5 -21 26 2.23 10.04
 -3 42 -4 10.99 10.44
 -3 43 -4 98.93 12.23
 -3 44 -4 4.54 11.17
 -2 25 -4 60.95 9.29
 3 18 -4 8.96 9.88
 4 24 -4 336.21 17.18
 5 37 -4 0 11.55
 4 18 -3 -1.12 9.44
 5 27 -3 57.39 11.21
 -4 36 -2 83.65 12.13
 3 9 -2 62.07 8.89
 6 35 -2 4.48 12.03
 6 36 -2 63.47 12.84
 -2 9 -1 522.72 21.9
 -5 38 0 50.43 12.79
 6 21 0 66.55 14.5
 -5 27 1 11.34 11.78
 -3 7 1 193.04 12.47
 -2 2 1 381.42 16.84
 5 8 1 71.95 10.95
 4 0 2 452.8 21.91
 5 5 2 250.48 16.17
 -6 34 3 24.74 12.91
 -5 16 3 -1.29 10.37
 -6 20 5 5.51 13.13
 0 -14 6 2057.13 75.87
 -6 12 7 27.06 13.35
 -3 -9 7 249.97 14.41
 -5 0 8 721.48 31.31
 -6 6 9 16.75 12.86
 1 -19 9 853.02 33
 -7 12 11 17.09 13.23
 -7 9 12 -0.4 13.07
 -5 -8 12 -1.68 10.36
 2 -22 12 8.43 7.72
 -6 -6 15 1.5 12.53
 2 -25 15 20.29 8.31
 -7 1 16 2.13 13.15
 -6 -10 18 61.59 12.43
 -6 -11 19 -0.79 11.94
 -6 -12 20 6.66 11.6
 -6 -15 24 4.78 12.64
 1 -31 24 32.46 8.36
 -6 -16 26 -3.36 12.55
 -4 -25 26 -2.2 8.52
 -3 -28 26 0 7.15
 3 34 -6 6.82 7.72
 -2 35 -5 50.27 8.59
 4 33 -5 33.94 9.43
 -3 41 -4 81.49 11.09
 5 38 -4 7.01 11.7
 -4 35 -2 2.45 10.18
 -1 9 -2 1037.79 39.2
 1 6 -2 36.79 5.67
 5 21 -2 98.93 11.96
 6 37 -2 -4 12.12
 -3 15 -1 228.55 14.28
 5 16 -1 96.58 11.68
 6 27 -1 23.47 13.46
 -5 37 0 -2.7 13.17
 -4 14 1 35.59 10.89
 4 3 1 278.8 17.49
 -4 10 2 137.14 13.3
 -2 -1 2 235.28 12.2
 -6 33 3 2.61 12.93
 5 0 4 -2.4 11.04
 -5 8 5 98.5 12.9
 6 4 5 77.33 13.3
 -5 5 6 186.54 14.33
 -4 -2 6 228.05 14.73
 -3 -7 6 836.99 33.47
 4 -12 8 89.91 11.21
 5 -8 8 81.49 11.02
 6 -4 9 3.14 12.86
 4 -15 10 29.78 10
 -6 1 11 4.18 13.05
 3 -19 11 255.89 14.65
 6 -7 11 18.99 10.74
 -6 -3 13 67.39 13.12
 2 -23 13 59.29 8.41
 2 -24 14 128.18 10.14
 -3 -21 15 90.72 8.36
 -3 -22 16 106.79 8.71
 3 -24 16 55.18 11.05
 -7 -1 17 1.03 12.15
 -6 -9 17 -0.09 12.31
 -5 -15 17 82.26 11.51
 4 -22 17 60.46 11.91
 -5 -16 18 10.7 10.41
 5 -19 18 51.93 12.66
 -5 -17 19 42.39 10.5
 3 -26 19 39.62 10.67
 3 -27 21 3.64 10.74
 -3 -27 23 3.59 6.85
 4 -25 23 1.85 12.07
 3 -28 24 6.76 11.13
 -1 36 -6 322.1 14.8
 0 29 -6 64.04 5.26
 2 21 -5 303.15 14.04
 -3 39 -4 13.25 9.92
 -3 40 -4 42.84 10.51
 -3 27 -3 117.2 11.12
 5 28 -3 12.8 11.02
 -4 34 -2 78.22 11.2
 -3 20 -2 8.76 10.03
 -2 13 -2 196.25 11.24
 6 28 -1 54.09 13.83
 -5 36 0 65.86 13.77
 -5 26 1 166.11 13.98
 6 17 1 122.75 14.85
 -5 20 2 35.05 11.22
 2 -5 2 3.12 6.41
 3 -3 2 943.57 37.58
 -6 32 3 3.59 13.07
 -5 15 3 40.15 11.12
 4 -2 3 740.98 31.53
 6 10 3 38.86 13.05
 6 7 4 35.61 13.58
 -6 19 5 92.03 14.23
 5 -2 5 74.45 11.89
 -6 15 6 55.26 12.98
 5 -4 6 37.55 11.58
 6 2 6 109.71 14.75
 -5 2 7 289.74 17.04
 2 -15 7 224.54 12.99
 5 -6 7 2.58 11
 6 0 7 46.37 13.59
 -6 8 8 5.48 11.45
 6 -2 8 2.3 13.09
 -7 14 10 6.1 12.83
 -6 3 10 0.3 11.91
 -7 11 11 3.15 13.36
 -4 -12 11 417.6 19.71
 -3 -16 11 28.84 7.47
 4 -16 11 185.43 13.36
 6 -8 12 12.22 12.63
 -7 6 13 -9.31 12.7
 -5 -10 13 86.52 12.05
 -4 -15 13 11.13 8.39
 -7 4 14 6.99 13.21
 -6 -5 14 162.73 15.48
 -7 2 15 2.84 12.48
 3 -23 15 27.89 10.06
 -5 -14 16 86.31 11.96
 -3 -23 17 2.09 7.09
 5 -18 17 1.13 11.62
 -5 -18 20 11.28 9.9
 -3 -26 21 26.61 7.42
 -6 -14 22 5.56 11.43
 -5 -20 23 1.4 9.9
 -4 -24 23 8.14 8.46
 4 -25 24 -3.46 12.4
 -5 -21 25 19.61 10
 2 -30 25 -1.83 10.31
 3 -28 25 -0.03 11.41
 3 35 -6 67.75 8.66
 -2 34 -5 1.16 7.81
 -1 25 -5 69.5 7.37
 3 25 -5 11.54 7.73
 4 34 -5 51.47 10.04
 -3 38 -4 96.34 10.55
 4 25 -4 0.31 8.8
 -2 18 -3 5.98 8.31
 4 19 -3 102.04 10.69
 -4 33 -2 16.78 10.85
 2 7 -2 2550.1 94.89
 4 14 -2 251.28 14.62
 4 10 -1 2.71 10.34
 -5 35 0 8.27 13.64
 -2 5 0 766.9 30.18
 6 22 0 13.31 13.79
 5 9 1 28.18 11.53
 -6 31 3 -6.21 13.18
 -4 6 3 14.66 11.67
 5 3 3 235.49 15.87
 -5 11 4 115.57 11.95
 -4 3 4 18.75 12.11
 -3 -5 5 1457.09 55.81
 -6 11 7 15.71 12.29
 3 -13 7 142.5 12.05
 4 -10 7 5.15 9.87
 -6 5 9 32.22 12.84
 -5 -3 9 165.79 12.85
 -3 -13 9 74.98 9.55
 2 -18 9 7.25 8.37
 5 -9 9 60.47 12.15
 6 -5 10 77.5 13.78
 5 -12 11 10.82 12.82
 -7 8 12 7.73 12.57
 3 -20 12 4.61 9.31
 3 -21 13 15.28 9.06
 -3 -20 14 3.65 6.67
 3 -22 14 115.12 11.62
 -5 -13 15 -0.6 11.04
 -7 0 16 -7.24 12.85
 -6 -8 16 14.15 11.81
 4 -21 16 44.07 11.87
 4 -23 19 3.18 11.25
 -4 -23 21 11.95 8.54
 4 -24 21 13.42 12.05
 -6 -16 25 4.35 12.04
 -4 -25 25 -2.69 8.38
 4 -25 25 0.79 12.71
 3 -28 26 0 11.8
 -6 -17 28 7.65 13.32
 2 29 -6 -0.72 5.63
 1 20 -5 263.09 10.86
 4 35 -5 2.87 9.89
 -3 37 -4 6.03 9.27
 -2 24 -4 606.71 25.55
 -3 26 -3 54.03 8.88
 1 10 -3 1315.62 49.01
 5 29 -3 167.91 14.32
 5 22 -2 80.82 11.63
 -4 24 -1 75.42 11.48
 3 6 -1 116.78 10.43
 5 17 -1 102.93 11.47
 6 29 -1 34.62 13.54
 -5 34 0 28.28 13.63
 -3 10 0 526.59 23.42
 -5 25 1 8.13 10.75
 6 18 1 0 12.89
 -5 19 2 172.93 14.33
 -3 3 2 32.46 9.11
 -1 -4 2 533.51 21.1
 5 6 2 -1.41 11.4
 -6 30 3 1.4 12.68
 -3 0 3 1007.12 39.64
 -6 23 4 13.97 13.84
 4 -4 4 125.99 12.46
 -6 18 5 -3.33 13.3
 -4 0 5 1119.01 44.82
 6 5 5 -1.52 13.74
 -6 14 6 -3.41 13.49
 -5 -1 8 10.32 11.03
 -4 -7 8 855.28 34.94
 -2 -16 9 2.88 6.57
 3 -16 9 38.18 9.63
 -7 13 10 5.88 12.69
 -6 0 11 190.52 15.63
 -5 -7 11 262.74 16
 -6 -2 12 45.07 14.17
 4 -17 12 30.34 10.15
 5 -13 12 4.44 11.83
 4 -18 13 7.86 11.25
 4 -19 14 163.75 14.08
 -6 -7 15 50.98 12.95
 4 -20 15 3.2 10.98
 5 -16 15 42.17 11.94
 5 -17 16 3.58 11.68
 -3 -24 18 146.96 10.31
 1 -28 18 42.91 8.12
 2 -27 18 14.04 9.23
 -2 -27 19 19.41 5.41
 5 -19 19 41.4 13.76
 -5 -19 21 6.52 10.03
 0 -30 21 -1.45 5.02
 2 -29 22 28.02 9.06
 3 -27 22 -2.41 10.99
 -6 -15 23 3.3 11.63
 1 -31 25 16.38 8.45
 2 -30 26 6.4 10.45
 -6 -17 27 -1.86 12.82
 3 -28 27 8.71 12.21
 -1 35 -6 25.51 6.63
 3 36 -6 15.86 7.6
 -2 33 -5 173.61 11.39
 3 19 -4 731.6 30.07
 3 14 -3 309.62 15.91
 -4 32 -2 28.02 10.28
 -3 14 -1 33.29 10.74
 -1 5 -1 1344.34 50.56
 6 30 -1 5.28 12.83
 -5 33 0 12.36 12.64
 3 3 0 496.63 22.13
 6 23 0 12.53 14.12
 -4 13 1 55.57 10.69
 3 0 1 1380.29 53.11
 -6 42 2 9.4 12.33
 -4 9 2 268.91 16.16
 4 1 2 12.08 12.14
 -6 29 3 16.45 13.22
 -5 14 3 3.03 10.52
 -2 -4 3 0.18 6.23
 1 -8 3 1121.32 42.24
 3 -5 3 739.07 30.53
 6 11 3 14.19 13.17
 5 1 4 45.18 11.84
 6 8 4 26.14 13.3
 -5 7 5 420.39 21.56
 4 -6 5 2.55 10.12
 -5 4 6 28.46 11.35
 1 -14 6 665.81 25.93
 4 -8 6 44.87 10.36
 6 3 6 43.46 13.67
 -4 -5 7 323.21 17.28
 -6 7 8 144.93 14.03
 5 -7 8 2.38 11.06
 6 -1 8 19.37 12.57
 -7 16 9 -2.88 13.18
 6 -3 9 41.22 12.61
 -6 2 10 139.82 14.96
 -7 10 11 16.14 12.52
 -2 -19 11 252.7 11.91
 6 -6 11 -1.14 12.9
 -5 -9 12 93.76 11.45
 -4 -14 12 354.8 17.59
 -6 -4 13 3.93 12.28
 -3 -19 13 389.3 17.52
 5 -14 13 37.41 13.24
 -7 3 14 2.57 13.22
 -5 -12 14 215.38 15.21
 5 -15 14 2.13 12.41
 -7 1 15 2.58 12.72
 -4 -19 16 148.71 11.84
 -7 -2 17 -3.69 13.78
 -4 -20 17 8.95 9.25
 -6 -11 18 -1.83 11.57
 3 -25 18 -0.65 10.46
 -6 -12 19 35.14 11.98
 -6 -13 20 2.88 12.26
 2 -28 20 4.94 9.57
 4 -24 22 2.34 11.92
 -3 -28 25 12.94 7.08
 -5 -22 27 6.46 10.23
 2 -30 27 -2.91 10.68
 4 36 -5 109.64 11.64
 -3 36 -4 83.57 10.95
 4 26 -4 317.79 16.77
 5 30 -3 2.08 12
 -4 31 -2 60.56 10.9
 -3 19 -2 1149.51 45.31
 3 10 -2 1129.91 43.95
 5 23 -2 9.73 10.61
 -4 23 -1 37.36 10.3
 -5 32 0 25.51 12.39
 6 24 0 36.11 14.44
 -5 24 1 152.57 13.55
 -3 6 1 90.57 10.23
 4 4 1 269.56 16.73
 6 19 1 131.96 15.1
 -6 39 2 -2.23 13.83
 -6 40 2 19.69 12.73
 -6 41 2 0.35 13.64
 2 -7 3 820.97 32.15
 -6 22 4 45.28 13.68
 -5 10 4 13.63 11.4
 3 -7 4 521.95 23.3
 5 -1 5 28.24 11.79
 2 -13 6 142.46 10.55
 3 -11 6 6.72 10.71
 -6 10 7 16.79 11.92
 -5 1 7 -2.36 10.99
 5 -5 7 33.62 10.65
 6 1 7 12.25 12.32
 -7 7 12 15 13.28
 -4 -18 15 -3.02 8.57
 -7 -1 16 6.1 13.78
 -6 -10 17 30.54 13.05
 -4 -21 18 32.47 8.9
 4 -22 18 52.54 11.66
 5 -18 18 -1.69 12.93
 1 -30 22 -3.92 7.77
 -6 -16 24 15.98 11.75
 -5 -21 24 9.96 9.82
 -6 -17 26 0.01 12.56
 3 37 -6 -2.44 7.8
 3 26 -5 3.81 7.41
 4 37 -5 0.05 9.53
 -3 35 -4 31.88 9.29
 -1 18 -4 17.64 5.45
 2 16 -4 253.65 12.26
 -3 25 -3 19.95 8.82
 4 20 -3 41.66 10.17
 4 15 -2 119.16 10.81
 5 18 -1 -2.96 10.32
 6 31 -1 37.3 12.55
 -5 31 0 9.68 12.26
 -4 17 0 529.77 24.11
 2 -2 1 1086.46 41.65
 5 10 1 458.92 22.51
 -6 38 2 49.51 13.06
 -5 18 2 -0.41 10.91
 5 7 2 195.54 13.91
 6 15 2 60.55 13.35
 -6 28 3 17.31 12.57
 5 4 3 7.83 10.9
 -3 -3 4 386.43 18.09
 0 -10 4 31.18 2.86
 -6 17 5 122.57 14.25
 3 -9 5 118.1 11.65
 6 6 5 9.77 13.45
 -6 13 6 -3.99 12.06
 -4 -3 6 0.74 10.39
 5 -3 6 22.85 11.11
 4 -11 8 59.55 11.47
 -7 15 9 22.26 13.46
 -6 4 9 37.74 12.44
 -7 12 10 1.06 13.38
 -4 -11 10 42.9 9.31
 2 -19 10 276.77 14.07
 3 -17 10 332.46 17.05
 4 -14 10 363.45 18.73
 6 -4 10 7.59 13.19
 -7 9 11 14.59 13.24
 -6 -6 14 3.62 12.76
 -6 -9 16 5.96 11.69
 2 -26 17 139.5 11.63
 3 -24 17 -6.49 10.59
 -7 -4 18 2.52 12.93
 -3 -25 19 -0.65 7.24
 -6 -15 22 11.94 11.41
 -5 -20 22 7.24 9.63
 -4 -24 22 4.15 8.44
 3 -27 23 14.79 11.21
 4 -24 23 10.1 12.25
 -5 -22 26 -3.43 9.94
 1 -31 26 5.79 8.6
 -1 34 -6 124.6 8.66
 -2 32 -5 4.72 7.78
 5 31 -3 185.84 14.62
 -4 30 -2 -1.43 10.11
 2 4 -1 418.28 17.67
 6 32 -1 4.03 12.68
 -5 30 0 6.29 12.91
 5 14 0 464.51 22.54
 6 25 0 -3.78 12.69
 -5 23 1 7.9 11.15
 1 -3 1 357.2 15.45
 -6 36 2 60.55 13.33
 -6 37 2 10.11 12.98
 -6 27 3 7.76 12.67
 -5 13 3 4.6 10.4
 -4 5 3 143.47 13.93
 4 -1 3 -0.26 11.36
 6 12 3 56.88 13.77
 -6 21 4 27.43 13.62
 -4 2 4 904.98 37.45
 1 -10 4 2704.29 100.22
 2 -9 4 887.3 34.58
 6 9 4 31.28 13.43
 -1 -11 5 162.47 7.62
 1 -12 5 1989.8 74.03
 2 -11 5 31.02 7.41
 6 4 6 17.13 12.61
 -6 9 7 75.88 12.95
 3 -14 8 336.51 16.32
 -5 -4 9 60.71 10.87
 5 -8 9 12.89 11.54
 6 -2 9 -3.28 13.16
 -3 -15 10 10.63 7.22
 1 -20 10 2.19 7.05
 5 -11 11 32 12.42
 -5 -11 13 15.83 10.64
 -7 2 14 49.34 13.08
 -4 -17 14 207.51 12.58
 -7 -3 17 11.66 12.68
 -5 -16 17 18.85 10.57
 4 -21 17 33.98 11.73
 5 -17 17 23 12.51
 -5 -17 18 85.05 11.66
 -5 -18 19 3.26 9.65
 -4 -22 19 54.41 9.29
 1 -29 20 1.88 7.69
 2 -29 23 21.42 9.94
 -4 -25 24 4.86 8.33
 -2 -30 25 0.46 4.8
 -4 -26 27 14.77 8.75
 3 38 -6 18.51 7.98
 2 22 -5 623.93 25.04
 -3 34 -4 18.47 9.08
 -2 23 -4 172.65 11.72
 3 20 -4 2.61 9.4
 4 27 -4 5.21 9.42
 -2 17 -3 578.57 23.85
 5 32 -3 -2.99 11.61
 5 24 -2 73.09 11.2
 -4 22 -1 118.19 11.47
 -2 8 -1 84.37 8.03
 6 33 -1 17.48 13.12
 2 1 0 1.86 6.74
 -4 12 1 22.75 10.8
 6 20 1 6.94 13.32
 -6 35 2 -1.92 12.34
 -5 17 2 241.98 15.33
 3 -2 2 12.34 9.2
 6 16 2 4.95 12.71
 -6 26 3 44.53 12.89
 -5 9 4 342.95 18.82
 5 2 4 1.17 11.07
 -6 16 5 26.42 13.31
 -5 6 5 36.38 10.49
 -6 12 6 1.07 12
 -5 3 6 109.66 12.5
 -2 -11 6 89.07 7.18
 4 -9 7 522.17 24.05
 6 2 7 43.36 13.74
 -6 6 8 8.8 12.81
 -5 -2 8 408.25 20.76
 6 0 8 3.41 13.8
 -7 14 9 4.7 12.49
 -7 11 10 15.7 13.29
 -6 1 10 0.33 12.55
 -5 -8 11 -9.04 10.7
 -4 -13 11 5.09 8.55
 4 -15 11 -0.18 9.55
 6 -5 11 41.35 13.66
 -7 6 12 16.69 12.43
 -6 -3 12 56.31 14.06
 -3 -18 12 7.23 7.02
 5 -12 12 2.98 12.11
 -7 0 15 14.87 14.26
 -6 -8 15 12.83 11.57
 -5 -15 16 12.09 10.69
 5 -16 16 7.61 11.74
 5 -18 19 -3.75 12.32
 -6 -16 23 5.28 11.4
 0 -31 24 12.38 5.82
 3 -27 24 14.66 11.27
 4 -24 24 16.7 12.64
 -6 -17 25 -3.51 12
 1 -31 27 -5.4 8.86
 2 30 -6 19.96 5.9
 -1 24 -5 929.24 35.73
 3 27 -5 102.33 9.1
 4 39 -5 4.42 9.58
 -3 33 -4 122.96 10.91
 -3 24 -3 191.26 12.61
 3 15 -3 158.04 11.56
 4 21 -3 112.16 10.91
 -4 29 -2 96.17 11.12
 -3 18 -2 4.27 10.06
 -2 12 -2 1344.87 51.13
 -5 44 -1 3.06 11.93
 -5 45 -1 4.45 12.14
 -5 46 -1 26.89 13.06
 -3 13 -1 25.78 10.39
 3 7 -1 190.73 12.27
 5 19 -1 82.31 10.93
 6 34 -1 19 12.97
 -5 29 0 22.21 11.75
 -3 9 0 115.36 10.67
 6 26 0 48.36 13.43
 -5 22 1 103.53 12.02
 5 11 1 14.01 10.8
 -6 34 2 18.18 12.54
 -4 8 2 33.51 11.65
 4 2 2 366.83 19.71
 -6 20 4 18.74 14.05
 4 -3 4 2.95 10.07
 -4 -1 5 3.5 11.24
 -2 -9 5 67.44 6.68
 0 -12 5 418.42 15.8
 6 7 5 -2.01 13.16
 -3 -8 6 8.89 8.84
 -3 -10 7 488.53 21.66
 5 -6 8 3.47 10.41
 -6 3 9 5.08 12.93
 -1 -18 9 9.03 3.6
 -7 8 11 14.04 13.65
 3 -18 11 14.62 9.54
 4 -16 12 109.35 11.97
 -6 -5 13 116.38 14.74
 -4 -16 13 100.38 9.72
 5 -13 13 8.46 12.4
 5 -14 14 100.54 13.09
 -5 -14 15 142.41 12.68
 5 -15 15 -3.39 12.22
 -7 -2 16 5.83 12.8
 2 -25 16 4.8 8.92
 3 -23 16 17.05 10.92
 4 -20 16 4.74 11.28
 1 -27 17 32.04 7.75
 -6 -12 18 42.42 12.15
 -6 -13 19 -4.57 12.11
 3 -25 19 -0.68 10.61
 4 -22 19 23.79 11.61
 3 -26 21 57.07 11.4
 4 -23 21 5.64 11.55
 -3 -27 22 10.19 7.12
 -5 -21 23 2.41 9.8
 -5 -22 25 1.69 9.81
 4 -24 25 15.81 12.84
 -6 -18 27 -1.61 12.66
 3 39 -6 47.58 8.73
 -2 31 -5 731.7 29.67
 4 28 -4 140.18 11.48
 -4 42 -3 22.38 12.15
 -4 43 -3 -1.26 12.17
 -4 44 -3 3.96 11.66
 -4 45 -3 0.83 11.51
 5 33 -3 67.05 12.53
 4 16 -2 75.52 10.62
 5 25 -2 20.05 11.29
 -5 41 -1 1.72 12.79
 -5 42 -1 12.59 12.73
 -5 43 -1 5.54 12.36
 1 3 -1 869.77 33.13
 6 35 -1 2.7 12.64
 -4 16 0 0 10.05
 5 15 0 24.18 10.6
 -2 1 1 38.95 7.44
 4 5 1 506.02 24.31
 6 21 1 98.09 14.68
 -6 33 2 -2.77 12.53
 -3 2 2 1725.61 65.67
 5 8 2 32.04 11.29
 -6 25 3 -6.03 13.33
 5 5 3 616.11 27.96
 6 13 3 3.16 13.38
 6 10 4 84.08 14.79
 -6 15 5 115.02 15.02
 4 -5 5 136.31 12.48
 5 0 5 83.14 11.41
 -1 -13 6 201.65 8.81
 4 -7 6 609.28 26.87
 5 -2 6 158.03 13.67
 -5 0 7 475.87 22.96
 -2 -13 7 73.83 7
 5 -4 7 132.46 13.11
 -7 17 8 29.89 13.11
 -4 -8 8 -0.12 8.94
 4 -12 9 220.39 13.6
 5 -9 10 68.18 12.56
 6 -3 10 27.22 13.25
 2 -20 11 130.77 9.75
 -7 5 12 5.45 12.5
 -5 -10 12 15.68 10.36
 3 -19 12 135.32 10.98
 -7 3 13 -7.54 12.88
 4 -17 13 87.98 13.22
 -7 1 14 11.38 12.86
 -6 -7 14 126.46 14.58
 4 -18 14 4.26 11.86
 3 -22 15 79.41 11.67
 4 -19 15 148.25 13.77
 -6 -11 17 6.62 12.18
 -7 -5 18 13.59 13.5
 5 -17 18 47.02 12.47
 2 -27 19 8.03 9.56
 -6 -14 20 10.22 11.42
 2 -28 21 1.19 9.49
 2 -29 24 0.94 10.24
 3 -27 25 13.25 11.51
 -4 -26 26 15.84 8.69
 -1 33 -6 208.37 10.91
 -3 32 -4 2.94 9.03
 -4 41 -3 9.84 11.8
 5 34 -3 -3.41 11.82
 -4 28 -2 116.73 11.73
 -5 39 -1 0.34 12.01
 -5 40 -1 21.26 12.9
 -4 21 -1 265.19 16.32
 5 20 -1 20.07 10.5
 6 36 -1 36.55 13.9
 -5 28 0 47.77 13.08
 1 0 0 332.78 13.96
 3 4 0 718.66 29.55
 6 27 0 20.88 13.71
 -3 5 1 102.14 10.68
 3 1 1 98.88 10.71
 -6 32 2 -1.64 12.74
 -5 16 2 47.13 11.52
 6 17 2 128.74 15.09
 -5 12 3 5.33 10.53
 -3 -1 3 105.15 10.05
 3 -4 3 0.67 8.98
 -6 19 4 46.71 13.52
 -1 -9 4 122.56 6.49
 -5 5 5 449.05 21.99
 -3 -6 5 0.23 8.65
 -6 11 6 22 13.38
 6 5 6 69.53 13.95
 -6 8 7 0.3 11.85
 -4 -6 7 -0.86 9.49
 3 -12 7 492.77 22.85
 6 3 7 58.2 13.1
 -6 5 8 125.8 14.43
 -7 13 9 4.76 13.7
 6 -1 9 1.38 13.07
 -7 10 10 2.51 12.4
 3 -20 13 19.74 9.26
 -5 -13 14 0 11.38
 3 -21 14 2.19 9.32
 -7 -1 15 9.67 12.86
 2 -24 15 207.27 12.76
 -6 -10 16 50.6 12.4
 -7 -4 17 -4.09 12.91
 4 -21 18 1.17 11.52
 -3 -26 20 -5.56 7.45
 -6 -15 21 25.46 11.87
 -5 -20 21 -1.58 9.72
 4 -23 22 12.63 12.1
 1 -30 23 0.23 8.02
 -6 -17 24 0.65 11.79
 -3 -28 24 16.25 7.19
 3 -27 26 0 11.96
 3 -27 27 5.89 12.58
 -2 22 -4 232.34 13.43
 -4 39 -3 -2.71 12.17
 -4 40 -3 41.83 12.19
 5 35 -3 10.63 11.88
 2 8 -2 21.48 6.64
 5 26 -2 80.8 12.04
 -5 38 -1 67.77 12.93
 6 37 -1 3.13 13.4
 -5 27 0 8.04 11.39
 -2 4 0 311.77 14.52
 6 28 0 21.3 12.45
 -4 11 1 26.98 11.59
 6 22 1 1.57 12.68
 -6 31 2 14.36 12.68
 -2 -2 2 7.73 6.85
 2 -4 2 239.86 12.05
 -4 4 3 286.19 17.76
 4 0 3 742.32 31.64
 -5 8 4 8.43 11.49
 -2 -7 4 1066.86 40.75
 5 3 4 213.13 15.64
 6 8 5 27.91 13.24
 -5 2 6 204.17 14.88
 -4 -4 6 112.03 11.79
 -7 16 8 24.8 14
 6 1 8 25.9 12.65
 5 -7 9 28.17 11.4
 -6 0 10 185.57 15.92
 -7 7 11 40.22 12.74
 6 -4 11 18.79 12.35
 -6 -4 12 18.58 12.52
 2 -21 12 476.07 21.13
 2 -23 14 37.84 8.39
 -2 -24 15 161.12 8.69
 5 -16 17 23.68 11.78
 3 -24 18 14.02 10.51
 4 -22 20 27.48 11.96
 -6 -16 22 1.1 11.43
 -2 -29 22 19.97 4.92
 3 -26 22 28.94 11.17
 -4 -25 23 0.94 8.32
 2 -29 25 10.83 10.6
 -6 -18 26 -0.33 12.42
 -5 -23 27 -4.13 10.45
 -2 30 -5 23.88 7.99
 3 28 -5 15.13 7.81
 -3 31 -4 193.13 12.84
 1 15 -4 26.44 3.89
 3 21 -4 458.32 20.6
 4 29 -4 0.49 8.8
 -4 38 -3 123.62 13.17
 -3 23 -3 393.63 18.77
 4 22 -3 206.11 13.48
 5 36 -3 2.03 11.8
 -4 27 -2 11.45 10.48
 4 17 -2 403.32 19.56
 -5 37 -1 5.88 13.37
 -4 20 -1 48.47 11.45
 6 38 -1 42.04 12.69
 -4 15 0 260.96 15.57
 5 16 0 118.27 12.06
 5 12 1 503.28 24.03
 -6 30 2 14.42 13.47
 -4 7 2 339.84 19.1
 6 18 2 -5.99 13.28
 -6 18 4 2.57 12.95
 -4 1 4 -6 11.01
 3 -6 4 94.7 11.22
 6 11 4 16.68 13.64
 -6 14 5 61.41 13.6
 3 -10 6 642.24 27.64
 2 -14 7 271.2 14.28
 -5 -3 8 78.23 11.2
 4 -10 8 84.34 12.16
 -7 12 9 8.85 13.48
 -6 2 9 74.2 13.59
 -5 -5 9 248.88 16.1
 -7 9 10 43.38 13.87
 -5 -7 10 222.65 14.17
 -4 -12 10 283.02 15.52
 -2 -18 10 65.8 7.37
 6 -2 10 48.11 13.6
 -3 -17 11 690.65 27.79
 1 -21 11 80.07 7.2
 -4 -15 12 1.71 8.57
 5 -11 12 23.95 12.29
 6 -5 12 12.72 12.46
 -7 2 13 55.86 13.55
 -6 -6 13 13.72 12.2
 -5 -12 13 134.17 12.76
 2 -22 13 3.16 8.01
 -2 -23 14 3.57 5.16
 -6 -9 15 24.72 12.46
 -7 -3 16 11.71 14.09
 1 -26 16 0.35 6.73
 5 -15 16 0.97 12.22
 0 -28 18 1.27 5.22
 -7 -7 19 -0.27 13.79
 -4 -24 21 50.47 9
 4 -23 23 0.33 12.29
 -5 -22 24 3.33 9.88
 2 31 -6 6.79 5.8
 -4 37 -3 6.73 11.15
 -2 16 -3 212.42 12.03
 5 37 -3 6.27 11.96
 5 27 -2 35.32 11.45
 -5 36 -1 109.58 14.58
 -3 12 -1 152.98 12.55
 5 21 -1 58.3 10.47
 -5 26 0 268.51 16.85
 -3 8 0 264.61 14.65
 4 9 0 404.68 19.26
 6 29 0 32.6 13.51
 -6 43 1 18.41 13.83
 6 23 1 26.19 12.8
 -5 15 2 49.76 11.41
 4 3 2 39.22 10.98
 5 9 2 127.43 13.19
 -5 11 3 104.84 12.82
 5 6 3 0.69 11.16
 -3 -4 4 1.01 8.78
 4 -2 4 419.82 20.63
 3 -8 5 81.29 11.14
 5 1 5 18.79 11.31
 -6 10 6 10.73 13.26
 6 6 6 -2.19 13.78
 -7 19 7 6.51 11.91
 -6 7 7 212.73 16.72
 -5 -1 7 -1.47 10.15
 4 -8 7 2.93 10.22
 -7 15 8 19.21 13.48
 5 -5 8 0.84 11.42
 -3 -14 9 1594.19 60.74
 2 -17 9 15.53 9.28
 6 0 9 4.83 12.35
 -7 6 11 -5 13.48
 -5 -9 11 126.05 12.52
 4 -14 11 357.82 18.67
 5 -12 13 34.6 12.73
 -7 0 14 56.43 14.73
 5 -13 14 1.33 11.74
 -3 -22 15 55.35 7.4
 5 -14 15 68.37 13.2
 -5 -16 16 56.31 10.89
 -4 -20 16 9.68 9.28
 -3 -23 16 9.3 6.73
 -2 -25 16 5.15 5
 -5 -17 17 124.25 12.05
 -4 -21 17 51.6 9.28
 4 -20 17 23.4 11.37
 -7 -6 18 -0.27 13.27
 -5 -18 18 1.3 9.78
 5 -17 19 30.99 12.63
 -5 -21 22 6.04 9.56
 -6 -17 23 16.51 11.77
 -6 -18 25 -3.41 11.85
 -4 -26 25 14.07 8.57
 2 -29 26 12.97 10.82
 -3 -29 27 6.1 7.16
 -1 32 -6 8.81 6.15
 2 17 -4 1403.28 52.97
 4 30 -4 9.33 9.47
 -4 36 -3 127.22 13.6
 3 16 -3 364.97 17.66
 5 38 -3 1.69 11.94
 -1 8 -2 1177.25 44.26
 -5 35 -1 12.2 12.73
 6 30 0 -1.22 12.33
 -6 40 1 10.06 13.55
 -6 41 1 17.73 12.49
 -6 42 1 0 13.45
 4 6 1 21.94 11.45
 -6 29 2 -4.12 13.18
 6 19 2 161.82 16.12
 -6 13 5 11.64 12.27
 -4 -2 5 723.53 31.14
 4 -4 5 61.03 10.27
 6 9 5 -1.76 13.27
 4 -6 6 16.98 9.51
 5 -1 6 7.22 10.22
 5 -3 7 0.34 10.17
 6 4 7 6.67 13.45
 -6 4 8 21.3 12.09
 -2 -15 8 124.61 7.97
 6 2 8 3.16 13.72
 -7 11 9 23.72 12.8
 3 -16 10 9.19 9.53
 5 -8 10 6.33 11.88
 6 -3 11 35.2 13.59
 -6 -8 14 22.56 12.06
 -3 -21 14 213.56 11.78
 -7 -2 15 23.96 14.1
 -4 -19 15 240.5 13.98
 4 -19 16 122.09 13.56
 -7 -5 17 21.74 13.74
 -6 -12 17 60.09 12.33
 3 -23 17 8.18 10.63
 -6 -13 18 -3.85 12.17
 -4 -22 18 76.39 9.81
 2 -26 18 79.66 10.7
 -6 -14 19 17.71 11.71
 -5 -19 19 50.92 10.35
 1 -28 19 69.64 8.8
 4 -21 19 13.82 11.32
 -6 -15 20 7.33 9.88
 -2 -28 20 43.35 5.62
 1 -29 21 63.44 8.72
 2 -28 22 17.72 10.08
 3 -26 23 9.58 11.28
 4 -23 24 7.73 12.62
 -5 -23 26 -0.62 10
 2 -29 27 1.97 10.9
 -2 29 -5 394.51 17.99
 2 23 -5 55.05 7.71
 3 29 -5 347.49 16.63
 -3 30 -4 4.29 10.08
 -1 17 -4 1.19 5.23
 -4 35 -3 -3.8 10.89
 -3 22 -3 117.53 11.92
 4 23 -3 15.96 9.34
 5 39 -3 12.78 11.9
 -2 11 -2 8.53 6.97
 5 28 -2 55.92 12.01
 -5 34 -1 51.69 13.6
 -4 19 -1 373.03 19.66
 3 8 -1 212.24 12.93
 5 22 -1 98.6 12.55
 -5 25 0 2.08 11.24
 5 17 0 12.36 10.41
 6 31 0 51.12 12.96
 -6 39 1 3.09 12.19
 -4 10 1 9.99 11.08
 6 24 1 -0.06 13.07
 -6 28 2 50.13 13.02
 3 -1 2 52.24 9.16
 2 -6 3 124.03 9.34
 -6 17 4 36.99 12.79
 -5 7 4 407.2 21.06
 5 4 4 -3.33 11.21
 6 12 4 137.33 14.41
 -5 4 5 -0.67 10.46
 -7 18 7 1.69 12.6
 -7 14 8 14.46 13.6
 3 -13 8 49.78 10.3
 4 -11 9 13.58 10.13
 -7 8 10 3.04 13.42
 -6 -1 10 -7.93 12.71
 0 -20 10 22.1 4.16
 -6 -3 11 19.09 12.7
 -6 -5 12 75.04 13
 -5 -11 12 46.37 10.58
 1 -22 12 277.8 13.12
 4 -15 12 6.03 10.76
 -7 1 13 3.99 13.04
 -2 -22 13 373.58 15.76
 4 -16 13 33.73 11.15
 -4 -18 14 -5.31 8.09
 -5 -15 15 14.77 10.84
 1 -25 15 1.72 6.63
 4 -18 15 6.46 12.08
 -7 -4 16 13.13 12.65
 -6 -11 16 2.98 11.87
 -3 -24 17 193.55 11.37
 5 -16 18 10.55 12.49
 1 -30 24 3.34 8.57
 0 -31 25 35.14 6.68
 4 -23 25 -6.99 12.95
 -6 -19 27 5.54 12.58
 0 28 -6 184.78 8.43
 1 28 -6 1.18 3.89
 -1 23 -5 30.13 6.61
 -2 21 -4 1075.45 41.88
 -4 25 -2 1.75 9.66
 4 18 -2 -1.56 9.59
 -5 33 -1 7.95 12.23
 -2 7 -1 442.61 18.89
 2 5 -1 1407.61 53.16
 -4 14 0 -1.09 10.59
 -6 37 1 0.71 12.42
 -6 38 1 28.87 13.84
 2 -1 1 17.85 6.75
 6 25 1 0.69 13.91
 -6 27 2 7.18 12.12
 -5 14 2 153.56 13.56
 -3 1 2 0.85 8.64
 5 10 2 268.26 16.68
 6 20 2 -0.05 13.67
 -6 21 3 -0.02 13.39
 -5 10 3 0.65 10.47
 -4 3 3 112.71 13.3
 -2 -5 3 1640.59 61.59
 5 7 3 522.66 24.46
 -6 9 6 84.01 13.76
 -5 1 6 25.24 11.11
 2 -12 6 133.28 9.83
 6 7 6 39.87 13.92
 -6 6 7 9.49 12.78
 -6 1 9 0.43 11.65
 5 -6 9 -2.47 11.28
 6 -1 10 -2.62 13.34
 -7 5 11 44.55 13.67
 -4 -14 11 299.95 15.85
 3 -17 11 293.72 16.24
 6 -4 12 13.84 13.12
 -7 -1 14 6.11 12.72
 -5 -14 14 169.1 13.63
 4 -17 14 138.28 13.57
 3 -22 16 44.55 11.11
 5 -15 17 7.67 11.62
 -7 -8 19 2.05 13.57
 -4 -23 19 -7.98 8.72
 3 -24 19 79.43 11.69
 -6 -16 21 3.22 11.2
 3 -25 21 0.55 10.82
 -5 -22 23 20.13 9.9
 -6 -18 24 -4.47 11.57
 3 -26 24 9.12 11.58
 -3 29 -4 162.03 12.14
 3 22 -4 28.28 8.89
 -4 34 -3 108.73 11.93
 5 29 -2 105.58 12.77
 -5 32 -1 2.95 12.06
 -5 24 0 225.83 15.19
 -1 1 0 3 5.97
 3 5 0 946.36 37.48
 4 10 0 18.57 10.57
 6 32 0 -2.99 12.73
 -6 36 1 22.68 12.47
 -3 4 1 441.71 20.33
 3 2 1 712.27 29.53
 -4 6 2 5.29 11.7
 4 1 3 3.34 11.24
 -6 16 4 61.33 14.12
 -4 0 4 1214.81 48.26
 2 -8 4 137.99 9.94
 6 13 4 3.12 13.4
 -6 12 5 97.52 14.11
 2 -10 5 6.91 6.95
 5 2 5 83.5 12.59
 6 10 5 139.23 15.52
 -7 17 7 4.41 12.46
 -4 -7 7 261.25 15.45
 6 5 7 110.17 15.13
 -7 13 8 6.96 12.84
 -6 3 8 38.57 12.79
 -5 -4 8 73.61 11.44
 -4 -9 8 251.31 13.93
 5 -4 8 88.89 12.28
 6 3 8 71.07 14.63
 -7 10 9 7.12 13.51
 6 1 9 -4.64 13.25
 -3 -16 10 388.46 17.51
 2 -18 10 34.95 8.25
 5 -10 12 6.27 12.09
 -6 -7 13 133.21 14.21
 -4 -17 13 135.21 10.62
 -3 -20 13 27.99 7.32
 1 -23 13 23.2 6.73
 1 -24 14 171.3 10.3
 -7 -3 15 11.7 12.75
 -6 -10 15 16.39 12.43
 5 -14 16 60.52 13.23
 2 -25 17 9.16 9.67
 -7 -7 18 28.08 13.71
 4 -20 18 12.17 11.09
 -3 -27 21 22.49 7.22
 -6 -17 22 24.22 12.28
 -4 -25 22 -5.11 8.25
 0 -30 22 4.75 5.54
 4 -22 22 2.28 11.81
 2 -28 23 10.97 10.07
 -5 -23 25 -1.12 9.74
 3 -26 25 -1.66 11.49
 -6 -19 26 5.08 12.1
 2 32 -6 59.69 6.64
 -2 28 -5 43.54 8.19
 -4 33 -3 -2.76 10.96
 4 24 -3 178.62 12.87
 -4 24 -2 214.26 15.13
 5 30 -2 0.35 11.55
 -5 31 -1 25.06 12.99
 5 23 -1 13.6 10.12
 2 2 0 554.95 22.71
 5 18 0 8 10.3
 6 33 0 37.84 13.42
 -6 35 1 11.8 12.53
 -5 18 1 -0.22 11.01
 6 26 1 1.11 12.91
 -6 26 2 61.59 13.52
 1 -5 2 1455.67 54.55
 6 21 2 114.9 14.64
 -6 20 3 -2.45 13.51
 -3 -2 3 719.03 29.47
 -1 -7 3 741.73 28.23
 3 -3 3 743.66 30.61
 -4 -5 6 154.65 13
 -3 -9 6 731.95 30.07
 5 0 6 232.25 15.82
 -5 -2 7 287.56 17.21
 -3 -11 7 63.77 9.43
 1 -15 7 485.96 19.72
 3 -11 7 84.65 10.91
 5 -2 7 271.29 17.14
 4 -9 8 332.94 17.95
 -4 -11 9 80.33 10.53
 -7 7 10 57.56 14.3
 -5 -8 10 1.01 9.99
 5 -7 10 138.74 13.9
 6 -2 11 71.24 13.8
 3 -19 13 28.3 10.33
 5 -11 13 8.72 13.33
 3 -20 14 32.77 9.38
 5 -12 14 119.72 13.69
 3 -21 15 39.86 10.44
 5 -13 15 -0.32 11.73
 -7 -6 17 3.49 13.34
 -2 -26 17 -0.06 5.12
 -3 -25 18 4.92 7.2
 5 -16 19 0 12.24
 4 -21 20 30.43 11.62
 -5 -21 21 5.86 9.72
 -3 -28 23 14.84 6.95
 4 -22 23 0.27 12.05
 -4 -26 24 3.18 8.41
 -3 -29 26 13.08 6.84
 3 -26 26 10 12.1
 -2 42 -6 -0.44 8.7
 -2 43 -6 127.14 10.03
 -1 31 -6 257.31 12.23
 -3 43 -5 16.91 10.78
 3 30 -5 4.61 7.91
 -3 28 -4 146.31 11.67
 0 15 -4 776.87 28.85
 -4 32 -3 15.22 10.04
 -3 21 -3 393.02 19.21
 3 17 -3 223.26 13.73
 -3 11 -1 47.06 10.47
 -5 23 0 -2.56 10.81
 -3 7 0 248.54 14.05
 6 34 0 -0.12 12.26
 -6 34 1 10.11 12.84
 -1 -2 1 299.19 12.97
 4 7 1 448.86 22.35
 -5 13 2 -6.02 11.43
 4 4 2 169.8 13.67
 6 17 3 70.07 14.35
 -6 15 4 19.82 12.85
 -5 6 4 5.22 11.29
 4 -1 4 1.64 11.1
 5 5 4 450.93 22.8
 -5 3 5 190.19 14.48
 -3 -7 5 1219.18 47.26
 -7 20 6 6.61 13.69
 -6 8 6 -4.95 12.74
 6 8 6 20.53 13.81
 -7 16 7 21.41 12.81
 -6 5 7 246.41 16.64
 4 -7 7 880.41 36.28
 -6 0 9 137.13 14.66
 1 -18 9 14.84 6.64
 6 0 10 41.79 12.56
 -7 4 11 20.68 13.71
 -6 -4 11 25.11 12.47
 -5 -10 11 2.07 10.36
 -2 -21 12 219.66 10.44
 6 -3 12 1.47 12.76
 -7 0 13 81.74 13.86
 -5 -13 13 7.65 11.37
 -6 -9 14 65.26 12.64
 -7 -5 16 29.87 12.98
 4 -19 17 7.27 11.19
 -6 -14 18 26.18 12.12
 -4 -24 20 53.44 9.26
 0 -29 20 89.26 7.15
 3 -25 22 6.61 11.03
 -6 -19 25 -7.85 12.08
 1 -30 25 2.35 8.78
 -4 -27 27 -4.46 8.08
 3 -26 27 13.21 12.64
 -2 41 -6 87.2 9.67
 -3 41 -5 7.36 10.69
 -3 42 -5 29.47 10.9
 4 33 -4 9.88 9.51
 2 13 -3 449.64 18.29
 4 19 -2 374.2 18
 5 31 -2 148.18 14.55
 -5 30 -1 19.86 12.45
 5 24 -1 160.44 13.76
 -4 13 0 62.57 10.51
 6 35 0 11.54 12.19
 -6 33 1 11.21 12.89
 -5 17 1 108.15 11.59
 -4 9 1 196.47 14.42
 -2 0 1 7.1 6.88
 6 27 1 26.04 13.08
 -6 25 2 -7.46 13.82
 5 11 2 19.12 11.14
 6 22 2 11.97 13.84
 -6 19 3 6.99 12.39
 -5 9 3 283.24 17.27
 5 8 3 3.84 11.29
 3 -5 4 666.69 28.27
 6 14 4 111.99 14.75
 -6 11 5 19.62 13.28
 -4 -3 5 6.65 11
 4 -3 5 67.37 11.19
 6 11 5 2.12 13.9
 -5 0 6 355.53 19.27
 3 -9 6 1.16 9.72
 4 -5 6 490.98 22.91
 6 6 7 -1.52 13.26
 -7 12 8 29.63 13.79
 -7 9 9 77.81 13.56
 5 -5 9 18.61 11.56
 6 2 9 4.77 13.29
 -4 -13 10 2.53 8.69
 4 -13 11 3.83 10.56
 -6 -6 12 6.45 12.15
 -4 -16 12 89.39 9.68
 -3 -19 12 380.95 17.2
 -7 -2 14 50.24 14.71
 2 -24 16 182.04 12.4
 -6 -13 17 -1.11 11.52
 -5 -18 17 4.36 9.89
 1 -27 18 29.94 8.24
 3 -23 18 9.41 10.46
 5 -15 18 12.8 11.92
 -7 -9 19 4.5 13.25
 -6 -15 19 -3.39 11.74
 -7 -10 20 0.31 13.01
 -6 -18 23 3.45 11.49
 -2 -30 24 0.78 4.51
 2 -28 24 15.71 10.51
 4 -22 24 15.94 12.72
 0 -31 26 31.31 7.03
 -5 -24 27 1 9.63
 -2 40 -6 16.06 8.17
 -3 40 -5 91.84 11.64
 3 23 -4 164.88 11.24
 -4 31 -3 0.07 10.89
 4 25 -3 0 8.15
 -4 23 -2 21.8 10.17
 1 7 -2 377.05 15.36
 2 9 -2 796.57 31
 -5 29 -1 9.32 12.74
 -1 4 -1 1071.9 40.65
 3 9 -1 4.19 8.65
 -5 22 0 138.86 13.14
 -2 3 0 104.87 8.65
 5 19 0 0.02 10.94
 6 36 0 11.96 12.85
 -6 32 1 -1.05 13.22
 6 28 1 4.57 13.99
 -6 24 2 49.12 13.99
 6 18 3 4.31 12.68
 3 -7 5 185.58 14.08
 5 3 5 161.86 14.52
 -7 19 6 3.05 13.45
 -7 15 7 17.25 13.76
 -6 2 8 45.5 13.22
 6 4 8 6.26 12.67
 4 -10 9 188.85 13.82
 -7 6 10 4.99 12.46
 2 -19 11 464.12 20.34
 6 -1 11 5.43 12.1
 4 -14 12 186.15 13.63
 -6 -8 13 4.47 12.69
 -7 -4 15 11.94 12.91
 -6 -12 16 55.67 12.22
 -5 -17 16 38.62 10.8
 4 -18 16 4.37 11.54
 5 -14 17 33 11.92
 -7 -8 18 7.17 13.58
 -5 -19 18 83.96 11.04
 2 -26 19 27.94 10
 4 -20 19 -1.75 11.21
 3 -24 20 171.7 14.04
 -5 -22 22 18.64 9.81
 1 -29 22 54.73 8.92
 -5 -23 24 3.84 9.69
 4 -22 25 17.64 13.26
 1 -30 26 1.63 9.11
 -6 -20 27 -1.58 12.8
 -3 39 -5 3.78 10.12
 -2 27 -5 304.37 15.26
 2 24 -5 530.15 21.85
 3 31 -5 523.11 22.42
 -3 27 -4 118.52 10.91
 -2 20 -4 238.02 13.33
 2 18 -4 8.24 6.63
 4 34 -4 69.38 10.57
 -3 20 -3 44.9 10.43
 -5 42 -2 1.41 12.02
 -5 43 -2 15 12.08
 -5 44 -2 5.92 12.09
 5 32 -2 2.81 11.83
 5 25 -1 1.69 11.07
 4 11 0 90.62 11.71
 6 37 0 -1.93 12.17
 6 38 0 17.39 12.44
 -6 31 1 36.7 12.88
 -5 12 2 244.58 15.84
 -4 5 2 532.05 25.48
 3 0 2 173.44 12.49
 6 23 2 24.15 13.31
 -4 2 3 737.53 31.77
 4 2 3 722.76 31.51
 -6 14 4 106.86 14.86
 -3 -5 4 1730.11 65.66
 6 15 4 9.08 12.51
 -6 7 6 139.35 14.67
 5 1 6 4.6 10.91
 6 9 6 26.76 14.02
 5 -1 7 3.94 11.03
 -7 11 8 19.17 13.91
 -5 -5 8 135.37 13.56
 0 -17 8 18.98 3.5
 5 -3 8 -2.6 11.17
 -7 8 9 13.62 13.66
 -2 -17 9 646.95 25.62
 3 -15 10 203.33 12.73
 -7 3 11 20.43 12.5
 -7 1 12 8.32 12.75
 -5 -12 12 72.91 11.14
 5 -9 12 119.2 15.12
 -7 -1 13 0.71 13.01
 4 -15 13 31.64 11.65
 5 -10 13 35.89 13.67
 4 -16 14 -0.9 12.2
 -6 -11 15 7.27 12.97
 -5 -16 15 36.42 11.52
 2 -23 15 4.3 8.27
 4 -17 15 74.22 12.52
 5 -13 16 2.01 11.47
 -7 -7 17 28.75 13.67
 0 -27 17 52.72 5.44
 -5 -20 19 -0.49 9.77
 -6 -17 21 20.56 11.6
 3 -25 23 2.43 11.25
 -6 -19 24 -1.77 11.79
 2 -28 25 8.68 10.67
 -4 -27 26 5.1 8.64
 -2 39 -6 48.18 8.34
 2 33 -6 0.48 5.85
 -3 38 -5 144.55 11.82
 1 21 -5 451.34 17.55
 4 35 -4 -2.2 9.78
 -4 30 -3 30.95 9.89
 -5 40 -2 7.66 12.96
 -5 41 -2 23.69 12.15
 -2 10 -2 1553.45 58.72
 5 33 -2 58.27 13.28
 -5 28 -1 60.91 12.5
 -4 12 0 -1.33 10.15
 5 20 0 23.96 10.25
 6 39 0 5.94 12.51
 -6 30 1 17.46 12.91
 -5 16 1 94.14 12.28
 4 8 1 135 12.89
 6 29 1 42.94 13.03
 -6 23 2 -0.34 13.03
 -2 -3 2 684.55 27.1
 2 -3 2 5.01 6.61
 4 5 2 247.71 15.57
 5 12 2 326.52 18.35
 -6 18 3 -0.72 13.55
 6 19 3 82.75 14.49
 -5 5 4 497.54 24.05
 -4 -1 4 5.92 11.47
 5 6 4 6.44 11.41
 -6 10 5 50.5 13.72
 -5 2 5 160.18 13.84
 -2 -10 5 1725.09 64.62
 6 12 5 163.53 16.37
 -7 18 6 7.01 13.61
 -7 14 7 56.47 14.61
 -6 4 7 21.27 12.42
 -5 -3 7 6.48 10.91
 6 7 7 83.03 14.66
 3 -12 8 646.32 27.33
 -6 -1 9 1.48 12.57
 -7 5 10 58.36 13.39
 -5 -9 10 108.05 12.1
 5 -6 10 0.07 11.86
 6 1 10 3.81 13.17
 -6 -5 11 22.36 12.23
 2 -20 12 4.73 8.05
 2 -21 13 471.23 21.06
 -7 -3 14 3.84 12.32
 -5 -15 14 -4.23 10.87
 2 -22 14 58.14 8.73
 5 -11 14 0 11.92
 -4 -20 15 0.99 8.55
 5 -12 15 62.14 13.33
 -7 -6 16 7.1 12.87
 -4 -21 16 116.03 10.66
 3 -22 17 -1.6 10.88
 4 -19 18 -4.59 11.8
 5 -15 19 16.57 12.66
 -5 -21 20 4.52 9.99
 -6 -18 22 -7.82 11.34
 4 -21 22 32.59 12.19
 -4 -26 23 5.22 8.16
 -3 -29 25 10.37 6.66
 -5 -24 26 2.58 10.07
 0 -31 27 12.44 7.12
 1 -30 27 1.8 9.19
 -2 38 -6 19.81 7.93
 -1 30 -6 14.22 6.37
 -1 22 -5 200.81 10.55
 3 32 -5 5.86 8.01
 3 18 -3 14.06 9.25
 -5 39 -2 1.75 12.95
 -4 22 -2 194.75 13.87
 5 34 -2 18.88 12.33
 -3 10 -1 136.16 12.02
 -6 43 0 16.06 14
 -6 44 0 -3.5 12.91
 -5 21 0 -3.33 10.11
 3 6 0 91.13 9.58
 -6 29 1 25.65 13.52
 -4 8 1 -2.95 12.02
 -3 3 1 -0.56 8.43
 3 3 1 475.48 21.46
 5 16 1 133.7 13.12
 6 30 1 3.28 13.5
 -3 0 2 1866.9 70.8
 6 24 2 28.5 13.53
 -5 8 3 2.75 10.76
 5 9 3 178.73 14.29
 4 0 4 375.05 19.21
 -4 -6 6 18.1 11.05
 -2 -12 6 1386.91 52.3
 1 -13 6 60.85 6.24
 -4 -8 7 11.87 9.75
 2 -13 7 -1.06 8.13
 4 -8 8 101.37 11.86
 6 5 8 146.73 15.8
 -3 -15 9 102.15 9.64
 6 3 9 26.34 12.79
 -4 -15 11 -2.1 8.61
 -3 -18 11 27.47 7.19
 -6 -7 12 49.89 13.49
 -6 -10 14 2.31 12.46
 -4 -22 17 26.85 8.74
 4 -20 20 9.12 11.65
 -4 -25 21 3.51 8.22
 3 -25 24 -2.49 11.36
 -6 -20 26 4.46 12.1
 2 -28 26 3 11.07
 2 -28 28 0 11.31
 0 41 -7 10.7 3.92
 -3 37 -5 2.01 9.4
 -3 26 -4 139.44 11.59
 3 24 -4 34.32 8.73
 4 36 -4 145.22 12.24
 -4 29 -3 1.47 9.79
 -5 37 -2 2.02 12.46
 -5 38 -2 49.78 12.95
 -5 27 -1 7.65 11.8
 -2 6 -1 -0.69 6.73
 5 26 -1 165.51 13.74
 -6 40 0 0.29 13.3
 -6 41 0 8.12 12.72
 -6 42 0 -1.55 13.57
 -6 17 3 0.78 13.28
 1 -7 3 824.64 31.52
 3 -2 3 171.14 12.26
 6 20 3 8.02 13.69
 -6 13 4 1.4 12.29
 -2 -8 4 251.92 12.14
 5 4 5 28.86 11.9
 6 13 5 2.29 12.82
 -7 17 6 -0.74 13.61
 -5 -1 6 22.74 10.92
 6 10 6 84.12 14.57
 -7 13 7 0.73 12.65
 4 -6 7 1.3 10.46
 -7 10 8 16.09 13.7
 -6 1 8 -3.24 12.57
 -7 7 9 57.97 13.96
 2 -16 9 343.67 16.8
 5 -4 9 38.96 11.98
 -5 -11 11 40.14 10.41
 3 -16 11 26.42 9.49
 5 -7 11 248.71 17.3
 6 0 11 64.56 14.1
 -7 0 12 44.16 13.51
 -5 -14 13 104.01 12.12
 -4 -19 14 213.43 12.72
 -7 -5 15 26.89 12.68
 3 -21 16 153.75 13.19
 -6 -14 17 57.55 12.75
 4 -18 17 -1.27 11.32
 -7 -9 18 3.63 13.58
 -6 -15 18 -5.79 11.34
 -4 -23 18 11.12 8.81
 2 -25 18 8.23 9.72
 5 -14 18 9.87 12.02
 -7 -10 19 4.02 13.21
 -6 -16 19 0 11.07
 3 -23 19 -1.06 10.56
 2 -27 22 5.99 9.99
 -5 -23 23 8.62 9.59
 4 -21 23 26.54 12.42
 3 -25 25 5.77 11.69
 2 -28 27 6.39 11.37
 -2 37 -6 -0.34 8.08
 -3 36 -5 117.62 10.94
 -2 26 -5 39.13 8.63
 -4 42 -4 13.94 12.8
 -4 43 -4 -3.42 12.24
 -1 16 -4 1127.52 42.53
 4 37 -4 -1.5 10.07
 -3 19 -3 586.23 25.99
 4 27 -3 23.98 9.05
 -5 36 -2 44.08 13.49
 -3 14 -2 2.6 9.14
 5 35 -2 12.04 12.24
 4 16 -1 131.65 10.77
 -6 39 0 10.12 12.3
 -3 6 0 82.49 10.3
 4 12 0 -1.8 9.33
 5 21 0 -3.93 10.09
 -6 28 1 46.72 13.14
 -5 15 1 18.26 11.28
 6 31 1 86.23 14.17
 -5 11 2 107.62 12.76
 5 13 2 1.8 10.71
 6 25 2 -5.04 13.06
 -3 -3 3 395.16 18.52
 -7 21 5 1.51 12.35
 -6 9 5 165.97 15.41
 -4 -4 5 243.22 15.75
 4 -2 5 295.22 16.4
 -6 6 6 8.15 11.63
 4 -4 6 8.56 10.28
 5 2 6 156.8 13.55
 -6 3 7 60.57 12.46
 3 -10 7 267.44 15.54
 5 0 7 329.28 18.2
 6 8 7 5.53 13.56
 5 -2 8 335.06 18.85
 -4 -12 9 74.26 10.52
 1 -19 10 653.03 26.22
 6 2 10 48.47 13.71
 -2 -20 11 8.13 5.53
 4 -12 11 427.24 20.88
 -7 -2 13 53.9 13.15
 -6 -9 13 54.06 12.98
 3 -20 15 43.72 10.27
 -6 -13 16 0.01 12.22
 -7 -8 17 -1.96 13.87
 1 -26 17 73 8.5
 5 -13 17 0.31 11.73
 -2 -27 18 32.48 5.31
 -5 -22 21 12.36 9.95
 -6 -19 23 20.38 11.48
 4 -21 24 -5 12.59
 -6 -20 25 0.42 11.85
 -5 -24 25 8.26 9.87
 -4 -27 25 7.74 8.3
 3 -25 26 6.69 11.87
 3 -25 27 -7.61 12.27
 3 -25 28 -0.04 13.09
 2 34 -6 208.52 10.88
 -3 35 -5 24.12 9.28
 3 33 -5 326.98 16.23
 -4 41 -4 -0.07 12.25
 -2 19 -4 1326.09 50.77
 4 38 -4 217.34 14.79
 -4 28 -3 104.52 11.52
 -5 35 -2 12.51 12.74
 -4 21 -2 158.07 13.48
 3 14 -2 897.16 35.82
 5 36 -2 43.49 12.41
 -5 26 -1 197.78 15.8
 2 6 -1 148.42 9.34
 3 10 -1 984.21 38.85
 5 27 -1 19.77 11.26
 -6 37 0 2.4 12.36
 -6 38 0 9.93 13.32
 -6 27 1 10.05 13.36
 2 0 1 1851.5 69.53
 5 17 1 20.81 10.66
 6 32 1 7.26 12.52
 -4 4 2 67.77 12.63
 -6 16 3 45.53 12.91
 -5 7 3 315.02 17.89
 -4 1 3 -0.16 11.71
 2 -5 3 1297.7 49.35
 4 3 3 5.82 11.16
 5 10 3 88.66 12.26
 6 21 3 52.28 14.34
 -6 12 4 160.09 14.74
 -5 4 4 8.57 11.27
 5 7 4 488.68 23.8
 -7 20 5 21.11 12.8
 1 -11 5 0.45 4.99
 -7 16 6 35.37 13.85
 2 -11 6 143.93 10.16
 -7 9 8 59.97 13.43
 6 6 8 -4.37 13.97
 4 -9 9 106.83 12.07
 6 4 9 0.3 13.42
 -7 4 10 -1.18 12.42
 5 -5 10 143.27 14.2
 4 -13 12 -1.27 10.89
 -4 -18 13 12.07 8.04
 3 -18 13 8.82 9.44
 5 -9 13 103.81 13.82
 -7 -4 14 18.53 12.86
 3 -19 14 19.28 9.56
 -6 -12 15 32.28 11.9
 -7 -7 16 28.98 12.96
 4 -17 16 95.82 13.29
[truncated: 1,634,960 more chars]
