# Supplementary material for: Rapid extraction of trace benzene by a crown-ether-based metal-organic framework
Source: Natl Sci Rev. 2024 Oct 3;11(12):nwae342. doi: 10.1093/nsr/nwae342 (PMC11562822; doi:10.1093/nsr/nwae342)
Supplement: nwae342_Supplemental_Files [file nwae342_supplemental_files.zip › benzene@NKU-300_323K-2.cif]

data_benzene@NKU-300_323K-2
_audit_creation_date               2023-12-17
_audit_creation_method
;
Olex2 1.2
(compiled 2018.05.29 svn.r3508 for OlexSys, GUI svn.r5506)
;
_shelx_SHELXL_version_number       '2018/3'
_audit_contact_author_address      ?
_audit_contact_author_email        ?
_audit_contact_author_name         ''
_audit_contact_author_phone        ?
_publ_contact_author_id_orcid      ?
_publ_section_references
;
Dolomanov, O.V., Bourhis, L.J., Gildea, R.J, Howard, J.A.K. & Puschmann, H.
 (2009), J. Appl. Cryst. 42, 339-341.

Sheldrick, G.M. (2015). Acta Cryst. C71, 3-8.
;
_chemical_name_common              ?
_chemical_name_systematic          ?
_chemical_formula_moiety           'C30 H27 Eu O12, 0.31(C6 H6)'
_chemical_formula_sum              'C31.86 H28.86 Eu O12'
_chemical_formula_weight           755.69
_chemical_melting_point            ?
loop_
  _atom_type_symbol
  _atom_type_description
  _atom_type_scat_dispersion_real
  _atom_type_scat_dispersion_imag
  _atom_type_scat_source
 'C' 'C' -0.0004 0.0007 'International Tables Vol C Tables 4.2.6.8 and 6.1.1.4'
 'H' 'H' 0.0000 0.0000 'International Tables Vol C Tables 4.2.6.8 and 6.1.1.4'
 'Eu' 'Eu' -0.9841 1.9032
 'International Tables Vol C Tables 4.2.6.8 and 6.1.1.4'
 'O' 'O' 0.0006 0.0026 'International Tables Vol C Tables 4.2.6.8 and 6.1.1.4'

_shelx_space_group_comment
;
The symmetry employed for this shelxl refinement is uniquely defined
by the following loop, which should always be used as a source of
symmetry information in preference to the above space-group names.
They are only intended as comments.
;
_space_group_crystal_system        'monoclinic'
_space_group_IT_number             11
_space_group_name_H-M_alt          'P 1 21/m 1'
_space_group_name_Hall             '-P 2yb'
loop_
  _space_group_symop_operation_xyz
 'x, y, z'
 '-x, y+1/2, -z'
 '-x, -y, -z'
 'x, -y-1/2, z'

_cell_length_a                     4.942
_cell_length_b                     37.8537(3)
_cell_length_c                     17.39300(10)
_cell_angle_alpha                  90
_cell_angle_beta                   96.5810(10)
_cell_angle_gamma                  90
_cell_volume                       3232.32(3)
_cell_formula_units_Z              4
_cell_measurement_reflns_used      6686
_cell_measurement_temperature      323(2)
_cell_measurement_theta_max        17.679
_cell_measurement_theta_min        0.806
_shelx_estimated_absorpt_T_max     ?
_shelx_estimated_absorpt_T_min     ?
_exptl_absorpt_coefficient_mu      0.726
_exptl_absorpt_correction_T_max    ?
_exptl_absorpt_correction_T_min    ?
_exptl_absorpt_correction_type     ?
_exptl_absorpt_process_details     ?
_exptl_absorpt_special_details     ?
_exptl_crystal_colour              ?
_exptl_crystal_density_diffrn      1.553
_exptl_crystal_density_meas        ?
_exptl_crystal_density_method      ?
_exptl_crystal_description         needle
_exptl_crystal_F_000               1516
_exptl_crystal_size_max            ?
_exptl_crystal_size_mid            ?
_exptl_crystal_size_min            ?
_exptl_transmission_factor_max     ?
_exptl_transmission_factor_min     ?
_diffrn_reflns_av_R_equivalents    0.0450
_diffrn_reflns_av_unetI/netI       0.0309
_diffrn_reflns_Laue_measured_fraction_full  0.996
_diffrn_reflns_Laue_measured_fraction_max  0.996
_diffrn_reflns_limit_h_max         6
_diffrn_reflns_limit_h_min         -6
_diffrn_reflns_limit_k_max         47
_diffrn_reflns_limit_k_min         -47
_diffrn_reflns_limit_l_max         21
_diffrn_reflns_limit_l_min         -21
_diffrn_reflns_number              45306
_diffrn_reflns_point_group_measured_fraction_full  0.996
_diffrn_reflns_point_group_measured_fraction_max  0.996
_diffrn_reflns_theta_full          16.950
_diffrn_reflns_theta_max           17.679
_diffrn_reflns_theta_min           0.806
_diffrn_ambient_temperature        323.15
_diffrn_detector_area_resol_mean   ?
_diffrn_measured_fraction_theta_full  0.996
_diffrn_measured_fraction_theta_max  0.996
_diffrn_measurement_device_type    'Beamline I19 of Diamond Light Source'
_diffrn_measurement_method         '\f and \w shutterless scans'
_diffrn_radiation_type             'synchrotron'
_diffrn_radiation_wavelength       0.4859
_diffrn_source                     ?
_reflns_Friedel_coverage           0.000
_reflns_Friedel_fraction_full      .
_reflns_Friedel_fraction_max       .
_reflns_number_gt                  5322
_reflns_number_total               6686
_reflns_special_details
;
 Reflections were merged by SHELXL according to the crystal
 class for the calculation of statistics and refinement.
 
 _reflns_Friedel_fraction is defined as the number of unique
 Friedel pairs measured divided by the number that would be
 possible theoretically, ignoring centric projections and
 systematic absences.
;
_reflns_threshold_expression       'I > 2\s(I)'
_computing_cell_refinement         ?
_computing_data_collection         ?
_computing_data_reduction          ?
_computing_molecular_graphics      'Olex2 (Dolomanov et al., 2009)'
_computing_publication_material    'Olex2 (Dolomanov et al., 2009)'
_computing_structure_refinement    'ShelXL (Sheldrick, 2015)'
_computing_structure_solution      'SHELXT 2018/2 (Sheldrick, 2018)'
_refine_diff_density_max           0.473
_refine_diff_density_min           -0.838
_refine_diff_density_rms           0.087
_refine_ls_extinction_coef         .
_refine_ls_extinction_method       none
_refine_ls_goodness_of_fit_ref     0.972
_refine_ls_hydrogen_treatment      constr
_refine_ls_matrix_type             full
_refine_ls_number_parameters       475
_refine_ls_number_reflns           6686
_refine_ls_number_restraints       144
_refine_ls_R_factor_all            0.0341
_refine_ls_R_factor_gt             0.0253
_refine_ls_restrained_S_all        0.968
_refine_ls_shift/su_max            0.003
_refine_ls_shift/su_mean           0.000
_refine_ls_structure_factor_coef   Fsqd
_refine_ls_weighting_details      
 'w=1/[\s^2^(Fo^2^)+(0.0450P)^2^] where P=(Fo^2^+2Fc^2^)/3'
_refine_ls_weighting_scheme        calc
_refine_ls_wR_factor_gt            0.0658
_refine_ls_wR_factor_ref           0.0677
_refine_special_details            ?
_olex2_refinement_description
;
1. Fixed Uiso
 At 1.2 times of:
  All C(H) groups, All C(H,H) groups
2. Uiso/Uaniso restraints and constraints
C2 \\sim C3 \\sim C1 \\sim C9 \\sim C6 \\sim C11: within 2A with sigma of 0.02
and sigma for terminal atoms of 0.04
C7 \\sim C4 \\sim C12 \\sim C8 \\sim C10 \\sim C5: within 2A with sigma of 0.02
and sigma for terminal atoms of 0.04
Uanis(C6) \\sim Ueq, Uanis(C2) \\sim Ueq, Uanis(C3) \\sim Ueq, Uanis(C1) \\sim
Ueq, Uanis(C9) \\sim Ueq, Uanis(C11) \\sim Ueq: with sigma of 0.02 and sigma
for terminal atoms of 0.04
Uanis(C5) \\sim Ueq, Uanis(C10) \\sim Ueq, Uanis(C12) \\sim Ueq, Uanis(C4)
\\sim Ueq, Uanis(C7) \\sim Ueq, Uanis(C8) \\sim Ueq: with sigma of 0.02 and
sigma for terminal atoms of 0.04
3. Others
 Fixed Sof: C2(0.2) H2(0.2) C3(0.2) H3(0.2) C9(0.2) H9(0.2) C11(0.2) H11(0.2)
 C6(0.2) H6(0.2) C1(0.2) H1(0.2) C4(0.11) H4(0.11) C12(0.11) H12(0.11)
 C10(0.11) H10(0.11) C5(0.11) H5(0.11) C7(0.11) H7(0.11) C8(0.11) H8(0.11)
4.a Secondary CH2 refined with riding coordinates:
 C00W(H00A,H00B), C00X(H00C,H00D), C011(H01A,H01B), C012(H01C,H01D), C013(H01E,
 H01F), C014(H01G,H01H), C015(H01I,H01J), C016(H01K,H01L), C017(H01M,H01N),
 C018(H01O,H01P)
4.b Aromatic/amide H refined with riding coordinates:
 C00G(H00G), C00I(H00I), C00M(H00M), C00R(H00R), C00S(H00S), C00T(H00T),
 C00U(H00U), C00Y(H00Y), C010(H010), C2(H2), C3(H3), C9(H9), C11(H11), C6(H6),
 C1(H1), C4(H4), C12(H12), C10(H10), C5(H5), C7(H7), C8(H8)
4.c Fitted hexagon refined as free rotating group:
 C2(C3,C9,C11,C6,C1), C4(C12,C10,C5,C7,C8)
;
_atom_sites_solution_hydrogens     geom
_atom_sites_solution_primary       ?
_atom_sites_solution_secondary     ?
loop_
  _atom_site_label
  _atom_site_type_symbol
  _atom_site_fract_x
  _atom_site_fract_y
  _atom_site_fract_z
  _atom_site_U_iso_or_equiv
  _atom_site_adp_type
  _atom_site_occupancy
  _atom_site_site_symmetry_order
  _atom_site_calc_flag
  _atom_site_refinement_flags_posn
  _atom_site_refinement_flags_adp
  _atom_site_refinement_flags_occupancy
  _atom_site_disorder_assembly
  _atom_site_disorder_group
 Eu01 Eu 0.19536(3) 0.54025(2) 0.06729(2) 0.03027(5) Uani 1 1 d . . . . .
 O002 O 1.1233(4) 0.51094(5) 0.94054(10) 0.0348(4) Uani 1 1 d . . . . .
 O003 O 1.5055(4) 0.50460(5) 0.88608(12) 0.0393(5) Uani 1 1 d . . . . .
 O004 O -0.5210(5) 0.57036(6) -0.00954(13) 0.0475(5) Uani 1 1 d . . . . .
 O005 O 0.9468(4) 0.54748(6) 0.17372(12) 0.0443(5) Uani 1 1 d . . . . .
 O006 O -0.0926(5) 0.58639(6) 0.02426(14) 0.0488(5) Uani 1 1 d . . . . .
 O007 O 0.5185(5) 0.56750(6) 0.15555(13) 0.0495(6) Uani 1 1 d . . . . .
 O008 O 1.3275(6) 0.56735(7) 0.62618(14) 0.0609(7) Uani 1 1 d . . . . .
 O009 O -0.4556(6) 0.71205(7) -0.20180(15) 0.0633(7) Uani 1 1 d . . . . .
 O00A O 0.9603(6) 0.61350(7) 0.64783(13) 0.0601(7) Uani 1 1 d . . . . .
 O00B O -0.0583(6) 0.71116(6) -0.09265(16) 0.0625(7) Uani 1 1 d . . . . .
 O00C O 1.2217(6) 0.58215(8) 0.46026(15) 0.0638(7) Uani 1 1 d . . . . .
 O00D O 0.8887(7) 0.63174(8) 0.48617(14) 0.0707(8) Uani 1 1 d . . . . .
 C00E C 1.1578(6) 0.53848(7) 0.81870(16) 0.0347(6) Uani 1 1 d . . . . .
 C00F C 1.2705(6) 0.51646(7) 0.88460(15) 0.0331(6) Uani 1 1 d . . . . .
 C00G C 0.9415(6) 0.56098(8) 0.82491(17) 0.0400(6) Uani 1 1 d . . . . .
 H00G H 0.844245 0.559202 0.867474 0.048 Uiso 1 1 calc R . . . .
 C00H C -0.3277(6) 0.59182(8) -0.00937(18) 0.0388(6) Uani 1 1 d . . . . .
 C00I C 1.2887(7) 0.53948(8) 0.75107(17) 0.0425(7) Uani 1 1 d . . . . .
 H00I H 1.428831 0.523691 0.744995 0.051 Uiso 1 1 calc R . . . .
 C00J C 1.0049(7) 0.58849(9) 0.70390(17) 0.0446(7) Uani 1 1 d . . . . .
 C00K C 1.2100(7) 0.56378(9) 0.69367(17) 0.0450(7) Uani 1 1 d . . . . .
 C00L C 0.7477(6) 0.56395(8) 0.19499(17) 0.0405(7) Uani 1 1 d . . . . .
 C00M C 0.8669(7) 0.58627(9) 0.76844(18) 0.0449(7) Uani 1 1 d . . . . .
 H00M H 0.723993 0.601691 0.774122 0.054 Uiso 1 1 calc R . . . .
 C00N C -0.3758(6) 0.62488(8) -0.05562(18) 0.0413(7) Uani 1 1 d . . . . .
 C00O C -0.4437(7) 0.68275(8) -0.1551(2) 0.0488(8) Uani 1 1 d . . . . .
 C00P C 0.7807(7) 0.58158(9) 0.27292(18) 0.0461(7) Uani 1 1 d . . . . .
 C00Q C -0.2250(7) 0.68215(8) -0.0962(2) 0.0483(8) Uani 1 1 d . . . . .
 C00R C -0.5966(7) 0.62676(9) -0.1112(2) 0.0484(8) Uani 1 1 d . . . . .
 H00R H -0.725468 0.608751 -0.115111 0.058 Uiso 1 1 calc R . . . .
 C00S C -0.1875(7) 0.65289(8) -0.0479(2) 0.0460(7) Uani 1 1 d . . . . .
 H00S H -0.037621 0.651814 -0.010387 0.055 Uiso 1 1 calc R . . . .
 C00T C 0.9956(7) 0.57240(10) 0.32889(19) 0.0513(8) Uani 1 1 d . . . . .
 H00T H 1.119207 0.555027 0.318317 0.062 Uiso 1 1 calc R . . . .
 C00U C -0.6291(8) 0.65560(9) -0.1619(2) 0.0525(8) Uani 1 1 d . . . . .
 H00U H -0.776491 0.656345 -0.200274 0.063 Uiso 1 1 calc R . . . .
 C00V C 1.0239(7) 0.58927(10) 0.40017(18) 0.0517(8) Uani 1 1 d . . . . .
 C00W C 1.3817(9) 0.55135(12) 0.4549(2) 0.0617(10) Uani 1 1 d . . . . .
 H00A H 1.476462 0.552571 0.409103 0.074 Uiso 1 1 calc R . . . .
 H00B H 1.265555 0.530622 0.450701 0.074 Uiso 1 1 calc R . . . .
 C00X C 1.4789(9) 0.53858(10) 0.6015(2) 0.0577(9) Uani 1 1 d . . . . .
 H00C H 1.363281 0.517899 0.593457 0.069 Uiso 1 1 calc R . . . .
 H00D H 1.628554 0.532994 0.640751 0.069 Uiso 1 1 calc R . . . .
 C00Y C 0.5984(8) 0.60751(10) 0.2887(2) 0.0569(9) Uani 1 1 d . . . . .
 H00Y H 0.453055 0.613253 0.252055 0.068 Uiso 1 1 calc R . . . .
 C00Z C 0.8409(8) 0.61623(10) 0.41477(19) 0.0556(9) Uani 1 1 d . . . . .
 C010 C 0.6323(9) 0.62515(11) 0.3599(2) 0.0640(10) Uani 1 1 d . . . . .
 H010 H 0.512033 0.643031 0.369879 0.077 Uiso 1 1 calc R . . . .
 C011 C 1.5874(9) 0.54866(11) 0.5271(2) 0.0593(9) Uani 1 1 d . . . . .
 H01A H 1.724479 0.531447 0.517078 0.071 Uiso 1 1 calc R . . . .
 H01B H 1.678334 0.571304 0.534866 0.071 Uiso 1 1 calc R . . . .
 C012 C 0.7544(10) 0.63949(10) 0.6542(2) 0.0670(11) Uani 1 1 d . . . . .
 H01C H 0.782991 0.650736 0.704578 0.080 Uiso 1 1 calc R . . . .
 H01D H 0.576271 0.628402 0.648756 0.080 Uiso 1 1 calc R . . . .
 C013 C 0.1279(8) 0.71547(10) -0.0248(2) 0.0612(10) Uani 1 1 d . . . . .
 H01E H 0.253131 0.695668 -0.018995 0.073 Uiso 1 1 calc R . . . .
 H01F H 0.030123 0.716434 0.020419 0.073 Uiso 1 1 calc R . . . .
 C014 C 0.2857(11) 0.750000 -0.0324(4) 0.0603(13) Uani 1 2 d S T P . .
 H01G H 0.354600 0.750000 -0.082406 0.072 Uiso 1 2 calc RS T P . .
 H01H H 0.441947 0.750000 0.006828 0.072 Uiso 1 2 calc RS T P . .
 C015 C 0.7684(11) 0.66653(11) 0.5917(2) 0.0786(14) Uani 1 1 d . . . . .
 H01I H 0.954837 0.674808 0.593608 0.094 Uiso 1 1 calc R . . . .
 H01J H 0.656525 0.686572 0.602542 0.094 Uiso 1 1 calc R . . . .
 C016 C -0.6651(17) 0.750000 -0.3004(4) 0.081(2) Uani 1 2 d S T P . .
 H01K H -0.801697 0.750000 -0.345197 0.098 Uiso 1 2 calc RS T P . .
 H01L H -0.487809 0.750000 -0.319288 0.098 Uiso 1 2 calc RS T P . .
 C017 C -0.6939(10) 0.71645(11) -0.2554(3) 0.0738(12) Uani 1 1 d . . . . .
 H01M H -0.853686 0.717812 -0.227949 0.089 Uiso 1 1 calc R . . . .
 H01N H -0.715290 0.696438 -0.290450 0.089 Uiso 1 1 calc R . . . .
 C018 C 0.6766(12) 0.65364(12) 0.5103(2) 0.0837(15) Uani 1 1 d . . . . .
 H01O H 0.509175 0.640215 0.509531 0.100 Uiso 1 1 calc R . . . .
 H01P H 0.643402 0.673574 0.475410 0.100 Uiso 1 1 calc R . . . .
 C2 C 0.323(4) 0.6542(5) 0.1213(9) 0.095(6) Uani 0.2 1 d . U . A -2
 H2 H 0.330472 0.638427 0.080633 0.114 Uiso 0.2 1 calc R . . A -2
 C3 C 0.543(4) 0.6762(6) 0.1437(12) 0.114(7) Uani 0.2 1 d G U . A -2
 H3 H 0.697786 0.675164 0.118106 0.137 Uiso 0.2 1 calc R . . A -2
 C9 C 0.531(5) 0.6998(6) 0.2045(14) 0.153(9) Uani 0.2 1 d G U . A -2
 H9 H 0.678550 0.714564 0.219506 0.183 Uiso 0.2 1 calc R . . A -2
 C11 C 0.300(6) 0.7014(6) 0.2428(12) 0.156(9) Uani 0.2 1 d G U . A -2
 H11 H 0.292002 0.717228 0.283434 0.187 Uiso 0.2 1 calc R . . A -2
 C6 C 0.080(4) 0.6794(6) 0.2203(11) 0.125(8) Uani 0.2 1 d G U . A -2
 H6 H -0.075314 0.680492 0.245962 0.149 Uiso 0.2 1 calc R . . A -2
 C1 C 0.091(4) 0.6558(4) 0.1596(10) 0.083(5) Uani 0.2 1 d G U . A -2
 H1 H -0.056083 0.641091 0.144562 0.100 Uiso 0.2 1 calc R . . A -2
 C4 C 0.227(6) 0.7386(9) 0.4779(17) 0.094(10) Uani 0.11 1 d . U . B -1
 H4 H 0.342442 0.731613 0.521296 0.113 Uiso 0.11 1 calc R . . B -1
 C12 C 0.211(7) 0.7740(8) 0.457(2) 0.109(10) Uani 0.11 1 d G U . B -1
 H12 H 0.316127 0.790706 0.485849 0.130 Uiso 0.11 1 calc R . . B -1
 C10 C 0.039(9) 0.7844(7) 0.392(2) 0.118(11) Uani 0.11 1 d G U . B -1
 H10 H 0.028374 0.808126 0.377696 0.142 Uiso 0.11 1 calc R . . B -1
 C5 C -0.118(7) 0.7595(9) 0.3483(18) 0.135(11) Uani 0.11 1 d G U . B -1
 H5 H -0.233066 0.766453 0.304989 0.163 Uiso 0.11 1 calc R . . B -1
 C7 C -0.102(7) 0.7241(9) 0.370(2) 0.121(11) Uani 0.11 1 d G U . B -1
 H7 H -0.206754 0.707359 0.340435 0.145 Uiso 0.11 1 calc R . . B -1
 C8 C 0.070(9) 0.7136(7) 0.434(2) 0.104(10) Uani 0.11 1 d G U . B -1
 H8 H 0.080998 0.689939 0.448588 0.125 Uiso 0.11 1 calc R . . B -1

loop_
  _atom_site_aniso_label
  _atom_site_aniso_U_11
  _atom_site_aniso_U_22
  _atom_site_aniso_U_33
  _atom_site_aniso_U_23
  _atom_site_aniso_U_13
  _atom_site_aniso_U_12
 Eu01 0.02671(8) 0.03662(8) 0.02703(8) -0.00097(6) 0.00117(5) 0.00050(6)
 O002 0.0341(10) 0.0435(11) 0.0267(9) 0.0008(8) 0.0034(8) -0.0036(8)
 O003 0.0303(11) 0.0472(11) 0.0403(11) 0.0062(9) 0.0039(8) 0.0051(9)
 O004 0.0509(14) 0.0496(13) 0.0424(12) 0.0039(10) 0.0072(10) -0.0119(10)
 O005 0.0373(12) 0.0617(14) 0.0344(11) -0.0055(9) 0.0058(9) 0.0008(10)
 O006 0.0404(13) 0.0461(12) 0.0592(15) 0.0096(10) 0.0037(11) 0.0080(10)
 O007 0.0378(12) 0.0657(15) 0.0435(12) -0.0157(11) -0.0020(10) -0.0035(11)
 O008 0.0781(18) 0.0681(16) 0.0395(12) 0.0126(11) 0.0203(12) 0.0199(14)
 O009 0.0742(18) 0.0480(13) 0.0630(16) 0.0122(12) -0.0117(13) -0.0032(12)
 O00A 0.0769(18) 0.0618(15) 0.0421(13) 0.0126(11) 0.0087(12) 0.0222(13)
 O00B 0.0602(16) 0.0456(13) 0.0771(18) 0.0100(12) -0.0119(13) -0.0117(12)
 O00C 0.0688(18) 0.0780(18) 0.0417(13) -0.0104(12) -0.0064(12) 0.0147(14)
 O00D 0.097(2) 0.0723(18) 0.0400(13) -0.0137(12) -0.0046(13) 0.0194(16)
 C00E 0.0345(15) 0.0393(14) 0.0296(13) 0.0015(11) 0.0011(11) -0.0003(12)
 C00F 0.0329(15) 0.0378(14) 0.0284(13) -0.0018(11) 0.0026(11) -0.0027(11)
 C00G 0.0386(16) 0.0499(17) 0.0315(14) -0.0006(12) 0.0039(12) 0.0025(13)
 C00H 0.0378(17) 0.0386(15) 0.0413(16) -0.0009(12) 0.0101(13) 0.0039(12)
 C00I 0.0404(17) 0.0549(18) 0.0324(14) 0.0037(13) 0.0054(12) 0.0062(14)
 C00J 0.050(2) 0.0505(18) 0.0313(15) 0.0046(13) -0.0027(14) 0.0052(14)
 C00K 0.0484(19) 0.0577(19) 0.0293(14) 0.0003(13) 0.0064(13) 0.0038(15)
 C00L 0.0382(16) 0.0513(17) 0.0321(14) -0.0040(13) 0.0050(12) -0.0069(13)
 C00M 0.0446(18) 0.0504(18) 0.0384(16) -0.0016(13) -0.0012(13) 0.0114(14)
 C00N 0.0363(16) 0.0377(15) 0.0504(17) 0.0004(13) 0.0074(13) 0.0041(12)
 C00O 0.057(2) 0.0353(16) 0.0526(19) 0.0022(14) 0.0018(16) 0.0050(14)
 C00P 0.0409(18) 0.062(2) 0.0359(16) -0.0068(14) 0.0054(13) -0.0046(15)
 C00Q 0.0476(19) 0.0362(16) 0.061(2) 0.0031(14) 0.0048(16) 0.0003(13)
 C00R 0.0420(18) 0.0414(17) 0.060(2) -0.0004(15) -0.0004(15) -0.0026(14)
 C00S 0.0388(17) 0.0416(17) 0.0568(19) 0.0024(14) 0.0012(15) 0.0018(13)
 C00T 0.0468(19) 0.069(2) 0.0386(17) -0.0082(16) 0.0061(14) 0.0014(16)
 C00U 0.055(2) 0.0436(18) 0.056(2) 0.0010(15) -0.0090(16) 0.0031(15)
 C00V 0.051(2) 0.070(2) 0.0324(16) -0.0019(15) -0.0005(14) 0.0004(17)
 C00W 0.066(3) 0.074(2) 0.0440(19) -0.0022(18) 0.0051(17) 0.010(2)
 C00X 0.069(2) 0.065(2) 0.0391(17) 0.0012(16) 0.0094(17) 0.0105(19)
 C00Y 0.059(2) 0.070(2) 0.0402(18) -0.0068(16) 0.0017(16) 0.0104(18)
 C00Z 0.073(3) 0.059(2) 0.0342(17) -0.0053(15) 0.0026(16) 0.0036(18)
 C010 0.081(3) 0.068(2) 0.0430(19) -0.0055(17) 0.0037(18) 0.022(2)
 C011 0.063(2) 0.071(2) 0.044(2) 0.0015(17) 0.0082(17) 0.0077(19)
 C012 0.093(3) 0.059(2) 0.047(2) -0.0009(17) 0.002(2) 0.023(2)
 C013 0.061(2) 0.0479(19) 0.072(3) 0.0024(18) -0.0038(19) -0.0017(17)
 C014 0.053(3) 0.047(3) 0.080(4) 0.000 0.002(3) 0.000
 C015 0.127(4) 0.061(2) 0.045(2) -0.0017(18) 0.001(2) 0.027(3)
 C016 0.127(6) 0.054(3) 0.057(3) 0.000 -0.018(4) 0.000
 C017 0.094(3) 0.057(2) 0.064(3) 0.0019(19) -0.019(2) 0.000(2)
 C018 0.122(4) 0.074(3) 0.052(2) -0.009(2) -0.007(2) 0.039(3)
 C2 0.123(12) 0.088(11) 0.068(10) 0.026(9) -0.014(10) 0.007(10)
 C3 0.145(13) 0.117(12) 0.079(11) 0.025(10) 0.014(11) -0.005(11)
 C9 0.163(14) 0.139(13) 0.156(14) 0.009(12) 0.018(12) -0.010(12)
 C11 0.168(14) 0.142(13) 0.157(14) -0.002(12) 0.018(12) 0.001(12)
 C6 0.140(13) 0.113(12) 0.120(12) 0.022(11) 0.014(11) -0.006(11)
 C1 0.123(12) 0.074(10) 0.051(9) 0.017(8) 0.001(9) 0.005(10)
 C4 0.109(14) 0.083(15) 0.090(14) -0.013(11) 0.012(12) 0.015(12)
 C12 0.113(15) 0.098(15) 0.113(15) -0.020(13) 0.008(13) 0.002(13)
 C10 0.129(16) 0.097(15) 0.124(16) -0.020(13) -0.003(13) 0.007(13)
 C5 0.145(16) 0.119(16) 0.137(16) -0.005(13) -0.002(13) 0.006(13)
 C7 0.134(16) 0.104(15) 0.121(15) 0.016(13) 0.001(13) -0.012(13)
 C8 0.109(15) 0.097(15) 0.105(15) 0.002(12) 0.002(13) -0.002(12)

_geom_special_details
;
 All esds (except the esd in the dihedral angle between two l.s. planes)
 are estimated using the full covariance matrix.  The cell esds are taken
 into account individually in the estimation of esds in distances, angles
 and torsion angles; correlations between esds in cell parameters are only
 used when they are defined by crystal symmetry.  An approximate (isotropic)
 treatment of cell esds is used for estimating esds involving l.s. planes.
;
loop_
  _geom_bond_atom_site_label_1
  _geom_bond_atom_site_label_2
  _geom_bond_distance
  _geom_bond_site_symmetry_2
  _geom_bond_publ_flag
 Eu01 Eu01 4.1785(3) 3_565 ?
 Eu01 O002 2.4910(19) 3_666 ?
 Eu01 O002 2.4573(19) 1_454 ?
 Eu01 O003 2.335(2) 3_766 ?
 Eu01 O004 2.341(2) 1_655 ?
 Eu01 O005 2.352(2) 1_455 ?
 Eu01 O006 2.322(2) . ?
 Eu01 O007 2.326(2) . ?
 O002 C00F 1.297(3) . ?
 O003 C00F 1.242(3) . ?
 O004 C00H 1.254(4) . ?
 O005 C00L 1.256(4) . ?
 O006 C00H 1.256(4) . ?
 O007 C00L 1.262(4) . ?
 O008 C00K 1.375(4) . ?
 O008 C00X 1.415(4) . ?
 O009 C00O 1.372(4) . ?
 O009 C017 1.426(5) . ?
 O00A C00J 1.359(4) . ?
 O00A C012 1.429(4) . ?
 O00B C00Q 1.370(4) . ?
 O00B C013 1.420(4) . ?
 O00C C00V 1.373(4) . ?
 O00C C00W 1.418(5) . ?
 O00D C00Z 1.369(4) . ?
 O00D C018 1.436(5) . ?
 C00E C00F 1.474(4) . ?
 C00E C00G 1.381(4) . ?
 C00E C00I 1.406(4) . ?
 C00G H00G 0.9300 . ?
 C00G C00M 1.391(4) . ?
 C00H C00N 1.492(4) . ?
 C00I H00I 0.9300 . ?
 C00I C00K 1.380(4) . ?
 C00J C00K 1.405(5) . ?
 C00J C00M 1.381(5) . ?
 C00L C00P 1.503(4) . ?
 C00M H00M 0.9300 . ?
 C00N C00R 1.374(4) . ?
 C00N C00S 1.407(4) . ?
 C00O C00Q 1.401(5) . ?
 C00O C00U 1.373(5) . ?
 C00P C00T 1.400(5) . ?
 C00P C00Y 1.381(5) . ?
 C00Q C00S 1.390(5) . ?
 C00R H00R 0.9300 . ?
 C00R C00U 1.402(5) . ?
 C00S H00S 0.9300 . ?
 C00T H00T 0.9300 . ?
 C00T C00V 1.387(5) . ?
 C00U H00U 0.9300 . ?
 C00V C00Z 1.406(5) . ?
 C00W H00A 0.9700 . ?
 C00W H00B 0.9700 . ?
 C00W C011 1.526(6) . ?
 C00X H00C 0.9700 . ?
 C00X H00D 0.9700 . ?
 C00X C011 1.506(5) . ?
 C00Y H00Y 0.9300 . ?
 C00Y C010 1.400(5) . ?
 C00Z C010 1.364(5) . ?
 C010 H010 0.9300 . ?
 C011 H01A 0.9700 . ?
 C011 H01B 0.9700 . ?
 C012 H01C 0.9700 . ?
 C012 H01D 0.9700 . ?
 C012 C015 1.501(6) . ?
 C013 H01E 0.9700 . ?
 C013 H01F 0.9700 . ?
 C013 C014 1.535(5) . ?
 C014 H01G 0.9700 . ?
 C014 H01H 0.9700 . ?
 C015 H01I 0.9700 . ?
 C015 H01J 0.9700 . ?
 C015 C018 1.517(6) . ?
 C016 H01K 0.9700 . ?
 C016 H01L 0.9700 . ?
 C016 C017 1.507(5) . ?
 C016 C017 1.507(5) 4_575 ?
 C017 H01M 0.9700 . ?
 C017 H01N 0.9700 . ?
 C018 H01O 0.9700 . ?
 C018 H01P 0.9700 . ?
 C2 H2 0.9300 . ?
 C2 C3 1.3900 . ?
 C2 C1 1.3900 . ?
 C3 H3 0.9300 . ?
 C3 C9 1.3900 . ?
 C9 H9 0.9300 . ?
 C9 C11 1.3900 . ?
 C11 H11 0.9300 . ?
 C11 C6 1.3900 . ?
 C6 H6 0.9300 . ?
 C6 C1 1.3900 . ?
 C1 H1 0.9300 . ?
 C4 H4 0.9300 . ?
 C4 C12 1.3900 . ?
 C4 C8 1.3900 . ?
 C12 H12 0.9300 . ?
 C12 C10 1.3900 . ?
 C10 H10 0.9300 . ?
 C10 C5 1.3900 . ?
 C5 H5 0.9300 . ?
 C5 C7 1.3900 . ?
 C7 H7 0.9300 . ?
 C7 C8 1.3900 . ?
 C8 H8 0.9300 . ?

loop_
  _geom_angle_atom_site_label_1
  _geom_angle_atom_site_label_2
  _geom_angle_atom_site_label_3
  _geom_angle
  _geom_angle_site_symmetry_1
  _geom_angle_site_symmetry_3
  _geom_angle_publ_flag
 O002 Eu01 Eu01 32.15(4) 3_666 3_565 ?
 O002 Eu01 Eu01 32.64(4) 1_454 3_565 ?
 O002 Eu01 O002 64.79(7) 1_454 3_666 ?
 O003 Eu01 Eu01 84.14(5) 3_766 3_565 ?
 O003 Eu01 O002 90.24(7) 3_766 1_454 ?
 O003 Eu01 O002 79.89(7) 3_766 3_666 ?
 O003 Eu01 O004 98.95(8) 3_766 1_655 ?
 O003 Eu01 O005 100.26(7) 3_766 1_455 ?
 O004 Eu01 Eu01 107.68(6) 1_655 3_565 ?
 O004 Eu01 O002 139.80(7) 1_655 3_666 ?
 O004 Eu01 O002 75.06(7) 1_655 1_454 ?
 O004 Eu01 O005 142.54(8) 1_655 1_455 ?
 O005 Eu01 Eu01 106.04(6) 1_455 3_565 ?
 O005 Eu01 O002 136.35(7) 1_455 1_454 ?
 O005 Eu01 O002 75.49(7) 1_455 3_666 ?
 O006 Eu01 Eu01 98.12(6) . 3_565 ?
 O006 Eu01 O002 91.72(8) . 1_454 ?
 O006 Eu01 O002 101.97(8) . 3_666 ?
 O006 Eu01 O003 177.74(8) . 3_766 ?
 O006 Eu01 O004 80.48(8) . 1_655 ?
 O006 Eu01 O005 79.06(8) . 1_455 ?
 O006 Eu01 O007 103.20(8) . . ?
 O007 Eu01 Eu01 158.67(6) . 3_565 ?
 O007 Eu01 O002 144.13(7) . 1_454 ?
 O007 Eu01 O002 139.74(8) . 3_666 ?
 O007 Eu01 O003 74.55(8) . 3_766 ?
 O007 Eu01 O004 75.53(8) . 1_655 ?
 O007 Eu01 O005 79.05(8) . 1_455 ?
 Eu01 O002 Eu01 115.22(7) 1_656 3_666 ?
 C00F O002 Eu01 124.36(17) . 1_656 ?
 C00F O002 Eu01 119.32(17) . 3_666 ?
 C00F O003 Eu01 145.39(19) . 3_766 ?
 C00H O004 Eu01 145.1(2) . 1_455 ?
 C00L O005 Eu01 141.9(2) . 1_655 ?
 C00H O006 Eu01 140.6(2) . . ?
 C00L O007 Eu01 144.8(2) . . ?
 C00K O008 C00X 118.2(3) . . ?
 C00O O009 C017 117.3(3) . . ?
 C00J O00A C012 118.9(3) . . ?
 C00Q O00B C013 117.3(3) . . ?
 C00V O00C C00W 117.7(3) . . ?
 C00Z O00D C018 117.1(3) . . ?
 C00G C00E C00F 121.0(3) . . ?
 C00G C00E C00I 118.9(3) . . ?
 C00I C00E C00F 119.8(3) . . ?
 O002 C00F C00E 118.7(2) . . ?
 O003 C00F O002 122.0(3) . . ?
 O003 C00F C00E 119.3(2) . . ?
 C00E C00G H00G 119.5 . . ?
 C00E C00G C00M 121.0(3) . . ?
 C00M C00G H00G 119.5 . . ?
 O004 C00H O006 124.0(3) . . ?
 O004 C00H C00N 117.9(3) . . ?
 O006 C00H C00N 118.0(3) . . ?
 C00E C00I H00I 119.9 . . ?
 C00K C00I C00E 120.3(3) . . ?
 C00K C00I H00I 119.9 . . ?
 O00A C00J C00K 115.7(3) . . ?
 O00A C00J C00M 124.8(3) . . ?
 C00M C00J C00K 119.5(3) . . ?
 O008 C00K C00I 124.9(3) . . ?
 O008 C00K C00J 115.1(3) . . ?
 C00I C00K C00J 120.0(3) . . ?
 O005 C00L O007 125.3(3) . . ?
 O005 C00L C00P 118.6(3) . . ?
 O007 C00L C00P 116.2(3) . . ?
 C00G C00M H00M 120.0 . . ?
 C00J C00M C00G 120.0(3) . . ?
 C00J C00M H00M 120.0 . . ?
 C00R C00N C00H 119.2(3) . . ?
 C00R C00N C00S 119.5(3) . . ?
 C00S C00N C00H 121.2(3) . . ?
 O009 C00O C00Q 115.0(3) . . ?
 O009 C00O C00U 124.8(3) . . ?
 C00U C00O C00Q 120.2(3) . . ?
 C00T C00P C00L 120.8(3) . . ?
 C00Y C00P C00L 119.3(3) . . ?
 C00Y C00P C00T 119.9(3) . . ?
 O00B C00Q C00O 115.4(3) . . ?
 O00B C00Q C00S 125.0(3) . . ?
 C00S C00Q C00O 119.5(3) . . ?
 C00N C00R H00R 119.7 . . ?
 C00N C00R C00U 120.5(3) . . ?
 C00U C00R H00R 119.7 . . ?
 C00N C00S H00S 119.9 . . ?
 C00Q C00S C00N 120.1(3) . . ?
 C00Q C00S H00S 119.9 . . ?
 C00P C00T H00T 120.1 . . ?
 C00V C00T C00P 119.9(3) . . ?
 C00V C00T H00T 120.1 . . ?
 C00O C00U C00R 120.1(3) . . ?
 C00O C00U H00U 120.0 . . ?
 C00R C00U H00U 120.0 . . ?
 O00C C00V C00T 125.4(3) . . ?
 O00C C00V C00Z 114.9(3) . . ?
 C00T C00V C00Z 119.6(3) . . ?
 O00C C00W H00A 109.9 . . ?
 O00C C00W H00B 109.9 . . ?
 O00C C00W C011 108.9(3) . . ?
 H00A C00W H00B 108.3 . . ?
 C011 C00W H00A 109.9 . . ?
 C011 C00W H00B 109.9 . . ?
 O008 C00X H00C 110.0 . . ?
 O008 C00X H00D 110.0 . . ?
 O008 C00X C011 108.5(3) . . ?
 H00C C00X H00D 108.4 . . ?
 C011 C00X H00C 110.0 . . ?
 C011 C00X H00D 110.0 . . ?
 C00P C00Y H00Y 120.0 . . ?
 C00P C00Y C010 120.0(3) . . ?
 C010 C00Y H00Y 120.0 . . ?
 O00D C00Z C00V 115.3(3) . . ?
 C010 C00Z O00D 124.5(3) . . ?
 C010 C00Z C00V 120.2(3) . . ?
 C00Y C010 H010 119.8 . . ?
 C00Z C010 C00Y 120.3(4) . . ?
 C00Z C010 H010 119.8 . . ?
 C00W C011 H01A 108.0 . . ?
 C00W C011 H01B 108.0 . . ?
 C00X C011 C00W 117.1(4) . . ?
 C00X C011 H01A 108.0 . . ?
 C00X C011 H01B 108.0 . . ?
 H01A C011 H01B 107.3 . . ?
 O00A C012 H01C 109.9 . . ?
 O00A C012 H01D 109.9 . . ?
 O00A C012 C015 108.7(4) . . ?
 H01C C012 H01D 108.3 . . ?
 C015 C012 H01C 109.9 . . ?
 C015 C012 H01D 109.9 . . ?
 O00B C013 H01E 110.0 . . ?
 O00B C013 H01F 110.0 . . ?
 O00B C013 C014 108.3(4) . . ?
 H01E C013 H01F 108.4 . . ?
 C014 C013 H01E 110.0 . . ?
 C014 C013 H01F 110.0 . . ?
 C013 C014 C013 116.7(5) . 4_575 ?
 C013 C014 H01G 108.1 . . ?
 C013 C014 H01G 108.1 4_575 . ?
 C013 C014 H01H 108.1 . . ?
 C013 C014 H01H 108.1 4_575 . ?
 H01G C014 H01H 107.3 . . ?
 C012 C015 H01I 108.5 . . ?
 C012 C015 H01J 108.5 . . ?
 C012 C015 C018 115.0(4) . . ?
 H01I C015 H01J 107.5 . . ?
 C018 C015 H01I 108.5 . . ?
 C018 C015 H01J 108.5 . . ?
 H01K C016 H01L 107.5 . . ?
 C017 C016 H01K 108.6 4_575 . ?
 C017 C016 H01K 108.6 . . ?
 C017 C016 H01L 108.6 . . ?
 C017 C016 H01L 108.6 4_575 . ?
 C017 C016 C017 114.8(6) . 4_575 ?
 O009 C017 C016 108.5(4) . . ?
 O009 C017 H01M 110.0 . . ?
 O009 C017 H01N 110.0 . . ?
 C016 C017 H01M 110.0 . . ?
 C016 C017 H01N 110.0 . . ?
 H01M C017 H01N 108.4 . . ?
 O00D C018 C015 107.9(4) . . ?
 O00D C018 H01O 110.1 . . ?
 O00D C018 H01P 110.1 . . ?
 C015 C018 H01O 110.1 . . ?
 C015 C018 H01P 110.1 . . ?
 H01O C018 H01P 108.4 . . ?
 C3 C2 H2 120.0 . . ?
 C3 C2 C1 120.0 . . ?
 C1 C2 H2 120.0 . . ?
 C2 C3 H3 120.0 . . ?
 C2 C3 C9 120.0 . . ?
 C9 C3 H3 120.0 . . ?
 C3 C9 H9 120.0 . . ?
 C11 C9 C3 120.0 . . ?
 C11 C9 H9 120.0 . . ?
 C9 C11 H11 120.0 . . ?
 C6 C11 C9 120.0 . . ?
 C6 C11 H11 120.0 . . ?
 C11 C6 H6 120.0 . . ?
 C11 C6 C1 120.0 . . ?
 C1 C6 H6 120.0 . . ?
 C2 C1 H1 120.0 . . ?
 C6 C1 C2 120.0 . . ?
 C6 C1 H1 120.0 . . ?
 C12 C4 H4 120.0 . . ?
 C12 C4 C8 120.0 . . ?
 C8 C4 H4 120.0 . . ?
 C4 C12 H12 120.0 . . ?
 C4 C12 C10 120.00(6) . . ?
 C10 C12 H12 120.0 . . ?
 C12 C10 H10 120.0 . . ?
 C5 C10 C12 120.0 . . ?
 C5 C10 H10 120.0 . . ?
 C10 C5 H5 120.0 . . ?
 C10 C5 C7 120.0 . . ?
 C7 C5 H5 120.0 . . ?
 C5 C7 H7 120.0 . . ?
 C8 C7 C5 120.0 . . ?
 C8 C7 H7 120.0 . . ?
 C4 C8 H8 120.0 . . ?
 C7 C8 C4 120.0 . . ?
 C7 C8 H8 120.0 . . ?

loop_
  _geom_torsion_atom_site_label_1
  _geom_torsion_atom_site_label_2
  _geom_torsion_atom_site_label_3
  _geom_torsion_atom_site_label_4
  _geom_torsion
  _geom_torsion_site_symmetry_1
  _geom_torsion_site_symmetry_2
  _geom_torsion_site_symmetry_3
  _geom_torsion_site_symmetry_4
  _geom_torsion_publ_flag
 Eu01 O002 C00F O003 74.0(3) 1_656 . . . ?
 Eu01 O002 C00F O003 -93.4(3) 3_666 . . . ?
 Eu01 O002 C00F C00E 88.7(3) 3_666 . . . ?
 Eu01 O002 C00F C00E -103.9(2) 1_656 . . . ?
 Eu01 O003 C00F O002 27.8(5) 3_766 . . . ?
 Eu01 O003 C00F C00E -154.3(2) 3_766 . . . ?
 Eu01 O004 C00H O006 62.2(5) 1_455 . . . ?
 Eu01 O004 C00H C00N -121.4(3) 1_455 . . . ?
 Eu01 O005 C00L O007 45.6(5) 1_655 . . . ?
 Eu01 O005 C00L C00P -133.4(3) 1_655 . . . ?
 Eu01 O006 C00H O004 24.2(5) . . . . ?
 Eu01 O006 C00H C00N -152.2(2) . . . . ?
 Eu01 O007 C00L O005 35.3(6) . . . . ?
 Eu01 O007 C00L C00P -145.7(3) . . . . ?
 O004 C00H C00N C00R -16.6(4) . . . . ?
 O004 C00H C00N C00S 168.8(3) . . . . ?
 O005 C00L C00P C00T -17.0(5) . . . . ?
 O005 C00L C00P C00Y 162.0(3) . . . . ?
 O006 C00H C00N C00R 160.0(3) . . . . ?
 O006 C00H C00N C00S -14.6(4) . . . . ?
 O007 C00L C00P C00T 163.9(3) . . . . ?
 O007 C00L C00P C00Y -17.1(5) . . . . ?
 O008 C00X C011 C00W -71.2(5) . . . . ?
 O009 C00O C00Q O00B 1.3(5) . . . . ?
 O009 C00O C00Q C00S -177.1(3) . . . . ?
 O009 C00O C00U C00R 179.7(3) . . . . ?
 O00A C00J C00K O008 -3.1(5) . . . . ?
 O00A C00J C00K C00I 173.7(3) . . . . ?
 O00A C00J C00M C00G -175.7(3) . . . . ?
 O00A C012 C015 C018 70.2(5) . . . . ?
 O00B C00Q C00S C00N 178.5(3) . . . . ?
 O00B C013 C014 C013 72.2(6) . . . 4_575 ?
 O00C C00V C00Z O00D 0.9(5) . . . . ?
 O00C C00V C00Z C010 -178.7(4) . . . . ?
 O00C C00W C011 C00X 72.6(5) . . . . ?
 O00D C00Z C010 C00Y -179.4(4) . . . . ?
 C00E C00G C00M C00J 1.8(5) . . . . ?
 C00E C00I C00K O008 178.8(3) . . . . ?
 C00E C00I C00K C00J 2.3(5) . . . . ?
 C00F C00E C00G C00M 168.2(3) . . . . ?
 C00F C00E C00I C00K -170.4(3) . . . . ?
 C00G C00E C00F O002 18.7(4) . . . . ?
 C00G C00E C00F O003 -159.3(3) . . . . ?
 C00G C00E C00I C00K 3.1(5) . . . . ?
 C00H C00N C00R C00U -172.1(3) . . . . ?
 C00H C00N C00S C00Q 174.5(3) . . . . ?
 C00I C00E C00F O002 -168.0(3) . . . . ?
 C00I C00E C00F O003 14.0(4) . . . . ?
 C00I C00E C00G C00M -5.2(5) . . . . ?
 C00J O00A C012 C015 172.9(3) . . . . ?
 C00K O008 C00X C011 -179.8(3) . . . . ?
 C00K C00J C00M C00G 3.6(5) . . . . ?
 C00L C00P C00T C00V 179.3(3) . . . . ?
 C00L C00P C00Y C010 -177.6(4) . . . . ?
 C00M C00J C00K O008 177.5(3) . . . . ?
 C00M C00J C00K C00I -5.7(5) . . . . ?
 C00N C00R C00U C00O -1.8(5) . . . . ?
 C00O O009 C017 C016 179.9(4) . . . . ?
 C00O C00Q C00S C00N -3.2(5) . . . . ?
 C00P C00T C00V O00C 178.5(4) . . . . ?
 C00P C00T C00V C00Z -1.9(6) . . . . ?
 C00P C00Y C010 C00Z -1.7(6) . . . . ?
 C00Q O00B C013 C014 -178.2(3) . . . . ?
 C00Q C00O C00U C00R -1.6(5) . . . . ?
 C00R C00N C00S C00Q -0.1(5) . . . . ?
 C00S C00N C00R C00U 2.6(5) . . . . ?
 C00T C00P C00Y C010 1.5(6) . . . . ?
 C00T C00V C00Z O00D -178.8(3) . . . . ?
 C00T C00V C00Z C010 1.7(6) . . . . ?
 C00U C00O C00Q O00B -177.5(3) . . . . ?
 C00U C00O C00Q C00S 4.0(5) . . . . ?
 C00V O00C C00W C011 179.8(3) . . . . ?
 C00V C00Z C010 C00Y 0.1(7) . . . . ?
 C00W O00C C00V C00T -11.4(6) . . . . ?
 C00W O00C C00V C00Z 169.0(3) . . . . ?
 C00X O008 C00K C00I 20.1(5) . . . . ?
 C00X O008 C00K C00J -163.2(3) . . . . ?
 C00Y C00P C00T C00V 0.3(5) . . . . ?
 C00Z O00D C018 C015 177.5(4) . . . . ?
 C012 O00A C00J C00K 179.9(3) . . . . ?
 C012 O00A C00J C00M -0.8(5) . . . . ?
 C012 C015 C018 O00D -75.4(6) . . . . ?
 C013 O00B C00Q C00O 166.5(3) . . . . ?
 C013 O00B C00Q C00S -15.1(5) . . . . ?
 C017 O009 C00O C00Q -171.3(4) . . . . ?
 C017 O009 C00O C00U 7.5(6) . . . . ?
 C017 C016 C017 O009 -72.8(8) 4_575 . . . ?
 C018 O00D C00Z C00V -166.7(4) . . . . ?
 C018 O00D C00Z C010 12.8(6) . . . . ?
 C2 C3 C9 C11 0.0 . . . . ?
 C3 C2 C1 C6 0.0 . . . . ?
 C3 C9 C11 C6 0.0 . . . . ?
 C9 C11 C6 C1 0.0 . . . . ?
 C11 C6 C1 C2 0.0 . . . . ?
 C1 C2 C3 C9 0.0 . . . . ?
 C4 C12 C10 C5 0.0 . . . . ?
 C12 C4 C8 C7 0.0 . . . . ?
 C12 C10 C5 C7 0.0 . . . . ?
 C10 C5 C7 C8 0.0 . . . . ?
 C5 C7 C8 C4 0.0 . . . . ?
 C8 C4 C12 C10 0.0 . . . . ?

loop_
  _refln_index_h
  _refln_index_k
  _refln_index_l
  _refln_F_squared_meas
  _refln_F_squared_sigma
 -5 -41 6 3.06 20.5
 -5 -27 12 10.04 23.21
 -5 -4 17 -10.06 18.24
 -4 -15 13 8.53 17.98
 -3 -16 10 322.97 24.67
 -2 -14 7 631.97 33.86
 -1 -34 -22 -7.13 7.89
 -1 -34 -11 79.87 7.87
 -1 -12 3 1357.94 56.89
 0 49 -7 14.36 17.1
 0 35 -1 5.81 13.89
 1 -4 -23 23.52 17.15
 1 38 -16 6.81 20.81
 1 -3 -11 -7.89 12.54
 1 19 -7 1434.19 62.25
 -6 0 19 21.52 8.52
 -5 -56 -9 1.93 6.68
 -5 -55 -7 -5.16 7.74
 -5 -47 2 -1.8 6.91
 -5 -39 7 -7.09 8.22
 -5 -20 14 14.82 7.88
 -5 8 18 6.34 7.34
 -4 -53 -11 11.06 6.14
 -4 -49 -4 -6.24 7.31
 -4 -45 0 46.33 7.36
 -4 -31 8 231.31 14.16
 -4 -19 12 22.39 6.98
 -4 -3 15 87.74 8.83
 -4 8 16 4.77 5.9
 -4 22 16 2.82 6.09
 -3 -49 -14 -0.23 4.82
 -3 -36 2 207.19 12.15
 -3 -28 6 20.63 7.7
 -2 -43 -14 1.38 3.75
 -2 -23 4 118.41 9.64
 -1 -30 -27 0.51 4.43
 -1 -31 -26 3.02 4.22
 -1 -32 -25 -2.72 3.86
 0 -13 -30 -3.95 5.96
 0 -15 -29 6.08 5.66
 0 54 -12 -4.37 6.84
 0 49 -7 9.55 7.11
 0 46 -5 10.88 7.54
 1 6 -27 2.31 7.08
 1 2 -26 79.77 8.5
 1 -1 -25 3.33 7.9
 1 -3 -24 3.03 7.63
 1 -7 -20 145.31 9.05
 1 38 -19 44.36 7.9
 1 26 -8 529.25 24.06
 1 11 -7 115.51 7.57
 1 20 -7 9.84 7.89
 -6 1 19 0.67 9.07
 -5 -53 -4 1.75 7.75
 -5 -48 1 11.52 7.98
 -5 -44 4 4.74 8.72
 -5 -32 10 5.94 9.52
 -5 -15 15 -1.54 10.16
 -5 -10 16 64.91 10.43
 -5 -3 17 28.59 9.14
 -5 9 18 55.61 9.18
 -5 10 18 7.76 8.6
 -4 -48 -3 32.95 7.93
 -4 -47 -2 3.86 7.36
 -4 -46 -1 0.36 7.58
 -4 -42 2 -3.92 8.88
 -4 -39 4 -2.29 8.13
 -4 -33 7 50.84 9.52
 -4 9 16 75.13 8.14
 -4 10 16 10.56 6.91
 -4 21 16 74.92 8.08
 -3 -49 -17 -7.87 4.32
 -3 -49 -15 3.83 4.74
 -3 -39 0 0.71 6.97
 -3 -11 11 125.12 10.52
 -3 2 13 22.85 6.9
 -2 -42 -11 -1.38 4.64
 -2 -41 -9 2.24 5.15
 -2 -4 9 33.71 7.48
 -2 4 10 11.05 6.15
 -1 -29 -28 5.67 4.77
 -1 -15 2 43.78 5.27
 -1 46 2 42.41 6.61
 -1 -8 4 43.14 5.61
 -1 39 4 51.53 5.52
 0 -8 -32 -3.9 7.82
 0 -11 -31 0 7.18
 0 -17 -28 9.93 6.38
 0 -21 -25 43.69 6.39
 0 -22 -24 41.59 6.11
 0 -24 -21 133.98 8.26
 0 55 -13 5.17 8.19
 0 53 -10 15.27 9.02
 0 52 -9 19.67 8.27
 0 48 -6 77.78 9.32
 0 44 -4 4.41 6.86
 0 39 -2 100.44 8.47
 0 31 0 0.4 6.37
 0 24 1 1186.67 48.54
 1 10 -28 3.31 9.23
 1 11 -28 5.62 8.28
 1 12 -28 7.78 8.8
 1 4 -27 11.42 8.89
 1 5 -27 54.72 8.71
 1 1 -26 1.65 7.76
 1 -8 -19 14.38 6.18
 1 39 -19 7.89 9.8
 1 -8 -18 155.23 9.71
 1 39 -18 -1.71 8.52
 1 -8 -17 57.89 7.04
 1 39 -17 1.66 8.64
 1 -8 -16 47.74 6.36
 1 1 -9 15.6 5.67
 1 4 -8 494.3 21.49
 1 27 -8 352.37 17.86
 1 10 -7 6.7 5.62
 1 21 -7 930.84 39.17
 -6 2 19 18.91 10.59
 -5 -52 -3 8.17 8.64
 -5 -50 -1 13.47 8.81
 -5 -49 0 0 8.77
 -5 -42 5 5.2 9.79
 -5 -29 11 47.61 11.34
 -5 -26 12 23.27 11.3
 -5 -23 13 10.67 9.6
 -5 -19 14 -3.37 10.86
 -5 11 18 8.81 9.23
 -5 12 18 4.45 9.34
 -5 13 18 5.57 9.12
 -4 -52 -9 3.39 6.99
 -4 -51 -7 1.7 7.14
 -4 -37 5 -2.14 10.21
 -4 -28 9 32.68 9.04
 -4 -25 10 0 9.46
 -4 -22 11 167 12.3
 -4 -14 13 128.02 11.8
 -4 -2 15 13.69 9.15
 -4 11 16 23.05 7.74
 -4 12 16 19.53 7.82
 -4 20 16 2.58 6.96
 -3 -49 -16 1.93 4.95
 -3 -46 -7 31.67 7.19
 -3 -34 3 70.98 9.22
 -3 -32 4 8.16 8.39
 -3 -30 5 2.38 8.96
 -3 -25 7 38.82 9.41
 -3 -19 9 8.85 8.29
 -3 3 13 515.13 23.12
 -2 -43 -18 -0.29 2.37
 -2 -34 -2 117.61 9.18
 -2 -31 0 310.1 15.45
 -2 -20 5 75.3 9.65
 -2 -17 6 5.34 7.73
 -1 -20 0 34.24 5.8
 -1 43 3 2.68 5.37
 -1 -3 5 2785.14 111.62
 -1 4 6 14.71 4.07
 0 -20 -26 -0.51 5.66
 0 -25 -18 0.96 3.99
 0 -25 -17 1.6 3.64
 0 54 -11 -0.41 9.1
 0 51 -8 1.94 9.21
 0 42 -3 0.86 7.35
 1 8 -28 1.1 8.87
 1 9 -28 12.02 9.23
 1 -2 -25 95.82 10.04
 1 -4 -24 37.62 8.7
 1 -5 -23 72.06 9.54
 1 -7 -21 236.81 12.98
 1 40 -18 30.36 10.72
 1 -7 -14 733.6 31.1
 1 -5 -12 188.85 10.43
 1 9 -7 303.75 14.69
 1 22 -7 1.93 8.48
 -6 3 19 12.5 9.65
 -5 -56 -10 4.64 8.64
 -5 -54 -6 4.16 8.44
 -5 -45 3 18.48 9.69
 -5 -40 6 18.64 10.97
 -5 -34 9 2.06 10.3
 -5 -9 16 15.39 11.29
 -5 -2 17 17.6 10.8
 -5 14 18 4.91 8.99
 -5 15 18 35.15 9.48
 -4 -53 -12 0.13 6.75
 -4 -18 12 3.62 10.34
 -4 13 16 -0.9 7.44
 -4 14 16 11.44 7.67
 -4 15 16 68.75 8.73
 -4 16 16 -0.39 7.73
 -4 17 16 89.91 8.55
 -4 18 16 3.58 7.63
 -4 19 16 125.09 10.08
 -3 -48 -11 8.65 6.07
 -3 -40 -1 66.21 8.93
 -3 -22 8 311.26 16.7
 -3 -15 10 8.27 9.47
 -2 -43 -15 11.78 4.05
 -2 -25 3 77.42 10.28
 -2 -9 8 485.06 22.12
 -1 -33 -24 29.19 4.58
 -1 -22 -1 22.14 5.87
 0 -9 -32 16.05 8.78
 0 -14 -30 9.49 7.6
 0 -16 -29 9.77 7.1
 0 -19 -27 36.7 7.33
 0 -23 -23 3.74 5.5
 0 -25 -16 2.62 3.51
 0 55 -12 22.51 9.96
 0 50 -7 64.31 10.85
 0 36 -1 685.48 29.4
 1 7 -28 22.6 10.15
 1 3 -27 24.08 9.91
 1 0 -26 69.33 9.63
 1 -8 -20 9.69 6.87
 1 40 -19 11.03 10
 1 40 -17 36.7 10.92
 1 -8 -15 1.93 6.32
 1 39 -14 5.79 11.18
 1 38 -13 27.03 10.07
 1 37 -12 2.7 9.99
 1 -4 -11 70.17 7.71
 1 -2 -10 1270.71 51.91
 1 34 -10 127.68 12.03
 1 28 -8 221.66 13.85
 1 8 -7 50.77 7.75
 1 23 -7 244.38 14.39
 -6 -6 18 7.66 11.45
 -6 4 19 8.09 10.66
 -5 -55 -8 -3.12 9.46
 -5 -38 7 69 11.68
 -5 -36 8 55.19 11.99
 -5 -1 17 9.87 11.38
 -4 -50 -6 0.53 9
 -4 -43 1 45.62 10.07
 -4 -40 3 27.47 10.95
 -4 -30 8 5.64 11.29
 -4 -8 14 32.58 10.68
 -4 -1 15 1.54 9.48
 -3 -47 -9 17.45 7.45
 -3 -45 -6 0.4 7.76
 -3 -41 -2 66.24 9.91
 -3 -37 1 2.04 9
 -3 -10 11 253.55 15.29
 -3 4 13 3.21 8.44
 -3 28 13 3.46 4.52
 -2 -40 -8 103.4 8.33
 -2 -27 2 143.46 12.19
 -2 -13 7 48.88 9.14
 -2 -3 9 758.58 32.4
 -2 5 10 1019.26 42.25
 -1 -35 -20 0 2.43
 -1 -27 -4 14.84 6.37
 0 -12 -31 16.81 9.08
 0 -25 -19 2.34 4.43
 0 54 -10 7.4 11.21
 0 53 -9 9.08 10.91
 0 47 -5 36.17 9.39
 0 45 -4 160.5 11.74
 0 32 0 11.34 7.59
 0 25 1 37.47 6.04
 1 5 -28 19.94 10.74
 1 6 -28 0 10.43
 1 2 -27 30.85 9.91
 1 -1 -26 2.12 9.76
 1 -3 -25 4.87 9.15
 1 -6 -23 -1.32 8.91
 1 -7 -22 138.77 11.39
 1 -9 -18 -1.45 7.33
 1 41 -18 4.41 10.69
 1 36 -11 143.07 13
 1 0 -9 1809.03 73.25
 1 3 -8 1010.45 41.75
 1 24 -7 -5.71 10.18
 -6 -5 18 6.77 11.54
 -6 5 19 14.09 10.74
 -5 -53 -5 14.48 10.43
 -5 -46 2 2.55 10.2
 -5 -43 4 13.51 10.49
 -5 -31 10 59.54 12.09
 -5 -22 13 39.1 12.32
 -5 -18 14 2.62 13.2
 -5 -8 16 11.32 11.73
 -4 -53 -13 0.64 7.44
 -4 -44 0 6.95 10.42
 -4 -21 11 3.61 10.44
 -4 -13 13 4 11.04
 -3 -44 -5 2.26 8.84
 -3 -42 -3 2.02 9.78
 -3 -27 6 38.77 10.44
 -2 -43 -17 3.34 3.27
 -2 -43 -16 3.01 3.61
 -2 -35 -3 28.29 7.88
 0 -10 -32 0.6 9.97
 0 -18 -28 -1.43 7.44
 0 55 -11 23.04 10.73
 0 52 -8 38.2 11.94
 0 49 -6 8.15 10.69
 0 43 -3 190.61 12.58
 0 40 -2 19.29 8.7
 1 4 -28 0 10.45
 1 1 -27 1.72 10.1
 1 -5 -24 7.76 9.71
 1 -8 -21 1.16 8.09
 1 -9 -19 46.75 8.22
 1 -9 -17 34.99 7.64
 1 40 -14 -6.99 12.11
 1 39 -13 5.69 10.91
 1 38 -12 100.27 12.27
 1 35 -10 16.16 9.97
 1 7 -7 1801.16 72.97
 1 25 -7 6.42 11.1
 -6 6 19 2.84 10.4
 -5 -47 1 -2.75 10.53
 -5 -33 9 18.32 11.67
 -5 -28 11 -3.23 11.47
 -5 -25 12 2.97 11.86
 -5 0 17 37.51 11.56
 -4 -52 -10 9.03 8.69
 -4 -51 -8 5.94 9.39
 -4 -38 4 134.31 13.54
 -4 -36 5 71.91 11.91
 -4 -34 6 26.2 10.5
 -4 -32 7 9.84 10.55
 -4 -27 9 54.43 11.01
 -4 -24 10 149.86 13.17
 -4 -17 12 40.88 11.12
 -4 0 15 69.55 10.11
 -3 -43 -4 66.51 10.64
 -3 -35 2 12.24 9.39
 -3 -18 9 9.52 9.77
 -3 -14 10 431.06 21.37
 -3 5 13 795.44 34.2
 -2 -32 -1 5.45 7.84
 -2 -22 4 222.42 13.88
 -2 -8 8 42.85 9.01
 -2 6 10 18.73 8.02
 -1 5 6 4329.18 172.68
 0 -15 -30 -2.18 8.53
 0 56 -12 -1.59 10.52
 0 51 -7 1.53 10.98
 0 37 -1 0.87 7.86
 0 26 1 614.59 26.2
 1 8 -29 -0.99 10.98
 1 3 -28 23.31 10.74
 1 0 -27 23.61 10.34
 1 -2 -26 54.53 10.6
 1 -4 -25 25.44 10.03
 1 -9 -20 71.77 8.8
 1 -9 -16 390.68 18.33
 1 41 -15 28.85 11.8
 1 -8 -14 114.41 9.82
 1 37 -11 8.56 9.84
 1 33 -9 111.15 11.78
 1 26 -7 19.62 10.28
 -6 -4 18 12.06 10.74
 -6 7 19 14.8 10.64
 -5 -55 -9 3.84 10.16
 -5 -54 -7 5.72 10.19
 -5 -52 -4 -4.45 10.23
 -5 -48 0 14.16 10.63
 -5 -41 5 22.31 11.1
 -5 -21 13 30.83 12.21
 -5 -7 16 41.27 11.58
 -5 1 17 -1.31 11.32
 -4 -48 -4 23.61 9.97
 -4 -46 -2 24.07 9.94
 -4 -45 -1 17.22 10.06
 -4 -41 2 44.44 11.03
 -4 -7 14 157.01 12.77
 -3 -48 -12 14.65 7.45
 -3 -38 0 115.13 11.02
 -3 -31 4 223.62 14.75
 -3 -29 5 290.76 16.42
 -3 -24 7 189.87 12.99
 -3 -21 8 45.94 10.46
 -3 6 13 3.7 8.29
 -3 27 13 31.86 6.05
 -2 -39 -7 20.88 6.99
 -2 -36 -4 68.87 8.74
 -2 -19 5 194.98 13.09
 -2 -16 6 119.75 10.91
 -1 -17 1 877.12 36.28
 -1 47 2 14.33 7.81
 -1 -11 3 31.27 7.02
 -1 -7 4 172.56 9.99
 -1 40 4 96.59 7.54
 -1 35 5 102.27 6.43
 0 -13 -31 0.89 9.37
 0 -17 -29 3.29 8.29
 0 -21 -26 29.89 7.64
 0 -22 -25 6.33 6.63
 0 -25 -20 2.26 5.3
 0 -25 -15 2.4 3.15
 0 55 -10 10.82 10.27
 0 48 -5 16.21 10.01
 0 -13 -4 2.11 1.5
 0 46 -4 1.02 8.24
 0 33 0 -4.8 7.63
 1 7 -29 27.98 11.15
 1 -3 -26 -3.66 9.77
 1 -6 -24 -2.41 9.62
 1 -7 -23 54.49 10.12
 1 -8 -22 4.53 8.84
 1 42 -16 9.93 11.22
 1 41 -14 44.69 12.19
 1 40 -13 12.48 11.28
 1 39 -12 11.87 10.97
 1 -3 -10 113.01 8.55
 1 36 -10 189 13.92
 1 2 -8 2292.97 92.37
 1 6 -7 51.3 7.26
 1 16 -6 57.38 8.66
 1 17 -6 1481.73 60.7
 1 18 -6 0.78 8.44
 -6 -3 18 1.91 10.74
 -6 8 19 0.64 10.16
 -5 -51 -3 -9.42 10.46
 -5 -50 -2 7.12 9.28
 -5 -49 -1 -5.21 10.18
 -5 -44 3 -0.02 10.34
 -5 -39 6 9.37 11.34
 -5 -35 8 9.45 11.19
 -5 -30 10 -1.2 11.7
 -5 -17 14 2.09 11.86
 -4 -47 -3 0 9.39
 -4 -29 8 161.02 12.8
 -4 -20 11 22.1 10.27
 -4 -12 13 251.16 15.58
 -4 1 15 5.07 9.22
 -3 -9 11 358.37 18.83
 -3 -3 12 274.48 15.93
 -2 -41 -10 23.26 7.14
 -2 -38 -6 14.21 7.57
 -2 -37 -5 1.36 7.75
 -2 -12 7 284.52 15.55
 -2 -2 9 75.26 8.78
 -2 7 10 814.18 34.25
 -1 -35 -14 16.33 2.51
 -1 -33 -10 93.89 5.73
 -1 -14 2 1256.87 51.24
 -1 44 3 0.23 7.36
 -1 -2 5 1995.8 80.29
 0 -11 -32 4.31 9.97
 0 -20 -27 -3.47 7.64
 0 -23 -24 9.85 6.42
 0 56 -11 0 10.72
 0 54 -9 -4.59 10.56
 0 53 -8 0.99 10.56
 0 50 -6 56.97 11.51
 0 41 -2 182.79 12.15
 1 5 -29 33.65 10.98
 1 6 -29 4.86 10.61
 1 2 -28 7.25 10.61
 1 -1 -27 2.99 10.13
 1 -5 -25 6 9.74
 1 -9 -21 120.52 10.58
 1 -10 -18 337.36 16.66
 1 43 -17 11.88 12.05
 1 -9 -15 310.75 15.29
 1 42 -15 -0.71 11.1
 1 -5 -11 1.4 7.32
 1 38 -11 181.66 13.54
 1 -1 -9 16.45 6.96
 1 34 -9 129.94 11.82
 1 13 -6 196.18 11.55
 1 14 -6 381.1 18.19
 1 15 -6 343.13 16.77
 1 19 -6 1792.64 73.06
 1 20 -6 36.73 9.27
 -6 9 19 13.02 10.6
 -6 10 19 12.64 10.42
 -5 -27 11 28.61 12.39
 -5 -24 12 21.02 12.32
 -5 -6 16 2.92 11.44
 -5 2 17 13.46 11.08
 -4 -52 -11 10.32 9.1
 -4 -50 -7 2.04 9.37
 -4 -42 1 1.18 10.26
 -4 -39 3 12.58 11.23
 -4 -26 9 61.02 10.48
 -4 -16 12 80.46 12.17
 -4 -6 14 -6.22 10.69
 -4 2 15 12.11 9.6
 -3 -47 -10 15.2 8.45
 -3 -39 -1 34.88 9.3
 -3 -17 9 11.31 10
 -3 7 13 585.61 26.03
 -2 -30 0 10.22 8.47
 -2 -24 3 102.95 10.87
 -2 26 10 6.07 3.48
 -1 -28 -5 273.36 13.47
 0 -9 -33 2.71 10.46
 0 -19 -28 23.27 8.38
 0 57 -12 20.15 10.92
 0 52 -7 36.72 11.31
 0 44 -3 -3.55 8.68
 0 38 -1 254.01 14.15
 0 27 1 126.89 9.2
 1 4 -29 0 10.81
 1 1 -28 3.17 10.22
 1 -2 -27 27.86 10.26
 1 -4 -26 37.52 10.06
 1 -7 -24 22.38 9.29
 1 -8 -23 9.05 9.49
 1 -10 -19 188.65 11.77
 1 -10 -17 193.74 11.81
 1 43 -16 16.56 10.99
 1 43 -15 31.18 11.74
 1 42 -14 6.31 10.89
 1 41 -13 30.17 11.41
 1 40 -12 42.85 11.78
 1 37 -10 3.66 9.53
 1 35 -9 67.27 10.56
 1 32 -8 13.83 9.36
 1 12 -6 933.7 38.87
 1 21 -6 902.53 38.48
 -6 -9 17 -0.47 9.91
 -6 -2 18 67.39 11.74
 -5 -55 -10 2.65 10.22
 -5 -53 -6 8.37 10.08
 -5 -45 2 12.05 10.47
 -5 -42 4 -3.29 10.39
 -5 -32 9 1.02 11.4
 -5 -20 13 3.42 11.96
 -5 -16 14 48.35 11.99
 -5 3 17 32.54 11.52
 -4 -37 4 0 11.3
 -4 -31 7 125.69 12.63
 -4 -23 10 0.91 9.97
 -4 -11 13 7.83 10.17
 -3 -48 -13 17.82 7.68
 -3 -45 -7 17.97 9.04
 -3 -36 1 229.52 14.14
 -3 -26 6 115.98 11.59
 -3 -13 10 52.01 10.9
 -3 -2 12 21.79 9.54
 -3 8 13 46.87 8.45
 -3 26 13 12.8 6.26
 -2 -33 -2 20.15 8.2
 -2 -28 1 20.8 8.98
 -2 -26 2 9.22 9.88
 -2 -7 8 598.09 26.26
 -2 8 10 73.22 8.6
 -1 -31 -27 -0.13 5.97
 -1 -34 -23 1.1 4.11
 -1 -25 -3 -1.88 6.33
 -1 28 6 1.75 2.87
 0 -12 -32 4.99 9.82
 0 -14 -31 6.33 9.27
 0 -16 -30 9.96 8.6
 0 -24 -23 74.33 8.04
 1 0 -28 10.81 10.31
 1 -6 -25 4.35 9.39
 1 -9 -22 70.56 10.17
 1 -10 -20 31.2 8.05
 1 44 -17 -0.06 11.95
 1 -10 -16 272.68 14.03
 1 44 -16 3.5 11.11
 1 39 -11 0.32 9.97
 1 5 -7 2380.44 95.85
 1 11 -6 300.38 14.7
 1 22 -6 82.23 10.31
 1 23 -6 104.03 10.88
 -6 -1 18 1.37 11.34
 -5 -54 -8 3.76 10.2
 -5 -46 1 2.3 10.17
 -5 -40 5 8.72 11.45
 -5 -11 15 5.07 12.09
 -5 -5 16 85.19 12.39
 -5 4 17 6.06 10.99
 -4 -51 -9 2.79 9.28
 -4 -43 0 51.31 10.77
 -4 -33 6 36.5 10.91
 -4 -5 14 109.9 11.49
 -4 3 15 81.69 10.34
 -3 -40 -2 9.92 9.46
 -3 -23 7 106.22 11.86
 -3 -20 8 26.06 10.02
 -3 -8 11 59.62 10.75
 -3 9 13 110.36 9.66
 -2 -15 6 28.71 8.94
 -2 -1 9 184.14 11.32
 -1 -32 -26 3.23 5.62
 -1 -19 0 1305.25 53.18
 0 -18 -29 1.4 8.19
 0 57 -11 10.5 10.72
 0 -22 -10 119.7 5.49
 0 56 -10 -0.24 10.45
 0 55 -9 11.58 10.62
 0 54 -8 0.07 10.64
 0 51 -6 6.59 10.88
 0 49 -5 8.44 10.6
 0 47 -4 62.15 10.58
 0 34 0 197.22 11.03
 1 3 -29 13.33 10.94
 1 -3 -27 12.07 9.6
 1 -10 -21 13.25 8.42
 1 44 -15 1.95 10.97
 1 -9 -14 310.77 15.62
 1 43 -14 36.86 12.2
 1 -8 -13 102.87 9.29
 1 42 -13 6 11.35
 1 41 -12 16.33 11.53
 1 38 -10 175.03 12.99
 1 36 -9 164.71 13.31
 1 1 -8 240.66 12.37
 1 33 -8 99.35 11.25
 1 24 -6 120.8 11.42
 -6 -8 17 8.48 11.67
 -5 -52 -5 -5.6 10.03
 -5 -38 6 28.3 10.76
 -5 -34 8 22.86 11.38
 -5 -29 10 51.82 12.63
 -5 -26 11 -0.35 11.67
 -5 -23 12 29.26 12.43
 -5 5 17 61.37 11.31
 -4 -52 -12 13.96 9.26
 -4 -49 -6 -2.46 9.46
 -4 -40 2 23.86 10.9
 -4 -28 8 7.25 9.63
 -4 -19 11 -0.22 9.91
 -4 -15 12 0.83 11.68
 -4 4 15 4.8 9.13
 -3 -44 -6 0 9.11
 -3 -34 2 171.41 12.91
 -3 -28 5 9.26 9.06
 -3 25 13 1.56 6.2
 -2 -21 4 148.31 11.7
 -2 9 10 586.04 25.45
 -1 -23 -2 56.4 7.32
 0 -10 -33 -0.19 10.52
 0 45 -3 133.94 11.15
 0 42 -2 6.89 8.4
 0 28 1 508.97 22.3
 1 2 -29 0.32 10.7
 1 -1 -28 1.31 10.29
 1 -5 -26 2.83 9.34
 1 -8 -24 16.37 9.23
 1 45 -17 8.38 10.6
 1 45 -16 1.96 9.61
 1 40 -11 50.44 10.54
 1 -4 -10 931.54 38.54
 1 -2 -9 1122.11 45.99
 1 30 -7 33.79 9.53
 1 10 -6 215.04 11.62
 1 25 -6 31.41 10.03
 -6 0 18 70.39 11.68
 -5 -51 -4 1.9 10.19
 -5 -48 -1 17.31 10.45
 -5 -47 0 1.12 10.42
 -5 -43 3 25.04 11.68
 -5 -19 13 41.14 12.08
 -5 -15 14 3.51 11.79
 -5 -10 15 109.35 13.65
 -5 -4 16 19.75 12.28
 -5 6 17 5.84 11.21
 -4 -48 -5 22.54 9.68
 -4 -44 -1 8.27 9.99
 -4 -25 9 6.77 10.15
 -4 -22 10 125.28 12.43
 -4 -10 13 181.52 14.2
 -4 -4 14 24.07 10.29
 -3 -48 -14 9.68 7.66
 -3 -46 -9 0 8.62
 -3 -43 -5 14.67 9.66
 -3 -42 -4 3.24 9.34
 -3 -41 -3 74.54 10.67
 -3 -37 0 -1.3 8.81
 -3 -30 4 4.67 10.07
 -3 -16 9 311.02 17.18
 -3 -12 10 185.44 13.34
 -3 -1 12 22.78 9.16
 -3 10 13 59.21 8.67
 -2 -42 -13 5.76 6.16
 -2 -40 -9 47.87 8.19
 -2 -34 -3 100.04 9.3
 -2 -18 5 191.81 12.5
 -2 -11 7 67.15 9.29
 -2 25 10 34.16 4.3
 -1 -32 -9 -2.48 5.08
 -1 -29 -6 161.16 9.19
 -1 -21 -1 941.96 38.85
 0 -13 -32 2.03 9.64
 0 -15 -31 5.08 9.25
 0 -21 -27 14.98 7.54
 0 -22 -26 0 7.07
 0 -23 -25 14.22 7.26
 0 53 -7 -2.48 10.64
 0 39 -1 42.05 8.38
 1 1 -29 -7.61 10.6
 1 -2 -28 5.79 10.21
 1 -4 -27 12.51 9.58
 1 -7 -25 -0.77 9.19
 1 -10 -22 8.33 9.14
 1 -11 -19 14.5 7.35
 1 -11 -18 7.15 7.52
 1 -10 -15 68.38 7.98
 1 45 -15 36.04 11.38
 1 44 -14 7.61 11.54
 1 43 -13 46.83 11.77
 1 42 -12 16.27 11.63
 1 -6 -11 61.1 7.8
 1 39 -10 2.67 9.3
 1 37 -9 6.37 10.09
 1 34 -8 46.11 9.95
 1 4 -7 78.95 7.94
 1 31 -7 553.26 25.44
 1 9 -6 708.69 29.9
 -6 -7 17 6.41 11.81
 -6 1 18 4.38 10.46
 -5 -53 -7 -3.43 10.08
 -5 -49 -2 4.78 10.2
 -5 -31 9 48.55 13.25
 -4 -50 -8 3.43 9.43
 -4 -47 -4 10.09 9.69
 -4 -46 -3 14.26 9.91
 -4 -45 -2 3.93 9.95
 -4 -38 3 82.05 11.68
 -4 -30 7 9.17 9.94
 -4 5 15 277.77 15.69
 -3 -47 -11 8.16 8.12
 -3 -25 6 6.28 9.14
 -3 11 13 -1.02 8.13
 -3 24 13 8.75 6.65
 -2 -31 -1 143.68 10.53
 -2 -6 8 86.44 9.14
 -2 10 10 7.09 7.55
 -1 -33 -25 9.26 5.17
 -1 -35 -21 2.99 3.25
 -1 -10 3 1229.23 50.2
 -1 45 3 0.36 7.23
 -1 -6 4 1045.97 42.84
 -1 41 4 13.46 6.42
 -1 -1 5 186.91 10.29
 -1 36 5 107.58 7.19
 0 -11 -33 -1.96 10.23
 0 -17 -30 5.56 8.34
 0 -20 -28 1.1 7.72
 0 -25 -22 15.03 6.6
 0 58 -11 -7.64 10.68
 0 57 -10 12.52 11.11
 0 56 -9 0.65 10.44
 0 50 -5 12.41 10.72
 0 48 -4 5.47 9.98
 0 35 0 -1.71 7.46
 0 29 1 20.27 7.71
 1 4 -30 0 10.77
 1 0 -29 5.4 10.57
 1 -6 -26 -0.01 9.19
 1 -11 -20 16.81 7.68
 1 -11 -17 12.51 7.26
 1 46 -16 5.49 10.77
 1 41 -11 0.41 10.98
 1 35 -8 67.25 10.77
 -6 2 18 60.74 11.97
 -5 -54 -9 -5.74 10.1
 -5 -44 2 -4.09 10.36
 -5 -41 4 17.54 10.44
 -5 -33 8 10.98 11.36
 -5 -28 10 4.23 11.58
 -5 -22 12 8.31 12.33
 -5 -9 15 -0.43 11.26
 -5 -3 16 51.39 11.96
 -5 7 17 111.3 12.54
 -4 -52 -13 5.46 9.01
 -4 -51 -10 -1.61 9.33
 -4 -41 1 58.64 11.03
 -4 -36 4 109.92 12.94
 -4 -32 6 -0.29 10.1
 -4 -18 11 14.99 10.42
 -4 -14 12 306.47 17.9
 -4 -3 14 43.41 10.08
 -4 6 15 22.84 8.96
 -3 -19 8 44.77 10.65
 -3 0 12 30.58 9.57
 -3 12 13 46.8 8.44
 -3 23 13 69.38 7.52
 -2 -23 3 145.06 11.65
 -2 11 10 218.36 11.92
 -1 -34 -12 108.62 5.7
 -1 -31 -8 584.07 24.49
 -1 -30 -7 2.85 5.39
 0 -24 -24 36.66 7.35
 0 55 -8 9.12 10.66
 0 52 -6 20.27 11.05
 0 43 -2 126.92 10.6
 1 3 -30 1.66 10.64
 1 -3 -28 18.77 10.05
 1 -5 -27 48.17 9.9
 1 -8 -25 5.69 8.97
 1 -9 -24 30.62 9.04
 1 -11 -21 20.03 8.52
 1 -11 -16 61.9 7.87
 1 45 -14 38.72 12.24
 1 44 -13 13.4 11.13
 1 43 -12 30.41 11.27
 1 40 -10 66 10.78
 1 38 -9 123.45 11.41
 1 0 -8 4966.76 198.49
 1 32 -7 1.71 9.21
 1 8 -6 286.87 13.98
 -6 -6 17 -1.25 10.97
 -5 -52 -6 4.52 10.14
 -5 -39 5 2.78 11.43
 -5 -37 6 1.9 10.94
 -5 -35 7 4.06 11.03
 -5 -25 11 -0.2 12.08
 -5 -18 13 12.65 11.48
 -5 -14 14 121.78 13.08
 -5 -2 16 40.25 12.06
 -5 8 17 3.33 10.86
 -5 9 17 86.11 12
 -4 -27 8 69.69 10.92
 -4 7 15 297.24 16.17
 -3 -48 -15 9.3 7.23
 -3 -38 -1 59.77 9.51
 -3 -35 1 0.79 9.35
 -3 -22 7 276.71 15.81
 -3 13 13 30.12 8.12
 -3 14 13 19.56 7.62
 -3 22 13 1.6 6.91
 -2 -41 -11 25.1 7.34
 -2 -39 -8 2.73 7.08
 -2 -35 -4 26.29 8.02
 -2 -14 6 1220.78 50.58
 -1 -16 1 1841.37 74.31
 0 -14 -32 1.8 9.6
 0 -19 -29 3.85 8.02
 0 54 -7 7 10.41
 0 46 -3 0.93 9.15
 0 40 -1 162.27 11.13
 1 2 -30 -0.37 10.64
 1 -1 -29 6.26 10.18
 1 -7 -26 7.9 9.21
 1 -10 -23 28.68 9.16
 1 46 -15 -1.5 10.88
 1 -9 -13 310.16 15.36
 1 42 -11 9.63 11.31
 1 36 -8 83.28 10.43
 1 3 -7 896.65 37.1
 -6 -11 16 0.2 11.23
 -6 -5 17 0.48 10.92
 -6 3 18 2.86 10.83
 -5 -45 1 7.91 10.3
 -5 -42 3 -4.51 10.31
 -5 10 17 34.12 11.09
 -4 -52 -14 0 8.77
 -4 -49 -7 -0.25 9.54
 -4 -42 0 -3.21 10.71
 -4 -24 9 31.36 11.02
 -4 -21 10 25.14 10.63
 -3 -48 -16 -3.99 6.93
 -3 -45 -8 18.56 7.78
 -3 -27 5 82.83 10.57
 -3 -15 9 82.24 11.64
 -3 -11 10 1.04 10.56
 -3 -6 11 13.34 10.54
 -3 1 12 27.95 9.27
 -3 15 13 193.37 11.7
 -3 21 13 381.61 17.82
 -2 -36 -5 -0.16 7.64
 -2 -27 1 148.65 11.84
 -2 -25 2 51.77 10.61
 -2 -20 4 90.63 10.27
 -2 -10 7 1396.07 57.47
 -2 12 10 5.05 7.21
 -2 24 10 47.57 5.12
 -1 -26 -4 944.29 39.02
 -1 -13 2 37.86 6.91
 0 -12 -33 -1.92 10.21
 0 -16 -31 5.06 8.78
 0 -26 -19 7.37 5.71
 0 -26 -18 21.73 5.53
 0 -25 -14 9.06 3.46
 0 59 -11 7.33 10.82
 0 58 -10 -3 10.46
 0 57 -9 4.91 10.52
 0 51 -5 6.25 10.73
 0 36 0 665.04 28.73
 0 30 1 7.56 7.65
 1 1 -30 0 10.69
 1 -4 -28 -0.2 9.81
 1 -11 -22 8.22 9.08
 1 47 -16 9.1 10.71
 1 -10 -14 119.75 9.37
 1 46 -14 -1.64 11.29
 1 45 -13 44.89 12.46
 1 44 -12 0.07 11.03
 1 -5 -10 180.68 10.29
 1 41 -10 10.28 10.1
 1 -3 -9 267.61 12.93
 1 39 -9 2.2 9.35
 1 33 -7 160.46 12.29
 -6 4 18 19.02 10.63
 -5 -54 -10 4.5 10.1
 -5 -53 -8 3.06 10.02
 -5 -51 -5 5.87 10.11
 -5 -46 0 5.91 10.2
 -5 -30 9 5.37 11.38
 -5 -21 12 99.74 13.16
 -5 -13 14 -5.6 12.13
 -5 -8 15 24.7 11.34
 -5 -1 16 5.76 11.03
 -5 11 17 9.33 10.75
 -4 -51 -11 -1.01 8.94
 -4 -39 2 6.94 10.58
 -4 -29 7 94.67 11.5
 -4 -17 11 8.08 10.11
 -4 -13 12 16.8 11.05
 -4 -2 14 38.61 10.23
 -4 8 15 5.01 8.74
 -3 -48 -18 2.82 6.3
 -3 -48 -17 0.83 6.55
 -3 -47 -12 10.11 7.92
 -3 -39 -2 47.44 9.29
 -3 -33 2 42.66 9.54
 -3 -29 4 265.61 15.34
 -3 16 13 -0.97 7.38
 -3 17 13 247.41 13.15
 -3 18 13 12.97 7.57
 -3 19 13 350.15 16.73
 -3 20 13 19.66 7.29
 -2 -38 -7 80.5 8.35
 -2 -37 -6 -4.02 7.28
 -2 -32 -2 8.77 8.08
 -2 -17 5 19.4 9.72
 -2 13 10 2.28 7.08
 0 -18 -30 2.27 8.18
 0 -26 -17 107.26 6.72
 0 56 -8 6.16 10.48
 0 53 -6 1.87 10.71
 0 49 -4 -5.83 10.36
 0 44 -2 2.26 8.32
 0 6 1 767.32 30.73
 1 -2 -29 -5.08 10.33
 1 -6 -27 0 9.31
 1 -9 -25 -2.62 8.92
 1 -10 -24 50.66 9.59
 1 -12 -20 54.19 8.4
 1 -12 -19 276.12 14.18
 1 -12 -18 284.19 14.44
 1 -11 -15 218.49 11.86
 1 47 -15 9.11 10.66
 1 43 -11 -3.76 10.68
 1 37 -8 8.47 9.22
 1 34 -7 9.93 9.81
 1 7 -6 2106.67 85.02
 1 29 -6 274.82 15.82
 1 17 -5 485.16 21.67
 1 18 -5 12.67 8.29
 1 19 -5 448.84 20.54
 1 20 -5 250.9 13.78
 -6 -10 16 28.46 11.58
 -6 -4 17 23.41 11.36
 -6 5 18 -1.74 10.69
 -5 -50 -4 6.46 10.33
 -5 -47 -1 -4.63 10.42
 -5 -40 4 -0.58 10.59
 -5 -32 8 5.11 11.66
 -5 -27 10 35.89 12.32
 -5 -24 11 25.33 12.26
 -5 -17 13 40.38 12.1
 -5 12 17 61.61 11.26
 -5 13 17 1.84 10.67
 -4 -50 -9 14.93 9.35
 -4 -43 -1 23.25 10.23
 -4 -37 3 -2.46 10.77
 -4 9 15 127.9 11
 -3 -46 -10 1.17 8.29
 -3 -44 -7 0.68 9.2
 -3 -24 6 105.34 11.73
 -3 -18 8 84.08 11.08
 -2 -42 -14 6.72 6
 -2 -5 8 1638.64 66.81
 -2 23 10 161.66 8.41
 0 -21 -28 17.37 7.74
 0 -22 -27 1.47 7.38
 0 -23 -26 9.48 7.16
 0 -25 -23 7.99 6.66
 0 -26 -20 49.91 6.5
 0 55 -7 9.07 10.45
 0 47 -3 23.89 9.71
 1 -5 -28 19.51 9.59
 1 -8 -26 19.73 9.18
 1 -11 -23 4.91 8.68
 1 -12 -21 12.53 8.56
 1 -12 -17 285.03 14.36
 1 48 -16 1.86 10.69
 1 47 -14 12.67 11.35
 1 46 -13 8.7 11.01
 1 45 -12 41.59 12.09
 1 -7 -11 137.09 9.22
 1 42 -10 18.04 10.98
 1 40 -9 58.08 10.49
 1 30 -6 12.89 9.41
 1 15 -5 707.84 30.05
 1 16 -5 238.8 12.91
 1 21 -5 450.11 20.92
 1 22 -5 460.15 21.35
 -6 6 18 0.93 10.46
 -5 -48 -2 10.89 10.27
 -5 -43 2 18.03 10.47
 -5 -38 5 13.39 11.44
 -5 -34 7 29.48 11.67
 -5 -7 15 1.45 11.58
 -5 0 16 36.5 11.14
 -5 14 17 43.7 11.09
 -5 15 17 42.19 10.88
 -4 -47 -5 3.73 9.57
 -4 -44 -2 9.43 9.71
 -4 -40 1 2.04 10.56
 -4 -35 4 2.94 10.8
 -4 -31 6 89.23 11.39
 -4 -26 8 9.67 9.83
 -4 -20 10 21.56 9.91
 -4 -1 14 2.91 9.34
 -4 10 15 0.38 8.76
 -3 -40 -3 19.46 9.35
 -3 -36 0 143.8 11.54
 -3 -21 7 343.56 18.6
 -3 -10 10 248.95 15.42
 -3 -5 11 540.66 25.06
 -3 2 12 20.68 9.24
 -2 14 10 67.03 7.83
 -1 -34 -24 2.41 5.1
 -1 -18 0 58.49 6.9
 -1 46 3 56.25 8.06
 -1 42 4 38.98 6.86
 -1 0 5 2149.01 86.32
 -1 29 6 280.97 12.06
 0 -13 -33 -3.22 10.18
 0 -15 -32 10 9.43
 0 -17 -31 2.78 8.56
 0 58 -9 5.38 10.46
 0 41 -1 10.05 8.15
 0 37 0 -2.6 7.35
 0 31 1 230.84 12.76
 1 -7 -27 35.68 9.59
 1 48 -15 2.73 10.5
 1 44 -11 3.72 10.71
 1 -1 -8 233.16 11.89
 1 38 -8 76.6 10.11
 1 2 -7 32.37 6.61
 1 35 -7 40.78 9.46
 1 14 -5 1477.87 60.33
 1 23 -5 296.4 15.82
 -6 -3 17 0 10.83
 -6 7 18 9.26 11.3
 -5 -54 -11 -7.15 10.24
 -5 -52 -7 4.99 9.93
 -5 -29 9 41.85 11.94
 -5 -20 12 -1.92 11.28
 -5 1 16 4.78 11.43
 -5 16 17 9.33 10.48
 -5 17 17 88.09 11.74
 -4 -46 -4 7.51 9.75
 -4 -45 -3 0 9.47
 -4 -33 5 20.38 9.69
 -4 -23 9 31.35 11.02
 -4 -12 12 474.57 23.5
 -4 11 15 17.49 8.63
 -3 -43 -6 0.75 8.98
 -3 -42 -5 22.96 9.77
 -3 -41 -4 46.41 9.76
 -3 -14 9 1518.24 63.13
 -2 -40 -10 86.27 8.55
 -2 -22 3 0.86 9.27
 -2 15 10 256.34 13
 -2 22 10 67.93 6.13
 -1 -32 -27 0.29 6.09
 -1 -5 4 920.26 37.94
 -1 37 5 59.75 6.2
 0 -20 -29 7.56 7.87
 0 -24 -25 2.4 7
 0 57 -8 8.21 10.35
 0 54 -6 -1.15 10.53
 0 52 -5 16.07 10.69
 0 50 -4 -0.36 10.59
 1 -12 -22 2.93 8.73
 1 -12 -16 387.92 17.93
 1 48 -14 4.42 10.41
 1 47 -13 23.41 11.56
 1 46 -12 28.72 11.26
 1 43 -10 18.35 10.66
 1 41 -9 47.65 10.83
 1 6 -6 68.02 7.55
 1 31 -6 491.15 23.11
 1 13 -5 37.49 7.74
 1 24 -5 444.12 20.47
 -6 -9 16 3.41 11.42
 -6 -2 17 46.36 11.43
 -6 8 18 14.09 10.78
 -5 -53 -9 1.25 9.86
 -5 -44 1 0 10.11
 -5 -41 3 26.29 10.55
 -5 -26 10 14.58 11.31
 -5 -23 11 17.66 11.15
 -5 -16 13 28.34 11.04
 -5 -6 15 4.98 10.89
 -4 -51 -12 1.49 9.11
 -4 -49 -8 -2.16 9.36
 -4 -16 11 122.38 12.02
 -4 0 14 42.84 9.71
 -4 12 15 -2 8.6
 -3 -34 1 198.88 13.16
 -3 -26 5 -1.67 9.03
 -3 3 12 271.87 15.1
 -2 -33 -3 83.62 8.96
 -2 -30 -1 8.6 8.21
 -2 -13 6 65.88 9.09
 -2 -9 7 1044.23 43.56
 -2 16 10 13.52 7.08
 -2 21 10 686.98 28.54
 -1 -9 3 74.55 7.24
 0 -19 -30 2.36 8.23
 0 45 -2 53.41 9.05
 1 -6 -28 3.35 8.77
 1 -9 -26 8.56 8.59
 1 -10 -25 51.58 9.28
 1 -11 -24 10.98 8.87
 1 49 -15 -1.62 11.19
 1 45 -11 1.63 11.38
 1 39 -8 10.34 9.13
 1 36 -7 7.85 9.32
 1 32 -6 15.63 8.68
 1 12 -5 509.14 22.09
 -6 9 18 9.31 11.12
 -5 -51 -6 0 10.15
 -5 -45 0 -1.92 9.89
 -5 -31 8 11.01 11.24
 -5 2 16 38.87 11.26
 -4 -50 -10 19.48 9.3
 -4 -41 0 63.68 11.04
 -4 -38 2 33.48 10.86
 -4 -28 7 10.43 9.75
 -4 -6 13 0.91 9.45
 -4 13 15 -0.75 8.37
 -4 14 15 -1.56 8.3
 -4 24 15 3.56 8.16
 -3 -47 -13 0 7.72
 -3 -37 -1 4.25 8.56
 -3 -28 4 16.09 9.96
 -2 -24 2 16.32 9.09
 -2 -19 4 408.77 19.4
 -2 -4 8 160.41 10.45
 -2 17 10 148.62 9.27
 -2 18 10 51.38 7.01
 -2 19 10 414.62 18.34
 -2 20 10 15.37 5.92
 -1 -27 -5 51.56 7.3
 -1 -20 -1 78.92 7.17
 0 -14 -33 4.02 10.18
 0 -16 -32 0.52 9.21
 0 -26 -16 191.17 9.09
 0 56 -7 -6.86 10.55
 0 48 -3 5.39 9.51
 0 42 -1 36.26 8.27
 0 32 1 0.32 7.63
 1 0 -31 27.73 10.98
 1 -8 -27 5.95 8.96
 1 -12 -23 31.88 9.21
 1 -13 -20 4.69 7.28
 1 -13 -19 9.03 7.2
 1 -13 -18 0.6 6.95
 1 -11 -14 83.06 8.21
 1 -10 -13 384.58 17.92
 1 48 -13 8.11 10.91
 1 -6 -10 31.33 6.36
 1 -4 -9 987.56 40.54
 -6 -13 15 1.03 12.38
 -6 -8 16 18.95 11.39
 -6 -1 17 -3.52 11.05
 -6 10 18 33.76 10.71
 -5 -50 -5 -5.29 10.07
 -5 -39 4 11.16 10.58
 -5 -33 7 -2.09 11.38
 -5 -19 12 140.98 13.49
 -5 -5 15 -1.41 11.33
 -4 -30 6 1.59 9.93
 -4 -25 8 5.66 9.96
 -4 -19 10 79.75 11.44
 -4 -11 12 0.73 10.77
 -4 1 14 6.56 9.22
 -4 16 15 14.82 8.54
 -4 23 15 12.62 8.87
 -3 -30 3 3.36 9.27
 -3 -23 6 100.02 10.8
 -3 -20 7 123.16 11.68
 -3 -17 8 21.82 10.22
 -3 -9 10 51.56 10.19
 -3 4 12 74 9.31
 -2 -26 1 132.15 11.31
 -2 -16 5 1001.88 41.94
 -1 -33 -26 2.93 5.78
 -1 -35 -22 7.05 3.81
 -1 -22 -2 181.77 10.08
 0 -25 -24 2.7 6.62
 0 53 -5 24.92 10.88
 0 38 0 410.77 19.15
 1 -3 -30 0 10.19
 1 -13 -21 10.77 8.48
 1 50 -15 8.47 11.12
 1 49 -14 4.66 10.5
 1 47 -12 10.03 11.63
 1 44 -10 2.62 11.26
 1 42 -9 -1.75 10.09
 1 40 -8 50.09 9.94
 1 5 -6 5315.03 212.4
 1 33 -6 303.81 16.34
 1 11 -5 177.13 10.39
 -6 11 18 -1.87 10.34
 -6 12 18 42.3 10.8
 -5 -52 -8 5.9 10.28
 -5 -47 -2 0 10.29
 -5 -46 -1 9.02 10.22
 -5 -42 2 -2.7 10.32
 -5 -37 5 1.33 11.47
 -5 -28 9 22.03 11.57
 -5 -15 13 5.11 10.69
 -5 3 16 58.14 11.94
 -4 -51 -13 -3.9 9.11
 -4 -48 -7 1.28 9.38
 -4 -42 -1 -3.52 10.29
 -4 -36 3 74.2 12.23
 -4 -32 5 7.47 10.13
 -4 -22 9 4.11 10.37
 -4 -15 11 -6.82 10.41
 -4 17 15 163.77 11.69
 -4 18 15 1.64 8.71
 -4 19 15 198.1 12.69
 -4 20 15 4.1 8.66
 -4 21 15 80.41 9.65
 -4 22 15 0.06 8.53
 -3 -46 -11 0.89 8.13
 -3 -38 -2 10.73 8.67
 -3 -13 9 72.49 12
 -2 -42 -15 2.34 5.54
 -2 -39 -9 -0.33 7.21
 -2 -34 -4 39.16 8.19
 -1 -15 1 674.36 28.14
 -1 -12 2 2996.59 120.15
 0 -18 -31 -3.32 8.59
 0 -22 -28 8.99 7.49
 0 -23 -27 5.78 7.23
 0 -26 -22 42.46 6.94
 0 55 -6 10.54 10.54
 0 51 -4 10.89 10.41
 0 46 -2 18.73 8.83
 1 -1 -31 3.39 10.63
 1 -10 -26 49.74 9.16
 1 -11 -25 0.85 8.55
 1 -13 -22 4.67 8.77
 1 -13 -17 16.89 6.87
 1 -12 -15 20.45 6.67
 1 46 -11 28.87 11.22
 1 -2 -8 2236.96 90.03
 1 1 -7 90.67 7.53
 1 28 -5 3.63 9.92
 -6 -12 15 18.94 11.35
 -6 -7 16 19.71 11.51
 -6 0 17 71.53 11.87
 -5 -53 -10 3.34 9.87
 -5 -48 -3 6.58 10.2
 -5 -25 10 -5.42 12.55
 -5 -22 11 3.29 11.37
 -5 -4 15 29.7 11.66
 -5 4 16 25.02 10.85
 -4 -43 -2 9.52 9.94
 -4 -39 1 22.45 10.5
 -4 -5 13 140.76 11.81
 -4 2 14 35.79 9.77
 -3 -47 -14 2.1 7.4
 -3 -35 0 20.11 8.87
 -3 5 12 678.62 29.64
 -2 -8 7 420.56 19.39
 -1 -35 -15 20.91 2.61
 -1 -33 -11 13.46 4.23
 -1 43 4 58.07 7.1
 -1 1 5 178.49 9.51
 0 -21 -29 -0.3 7.6
 0 -24 -26 0.06 6.93
 0 33 1 9.47 7.25
 1 -4 -30 -1.96 9.99
 1 -6 -29 -3.79 9.76
 1 -12 -24 49.07 8.42
 1 50 -14 3.88 11.02
 1 49 -13 2.67 10.57
 1 48 -12 25.04 11.05
 1 45 -10 -0.28 10.91
 1 43 -9 68.24 11
 1 41 -8 74.6 10.38
 1 38 -7 6.68 9.24
 1 34 -6 24.3 9.66
 1 10 -5 1156.31 47.43
 1 29 -5 74.51 10.36
 -6 1 17 -4.56 10.76
 -5 -43 1 11.03 10.38
 -5 -40 3 1.87 10.42
 -5 -30 8 15.06 11.3
 -5 -18 12 9.09 10.84
 -5 -14 13 85.53 11.74
 -4 -50 -11 14.62 9.25
 -4 -49 -9 -4.21 9.32
 -4 -46 -5 12.9 9.62
 -4 -45 -4 17.28 9.8
 -4 -44 -3 3.13 9.78
 -4 -27 7 35.81 10.92
 -4 -18 10 0.96 9.84
 -4 -10 12 325.66 18.33
 -3 -39 -3 41.64 9.43
 -3 -25 5 13.05 8.99
 -3 -8 10 49.14 11.97
 -2 -35 -5 44.87 7.93
 -2 -31 -2 55.98 8.28
 -2 -21 3 647.27 28.56
 -2 -12 6 1297.49 53.54
 -2 -3 8 1059.21 43.91
 0 -17 -32 -3.32 9.15
 0 -20 -30 2.97 8.3
 0 43 -1 15.64 8.13
 0 39 0 4.79 7.74
 1 -2 -31 15.74 10.85
 1 -13 -23 4.51 8.31
 1 -13 -16 24.8 6.82
 1 47 -11 2.7 10.78
 1 35 -6 123.49 11.27
 -6 -16 14 -5.39 11.56
 -6 -6 16 1.23 11.08
 -5 -51 -7 -1.36 10.13
 -5 -38 4 8.6 10.66
 -5 -9 14 -5.04 11.31
 -5 -3 15 0.51 11.06
 -5 5 16 80.66 11.51
 -4 -51 -14 1.68 8.88
 -4 -37 2 1.99 10.34
 -4 -24 8 1.05 10.05
 -4 -14 11 285.32 16.81
 -4 -4 13 33.21 9.83
 -4 3 14 44.51 9.5
 -3 -43 -7 -0.55 8.97
 -3 -33 1 -1.51 8.95
 -3 -16 8 207.78 14.17
 -3 6 12 20.79 8.51
 -2 -38 -8 150.85 10.1
 -2 -36 -6 30.28 7.32
 -2 4 9 27.65 7.47
 -1 -28 -6 191.66 10.29
 -1 38 5 97.62 6.98
 0 -26 -23 65.07 7.21
 0 54 -5 6.37 10.38
 0 52 -4 1.96 10.53
 0 20 2 60.58 5.53
 1 -3 -31 -4.52 10.28
 1 -5 -30 5.7 9.88
 1 -7 -29 36.99 9.88
 1 -11 -26 5.58 8.63
 1 -14 -20 97.33 8.82
 1 -14 -19 233.04 12.6
 1 51 -14 3.49 10.61
 1 50 -13 16.96 10.61
 1 49 -12 1.88 11.35
 1 46 -10 27.94 11.03
 1 44 -9 3.69 10.65
 1 39 -7 51.59 9.84
 1 4 -6 18.88 6.44
 1 9 -5 522.71 22.74
 1 30 -5 -3.21 9.32
 2 18 -21 -6.01 11.33
 2 19 -21 0.44 10.89
 2 20 -21 24.94 11.62
 2 21 -21 1.84 11.49
 2 17 -20 -1.52 10.97
 2 18 -20 17.25 11.07
 2 19 -20 5.49 11.15
 2 20 -20 6.1 11.08
 2 21 -20 17.73 10.96
 2 22 -20 56.8 11.71
 2 18 -19 6.31 10.53
 2 19 -19 76.36 11.21
 2 20 -19 8.9 10.73
 2 21 -19 50.18 11.39
 -6 -11 15 7.51 11.35
 -6 2 17 47.86 11.06
 -5 -53 -11 1.22 10.16
 -5 -52 -9 5.61 10.1
 -5 -44 0 5.44 10.17
 -5 -36 5 28.08 11.62
 -5 -34 6 12.56 11.07
 -5 -32 7 2.1 11.11
 -5 -27 9 37.68 12.42
 -5 -21 11 148.46 13.88
 -5 6 16 3.98 10.57
 -4 -40 0 11.93 10.37
 -4 -29 6 65.95 11.07
 -4 -21 9 154.68 12.58
 -4 4 14 27.76 9.43
 -3 -45 -10 38.83 8.62
 -3 -42 -6 12.97 9.45
 -3 -41 -5 -1.67 9.23
 -3 -40 -4 41.62 9.74
 -3 -36 -1 77.96 9.95
 -3 -27 4 91.35 10.21
 -3 -22 6 36.89 9.88
 -3 -19 7 427.67 21.85
 -2 -42 -16 1.08 5.27
 -2 -37 -7 1.35 7.1
 -2 -18 4 11.72 8.56
 -2 -15 5 3.03 8.09
 -1 -4 4 153.22 9.34
 -1 30 6 14.32 3.74
 0 -19 -31 3.06 8.53
 0 -25 -25 -1.82 6.66
 0 47 -2 13.91 9.01
 0 34 1 215.68 11.8
 0 18 2 157.07 7.86
 0 19 2 1416.5 57.02
 0 21 2 534.99 22.32
 0 22 2 617.38 25.67
 1 -12 -25 137.95 11.05
 1 -14 -21 3.18 7.96
 1 -14 -18 153.34 9.88
 1 48 -11 50.92 11.48
 1 42 -8 8.62 10.05
 1 36 -6 4.18 9.3
 1 31 -5 274.82 15.02
 2 16 -22 38.15 11.54
 2 17 -22 37.22 11.56
 2 18 -22 -3.99 12.33
 2 19 -22 19.31 11.77
 2 20 -22 10.19 11.63
 2 21 -22 12.78 12.18
 2 22 -22 23.51 12.76
 2 23 -22 0 10.95
 2 15 -21 11.73 11.34
 2 16 -21 94.66 13.03
 2 17 -21 -10.35 11.37
 2 22 -21 26.17 11.71
 2 23 -21 4.8 11.3
 2 24 -21 87.87 13.18
 2 25 -21 -5.99 11.04
 2 15 -20 0.84 10.95
 2 16 -20 86.94 11.76
 2 23 -20 2.51 11.38
 2 24 -20 121.29 13.62
 2 25 -20 1.72 10.97
 2 15 -19 52.39 10.62
 2 16 -19 18.15 11.27
 2 17 -19 41.59 10.64
 2 22 -19 39.73 11.15
 2 23 -19 10.2 11.08
 2 24 -19 36.41 11.86
 2 25 -19 10.06 11.41
 2 17 -18 84.48 10.58
 2 18 -18 3.7 9.86
 2 19 -18 94.48 12.48
 2 20 -18 3.3 10.78
 2 21 -18 72.69 12.04
 2 22 -18 7.71 10.57
 2 23 -18 36.73 10.94
 -6 -15 14 22.23 12.12
 -6 -5 16 19.96 11.3
 -6 3 17 1.19 10.91
 -5 -50 -6 1.43 9.91
 -5 -45 -1 2.52 10.04
 -5 -41 2 29.66 10.64
 -5 -24 10 5.01 11.54
 -5 -17 12 120.85 12.66
 -5 -13 13 8.89 10.46
 -5 -2 15 114.97 12.7
 -5 7 16 55.82 11.33
 -4 -51 -15 4.24 8.73
 -4 -48 -8 7.63 9.51
 -4 -35 3 11.33 10.05
 -4 -31 5 23.05 9.8
 -4 -9 12 11.28 9.62
 -3 -47 -15 0 7.4
 -3 -46 -12 4.41 8
 -3 -29 3 144.59 12.14
 -3 -7 10 175.04 13.25
 -3 7 12 869.34 36.81
 -2 -40 -11 36.41 7.6
 -2 -29 -1 29.74 8.51
 -2 -23 2 114.33 10.59
 -1 -25 -4 21.85 6.71
 -1 -17 0 1327.4 53.89
 -1 -8 3 2361.35 94.92
 0 50 -3 -0.99 10.03
 0 44 -1 0.93 7.95
 0 40 0 382.06 18.24
 0 17 2 1618.37 64.94
 0 23 2 245.84 11.64
 1 -4 -31 10.59 10.38
 1 -6 -30 -3.18 9.83
 1 -9 -28 14.79 9.49
 1 -13 -24 2.74 8.48
 1 -14 -22 0.52 8.44
 1 -12 -14 0.53 6.62
 1 52 -14 -2.44 10.56
 1 -11 -13 4.35 7.52
 1 51 -13 5.53 11.06
 1 -7 -10 19.99 6.22
 1 47 -10 -3.28 11.62
 1 -5 -9 888.85 36.63
 1 45 -9 9.36 10.66
 1 0 -7 281.76 13.44
 1 40 -7 18.58 9.33
 2 18 -23 -4.75 11.75
 2 19 -23 53.86 12.33
 2 20 -23 9.17 10.81
 2 21 -23 39.41 11.12
 2 22 -23 6.62 12.26
 2 23 -23 7.02 10.54
 2 24 -23 20.65 11.28
 2 24 -22 25.33 11.35
 2 25 -22 0.09 11.65
 2 26 -22 30.46 11.39
 2 13 -21 -2.3 10.41
 2 14 -21 159.25 13.75
 2 26 -21 95.92 13.02
 2 27 -21 0.8 11.22
 2 13 -20 -3.5 10.96
 2 14 -20 132.39 12.56
 2 26 -20 102.67 12.86
 2 27 -20 3.05 11.94
 2 13 -19 2.72 9.68
 2 14 -19 70.76 11.32
 2 26 -19 61.68 12.39
 2 27 -19 19.9 11.5
 2 15 -18 79.11 11.56
 2 16 -18 -0.15 9.67
 2 24 -18 17.52 10.86
 2 25 -18 5.39 11.21
 2 17 -17 174.24 13.35
 2 18 -17 8.53 9.93
 2 19 -17 200.21 14.15
 2 20 -17 6.36 9.98
 2 21 -17 128.97 12.47
 2 22 -17 0.89 9.43
 2 23 -17 17.71 10.26
 -6 -10 15 4.11 12.79
 -6 -4 16 9.43 11.06
 -6 4 17 19.27 10.89
 -5 -49 -5 4.67 9.89
 -5 -47 -3 3.01 10.36
 -5 -46 -2 8.77 10.06
 -5 -29 8 8.3 11.94
 -5 -8 14 19.02 10.72
 -4 -50 -12 6.81 9.19
 -4 -41 -1 66.33 11.11
 -4 -26 7 43.01 10.35
 -4 -17 10 84.53 11.65
 -4 -13 11 10.61 9.87
 -4 -3 13 56.32 10.24
 -4 5 14 111.41 10.64
 -3 -1 11 49.39 10.3
 -2 -41 -13 51.98 7.18
 -2 -32 -3 5.54 7.35
 -2 -25 1 47.73 9.37
 -2 -7 7 556.94 24.36
 -2 -2 8 531.6 23.34
 -2 5 9 1461.19 59.58
 -1 -34 -25 3.35 5.14
 -1 -32 -10 2.95 4.6
 0 -18 -32 0 8.42
 0 -22 -29 9 7.68
 0 -23 -28 2.83 7.4
 1 -8 -29 -1.64 9.39
 1 -14 -17 373.7 17.39
 1 -10 -12 467.18 20.61
 1 50 -12 27.51 11.61
 1 49 -11 3.6 11.18
 1 -3 -8 1037.09 42.44
 1 43 -8 140.02 12.28
 1 37 -6 4.25 8.87
 1 8 -5 99.52 8.09
 1 32 -5 3.06 9
 1 18 -4 134.48 9.69
 1 19 -4 266.63 13.72
 1 20 -4 38.18 7.75
 1 21 -4 174.15 11.24
 1 22 -4 1134.35 47.02
 2 20 -24 -3.37 12.06
 2 21 -24 32.76 12.16
 2 22 -24 3.21 11.37
 2 23 -24 8.46 10.9
 2 14 -23 40.78 11.6
 2 25 -23 4.34 10.85
 2 26 -23 4.72 11.59
 2 12 -22 130.5 12.91
 2 27 -22 -5.07 10.77
 2 28 -22 26.2 11.32
 2 28 -21 36.94 12
 2 29 -21 -2.74 11.23
 2 12 -20 177.42 14.02
 2 28 -20 38.38 11.39
 2 29 -20 1.03 10.99
 2 12 -19 141.98 12.49
 2 28 -19 41.57 12.32
 2 13 -18 3.17 9.84
 2 14 -18 28.59 10.04
 2 26 -18 21.04 11.28
 2 27 -18 22.36 12.04
 2 15 -17 108.25 11.69
 2 16 -17 13.93 9.7
 2 24 -17 0 10.55
 2 25 -17 2.82 10.52
 -5 -53 -12 4.43 10.27
 -5 -51 -8 0 10.04
 -5 -42 1 8.1 10.25
 -5 -39 3 3.84 10.18
 -5 -20 11 -1.4 10.68
 -5 -1 15 -0.59 10.27
 -5 8 16 13.6 10.69
 -4 -49 -10 -2.39 9.12
 -4 -42 -2 14.82 10.12
 -4 -38 1 6.57 10.37
 -4 -20 9 6.43 9.85
 -3 -47 -16 2.88 7.25
 -3 -37 -2 -0.53 8.46
 -3 -24 5 11.48 9.69
 -3 -15 8 50.98 11.53
 -3 8 12 -1.71 7.74
 -2 -11 6 69.43 8.93
 -1 -29 -7 299.27 13.66
 -1 44 4 5.23 6.6
 -1 10 6 242.43 10.78
 0 -21 -30 -3.36 8.06
 0 -24 -27 5.15 7.13
 0 53 -4 31.33 10.79
 0 48 -2 23.04 9.69
 0 35 1 1.62 6.88
 0 24 2 781.13 32.21
 1 -14 -23 30.55 8.84
 1 -13 -15 -1.09 6.38
 1 41 -7 139.11 12.13
 1 3 -6 2530.66 101.66
 1 33 -5 129.78 11.12
 1 17 -4 5.62 6.83
 2 14 -24 3.94 10.77
 2 15 -24 64.3 11.35
 2 16 -24 -0.74 10.84
 2 24 -24 0.69 10.8
 2 12 -23 42.44 11.82
 2 13 -23 -0.2 11.48
 2 27 -23 16.07 11.06
 2 11 -22 17.86 11.21
 2 29 -22 12.35 11.62
 2 30 -21 -0.58 11.5
 2 11 -20 -2.97 9.92
 2 30 -20 10.59 11.6
 2 11 -19 2.19 9.64
 2 29 -19 31.06 11.46
 2 30 -19 0.8 11.23
 2 12 -18 55.91 10.64
 2 28 -18 34.49 11.5
 2 29 -18 100.34 12.68
 2 13 -17 1.79 9.85
 2 14 -17 13.26 9.73
 2 26 -17 -5.04 10.21
 2 27 -17 38.16 11.07
 2 17 -16 253.49 15.42
 2 18 -16 -5.1 10.14
 2 19 -16 307.9 17.19
 2 20 -16 8.76 10.1
 2 21 -16 148.75 12.28
 2 22 -16 8.54 10.48
 2 23 -16 52.42 10.54
 2 24 -16 29.92 10.19
 -6 -18 13 11.31 11.46
 -6 -9 15 28.31 11.52
 -6 -3 16 15.45 11.65
 -6 5 17 -0.07 10.81
 -5 -52 -10 -3.33 9.98
 -5 -37 4 2 10.45
 -5 -31 7 -0.77 11.2
 -5 -26 9 66.24 11.73
 -5 -23 10 19.65 11.43
 -5 -16 12 14.03 10.54
 -5 -12 13 121.13 12.81
 -5 -7 14 21.34 11
 -5 9 16 18.18 10.81
 -4 -28 6 41.89 10.42
 -4 -23 8 72.3 10.76
 -4 -8 12 110.5 11.3
 -4 -2 13 153.69 12.47
 -4 6 14 2.47 9.07
 -3 -44 -9 0 7.86
 -3 -34 0 76.21 10.06
 -3 -11 9 18.98 10.87
 -2 -42 -17 -1.17 4.94
 -1 -34 -13 53.69 4.43
 -1 2 5 2121.55 85.16
 0 -26 -24 25.95 6.72
 0 -27 -19 17.97 5.37
 0 -26 -15 224.56 10.02
 0 51 -3 4.27 10.35
 0 25 2 123.23 8.04
 1 -3 -32 0.05 9.93
 1 -5 -31 1.49 9.97
 1 -7 -30 18.22 9.71
 1 -10 -28 0.61 8.89
 1 -13 -25 6.75 8.54
 1 52 -13 10.93 10.49
 1 51 -12 4.2 10.8
 1 48 -10 33.4 11.29
 1 46 -9 19.53 12
 1 44 -8 3.26 10.15
 1 38 -6 14.53 9.24
 1 16 -4 376.85 17.41
 2 16 -25 0.13 11.27
 2 17 -25 49.46 11.99
 2 18 -25 -2.29 10.79
 2 19 -25 51.53 11.39
 2 13 -24 13.61 10.92
 2 11 -23 15.89 10.83
 2 10 -22 134.54 13.02
 2 30 -22 3.33 10.83
 2 31 -21 -1.53 11.42
 2 31 -20 11.64 11.55
 2 10 -19 147.37 12.1
 2 31 -19 36.83 12.06
 2 11 -18 21.87 10.25
 2 30 -18 18.15 12.04
 2 12 -17 -2.69 10.28
 2 28 -17 0 11.09
 2 29 -17 66.91 11.85
 2 15 -16 81.71 11.76
 2 16 -16 38.76 10.26
 2 25 -16 8.09 9.52
 2 26 -16 19.79 10.35
 -6 6 17 4.82 10.66
 -5 -43 0 -3.87 10.09
 -5 -33 6 23.89 11.52
 -5 0 15 212.67 14.6
 -5 10 16 66.03 11.38
 -4 -46 -6 3.07 9.32
 -4 -45 -5 25.01 9.97
 -4 -44 -4 -6.17 9.97
 -4 -43 -3 5.09 9.9
 -4 -36 2 45.22 10.54
 -3 -26 4 25.66 9.09
 -3 -21 6 222.31 14.17
 -3 -18 7 6.07 10.14
 -3 -6 10 10.81 10.87
 -3 0 11 456.85 21.84
 -3 9 12 556.16 24.7
 -2 -20 3 46.12 8.94
 -2 6 9 1.98 7.1
 -1 -35 -23 3.33 4.21
 -1 -31 -9 361.59 15.8
 -1 -30 -8 72.36 5.92
 -1 -19 -1 1472.48 59.69
 -1 -14 1 1394.85 56.61
 -1 -11 2 45.04 6.53
 -1 39 5 73.46 6.42
 0 -20 -31 6.71 8.51
 0 -25 -26 -4.26 6.86
 0 -27 -21 -1.04 5.9
 0 45 -1 6.53 8.19
 0 41 0 -0.57 7.89
 1 -9 -29 18.03 9.33
 1 -14 -24 76.7 9.56
 1 -15 -21 48.63 8.11
 1 -15 -20 39.04 7.69
 1 -15 -19 56.26 7.59
 1 -14 -16 357.21 16.53
 1 50 -11 22.44 10.66
 1 7 -5 301.85 14.39
 1 34 -5 47.59 9.18
 1 15 -4 20.99 7.11
 1 26 -4 1023.26 42.99
 2 18 -26 -0.36 10.98
 2 13 -25 -2.92 10.65
 2 14 -25 1.87 10.45
 2 15 -25 13.7 10.72
 2 11 -24 18.68 11.2
 2 12 -24 2.84 10.7
 2 10 -23 21.12 11
 2 9 -22 19.47 11.14
 2 9 -21 -8.83 10.49
 2 32 -21 11.52 11.04
 2 33 -21 -0.4 10.92
 2 32 -20 -7.84 11.18
 2 33 -20 1.49 10.89
 2 9 -19 68.28 10.2
 2 32 -19 3.35 11.68
 2 10 -18 62.01 10.64
 2 31 -18 86.91 12.99
 2 11 -17 37.15 10.54
 2 30 -17 1.46 11.93
 2 13 -16 1.41 9.63
 2 14 -16 50.98 10.41
 2 27 -16 65.41 10.66
 2 28 -16 5.86 10.42
 2 17 -15 142.14 12.28
 2 18 -15 10 10.18
 2 19 -15 169.23 13.28
 2 20 -15 30.11 10.62
 2 21 -15 100.26 11.63
 2 22 -15 144.1 12.7
 2 23 -15 40.54 11.02
 2 24 -15 146.91 12.32
 -6 -17 13 61.38 11.89
 -6 -8 15 4.65 11.33
 -6 -2 16 43.91 11.43
 -6 7 17 1.72 10.82
 -5 -50 -7 17.9 10.27
 -5 -40 2 6.57 10.52
 -5 -28 8 53.95 12.83
 -5 -6 14 10.63 10
 -5 11 16 0.42 10.55
 -4 -50 -13 2.76 9.14
 -4 -48 -9 10.86 9.35
 -4 -39 0 12.8 10.34
 -4 -34 3 45.84 10.16
 -4 -32 4 6.08 9.72
 -4 -30 5 1.93 10.07
 -4 -16 10 39.08 10.26
 -4 -12 11 356.4 18.63
 -4 7 14 184.73 12.54
 -3 -47 -17 3.15 6.97
 -3 -46 -13 10.59 7.84
 -3 -45 -11 26.24 8.33
 -3 -43 -8 22.15 8.88
 -3 -38 -3 21.82 8.64
 -3 -32 1 19.04 9.03
 -3 -28 3 80.35 10.04
 -2 -39 -10 -0.29 7.36
 -2 -33 -4 168.56 10.84
 -2 -30 -2 3.53 7.71
 -2 -17 4 1355.78 55.84
 -2 -14 5 1753.51 71.53
 -2 -1 8 354.98 16.83
 -1 -21 -2 680.06 28.46
 0 -27 -18 34.83 5.19
 0 54 -4 -9.15 10.1
 0 36 1 653.77 27.97
 0 26 2 404.55 17.88
 1 -4 -32 7.32 10.85
 1 -6 -31 3.48 10.1
 1 -8 -30 3.77 9.57
 1 -15 -22 49.63 8.49
 1 53 -13 28.72 10.76
 1 52 -12 5.87 11.23
 1 49 -10 -5.55 11.05
 1 47 -9 5.01 10.99
 1 45 -8 26.87 10.44
 1 42 -7 5.9 9.2
 1 39 -6 63.84 9.89
 1 14 -4 1147.08 47.16
 1 27 -4 72.46 10.44
 2 15 -26 10.46 11.53
 2 16 -26 7.97 10.67
 2 17 -26 17.77 11.08
 2 12 -25 7.37 10.63
 2 10 -24 -0.09 10.89
 2 9 -23 42.66 11.22
 2 8 -22 29.66 11.2
 2 8 -21 34.72 11.26
 2 34 -20 22.1 11
 2 33 -19 25.7 11.83
 2 9 -18 119.12 11.2
 2 32 -18 -2.02 11.5
 2 33 -18 70.94 12.35
 2 10 -17 4.84 10.12
 2 31 -17 162.8 14.29
 2 12 -16 75.9 10.78
 2 29 -16 120.23 12.91
 2 15 -15 70.17 10.35
 2 16 -15 114.93 11.81
 2 25 -15 3.26 9.74
 2 26 -15 79.19 11.24
 -6 8 17 6.94 10.79
 -5 -49 -6 0.78 10
 -5 -44 -1 -1.52 10.14
 -5 -25 9 0.7 10.83
 -5 -19 11 180.98 14.13
 -5 -15 12 36.15 10.75
 -5 -11 13 3.7 9.43
 -5 1 15 4.41 10.62
 -5 12 16 96.17 11.84
 -4 -49 -11 1.53 8.94
 -4 -25 7 3.04 9.71
 -4 -19 9 280.81 16.21
 -4 -1 13 11.48 9.23
 -4 8 14 46.75 9.23
 -3 -47 -18 6.74 6.79
 -3 -39 -4 6.94 8.72
 -3 -35 -1 31.28 9.05
 -3 -10 9 683.74 30.48
 -3 10 12 5.52 7.76
 -2 -42 -20 -0.16 3.38
 -2 -42 -18 8.5 4.56
 -2 -6 7 15.91 8.25
 -1 -3 4 2463.99 98.9
 0 -27 -22 2.01 6.06
 0 49 -2 2.13 9.63
 1 -11 -28 5.3 8.62
 1 -12 -27 20.1 8.74
 1 -15 -18 1.09 6.65
 1 51 -11 0.99 10.78
 1 -1 -7 95.24 7.09
 1 35 -5 100.54 10.79
 1 28 -4 274.02 15.55
 2 13 -26 3.71 11.31
 2 14 -26 3.4 11.47
 2 11 -25 7.98 10.56
 2 9 -24 97.83 12.23
 2 8 -23 19.32 10.71
 2 7 -22 28.74 11.07
 2 7 -21 2.55 10.4
 2 7 -20 7.39 9.49
 2 35 -20 4.46 10.95
 2 34 -19 14.64 11.02
 2 8 -18 14.13 9.66
 2 34 -18 4.58 11.28
 2 9 -17 223.3 14.76
 2 32 -17 2.9 11.17
 2 11 -16 41.38 10.14
 2 30 -16 0.01 10.75
 2 31 -16 94.63 12.2
 2 14 -15 138.39 12.52
 2 27 -15 54.81 10.33
 2 28 -15 13.44 9.67
 -6 -20 12 4.22 11.27
 -6 -1 16 -5.13 11.06
 -5 -52 -11 3.58 10.13
 -5 -51 -9 -0.59 10.01
 -5 -48 -5 8.87 9.88
 -5 -46 -3 8.22 10.18
 -5 -45 -2 15.42 10.12
 -5 -41 1 6.71 10.7
 -5 -38 3 -0.93 11.18
 -5 -30 7 4.14 11.19
 -5 -22 10 3.61 10.96
 -5 13 16 9.13 10.6
 -4 -40 -1 0.81 10.08
 -4 -37 1 -1.9 10.96
 -4 -22 8 4.46 9.58
 -3 -42 -7 11.23 8.38
 -3 -41 -6 -2.76 9.18
 -3 -40 -5 79.84 10.31
 -3 -23 5 184.71 13.3
 -3 -5 10 273.09 15.91
 -3 1 11 53.4 10.25
 -2 -34 -5 1.61 7.33
 -2 -22 2 12.59 8.43
 -2 -10 6 2524.2 101.97
 -2 7 9 1120.27 46.03
 -1 -26 -5 692.53 29.07
 -1 31 6 489.06 20.16
 0 52 -3 1.58 10.33
 0 46 -1 54.82 9.14
 0 42 0 47.74 8.24
 0 27 2 40.19 6.74
 1 -5 -32 6.02 10.53
 1 -7 -31 7.65 9.9
 1 -10 -29 -1.39 8.99
 1 -14 -25 80.37 9.08
 1 -15 -23 9.9 8.22
 1 54 -13 4.78 11.21
 1 -6 -9 126.29 7.88
 1 48 -9 31.19 11.2
 1 43 -7 119.62 12.07
 1 2 -6 248.79 12.16
 1 40 -6 6.86 9.18
 1 13 -4 2.93 6.37
 1 29 -4 11.89 9.4
 2 12 -26 8.75 10.63
 2 10 -25 0 10.33
 2 8 -24 -2.94 10.76
 2 7 -23 74.69 11.97
 2 6 -21 1.34 10.21
 2 6 -20 -0.78 9.28
 2 36 -20 40.15 11.24
 2 35 -19 1.63 11.07
 2 7 -18 192.73 13.24
 2 35 -18 21.82 11.39
 2 33 -17 77.96 12.45
 2 32 -16 -1.28 11.46
 2 13 -15 4.13 8.69
 2 29 -15 99.26 11.92
 2 17 -14 41.15 9.97
 2 18 -14 3.86 10.01
 2 19 -14 70.3 10.95
 2 20 -14 117.2 11.51
 2 21 -14 32.33 10.34
 2 22 -14 357.96 18.92
 2 23 -14 1.83 10.17
 2 24 -14 285.92 16.83
 2 25 -14 0.19 9.89
 -6 -16 13 0 11.17
 -6 -7 15 33.83 11.6
 -6 9 17 5.08 10.77
 -5 -47 -4 1.8 10.06
 -5 -36 4 13.69 11.49
 -5 -32 6 1.07 11.33
 -5 -5 14 15.54 10.42
 -5 2 15 109.24 12.09
 -5 14 16 71.18 11.4
 -5 15 16 13.61 10.4
 -4 -50 -14 1.22 8.88
 -4 -47 -8 15.35 9.64
 -4 -27 6 16.73 10.52
 -4 -15 10 71.86 11.28
 -4 -11 11 -1.36 10.21
 -4 0 13 235.73 14.46
 -4 9 14 202.18 12.96
 -3 -20 6 21.69 10.35
 -3 -17 7 294.72 17.31
 -3 11 12 51.16 7.99
 -2 -42 -19 -0.18 4.27
 -2 -41 -14 24.46 6.24
 -2 -38 -9 95.96 8.64
 -1 -7 3 758.21 31.56
 -1 45 4 38.99 6.27
 -1 11 6 315.95 13.5
 0 -22 -30 8.83 7.8
 0 -23 -29 -1.77 7.45
 0 -24 -28 20.62 7.64
 0 -26 -25 8.94 6.46
 0 37 1 -1.27 7.26
 1 -9 -30 10.61 9.41
 1 -15 -17 5.54 6.55
 1 -13 -14 76.68 7.3
 1 -12 -13 517.75 22.57
 1 53 -12 10.85 10.58
 1 -8 -10 36.97 6.09
 1 50 -10 39.13 11.59
 1 -4 -8 509.48 21.68
 1 46 -8 8.32 11.26
 1 6 -5 27.73 6.67
 1 36 -5 103.75 10.36
 1 30 -4 117.56 10.82
 2 13 -27 -5.96 11.28
 2 14 -27 35.64 11.17
 2 11 -26 22.5 10.66
 2 9 -25 57.39 11.13
 2 7 -24 145.89 13.17
 2 6 -23 -0.54 11.37
 2 6 -22 2.03 11.33
 2 36 -19 22 11.17
 2 36 -18 7.5 11.26
 2 8 -17 0.53 10.15
 2 34 -17 -2.38 11.32
 2 9 -16 357.91 18.41
 2 33 -16 79.6 12.87
 2 12 -15 203.53 13.54
 2 30 -15 4.45 10.34
 2 31 -15 46.67 10.96
 2 15 -14 -5.04 9.43
 2 16 -14 237.11 14.72
 2 26 -14 187.07 13.65
 2 27 -14 14.27 9.54
 -6 0 16 60.67 12.4
 -6 10 17 29.55 11.15
 -5 -50 -8 18.68 10.39
 -5 -27 8 -0.5 12.33
 -5 -18 11 2.81 11.18
 -5 -14 12 28.54 10.72
 -5 16 16 40.43 10.81
 -5 17 16 34.09 10.6
 -4 -41 -2 21.61 10.22
 -4 -35 2 33.98 10.54
 -4 10 14 98.02 10.03
 -3 -46 -14 2.98 7.52
 -3 -33 0 26.21 9.01
 -3 31 12 166.76 9.16
 -2 -40 -12 3.39 6.79
 -2 -35 -6 40.65 7.88
 -2 -26 0 441.48 20.72
 -2 -24 1 154.64 11.4
 -2 0 8 335.2 16.01
 0 -21 -31 3.66 8.08
 0 28 2 38.24 6.78
 1 -12 -28 5.81 8.65
 1 -13 -27 2.37 8.38
 1 -15 -24 28.48 8.57
 1 -14 -15 63.69 7.03
 1 -11 -12 244.82 12.47
 1 52 -11 13.82 10.65
 1 44 -7 7.56 9.8
 1 41 -6 198.9 13.23
 1 37 -5 43.86 8.89
 1 12 -4 2258.12 90.97
 1 31 -4 122.86 10.75
 2 12 -27 57.41 11.7
 2 9 -26 19.16 10.53
 2 10 -26 11.8 11.78
 2 8 -25 4.88 10.46
 2 5 -22 50.91 11.38
 2 5 -21 -2.36 10.19
 2 5 -20 9.22 9.67
 2 37 -19 -4.93 11.64
 2 35 -17 24.46 11.59
 2 34 -16 3.68 11.85
 2 11 -15 57.45 9.66
 2 32 -15 0.56 10.51
 2 14 -14 427.71 20.88
 2 28 -14 57.14 10.86
 2 29 -14 10.22 9.6
 -6 -19 12 32.53 11.67
 -6 -11 14 15.2 12.84
 -6 -6 15 -2.96 11.02
 -6 1 16 -5.41 11.54
 -6 11 17 5.12 10.66
 -6 12 17 33.76 10.63
 -5 -52 -12 4.63 10.37
 -5 -42 0 2.48 10.32
 -5 -39 2 0.8 10.59
 -5 -24 9 104.2 13.34
 -5 -21 10 102.23 12.63
 -5 -4 14 57.97 10.73
 -5 3 15 -1.02 10.1
 -5 18 16 2.6 10.49
 -5 19 16 43.33 10.76
 -4 -42 -3 8.8 9.83
 -4 -38 0 8.45 10.36
 -4 -31 4 6.16 10.01
 -4 -29 5 19.18 9.62
 -4 -24 7 51.17 11.41
 -4 -18 9 -1.67 10.17
 -4 1 13 13.44 9.49
 -3 -36 -2 4.56 8.29
 -3 -25 4 12.76 8.99
 -3 -13 8 7.74 10.28
 -3 -9 9 11.51 10.13
 -3 2 11 385.99 19.17
 -3 12 12 1.16 7.26
 -2 -37 -8 3.6 6.89
 -2 -36 -7 157.77 10.19
 -2 -31 -3 318.28 15.71
 -2 -19 3 853.67 36.14
 -2 8 9 3.27 6.92
 0 -25 -27 -4.22 7.15
 0 -27 -23 -0.71 6.02
 0 -27 -17 34.22 4.66
 0 53 -3 41.39 10.91
 0 50 -2 13.66 10.14
 1 -6 -32 5.23 10.43
 1 -8 -31 2.4 9.66
 1 -11 -29 -2.79 8.89
 1 -16 -21 10.59 7.54
 1 -16 -20 30.24 7.22
 1 55 -13 11.64 10.68
 1 54 -12 4.25 10.63
 1 51 -10 0.08 10.78
 1 49 -9 4.05 11.38
 1 47 -8 19.8 10.6
 2 11 -27 0.44 10.83
 2 8 -26 14.71 11.13
 2 7 -25 96.02 11.82
 2 6 -24 -2.43 10.1
 2 5 -23 49.58 11.37
 2 4 -21 60.61 10.31
 2 5 -19 130.53 12.11
 2 38 -19 16.85 11.4
 2 37 -18 6.66 11.09
 2 36 -17 -1.63 11.13
 2 8 -16 67.03 10.22
 2 35 -16 29.13 12.23
 2 10 -15 182.97 12.64
 2 33 -15 42.4 11.75
 2 13 -14 4.06 9.9
 2 30 -14 17.82 10.5
 2 19 -13 59.65 10.23
 2 20 -13 97.82 11.25
 2 21 -13 26.51 10.3
 2 22 -13 326.47 17.86
 2 23 -13 2.82 10.12
 2 24 -13 442.77 21.84
 -6 -22 11 30.33 11.69
 -6 -15 13 17.13 11.99
 -6 13 17 5.63 10.37
 -5 -51 -10 -0.81 10.17
 -5 -49 -7 -3.3 9.97
 -5 -43 -1 0 9.87
 -5 -37 3 8.79 10.33
 -5 -29 7 -1.02 10.77
 -5 4 15 32.36 10.43
 -4 -50 -15 2.17 8.92
 -4 -49 -12 3.84 9.18
 -4 -48 -10 12.73 9.49
 -4 -45 -6 29.7 9.72
 -4 -44 -5 -2.99 9.34
 -4 -43 -4 2.03 9.79
 -4 -21 8 282.29 16.26
 -4 -10 11 215.85 14.09
 -4 11 14 47.24 8.91
 -3 -45 -12 13.2 8.07
 -3 -31 1 2 9.09
 -3 -29 2 6.77 9.19
 -3 -27 3 22.92 9.07
 -3 -4 10 220.2 14.49
 -3 13 12 154.48 10.21
 -3 30 12 0.17 5.61
 -2 -13 5 169.11 10.84
 -2 -5 7 358.8 17.07
 -1 -34 -26 7.43 5.37
 -1 -16 0 892.92 36.76
 -1 3 5 2654.04 106.26
 -1 40 5 7.37 5.54
 0 -4 -1 3308.88 131.75
 0 47 -1 1.05 8.94
 0 43 0 -0.26 7.77
 0 38 1 281.01 14.14
 0 29 2 165.22 9.96
 1 -10 -30 1.78 9.39
 1 -16 -22 1.25 7.63
 1 -16 -19 69.2 7.68
 1 53 -11 5.43 10.69
 1 45 -7 34.56 11.17
 1 42 -6 5.38 9
 1 38 -5 95.52 10
 1 11 -4 419.97 18.86
 1 32 -4 0.21 8.77
 2 10 -27 28.92 10.92
 2 6 -25 -1.51 10.37
 2 5 -24 116.01 12.27
 2 4 -23 10.47 10.45
 2 4 -22 41.53 11.7
 2 4 -20 35.44 9.55
 2 4 -19 68.93 10.07
 2 39 -19 4.07 10.61
 2 38 -18 15.4 10.97
 2 6 -17 2.88 9.11
 2 37 -17 4.14 11.08
 2 7 -16 554.66 25.42
 2 36 -16 14.32 11.95
 2 9 -15 140.62 11.42
 2 34 -15 9.34 11.41
 2 12 -14 512.8 24.07
 2 31 -14 5.54 11.03
 2 17 -13 44.07 10.24
 2 25 -13 5.41 10.09
 2 26 -13 372.8 19.63
 -6 -10 14 8.69 11.59
 -6 -5 15 58.83 12.63
 -6 2 16 50.71 11.82
 -6 14 17 48.42 10.83
 -5 -35 4 7.91 10.87
 -5 -31 6 12 11.65
 -5 -17 11 145.82 13.48
 -5 -13 12 -1.29 10.38
 -5 -3 14 6.74 10.66
 -4 -14 10 167.7 12.72
 -4 12 14 125.76 10.58
 -3 -37 -3 -0.35 8.41
 -3 -22 5 38.9 9.85
 -2 -16 4 254.96 13.78
 0 -25 -13 -1.39 2.6
 1 -7 -32 -3.89 10.35
 1 -16 -23 15.81 8.15
 1 -15 -16 176.61 10.18
 1 52 -10 35.9 11
 1 50 -9 25.7 11.27
 1 48 -8 11.9 10.64
 1 5 -5 2302.15 92.61
 1 33 -4 101.27 9.82
 2 11 -28 -6.23 10.89
 2 9 -27 12.46 11.36
 2 7 -26 16.19 11.13
 2 5 -25 61.75 10.86
 2 4 -24 5.59 10.44
 2 3 -22 29.81 10.81
 2 3 -21 -3.29 9.99
 2 3 -20 28.81 9.42
 2 39 -18 5.94 11.4
 2 38 -17 1.41 11.59
 2 37 -16 1.45 11.36
 2 35 -15 18.53 11.67
 2 11 -14 31.69 9.41
 2 32 -14 14.8 10.66
 2 15 -13 -5.76 9.23
 2 16 -13 228.67 14.06
 2 27 -13 12.37 9.81
 2 28 -13 129.47 12.32
 -6 -18 12 -0.6 11.8
 -5 -48 -6 4.36 10.23
 -5 -45 -3 7.62 10.09
 -5 -44 -2 -0.51 10.18
 -5 -40 1 7.79 10.78
 -5 -33 5 40.13 10.32
 -5 -26 8 125.95 13.8
 -5 -20 10 8.65 10.63
 -5 5 15 -2.45 10
 -4 -39 -1 10.39 10.96
 -4 -36 1 7.96 9.9
 -4 -26 6 121.75 11.58
 -4 2 13 156.45 12.14
 -3 -46 -15 3.57 7.64
 -3 -43 -9 44.98 9.15
 -3 -34 -1 15.21 8.58
 -3 -19 6 494.4 23.46
 -3 3 11 244.65 14.27
 -3 14 12 -0.49 7.46
 -2 -9 6 4.38 7.25
 -2 1 8 363.67 16.9
 -1 -35 -24 7.32 4.49
 -1 -24 -4 563.61 23.99
 0 -26 -26 1.24 6.7
 0 -27 -24 2.25 6.18
 0 51 -2 12.29 10.12
 0 30 2 1.31 7.04
 1 -9 -31 4.55 9.72
 1 -13 -28 -1.48 8.65
 1 -14 -27 14.41 8.43
 1 -16 -18 84.99 7.87
 1 55 -12 16.53 10.52
 1 -2 -7 30.93 5.66
 1 1 -6 313.97 14.45
 1 39 -5 62.6 9.57
 2 10 -28 24.88 11.22
 2 8 -27 2.33 11.22
 2 6 -26 2.64 10.25
 2 3 -23 19.4 10.96
 2 3 -19 52.41 9.36
 2 40 -18 6.86 11.44
 2 5 -17 397.32 19.96
 2 39 -17 26.61 12
 2 6 -16 27.68 9.43
 2 8 -15 71.74 9.7
 2 36 -15 26.38 11.4
 2 33 -14 6.08 10.24
 2 14 -13 652.5 29.12
 2 29 -13 9.61 9.59
 2 30 -13 16.18 9.77
 -6 -21 11 11.16 11.53
 -6 -14 13 6.46 11.35
 -6 -4 15 -8.23 12.09
 -6 3 16 4.48 10.67
 -5 -50 -9 12.85 10.02
 -5 -46 -4 3.59 10.09
 -5 -23 9 0.88 10.68
 -5 -2 14 122.24 12
 -4 -47 -9 7.49 9.42
 -4 -28 5 95.42 11.03
 -4 -23 7 55.63 10.44
 -4 -17 9 299.17 17.27
 -4 -9 11 2.23 9.44
 -4 -4 12 65.23 10.26
 -4 14 14 30.84 8.67
 -3 -38 -4 77.35 9.77
 -3 -8 9 122.07 11.48
 -3 15 12 370.9 17.5
 -3 29 12 117.52 7.83
 -2 -32 -4 -3.32 7.61
 -2 -29 -2 0.48 7.88
 -2 -21 2 505.87 22.95
 -2 9 9 896.33 37.21
 -1 -27 -6 137.79 8.75
 -1 -13 1 2.66 6.21
 -1 -10 2 199.8 10.45
 -1 12 6 896.06 36.21
 -1 32 6 16.32 3.72
 0 -23 -30 1.93 7.59
 0 -24 -29 10.11 7.33
 0 48 -1 86.18 10.27
 0 44 0 19.61 7.97
 1 -11 -30 -2.32 9.3
 1 -12 -29 -3.6 8.71
 1 -16 -24 44.71 8.67
 1 54 -11 1.61 10.86
 1 46 -7 -8.8 10.42
 1 43 -6 170.37 12.62
 1 10 -4 2314.47 93.17
 1 34 -4 146.84 11.07
 2 9 -28 -1.72 10.98
 2 7 -27 13.65 10.7
 2 5 -26 16.68 10.25
 2 4 -25 1.59 10.32
 2 3 -24 41.65 10.9
 2 2 -22 89.69 11.81
 2 2 -21 139.71 12.02
 2 2 -20 124.52 11.1
 2 41 -18 21.18 10.89
 2 40 -17 -11.2 11.13
 2 38 -16 12.6 11.35
 2 37 -15 13.56 11.35
 2 10 -14 432.08 20.92
 2 34 -14 32.28 10.69
 2 13 -13 0.24 9.26
 2 31 -13 -1.4 9.99
 2 20 -12 143.16 11.77
 2 22 -12 516.49 23.97
 2 23 -12 6.47 9.59
 2 24 -12 519.65 24.49
 -6 -24 10 35.3 11.67
 -6 -9 14 54.8 12.63
 -6 4 16 11.35 10.94
 -5 -51 -11 0.55 10.12
 -5 -41 0 -3.29 10.13
 -5 -38 2 5.13 10.39
 -5 -28 7 55.71 13.06
 -5 -16 11 2 10.12
 -5 -12 12 46.61 10.83
 -5 6 15 -2.54 10.1
 -4 -49 -13 -0.4 9.22
 -4 -48 -11 16.84 9.57
 -4 -40 -2 31.88 10.55
 -4 -34 2 14.67 9.53
 -4 -30 4 7.37 10.14
 -4 -20 8 4.8 10.48
 -4 -13 10 -0.29 10.02
 -4 3 13 66.76 9.67
 -4 15 14 31.22 8.55
 -3 -42 -8 0.51 8.88
 -3 -39 -5 3.66 9.05
 -3 -24 4 22.62 9.18
 -3 -12 8 784.63 34.33
 -3 4 11 178.08 12.51
 -3 16 12 53.4 7.66
 -2 -41 -15 6.03 5.96
 -2 -39 -11 19.6 7.34
 -1 -33 -12 5.54 4.07
 -1 -18 -1 46.53 6.1
 -1 -2 4 1920.91 77.32
 0 39 1 43.36 7.84
 0 31 2 691.79 29.32
 1 -8 -32 4.08 10.3
 1 -15 -26 10.49 8.42
 1 56 -12 0 10.87
 1 53 -10 0.62 10.57
 1 51 -9 8.95 10.39
 1 49 -8 3.52 11.04
 1 40 -5 1.63 8.84
 2 8 -28 10.27 11.03
 2 6 -27 5.12 10.66
 2 2 -23 29.24 10.52
 2 2 -19 109.52 10.75
 2 3 -18 194.25 13.33
 2 5 -16 410.38 20.12
 2 39 -16 6.01 11.01
 2 7 -15 295.96 15.87
 2 9 -14 81.81 10.15
 2 35 -14 9.41 10.31
 2 12 -13 816.24 35.41
 2 32 -13 12 10.83
 2 18 -12 42.42 9.89
 2 19 -12 253.78 15.25
 2 25 -12 9.11 9.7
 2 26 -12 301.08 17.06
 2 27 -12 32.7 10.13
 -6 -17 12 28.05 12.34
 -6 -13 13 0.37 11.17
 -6 -3 15 32 11.6
 -5 -49 -8 -7.34 10.22
 -5 -36 3 6.52 11.36
 -5 -30 6 5.93 11.42
 -5 -7 13 56.08 10.93
 -5 7 15 4.5 10.04
 -4 -46 -8 3.59 9.68
 -4 -37 0 2.08 10.24
 -4 16 14 44.26 8.71
 -3 -44 -11 1.59 8.16
 -3 -40 -6 55.73 9.89
 -3 -32 0 29.87 8.8
 -3 17 12 455.17 20.51
 -3 28 12 2.9 5.95
 -2 -23 1 156.76 11.24
 -2 -4 7 172.39 10.43
 0 -25 -28 3.54 7.25
 1 -10 -31 2.25 9.52
 1 -17 -21 117.44 9.5
 1 -16 -17 209.21 11.26
 1 55 -11 6.67 10.56
 1 -7 -9 757.95 31.33
 1 47 -7 25.32 10.72
 1 44 -6 -0.06 9.49
 1 35 -4 40.75 8.33
 1 20 -3 253.88 12.97
 1 21 -3 372.55 17.22
 2 7 -28 -1.87 10.82
 2 5 -27 0 10.35
 2 4 -26 19.47 10.62
 2 3 -25 36.48 10.67
 2 2 -24 2.65 10.16
 2 1 -22 -0.08 10.07
 2 1 -21 -7.75 9.85
 2 6 -15 -0.51 9
 2 38 -15 30.32 11.45
 2 36 -14 43.11 11.69
 2 33 -13 0.77 10.26
 2 16 -12 905.25 38.96
 2 17 -12 281.93 16
 2 28 -12 127.39 13.08
 -6 -26 9 46.72 11.17
 -6 -8 14 -1.48 11.4
 -6 5 16 22.13 10.97
 -5 -42 -1 10.52 10.21
 -5 -32 5 0.84 11.41
 -5 -25 8 0 10.93
 -5 -22 9 45.89 11.02
 -5 -19 10 128.53 13.15
 -5 -1 14 0.5 10.53
 -4 -45 -7 39.38 10.03
 -4 -41 -3 6.97 10.17
 -4 -25 6 2.84 9.61
 -4 -3 12 8.71 9.47
 -4 4 13 34.83 9.37
 -4 17 14 182.83 11.9
 -3 -46 -16 -3.28 7.45
 -3 -45 -13 2.1 7.96
 -3 -35 -2 37.61 8.76
 -3 -26 3 342.72 17.48
 -3 -21 5 609.75 27.66
 -3 -15 7 112.11 11.92
 -3 18 12 4.19 7.16
 -3 27 12 39.94 6.42
 -2 -33 -5 145.12 10.26
 -2 -25 0 5.37 8.69
 -2 -18 3 80.49 9.53
 -2 -12 5 1508.36 61.69
 -2 10 9 46.98 7.28
 -1 -20 -2 11.95 5.86
 -1 41 5 158.84 8.9
 0 32 2 23.78 7.18
 1 -7 -33 -7.72 11.01
 1 -13 -29 -1.28 8.61
 1 -14 -28 5.26 8.45
 1 -17 -22 74.06 8.68
 1 -17 -20 105.82 8.86
 1 -14 -14 21.87 5.98
 1 -13 -13 177.34 10.48
 1 -9 -10 48.81 6.14
 1 52 -9 24.99 10.98
 1 -5 -8 969.87 39.69
 1 50 -8 14.27 11.69
 1 4 -5 22.73 6.49
 1 41 -5 161.36 11.88
 1 9 -4 94.54 8.27
 1 36 -4 406.7 19.64
 1 19 -3 318.08 15.25
 1 25 -3 3.33 8.51
 1 26 -3 1181.56 48.99
 2 6 -28 4.77 11.28
 2 3 -26 20.76 10.19
 2 2 -25 9.54 10.42
 2 1 -23 5.5 10.72
 2 1 -20 10.97 9.09
 2 2 -18 69.11 10.08
 2 4 -16 10.86 8.9
 2 8 -14 199.27 13.09
 2 11 -13 -0.76 9.57
 2 34 -13 36.88 10.34
 2 15 -12 176.5 13.19
 2 29 -12 109.51 11.61
 2 30 -12 6.76 9.49
 -6 -23 10 3.31 11.89
 -6 -20 11 8.45 11.5
 -6 -2 15 6.64 11.26
 -6 6 16 1.69 10.93
 -5 -51 -12 -2.94 10.2
 -5 -50 -10 -3.17 10.11
 -5 -48 -7 10.11 10.4
 -5 -43 -2 19.57 10.21
 -5 -39 1 -0.09 10.45
 -5 -15 11 47.2 10.77
 -5 -11 12 32.8 10.01
 -5 8 15 35.54 10.51
 -4 -49 -14 -4.38 9.17
 -4 -44 -6 -2.66 9.44
 -4 -43 -5 7.39 9.61
 -4 -42 -4 17.07 9.99
 -4 -16 9 4.93 9.75
 -4 -8 11 74.57 10.39
 -4 18 14 -1.57 8.15
 -4 19 14 180.18 11.81
 -3 -28 2 216.26 14.22
 -3 -7 9 -5.67 11.16
 -3 5 11 585.66 26.26
 -3 19 12 345.57 16.44
 -3 26 12 8.22 6.02
 -2 -38 -10 100.93 8.87
 -2 -15 4 350.5 17.28
 -2 -8 6 1791.05 72.81
 -1 -6 3 56.29 6.93
 0 -26 -27 0 6.79
 0 -27 -25 5.11 6.48
 0 -10 -3 159.02 6.83
 0 49 -1 0.9 9.44
 0 45 0 -1.6 7.72
 0 40 1 176.82 11.07
 1 -9 -32 -1.5 10.4
 1 -12 -30 0.9 8.97
 1 -15 -27 9.11 8.35
 1 -17 -23 56.69 8.56
 1 -17 -19 52.92 7.31
 1 -15 -15 159.66 9.24
 1 -12 -12 206.64 11.1
 1 57 -12 20.44 11.05
 1 54 -10 1.18 10.44
 1 48 -7 -1.65 10.32
 1 45 -6 109.84 11.38
 1 18 -3 -0.24 6.6
 1 27 -3 211.79 13.06
 2 4 -27 3.4 10.5
 2 1 -24 12.32 10.42
 2 43 -17 29.5 9.77
 2 5 -15 447.19 21.43
 2 10 -13 398.92 20.42
 2 35 -13 -5.33 10.72
 2 14 -12 886.11 38.36
 2 31 -12 51.88 11.44
 -6 -16 12 8.39 12.87
 -5 -47 -6 1.52 10.49
 -5 -44 -3 -0.46 9.89
 -5 -27 7 0.1 11.95
 -5 -6 13 2.62 10.7
 -5 0 14 185.73 13.57
 -5 9 15 4.03 10.13
 -4 -47 -10 3.2 9.38
 -4 -38 -1 19.93 10.54
 -4 -35 1 49.12 10.65
 -4 -27 5 -1.4 10.03
 -4 -22 7 40.22 10.08
 -4 -19 8 410.74 20.88
 -4 -12 10 252.48 15.17
 -4 5 13 127.53 11.14
 -4 20 14 14.02 8.43
 -4 21 14 87.06 9.51
 -4 22 14 17.37 8.64
 -4 23 14 31.67 8.85
 -4 24 14 23.53 8.75
 -4 25 14 -0.07 8.39
 -3 -11 8 9.29 11.37
 -3 20 12 27.12 7.2
 -3 21 12 241.63 12.58
 -3 22 12 1.72 6.82
 -3 23 12 60.01 7.23
 -3 24 12 4.49 6.38
 -3 25 12 -1.64 6.3
 -2 -30 -3 85.04 8.57
 -1 -28 -7 127.56 7.88
 -1 4 5 27.77 5.14
 0 -28 -21 9.59 5.68
 1 -11 -31 -0.11 9.51
 1 -16 -26 6.94 8.25
 1 56 -11 0.45 10.6
 1 0 -6 84.9 6.91
 1 37 -4 0.88 8.68
 1 17 -3 2.28 6.19
 1 28 -3 584.64 26.09
 1 29 -3 15.26 9.18
 2 7 -29 -3.1 11.78
 2 5 -28 -1.45 10.61
 2 3 -27 -0.22 10.44
 2 2 -26 35.38 11.06
 2 1 -25 7.27 10.15
 2 0 -23 34.17 10.71
 2 0 -22 71.81 11.04
 2 0 -21 157.1 12.41
 2 0 -20 193.87 13.12
 2 1 -18 22.66 9.21
 2 42 -16 -2.43 11.1
 2 41 -15 17.74 11.23
 2 7 -14 92.15 10.47
 2 13 -12 3.36 9.73
 2 32 -12 1.17 9.31
 2 21 -11 76.2 10.32
 2 22 -11 309.78 16.58
 2 23 -11 9.61 8.83
 2 24 -11 221.25 14.01
 -6 -7 14 100.28 13.19
 -6 -1 15 9.19 11.03
 -6 7 16 14.57 10.83
 -5 -46 -5 6.74 10.16
 -5 -45 -4 6.55 10.09
 -5 -40 0 11.41 10.19
 -5 -37 2 4.97 10.42
 -5 -18 10 0.15 10.25
 -4 -48 -12 12.07 9.35
 -4 -33 2 118.51 11.58
 -4 -29 4 0.29 9.29
 -4 -2 12 329.88 17.34
 -3 -46 -17 0.3 7.07
 -3 -36 -3 4.3 8.3
 -3 -33 -1 89.94 10.1
 -2 -34 -6 40.05 7.59
 -2 11 9 412.48 18.5
 0 -28 -22 33.46 5.92
 0 33 2 157.03 9.55
 1 -8 -33 0.47 10.86
 1 55 -10 -0.01 10.62
 1 53 -9 9.08 10.52
 1 51 -8 0.96 11.42
 1 -3 -7 916.15 37.48
 1 16 -3 1795.18 72.72
 1 30 -3 5.55 9
 2 6 -29 2.15 10.82
 2 4 -28 12.82 11.59
 2 0 -24 1.6 10.04
 2 0 -19 73.68 9.9
 2 44 -17 -4.53 10.51
 2 3 -16 236.11 13.98
 2 43 -16 53.34 11.47
 2 9 -13 0.47 9.92
 2 12 -12 471.24 22.78
 2 33 -12 27.15 9.65
 2 19 -11 238.46 15.07
 2 20 -11 12.8 9.83
 2 25 -11 0 9.3
 2 26 -11 138.07 11.77
 2 27 -11 58.57 10.48
 -6 -25 9 1.57 11.62
 -6 -22 10 27.9 12.16
 -6 -19 11 14.23 11.68
 -6 8 16 18.13 10.99
 -5 -49 -9 -1.34 10.15
 -5 -35 3 9.22 10.95
 -5 -29 6 1.51 11.24
 -5 -24 8 160.08 13.48
 -5 -21 9 49.11 11.47
 -5 -10 12 25.02 10.3
 -5 -5 13 74.17 10.69
 -5 1 14 -5.81 10.11
 -5 10 15 100.17 11.85
 -4 -7 11 42.87 9.39
 -4 6 13 6.49 8.91
 -3 -23 4 142.27 11.79
 -3 6 11 12.52 9.03
 -2 -37 -9 0.02 6.8
 -2 -35 -7 45.85 7.49
 -2 -20 2 6.48 8.12
 -2 -3 7 171.86 10.71
 -1 13 6 236.9 10.34
 -1 33 6 301.28 12.94
 0 -24 -30 9.62 6.96
 0 -27 -16 49.57 4.21
 0 50 -1 48.72 10.27
 0 46 0 112.36 10.03
 0 5 1 516.23 20.69
 0 41 1 5.65 7.26
 1 -10 -32 7.46 10.22
 1 -14 -29 2.81 8.59
 1 -17 -18 6.48 6.35
 1 -16 -16 36.48 6.5
 1 57 -11 -2.38 10.95
 1 49 -7 -7.02 10.69
 1 46 -6 4.71 10.06
 1 8 -4 31.15 6.65
 1 38 -4 193.8 12.41
 2 5 -29 -0.26 10.89
 2 2 -27 23.2 10.57
 2 1 -26 3.84 10.03
 2 0 -25 -0.26 10.27
 2 -1 -23 1.29 10.5
 2 -1 -22 -2.88 10.3
 2 -1 -21 -0.15 9.48
 2 4 -15 30.65 9.05
 2 42 -15 4.76 11.16
 2 6 -14 -2.73 9.17
 2 40 -14 22.68 11.35
 2 8 -13 73.97 11.07
 2 34 -12 24.6 9.53
 2 17 -11 309.32 17.38
 2 18 -11 138.35 12.02
 2 28 -11 59.73 10.34
 2 29 -11 162.38 12.36
 -6 -15 12 3.16 12.17
 -6 -6 14 4.14 12.11
 -6 0 15 14.72 11.22
 -6 9 16 11.1 11.6
 -5 -51 -13 -0.58 10.35
 -5 -50 -11 2.45 10.03
 -5 -41 -1 2.67 9.99
 -5 -31 5 79.61 12.27
 -5 -14 11 10.79 10.07
 -5 11 15 4.52 10.15
 -4 -49 -15 2.85 8.82
 -4 -46 -9 5.6 9.35
 -4 -39 -2 -2.55 10.56
 -4 -36 0 3.16 10.63
 -4 -24 6 272.14 16.03
 -4 -15 9 237.52 14.82
 -4 -11 10 34.57 9.78
 -4 -1 12 1.9 9.68
 -3 -45 -14 1.18 7.72
 -3 -37 -4 1.73 8.38
 -3 -31 0 62.45 9.45
 -3 -14 7 784.76 34.29
 -3 -6 9 74.76 11.13
 -2 -41 -16 1.86 5.64
 -2 -36 -8 146.6 9.67
 -1 -32 -11 12.64 4.39
 -1 -25 -5 65.64 7.08
 -1 -15 0 410 17.82
 0 -25 -29 1.17 7.4
 0 -28 -23 26.87 6.06
 0 -28 -19 0.47 4.89
 0 34 2 130.54 8.79
 1 -13 -30 -2.72 8.74
 1 -15 -28 14 8.5
 1 -17 -25 -5.48 8.17
 1 -11 -11 -0.62 6.08
 1 54 -9 4.07 10.68
 1 52 -8 3.8 10.5
 1 43 -5 119.28 11.06
 1 15 -3 50.97 6.97
 1 31 -3 0.05 8.98
 2 3 -28 -9.08 10.64
 2 -1 -24 10.05 10.07
 2 -1 -20 9.49 9.13
 2 0 -18 143.97 11.76
 2 1 -17 31.08 9.29
 2 44 -16 0 10.79
 2 43 -15 31.56 11.39
 2 41 -14 8.48 11.7
 2 11 -12 251.2 15.35
 2 16 -11 370.32 19.56
 2 30 -11 6.88 9.62
 2 31 -11 81.45 10.93
 -6 -27 8 3.56 11.71
 -6 10 16 31.35 11.36
 -5 -48 -8 15.2 10.38
 -5 -38 1 28 10.97
 -5 -26 7 151.99 13.88
 -5 2 14 124.93 11.9
 -5 12 15 165.98 12.92
 -4 -40 -3 25.55 10.52
 -4 -21 7 292.13 16.84
 -4 -18 8 0.26 10.39
 -4 7 13 66.06 9.79
 -3 -46 -18 -1.39 7.1
 -3 -44 -12 -0.62 8.19
 -3 -42 -9 -1.98 8.82
 -3 -25 3 4.67 9.46
 -3 -17 6 570.76 26.41
 -3 -10 8 624.26 28.21
 -3 7 11 604.96 26.84
 -2 -28 -2 142.28 10.49
 -2 -11 5 50.36 8.07
 -2 12 9 40.49 7.08
 -1 -35 -25 -0.02 4.57
 -1 -29 -8 292.1 13.2
 -1 42 5 19.95 5.77
 0 -27 -26 10.6 6.67
 1 -9 -33 -5.11 10.8
 1 -12 -31 7.17 9.61
 1 -16 -27 0.9 8.32
 1 -18 -21 4.75 7.23
 1 56 -10 0.42 11.22
 1 50 -7 5.16 10.93
 1 47 -6 21.26 10.41
 1 3 -5 2364.4 95.01
 1 39 -4 47.29 9.2
 1 32 -3 6.61 8.32
 2 4 -29 4.13 10.67
 2 2 -28 25.99 10.97
 2 1 -27 5.03 10.91
 2 0 -26 35.9 10.17
 2 -1 -19 1.02 8.57
 2 45 -16 37.28 11.01
 2 3 -15 258.49 14.58
 2 5 -14 3.33 8.98
 2 42 -14 3.87 11.15
 2 7 -13 36.36 10.3
 2 39 -13 3.8 11.13
 2 10 -12 229.9 14.65
 2 15 -11 305.49 17.25
 2 32 -11 1.24 9.52
 -6 -24 9 58.35 12.04
 -6 -18 11 1.83 11.7
 -6 -5 14 124.76 14.13
 -6 1 15 0.83 11.97
 -5 -42 -2 3.76 10.29
 -5 -23 8 3.78 10.64
 -5 -17 10 130.47 12.96
 -5 -4 13 63.77 11.28
 -5 13 15 6.1 10.49
 -4 -49 -16 -0.18 8.97
 -4 -48 -13 0.27 9.37
 -4 -47 -11 0.06 9.24
 -4 -34 1 5.05 9.35
 -4 -26 5 338.22 18.62
 -3 -46 -19 2.88 6.85
 -3 -41 -8 26.13 9.21
 -3 -38 -5 111.36 10.17
 -3 -34 -2 20.18 8.55
 -3 -27 2 2.83 8.35
 -2 -39 -12 35.64 7.51
 -2 -31 -4 410.64 18.96
 -2 -22 1 470.61 21.62
 -2 -17 3 1505.03 61.63
 -2 -14 4 1441.43 59.06
 -2 -7 6 23.55 7.29
 -1 -34 -14 37.87 4.25
 -1 -9 2 128.37 8.37
 -1 -1 4 256.58 12.36
 0 -26 -28 16.46 7.27
 0 42 1 28.83 7.84
 1 -11 -32 2.75 10.16
 1 -18 -23 8.96 7.8
 1 -18 -22 1.53 7.39
 1 -18 -20 -1.85 6.93
 1 58 -11 0.5 10.74
 1 44 -5 0.66 9.75
 1 14 -3 1426.09 57.96
 1 33 -3 -0.38 8.04
 2 3 -29 2.12 10.9
 2 -1 -25 2.39 9.99
 2 -2 -23 29.12 10.35
 2 -2 -22 92.62 11.46
 2 -2 -21 133.47 11.79
 2 0 -17 -2.41 8.76
 2 44 -15 5.72 10.84
 2 40 -13 35.96 11.94
 2 37 -12 -1.32 10.14
 2 14 -11 116.84 13.03
 -6 -29 7 36.78 11.5
 -6 -21 10 1.63 11.21
 -6 -14 12 22.7 11.76
 -6 2 15 9.77 11.63
 -6 11 16 -3.96 10.84
 -5 -47 -7 0.18 10.22
 -5 -43 -3 43.18 10.63
 -5 -36 2 31.42 11.15
 -5 -28 6 29.97 11.88
 -5 -20 9 18.34 10.43
 -5 -13 11 1.2 9.98
 -5 3 14 12.09 10.02
 -5 14 15 104.62 12
 -4 -44 -7 -2.76 9.54
 -4 -42 -5 4.61 9.54
 -4 -41 -4 1.58 9.92
 -4 -37 -1 1.43 10.06
 -4 -28 4 104.47 11.05
 -4 -14 9 42.71 10.16
 -4 0 12 585.93 26.62
 -4 8 13 73.02 9.75
 -3 -40 -7 118.27 11.33
 -2 -24 0 346.89 17.48
 -1 -31 -10 121.36 7.08
 -1 -30 -9 1.25 4.99
 -1 -12 1 1720.87 69.43
 0 51 -1 6.08 10.08
 0 47 0 5.64 8.56
 0 35 2 14.24 6.37
 1 -17 -26 1.74 8.13
 1 -17 -17 9.91 6.27
 1 57 -10 -1.28 11.35
 1 -8 -9 113.05 7.25
 1 55 -9 -1.88 10.66
 1 53 -8 17.74 11.28
 1 48 -6 9.55 10.71
 1 7 -4 176.43 10.12
 1 40 -4 104.69 10.47
 2 1 -28 -9.89 10.59
 2 0 -27 44.32 10.7
 2 -1 -26 4.64 9.85
 2 -2 -24 -1.91 10.31
 2 -1 -18 11.94 8.98
 2 46 -16 10.34 10.59
 2 45 -15 22.28 11.12
 2 4 -14 240.27 14.19
 2 43 -14 0.77 11.39
 2 41 -13 6.34 11.1
 2 9 -12 302.98 16.83
 2 38 -12 93.34 12.76
 2 13 -11 0 9.7
 2 21 -10 704.26 31.24
 2 22 -10 63.32 10.12
 2 23 -10 165.91 12.7
 2 24 -10 53.24 10.11
 2 25 -10 42.9 9.56
 -6 -4 14 0 11.59
 -6 12 16 42.76 11.1
 -5 -50 -12 -5.18 10.26
 -5 -49 -10 -4.57 10.09
 -5 -45 -5 8.7 10.28
 -5 -44 -4 -0.61 10.03
 -5 -39 0 2.08 10.85
 -5 -34 3 -0.79 11.28
 -5 -30 5 -6.96 11.62
 -5 -3 13 67.18 10.42
 -5 15 15 0.15 9.9
 -4 -43 -6 40.89 10.2
 -4 -32 2 0 9.53
 -4 -30 3 8.03 9.63
 -4 -23 6 92.99 11.23
 -4 -10 10 189.1 13.2
 -3 -5 9 7.48 10.35
 -3 8 11 65.04 9.08
 -2 -40 -14 6.8 6.27
 -2 -2 7 921.3 38.37
 -2 13 9 41.75 7.01
 0 -28 -24 9 6.18
 1 -10 -33 5.07 10.7
 1 -13 -31 0.34 9.44
 1 -14 -30 -0.33 8.83
 1 -15 -29 29.91 8.86
 1 -16 -28 1.47 8.26
 1 -18 -19 -1.34 6.28
 1 -6 -8 102.51 7.06
 1 51 -7 8.08 11
 1 45 -5 103.05 11.12
 1 13 -3 512.99 22.08
 1 34 -3 125.87 10.16
 2 4 -30 -0.83 10.72
 2 2 -29 21.05 11.1
 2 -2 -25 5.06 9.82
 2 -3 -22 15.14 10.14
 2 -2 -19 106.06 10.38
 2 2 -15 237.34 13.98
 2 44 -14 1.2 11.05
 2 6 -13 12.99 10.47
 2 39 -12 -0.5 10.75
 2 19 -10 420.46 21.03
 2 20 -10 8.48 10.82
 2 27 -10 131.59 11.48
 2 28 -10 3.83 9.66
 -6 -26 8 37.91 11.59
 -6 -17 11 11.35 11.47
 -6 -13 12 -0.67 11.64
 -6 -9 13 57.93 12.35
 -6 3 15 28.53 11.68
 -6 13 16 4.88 10.82
 -5 -25 7 0.27 11.01
 -5 -16 10 4.22 10.5
 -5 4 14 76.51 10.7
 -5 16 15 38.7 10.59
 -4 -20 7 46.79 10.37
 -4 -17 8 392.69 20.18
 -4 9 13 34.63 9.1
 -3 -45 -15 2.89 7.7
 -3 -43 -11 32.27 8.94
 -3 -35 -3 69.83 9.39
 -3 -32 -1 -0.94 8.53
 -3 -13 7 -0.54 10.21
 -1 -17 -1 1511.15 61.13
 -1 -5 3 311.56 14.77
 -1 5 5 2249.04 90.1
 -1 34 6 31.3 4.21
 0 -26 -14 210.21 9.15
 0 12 2 441.26 18.16
 1 -12 -32 18.44 10.25
 1 -15 -14 210.92 10.76
 1 -14 -13 266.49 13.04
 1 59 -11 5 10.7
 1 56 -9 0.93 10.81
 1 54 -8 -0.7 10.83
 1 -1 -6 341.06 15.27
 1 41 -4 2.36 8.7
 1 35 -3 6.83 7.69
 2 3 -30 3.08 10.8
 2 0 -28 10.88 10.68
 2 -1 -27 -8.31 10.18
 2 -2 -26 32.67 10.24
 2 -3 -24 46.57 10.57
 2 -3 -23 21.88 10.27
 2 -3 -21 -1.61 9.55
 2 -3 -20 29.45 9.14
 2 -1 -17 24.24 8.98
 2 46 -15 14.41 11.3
 2 42 -13 2.07 11
 2 8 -12 89.61 10.87
 2 12 -11 169.69 12.96
 2 36 -11 36.77 10.36
 2 18 -10 53.06 11.09
 2 29 -10 229.15 14.44
 2 30 -10 1.84 9.49
 -6 -23 9 -6 11.96
 -6 -20 10 0.11 11.93
 -6 14 16 43.43 11.23
 -5 -48 -9 11.47 10.4
 -5 -40 -1 6.61 10.13
 -5 -37 1 -0.26 10.5
 -5 -22 8 103.64 11.85
 -5 -19 9 101.5 11.58
 -5 -12 11 8.06 10.46
 -5 17 15 3.4 10.2
 -4 -48 -14 1.64 9.19
 -4 -46 -10 3.2 9.51
 -4 -38 -2 61.52 10.96
 -4 -35 0 48.74 10.59
 -4 1 12 -3.24 9.16
 -3 -19 5 871.12 37.96
 -3 -16 6 31.94 10.53
 -3 -9 8 -5.27 9.89
 -3 1 10 32.58 9.39
 -3 9 11 362.48 17.67
 -2 -41 -17 8.69 5.47
 -2 -32 -5 3.84 7.43
 0 -27 -27 2.86 6.82
 0 -28 -18 1.65 4.36
 0 48 0 114.05 10.67
 0 43 1 5.18 7.57
 0 36 2 213.96 11.59
 1 -17 -27 13.08 8.33
 1 -18 -25 -3.53 7.64
 1 -16 -15 9.57 5.79
 1 58 -10 20.1 11.2
 1 52 -7 -3.21 10.98
 1 49 -6 4.32 10.49
 2 1 -29 6.99 10.87
 2 -3 -25 46.43 10.38
 2 -2 -18 71.38 9.56
 2 3 -14 25.37 9.4
 2 45 -14 1.87 11.48
 2 5 -13 31.52 10.23
 2 43 -13 6.85 11.97
 2 40 -12 60.08 12.01
 2 11 -11 75.43 10.57
 2 37 -11 3.12 9.65
 2 17 -10 142.56 12.4
 2 31 -10 260.39 15.34
 -6 -28 7 3.32 11.41
 -6 -8 13 1.97 11.62
 -6 -3 14 56.41 12.11
 -6 4 15 1.4 11.44
 -6 15 16 11.88 10.81
 -6 16 16 21.19 11.02
 -5 -27 6 3.85 10.7
 -5 -2 13 95.71 11.7
 -5 5 14 27.82 10
 -5 18 15 3.72 10.33
 -4 -47 -12 3.32 9.16
 -4 -25 5 19.34 9.76
 -4 -13 9 22.96 10.35
 -4 -9 10 126.38 11.35
 -4 10 13 186.56 12.42
 -3 -44 -13 1.27 8.03
 -3 -30 0 31.46 9.22
 -2 -38 -11 54.85 7.84
 -2 -29 -3 463.67 21.04
 -2 -19 2 993.82 41.42
 -2 -10 5 1609.67 65.68
 -2 -6 6 49.38 7.54
 -2 14 9 1.58 6.45
 -1 43 5 117.96 7.86
 -1 14 6 430.75 17.74
 0 -28 -25 1.03 6.18
 1 -11 -33 9.87 10.7
 1 -18 -18 13.8 6.27
 1 -13 -12 64.42 7.05
 1 -4 -7 78.59 6.23
 1 2 -5 2083.2 83.79
 1 46 -5 46.88 10.38
 1 42 -4 36.96 9.1
 1 12 -3 1451.06 58.87
 1 36 -3 348.24 17.33
 2 2 -30 4.58 11.02
 2 -1 -28 -4.46 10.67
 2 -2 -27 32.32 10.45
 2 -4 -22 31.76 10.11
 2 -3 -19 47.7 9.06
 2 1 -15 57.29 9.37
 2 47 -15 0.36 10.73
 2 7 -12 332.34 17.58
 2 41 -12 23.06 11.94
 2 38 -11 31.62 10.29
 2 16 -10 11.16 10.43
 -6 -32 5 0 9.58
 -6 -30 6 2.61 10.67
 -6 -25 8 -0.83 11.22
 -6 -16 11 18.25 12.31
 -6 -12 12 44.89 12.18
 -5 -50 -13 8.2 10.38
 -5 -49 -11 6.28 10.23
 -5 -47 -8 8.25 10.29
 -5 -41 -2 12.18 10.26
 -5 -35 2 9.51 10.79
 -5 -29 5 64.63 11.86
 -5 19 15 3.85 10.16
 -5 20 15 8.54 10.45
 -4 -45 -9 14.6 9.54
 -4 -39 -3 1.96 10.16
 -4 -33 1 153.14 12.34
 -4 -27 4 5.13 9.59
 -4 2 12 331.8 17.38
 -3 -42 -10 2.08 8.61
 -3 -28 1 301.15 15.97
 -3 -26 2 598.31 26.41
 -3 -4 9 406.33 19.94
 -1 -26 -6 286.31 13.51
 -1 -21 -3 334.98 15.09
 -1 -19 -2 924.4 37.94
 0 -26 -29 13.03 7.5
 0 37 2 43.14 7.03
 1 -14 -31 10.13 9.44
 1 -15 -30 7.35 8.91
 1 -16 -29 5.82 8.57
 1 -18 -26 0.26 7.69
 1 57 -9 12.12 10.86
 1 55 -8 14.41 11.46
 1 50 -6 12.31 10.77
 1 6 -4 1168.71 47.75
 1 37 -3 5.27 8.14
 2 0 -29 47.1 11.27
 2 -3 -26 15.29 9.73
 2 -4 -24 5.35 9.77
 2 -4 -23 5.61 9.97
 2 -4 -21 62.44 10.12
 2 48 -15 16.57 11.42
 2 46 -14 9.67 11.05
 2 44 -13 0.89 11.07
 2 42 -12 2.14 11.44
 2 10 -11 191.51 13.69
 2 15 -10 261.43 15.74
 -6 -22 9 52.72 12.43
 -6 -19 10 -3.22 12.3
 -6 -2 14 1.35 12.57
 -6 5 15 60.3 11.74
 -5 -42 -3 -1.06 9.87
 -5 -38 0 38.73 11.04
 -5 -33 3 44.49 12.21
 -5 -31 4 151.83 13.43
 -5 -24 7 160.4 13.34
 -5 -15 10 49.62 10.66
 -5 -11 11 27.42 11.02
 -5 -1 13 2.87 9.8
 -5 6 14 12.35 10.6
 -5 21 15 0.08 10.5
 -4 -36 -1 65.08 10.52
 -4 -29 3 31.96 10.27
 -4 -22 6 150.29 13.32
 -4 -16 8 -3.31 10.02
 -4 11 13 7.14 8.15
 -3 -45 -16 11.4 7.89
 -3 -33 -2 157.95 11.61
 -3 -12 7 639.45 28.75
 -3 2 10 521.8 24.1
 -3 10 11 278.76 14.68
 -2 -33 -6 278.42 14.24
 -2 -16 3 362.6 17.47
 -2 -13 4 26.12 8.52
 -2 -1 7 12.55 6.82
 -2 5 8 1569.01 63.75
 0 44 1 3.3 7.52
 1 -10 -34 6.61 11.12
 1 -13 -32 -2.29 10.08
 1 -17 -28 28.44 8.72
 1 -19 -23 103.34 9.42
 1 -19 -22 41.26 7.81
 1 -19 -21 151.13 10.29
 1 -17 -16 136.76 8.66
 1 59 -10 3.91 10.7
 1 53 -7 12.97 10.92
 1 47 -5 36.93 10.28
 1 43 -4 63.14 9.32
 2 -4 -25 5.64 9.66
 2 -4 -20 41.18 8.95
 2 -3 -18 170.74 11.74
 2 -2 -17 9.83 8.52
 2 -1 -16 55.76 8.73
 2 2 -14 528.82 24.24
 2 47 -14 -0.67 11.54
 2 4 -13 123.12 11.44
 2 45 -13 1.65 11.78
 2 39 -11 17.98 10.57
 2 14 -10 62 10.66
 2 35 -10 34.14 10.59
 -6 -27 7 9.05 11.01
 -6 -7 13 105.11 13.25
 -6 6 15 -2.77 11.01
 -5 -46 -7 2.73 10.12
 -5 -45 -6 5.98 9.96
 -5 -44 -5 0.44 9.95
 -5 -43 -4 32.82 10.44
 -5 -21 8 12 10.19
 -5 -18 9 2.83 10.63
 -5 -6 12 1.12 9.68
 -4 -48 -15 3.78 9.25
 -4 -44 -8 -2.82 9.31
 -4 -40 -4 23.6 10.24
 -4 -19 7 423.14 21.27
 -3 -41 -9 27.65 8.87
 -3 -21 4 440.49 21.97
 -3 -8 8 121 12.36
 -2 -37 -10 7 7.24
 -2 -27 -2 76.52 9.28
 -2 -21 1 691.85 29.87
 -2 15 9 192.75 10.63
 -2 34 9 4.92 2.22
 0 49 0 1.85 9.34
 1 -12 -33 -3.21 10.54
 1 38 -3 178.86 12.05
 2 -1 -29 0.4 10.28
 2 -2 -28 16.81 10.35
 2 -3 -27 5.57 9.85
 2 -4 -19 70.41 9.47
 2 6 -12 17.94 9.62
 2 43 -12 14.73 11.56
 2 9 -11 315.15 17.33
 2 40 -11 47.96 11.66
 2 13 -10 3.85 9.74
 2 36 -10 6.8 10.07
 2 22 -9 49.97 10.56
 2 23 -9 124.45 12.28
 2 24 -9 86.85 10.66
 2 25 -9 15.28 9.55
 2 26 -9 203.83 14.04
 2 27 -9 111.5 10.82
 -6 -15 11 2.73 12.14
 -6 -11 12 10.97 12.96
 -6 -1 14 15.71 11.7
 -5 -50 -14 9.1 10.69
 -5 -48 -10 -1.38 10.15
 -5 -39 -1 1.12 10.07
 -5 -36 1 82.31 11.49
 -5 -26 6 105.43 12.13
 -5 7 14 10.49 9.79
 -4 -46 -11 5.01 9.59
 -4 -43 -7 46.04 10.13
 -4 -42 -6 4.43 9.69
 -4 -41 -5 18.93 10.15
 -4 -12 9 58.76 11.17
 -4 -8 10 91.27 10.34
 -4 3 12 2.83 8.79
 -4 12 13 224.47 12.84
 -3 -38 -6 137.25 11.26
 -3 -18 5 -2.67 10.03
 -3 -15 6 355.64 18.6
 -3 11 11 151.76 10.61
 -2 -36 -9 116.22 8.79
 -2 -34 -7 71.61 8.05
 -2 -25 -1 -2.68 8.8
 -2 -23 0 15.13 8.44
 -1 0 4 2228.43 89.45
 -1 35 6 118.97 6.58
 0 38 2 123.57 8.79
 1 -18 -27 0 8.08
 1 -19 -20 99.09 8.57
 1 -12 -11 611.22 25.65
 1 58 -9 16.81 10.95
 1 56 -8 -4.74 10.66
 1 51 -6 0.95 11
 1 48 -5 48.09 10.87
 1 44 -4 3.6 8.86
 1 11 -3 53.97 6.48
 1 23 -2 57.99 7.95
 1 24 -2 810.74 34.23
 1 25 -2 4.77 7.82
 1 26 -2 549.03 24.38
 1 27 -2 8.55 8.46
 2 -4 -26 10.54 9.57
 2 -5 -24 103.85 11.38
 2 -5 -23 36.7 10.16
 2 -5 -22 52.27 10.25
 2 -5 -21 -0.18 8.39
 2 48 -14 24 11.53
 2 46 -13 30.73 12.19
 2 44 -12 2.81 11.04
 2 41 -11 39.43 11.41
 2 37 -10 -0.87 9.37
 2 20 -9 -5.9 10.69
 2 21 -9 416.86 20.93
 2 28 -9 43.3 8.68
 2 29 -9 339.71 18.19
 2 30 -9 18.2 9.37
 -6 -31 5 47 11.59
 -6 -29 6 42.89 11.45
 -6 -24 8 40.19 12.97
 -6 -18 10 0 12.07
 -6 -6 13 8.91 12.59
 -6 7 15 48.65 11.76
 -5 -49 -12 4.85 10.26
 -5 -14 10 7.98 10.02
 -5 -10 11 3.16 10.17
 -5 0 13 154.08 13.11
 -5 8 14 20.97 9.72
 -4 -47 -13 8.66 9.59
 -4 -37 -2 2.92 10.24
 -4 -34 0 4.76 9.71
 -4 -24 5 365.67 19.07
 -4 13 13 3.97 8.58
 -3 -43 -12 15.23 8.46
 -3 -40 -8 77.77 10.26
 -3 -39 -7 0.71 9.21
 -3 -3 9 22.81 9.49
 -3 3 10 76.64 10.37
 -2 -41 -18 1.33 5.19
 -2 -35 -8 14.02 7.06
 -2 -30 -4 -2.43 7.21
 -1 -14 0 261.12 12.33
 -1 -8 2 172.74 10.03
 0 -27 -28 3.06 7.09
 0 -28 -26 0 6.27
 0 45 1 13.91 7.77
 1 -15 -31 0.98 8.99
 1 -19 -25 2.92 7.43
 1 -18 -17 5.17 6.17
 1 54 -7 -0.41 10.74
 1 39 -3 5.67 8.57
 1 28 -2 664.8 28.9
 1 29 -2 108.95 10.3
 2 -3 -28 0.44 10.1
 2 -5 -25 73.51 10.74
 2 -5 -20 8.07 8.4
 2 -3 -17 244.1 13.96
 2 1 -14 19.32 9.34
 2 3 -13 3.2 9.72
 2 47 -13 -1.71 11.12
 2 8 -11 240.36 14.55
 2 12 -10 5.18 9.97
 2 38 -10 8.43 9.48
 2 19 -9 740.43 32.66
 -7 11 16 1.71 10.86
 -6 -21 9 8.02 11.76
 -6 0 14 4.98 11.66
 -6 8 15 -1.52 10.84
 -5 -47 -9 -3.38 10.31
 -5 -40 -2 2.5 10.22
 -5 -34 2 6.04 10.93
 -5 -28 5 27.24 11.29
 -5 -23 7 -8.23 10.26
 -5 -5 12 151.19 12.34
 -4 -48 -16 3.7 9.29
 -4 -15 8 258.13 15.39
 -4 4 12 65.79 10.02
 -3 -45 -17 9.96 7.69
 -3 -44 -14 0 7.92
 -3 -23 3 61.13 10.09
 -2 -40 -15 26.43 6.28
 -2 -9 5 50.49 8.22
 -2 -5 6 6.37 7.56
 -2 6 8 87.1 7.63
 -2 16 9 0.55 6.41
 0 50 0 43.35 9.78
 1 -14 -32 11.57 10.01
 1 -16 -30 -1.44 8.7
 1 -17 -29 23.99 8.79
 1 -19 -19 61.87 7.17
 1 57 -8 4.95 10.75
 1 52 -6 -1.76 10.99
 1 45 -4 38.78 9.47
 1 30 -2 12.75 8.78
 2 -1 -30 4.13 9.78
 2 -4 -27 7 9.87
 2 -4 -18 10.49 8.41
 2 -2 -16 97.76 9.68
 2 49 -14 -4.61 10.82
 2 5 -12 151.03 12.47
 2 45 -12 9.27 11.68
 2 42 -11 0.48 11.11
 2 18 -9 18.46 10.59
 2 33 -9 226.09 13.94
 -7 12 16 1.93 11.06
 -6 -26 7 12.9 11.85
 -6 -14 11 59.72 12.16
 -5 -37 0 -2.52 10.39
 -5 -30 4 2.09 11.18
 -5 -20 8 21.96 10.84
 -5 -17 9 86.67 10.95
 -5 1 13 2.95 9.9
 -5 9 14 -2.57 9.93
 -4 -45 -10 -1.39 9.69
 -4 -32 1 1.25 9.28
 -4 -26 4 263.92 15.66
 -4 -21 6 165.63 12.72
 -4 -18 7 -1.67 10.33
 -4 -7 10 196 13.25
 -4 -2 11 327.86 17.57
 -4 14 13 134.89 10.76
 -3 -25 2 -0.16 8.95
 -3 -11 7 68.06 11.28
 -3 -7 8 12.29 9.68
 -3 12 11 261.35 13.93
 -2 -18 2 -3 7.75
 -2 0 7 387.02 17.6
 -1 -11 1 771.67 31.88
 -1 6 5 20.1 4.68
 0 -7 -2 3489.51 138.97
 0 39 2 85.74 8.18
 1 -13 -33 -5.54 10.49
 1 -9 -9 75.57 6.12
 1 -7 -8 931.02 38
 1 55 -7 26.88 10.92
 1 -2 -6 288.14 13.25
 1 49 -5 -5.67 10.62
 1 5 -4 1005.16 41.21
 1 40 -3 195.88 12.64
 1 19 -2 115.79 8.48
 1 31 -2 233.03 13.59
 2 0 -31 1.85 11.17
 2 -5 -26 20.15 9.68
 2 -6 -24 6.16 9.39
 2 -6 -23 -4.96 9.87
 2 -6 -22 3.53 9.7
 2 -5 -19 124.9 10.53
 2 50 -14 17.91 11.03
 2 48 -13 20.97 11.01
 2 46 -12 8.58 10.97
 2 43 -11 70.65 12.6
 2 11 -10 204.92 13.77
 2 39 -10 29.07 10.42
 2 17 -9 613.18 27.75
 2 34 -9 8.09 9.27
 -6 -17 10 3.89 11.65
 -6 -5 13 110.73 13.3
 -6 1 14 7.92 11.72
 -6 9 15 20.72 11.37
 -5 -46 -8 9.76 10.41
 -5 -41 -3 33.71 11.05
 -5 -13 10 3.61 9.9
 -5 -9 11 121.8 12.1
 -4 -38 -3 99.29 11.85
 -4 -28 3 85.12 10.79
 -4 -11 9 80.97 10.88
 -4 15 13 9.83 8.5
 -3 -27 1 0 8.11
 -2 17 9 592.74 25.08
 -1 -33 -13 27.8 4.34
 -1 -27 -7 195.01 10.15
 -1 -4 3 779.41 32.37
 0 -29 -22 4.43 5.28
 1 -18 -28 -2.25 8.28
 1 -19 -26 -1.9 7.68
 1 1 -5 194.95 10.12
 1 10 -3 1316.29 53.51
 1 32 -2 0.77 8.44
 2 -2 -30 9.51 10.86
 2 -4 -28 23.62 10.15
 2 -5 -27 2.24 9.78
 2 -6 -25 -0.08 9.69
 2 -6 -21 -0.32 8.78
 2 2 -13 686.57 30.34
 2 7 -11 736.92 32.22
 2 40 -10 9.72 10.3
 2 16 -9 -2.09 9.68
 2 35 -9 123.52 11.99
 -6 -34 3 11.88 11.36
 -6 -30 5 4.81 11.37
 -6 -28 6 6.45 11.35
 -6 -23 8 8.06 11.49
 -6 -20 9 6 12.2
 -6 10 15 11.39 11.03
 -5 -49 -13 -7.94 10.42
 -5 -48 -11 -2.76 10.28
 -5 -42 -4 2.01 9.79
 -5 -35 1 10.75 11.66
 -5 -25 6 -1.21 10.37
 -5 -4 12 28.13 9.79
 -5 2 13 99.22 11.33
 -5 10 14 100.8 11.34
 -4 -48 -17 7.25 9.13
 -4 -47 -14 3.3 9.27
 -4 -39 -4 4.35 10.39
 -4 -35 -1 38.23 10.04
 -4 5 12 37.25 10.04
 -3 -35 -4 24.28 7.87
 -3 -20 4 1.38 10.34
 -3 -14 6 247.17 15.11
 -3 -2 9 862.83 36.94
 -3 4 10 218.57 13.46
 -3 13 11 51.67 7.75
 -2 -31 -5 632.63 27.26
 -2 -28 -3 384.16 18.21
 -2 -15 3 1082.79 44.9
 -2 -12 4 2173.84 87.95
 -1 -24 -5 875.29 36.1
 -1 15 6 369.61 15.31
 0 -29 -23 3.42 5.53
 0 -29 -21 -1.57 5.13
 0 46 1 53.18 8.49
 1 -16 -14 1.17 5.46
 1 -15 -13 233.02 11.65
 1 53 -6 14.47 10.74
 1 50 -5 25.38 10.85
 1 46 -4 69.8 10.43
 1 41 -3 6.06 8.56
 1 18 -2 21.53 6.65
 1 33 -2 22.96 8.14
 2 -1 -31 3.8 10.98
 2 -6 -20 -4.96 8.33
 2 -4 -17 6.33 8.54
 2 -3 -16 215.52 12.91
 2 0 -14 359.11 17.99
 2 51 -14 0 10.13
 2 49 -13 -2.44 11.36
 2 4 -12 280.76 15.99
 2 47 -12 10.69 11.67
 2 44 -11 3.74 11.1
 2 10 -10 7.07 10.49
 2 41 -10 62.47 11.95
 2 15 -9 194.14 13.62
 2 36 -9 20.67 10.26
 -6 -13 11 -2.3 11.64
 -6 -4 13 8.99 12.14
 -6 2 14 7.38 11.66
 -5 -44 -6 7.21 10.2
 -5 -43 -5 23.31 10.54
 -5 -38 -1 37.45 11.03
 -5 -27 5 10.58 10.9
 -5 -22 7 91.54 11.61
 -5 -16 9 100.65 12.18
 -5 11 14 0.68 9.62
 -4 -46 -12 7.97 9.55
 -4 -23 5 45.08 10.37
 -4 -14 8 -4.59 9.57
 -4 -1 11 1.72 9.96
 -4 16 13 82.14 9.23
 -3 -45 -18 8.7 7.53
 -3 -17 5 865.59 37.39
 -2 -41 -19 12.23 5.13
 -1 36 6 -0.19 4.29
 0 -28 -27 1.81 6.61
 0 40 2 23.31 7.31
 1 -15 -32 -1 9.66
 1 -16 -31 0.46 8.79
 1 -17 -30 8.51 8.75
 1 -19 -27 34.9 8.34
 1 -20 -22 1.26 7.24
 1 -19 -18 29.83 6.38
 1 -17 -15 376.55 16.84
 1 -5 -7 2355.38 94.46
 1 56 -7 1.03 10.38
 1 34 -2 114.22 9.44
 2 -3 -30 6.77 10.6
 2 -6 -26 9.68 9.42
 2 -5 -18 265.55 14.7
 2 45 -11 30.49 12.01
 2 14 -9 4.56 9.95
 2 37 -9 -1.48 9.47
 -6 -25 7 -0.73 11.99
 -6 11 15 3.27 10.96
 -5 -47 -10 6.16 10.37
 -5 -33 2 42.11 11.26
 -5 -29 4 128.67 12.99
 -5 -19 8 35 11.14
 -5 -8 11 -7.55 9.79
 -5 3 13 57.47 11.31
 -4 -43 -8 29.35 9.99
 -4 -42 -7 -0.97 9.96
 -4 -41 -6 30.43 10.16
 -4 -40 -5 15.02 10.23
 -4 -33 0 135.2 11.88
 -4 -20 6 68.5 10.45
 -4 -6 10 1.27 9.09
 -4 6 12 0.9 8.64
 -4 17 13 114.25 10.08
 -3 -44 -15 -0.74 7.9
 -3 -36 -5 97.43 10.07
 -3 14 11 76.19 8.37
 -2 -38 -12 22.22 7.49
 -2 -20 1 125.02 10.03
 -2 7 8 634.07 26.88
 -2 18 9 29.79 6.49
 -1 -16 -1 139.54 8.2
 0 -27 -29 0.65 6.61
 0 -29 -24 5.62 5.81
 0 -28 -17 7.98 3.77
 1 -14 -33 9.97 10.55
 1 -20 -24 13.07 7.62
 1 -20 -21 3.55 7.19
 1 47 -4 7.58 9.64
 1 42 -3 22.27 8.74
 1 17 -2 2.39 6.34
 2 -2 -31 2.8 11.03
 2 -5 -28 0 8.69
 2 -6 -27 -1.44 9.47
 2 -7 -24 146.95 12.12
 2 -7 -23 64.33 10.3
 2 -7 -22 40.51 9.92
 2 -6 -19 5.01 8.17
 2 1 -13 9.24 9.61
 2 50 -13 32.5 10.98
 2 48 -12 22.08 11.19
 2 6 -11 25.92 9.49
 2 9 -10 556.08 25.24
 2 42 -10 -1.3 11.47
 2 38 -9 7.11 9.31
 2 22 -8 50.9 10.91
 2 23 -8 249.18 15.98
 2 24 -8 98.11 10.89
 2 25 -8 32.05 9.88
 2 26 -8 287.09 15.76
 2 27 -8 115.68 10.92
 2 28 -8 160.99 12.15
 -6 -22 8 26.58 12.1
 -6 -19 9 10.78 11.69
 -6 -16 10 18.6 11.77
 -6 -3 13 54.15 12.29
 -6 3 14 59.7 12.5
 -6 12 15 19.98 10.86
 -5 -49 -14 0.01 10.55
 -5 -39 -2 6.64 10.89
 -5 -12 10 7.22 9.58
 -5 -3 12 62.43 10.32
 -5 12 14 177.59 13.22
 -4 -36 -2 71.76 11.14
 -4 -25 4 -1.46 9.43
 -4 -17 7 320.5 17.38
 -4 -10 9 18.33 9.63
 -4 18 13 12.83 8.29
 -3 -45 -19 6.19 7.32
 -3 -43 -13 1.57 8.12
 -3 -41 -10 48.95 9.14
 -3 -30 -1 1.03 9.03
 -3 -22 3 230.14 14.4
 -3 -10 7 468.02 22.4
 -3 -6 8 27.69 9.69
 -3 5 10 261.41 14.73
 -2 -8 5 1480.17 60.49
 -2 -4 6 179.53 10.65
 -2 1 7 10.76 6.89
 0 -29 -20 53.25 5.61
 0 47 1 -2.38 8.39
 1 -18 -29 0.47 8.46
 1 -20 -25 8.77 7.53
 1 -18 -16 0.29 5.83
 1 -14 -12 417.17 18.39
 1 54 -6 -2.24 10.69
 1 51 -5 7.72 10.92
 1 9 -3 64.58 7.48
 1 35 -2 6.19 8.23
 2 -7 -25 90.73 10.55
 2 -7 -21 0 8.84
 2 -1 -14 15.26 8.93
 2 51 -13 -2.26 10.72
 2 3 -12 43.62 9.84
 2 46 -11 13.68 11.17
 2 43 -10 80.31 12.04
 2 13 -9 51.6 10.07
 2 21 -8 270.93 16.75
 -6 -35 2 -1.07 10.74
 -6 -27 6 27.56 11.35
 -6 -12 11 110.82 13.01
 -6 13 15 0 10.87
 -5 -48 -12 -4.39 10.4
 -5 -36 0 68.09 11.53
 -5 -24 6 140.94 13.74
 -5 13 14 0.36 9.96
 -4 -47 -15 8.55 9.39
 -4 -45 -11 0.82 9.46
 -4 -31 1 206.84 14.11
 -4 -29 2 112.24 11.09
 -4 -27 3 12.92 10.16
 -4 0 11 555.85 25.5
 -4 19 13 110.38 9.8
 -3 -40 -9 21.6 9.15
 -3 -37 -6 3.15 8.63
 -3 -24 2 547.2 24.93
 -3 15 11 187.95 11.12
 -2 -32 -6 14.06 7.43
 -2 -24 -1 580.87 25.72
 -2 -22 0 303.36 15.64
 0 41 2 175.67 10.69
 1 -20 -20 15.61 7.02
 1 43 -3 3.09 8.82
 1 16 -2 606.69 25.74
 1 36 -2 377.43 18.4
 2 -4 -30 -3.5 10.52
 2 -5 -29 9.97 10.54
 2 -7 -26 19.8 9.58
 2 -7 -20 2.13 8.46
 2 -5 -17 383.72 18.65
 2 -4 -16 18.05 8.16
 2 49 -12 7.79 10.83
 2 47 -11 18.95 11.31
 2 39 -9 8.54 9.58
 2 19 -8 302.56 16.97
 2 20 -8 169.86 13.11
 2 32 -8 7.19 9.65
 2 33 -8 225.15 14.17
 3 24 -23 44.93 11.9
 -6 -33 3 5.21 11.06
 -6 -29 5 25.34 11.33
 -6 4 14 8.5 11.7
 -6 14 15 13.71 10.88
 -5 -46 -9 6.34 10.43
 -5 -40 -3 3.07 10.28
 -5 -21 7 4.01 9.91
 -5 -15 9 17.06 10.85
 -5 -2 12 20.15 9.33
 -5 4 13 54.44 10.39
 -4 -37 -3 -8.1 10.4
 -4 -22 5 237.94 14.94
 -4 -5 10 236.49 14.51
 -4 7 12 31.68 9.39
 -4 20 13 7.37 8
 -3 -39 -8 15.16 9.07
 -3 -38 -7 112.68 10.59
 -3 -33 -3 163.15 11.8
 -3 -26 1 772.36 33.41
 -3 -19 4 737.32 32.44
 -2 -41 -20 3.95 4.93
 -2 -40 -16 46.45 6.53
 -2 19 9 694.49 28.98
 -2 33 9 188.29 8.23
 -1 -28 -8 -3.01 5.12
 -1 1 4 271.35 12.64
 0 -29 -25 16.29 6.16
 1 -19 -28 45.21 8.71
 1 -20 -26 7.72 7.7
 1 55 -6 20.69 10.77
 1 52 -5 7.85 11.16
 1 4 -4 165.15 9.28
 1 48 -4 68.39 10.99
 2 -3 -31 14.03 11.1
 2 -8 -23 18.74 9.39
 2 -6 -18 1.63 8.32
 2 -3 -15 260.85 14.18
 2 52 -13 15.1 11.36
 2 50 -12 30.99 11.03
 2 5 -11 537.08 24.52
 2 8 -10 67.86 9.81
 2 44 -10 2.27 11.88
 2 12 -9 49.62 10.29
 2 40 -9 -2.02 10
 2 18 -8 9.18 9.47
 2 34 -8 55.08 10.44
 3 21 -24 -2.22 10.03
 3 21 -23 8.77 11.25
 3 22 -23 33.68 11.45
 3 23 -23 3.51 11.24
 3 22 -22 24.04 11.36
 3 23 -22 4.88 12.25
 3 24 -22 29.54 11.48
 3 25 -22 4.69 11.21
 3 26 -22 20.79 11.16
 3 27 -22 1.43 11.17
 3 24 -21 25.4 11.54
 3 25 -21 7.5 11.57
 3 26 -21 12.88 11.46
 3 27 -21 15.81 11.48
 3 28 -21 11.59 11.58
 -7 8 15 0 10.33
 -6 -24 7 9.81 11.69
 -6 -15 10 3.35 11.72
 -6 -7 12 41.93 11.99
 -6 -2 13 6.28 11.78
 -6 15 15 16.59 11.14
 -5 -45 -8 5.24 10.26
 -5 -41 -4 32.6 10.53
 -5 -34 1 30.22 11.88
 -5 -26 5 76.82 11.21
 -5 -18 8 7.34 9.94
 -5 -11 10 25.64 10.92
 -5 14 14 139.23 12.41
 -4 -46 -13 7.92 9.54
 -4 -34 -1 53.69 10.12
 -4 -13 8 21.1 9.63
 -4 -9 9 563.03 25.81
 -4 21 13 36.08 8.39
 -3 -16 5 32 10.39
 -3 -13 6 52.04 10.69
 -3 6 10 19.98 9.29
 -3 16 11 30.09 7.56
 -2 -37 -11 8.59 7.43
 -2 -33 -7 126.93 9.46
 -2 -29 -4 233.89 12.65
 -2 -17 2 1071.01 44.35
 -2 8 8 44.46 6.78
 -1 -32 -12 20.22 4.35
 -1 -18 -2 -0.35 5.64
 0 -28 -28 5.4 6.95
 0 25 3 7.89 5.45
 0 26 3 122.84 7.88
 0 27 3 267.74 12.77
 1 -16 -32 5.44 9.54
 1 -17 -31 17.11 9
 1 44 -3 5.75 8.99
 1 15 -2 41.82 6.74
 1 37 -2 7.35 8.04
 2 -7 -27 4.3 9.54
 2 -8 -25 -0.05 9.19
 2 -8 -24 8.18 9.35
 2 -8 -22 30.01 9.81
 2 -7 -19 162.16 11.12
 2 0 -13 791.61 34.32
 2 2 -12 327.8 17.02
 2 48 -11 10.25 11.06
 2 45 -10 74.1 11.81
 2 41 -9 102.15 11.59
 2 35 -8 63.77 10.4
 3 19 -23 13.49 12.02
 3 20 -23 4.07 11.42
 3 19 -22 47.84 12.02
 3 20 -22 1.54 12.71
 3 21 -22 20.57 11.37
 3 21 -21 57.45 11.95
 3 22 -21 7.21 12.62
 3 23 -21 11.48 11.53
 3 29 -21 29.08 11.73
 3 30 -21 -6.6 11.59
 3 25 -20 1.37 11.45
 3 26 -20 0 11.32
 3 27 -20 30.48 11.44
 3 28 -20 1.13 11.39
 -6 -36 1 16.02 11.5
 -6 -26 6 2.5 11.22
 -6 -21 8 27.67 11.79
 -6 -18 9 4.24 12.33
 -6 -11 11 2.42 11.71
 -6 5 14 142.91 13.92
 -6 16 15 5.09 10.95
 -5 -47 -11 2.36 10.43
 -5 -43 -6 15.19 10.29
 -5 -42 -5 -2.3 10.02
 -5 -37 -1 4.63 10.5
 -5 -32 2 -0.27 11.12
 -5 -30 3 1.08 11.6
 -5 -28 4 1.98 11.51
 -5 5 13 88.09 10.72
 -5 15 14 2.61 10.02
 -4 -44 -10 0.93 9.54
 -4 -38 -4 121.72 12.12
 -4 -19 6 266.57 15.86
 -4 -16 7 93.62 10.94
 -4 1 11 4.51 8.91
 -4 8 12 128.96 11.39
 -4 22 13 44.19 8.52
 -4 23 13 11.43 8.2
 -3 -44 -16 0.76 7.9
 -3 -42 -12 1.24 8.29
 -3 -5 8 114.85 11.32
 -2 -14 3 261.25 13.6
 -2 -11 4 306.88 15.02
 -2 20 9 -0.22 6.15
 -1 -35 -17 9.8 2.93
 -1 -20 -3 102.07 7.37
 -1 -7 2 436.56 19
 -1 37 6 -1.61 4.38
 0 48 1 72.19 9.57
 0 42 2 8.53 6.96
 0 24 3 114.86 7.16
 0 28 3 64.26 6.77
 0 29 3 375.97 16.84
 1 -18 -30 7.31 8.62
 1 -20 -19 49.84 6.97
 1 -19 -17 42.31 6.19
 1 49 -4 2.24 10.62
 1 38 -2 137.23 10.73
 2 -4 -31 3.66 11.09
 2 -5 -30 13.33 10.52
 2 -6 -29 0 10.05
 2 -8 -26 6.32 9.16
 2 -8 -21 36.87 9.41
 2 53 -13 0.54 10.9
 2 51 -12 1.9 10.9
 2 11 -9 451.43 21.52
 2 42 -9 4.46 10.56
 2 17 -8 460.6 21.96
 2 36 -8 58.25 10.07
 3 18 -25 4.05 11.96
 3 17 -24 -4.41 11.19
 3 18 -24 -4.07 10.88
 3 18 -22 -7.55 11.7
 3 19 -21 95.1 12.84
 3 20 -21 4.32 11.65
 3 21 -20 69.35 12.53
 3 22 -20 3.63 12.71
 3 23 -20 8.83 11.52
 3 24 -20 -1.22 11.75
 3 29 -20 41.99 11.64
 3 30 -20 -0.85 11.78
 3 31 -20 47.3 12.5
 3 32 -20 0 11.2
 -7 9 15 8.38 11.14
 -6 -34 2 14.12 11.5
 -6 -6 12 -2.03 11.46
 -6 -1 13 10.28 11.49
 -6 6 14 1.66 12.17
 -6 17 15 38.79 11.24
 -5 -48 -13 1.05 10.38
 -5 -23 6 9.74 10.49
 -5 -14 9 107.95 11.66
 -5 -1 12 4.46 9.1
 -5 16 14 50.38 10.94
 -4 -47 -16 3.17 9.4
 -4 -32 0 6.23 9.61
 -4 -24 4 305.05 17.16
 -4 24 13 120.96 10.27
 -4 25 13 -6.5 8.22
 -4 26 13 106.31 10.01
 -4 27 13 5.98 8.3
 -3 -34 -4 14.39 8.44
 -3 -31 -2 283.34 15.56
 -3 -9 7 244.21 14.61
 -3 17 11 625.35 26.91
 -2 -41 -22 5.04 4.12
 -2 -41 -21 11.05 4.79
 -2 -36 -10 105.31 8.77
 -2 -35 -9 0.61 6.99
 -2 -34 -8 43.84 7.49
 -1 -29 -9 418.62 17.96
 -1 -13 0 27.62 5.72
 -1 7 5 320.12 13.79
 0 -27 -15 3.48 2.58
 0 30 3 9.64 6.65
 1 -19 -29 25.27 8.6
 1 -20 -27 0.25 7.68
 1 -3 -6 2485.63 99.64
 1 56 -6 0.72 10.58
 1 0 -5 2184.96 87.74
 1 53 -5 14.91 10.81
 1 8 -3 2238.03 90
 1 45 -3 4 8.88
 2 -8 -20 21.33 8.47
 2 4 -11 50.19 9.55
 2 49 -11 4.41 10.82
 2 7 -10 793.35 34.06
 2 46 -10 5.42 11.26
 2 16 -8 28.6 9.86
 2 37 -8 0.37 9.15
 3 16 -25 15.47 12.11
 3 17 -25 10.15 11.45
 3 16 -24 16.44 11.26
 3 17 -22 39.28 11.53
 3 18 -21 -1.79 12.1
 3 19 -20 142.23 13.81
 3 20 -20 -10.5 12.23
 3 33 -20 26.74 12.13
 3 23 -19 5.4 11.75
 3 24 -19 10.07 12.33
 3 25 -19 -2.83 12.27
 3 26 -19 16.1 12.1
 3 27 -19 23.06 12.06
 3 28 -19 8.29 12.28
 3 29 -19 27.42 12.01
 3 30 -19 4.38 11.29
 -7 10 15 4.74 10.92
 -6 -37 0 -0.9 10.44
 -6 -32 3 2.24 10.16
 -6 -30 4 -0.61 11.67
 -6 -28 5 2.36 11.13
 -6 -23 7 18.5 11.82
 -6 -14 10 69.92 13
 -6 -10 11 80.35 12.82
 -6 18 15 -3.38 10.83
 -5 -38 -2 42.65 10.91
 -5 -35 0 4.92 10.89
 -5 -20 7 24.77 10.26
 -5 -17 8 17.79 10.19
 -5 -10 10 9.51 10.02
 -5 6 13 4.74 9.59
 -5 17 14 -2.26 10.07
 -4 -39 -5 0.81 10.29
 -4 -35 -2 1.83 9.91
 -4 -26 3 192.22 13.98
 -4 9 12 7.46 8.72
 -3 -43 -14 -0.11 7.95
 -3 -21 3 275.45 16.16
 -3 7 10 209.01 13.13
 -2 -3 6 77.45 7.98
 -2 2 7 945.55 39.14
 -2 21 9 433.04 18.81
 -1 -34 -15 2.26 4.13
 0 -29 -26 22.54 6.5
 0 23 3 409.33 17.41
 1 50 -4 91.51 11.8
 1 14 -2 1141.76 46.63
 1 39 -2 1.57 8.56
 2 -9 -23 52.23 9.81
 2 -7 -18 184.32 11.71
 2 -6 -17 3.68 8.05
 2 -5 -16 409.61 19.35
 2 52 -12 13.87 10.92
 2 47 -10 56.29 11.92
 2 10 -9 39.43 9.26
 2 43 -9 99.57 12.27
 2 15 -8 118.41 11.28
 2 38 -8 56.54 10.05
 3 15 -25 10.49 11.13
 3 15 -24 0.99 11.82
 3 15 -23 4.2 11.76
 3 16 -21 6.73 11.96
 3 17 -21 60.96 12.45
 3 18 -20 0 12.8
 3 20 -19 8.97 11.79
 3 21 -19 59.31 13.45
 3 22 -19 7.1 11.43
 3 31 -19 18.66 11.54
 3 32 -19 0.63 12.07
 3 33 -19 30.69 11.63
 -7 11 15 -7.01 10.81
 -6 -20 8 2.65 12.29
 -6 -17 9 13.22 12.36
 -6 0 13 -0.41 11.44
 -6 7 14 114.45 13.1
 -5 -46 -10 4.55 10.2
 -5 -25 5 -1.05 10.25
 -5 18 14 7.94 10.21
 -4 -46 -14 3.17 9.56
 -4 -45 -12 1.66 9.56
 -4 -42 -8 -1.6 9.81
 -4 -41 -7 44.6 10.37
 -4 -40 -6 9.51 9.95
 -4 -28 2 23.68 10.24
 -4 -21 5 13.78 9.6
 -4 -12 8 3.73 9.36
 -4 -8 9 11.19 9.28
 -4 2 11 345.53 17.77
 -3 18 11 21.28 6.98
 -2 -27 -3 63.63 8.73
 -2 -19 1 566.11 25.09
 -2 -7 5 239.26 12.76
 -1 -31 -11 23.16 4.82
 -1 -30 -10 0.5 4.96
 -1 -25 -6 18.64 6.13
 -1 -10 1 1143.58 46.53
 -1 -3 3 2168.55 87.13
 -1 16 6 74.92 4.33
 0 49 1 1.15 9.02
 0 43 2 127.04 9.34
 0 22 3 4.62 4.55
 0 31 3 393.88 17.74
 1 -21 -24 -0.24 7.39
 1 -21 -22 54.53 7.73
 1 -8 -8 573.42 23.95
 1 46 -3 57.99 9.97
 2 -4 -32 0 11.13
 2 -5 -31 21.47 11.14
 2 -6 -30 2.2 10.39
 2 -7 -29 2.26 10.07
 2 -9 -25 43.99 9.57
 2 -9 -24 101.62 10.72
 2 -9 -22 17.81 9.06
 2 -4 -15 21.94 8.07
 2 -1 -13 9.6 9.45
 2 1 -12 14.25 9.34
 2 50 -11 18.07 11.15
 2 44 -9 -2.15 11.62
 2 39 -8 7.76 9.43
 2 26 -7 685.8 30.38
 2 27 -7 185.3 12.61
 3 15 -26 1.88 12
 3 14 -25 27.59 11.4
 3 14 -24 34.53 12.22
 3 14 -23 56.04 12.34
 3 15 -21 37.78 11.72
 3 17 -20 138.56 13.33
 3 19 -19 134.24 14.63
 3 34 -19 0.6 11.57
 3 35 -19 7.86 11.43
 3 23 -18 1.37 11.49
 3 24 -18 105.82 13.99
 3 25 -18 4.22 12.1
 3 26 -18 68.59 12.62
 3 27 -18 19.2 11.73
 3 28 -18 47.04 12.65
 3 29 -18 44.4 12.54
 3 30 -18 -4.62 12.04
 3 31 -18 10.75 11.34
 -6 -35 1 7.62 10.66
 -6 -25 6 -4.58 11.5
 -6 -5 12 63.86 13.57
 -5 -39 -3 -0.38 9.98
 -5 -33 1 26.17 11.36
 -5 -27 4 23.56 10.95
 -5 0 12 33.38 9.99
 -5 7 13 59.35 10.4
 -5 19 14 12.44 10.39
 -4 -47 -17 -6.15 9.39
 -4 -15 7 205.02 13.65
 -3 -41 -11 38.03 8.95
 -3 -35 -5 7.2 8.46
 -3 -29 -1 133.95 10.88
 -3 -23 2 11.88 9.59
 -3 -18 4 10.95 11.54
 -3 -12 6 97.67 10.72
 -3 -4 8 182.03 12.57
 -2 -30 -5 30.6 7.44
 -2 9 8 460.27 20.22
 -2 22 9 51.24 6.06
 -2 32 9 -1.6 3.01
 0 32 3 5.97 6.23
 1 -17 -32 -4.44 9.37
 1 -18 -31 0.96 8.99
 1 -20 -28 -2.38 7.99
 1 -21 -25 -2.22 7.25
 1 -21 -21 93.76 8.62
 1 -10 -9 509.41 21.46
 1 54 -5 2.54 10.87
 1 40 -2 179.88 12.11
 2 -8 -28 1.99 9.62
 2 -9 -26 18.07 9.36
 2 -9 -21 0.7 9.02
 2 -8 -19 55.69 8.48
 2 53 -12 1.59 10.92
 2 3 -11 198.59 12.8
 2 6 -10 19 8.92
 2 48 -10 -0.51 11.27
 2 14 -8 238.62 14.3
 2 40 -8 0.28 10.11
 2 23 -7 100.65 11.43
 2 24 -7 135.39 12.91
 2 25 -7 13.95 9.8
 2 31 -7 132.03 11.42
 3 14 -26 12.79 11.1
 3 13 -25 0.57 11.32
 3 13 -24 0.77 11.58
 3 13 -23 -3.21 10.84
 3 13 -22 0.5 11.23
 3 16 -20 10.08 11.27
 3 18 -19 -0.1 11.18
 3 21 -18 58.5 12.52
 3 22 -18 52.65 12.02
 3 32 -18 2.76 11.38
 3 33 -18 15.11 12.11
 -7 12 15 14.48 11.18
 -6 -13 10 3.26 13.23
 -6 -9 11 4.93 10.41
 -6 1 13 3.21 12.16
 -6 8 14 1.94 11.41
 -5 -48 -14 7.57 10.61
 -5 -47 -12 8.29 10.51
 -5 -45 -9 3.34 10.28
 -5 -40 -4 -1.9 10.19
 -5 -36 -1 85.05 12.07
 -5 -29 3 122.36 12.57
 -5 -22 6 121.61 12.24
 -5 -13 9 1.5 10.35
 -5 20 14 11.07 10.46
 -4 -36 -3 92.68 11.61
 -4 -33 -1 60.36 10.38
 -4 -18 6 9.04 9.55
 -3 -44 -17 -0.02 7.73
 -3 -25 1 31.18 8.74
 -3 -15 5 406.97 20.28
 -3 19 11 201.17 11.36
 -2 -21 0 342.94 16.89
 1 -20 -18 17.93 6.12
 1 -17 -14 455.96 19.65
 1 3 -4 2253.5 90.53
 1 51 -4 -6.74 11.01
 1 41 -2 43.74 8.87
 2 51 -11 0 11.63
 2 9 -9 899.43 38.29
 2 45 -9 94.21 12.56
 2 22 -7 188.65 14.34
 2 32 -7 3.38 9.14
 3 13 -26 -10.12 11.23
 3 12 -25 39.89 11.47
 3 12 -24 81.06 12.25
 3 12 -23 53.12 11.97
 3 15 -20 63.73 12.35
 3 16 -19 -2.47 11.23
 3 17 -19 103.63 12.97
 3 19 -18 104.01 12.1
 3 20 -18 4.51 11.32
 3 34 -18 6.88 11.6
 3 35 -18 6.44 12.22
 3 24 -17 148.8 13.76
 3 25 -17 9.41 11.46
 3 26 -17 138.62 13.8
 3 27 -17 1.02 12.35
 3 28 -17 45.09 12.86
 3 29 -17 16.92 11.82
 3 30 -17 3.58 11.7
 -7 13 15 -1.99 11.14
 -6 -33 2 -2.29 11.62
 -6 -29 4 18.75 11.49
 -6 -27 5 14.36 11.46
 -6 -22 7 5.65 12.19
 -6 -16 9 48.44 12.58
 -5 -44 -8 -2.03 10.15
 -5 -41 -5 18.17 10.51
 -5 -19 7 -2.06 10.04
 -5 -16 8 74.83 11.11
 -5 -9 10 104.07 11.25
 -5 1 12 -3.13 9.38
 -5 8 13 16 9.85
 -5 21 14 0.08 10.26
 -4 -44 -11 4.59 9.54
 -4 -23 4 0.92 10.03
 -4 3 11 19.31 8.87
 -3 -40 -10 1.39 8.92
 -3 -36 -6 141.61 11.12
 -3 -32 -3 9.23 8.72
 -3 -8 7 58.8 10.17
 -3 8 10 63.32 9.63
 -3 20 11 83.78 8.2
 -2 -40 -17 18.34 6.08
 -2 -38 -13 6.4 7.02
 -2 -23 -1 0.02 8.33
 -2 -16 2 10.58 7.19
 -2 23 9 116.89 7.22
 -1 38 6 20.34 4.52
 0 44 2 3.96 7.41
 0 21 3 1930.39 77.38
 0 33 3 221.82 11.45
 1 -19 -30 14.79 8.82
 1 -21 -26 2.42 7.51
 1 -18 -15 5.33 5.64
 1 -16 -13 56.88 6.37
 1 -6 -7 56.3 5.61
 1 55 -5 17.79 10.9
 1 13 -2 42.68 6.08
 2 -5 -32 15.45 11.41
 2 -6 -31 1.47 10.57
 2 -7 -30 8.36 10.25
 2 -8 -29 10.21 9.8
 2 -9 -20 -1.02 8.1
 2 54 -12 -3.33 11.15
 2 52 -11 5.33 11.58
 2 49 -10 7.78 11.25
 2 13 -8 63.89 9.89
 2 41 -8 67.59 10.78
 2 21 -7 70.82 10.61
 2 34 -7 90.05 10.55
 3 12 -26 18.19 11.9
 3 11 -25 3.95 11.11
 3 11 -24 9.07 11.04
 3 11 -23 6.52 11.69
 3 12 -22 95.62 12.56
 3 14 -20 16.51 11.44
 3 15 -19 30.14 11.36
 3 18 -18 12.46 11.95
 3 36 -18 15.36 11.25
 3 37 -18 10.23 11.57
 3 22 -17 72.1 11.87
 3 23 -17 6.67 10.54
 3 31 -17 16.53 11.72
 3 32 -17 2.64 12.21
 3 33 -17 16.66 11.69
 -7 14 15 12.21 11.03
 -6 -36 0 5.07 11.22
 -6 -19 8 33.64 12.61
 -6 -4 12 23.12 11.87
 -6 2 13 3.33 11.54
 -6 9 14 49.8 11.98
 -5 -43 -7 -3.54 10.42
 -5 -42 -6 5.01 10.41
 -5 -34 0 21.42 11.7
 -5 -4 11 4.27 9.49
 -5 22 14 45.39 10.66
 -5 23 14 1.57 10.41
 -4 -37 -4 0.19 10.46
 -4 -31 0 247.64 14.74
 -4 -11 8 16.81 9.21
 -4 -7 9 688.47 30.84
 -4 11 12 -1.46 8.39
 -3 -42 -13 15.15 8.5
 -3 -39 -9 32.56 9.63
 -3 -37 -7 9 9.09
 -2 -10 4 1543.4 62.97
 -2 3 7 178.95 10.11
 -2 31 9 289.58 12.41
 0 -29 -27 6.37 6.38
 0 34 3 12.38 6.09
 1 -21 -20 62.45 7.52
 1 7 -3 751.93 31.33
 1 42 -2 31.53 8.85
 1 25 -1 -1.45 7.81
 1 26 -1 232.75 12.91
 1 27 -1 115.38 9.68
 1 28 -1 105.77 9.89
 1 29 -1 212.22 12.78
 1 30 -1 5.35 8.53
 2 -10 -25 -3.44 8.9
 2 -10 -24 3.71 8.88
 2 -8 -18 24.7 7.77
 2 -7 -17 327.67 16.45
 2 -6 -16 31.78 8.17
 2 0 -12 300.64 16
 2 5 -10 1015.48 42.63
 2 46 -9 1.64 11.87
 2 42 -8 8.3 10.43
 2 20 -7 112.63 11.27
 2 35 -7 30.55 9.79
 3 11 -26 5.49 11.11
 3 10 -24 58.1 12.25
 3 11 -22 2.76 11.39
 3 13 -20 1.4 11.77
 3 14 -19 3.62 10.88
 3 17 -18 84.64 11.75
 3 38 -18 25.73 12.19
 3 20 -17 24.99 10.69
 3 21 -17 30.64 11.04
 3 34 -17 31.9 12.23
 3 35 -17 6.85 11.35
 -6 -24 6 -3.54 11.54
 -6 -12 10 148.68 14.62
 -6 10 14 8.26 11.63
 -5 -48 -15 8.82 10.86
 -5 -46 -11 -1.45 10.32
 -5 -37 -2 -0.04 10.17
 -5 -24 5 77.09 11.17
 -5 -12 9 59.02 10.52
 -5 9 13 18.38 9.75
 -4 -46 -15 2.62 9.69
 -4 -45 -13 5.97 9.6
 -4 -43 -10 11.45 9.42
 -4 -27 2 63.66 10.9
 -4 -25 3 2.49 9.63
 -4 -20 5 53.33 10.09
 -3 -43 -15 8.03 8.07
 -3 -38 -8 115.01 10.8
 -3 -20 3 60.81 10.5
 -3 2 9 862.52 36.61
 -3 21 11 103.74 8.62
 -2 -31 -6 562.39 24.58
 -2 -13 3 413.24 18.95
 -2 -2 6 2356.74 95.05
 -2 10 8 926.26 38.18
 -2 24 9 96.12 6.5
 1 -20 -29 1.64 8.13
 1 -21 -27 16.71 7.78
 1 52 -4 32.52 11.25
 1 48 -3 88.27 11.48
 1 24 -1 528.8 23.19
 1 31 -1 546.47 24.43
 2 -9 -28 -0.86 9.42
 2 -10 -26 8.5 9.11
 2 -10 -22 112.86 11.06
 2 -5 -15 448.97 20.66
 2 -2 -13 669.38 29.41
 2 55 -12 -0.52 11.15
 2 2 -11 313.82 16.39
 2 53 -11 10.29 11.66
 2 50 -10 6.53 11.04
 2 8 -9 0.36 8.55
 2 47 -9 30.11 11.61
 2 12 -8 307.79 16.08
 2 43 -8 50.65 11.78
 2 19 -7 296.6 16.34
 2 36 -7 169.69 12.51
 3 11 -27 1.23 11.26
 3 10 -26 7.7 11.22
 3 10 -25 21.52 11.96
 3 10 -23 18.05 11.64
 3 10 -22 62.81 12.46
 3 11 -21 15.61 11.38
 3 16 -18 50.86 11.02
 3 19 -17 72.56 11.36
 3 36 -17 45.12 13.33
 3 24 -16 132.42 12.91
 3 25 -16 -2.64 11.36
 3 26 -16 131.45 13.53
 3 27 -16 -0.76 11.57
 3 28 -16 49.21 12.34
 3 29 -16 -2.74 11.97
 3 30 -16 5.85 12.31
 3 31 -16 2.29 11.58
 -7 6 14 2.52 11.21
 -6 -34 1 8.5 11
 -6 -3 12 50.37 12.86
 -5 -47 -13 0 10.42
 -5 -32 1 4.07 11.03
 -5 -26 4 11.14 11.02
 -5 -8 10 7.59 9.66
 -5 2 12 20.44 10.44
 -4 -38 -5 66.48 11.12
 -4 -34 -2 60.7 10.56
 -4 -17 6 203.24 13.94
 -4 -14 7 117.35 11.11
 -4 4 11 97.66 10.47
 -4 12 12 484.67 22.55
 -3 -44 -18 -1.09 7.68
 -3 -33 -4 94.91 9.93
 -3 -30 -2 2.74 8.42
 -3 -11 6 168.06 12.8
 -3 -3 8 89.04 10.77
 -3 9 10 76.27 9.62
 -3 22 11 26.32 7.23
 -2 -39 -15 3.92 6.53
 -2 -28 -4 274.07 14.01
 -2 -6 5 -2.98 7.06
 -2 25 9 18.87 4.52
 -1 -15 -1 803.06 33.06
 -1 2 4 1955.04 78.5
 0 35 3 89.98 7.36
 1 -18 -32 0 8.22
 1 -19 -16 114.85 7.91
 1 -15 -12 400.67 17.65
 1 43 -2 22.81 8.65
 1 23 -1 176.88 10.62
 1 32 -1 80.2 9.19
 2 -6 -32 5.09 11.34
 2 -7 -31 22.76 10.92
 2 -8 -30 1.65 10.17
 2 -10 -21 156.7 11.74
 2 -9 -19 70.28 8.49
 2 18 -7 38.75 10.31
 2 37 -7 3.48 9.34
 3 10 -27 -5.3 11.56
 3 9 -26 6.55 11.77
 3 9 -25 13.34 11.17
 3 9 -24 2.75 10.98
 3 9 -23 -7.23 11.26
 3 10 -21 22.34 12.12
 3 13 -19 -3.65 10.62
 3 15 -18 25.75 10.45
 3 18 -17 3.06 10.29
 3 37 -17 -6.94 11.17
 3 38 -17 47.86 11.96
 3 22 -16 93.66 11.75
 3 23 -16 4.45 10.97
 3 32 -16 -0.06 12.1
 3 33 -16 0.47 12.05
 -6 -37 -1 2.75 10.71
 -6 -32 2 0.99 11.23
 -6 -26 5 15.99 11.47
 -6 -21 7 59.76 12.48
 -6 -18 8 5.1 11.73
 -6 -15 9 9.31 11.79
 -6 3 13 69.02 13.2
 -6 11 14 13.93 11.45
 -5 -45 -10 19.17 10.66
 -5 -38 -3 13.53 10.6
 -5 -28 3 6.43 11.08
 -5 -21 6 26.28 10.26
 -5 -18 7 0.18 10.05
 -5 -15 8 2.24 10.12
 -5 -3 11 81.72 11.38
 -5 10 13 77.6 10.76
 -4 -42 -9 0 9.49
 -4 -39 -6 2.43 10.08
 -3 -22 2 437.07 21.52
 -3 -17 4 947.27 40.75
 -3 -14 5 -9.11 9.58
 -3 -7 7 109.27 10.72
 -3 23 11 92.2 8.06
 -2 -37 -12 -0.58 7.47
 -2 26 9 198.69 9.43
 -2 30 9 17.74 3.88
 -1 -23 -5 28.13 6.37
 0 -12 -4 163.86 6.9
 0 45 2 50.58 8.11
 0 20 3 16.41 4.07
 1 -19 -31 10.67 8.93
 1 53 -4 0.34 10.84
 1 49 -3 0.86 10.3
 1 12 -2 3126.44 125.28
 1 22 -1 955.57 39.59
 1 33 -1 178.19 11.1
 1 34 -1 42.31 7.74
 2 -9 -29 -1.8 9.62
 2 54 -11 -3.08 10.82
 2 51 -10 -4.86 11.03
 2 48 -9 -0.73 10.97
 2 44 -8 3.14 11.1
 2 17 -7 190.56 12.88
 2 38 -7 152.13 11.84
 3 9 -27 21.35 11.52
 3 8 -25 8.41 12.11
 3 8 -24 18.87 11
 3 9 -22 21.44 11.49
 3 12 -19 25.78 10.66
 3 14 -18 75.57 11.48
 3 17 -17 28.74 10.44
 3 39 -17 0.82 12.03
 3 20 -16 35.98 10.02
 3 21 -16 0.79 9.98
 3 34 -16 22.09 11.95
 3 35 -16 -6.06 12.1
 -7 7 14 3.45 11.03
 -6 -28 4 8.93 11.35
 -6 -11 10 3.68 12.47
 -6 12 14 -2.59 11.35
 -5 -39 -4 14.99 10.38
 -5 -35 -1 1.91 11.41
 -5 3 12 76.16 10.78
 -4 -46 -16 3.81 9.7
 -4 -41 -8 39.8 10.36
 -4 -40 -7 0.18 9.97
 -4 -32 -1 8.7 9.37
 -4 -22 4 316.79 17.97
 -4 -10 8 3.21 9.04
 -4 -6 9 67.96 9.92
 -4 13 12 13.69 8.57
 -3 24 11 47.02 7.37
 -3 32 11 9.61 5.7
 -2 -32 -7 -2.28 7.29
 -2 -18 1 59.94 8.21
 -2 27 9 104.36 6.13
 -2 28 9 54.55 4.75
 -2 29 9 340.1 14.49
 -1 -26 -7 307.16 14.16
 -1 39 6 63.1 5.41
 0 36 3 3.49 6.32
 1 -21 -28 43.28 8.6
 1 -22 -24 30.24 7.69
 1 -22 -23 20.8 7.72
 1 -21 -19 70.38 7.12
 1 -1 -5 181.21 9.54
 1 44 -2 4.6 8.64
 2 -10 -28 23.76 9.74
 2 -11 -24 13.66 8.91
 2 -10 -20 102.88 9.79
 2 4 -10 10.97 8.76
 2 52 -10 0.58 12.01
 2 7 -9 1154.9 48.14
 2 11 -8 275.94 15.14
 2 45 -8 83.54 12.79
 2 39 -7 12.73 9.6
 3 8 -26 -6.89 11.22
 3 8 -23 5.19 10.75
 3 8 -22 21.48 12.1
 3 9 -21 62.97 11.99
 3 11 -19 18.17 10.44
 3 13 -18 -2.88 10.59
 3 16 -17 57.75 10.28
 3 40 -17 7.62 11.67
 3 19 -16 4.32 10.58
 3 36 -16 45.91 12.02
 3 37 -16 11.56 11.44
 3 27 -15 -4.34 10.85
 3 28 -15 73.27 11.72
 3 29 -15 18.86 11.58
 -7 8 14 9.94 10.81
 -6 -38 -2 0.52 10.95
 -6 -35 0 7.06 10.97
 -6 -23 6 9.25 12.5
 -6 -2 12 39.07 12.17
 -6 4 13 2.96 11.59
 -5 -46 -12 -2.58 10.66
 -5 -44 -9 0.09 10.22
 -5 -40 -5 4.52 10.32
 -5 -23 5 15.33 11.39
 -5 -11 9 17.64 11.2
 -5 -7 10 212.51 14.93
 -5 11 13 7.8 9.82
 -4 -44 -12 -1.33 9.75
 -4 -35 -3 1.49 10.26
 -4 -1 10 9.68 8.88
 -4 5 11 27.93 9.14
 -3 -44 -19 0.86 7.7
 -3 -34 -5 53.18 8.9
 -3 -26 0 542.47 24.66
 -3 -24 1 502.5 23.25
 -3 3 9 27.57 9.27
 -3 10 10 256.26 14.23
 -3 25 11 0.54 6.58
 -3 31 11 150.55 8.81
 -1 -6 2 39.02 6.68
 0 -29 -28 9.93 6.84
 0 -30 -23 2.33 5.19
 1 -20 -30 1.26 8.36
 1 -22 -25 42.13 7.75
 1 -4 -6 14.88 5.07
 1 35 -1 17.94 7.74
 2 -7 -32 13.3 11.31
 2 -8 -31 -0.26 10.28
 2 -11 -25 16.15 9.15
 2 -11 -23 11.18 8.92
 2 -11 -22 4.07 9.23
 2 -8 -17 2.4 7.75
 2 -7 -16 559.54 24.89
 2 -1 -12 20.53 9.07
 2 1 -11 19.36 8.8
 2 55 -11 14.29 11.17
 2 49 -9 -9.22 11.22
 2 16 -7 159.46 12.28
 2 40 -7 32.22 9.84
 3 8 -27 -0.94 11.27
 3 7 -25 23.96 10.93
 3 7 -24 18.25 11.03
 3 7 -23 1.79 11.64
 3 15 -17 -1.37 10.09
 3 18 -16 7.3 10.34
 3 38 -16 68.84 13.44
 3 23 -15 18.73 10.14
 3 24 -15 128.96 12.8
 3 25 -15 -3.88 10.45
 3 26 -15 104.34 12.23
 3 30 -15 15.52 11.35
 3 31 -15 23.53 11.51
 3 32 -15 -0.48 12.14
 3 33 -15 12.49 11.53
 -6 -20 7 -2.58 11.84
 -6 -14 9 119.19 14
 -6 13 14 -3.1 11.43
 -5 -47 -14 3.83 10.74
 -5 -42 -7 3.55 10.63
 -5 -41 -6 16.23 10.24
 -5 -36 -2 25.96 11.68
 -5 -33 0 0.14 10.92
 -5 -2 11 -0.6 9.55
 -5 12 13 121.09 11.78
 -4 -45 -14 15.04 9.86
 -4 -30 0 7.57 9.18
 -4 -24 3 170.53 13.23
 -4 -19 5 42.51 10.45
 -4 -13 7 8.31 9.88
 -4 14 12 304.32 16.11
 -3 -2 8 539.73 24.57
 -3 26 11 29.09 6.52
 -3 27 11 42.88 6.46
 -3 28 11 11.3 6.17
 -3 29 11 151.28 9.11
 -3 30 11 0.79 5.64
 -2 -36 -11 52.87 7.9
 -2 -33 -8 78.58 8.25
 -2 -26 -3 237.54 13.58
 -2 11 8 300.31 14.14
 -1 -17 -2 857.6 35.23
 0 -30 -24 -0.46 5.44
 0 -30 -22 10.73 5.01
 0 46 2 12.25 8.02
 0 37 3 28.83 6.86
 1 -20 -17 54.39 6.28
 1 54 -4 7 10.56
 1 50 -3 87.51 11.5
 1 45 -2 17.69 9.04
 1 36 -1 86.12 8.95
 2 -9 -30 8.07 9.91
 2 -9 -18 121.33 9.64
 2 -6 -15 2.48 7.63
 2 -3 -13 -4.26 8.02
 2 53 -10 8.95 11.52
 2 50 -9 7.17 11.71
 2 10 -8 856.97 36.38
 2 46 -8 11.93 11.33
 2 41 -7 3.3 9.81
 2 29 -6 1.37 8.86
 3 8 -28 -2.72 11.48
 3 7 -27 41.68 11.84
 3 7 -26 36.15 11.38
 3 7 -22 48.14 11.45
 3 8 -21 21.89 12.01
 3 9 -20 86.07 11.76
 3 10 -19 9.95 8.95
 3 12 -18 70 10.96
 3 14 -17 141.07 12.02
 3 17 -16 -0.77 10.45
 3 39 -16 -10.83 11.48
 3 21 -15 75.73 10.84
 3 22 -15 58.1 11.15
 3 34 -15 30.26 12.37
 3 35 -15 -5.03 11.75
 -7 9 14 6.94 11.2
 -6 -33 1 14.35 11.95
 -6 -25 5 5.92 11.45
 -6 -17 8 55.26 12.25
 -6 -10 10 110.65 13.66
 -6 -6 11 -3.01 11.02
 -6 -1 12 0.5 11.58
 -6 5 13 123.11 13.33
 -6 14 14 1.85 10.87
 -5 -31 1 39.96 11.35
 -5 -25 4 4.09 10.19
 -5 -20 6 10.91 10.38
 -5 -17 7 2.71 10.04
 -5 -14 8 155.56 13.32
 -5 4 12 26.69 10.11
 -4 -36 -4 115.44 11.94
 -4 -26 2 107.61 11.08
 -4 -16 6 275.18 16.09
 -4 -5 9 506.15 23.79
 -3 -43 -16 13.73 8.18
 -3 -42 -14 0 8.24
 -3 -40 -11 3.11 8.88
 -3 -31 -3 251.83 14.38
 -3 -19 3 324.66 17.73
 -3 -10 6 74.04 10.87
 -2 -40 -18 9.76 5.72
 -2 -35 -10 1.16 7.02
 -2 -20 0 53.9 8.41
 -2 -15 2 122.07 9.39
 -2 -9 4 842.67 35.32
 -2 -1 6 9.56 6.58
 -1 -12 0 192 9.89
 1 -22 -26 28.65 7.85
 1 2 -4 2037.42 81.95
 1 6 -3 62.67 7.52
 1 37 -1 35.33 8.48
 2 -10 -29 15.95 9.78
 2 -11 -27 5.88 9.35
 2 -11 -21 -0.89 8.58
 2 -10 -19 138.54 10.27
 2 56 -11 -1.52 12.45
 2 6 -9 9.27 8.34
 2 15 -7 96.59 10.15
 2 25 -6 32.3 10.35
 2 30 -6 16.11 9.13
 2 31 -6 8.87 8.96
 2 32 -6 44.91 9.52
 3 7 -28 30.21 11.55
 3 6 -26 8.69 11.24
 3 6 -25 -4.45 11.11
 3 6 -24 -2.67 10.98
 3 6 -23 -1.94 11.12
 3 7 -21 104.95 13.91
 3 8 -20 9.02 11.85
 3 11 -18 27.3 10.1
 3 13 -17 -2.89 10.16
 3 16 -16 106.08 12.33
 3 20 -15 11.16 10.49
 3 36 -15 53.05 13.03
 3 37 -15 8.1 11.73
 -7 10 14 32.2 11.38
 -6 -36 -1 8.09 10.69
 -6 -31 2 4.61 11.81
 -6 -29 3 7.99 12.25
 -6 -27 4 4.91 11.61
 -6 15 14 25.01 11.23
 -5 -45 -11 29.03 10.74
 -5 -27 3 43.57 11
 -5 -10 9 32.79 10.63
 -5 -6 10 2.81 9.85
 -5 13 13 6.24 9.9
 -4 -46 -17 6.29 9.76
 -4 -43 -11 1.06 9.58
 -4 -33 -2 10.77 9.65
 -4 -9 8 253.48 15.04
 -4 0 10 612.26 27.54
 -4 6 11 3.4 8.99
 -4 15 12 7.89 8.31
 -3 -44 -20 2.79 7.61
 -3 -35 -6 2.51 8.5
 -3 -6 7 67.91 10.07
 -3 11 10 1.93 8.51
 -2 -34 -9 94.22 8.45
 -2 -29 -5 390.5 18.14
 -2 -22 -1 460.54 21.08
 -2 -12 3 84.43 8.37
 -1 -19 -3 375.49 16.53
 -1 -2 3 1380.58 55.87
 -1 17 6 1487.81 59.47
 0 -30 -25 -2.28 5.7
 0 19 3 3281.49 130.99
 1 -21 -29 11.97 8.08
 1 -22 -21 7.72 6.78
 1 -14 -11 385.05 16.94
 1 51 -3 5.1 10.77
 1 11 -2 45.44 6.25
 1 38 -1 61.87 8.84
 2 -8 -32 -0.91 11.08
 2 -5 -14 13.69 8.18
 2 3 -10 585.31 26.05
 2 54 -10 4.15 11.54
 2 51 -9 5.63 11.05
 2 47 -8 15.56 12.02
 2 42 -7 27.03 10.77
 2 23 -6 2.49 10.69
 2 24 -6 434.88 21.34
 2 33 -6 -2.78 8.94
 2 34 -6 171.94 12.39
 3 6 -27 0 11.43
 3 6 -22 1.3 10.95
 3 15 -16 12.69 10.84
 3 19 -15 40.04 10.46
 3 38 -15 60.43 12.93
 3 27 -14 33.63 10.41
 3 28 -14 25.36 10.55
 3 29 -14 64.67 11.36
 3 30 -14 -3.56 10.81
 -6 -22 6 1.51 12.36
 -6 -13 9 -1.35 12.51
 -6 -5 11 21.69 11.8
 -6 0 12 34.95 11.96
 -6 6 13 9.31 11.81
 -5 -47 -15 -0.47 11.02
 -5 -37 -3 1.77 10.59
 -5 -34 -1 37.85 11.42
 -5 -22 5 45.09 10.84
 -5 -1 11 7.08 10.17
 -5 5 12 146.06 12.3
 -4 -37 -5 0.18 10.14
 -4 -21 4 0 9.53
 -4 16 12 67.26 9.31
 -3 -39 -10 12.78 9.27
 -3 -36 -7 108.13 10.38
 -3 -16 4 17.67 9.73
 -3 -13 5 38.1 10.51
 -3 4 9 426.74 20.39
 -2 -5 5 430.6 19.67
 -1 -33 -14 60.2 4.83
 -1 -9 1 2765.71 110.85
 0 47 2 12.63 8.21
 0 38 3 140.61 9.18
 1 -20 -31 2.13 8.8
 1 -22 -27 -2.2 7.29
 1 46 -2 47.33 9.45
 2 -7 -33 10.94 11.87
 2 -9 -31 8.19 10.62
 2 -10 -30 1.87 10.02
 2 -11 -28 0.95 9.28
 2 -12 -25 8.98 8.77
 2 -12 -24 1.55 8.97
 2 9 -8 466.83 21.33
 2 48 -8 17.19 11.53
 2 14 -7 671.84 29.3
 2 43 -7 5.25 10.35
 2 22 -6 357.69 18.79
 2 35 -6 -6.28 8.61
 3 6 -28 0.68 11.55
 3 5 -26 20.8 11.34
 3 5 -25 7.03 10.7
 3 5 -24 8.23 10.99
 3 5 -23 4.73 11.05
 3 6 -21 -0.03 12.47
 3 7 -20 163.24 13.52
 3 10 -18 52.93 10.76
 3 12 -17 158.16 12.62
 3 14 -16 214.45 14.28
 3 43 -16 1.14 10.56
 3 18 -15 1.6 10.62
 3 24 -14 78.3 11.4
 3 25 -14 0.88 10.35
 3 26 -14 59.53 10.82
 3 31 -14 57.25 11.92
 3 32 -14 16.11 11.8
 3 33 -14 39.78 12.2
 -7 11 14 -1.45 11.06
 -6 -37 -2 1 10.89
 -6 -34 0 6 10.78
 -6 -19 7 112.1 14.08
 -6 -16 8 34.79 12.79
 -6 -9 10 2.73 11.79
 -6 16 14 0.92 11.17
 -5 -46 -13 0.04 10.55
 -5 -44 -10 -2.08 10.54
 -5 -38 -4 2.27 10.41
 -5 14 13 86 10.96
 -4 -44 -13 -0.55 9.66
 -4 -12 7 142.44 11.96
 -4 7 11 35.67 8.9
 -3 -38 -9 20.1 9.57
 -3 -37 -8 1.44 9.15
 -3 -29 -2 110.85 10.29
 -3 -21 2 14.08 10.58
 -1 40 6 3.49 4.47
 1 -9 -8 580.11 24.13
 1 18 -1 17.6 5.92
 1 39 -1 36.07 8.8
 2 -12 -23 45.38 9.47
 2 -11 -20 6.89 7.98
 2 -9 -17 218.44 12.52
 2 -8 -16 54.15 8.15
 2 -2 -12 327.55 16.64
 2 0 -11 484.39 22.09
 2 57 -11 12.07 11.7
 2 55 -10 18.87 11.89
 2 52 -9 3.28 11.42
 2 44 -7 9.77 10.45
 2 21 -6 18.67 10.23
 2 36 -6 243.87 14.62
 3 5 -27 37.66 11.66
 3 5 -22 65.13 11.95
 3 11 -17 7.47 9.85
 3 17 -15 53.2 11.13
 3 22 -14 22.32 10.34
 3 23 -14 51.63 10.83
 3 34 -14 26.12 11.4
 3 35 -14 -2.51 13
 -7 4 13 16.13 11.3
 -7 12 14 36.59 11.45
 -6 -32 1 5.4 10.99
 -6 -24 5 47.59 12.11
 -6 7 13 97.29 13.22
 -6 17 14 63.66 11.96
 -5 -32 0 10.1 11.39
 -5 -24 4 20.79 10.2
 -5 -19 6 50.4 11.11
 -5 -16 7 62.87 10.77
 -5 -13 8 1.78 9.75
 -5 6 12 3.16 9.69
 -5 15 13 18.93 10.11
 -4 -46 -18 -1.02 9.65
 -4 -45 -15 12.05 9.92
 -4 -41 -9 27.12 9.9
 -4 -40 -8 -1.55 9.93
 -4 -39 -7 6.9 10.06
 -4 -38 -6 14.6 10.39
 -4 -34 -3 70.7 10.82
 -4 -31 -1 136.1 12.3
 -4 -23 3 12.96 9.96
 -4 -18 5 26.6 10.56
 -4 -15 6 118.47 11.39
 -4 -4 9 69.07 10.33
 -4 1 10 -0.29 8.86
 -4 17 12 45.6 8.8
 -3 -32 -4 2.69 8.33
 -3 -23 1 1.19 9.72
 -3 -1 8 10.77 9.91
 -3 12 10 207.02 12.55
 -2 -39 -16 -0.38 6.36
 -2 12 8 304.22 14.26
 -1 -27 -8 144.55 8.2
 0 -30 -26 0.15 5.98
 0 -30 -21 0.82 4.31
 0 39 3 48.56 7.32
 1 -21 -30 13.65 8.38
 1 -22 -20 49.07 7.19
 1 -21 -18 20.87 5.81
 1 52 -3 25.13 11.06
 1 47 -2 15.59 9.71
 1 40 -1 98.8 9.81
 2 -11 -29 3.06 9.65
 2 -12 -27 62.01 9.98
 2 -12 -22 162.43 12.23
 2 -10 -18 54.44 8.17
 2 -7 -15 297.27 15.04
 2 5 -9 1500.7 61.57
 2 49 -8 0 11.1
 2 13 -7 48.17 9.33
 2 20 -6 49.77 10.81
 2 37 -6 10.11 9.58
 3 5 -28 36.99 12.05
 3 4 -26 -3.79 11.17
 3 4 -25 18.14 11.83
 3 4 -24 8.74 10.99
 3 4 -23 18.63 10.6
 3 6 -20 -0.88 10.62
 3 9 -18 45.35 10.13
 3 13 -16 11.73 10.18
 3 16 -15 66.35 11.72
 3 41 -15 6.85 11.58
 3 42 -15 3.08 11.46
 3 21 -14 182.77 14.09
 3 36 -14 19.09 11.66
 3 37 -14 2.9 11.54
 -7 13 14 -3.73 11.04
 -6 -38 -3 12.13 11.45
 -6 -28 3 18.15 11.57
 -6 -26 4 36.37 13.03
 -6 -12 9 126.41 13.57
 -6 -4 11 27.35 12.73
 -6 1 12 9.21 12.66
 -6 8 13 0 11.49
 -6 18 14 -2.61 10.95
 -5 -43 -9 7.35 10.39
 -5 -39 -5 4.45 10.26
 -5 -35 -2 11.79 11.03
 -5 -30 1 0.16 10.42
 -5 -26 3 11.8 10.51
 -5 -9 9 77.05 11.91
 -5 0 11 -1.59 10.06
 -4 -8 8 7.13 10.48
 -3 -43 -17 33.71 8.66
 -3 -41 -13 6.62 8.47
 -3 -25 0 11.85 8.7
 -3 -9 6 659.84 29.23
 -2 -30 -6 0.45 7.06
 -2 -17 1 713.52 30.3
 0 48 2 12.2 7.56
 1 -22 -28 -3.98 7.99
 1 -11 -9 2.81 4.48
 2 -8 -33 1.1 11.79
 2 -9 -32 11.03 11.06
 2 -10 -31 3.6 10.46
 2 2 -10 -3.39 8.28
 2 53 -9 14.81 11.49
 2 45 -7 20.04 10.99
 2 19 -6 113.23 10.93
 2 38 -6 201.11 13.78
 3 5 -29 12.87 10.39
 3 4 -27 -1.14 11.79
 3 4 -22 28.89 11.76
 3 5 -21 109.23 13.38
 3 8 -18 18.81 9.31
 3 10 -17 118.75 11.74
 3 12 -16 224.47 14.53
 3 15 -15 35.98 10.19
 3 43 -15 5.2 11.43
 3 19 -14 113.25 11.73
 3 20 -14 -4.93 10.05
 -7 5 13 0.77 10.97
 -6 -39 -4 -1.42 10.64
 -6 -35 -1 5.83 10.78
 -6 -21 6 60.76 12.47
 -6 -8 10 31.8 12.54
 -6 19 14 85.43 12.02
 -5 -47 -16 1.94 10.95
 -5 -45 -12 9.11 10.84
 -5 -42 -8 -2.04 10.56
 -5 -41 -7 1.45 10.37
 -5 -40 -6 7.25 10.44
 -5 -28 2 36.72 11.76
 -5 16 13 34.61 10.46
 -4 -27 1 90.52 10.88
 -4 -25 2 11.97 9.61
 -4 18 12 2.59 8.26
 -3 -18 3 9.35 10.55
 -3 -5 7 220.76 13.9
 -3 5 9 -1.19 8.94
 -2 -27 -4 347.1 16.78
 -2 0 6 3315.1 133.03
 -1 3 4 2150.55 86.2
 1 -7 -7 1713.97 68.9
 1 10 -2 210.15 11.03
 1 48 -2 83.7 11.06
 1 17 -1 799.01 33.2
 1 41 -1 107.79 9.97
 2 -11 -30 6.45 9.68
 2 -12 -28 40.3 9.73
 2 -12 -21 210.15 13.13
 2 -11 -19 2.18 7.34
 2 -6 -14 -0.48 7.52
 2 56 -10 -1.25 11.12
 2 8 -8 43.63 8.2
 2 50 -8 7.31 11.39
 2 46 -7 28.54 11.77
 2 39 -6 2.65 9.33
 3 4 -28 -1.5 12.13
 3 3 -26 16.5 11.15
 3 3 -25 5.38 10.91
 3 3 -24 9.52 10.97
 3 44 -15 3.74 11.73
 3 18 -14 3.42 10.17
 3 40 -14 -4.74 11.6
 3 26 -13 12.61 9.95
 3 27 -13 34.42 10.79
 3 28 -13 13.38 10.19
 3 29 -13 135.21 13.19
 3 30 -13 -0.77 10.72
 3 31 -13 185.69 14.35
 3 32 -13 -2.8 10.75
 -7 14 14 17.47 11.34
 -6 -18 7 6.5 11.78
 -6 -15 8 26.34 12.28
 -6 2 12 54.9 12.32
 -6 9 13 52.41 12.62
 -6 20 14 1.99 11.05
 -5 -46 -14 2.58 10.61
 -5 -36 -3 18.55 10.83
 -5 -21 5 58.19 11.02
 -5 -12 8 241.96 15.28
 -5 1 11 -0.55 9.5
 -5 7 12 122.23 11.51
 -5 17 13 52.08 10.5
 -4 -43 -12 1.58 9.9
 -4 -35 -4 0.99 10.28
 -4 -20 4 84.77 10.76
 -4 2 10 394.83 19.41
 -4 19 12 27.53 8.45
 -3 -42 -15 8.29 8.38
 -3 -33 -5 27.1 8.87
 -3 13 10 59.89 8.49
 -2 -40 -19 0 5.27
 -2 -8 4 277.47 14.17
 -1 -24 -6 394.01 17.46
 0 40 3 15.31 6.87
 1 -23 -25 1.54 7.3
 1 -23 -24 4.51 7.1
 1 -19 -15 300.19 13.77
 1 53 -3 -1.06 10.82
 2 -13 -25 -3.52 8.73
 2 -13 -24 14.5 8.91
 2 54 -9 0.72 11.3
 2 12 -7 242.89 13.72
 2 18 -6 1.3 9.3
 2 40 -6 66.35 10.92
 3 4 -29 3.79 11.65
 3 3 -27 6.71 11.94
 3 3 -23 -2.9 10.91
 3 4 -21 19.93 11.17
 3 5 -20 212.99 15.14
 3 6 -19 7.95 10.08
 3 9 -17 28.63 10.01
 3 11 -16 -5.61 10.14
 3 14 -15 181.24 13.27
 3 41 -14 12.63 11.31
 3 24 -13 8.78 11
 3 25 -13 -1.09 9.69
 3 33 -13 99.18 12.26
 3 34 -13 9.05 11.84
 3 35 -13 22.11 11.55
 -7 6 13 2.08 11.71
 -7 15 14 8.69 11.44
 -6 -36 -2 10.51 11.28
 -6 -33 0 32.05 12.07
 -6 -23 5 23.66 12.06
 -6 -3 11 16.62 11.65
 -5 -33 -1 -6.71 10.81
 -5 -18 6 14.62 10.32
 -5 -15 7 8.21 9.92
 -5 -8 9 14.12 10.22
 -4 -45 -16 12.9 9.97
 -4 -32 -2 19.75 9.79
 -4 -11 7 80.94 10.69
 -4 -3 9 197.27 13.47
 -3 -30 -3 6.59 8.84
 -3 -15 4 512.45 23.92
 -3 -12 5 5.32 9.71
 -3 0 8 818.21 35.03
 -2 -37 -13 6.5 7.58
 -2 -14 2 161.75 10.24
 -2 13 8 72.85 7.27
 -1 41 6 204.21 9.53
 0 -30 -27 1.88 5.7
 0 18 3 220.45 9.79
 1 -22 -29 3.39 7.55
 1 -23 -23 5.56 7.12
 1 -17 -13 367.47 16.21
 1 -2 -5 2095.06 84.09
 1 5 -3 386.48 17.18
 1 49 -2 3.2 10.25
 1 42 -1 12.67 8.39
 2 -9 -33 1.57 11.95
 2 -10 -32 -3.21 11.09
 2 -12 -29 13.01 9.58
 2 -13 -23 -4.89 8.85
 2 -12 -20 197.79 12.44
 2 -3 -12 32.69 8.74
 2 -1 -11 40.51 8.76
 2 57 -10 16.37 12.39
 2 4 -9 35 8.83
 2 51 -8 1.61 12.01
 2 47 -7 11.96 11.14
 2 41 -6 11.9 9.58
 3 3 -28 23.43 11.81
 3 2 -26 3.85 11.09
 3 2 -25 25.23 11.1
 3 2 -24 83.85 12.09
 3 3 -22 52.38 12.31
 3 13 -15 3.64 9.84
 3 45 -15 7.16 11.27
 3 17 -14 171.63 13.55
 3 42 -14 -0.55 12.07
 3 22 -13 4.54 10.44
 3 23 -13 74.17 11.23
 -7 7 13 -0.93 11.85
 -7 16 14 7.23 11.95
 -6 -31 1 20.49 11.47
 -6 -25 4 7.05 12.11
 -6 -11 9 -0.69 11.5
 -6 3 12 39.88 12.51
 -6 10 13 0.83 11.31
 -5 -44 -11 -2.5 10.71
 -5 -37 -4 -1.6 10.79
 -5 -31 0 4.97 10.95
 -5 -23 4 36.06 11.37
 -5 8 12 4.53 9.74
 -5 18 13 3.48 10.39
 -4 -44 -14 -7.16 9.93
 -4 -42 -11 3.23 9.79
 -4 -36 -5 45.32 10.85
 -4 -17 5 67.83 10.72
 -4 -14 6 256.33 15.4
 -4 -7 8 803.8 35.28
 -4 9 11 8.06 9.23
 -4 20 12 16.81 8.18
 -3 -20 2 102.83 12.24
 -2 -31 -7 150.35 10.28
 -2 -19 0 386.03 18.15
 -2 -11 3 1278.3 52.43
 -2 -4 5 1075.23 44.32
 -1 -28 -9 104.84 6.65
 -1 -14 -1 1.45 4.89
 0 -28 -16 46.33 2.71
 0 41 3 198.62 11.27
 1 -21 -31 -1.32 7.95
 1 -23 -26 4.91 7.38
 1 -20 -16 32.61 5.78
 1 16 -1 1886.46 76.13
 2 -11 -31 -1.35 10.37
 2 -13 -27 -0.26 9.14
 2 -13 -22 0.19 9.26
 2 -10 -17 5.59 7.76
 2 -9 -16 335.61 16.38
 2 55 -9 6.26 11.3
 2 7 -8 598.26 26.11
 2 11 -7 57.3 8.73
 2 17 -6 10.59 9.05
 2 42 -6 5.6 10.09
 3 3 -29 6.61 11.8
 3 2 -27 -1.12 11.97
 3 2 -23 55.82 11.6
 3 3 -21 82.39 12.49
 3 4 -20 6.42 10.65
 3 5 -19 119.02 11.93
 3 8 -17 37.36 10.05
 3 10 -16 159.01 12.57
 3 16 -14 44.94 10.21
 3 43 -14 21.06 12.39
 3 21 -13 369.05 19.86
 -7 1 12 0 9.89
 -6 -37 -3 0 11.15
 -6 -27 3 -2.75 11.52
 -6 -20 6 1.23 11.63
 -6 -17 7 89.47 13.05
 -6 -14 8 100.59 13.6
 -6 -2 11 98.11 13.03
 -5 -43 -10 12.98 10.89
 -5 -25 3 -1.5 10.21
 -5 2 11 1.7 9.73
 -5 19 13 44.2 10.91
 -4 -30 -1 -2.7 9.55
 -4 -22 3 184.02 13
 -4 21 12 1.62 8.03
 -3 -43 -18 13.72 8.43
 -3 -34 -6 85.88 9.75
 -3 -28 -2 40.98 8.93
 -3 6 9 87.46 10.06
 -3 14 10 463.75 21.06
 -2 -21 -1 52.92 8.63
 -1 -32 -13 14.04 1.92
 1 -22 -19 43.53 6.7
 1 -13 -10 33.6 5.6
 1 1 -4 258.22 12.22
 1 43 -1 112.12 10.27
 2 -12 -30 15.29 9.82
 2 -11 -18 29.43 7.73
 2 -8 -15 66.86 7.91
 2 1 -10 156.41 10.87
 2 58 -10 0.87 11.65
 2 52 -8 10.99 11.15
 2 48 -7 33.03 11.35
 2 16 -6 108.03 10.15
 2 43 -6 1.43 10.6
 3 2 -28 5.06 12.4
 3 2 -22 45.41 11.96
 3 12 -15 317.45 17.85
 3 15 -14 256.51 15.85
 3 44 -14 1.8 11.9
 3 20 -13 18.19 10.33
 3 39 -13 16.86 11.85
 -7 8 13 14.24 11.32
 -6 -38 -4 13.66 11.28
 -6 -34 -1 -1.72 11.44
 -6 11 13 8.99 11.62
 -5 -46 -15 0.41 11.17
 -5 -45 -13 15.89 10.69
 -5 -38 -5 15.24 10.65
 -5 -34 -2 24.83 11.45
 -5 -27 2 24.51 11.31
 -5 -20 5 -6.42 10.28
 -5 -11 8 -7.79 10.51
 -5 9 12 80.64 10.54
 -5 20 13 16.07 10.7
 -4 -41 -10 0.83 9.93
 -4 -37 -6 4.04 10.53
 -4 -33 -3 0.59 9.53
 -4 -24 2 136.44 12.19
 -4 3 10 132.36 10.75
 -4 10 11 228.01 13.78
 -3 -39 -11 11.98 9.24
 -3 -35 -7 2.85 8.69
 -3 -22 1 456.07 21.79
 -3 -8 6 -1.2 9.67
 -3 -4 7 262.34 15.49
 -2 -23 -2 20.1 8.47
 -1 -35 -18 15.99 2.06
 -1 -5 2 4179.37 167.02
 1 -23 -27 5.35 7.55
 1 -16 -12 452.37 19.57
 1 -5 -6 4404.19 175.83
 1 50 -2 63.2 10.56
 2 -13 -28 1.53 9.21
 2 56 -9 1.91 11.38
 2 49 -7 -5.44 11.53
 2 28 -5 453.67 21.74
 2 29 -5 26.23 8.96
 2 30 -5 -0.07 9.1
 2 31 -5 78.79 9.71
 2 32 -5 56.81 9.77
 2 33 -5 47.92 9.7
 3 2 -29 3.11 11.87
 3 1 -27 -0.55 11.15
 3 1 -26 2.26 11
 3 1 -25 -1.64 10.62
 3 1 -24 -0.98 10.58
 3 3 -20 153.11 13.09
 3 7 -17 36.93 9.72
 3 9 -16 7.22 9.68
 3 45 -14 12.2 12.15
 3 19 -13 336.01 18.17
 3 40 -13 -0.58 12.14
 3 41 -13 40.96 12.13
 3 27 -12 39.6 10.22
 3 28 -12 6.46 10.52
 3 29 -12 153.4 12.96
 3 30 -12 -2.23 10.73
 3 31 -12 176.66 13.57
 3 32 -12 7.14 10.27
 -7 2 12 34.61 11.75
 -6 -22 5 13.47 11.79
 -6 -10 9 91 13.55
 -6 4 12 13.94 11.88
 -6 12 13 18.32 11.61
 -5 -41 -8 -4.9 10.75
 -5 -40 -7 19 10.85
 -5 -39 -6 0 10.56
 -5 -17 6 75.74 11.27
 -5 -14 7 211.45 14.49
 -5 -7 9 174.6 13.57
 -5 21 13 40.02 11.06
 -4 -45 -17 4.06 9.97
 -4 -40 -9 15.23 10.04
 -4 -39 -8 11.53 10.1
 -4 -38 -7 -2 10.14
 -4 -26 1 9.01 10.57
 -4 -10 7 72.43 10.79
 -4 22 12 117.69 10.07
 -3 -41 -14 0 8.53
 -3 -38 -10 0.91 9.39
 -3 -31 -4 160.57 11.77
 -3 -24 0 432.39 20.74
 -3 -17 3 211.16 13.85
 -2 -36 -12 7.25 7.54
 -2 -32 -8 4.99 7.39
 -2 -28 -5 47.33 7.83
 -1 -34 -16 0 2.33
 0 42 3 -3.16 7.08
 1 -22 -30 7.11 8.36
 1 9 -2 137.34 8.32
 1 44 -1 0.82 8.58
 2 -10 -33 3.04 11.62
 2 -11 -32 -2.72 11.1
 2 -13 -21 4.33 8.62
 2 -12 -19 144.38 10.32
 2 59 -10 -0.09 11.63
 2 53 -8 5.52 10.96
 2 10 -7 1305.9 53.78
 2 44 -6 18.06 10.66
 2 34 -5 159.15 11.9
 2 35 -5 10.82 9.02
 3 1 -28 3.92 11.83
 3 1 -23 2.7 10.97
 3 2 -21 28.49 11.2
 3 4 -19 13.58 10.5
 3 11 -15 17.22 10.01
 3 14 -14 87.4 11.17
 3 46 -14 -0.31 11.29
 3 18 -13 3.26 9.9
 3 42 -13 6.08 11.41
 3 25 -12 -0.2 10.47
 3 26 -12 9.09 10.08
 3 33 -12 165.07 13.89
 3 34 -12 0.43 10.9
 -7 9 13 0.95 11.37
 -6 -39 -5 -2.07 11.48
 -6 -35 -2 10.06 11.27
 -6 -32 0 -5.93 11.04
 -6 -24 4 71.95 12.89
 -6 -19 6 123.44 13.66
 -6 -13 8 3.27 11.76
 -6 -1 11 2.24 11.87
 -5 -35 -3 34.95 10.97
 -5 -32 -1 2.81 11.09
 -5 3 11 92.33 11.17
 -5 10 12 16.17 9.56
 -5 22 13 51.26 11.19
 -4 -44 -15 4.17 9.99
 -4 -43 -13 22.01 10.24
 -4 -19 4 5.35 9.6
 -4 -6 8 13.24 10.81
 -4 23 12 11.47 8.14
 -3 -42 -16 2.01 8.28
 -3 -37 -9 -3.68 9.24
 -3 -36 -8 103 10.44
 -3 -11 5 308.39 16.81
 -3 7 9 0.99 8.86
 -3 15 10 13.82 7.5
 -2 -40 -20 -8.21 3.16
 -2 -39 -17 2.88 6.38
 -2 -38 -15 48.81 7.36
 -2 1 6 5.78 6.42
 -2 14 8 243.08 12.24
 -1 -29 -10 222.76 10.76
 -1 -22 -5 188.23 10.11
 -1 -1 3 12.13 6.61
 0 -16 -6 936.62 37.43
 1 -23 -28 7.57 7.82
 1 -23 -21 9.72 6.7
 1 -21 -17 29.5 5.91
 1 51 -2 0 10.59
 1 15 -1 635.07 26.67
 2 -12 -31 3.92 10.33
 2 -13 -29 -0.06 9.25
 2 -14 -26 9.3 8.9
 2 -14 -24 3.23 8.82
 2 -7 -14 80.21 8.56
 2 3 -9 697.75 30.12
 2 57 -9 23.5 11.56
 2 6 -8 85.27 9.25
 2 50 -7 53.45 12.21
 2 15 -6 25.77 8.42
 2 45 -6 -3.7 11.07
 2 23 -5 37.29 10.01
 2 24 -5 470.92 22.47
 2 36 -5 253.34 15.02
 3 0 -26 8.67 10.69
 3 0 -25 26.32 11.08
 3 1 -22 5.06 11.16
 3 8 -16 41.71 10.34
 3 13 -14 30.34 10.14
 3 47 -14 10.43 11.56
 3 17 -13 233.34 15.05
 3 43 -13 36.38 11.99
 3 23 -12 61.53 11.15
 3 24 -12 15.74 10.4
 -7 3 12 3.95 12.05
 -7 10 13 56.42 12.55
 -6 -30 1 15.97 11.58
 -6 -28 2 40.11 11.75
 -6 -26 3 40.13 12.42
 -6 -16 7 14.77 12.66
 -6 5 12 60.8 12.43
 -6 13 13 0.74 12.13
 -5 -46 -16 -0.15 11.19
 -5 -44 -12 -2.77 10.78
 -5 -22 4 14.64 10.5
 -5 -2 10 38.35 11.13
 -5 23 13 4.07 10.72
 -4 -34 -4 51.45 10.86
 -4 -31 -2 46.78 10.5
 -4 -16 5 295.18 16.73
 -4 -13 6 21.17 10.29
 -4 4 10 140.17 11.36
 -4 11 11 0.43 8.81
 -4 24 12 190.66 12.07
 -3 -43 -19 14.44 8.21
 -3 -14 4 18.28 9.77
 -2 -35 -11 16.93 7.43
 -2 -34 -10 39.57 7.24
 -2 -33 -9 4.9 6.86
 -2 -16 1 245.87 13.15
 -2 -7 4 1129.64 46.56
 -1 -31 -12 8.46 3.52
 -1 -30 -11 32.82 5.1
 -1 -16 -2 51.01 6
 -1 -11 0 466.8 20.02
 -1 42 6 2.97 3.26
 0 -14 -5 333.6 13.56
 1 45 -1 109.97 10.74
 1 28 0 -1.34 8.25
 1 29 0 699.93 30.12
 1 30 0 13.41 8.62
 1 31 0 805.21 34.26
 1 32 0 48.06 8.37
 2 -14 -27 42.73 9.7
 2 -14 -23 45.75 9.48
 2 -4 -12 279.36 14.95
 2 -2 -11 303.35 15.65
 2 54 -8 -1.8 10.88
 2 37 -5 9.05 9.04
 2 38 -5 172.25 12.69
 3 1 -29 -5.18 11.86
 3 0 -27 16.32 11.19
 3 0 -24 118.51 12.81
 3 0 -23 82.4 11.96
 3 2 -20 0.94 10.51
 3 3 -19 92.9 11.03
 3 6 -17 6.35 9.31
 3 10 -15 296.41 16.73
 3 16 -13 2.16 9.65
 3 44 -13 -5.29 12.06
 3 22 -12 2.79 10.66
 3 38 -12 -0.97 11.42
 -6 -36 -3 4.88 11.07
 -6 -9 9 17.58 13.5
 -5 -45 -14 2.29 10.85
 -5 -36 -4 -0.15 10.4
 -5 -30 0 0.84 11.17
 -5 -24 3 4.86 11.32
 -5 -10 8 181.95 13.35
 -5 -6 9 4.81 9.93
 -5 11 12 33.7 9.84
 -5 24 13 57.84 11.27
 -4 -45 -18 0 9.95
 -4 -21 3 91.5 11.32
 -4 25 12 1 8.26
 -4 26 12 191.39 12.22
 -1 -8 1 870.56 35.89
 0 43 3 192.76 11.14
 1 27 0 188.89 11.54
 1 33 0 595.65 26.11
 1 34 0 -0.52 7.4
 2 -13 -30 3.66 9.82
 2 -14 -28 43.04 9.64
 2 -14 -22 72.66 9.97
 2 -13 -20 -0.01 8.03
 2 0 -10 0 8.2
 2 51 -7 -4.18 11.46
 2 14 -6 1175.23 48.84
 2 46 -6 31.91 11.32
 2 22 -5 580.2 26.2
 2 39 -5 13.68 10.04
 3 0 -28 7.45 11.53
 3 1 -21 6.22 11.06
 3 4 -18 69.2 10.24
 3 7 -16 -4.43 9.82
 3 12 -14 143.56 13.21
 3 45 -13 29.55 11.81
 3 21 -12 265.79 15.87
 3 39 -12 15.83 11.68
 3 40 -12 0.14 11.91
 -7 4 12 24.54 12.42
 -7 11 13 9.72 11.36
 -6 -33 -1 24.4 11.33
 -6 -21 5 49.46 12.45
 -6 0 11 163.03 14.44
 -6 6 12 7.75 11.93
 -6 14 13 10.66 11.91
 -5 -43 -11 18.25 10.97
 -5 -33 -2 26.53 11.94
 -5 -26 2 54.11 11.17
 -5 -19 5 99.85 11.64
 -5 -13 7 9.45 10.01
 -5 4 11 1.47 10.19
 -5 25 13 0 9.94
 -4 -42 -12 7.02 9.99
 -4 -29 -1 113.34 11.21
 -4 12 11 380.54 18.77
 -4 27 12 0 8.65
 -3 -32 -5 6.63 8.53
 -3 -29 -3 141.5 11.28
 -3 -19 2 43.47 11.04
 -3 -7 6 851.78 36.79
 -3 -3 7 269.44 15.37
 -3 16 10 358.44 17
 -2 -26 -4 413.02 19.51
 -2 -3 5 80.45 8.25
 -2 7 7 586.61 24.98
 -1 -25 -7 2.78 6.28
 -1 -20 -4 385.63 16.91
 0 17 3 2579.75 103
 1 -23 -29 7.29 8.03
 1 4 -3 744.56 31.01
 1 52 -2 39.47 11.12
 1 46 -1 10.15 9.21
 1 26 0 58.59 8.21
 1 35 0 86.45 8.53
 2 -11 -33 5.87 11.75
 2 -11 -17 33.86 7.9
 2 -10 -16 27.48 7.4
 2 58 -9 7.03 11.66
 2 55 -8 3.88 11.33
 2 9 -7 1013.61 42.28
 2 47 -6 -3.34 12.01
 2 21 -5 282.9 15.71
 2 40 -5 122.15 11.35
 3 0 -29 5.13 11.02
 3 -1 -26 1.42 10.6
 3 -1 -25 7.17 10.61
 3 -1 -24 -4.23 10.78
 3 0 -22 67.41 11.67
 3 9 -15 50.76 11.04
 3 15 -13 199.44 13.51
 3 46 -13 -3.83 11.35
 3 20 -12 35.96 10.45
 3 41 -12 32.98 12.52
 -7 -1 11 0 10.46
 -7 12 13 66.98 12
 -6 -37 -4 -4.44 11.37
 -6 -31 0 36.99 12.27
 -6 -23 4 9.74 11.9
 -6 -18 6 -5.09 12.37
 -6 -12 8 76.12 13.35
 -6 15 13 20.5 11.57
 -5 -37 -5 3.42 10.74
 -5 -16 6 56.56 10.69
 -5 -1 10 24.49 10.49
 -5 12 12 58.42 10.17
 -4 -35 -5 22.05 10.78
 -4 -23 2 102.1 11.81
 -4 -9 7 251.02 14.91
 -4 -5 8 1120.56 47.34
 -4 5 10 249.08 14.26
 -4 28 12 95.39 9.82
 -4 29 12 6.36 8.36
 -3 -43 -20 0.74 8.13
 -3 -40 -13 36.41 9.15
 -3 8 9 125.37 10.87
 -2 -29 -6 252.31 13.25
 -2 -13 2 176.09 10.5
 -2 -10 3 96.54 9.08
 -1 -18 -3 76.1 6.47
 0 44 3 -0.67 7.42
 1 -23 -20 25.36 6.68
 1 25 0 0.94 7.5
 1 36 0 6.9 7.78
 2 -12 -32 0.79 10.95
 2 -14 -29 21.54 9.47
 2 -12 -18 47.68 7.98
 2 -9 -15 138.95 9.63
 2 5 -8 1640.39 66.9
 2 52 -7 17.76 11.31
 2 20 -5 45.71 9.51
 2 41 -5 32.48 9.63
 3 -1 -28 5.22 11.49
 3 -1 -27 -0.48 11.35
 3 -1 -23 -2.75 10.82
 3 1 -20 25.56 10.46
 3 2 -19 32.43 10.23
 3 11 -14 123.9 12.48
 3 14 -13 20.63 9.8
 3 19 -12 330.3 17.83
 3 42 -12 9.56 12.15
 3 27 -11 50.3 10.36
 3 28 -11 14.68 10.86
 3 29 -11 155.78 13.52
 3 30 -11 -2.51 10.44
 3 31 -11 149.39 13.61
 3 32 -11 7.08 11.2
 3 33 -11 109.04 12.04
 -7 5 12 6.81 11.53
 -6 -38 -5 13.52 11.77
 -6 -34 -2 0.36 10.99
 -6 -25 3 -6.38 12.02
 -6 -15 7 31.83 12.25
 -6 -8 9 12.47 12.34
 -6 -4 10 30.21 12.09
 -6 1 11 1.79 11.79
 -6 7 12 52.17 12.64
 -5 -44 -13 1.65 10.79
 -5 -42 -10 -10.46 10.79
 -5 -38 -6 20.83 10.82
 -5 -21 4 104.35 11.25
 -5 -9 8 24.42 10.52
 -5 5 11 188.57 13.6
 -4 -44 -16 -1.46 9.97
 -4 -43 -14 31.85 10.5
 -4 -36 -6 14.58 10.59
 -4 -32 -3 17.56 9.56
 -4 -25 1 3.69 9.53
 -4 -18 4 21.96 9.55
 -4 -12 6 340.84 18
 -3 -33 -6 0.68 8.33
 -3 -27 -2 104.43 10.57
 -3 -21 1 21.32 10.2
 -3 17 10 48.64 7.85
 -2 -40 -21 1.24 3.79
 -2 -18 0 160.74 10.63
 -2 15 8 118.61 8.36
 1 -24 -26 27.62 7.56
 1 -24 -25 55.71 7.98
 1 -24 -24 42.53 7.38
 1 -22 -18 141.92 8.62
 1 -15 -11 36.52 5.98
 1 14 -1 1388.85 56.29
 1 47 -1 27.59 9.82
 1 24 0 228.87 12.37
 1 37 0 6.57 7.82
 2 -13 -31 -3.38 10.31
 2 -14 -21 206.48 13.09
 2 2 -9 62.56 8.68
 2 56 -8 10.7 11.46
 2 13 -6 45.94 8.63
 2 48 -6 44.23 11.68
 3 0 -30 8.23 12.36
 3 0 -21 33.06 10.91
 3 3 -18 49.97 10.57
 3 6 -16 -0.3 9.84
 3 8 -15 61.21 10.4
 3 47 -13 17.54 11.74
 3 18 -12 7.33 10.14
 3 43 -12 32.09 12.53
 3 25 -11 -7.48 10.29
 3 26 -11 31.79 10.78
 3 36 -11 46.07 11.42
 -7 13 13 -4.48 11.29
 -6 -39 -6 9.48 11.37
 -6 -27 2 10.15 11.81
 -6 16 13 4.51 11.86
 -5 -45 -15 -4.15 11.11
 -5 -40 -8 24.71 10.75
 -5 -39 -7 6.43 10.75
 -5 -34 -3 9.35 11.04
 -5 -31 -1 25.83 11.62
 -5 -5 9 207.08 14.44
 -5 13 12 0.89 9.55
 -4 -40 -10 22.53 10.07
 -4 -15 5 37.2 10.2
 -4 13 11 5.26 8.94
 -3 -42 -17 0.94 8.46
 -3 -41 -15 0.57 8.64
 -3 -25 -1 -0.17 9.02
 -3 -23 0 42.64 9.74
 -3 -16 3 349.24 17.92
 -3 -10 5 62.51 10.55
 -2 -37 -14 1.99 7.41
 -2 2 6 2379.81 95.85
 -1 4 4 156.6 8.29
 1 -24 -23 37.83 7.18
 1 8 -2 148.13 8.97
 1 38 0 62.26 8.64
 2 -15 -27 2.03 9
 2 -15 -26 3.56 8.81
 2 -15 -24 63.62 9.45
 2 -13 -19 6.09 7.46
 2 -8 -14 171.9 10.93
 2 -3 -11 194.07 12.06
 2 53 -7 7.66 11.27
 2 49 -6 3.37 11.44
 2 19 -5 158.7 12.14
 2 42 -5 21.04 9.89
 3 -2 -27 3.75 11.18
 3 -2 -26 2.26 10.58
 3 -2 -25 25.23 10.77
 3 -2 -24 95.86 12.1
 3 -1 -22 9.84 11
 3 10 -14 122.02 11.96
 3 13 -13 20.37 9.66
 3 48 -13 3.6 12.3
 3 17 -12 420.25 21.12
 3 44 -12 1.21 12.18
 3 24 -11 46.35 10.93
 3 37 -11 4.16 11.27
 3 38 -11 46.19 12.06
 -7 0 11 32.05 11.91
 -7 6 12 2.03 11.55
 -7 14 13 43.8 11.85
 -6 -35 -3 1.24 10.94
 -6 -32 -1 7.17 10.96
 -6 -20 5 -2.11 11.68
 -6 -11 8 -0.46 12.01
 -6 8 12 -0.34 11.88
 -6 17 13 59.51 12.1
 -5 -29 0 13.15 11.13
 -5 -23 3 16.27 10.35
 -5 -18 5 18.9 10.54
 -5 -12 7 314.88 17.62
 -5 0 10 70.02 10.59
 -4 -39 -9 3.76 9.88
 -4 -38 -8 16.47 10.24
 -4 -37 -7 -0.83 10.19
 -3 -39 -12 8.1 9.2
 -3 -30 -4 4.59 8.63
 -3 -13 4 16.43 10.07
 -2 -22 -2 377.71 18.1
 -2 -20 -1 207.82 12.48
 0 45 3 105.79 9.23
 1 -23 -30 11.2 7.67
 1 -24 -27 6.98 7.58
 1 -10 -8 440.48 18.61
 1 48 -1 44.35 10.36
 1 23 0 312.32 14.92
 1 39 0 92.86 9.49
 2 -12 -33 5.69 11.73
 2 -14 -30 12.28 9.65
 2 -15 -23 17.58 8.84
 2 -1 -10 158.16 10.9
 2 57 -8 17.55 11.71
 2 8 -7 396.84 18.5
 2 43 -5 6.55 10.02
 3 -1 -30 -1.3 11.88
 3 -2 -28 4.6 11.14
 3 -2 -23 63.32 11.56
 3 0 -20 0.58 11.07
 3 1 -19 7.1 9.71
 3 49 -13 -1.69 11.38
 3 45 -12 43.55 12.78
 3 22 -11 30.02 10.04
 3 23 -11 101.3 11.33
 3 39 -11 0 12.05
 2 -13 -32 2.63 10.95
 2 -15 -28 -3.5 9.18
 3 -1 -21 19.51 11.21
 2 -14 -20 152.34 11
 3 2 -18 135.03 11.65
 3 5 -16 0.17 10.21
 3 7 -15 74.28 9.69
 3 9 -14 183.23 12.53
 -5 -43 -12 15.08 11.03
 3 16 -12 35.59 10.05
 3 46 -12 5.02 11.62
 3 21 -11 111.6 11.69
 3 40 -11 21.86 12.01
 3 41 -11 45.53 12
 -3 -34 -7 83.45 9.63
 -2 -30 -7 15.64 7.31
 1 -8 -7 58.13 5.45
 2 54 -7 4.29 10.9
 2 12 -6 1310.58 53.99
 2 50 -6 67.2 12.24
 1 -3 -5 2787.15 111.55
 2 18 -5 164.79 11.86
 2 44 -5 16.95 10.44
 -4 -33 -4 17.02 10.07
 1 0 -4 2328.98 93.39
 -4 -30 -2 3.31 9.91
 -5 -27 1 11.99 11.17
 -5 -25 2 10.5 10.38
 -4 -20 3 31.14 9.77
 -6 -22 4 43.32 12.26
 -6 -17 6 139.41 14.51
 -5 -15 6 69.77 11.45
 -3 -6 6 -0.06 8.86
 -6 -14 7 32.06 13.02
 -4 -8 7 9.44 10.14
 -3 -2 7 232.41 14.32
 -4 -4 8 19.89 9.12
 -6 -7 9 41.21 12
 -3 9 9 3.91 8.74
 -6 -3 10 -1.19 11.88
 -3 18 10 63.57 7.79
 -6 2 11 107.65 13.42
 -5 6 11 -0.28 9.79
 -4 14 11 299.85 16.02
 -5 14 12 30.34 9.78
 -6 18 13 4.82 11.12
 2 -14 -31 3.14 10.01
 1 -24 -28 -0.23 7.69
 3 -3 -27 15.55 11.23
 3 -3 -26 17.55 10.62
 0 -31 -25 12.34 5.51
 3 -3 -25 -1.5 10.36
 0 -31 -24 7.44 5.15
 -2 -40 -22 5.36 5.81
 1 -24 -22 -0.18 6.79
 2 -15 -22 24.05 8.88
 3 -2 -22 51.95 11.18
 -2 -39 -18 -1.01 6.19
 -4 -44 -17 2.29 10.24
 -5 -45 -16 8.79 11.38
 -4 -42 -13 -3.2 10.26
 2 -7 -13 26.74 8.6
 3 15 -12 356.35 18.46
 3 47 -12 8.06 12.05
 -3 -38 -11 33.4 9.65
 3 20 -11 93.7 11.14
 3 42 -11 -2.05 11.65
 -3 -35 -8 10.79 8.81
 2 4 -8 150.02 10.23
 2 45 -5 9.73 10.83
 -6 -36 -4 18.51 11.73
 -5 -35 -4 23.94 11.02
 -5 -32 -2 5.92 11.63
 1 49 -1 10.34 10.37
 -6 -30 0 5 11.27
 1 22 0 261.82 12.96
 1 40 0 96.32 9.47
 -4 -22 2 148.65 12.31
 -2 -6 4 47.09 8.19
 -2 8 7 390.57 17.37
 -5 -8 8 77.78 11.52
 -5 -4 9 42.25 10.85
 -7 1 11 1.5 12.28
 -7 7 12 9.39 11.61
 -6 9 12 32.58 12.4
 -7 15 13 2.12 11.39
 -6 19 13 86.89 12.62
 3 -2 -30 14.87 11.84
 2 -15 -29 5.73 9.21
 3 -3 -28 29.95 11.34
 0 -31 -26 13.25 5.75
 3 -3 -24 0.54 10.73
 3 -1 -20 24.97 10.47
 3 0 -19 64.1 10.55
 2 -12 -17 1.5 7.46
 -2 -38 -16 102.5 8.52
 2 -11 -16 46.36 7.91
 -4 -43 -15 16.91 10.06
 1 -20 -15 1.2 5.26
 3 6 -15 -1.99 9.54
 -5 -44 -14 0.22 11.03
 1 -19 -14 436.11 18.73
 3 11 -13 1.04 9.51
 3 48 -12 2.12 11.55
 -5 -42 -11 3.05 10.73
 3 43 -11 27.91 12.71
 -3 -37 -10 7.13 9.29
 3 31 -10 76.01 11.08
 -3 -36 -9 33.1 9.77
 2 1 -9 171.53 10.88
 2 55 -7 7.96 11.24
 2 51 -6 6.36 11.02
 -6 -37 -5 8.05 11.41
 -5 -36 -5 0.16 10.65
 -2 -27 -5 258.49 13.65
 2 17 -5 16.08 8.41
 2 28 -4 216.54 14.36
 2 29 -4 189.15 12.63
 2 30 -4 11.74 8.83
 2 31 -4 304.08 16.15
 2 32 -4 88.47 10.18
 2 33 -4 147.46 11.59
 2 34 -4 155.16 11.74
 -6 -33 -2 26.26 11.53
 -4 -28 -1 79.1 10.96
 1 13 -1 1.18 5.93
 -4 -26 0 17.25 9.85
 1 41 0 147.34 10.9
 -4 -24 1 74.01 10.57
 -2 -15 1 607.47 26.24
 -6 -26 2 59.71 12.89
 -3 -18 2 3.9 9.8
 -6 -24 3 75.41 12.89
 0 46 3 0.58 7.5
 -5 -20 4 3.36 10.23
 -4 -17 4 8.61 9.84
 -2 -2 5 1020.09 42.1
 -4 -11 6 19.15 10.32
 -6 -10 8 48.37 12.29
 -2 16 8 27.74 6.5
 -4 1 9 -9.59 8.05
 -6 -2 10 99.64 13.25
 -5 1 10 24.34 10.28
 -4 7 10 185.11 12.3
 -6 3 11 17.85 11.87
 -5 7 11 220.76 14.21
 -4 15 11 2.95 8.8
 -5 15 12 38.91 10.22
 -7 16 13 10.61 11.43
 2 -13 -33 -2.17 11.49
 3 -3 -29 1.44 11.72
 0 -31 -23 4.9 4.65
 3 -3 -23 7.98 10.66
 3 -2 -21 34.02 11.82
 1 -23 -19 22.44 6.3
 -3 -42 -18 0.3 8.5
 2 -13 -18 3.47 7.18
 3 1 -18 4.98 9.03
 2 -10 -15 160.4 10.34
 -3 -40 -14 35.53 9.15
 3 8 -14 125.32 11.93
 -2 -36 -13 0.57 7.6
 -4 -41 -12 10 10.13
 3 14 -12 5.66 9.63
 3 19 -11 203.01 13.79
 3 44 -11 4.14 12.36
 3 27 -10 -0.14 10.09
 3 28 -10 39.49 11.47
 3 29 -10 57.9 10.97
 3 30 -10 -3.83 9.88
 3 35 -10 9.53 10.6
 3 36 -10 101.04 12.03
 2 7 -7 560.33 24.63
 -6 -38 -6 19.78 11.5
 2 11 -6 64.6 8.87
 -4 -34 -5 48.57 10.96
 -3 -31 -5 26.48 9
 2 46 -5 42.59 11.32
 2 27 -4 156.87 12.63
 2 35 -4 46.14 10.35
 2 36 -4 139.05 12.2
 -3 -28 -3 31.41 8.8
 -5 -30 -1 20.11 11.37
 -1 -13 -1 77.51 6.34
 1 21 0 523.73 22.53
 -1 -4 2 589.6 25.12
 -6 -19 5 80.18 12.98
 -5 -17 5 146.43 12.58
 -4 -14 5 403.76 20.08
 -5 -11 7 1.58 10.34
 -6 -6 9 6.39 11.64
 -3 19 10 63.45 7.76
 -7 2 11 22.92 11.97
 -7 8 12 14.12 11.48
 -6 10 12 40.14 12.3
 -7 17 13 2.76 11.5
 -6 20 13 4.46 11.21
 3 -2 -31 0 10.89
 2 -15 -30 4.74 9.31
 1 -24 -29 -1.55 8.01
 2 -16 -27 7.67 9.1
 2 -16 -26 -0.44 8.86
 3 -4 -26 1.54 10.53
 2 -16 -25 -4.91 9.05
 3 -4 -25 10.76 10.69
 -2 -40 -23 3.96 5.78
 3 -3 -22 53.63 11.35
 2 -15 -21 8.16 8.42
 3 2 -17 237.62 14.84
 1 -21 -16 87.7 6.73
 1 -18 -13 2.85 4.9
 3 10 -13 61.03 10.14
 3 49 -12 4.21 11.25
 3 18 -11 19.27 10.36
 3 45 -11 48.98 12.64
 -5 -41 -10 10.6 9.99
 3 25 -10 -1.96 10.07
 3 26 -10 179.04 13.48
 3 37 -10 3.44 11.25
 3 38 -10 97 12.75
 -5 -40 -9 6.26 10.8
 -2 -31 -8 132.54 9.69
 -1 -26 -8 20.41 5.77
 -6 -39 -7 2.21 10.85
 -5 -38 -7 45.24 11.07
 2 56 -7 -0.12 11.27
 -5 -37 -6 1.17 10.51
 -1 -23 -6 7.09 6.09
 2 52 -6 26.1 11.47
 2 16 -5 875 37.27
 2 47 -5 2.42 11.26
 2 37 -4 -2.97 9.8
 -5 -33 -3 85.46 12.58
 -4 -31 -3 3.91 9.73
 -6 -31 -1 46.88 12.6
 1 50 -1 29.07 10.68
 1 42 0 14.16 8.38
 -3 -20 1 114.9 11.58
 -2 -12 2 12.77 7.3
 -5 -22 3 0.86 10.33
 -3 -15 3 135.16 11.64
 -2 -9 3 2481.3 100.04
 -3 -9 5 892.46 38.09
 -6 -16 6 2.11 11.93
 -5 -14 6 222.98 15.26
 -6 -13 7 13.44 12.21
 -4 -7 7 251.02 15.21
 -4 -3 8 510.94 24.12
 -3 10 9 731.57 31.58
 -6 4 11 23.29 12.67
 -5 16 12 17.74 10.05
 -7 18 13 0 11.63
 -6 21 13 46.64 11.89
 2 -14 -32 -5.19 10.64
 3 -3 -30 0 11.63
 2 -16 -28 18.37 9.23
 0 -31 -27 5.71 5.96
 3 -4 -27 4.72 11.02
 3 -4 -24 16.29 10.45
 2 -14 -19 79.04 8.52
 -4 -44 -18 -0.7 10.24
 -5 -45 -17 0.4 11.86
 -3 -41 -16 14.22 8.81
 -1 -33 -15 67.94 5.69
 3 5 -15 23.58 9.63
 2 -9 -14 84.96 8.39
 -5 -43 -13 9.27 10.88
 3 13 -12 154.5 12.99
 3 50 -12 -0.44 11.29
 2 -4 -11 32.61 8.42
 3 46 -11 12.49 12.6
 2 -2 -10 4.32 7.71
 3 24 -10 183.99 14.02
 3 39 -10 -5.5 11.44
 -5 -39 -8 -0.66 10.64
 -4 -35 -6 46.08 11.21
 2 38 -4 81.76 10.11
 2 39 -4 35.72 9.6
 -6 -34 -3 6.14 12.32
 1 20 0 32.23 6.21
 1 43 0 167.16 11.66
 -5 -26 1 136.91 12.66
 -5 -24 2 47.61 10.95
 -4 -19 3 77.01 11.52
 -1 0 3 9928.72 395.58
 -6 -21 4 33.99 12.24
 -3 -12 4 146.96 12.31
 -2 3 6 82.19 7.72
 -3 -1 7 40.81 9.77
 -5 -7 8 105.27 11.57
 -3 4 8 191.13 12.44
 -4 2 9 89.25 9.86
 -7 -2 10 -5.49 12.04
 -6 -1 10 -2.71 12.11
 -5 2 10 34.94 9.8
 -4 8 10 96.15 9.95
 -3 20 10 116.82 8.86
 -7 3 11 22.8 12.63
 -5 8 11 0 9.78
 -4 16 11 118.57 10.71
 -7 9 12 -0.74 12.29
 -6 11 12 6.93 12.04
 3 -4 -29 0.23 11.24
 2 -16 -23 12.99 8.69
 3 -4 -23 13.51 10.49
 4 22 -22 0.1 11.45
 4 24 -21 21.69 12.26
 4 25 -21 -0.38 11.83
 3 -2 -20 6.56 10.14
 3 -1 -19 18.25 9.63
 3 0 -18 182.85 13.09
 -5 -44 -15 6.11 11.21
 -4 -42 -14 -0.7 10.1
 3 7 -14 161.69 12.51
 -2 -35 -12 30.4 7.82
 3 51 -12 3.91 12.53
 3 47 -11 0.6 11.67
 3 23 -10 10.26 10.55
 3 40 -10 52.59 12.05
 3 41 -10 4.5 11.92
 -2 -32 -9 3.17 7.15
 2 3 -8 1098.52 45.46
 -4 -36 -7 0 10.57
 -3 -32 -6 43.79 9.13
 1 -6 -6 70.12 5.75
 2 53 -6 -5.74 11.62
 2 48 -5 63.29 12.47
 -6 -35 -4 -0.16 11.6
 -2 -25 -4 42.77 8.91
 -4 -29 -2 85.19 10.85
 1 7 -2 358.58 16.19
 -3 -24 -1 119.77 10.76
 1 51 -1 0.19 10.57
 -6 -29 0 9.99 11.96
 -3 -22 0 337.02 17.6
 -2 -17 0 531.28 23.42
 -6 -23 3 2.19 12.33
 -5 -19 4 189.33 13.92
 -6 -18 5 0.76 11.91
 -3 -5 6 773.68 33.41
 -6 -9 8 28.22 11.94
 -2 17 8 434.27 19.06
 -7 10 12 28.6 11.75
 -5 17 12 124.04 12.08
 2 -15 -31 2.76 9.74
 3 -3 -31 -0.16 12.1
 2 -16 -29 10.1 9.3
 4 20 -22 -5.35 12.17
 4 21 -22 21.36 12.07
 3 -3 -21 69.86 11.49
 4 22 -21 18.65 11.95
 4 23 -21 4.27 11.87
 4 26 -20 29.81 12.51
 4 27 -20 -0.63 12.47
 4 28 -20 6.31 11.16
 3 1 -17 -4.89 8.84
 -4 -43 -16 11.11 10.4
 3 9 -13 130.57 11.94
 3 12 -12 2.92 10.58
 -2 -34 -11 30.28 7.51
 3 16 -11 25.64 10.25
 -4 -39 -10 -3.49 10.33
 -2 -33 -10 3.58 6.89
 1 -14 -10 995.53 40.52
 3 22 -10 226.33 14.96
 3 42 -10 3.74 12.65
 -4 -38 -9 37.12 10.62
 -4 -37 -8 -2.72 10.3
 2 6 -7 16.07 8.49
 2 10 -6 2329.02 94.21
 2 15 -5 2.94 7.85
 -5 -34 -4 4.56 10.89
 -4 -32 -4 -6.6 9.87
 2 41 -4 69.37 10.25
 -6 -32 -2 0.34 11.07
 -5 -31 -2 43.2 12.13
 1 12 -1 1722.46 69.5
 1 44 0 9.92 8.61
 -6 -25 2 -4.65 11.88
 -4 -21 2 312.01 17.31
 0 16 3 114.79 5.8
 -4 -16 4 222.77 14.41
 -6 -15 6 59.68 12.54
 -4 -10 6 263.82 15.78
 -6 -12 7 33.65 12.63
 -5 -10 7 272.07 16.95
 -2 9 7 1037.51 42.58
 -3 21 10 9.63 6.93
 -7 4 11 9.66 12.51
 -6 5 11 30.74 11.91
 -5 9 11 124.34 12.18
 -4 17 11 2.99 8.64
 -6 12 12 40.67 12.02
 -5 18 12 3.27 9.69
 1 -24 -30 -3.05 7.45
 3 -4 -30 4.78 11.65
 3 -5 -27 34.77 11.07
 1 -25 -26 2.81 7.12
 3 -5 -26 26.65 10.63
 1 -25 -25 5.04 6.87
 3 -5 -25 16.18 10.63
 2 -16 -22 27.82 8.48
 3 -4 -22 21.75 10.97
 4 19 -22 58.87 12.5
 4 21 -21 45.99 12.44
 2 -15 -20 1.05 7.8
 4 24 -20 40.82 12.19
 4 25 -20 1.36 11.9
 -4 -44 -19 4.63 10.28
 -3 -42 -19 0.33 8.73
 1 -22 -17 101.09 7.08
 3 4 -15 99.6 11.18
 3 6 -14 32.25 10.03
 2 -8 -13 65.07 8.81
 -5 -42 -12 0 11.05
 3 48 -11 -3.44 11.49
 3 21 -10 10.34 10.08
 3 43 -10 6.22 11.47
 2 0 -9 79.93 9
 -2 -28 -6 43.92 7.73
 2 54 -6 14.68 11.44
 -6 -36 -5 20.13 11.71
 2 49 -5 -5.41 11.57
 -3 -29 -4 131.99 10.86
 2 22 -4 186.63 12.69
 2 42 -4 5.69 9.37
 -1 -10 0 2.79 5.43
 -4 -23 1 112.16 11.44
 -1 -7 1 812.19 33.64
 -3 -17 2 175.11 12.71
 -5 -21 3 99.31 11.5
 -5 -16 5 44.5 11.08
 -4 -13 5 55.7 10.18
 -5 -13 6 30.13 10.98
 -5 -6 8 10.43 10.16
 -4 -2 8 83.44 11.1
 -3 11 9 23.32 8.99
 -7 -1 10 6.5 11.56
 -6 0 10 153.22 14.38
 -5 3 10 184.65 13.45
 -4 9 10 122.72 10.77
 -7 11 12 -0.04 11.77
 -6 13 12 2.14 11.88
 2 -16 -30 7.22 9.65
 3 -5 -29 18.56 11.21
 1 -25 -24 -1.89 6.84
 3 -5 -24 -6.7 10.3
 4 16 -24 1.47 12.71
 4 17 -23 47.35 12.92
 0 -31 -22 0.17 4.14
 4 18 -22 3.8 11.16
 4 20 -21 3.64 13.38
 4 23 -20 2.43 12.27
 -2 -39 -19 2.29 6.31
 3 -2 -19 31.97 9.81
 4 27 -19 5.4 11.93
 4 28 -19 18.84 13.01
 4 29 -19 2.37 11.78
 4 30 -19 -6.33 11.97
 1 -17 -12 682.75 28.35
 3 11 -12 55.72 9.88
 -5 -41 -11 19.29 11.12
 3 15 -11 170.4 12.69
 3 49 -11 -1.5 11.49
 3 20 -10 109.65 11.65
 3 44 -10 5.04 11.98
 -3 -33 -7 27.61 8.88
 -6 -37 -6 2.68 11.21
 -5 -35 -5 14.61 11.06
 2 14 -5 1860.77 75.74
 2 50 -5 80.31 12.56
 2 43 -4 40.73 10.07
 -1 -15 -2 1108.76 45.1
 -6 -30 -1 8.65 11.55
 -5 -29 -1 11.72 11.93
 -2 -19 -1 4.61 7.69
 -4 -25 0 10.9 10.37
 1 45 0 170.19 11.92
 -6 -20 4 2.59 12.32
 -2 -5 4 966.51 39.99
 -3 -8 5 -1.86 9.71
 -2 -1 5 44.77 7.07
 -1 19 6 1783.07 71.18
 -4 -6 7 -0.01 9.75
 -6 -8 8 12.09 13.12
 -3 5 8 109.42 10.44
 -4 3 9 194.06 12.72
 -7 5 11 40.95 12.28
 -6 6 11 1.12 11.77
 -4 18 11 14.2 8.63
 -5 19 12 156.03 13.09
 2 -15 -32 2.98 10.49
 3 -4 -31 -0.47 11.93
 1 -25 -27 -1.1 7.46
 2 -17 -26 18.29 7.85
 2 -17 -25 53.25 9.26
 4 15 -24 5.81 11.98
 3 -5 -23 -1.95 10.7
 4 16 -23 6.77 12.48
 3 -4 -21 22.96 10.49
 4 19 -21 38.82 13.61
 3 -3 -20 155.91 13.16
 4 21 -20 5.48 11.96
 4 22 -20 26.75 12.43
 4 25 -19 -4.72 12.89
 4 26 -19 56.86 12.56
 3 -1 -18 11.3 8.87
 2 -13 -17 7.41 7.26
 -5 -44 -16 2.31 11.57
 2 -12 -16 64.14 8.12
 -5 -43 -14 6.89 11.22
 -4 -41 -13 10.63 10.22
 3 8 -13 39.85 9.93
 -3 -38 -12 83.33 10.38
 3 50 -11 5.56 11.63
 3 45 -10 18.9 11.86
 -1 -27 -9 89.91 6.58
 3 29 -9 -1.63 9.96
 3 30 -9 11.02 11.33
 3 34 -9 154.65 13.38
 3 35 -9 2.07 10.62
 3 36 -9 149.69 13.28
 -6 -38 -7 5.07 11.68
 -5 -36 -6 26.41 10.93
 2 9 -6 -1.94 7.73
 2 55 -6 -0.62 11.48
 -4 -33 -5 32.86 10.59
 2 21 -4 124.76 10.93
 -6 -33 -3 13.49 10.99
 -5 -32 -3 -0.44 11.59
 -4 -30 -3 13.51 9.52
 -2 -21 -2 2.82 8.19
 -6 -28 0 21.13 11.82
 -5 -25 1 2.84 11.19
 -5 -23 2 5.1 10.34
 -6 -22 3 49.41 13.17
 -4 -18 3 0.85 9.65
 -6 -17 5 121.62 13.88
 -3 0 7 267.97 14.91
 -7 0 10 19.48 12.87
 -6 1 10 3.98 11.92
 -3 22 10 206.3 11.59
 -5 10 11 4.78 9.49
 -7 12 12 32.73 12.49
 -6 14 12 26.57 11.98
 -5 20 12 -8.53 10.5
 3 -5 -30 -0.21 11.59
 1 -25 -28 1.21 7.65
 2 -17 -27 9.62 8.91
 3 -6 -27 0.81 10.68
 3 -6 -26 2.88 10.36
 4 14 -24 10.42 11.9
 1 -25 -23 -2.14 6.45
 4 15 -23 28.33 12.77
 2 -16 -21 100.14 9.91
 4 18 -21 -8.46 13.54
 1 -24 -20 61.13 7.07
 4 20 -20 3.73 12.23
 4 23 -19 -8.18 12.02
 4 24 -19 71.1 12.75
 2 -14 -18 35.36 7.66
 4 29 -18 8.54 12.24
 4 30 -18 3.05 11.96
 4 31 -18 6.74 12.58
 4 32 -18 -0.18 12.4
 4 33 -18 9.32 12.26
 -4 -43 -17 7.4 10.43
 -3 -41 -17 17.59 8.76
 3 0 -17 243.19 14.79
 -3 -40 -15 11.18 8.88
 2 -11 -15 48.73 7.71
 3 3 -15 3.44 9.56
 3 5 -14 79.63 10.74
 -3 -37 -11 -1.73 9.37
 3 14 -11 62.8 10.31
 3 51 -11 7.14 11.74
 3 46 -10 14.79 11.93
 -5 -39 -9 -0.38 10.82
 3 27 -9 20.51 11.67
 3 28 -9 149.61 12.75
 3 37 -9 0 11.24
 3 38 -9 139.32 13.25
 -5 -38 -8 42.35 11.29
 -3 -34 -8 46.7 9.3
 -5 -37 -7 0.84 10.47
 2 51 -5 0.6 11.34
 2 20 -4 94.02 10.33
 2 44 -4 7.33 10.25
 -3 -27 -3 91.67 10.02
 1 46 0 10.91 9.13
 -6 -26 1 56.47 13.44
 -3 -19 1 88.71 11.4
 -2 -14 1 1390.28 56.9
 -6 -24 2 48.91 12.92
 -3 -14 3 299.34 16.57
 -5 -18 4 17.24 10.51
 -3 -11 4 402.83 20.32
 -1 5 4 959.21 38.95
 0 31 4 802.63 33.21
 0 32 4 -0.98 5.73
 0 33 4 348.19 15.55
 -6 -14 6 2.91 12.21
 -4 -9 6 181.73 13.07
 -3 -4 6 8.89 9.26
 -6 -11 7 15.24 11.85
 -5 -9 7 -0.68 10.51
 -2 18 8 -0.23 6.31
 -7 -4 9 5.58 12.18
 -3 12 9 1096.07 45.7
 -5 4 10 10.1 10.6
 -4 10 10 208.79 13.22
 -7 6 11 5.29 11.73
 -6 7 11 10.44 12.13
 -4 19 11 0.85 8.33
 -7 13 12 3.51 11.34
 2 -16 -31 4.85 9.79
 2 -17 -28 4.67 8.91
 3 -6 -28 -3.05 11.04
 3 -6 -25 3.85 10.05
 4 13 -25 5.87 11.79
 4 14 -23 1.2 11.99
 3 -5 -22 75.35 11.5
 4 17 -21 33.92 12.94
 -3 -42 -20 4.14 8.58
 4 19 -20 17.35 12.11
 4 22 -19 36.26 13.05
 4 27 -18 12.7 13.21
 4 28 -18 14.93 12.11
 -2 -38 -17 47.63 7.23
 -4 -42 -15 5.29 10.21
 3 7 -13 567.53 26.01
 -4 -40 -12 17.79 10.47
 3 10 -12 -0.84 9.11
 2 -5 -11 552.9 24.47
 -3 -36 -10 2.54 9.35
 2 -3 -10 625.84 27.13
 3 18 -10 76.27 10.78
 3 47 -10 -4.08 11.64
 -3 -35 -9 21.15 9.41
 3 25 -9 1.28 9.95
 3 26 -9 423.34 21.31
 3 39 -9 0.42 11.86
 3 40 -9 54.33 12.16
 2 2 -8 535.58 23.6
 2 5 -7 368.51 17.47
 -4 -34 -6 3.3 10.68
 2 56 -6 2.35 10.58
 -3 -30 -5 30.93 9.37
 -6 -34 -4 10.77 11.16
 2 45 -4 38 11.45
 -1 -17 -3 148.95 8.44
 -6 -31 -2 51.64 11.95
 -5 -30 -2 -3.22 11.26
 0 9 2 845.19 33.95
 -2 -8 3 148.17 9.63
 -4 -15 4 -3.32 9.53
 0 30 4 26.22 6.22
 0 34 4 1.19 5.64
 0 35 4 78.87 6.99
 -5 -15 5 78.68 11.98
 -5 -12 6 198.07 14.5
 -2 4 6 202.59 10.9
 -6 -7 8 94.63 12.62
 -5 -5 8 130.6 12.98
 -4 -1 8 16.81 10.02
 -7 1 10 0.09 12.2
 -3 23 10 9.36 6.79
 -5 11 11 27.94 9.71
 -6 15 12 20.64 12.04
 -5 21 12 97.01 11.7
 3 -5 -31 0.72 12.01
 2 -17 -29 -0.59 9.09
 3 -6 -29 8.4 11.06
 4 12 -25 15.89 13
 3 -6 -24 -13.77 10.32
 4 13 -24 14 12.77
 2 -17 -23 60.52 9.19
 4 15 -22 21.83 11.73
 4 16 -21 6.27 11.99
 3 -4 -20 3.43 10.24
 4 18 -20 -2.2 11.85
 2 -15 -19 50.53 7.86
 3 -3 -19 86.33 10.6
 4 21 -19 2.34 12.51
 1 -23 -18 14.86 5.72
 3 -2 -18 130.6 11.68
 4 25 -18 4.53 12.59
 4 26 -18 52.92 12.46
 -5 -44 -17 4.95 11.76
 2 -10 -14 422.62 19.35
 -5 -42 -13 1.29 11.03
 3 13 -11 46.59 9.95
 3 52 -11 7.91 11.82
 3 17 -10 60.21 10.51
 3 48 -10 13.53 12.57
 3 24 -9 363.45 19.29
 3 41 -9 3.26 11.76
 -2 -29 -7 181.51 11.06
 -6 -35 -5 0.43 12.03
 -2 -26 -5 27.38 8.26
 2 13 -5 166.13 11.02
 2 52 -5 44.46 11.77
 -5 -33 -4 95.91 12.54
 -1 -19 -4 6.44 5.42
 1 -1 -4 258.05 12.23
 2 19 -4 378.95 18.52
 2 46 -4 7.84 10.84
 -4 -28 -2 109.61 11.22
 -3 -23 -1 180.05 12.62
 -3 -21 0 142.93 12.18
 1 47 0 43.52 9.87
 -4 -20 2 19.35 10.43
 -2 -11 2 82.97 8.97
 -5 -20 3 2.4 10.82
 -6 -19 4 33.9 12.39
 0 29 4 478.46 20.51
 0 36 4 33.16 6.38
 -4 -12 5 362.67 18.89
 -4 -5 7 326.92 18.25
 -2 10 7 1367.05 55.58
 -6 2 10 98.64 12.94
 -7 7 11 37.96 12.69
 -4 20 11 23.5 8.39
 -7 14 12 38.27 12.03
 -6 16 12 8.84 11.89
 -5 22 12 18.93 10.55
 3 -6 -30 4.28 11.31
 1 -25 -29 0.15 7.93
 4 12 -24 7.77 11.92
 3 -6 -23 -0.39 10.43
 4 13 -23 12.03 11.74
 4 14 -22 2.03 11.7
 3 -5 -21 113.33 12.27
 4 17 -20 16.93 12.4
 4 20 -19 5.78 11.99
 4 23 -18 -0.81 12.3
 4 24 -18 87.51 13.34
 3 -1 -17 7.55 9.46
 4 30 -17 3.78 12.35
 4 31 -17 35.9 12.38
 4 32 -17 -1.14 12.53
 4 33 -17 18.65 12.64
 4 34 -17 16.11 12.07
 4 35 -17 -8.94 12.32
 -5 -43 -15 -0.4 11.26
 -1 -32 -14 2.79 4.55
 3 9 -12 506.45 23.67
 -4 -39 -11 -6.85 10.03
 3 53 -11 9.68 12.6
 2 -1 -9 171.7 10.93
 3 23 -9 6.28 10.88
 3 42 -9 6.21 11.96
 -4 -35 -7 33.95 10.96
 -4 -31 -4 33.43 10.32
 -6 -29 -1 34.89 11.72
 -5 -28 -1 49.83 11.8
 1 11 -1 835.13 34.41
 -4 -22 1 64.22 11.21
 -6 -21 3 4.76 11.88
 0 37 4 -0.31 6.19
 -6 -16 5 12.65 12.95
 -6 -10 7 11.77 12.91
 -3 6 8 50.37 9.56
 -7 -3 9 36.51 12.15
 -5 0 9 213.08 14.56
 -5 5 10 226.74 15.09
 -4 11 10 34.89 9.17
 -3 24 10 180.71 10.73
 -6 8 11 21.25 13.15
 -5 12 11 7.96 9.4
 -7 15 12 5.19 11.39
 -5 23 12 30.79 10.62
 2 -16 -32 3.64 10.53
 2 -17 -30 5.06 9.52
 3 -7 -26 28.41 10.57
 4 11 -25 2.43 12.22
 4 12 -23 2.07 11.79
 1 -25 -22 0 6.41
 2 -17 -22 42.82 8.81
 4 13 -22 2.94 11.7
 -3 -42 -21 4.17 8.66
 2 -16 -20 96.85 9.11
 4 19 -19 5.7 12.03
 -4 -43 -18 5.36 10.61
 4 22 -18 43.7 13.4
 4 27 -17 0.31 12.24
 4 28 -17 17.24 13.04
 4 29 -17 40.77 12.42
 3 2 -15 348.68 17.72
 -3 -39 -14 5.04 8.89
 -2 -36 -14 29.65 8.04
 3 4 -14 58.46 10.41
 3 6 -13 1.88 9.4
 -5 -41 -12 6.85 11.14
 3 12 -11 259.91 15.92
 -4 -38 -10 61.68 10.81
 3 16 -10 342.48 18.23
 3 49 -10 -8.38 12.38
 -4 -37 -9 3.36 10.18
 3 22 -9 316.16 17.61
 3 43 -9 0.43 12.4
 -4 -36 -8 10.2 10.57
 -6 -37 -7 3.84 11.24
 -1 -24 -7 90.93 7.43
 -6 -36 -6 15.17 11.66
 -3 -31 -6 -0.01 8.69
 2 8 -6 1695.12 69.06
 -5 -34 -5 2.23 10.86
 1 -4 -5 31.38 5.29
 2 53 -5 1.33 11.5
 2 47 -4 1.88 11.2
 -6 -32 -3 -0.66 11.07
 2 32 -3 6.06 8.59
 2 33 -3 405.53 19.62
 1 6 -2 50.96 7.09
 -4 -24 0 -4.23 10.16
 1 48 0 3.23 9.95
 -5 -24 1 121.6 12.66
 -6 -23 2 0 12
 -5 -22 2 65.11 11.13
 -3 -16 2 248.62 15.11
 -5 -17 4 211.63 14.64
 0 28 4 34.52 6.14
 -3 -7 5 1151.6 48.12
 -1 11 5 201.43 9.03
 -6 -13 6 2.87 12.16
 -5 -8 7 99.12 11.7
 -3 1 7 42.99 9.48
 -6 -6 8 13.13 11.71
 -5 -4 8 56.37 10.69
 -6 -2 9 75.18 13.23
 -3 13 9 72.64 9.46
 -7 2 10 7.09 12.25
 -7 8 11 7.81 12.47
 -4 21 11 10.3 8.32
 -6 17 12 27.28 11.83
 -5 24 12 18.84 10.85
 3 -6 -31 0.69 12.12
 3 -7 -28 28.28 11.11
 4 10 -26 11.08 12.03
 3 -7 -25 17.64 10.1
 4 11 -24 -0.21 11.8
 3 -6 -22 6.99 10.53
 -2 -39 -20 2.36 6.49
 4 16 -20 16.29 12.27
 4 18 -19 -0.93 12.81
 4 21 -18 22.41 13.15
 4 25 -17 1.35 11.96
 4 26 -17 43.29 13.2
 3 0 -16 287.87 16.28
 -4 -41 -14 16.13 10.45
 2 -9 -13 0.64 7.78
 -1 -28 -10 40.18 5.66
 3 50 -10 14.46 11.92
 3 21 -9 -0.14 9.61
 3 44 -9 4.01 12.73
 -6 -38 -8 10.28 12.03
 -5 -35 -6 8.96 11.21
 2 12 -5 1431.92 58.76
 -3 -28 -4 134.77 10.93
 2 18 -4 2.39 8.34
 2 48 -4 29.18 11.57
 -5 -31 -3 107.58 12.88
 2 29 -3 317.44 16.59
 2 30 -3 18.75 8.91
 2 31 -3 531.09 24.27
 2 34 -3 26.84 9.27
 2 35 -3 95.54 10.25
 2 36 -3 70.32 9.83
 -2 -16 0 638.13 27.53
 -6 -25 1 2.03 11.83
 1 32 1 -2.83 7.59
 1 33 1 624.08 27.02
 1 34 1 5.18 7.45
 -4 -17 3 80.11 10.76
 0 38 4 4.22 6.3
 -5 -14 5 139.82 12.61
 -5 -11 6 3.43 10.26
 -4 -8 6 67.72 11.13
 -7 -6 8 0 10.75
 -2 19 8 314.04 14.47
 -7 -2 9 -0.12 12.3
 -4 5 9 454.7 21.05
 -6 3 10 4.76 11.66
 -5 6 10 0.96 9.63
 -3 25 10 -1.07 6.91
 -6 9 11 18.29 12.1
 -5 13 11 2.74 9.66
 -7 16 12 5.93 11.62
 -6 18 12 -6.67 12.2
 -5 25 12 0.92 10.99
 3 -7 -29 16.89 11.28
 2 -18 -27 0.03 8.71
 2 -18 -26 -1.68 8.62
 2 -18 -25 2.28 8.21
 4 10 -25 10.1 12.64
 3 -7 -24 19.8 10.15
 4 10 -24 -0.34 11.67
 4 11 -23 2.35 11.91
 4 12 -22 1.28 11.46
 4 15 -20 10.15 12.53
 4 17 -19 9.36 13.61
 -3 -41 -18 14.24 9.13
 3 -3 -18 44.15 9.69
 4 20 -18 7.51 12.85
 4 24 -17 52.04 14.09
 -4 -42 -16 -5.39 10.31
 -3 -40 -16 2.54 8.69
 -5 -42 -14 6.78 11.47
 3 8 -12 0.52 9.34
 -5 -40 -11 0 11.28
 1 -16 -11 77.98 6.5
 3 11 -11 154.29 12.28
 3 15 -10 10.93 10.21
 3 51 -10 2.16 11.68
 3 45 -9 19.09 12.13
 -2 -30 -8 25.09 7.58
 1 -11 -8 250.14 11.24
 2 1 -8 357.06 16.95
 -5 -36 -7 43.84 11.32
 2 4 -7 197.38 11.83
 -4 -32 -5 -4.07 10.01
 2 54 -5 1.08 11.61
 -6 -33 -4 5.65 11.4
 -2 -24 -4 502.57 22.76
 -4 -29 -3 -2.77 10.05
 1 2 -3 1367.69 55.52
 2 28 -3 67.35 10.32
 2 37 -3 -6.87 9.2
 2 38 -3 41.75 9.59
 -6 -30 -2 -6.96 11.42
 1 49 0 1.43 10.21
 1 30 1 23.22 8.22
 1 31 1 909.04 38.14
 1 35 1 35.62 7.67
 1 36 1 0.47 7.75
 -3 -13 3 143.33 11.79
 -6 -18 4 1.62 11.92
 -4 -14 4 509.63 24.11
 -3 -10 4 79.59 10.33
 -2 -4 4 199.44 11.02
 0 27 4 208.98 10.35
 0 39 4 26.67 6.59
 -2 0 5 1309.87 53.46
 -3 -3 6 205.22 12.95
 -6 -9 7 76.45 12.57
 -4 -4 7 2.88 9.58
 -5 1 9 5.04 10.19
 -7 3 10 26.82 12.02
 -4 12 10 238.44 13.98
 -7 9 11 8.68 11.66
 -4 22 11 192.06 12.26
 -7 17 12 1.78 11.61
 -5 26 12 25.6 11.22
 3 -6 -32 3.53 12.62
 2 -17 -31 0 9.9
 3 -7 -30 12.02 11.42
 2 -18 -28 6.11 9.15
 4 9 -26 6.57 12.17
 4 9 -25 7.65 11.92
 3 -7 -23 2.55 10.32
 3 -5 -20 224.14 14.49
 4 14 -20 54.8 12.82
 4 16 -19 30.39 12.58
 4 19 -18 43.55 12.95
 2 -14 -17 2.1 7.17
 3 -2 -17 238 14.41
 4 23 -17 -2.28 12.53
 -5 -43 -16 2.86 11.55
 2 -13 -16 4.38 7.09
 4 29 -16 39.17 12.61
 4 30 -16 0.07 12.44
 4 31 -16 49.01 13.28
 4 32 -16 0.4 11.9
 4 33 -16 32.64 12.47
 4 34 -16 -2.47 11.92
 4 35 -16 15.34 12.86
 4 36 -16 2.19 12.24
 4 37 -16 4.23 11.94
 3 3 -14 94.17 10.57
 -1 -31 -13 64.64 5.62
 -5 -39 -10 3.26 11.2
 -5 -38 -9 17.14 11.24
 3 20 -9 99.73 10.72
 3 46 -9 -3.05 12.73
 -5 -37 -8 5.17 10.76
 3 32 -8 4.3 10.67
 3 33 -8 10.27 10.16
 3 34 -8 74.01 11.45
 3 35 -8 7.54 9.72
 3 36 -8 170.6 13.79
 -3 -32 -7 37.76 8.9
 1 -9 -7 289.43 12.7
 -5 -32 -4 0 10.88
 2 17 -4 1255.21 52.03
 2 49 -4 5.55 11.29
 2 27 -3 256.42 15.2
 2 39 -3 26.24 9.43
 2 40 -3 10.85 9.35
 -5 -29 -2 38.6 11.8
 -1 -12 -1 196.52 9.97
 -3 -18 1 10.47 10.41
 0 4 1 3114.44 123.97
 1 29 1 882.57 37.12
 1 37 1 9.29 7.78
 -1 -3 2 303.16 14.14
 -6 -20 3 4.12 11.83
 -5 -19 3 207.1 14.49
 -6 -15 5 97.26 13.95
 -4 -11 5 -1.02 10.04
 -6 -12 6 -0.69 11.57
 -3 7 8 15.38 8.89
 -6 -1 9 -3.16 12.77
 -6 4 10 38.52 12.26
 -3 26 10 163.73 10.02
 -6 10 11 74.48 12.79
 -4 23 11 2.21 8.32
 -7 18 12 4.46 11.52
 -6 19 12 32.28 12.01
 2 -18 -29 4.29 9.22
 3 -8 -26 0 10.11
 4 9 -24 16.65 11.72
 4 10 -23 5.66 11.79
 4 11 -22 5.15 12.59
 2 -17 -21 3.3 8.02
 3 -6 -21 10.85 10.5
 4 12 -21 42.76 12.17
 -4 -43 -19 -0.66 10.72
 2 -15 -18 67.69 8
 4 18 -18 3.44 13.59
 4 21 -17 38.18 12.47
 4 22 -17 19.23 12.37
 4 27 -16 16.17 13.11
 4 28 -16 1.38 12.3
 2 -12 -15 202.75 11.45
 -4 -40 -13 12.25 10.38
 -2 -35 -13 41.14 8.4
 3 5 -13 784.81 34.22
 -1 -29 -11 48.78 5.81
 2 -6 -11 34.4 8.13
 2 -4 -10 7.78 7.71
 3 14 -10 434.83 21.72
 3 52 -10 12.86 11.93
 -2 -31 -9 8.13 7.24
 3 19 -9 14.02 10.31
 3 47 -9 0.88 12.42
 3 28 -8 154.51 13.14
 3 29 -8 -1.9 9.33
 3 37 -8 -0.52 10.62
 3 38 -8 146.96 13.1
 3 39 -8 2.19 10.93
 2 7 -6 14.13 7.57
 -6 -34 -5 14.43 11.56
 2 55 -5 -3.01 11.41
 2 50 -4 29.57 11.83
 -3 -26 -3 37.99 9.07
 -2 -22 -3 371.22 17.72
 2 26 -3 260.46 15.32
 2 41 -3 69.87 10.09
 -4 -27 -2 13.11 10.43
 -6 -28 -1 0.41 12.08
 -2 -18 -1 75.48 8.45
 1 50 0 8.39 10.39
 1 28 1 7.87 8.05
 1 38 1 0.6 7.89
 -5 -21 2 80.76 11.2
 -4 -19 2 345.17 18.05
 -1 1 3 24.64 6.56
 0 40 4 2.87 6.52
 -5 -7 7 -4.06 10.37
 -2 11 7 68.49 7.02
 -6 -5 8 81.29 12.65
 -5 -3 8 91.56 12.39
 -7 -1 9 3.02 12.93
 -4 6 9 75.82 9.82
 -3 14 9 1523.7 62.44
 -7 4 10 5.38 13.07
 -5 7 10 199.69 13.57
 -3 27 10 3.8 6.72
 -7 10 11 7.81 11.9
 -5 14 11 17.8 10.02
 -7 19 12 5.07 11.97
 -6 20 12 6.27 11.85
 3 -7 -31 1.47 11.78
 3 -8 -29 0.42 10.78
 3 -8 -28 0.02 10.7
 4 8 -26 -0.29 12.15
 3 -8 -25 13.47 9.77
 4 8 -25 -1.52 11.99
 3 -7 -22 58.84 10.98
 4 10 -22 6.29 11.89
 1 -24 -19 70.76 6.97
 4 15 -19 0.06 12.13
 4 17 -18 43.04 12.8
 4 20 -17 1.07 12.24
 3 -1 -16 0.97 9.34
 4 25 -16 1 12.69
 4 26 -16 15.54 12.47
 -5 -41 -13 2.29 11.11
 -1 -30 -12 2.77 4.99
 3 7 -12 875.85 37.94
 3 10 -11 269.07 16.62
 3 53 -10 6.66 12.05
 3 48 -9 26.44 12.17
 -3 -33 -8 70.51 9.52
 3 26 -8 310.66 17.28
 3 27 -8 6.34 10.06
 3 40 -8 82.23 12.31
 -6 -35 -6 0 11.45
 -4 -33 -6 116.61 12.25
 -2 -27 -6 54.08 8.12
 2 11 -5 38.15 8.13
 -6 -31 -3 29.4 11.82
 2 25 -3 67.98 10.41
 -2 -20 -2 237.47 13.1
 -5 -25 0 -0.66 10.59
 -3 -20 0 33.91 10.3
 -6 -24 1 52.56 13.78
 -5 -23 1 4.37 10.23
 -4 -21 1 392.37 20.07
 -2 -13 1 18.76 7.05
 1 27 1 376.22 17.7
 1 39 1 70.84 8.75
 -6 -22 2 15.71 12.25
 -5 -16 4 31 10.82
 0 26 4 34.81 5.49
 -5 -10 6 203.85 14.34
 -3 2 7 227.97 13.16
 -4 13 10 -0.9 9.02
 -6 11 11 5.37 11.85
 -4 24 11 213.22 12.99
 2 -17 -32 11.08 10.2
 2 -18 -30 5.57 9.43
 1 -26 -27 12.75 7.4
 1 -26 -26 17.77 7.17
 1 -26 -25 51.42 7.54
 3 -8 -24 20.68 10.2
 4 8 -24 1.26 11.71
 2 -18 -23 -0.93 8.39
 4 9 -23 24.94 12.61
 4 11 -21 2.24 12.68
 2 -16 -19 15.83 7.35
 4 14 -19 93.63 13.65
 -2 -38 -18 15.47 6.9
 -5 -43 -17 5.32 11.94
 -4 -42 -17 -2.69 10.68
 -2 -37 -16 13.81 7.42
 4 24 -16 8.63 12.89
 -4 -41 -15 9.95 10.38
 1 -21 -15 249.73 11.75
 2 -11 -14 22.02 7.14
 -3 -37 -12 7.23 9.42
 -2 -34 -12 6.04 7.55
 -2 -32 -10 0.86 7.2
 2 -2 -9 69.2 8.35
 3 18 -9 17.25 9.67
 3 49 -9 4.08 12.04
 -6 -37 -8 -5.23 11.95
 3 25 -8 3.27 9.68
 3 41 -8 12.67 11.52
 3 42 -8 43.35 12.69
 -6 -36 -7 0 12.41
 -4 -34 -7 -3.08 10.73
 -5 -33 -5 59.15 11.73
 -3 -29 -5 71.48 9.56
 -4 -30 -4 31.14 10.55
 2 16 -4 245.41 13.51
 2 51 -4 10.46 11.74
 -5 -30 -3 13.98 11.73
 2 43 -3 84.6 10.95
 -3 -22 -1 51.15 10.23
 1 10 -1 1239.67 50.37
 -4 -23 0 71.05 10.31
 1 16 0 877.37 36.08
 1 40 1 -0.61 8.1
 -4 -16 3 94.41 10.99
 -2 -7 3 1522.25 61.99
 -6 -17 4 38.72 12.7
 0 41 4 128.99 8.94
 -5 -13 5 16.19 10.82
 -3 -6 5 2.66 9.36
 -4 -7 6 246.96 15.22
 -6 -8 7 8.18 11.17
 -2 20 8 164.87 9.45
 -7 0 9 4.81 12.49
 -6 0 9 111.96 13.82
 -5 2 9 121.98 11.76
 -7 5 10 56.45 12.7
 -6 5 10 5.01 12.5
 -3 28 10 35.66 7.05
 -7 11 11 -1.67 11.82
 -5 15 11 62.61 10.59
 -4 25 11 0.71 8.35
 -7 20 12 0 10.55
 -6 21 12 30.56 12.08
 3 -7 -32 9.28 12.71
 3 -8 -30 1.1 11.23
 4 7 -26 6.34 12.55
 4 7 -25 20.58 12.2
 4 9 -22 27.74 12.85
 -2 -39 -21 -0.95 6.5
 0 -31 -21 12.25 3.76
 3 -6 -20 7.41 9.66
 -3 -41 -19 17.88 9.12
 3 -5 -19 113.14 11.07
 3 -4 -18 67.12 9.79
 4 16 -18 39.06 12.78
 4 19 -17 85.74 13.44
 4 23 -16 18.1 12.05
 -5 -42 -15 -0.78 11.49
 4 29 -15 82.71 13.35
 4 30 -15 -4.07 12.99
 4 31 -15 86.94 14.17
 4 32 -15 12.12 12.94
 4 33 -15 51 12.74
 4 34 -15 -1.23 12.21
 4 35 -15 12.16 13.11
 4 36 -15 -11.81 13.15
 4 37 -15 -3.1 12.74
 4 38 -15 5.34 12.48
 1 -20 -14 0.92 4.85
 3 2 -14 213.87 13.69
 3 4 -13 -5.29 9.24
 -5 -40 -12 0.77 11.26
 -4 -38 -11 49.03 10.98
 -3 -36 -11 24.34 9.89
 -2 -33 -11 48.09 7.5
 -3 -35 -10 78.48 10.62
 3 13 -10 45.29 10.87
 3 54 -10 10.18 11.78
 -3 -34 -9 14.89 9.31
 3 50 -9 28.18 12.12
 3 24 -8 226.77 13.97
 3 43 -8 -2.32 11.86
 -6 -32 -4 3.95 11.34
 2 44 -3 3.14 9.78
 -6 -29 -2 31.32 12.2
 1 26 1 10.16 7.45
 1 41 1 121.26 9.97
 -3 -15 2 67.66 10.66
 -2 -10 2 111.14 8.71
 0 15 3 493.41 20.11
 -6 -14 5 39.81 13
 -6 -11 6 17.89 12.16
 -3 -2 6 125.93 10.91
 -5 -6 7 3.9 10.3
 -4 -3 7 203.71 13.87
 -6 -4 8 8.36 11.82
 -3 15 9 82.73 9.45
 -5 8 10 11.82 9.62
 -3 29 10 49.03 7.16
 -6 12 11 120.75 13.48
 -4 26 11 195.48 12.57
 -6 22 12 27.1 11.52
 3 -8 -31 -3.34 11.91
 1 -26 -28 0.45 7.65
 3 -9 -27 26.12 10.79
 4 6 -27 -0.08 13.26
 3 -9 -26 8.43 9.33
 1 -26 -24 39.35 7.1
 4 7 -24 30.01 12.04
 3 -8 -23 17.51 10.14
 4 8 -23 -0.36 12.5
 3 -7 -21 105.02 11.95
 4 10 -21 28.64 12.42
 4 13 -19 12.68 12.89
 4 15 -18 25.88 13.22
 3 -3 -17 10.9 9.36
 4 18 -17 6.3 12.12
 1 -22 -16 106.84 7.04
 4 21 -16 81.71 13.15
 4 22 -16 1.12 11.86
 -3 -39 -15 7.23 9.15
 4 27 -15 16.39 12.13
 4 28 -15 8.31 13.16
 3 6 -12 15.15 9.76
 3 9 -11 364.67 19.42
 -4 -37 -10 -0.55 10.38
 3 55 -10 -1.66 12.14
 -4 -36 -9 31.26 10.88
 3 17 -9 5.07 9.69
 -4 -35 -8 29.03 10.89
 3 23 -8 25.64 9.71
 3 44 -8 -0.79 12.09
 2 3 -7 189.65 11.22
 -5 -34 -6 14 11.19
 1 -7 -6 2156.41 86.39
 2 52 -4 11.46 11.86
 -1 -9 0 2557.56 102.5
 -1 -6 1 621.99 26.23
 1 42 1 4.3 8.35
 -6 -19 3 10.34 11.92
 -5 -18 3 1.02 10.13
 -4 -13 4 3.11 9.88
 -3 -9 4 571.15 25.87
 0 42 4 -0.97 6.53
 -4 -10 5 287.86 16.48
 -3 8 8 122.45 10.48
 -4 7 9 672.73 29.8
 -6 6 10 11.55 12.38
 -4 14 10 164.9 11.71
 -3 30 10 2.92 6.32
 -7 12 11 10.43 11.94
 -5 16 11 6.89 9.87
 -6 23 12 6.05 11.27
 2 -18 -31 0 9.81
 3 -9 -29 10.25 11.03
 3 -9 -28 19.77 10.78
 2 -19 -27 -5.58 8.61
 2 -19 -26 32.86 8.93
 4 6 -26 -3.7 12.91
 3 -9 -25 16.84 10.09
 4 6 -25 5.43 11.98
 2 -18 -22 -1.13 8.26
 4 8 -22 5.84 12.61
 2 -17 -20 1.42 7.9
 -3 -40 -17 1.06 8.81
 4 17 -17 96.56 14.22
 3 -2 -16 362.69 18.71
 4 26 -15 7.87 12.94
 3 12 -10 199.22 14.56
 3 16 -9 308.18 17.27
 3 51 -9 -8.42 11.87
 2 0 -8 329.42 15.88
 3 22 -8 321.58 17.29
 3 45 -8 8.76 12.14
 -5 -35 -7 7.55 10.74
 -1 -22 -6 167.5 9.54
 2 6 -6 53.71 8.05
 -6 -33 -5 -4.59 11.51
 -4 -31 -5 43.77 10.19
 2 10 -5 1497.2 61.2
 -5 -31 -4 157.3 14.1
 -3 -27 -4 93.98 9.87
 2 15 -4 327.11 16.11
 -4 -28 -3 98.73 11.04
 2 45 -3 108.32 12.08
 -5 -28 -2 17.2 11.32
 -6 -27 -1 11.25 12.08
 -6 -25 0 -9 11.97
 -6 -23 1 13.27 12.46
 1 25 1 68.59 8.24
 1 43 1 123.88 10.23
 -6 -21 2 16.21 13.52
 -5 -20 2 26.07 10.71
 -4 -18 2 0 9.12
 -3 -12 3 465.55 22.01
 -5 -15 4 86.41 11.39
 0 25 4 29.79 5.31
 -2 1 5 39.81 6.89
 -5 -9 6 60.49 11.04
 -7 -7 7 26.72 12.26
 -6 -7 7 166.14 14.88
 -7 1 9 -1.89 12.82
 -6 1 9 -4.49 11.75
 -5 3 9 136.69 12.69
 -7 6 10 -0.88 11.87
 -5 9 10 117.97 11.56
 -3 31 10 69.35 7.12
 -7 13 11 9.14 11.75
 -6 13 11 1.22 12.64
 -4 27 11 10.48 8.6
 3 -8 -32 6.98 12.58
 1 -26 -29 -1.65 7.85
 2 -19 -28 -3.25 8.95
 2 -19 -25 60.33 9.07
 3 -9 -24 11.72 10.2
 4 6 -24 -1.66 12.11
 4 7 -23 64.55 12.4
 3 -8 -22 16.03 10.35
 4 9 -21 10.99 12.19
 4 10 -20 59.41 13.47
 4 12 -19 176.78 15.28
 -5 -43 -18 8.76 12.4
 4 14 -18 79.18 12.76
 4 16 -17 15.47 12.02
 4 20 -16 2.36 11.81
 4 24 -15 10.67 12.07
 4 25 -15 1.14 12.12
 -5 -41 -14 2.35 11.25
 -4 -40 -14 -0.59 10.37
 1 -19 -13 271.7 12.34
 2 -10 -13 374.72 17.74
 -5 -38 -10 -1.05 11.18
 -5 -37 -9 6.41 10.86
 3 52 -9 24.55 12.37
 -5 -36 -8 54.2 11.58
 -1 -25 -8 19.27 5.98
 3 46 -8 3.23 11.95
 -2 -28 -7 108.63 9.04
 -6 -34 -6 6.19 11.33
 -3 -30 -6 0.14 8.73
 -2 -25 -5 26.31 8.51
 2 53 -4 14.38 11.44
 -6 -30 -3 1.13 11.38
 2 46 -3 6.93 10.65
 -2 -15 0 235.46 12.38
 -5 -22 1 68.37 10.87
 -3 -17 1 61.54 10.67
 -6 -16 4 56.57 12.6
 -2 -3 4 605.66 25.8
 0 43 4 167.28 10.08
 -5 -12 5 141.86 12.99
 -6 -10 6 -0.42 11.66
 -4 -6 6 18.16 10.25
 -2 12 7 271.36 13.05
 -3 32 10 20.5 6.26
 -3 33 10 26.18 6.36
 -3 34 10 53.56 6.49
 -5 17 11 143.97 12.39
 -4 28 11 76.19 9.51
 3 -9 -30 9.27 11.28
 2 -19 -29 2.28 9.17
 4 5 -27 1.3 12.34
 4 5 -26 -3.74 12.44
 1 -26 -23 28.93 6.9
 -3 -41 -20 4.13 9.08
 3 -6 -19 1.25 9.41
 -4 -42 -18 0.43 10.77
 3 -5 -18 74.19 9.78
 4 13 -18 2.77 12.07
 -5 -42 -16 -2.5 11.74
 4 19 -16 113.13 13.15
 4 23 -15 11.8 12.57
 3 1 -14 26.65 9.5
 4 32 -14 6.8 12.65
 4 33 -14 37.45 12.81
 4 34 -14 3.29 12.16
 4 35 -14 12.94 12.24
 4 36 -14 10.51 12.2
 3 3 -13 505.16 23.51
 3 8 -11 51.37 11.17
 3 53 -9 0 12.31
 3 21 -8 57.32 10.41
 3 47 -8 0.42 12.06
 -6 -35 -7 2.89 11.79
 2 21 -3 636.27 28.21
 2 47 -3 13 11.25
 -1 -14 -2 792.63 32.54
 1 5 -2 4537.51 181.24
 -5 -24 0 182.18 13.86
 1 15 0 377.14 16.64
 -4 -20 1 4.47 10.05
 1 24 1 -2.76 7.04
 1 44 1 7.79 8.51
 -1 6 4 1053.03 42.58
 -6 -13 5 6.79 11.69
 -5 -5 7 12.69 10.28
 -4 -2 7 -7.92 11.22
 -2 21 8 266.67 12.78
 -7 2 9 7.11 12.45
 -6 2 9 91.07 12.86
 -4 8 9 10.67 9.2
 -3 16 9 305.48 15.62
 -7 7 10 45.42 13.26
 -6 7 10 0.86 11.92
 -4 15 10 56.59 9.4
 -7 14 11 17.05 11.99
 -6 14 11 66.88 12.81
 -4 29 11 4.62 8.72
 -4 30 11 5.31 8.67
 3 -9 -31 -5.02 11.91
 4 5 -25 31.33 12.25
 2 -19 -24 68.79 9.25
 3 -9 -23 5.56 9.94
 4 6 -23 -10.1 11.68
 4 7 -22 38.94 12.58
 4 8 -21 -2.39 12.54
 3 -7 -20 175.54 12.61
 4 9 -20 11.81 12.93
 1 -23 -17 0.1 5.15
 2 -15 -17 89.48 8.58
 3 -4 -17 115.31 10.97
 4 15 -17 79.03 14.18
 -4 -41 -16 4.11 10.55
 2 -14 -16 50.27 7.8
 4 18 -16 1.1 12.8
 4 22 -15 3.96 12.66
 4 29 -14 52.21 13.43
 4 30 -14 2.99 12.48
 4 31 -14 55.33 12.92
 4 37 -14 -2.29 12.24
 4 40 -14 7.52 12.33
 3 5 -12 731.19 32.11
 2 -5 -10 1037.98 43.08
 3 11 -10 -0.78 10.75
 -6 -37 -9 -3.68 11.86
 3 15 -9 92.04 11.75
 -6 -36 -8 -0.02 11.69
 3 20 -8 24.76 9.69
 3 48 -8 31.16 12.22
 3 31 -7 54.63 11.14
 3 32 -7 -2.16 10.23
 3 33 -7 63.79 11.4
 3 34 -7 26.22 10.92
 3 35 -7 17.65 10.72
 3 36 -7 74.1 11.3
 3 37 -7 -0.66 10.03
 3 38 -7 69.41 11.43
 -4 -32 -6 0.09 10.04
 -5 -32 -5 2.08 11.41
 -6 -31 -4 4.04 11.11
 2 14 -4 1415.32 58
 2 54 -4 13.4 11.62
 -5 -29 -3 66.28 12.26
 -6 -28 -2 7.77 11.9
 -4 -24 -1 83.97 10.81
 -4 -22 0 3.81 9.6
 -6 -18 3 3.77 12.21
 -5 -17 3 177.66 13.58
 -4 -15 3 16.83 9.69
 0 44 4 4.62 6.97
 -4 -9 5 27.69 10.77
 -3 -5 5 1447.64 59.84
 -7 -6 7 -0.27 13.58
 -6 -6 7 8.23 11.78
 -7 -2 8 10.76 12.71
 -3 9 8 1.16 8.94
 -5 4 9 44.73 10.58
 -5 10 10 17.35 9.97
 -6 15 11 3.49 12.09
 -5 18 11 -0.01 9.83
 2 -19 -30 6.03 9.47
 3 -10 -28 11.84 10.5
 3 -10 -27 -6.07 10.11
 4 4 -27 1.62 12.58
 4 4 -26 21.72 12.43
 4 5 -24 40.28 12.12
 -2 -39 -22 1.31 6.57
 2 -18 -21 1.18 8.02
 3 -8 -21 13.61 10.5
 2 -16 -18 0.15 6.99
 4 12 -18 121.12 14.51
 4 17 -16 101.17 12.85
 2 -13 -15 4.39 6.87
 4 21 -15 103.85 13.36
 4 27 -14 10.78 12.78
 4 28 -14 23.54 12.06
 4 41 -14 27.78 13.3
 4 42 -14 0.36 12.09
 -5 -40 -13 7.02 11.47
 -4 -39 -13 12.54 10.58
 1 -15 -10 7.81 5.13
 2 -3 -9 691.62 29.45
 3 54 -9 16.36 12.13
 3 49 -8 4.24 12.14
 -3 -31 -7 44.66 9.03
 3 39 -7 0.98 10.68
 3 40 -7 34.58 11.42
 2 9 -5 65.77 8.05
 -4 -29 -4 46.96 10.17
 1 -2 -4 1832.88 73.67
 2 20 -3 34.24 8.96
 2 48 -3 19.26 11.07
 -3 -19 0 272.77 16.13
 1 23 1 351.82 16.21
 1 45 1 101.58 10.12
 -6 -20 2 0 11.86
 -4 -12 4 409 20.7
 -5 -8 6 82.58 11.62
 -3 -1 6 1.47 8.83
 -1 20 6 35.07 3.14
 -7 8 10 1.8 12.96
 -6 8 10 33.67 12.3
 -4 16 10 61.42 9.41
 -7 15 11 13.13 11.85
 -5 19 11 205.37 14.23
 3 -9 -32 6.97 12.33
 3 -10 -29 1.01 10.7
 3 -10 -25 20.79 9.96
 4 4 -25 18.6 12.17
 4 5 -23 34.06 12.03
 4 6 -22 -6.96 11.85
 4 7 -21 69.06 12.66
 1 -25 -20 -0.65 6.01
 -4 -42 -19 4.82 11.06
 4 14 -17 75.52 12.48
 -1 -33 -16 83.91 6.59
 3 -3 -16 1.66 9.39
 4 20 -15 0.37 11.85
 4 25 -14 4.23 11.76
 4 26 -14 26.86 12.65
 -5 -39 -12 -0.92 11.47
 3 7 -11 624.45 28.63
 3 10 -10 244.45 15.37
 3 14 -9 1443.39 60.25
 3 55 -9 3.54 12.02
 -2 -29 -8 75.81 8.51
 3 19 -8 40.95 10.68
 3 50 -8 49.26 12.85
 -4 -33 -7 151.32 13.39
 2 2 -7 939.69 39.14
 3 27 -7 100.67 11.26
 3 41 -7 21.56 11.7
 -5 -33 -6 29.03 11.26
 -6 -32 -5 2.57 11.14
 -3 -28 -5 100.88 10.29
 2 49 -3 0.22 11.31
 -5 -27 -2 17.08 11.2
 -3 -23 -2 210.61 13.41
 -3 -21 -1 268.32 15.56
 -2 -17 -1 35.73 7.71
 1 9 -1 2921.22 116.98
 -6 -24 0 23.8 12.7
 -6 -22 1 32.84 13.59
 -2 -12 1 872.93 36.38
 1 46 1 7.49 9.15
 -5 -19 2 163.52 13.23
 -3 -14 2 883.21 37.81
 -2 -6 3 63.95 7.29
 -6 -15 4 19.17 11.87
 -5 -14 4 62.86 11.55
 0 24 4 19.49 4.93
 -6 -12 5 108.47 13.35
 -5 -11 5 12.2 11
 -6 -9 6 94.74 13.72
 -7 3 9 34.85 12.87
 -6 3 9 -2.04 12.29
 -4 9 9 580.42 26.19
 -3 17 9 7.54 7.8
 -7 16 11 8.3 11.77
 -6 16 11 10.5 12.01
 3 -10 -30 22.49 11.53
 4 3 -28 11.74 12.8
 4 3 -27 11.7 12.72
 0 -32 -26 -2.82 4.95
 3 -10 -24 92.7 11.18
 4 4 -24 5.26 11.77
 3 -9 -22 17.18 10.03
 -3 -41 -21 1.19 9.08
 4 8 -20 4.16 12.07
 -2 -38 -19 14.52 6.93
 2 -17 -19 37.19 7.86
 -3 -40 -18 -2.31 9.23
 4 11 -18 11.02 12.69
 -5 -42 -17 7.27 12.05
 4 13 -17 4.17 11.55
 -3 -39 -16 2.71 8.96
 4 16 -16 -3.35 11.02
 -5 -41 -15 3.4 11.41
 4 19 -15 199.29 15.27
 2 -12 -14 483.58 21.43
 4 24 -14 21 11.35
 -3 -37 -13 3.75 9.6
 3 2 -13 19.95 9.25
 -4 -38 -12 24.15 9.77
 2 -9 -12 296.33 15.13
 -4 -34 -8 0.89 10.77
 -3 -32 -8 11.93 8.74
 -5 -34 -7 22.54 11.08
 3 42 -7 8.99 12.88
 3 43 -7 21.36 11.97
 2 5 -6 9.51 7.23
 -5 -30 -4 3.27 12.11
 -6 -29 -3 12.15 11.64
 -2 -21 -3 275.06 14.49
 -1 -16 -3 596.73 24.89
 1 1 -3 19.07 6.22
 -2 -19 -2 4.27 7.89
 2 34 -2 0.33 8.71
 2 35 -2 163.82 12
 -4 -17 2 359.16 19.1
 -3 -11 3 70.31 10.41
 -3 -8 4 152.33 11.77
 0 45 4 134.05 9.48
 -1 12 5 461.88 19.06
 -4 -5 6 136.74 13.13
 -7 -5 7 24.7 13.02
 -5 -4 7 72.35 12.17
 -4 -1 7 28.09 10.33
 -7 -1 8 1.88 13.67
 -5 5 9 210.51 14.16
 -7 9 10 38.18 12.35
 -6 9 10 1.14 11.72
 -5 11 10 31.65 9.98
 -5 20 11 -2.97 10.12
 2 -19 -31 13.21 10.35
 3 -10 -31 15.74 12.09
 0 -32 -27 3.44 5.37
 4 3 -26 0.39 12.1
 0 -32 -25 0 4.54
 4 3 -25 17.3 12.1
 1 -26 -22 9.64 6.55
 4 5 -22 35.53 12.16
 4 6 -21 4.42 11.91
 3 -7 -19 137.22 11.48
 3 -6 -18 3.26 8.74
 -4 -41 -17 6.16 10.89
 -2 -37 -17 -2.7 7.42
 4 15 -16 51.92 11.7
 -4 -40 -15 7.57 10.71
 3 -2 -15 364.45 18.95
 -2 -35 -14 54.74 8.81
 4 23 -14 31.34 12.14
 4 32 -13 5.54 12.42
 4 33 -13 4.34 12.6
 4 34 -13 11.14 12.6
 4 35 -13 1.35 12.57
 4 36 -13 59.42 12.02
 -3 -36 -12 38.15 10.04
 1 -18 -12 111.2 7.12
 3 4 -12 77.48 11.26
 -4 -37 -11 -2.12 10.4
 -4 -36 -10 58 11.19
 -4 -35 -9 4.78 10.55
 3 13 -9 69.78 11.51
 3 56 -9 6.46 12.26
 -5 -35 -8 -3.92 11.04
 2 -1 -8 330.87 15.81
 3 18 -8 91.37 11.31
 3 51 -8 2.9 11.92
 3 25 -7 24.93 10.25
 3 44 -7 11.76 12.24
 -6 -33 -6 5.42 11.66
 -4 -30 -5 18.79 10
 -1 -18 -4 10.5 5.49
 2 13 -4 34.2 8.03
 -4 -27 -3 -2.21 10.15
 2 19 -3 806.75 34.32
 2 50 -3 10.65 11.85
 2 31 -2 495.88 22.81
 2 32 -2 4.67 8.63
 2 33 -2 463.6 21.89
 2 36 -2 7.5 9.37
 2 37 -2 11.97 9.09
 2 38 -2 -5.83 9.05
 -5 -23 0 -5.44 11
 -5 -21 1 39.3 10.77
 1 22 1 29.32 6.89
 1 47 1 53.38 9.8
 -2 -9 2 818.08 34.21
 -6 -17 3 -8.47 12.69
 -7 -8 6 16.75 11.81
 -6 -5 7 192.05 15.2
 -2 22 8 49.15 6.74
 -7 4 9 1.23 12.14
 -4 17 10 90.21 10.04
 -7 17 11 22.76 12
 -6 17 11 11.44 12.01
 3 -9 -33 7.22 13.45
 2 -20 -27 4.57 8.5
 3 -11 -27 3.23 10.03
 2 -20 -26 0 8.19
 -2 -39 -23 -4.58 6.78
 3 -10 -23 28.45 10.14
 4 4 -23 3.41 11.83
 2 -19 -22 24.43 8.5
 3 -8 -20 6.35 9.91
 4 7 -20 44.71 12.25
 4 10 -18 114.99 13.95
 3 -5 -17 16.34 9.32
 4 12 -17 127.95 13.39
 4 18 -15 7.76 10.68
 4 22 -14 18.35 11.9
 4 29 -13 21.66 12.3
 4 30 -13 11.13 12.98
 4 31 -13 7.72 12.21
 4 39 -13 -0.44 13.48
 4 40 -13 15.14 12.27
 -3 -35 -11 53.74 10.46
 -5 -37 -10 -4.98 11.09
 -3 -34 -10 5.69 9.64
 -5 -36 -9 28.37 11.35
 -3 -33 -9 108.15 10.49
 3 52 -8 14.5 12.2
 -6 -34 -7 8.53 11.99
 3 24 -7 177.84 13.11
 3 45 -7 21.7 12.26
 -2 -26 -6 51.22 8.19
 1 -5 -5 2148.48 86.1
 -6 -30 -4 -2.22 12.04
 2 51 -3 6.36 11.73
 -6 -27 -2 19.75 12.6
 2 30 -2 8.29 8.47
 2 39 -2 16.2 9.44
 2 40 -2 3.05 9.12
 1 14 0 244.24 11.72
 -4 -19 1 541.2 25.27
 -6 -19 2 17.83 12.68
 -5 -16 3 5.8 11.43
 -4 -14 3 357.78 18.46
 -4 -8 5 102.29 11.69
 -2 2 5 917.62 37.97
 -6 -8 6 4.44 11.63
 -5 -7 6 111.06 11.86
 -2 13 7 45.77 6.51
 -4 4 8 41.44 9.41
 -3 10 8 656.58 28.78
 -6 4 9 29.06 12.5
 -7 10 10 0 11.85
 -6 10 10 99.48 13
 -5 12 10 9.2 9.87
 -7 18 11 10.67 11.83
 -5 21 11 135.67 12.66
 3 -10 -32 10.25 12.46
 3 -11 -29 -4.9 10.63
 2 -20 -28 0.99 8.8
 3 -11 -28 3.74 10.49
 4 2 -28 19.01 13.04
 4 2 -27 25.1 12.85
 4 2 -26 40.2 12.8
 2 -20 -25 7.25 8.17
 4 3 -24 28.98 12.05
 -4 -42 -20 -3.98 11.16
 2 -18 -20 19.1 7.96
 4 8 -19 20.41 12.07
 -5 -42 -18 -4.62 12.45
 1 -24 -18 195.94 10.05
 4 14 -16 19.79 11.02
 4 17 -15 164.27 13.6
 -5 -40 -14 16.05 11.6
 4 21 -14 100.7 12.25
 4 28 -13 42.11 13.38
 4 41 -13 8.94 12.31
 4 42 -13 4.94 11.61
 3 6 -11 10.74 10.72
 3 9 -10 73.03 11.74
 -6 -36 -9 0 11.74
 -2 -30 -9 24.23 7.65
 -1 -26 -9 53.02 5.93
 3 57 -9 -1.49 12.4
 -6 -35 -8 8.62 11.96
 3 17 -8 25.41 10.74
 3 53 -8 3.15 11.74
 3 23 -7 106.06 10.93
 3 46 -7 7.4 12.35
 -5 -31 -5 93.59 12.76
 2 8 -5 1470.6 60.09
 -3 -26 -4 110.19 10.33
 -5 -28 -3 9.21 11.56
 2 28 -2 1.38 9.43
 2 29 -2 393.95 19.34
 2 41 -2 117.02 11.15
 -4 -23 -1 39.5 10.71
 -4 -21 0 382 19.72
 -6 -21 1 36.97 12.55
 -3 -16 1 309.35 16.76
 1 48 1 3.04 9.82
 -1 -2 2 60.21 6.78
 -6 -14 4 91.02 13.52
 -5 -13 4 0.36 10.44
 -4 -11 4 -5.29 10.76
 -2 -2 4 264.75 13.45
 -6 -11 5 15.33 12.04
 -3 -4 5 -1.49 9.25
 -3 0 6 293.67 15.94
 -7 -4 7 12.27 12.44
 -7 0 8 14.25 12.54
 -5 1 8 4.19 10.98
 -7 5 9 43.34 12.72
 -5 6 9 1.71 10.1
 -4 10 9 22.23 8.91
 -3 18 9 10.69 7.36
 -4 18 10 -1.61 8.58
 -7 19 11 46.14 12.47
 -6 18 11 0.32 12.05
 -5 22 11 7.59 10.25
 3 -11 -30 1.23 11.11
 2 -20 -29 4.17 8.84
 3 -11 -25 7.48 9.85
 4 2 -25 33.65 12.48
 4 3 -23 14.99 11.61
 4 4 -22 -1.21 11.83
 4 5 -21 79.14 12.69
 -1 -35 -20 -1.67 4.24
 4 6 -20 -1.17 11.65
 4 11 -17 6.3 11.32
 -5 -41 -16 0 11.75
 3 -4 -16 169.55 12.52
 -4 -39 -14 18.65 10.7
 4 20 -14 15.62 10.51
 -2 -34 -13 3.2 7.94
 2 -11 -13 1.29 7.5
 3 1 -13 65.39 9.61
 4 26 -13 77.81 13.13
 4 27 -13 7.68 11.76
 4 43 -13 7.16 12.04
 4 44 -13 3.43 12.08
 3 12 -9 1090.99 46.59
 3 47 -7 -0.38 11.91
 -4 -31 -6 147.45 12.88
 -3 -29 -6 0 8.66
 0 -9 -3 859.41 34.35
 2 18 -3 72.82 9.08
 2 52 -3 3.81 11.59
 2 42 -2 2.49 9.49
 -6 -23 0 8.14 12.47
 -5 -18 2 -6.47 10.07
 -5 -10 5 144.68 12.96
 -7 -7 6 0 12.27
 -6 -4 7 10.47 12.96
 -5 -3 7 17.41 10.46
 -6 0 8 71.16 12.54
 -6 5 9 22.51 11.88
 -7 11 10 6.95 12.76
 -6 19 11 18.44 11.97
 2 -20 -30 2.37 9.17
 4 1 -28 4.97 13.13
 1 -27 -27 5.81 7.38
 4 1 -27 9.17 12.68
 1 -27 -26 3.32 6.91
 2 -20 -24 3.33 8.12
 3 -11 -24 2.91 9.68
 4 2 -24 25.56 11.96
 3 -10 -22 62.5 10.64
 -3 -40 -19 4.41 9.36
 4 7 -19 5.42 11.71
 4 13 -16 -2.62 11.95
 -3 -38 -15 21.44 9.48
 4 16 -15 4.74 10.78
 -5 -39 -13 2.59 11.25
 4 25 -13 -3.59 11.62
 3 3 -12 278.82 15.84
 -2 -31 -10 14.54 7.49
 2 -6 -10 11.12 7.67
 3 16 -8 219.54 15.52
 3 54 -8 10.12 12.27
 3 22 -7 300.87 16.67
 3 48 -7 25.03 12.38
 -5 -32 -6 -3.34 11.62
 -6 -31 -5 -0.35 11.33
 -4 -28 -4 102.45 11.27
 2 12 -4 2261.14 91.48
 -6 -28 -3 11.46 11.95
 -5 -26 -2 112.31 12.64
 2 27 -2 127.57 11.59
 2 43 -2 82.62 10.85
 -1 -11 -1 988.83 40.31
 -3 -18 0 7.29 9.44
 -2 -14 0 1389.42 56.82
 1 21 1 945.96 39.02
 1 49 1 10.52 10.46
 -6 -16 3 40.85 13.1
 -1 2 3 1365.42 55.13
 0 23 4 437.43 18.37
 -4 -4 6 108.02 11.89
 -4 0 7 38.94 10.41
 -7 1 8 0.11 12.07
 -2 23 8 232.63 11.53
 -7 12 10 3.69 12.36
 -6 11 10 3.83 13
 -5 13 10 2.39 9.58
 -7 20 11 2.63 12.15
 -5 23 11 24.06 11
 3 -10 -33 5.67 13.4
 3 -11 -31 4.6 11.7
 1 -27 -28 6.76 7.61
 4 1 -26 -0.24 12.74
 1 -27 -25 1.17 6.75
 0 -32 -24 -0.47 4.1
 4 4 -21 18.82 12.67
 3 -8 -19 9.17 9.1
 -4 -41 -18 -3.17 10.98
 3 -7 -18 72.35 9.81
 2 -16 -17 15.52 7.03
 4 10 -17 61.2 12.13
 -4 -40 -16 0.7 10.67
 2 -15 -16 63.28 7.85
 3 -3 -15 0.59 9.22
 4 19 -14 183.37 14.55
 4 24 -13 107.67 13.24
 -2 -33 -12 111.62 9.27
 -2 -32 -11 4.25 7.01
 3 5 -11 558 25.79
 3 8 -10 57.3 11.27
 2 -4 -9 26.39 7.74
 3 55 -8 3.07 12.37
 -1 -23 -7 70.37 6.97
 2 1 -7 20.71 7.85
 3 21 -7 337.66 17.96
 3 49 -7 3.05 12.01
 -6 -32 -6 -5.48 11.73
 2 4 -6 183.48 10.9
 3 34 -6 2.28 10.07
 3 35 -6 53.94 11.31
 3 36 -6 12.21 10.74
 -5 -29 -4 140.73 13.96
 2 53 -3 36.61 11.72
 2 26 -2 4.72 10.19
 2 44 -2 0 9.81
 -5 -24 -1 141.39 13.05
 -5 -22 0 109.59 12.86
 -5 -20 1 10.66 10.41
 -4 -16 2 61.92 10.58
 -3 -13 2 28.65 9.83
 -6 -13 4 1.93 11.63
 -3 -7 4 1145.78 47.89
 -6 -7 6 108.89 13.38
 -5 -6 6 3.23 10.35
 -5 2 8 328.32 18.3
 -4 5 8 1084.61 45.83
 -3 11 8 5.82 8.93
 -7 6 9 1.52 12.49
 -5 7 9 176.22 13.4
 -4 11 9 77.12 9.68
 -3 19 9 11.15 7.2
 -4 19 10 87.99 9.75
 -7 21 11 15.94 12.21
 -6 20 11 8.85 12.31
 -5 24 11 17.92 11.05
 3 -12 -28 7.22 10.29
 3 -12 -27 6.29 9.86
 4 1 -25 6.05 12.72
 3 -11 -23 -1.18 9.82
 4 2 -23 2.06 11.45
 4 3 -22 6.01 11.27
 2 -19 -21 5.54 7.95
 3 -9 -20 109.66 11.63
 4 5 -20 33.32 12.26
 -1 -34 -18 7.59 4.93
 2 -17 -18 90.74 8.56
 -3 -39 -17 15.33 9.36
 3 -6 -17 3.02 8.94
 4 12 -16 28.76 11.79
 -5 -40 -15 16.34 11.98
 2 -14 -15 119.72 9
 4 15 -15 50.23 11.52
 4 18 -14 1.81 10.67
 4 23 -13 18.26 11.74
 -5 -38 -12 14.85 11.74
 4 31 -12 -0.25 12.33
 4 32 -12 13.37 13.06
 4 33 -12 9.77 13.7
 4 34 -12 55.37 13.88
 4 38 -12 38.24 14.33
 4 39 -12 2.72 12.45
 3 11 -9 31.47 11.24
 3 15 -8 41.68 10.85
 -5 -33 -7 12.08 11.13
 -4 -32 -7 -2.55 11.02
 -3 -30 -7 -4.13 8.76
 3 50 -7 24.57 12.35
 3 31 -6 302.54 17.59
 3 32 -6 -8.55 10.23
 3 33 -6 174.18 13.03
 3 37 -6 0.01 10.39
 3 38 -6 19.42 10.32
 3 39 -6 31.27 10.73
 -2 -24 -5 61.06 9.32
 -4 -26 -3 340.01 18.21
 2 17 -3 1466.18 60.14
 -6 -26 -2 3.89 11.52
 -3 -22 -2 0.53 9.59
 1 4 -2 584.64 24.93
 2 25 -2 44.26 9.87
 2 45 -2 83.39 11.51
 -3 -20 -1 15.06 11.73
 -6 -18 2 -0.86 11.86
 -5 -15 3 35.64 10.76
 -3 -10 3 989.03 41.89
 -6 -10 5 46.68 12.22
 -4 -7 5 104.11 11.79
 -7 -6 6 7.09 12.42
 -6 -3 7 52.02 11.92
 -5 -2 7 253.95 15.92
 -6 1 8 4.23 11.29
 -6 6 9 6.75 11.91
 -7 13 10 -2.8 11.95
 -6 12 10 155.82 14.71
 -5 14 10 0.28 9.64
 -6 21 11 11.23 12.05
 3 -11 -32 9.05 12.47
 2 -20 -31 -3.35 9.18
 1 -27 -29 1.54 7.56
 3 -12 -29 9.14 10.76
 4 0 -29 0 12.01
 4 0 -28 21.33 13.08
 4 0 -27 45.16 13.02
 3 -12 -26 20.27 10.08
 4 1 -24 12.02 11.66
 3 -10 -21 10.8 10.03
 -2 -38 -20 0.66 6.94
 4 6 -19 -6.38 11.75
 -5 -41 -17 8.48 12.24
 -2 -36 -16 123.29 9.99
 -1 -32 -15 0.01 5.23
 4 14 -15 -0.74 10.72
 3 0 -13 52.23 9.63
 4 22 -13 37.81 11.66
 -4 -37 -12 1.81 10.74
 4 29 -12 -0.6 11.77
 4 30 -12 0.64 12.72
 4 40 -12 25.22 12.64
 4 41 -12 1.49 13.66
 4 42 -12 7 12.17
 -5 -37 -11 1.76 11.41
 -6 -36 -10 1.37 12.34
 -5 -36 -10 12.46 11.15
 -5 -35 -9 0 11.14
 -6 -34 -8 -2.75 11.96
 -5 -34 -8 21.47 11.29
 -4 -33 -8 104.7 12.66
 2 -2 -8 534.37 23.3
 3 56 -8 6.48 12.45
 -6 -33 -7 6.07 11.87
 -2 -27 -7 165.08 10.52
 3 20 -7 136.49 13.19
 3 51 -7 -5.25 12.05
 3 30 -6 9.45 10.59
 3 40 -6 7.15 12.07
 3 41 -6 77.54 12.46
 -3 -27 -5 64.68 9.48
 -6 -29 -4 2.21 12.62
 2 46 -2 -1.47 10.59
 -6 -22 0 21.13 12.72
 -6 -20 1 19.72 12.58
 -4 -18 1 30.65 10.27
 -4 -13 3 -3.73 9.93
 -2 -5 3 1561.79 63.52
 -5 -12 4 33.89 11.52
 -4 -10 4 395.79 20.23
 -7 -9 5 0 11.8
 -5 -9 5 154.36 13.59
 -2 14 7 673.13 28.27
 -7 2 8 9.6 12.65
 -7 7 9 47.59 13.41
 -4 20 10 26.22 9.08
 -6 22 11 33.59 12.22
 -5 25 11 2.32 11.35
 3 -12 -30 28.92 11.51
 4 0 -26 50.32 12.58
 1 -27 -24 1.2 6.49
 4 2 -22 18.66 11.75
 4 3 -21 80.24 13.18
 4 9 -17 74.79 12.73
 3 -5 -16 -3.88 9.4
 4 11 -16 9.13 11.65
 4 17 -14 167.95 13.76
 4 21 -13 38.21 11.46
 2 -10 -12 213.37 12.39
 3 2 -12 26.29 9.57
 4 28 -12 96.39 13.4
 4 43 -12 -2.65 13.14
 -4 -36 -11 89.85 12.05
 -1 -27 -10 103.58 7.08
 3 7 -10 227.92 14.87
 -6 -35 -9 4.98 12.18
 -4 -34 -9 17.82 10.98
 1 -12 -8 220.86 10.23
 1 -10 -7 -0.7 4.46
 3 42 -6 7.58 11.96
 3 43 -6 49.65 12.2
 -5 -30 -5 0.05 11.76
 -4 -29 -5 75.96 11
 2 7 -5 220.22 12.15
 2 11 -4 306.44 15.4
 -5 -27 -3 27.45 11.99
 2 24 -2 12.57 9.63
 2 47 -2 25.53 11.47
 -2 -16 -1 892.63 37.31
 1 8 -1 866.07 35.69
 -4 -20 0 0.06 9.87
 1 13 0 29.44 5.62
 -2 -11 1 1385.53 56.67
 -1 -5 1 292.76 13.72
 1 20 1 80.53 7.27
 -5 -17 2 193.33 15.03
 -6 -15 3 -5.76 13.16
 -3 -3 5 678.6 29.62
 -6 -6 6 -1.04 11.27
 -4 -3 6 8.3 10.48
 -3 1 6 -1.81 8.52
 -4 6 8 12.85 8.97
 -5 8 9 15.73 9.92
 -4 12 9 70.36 9.58
 -3 20 9 93.86 8.45
 -7 14 10 10.94 12.4
 -6 13 10 4.69 12.27
 -5 15 10 46.17 10.31
 -5 26 11 0.89 10.99
 3 -11 -33 -1.66 13.06
 3 -12 -31 18.62 11.87
 4 0 -25 56.21 12.43
 4 1 -23 -0.37 11.52
 3 -11 -22 2.25 10.03
 -3 -40 -20 19.36 9.54
 4 4 -20 59.88 13.11
 -4 -41 -19 -1.97 11.23
 1 -25 -19 -0.6 5.73
 2 -18 -19 4.66 7.38
 4 5 -19 -8.12 12.42
 -4 -39 -15 10.24 10.72
 4 13 -15 2.01 10.56
 -5 -39 -14 4.01 11.68
 2 -13 -14 -0.05 6.67
 4 16 -14 34.55 11.06
 4 20 -13 -2.79 10.26
 4 26 -12 174.56 14.39
 4 27 -12 0.37 11.42
 4 44 -12 -1.57 12.23
 4 45 -12 0.56 12.96
 1 -17 -11 287.69 13.07
 3 4 -11 182.04 14
 -4 -35 -10 2.78 10.69
 3 10 -9 656.01 30.04
 -3 -31 -8 122.76 10.77
 3 14 -8 758.65 33.65
 3 57 -8 -0.83 13.13
 3 19 -7 454.63 22.56
 3 52 -7 9.11 12.12
 3 44 -6 -5.8 11.97
 -6 -30 -5 16.55 11.92
 -6 -27 -3 4.15 11.96
 2 16 -3 303.75 15.65
 2 48 -2 0.04 11.24
 -4 -22 -1 82.48 11.27
 -1 -8 0 151.74 8.81
 -3 -15 1 0.28 10.09
 -2 -8 2 20.59 7.56
 -6 -12 4 137.27 14
 -6 -9 5 134.09 13.79
 -2 3 5 80.87 7.58
 -7 -5 6 2.11 12.62
 -5 -5 6 149.03 12.97
 -3 6 7 67.28 9.59
 -7 3 8 30.28 13.62
 -6 2 8 47.84 12.09
 -5 3 8 76 11.31
 -3 12 8 831.67 35.41
 -2 24 8 104.22 7.38
 -7 8 9 1.53 12.25
 -6 7 9 36.95 12.12
 -4 21 10 35.78 9.05
 -6 23 11 10.62 11.89
 -5 27 11 36.34 11.68
 4 -1 -29 -3.07 13.11
 2 -21 -28 3.69 8.85
 2 -21 -27 2.64 8.5
 4 -1 -27 6.39 12.67
 2 -21 -26 11.57 8.47
 3 -12 -24 72.31 10.88
 4 0 -24 24.33 12.01
 -5 -41 -18 4.65 12.67
 -2 -37 -18 0.34 7.36
 -4 -40 -17 13.64 11.36
 4 8 -17 10.9 11.59
 4 10 -16 6.8 10.98
 3 -4 -15 92.41 10.96
 -3 -36 -13 106.25 11.36
 4 25 -12 -0.42 11.42
 4 46 -12 -2.2 12.9
 3 53 -7 1.47 12.98
 -5 -31 -6 40.95 11.68
 3 26 -6 129.96 11.85
 3 45 -6 29.58 12.55
 -2 -20 -3 200.86 12.03
 -2 -18 -2 19.01 7.76
 -5 -23 -1 5.66 10.37
 -5 -21 0 3.84 10.18
 -5 -19 1 73.95 11.07
 -6 -17 2 27.92 12.52
 -4 -15 2 106.67 11.28
 -5 -14 3 -4.05 10.25
 -2 -1 4 38.13 6.72
 -1 7 4 163.88 8.18
 -7 -8 5 15.67 13.3
 -7 -1 7 0 13.35
 -5 -1 7 -2.01 11.16
 -7 15 10 19.27 12.27
 -6 14 10 63.35 12.99
 -6 24 11 55.75 12.71
 -5 28 11 1.86 11.25
 3 -12 -32 5.08 12.38
 2 -21 -29 4.7 8.84
 4 -1 -26 -8.36 12.24
 2 -21 -25 29.13 8.56
 2 -20 -22 7.02 8.27
 4 1 -22 2.8 11.51
 4 2 -21 43.42 12.13
 4 3 -20 16.49 12.44
 3 -9 -19 88.9 10.48
 3 -8 -18 19.98 8.76
 4 6 -18 0 11.33
 3 -7 -17 52.34 9.2
 -5 -40 -16 2.57 12
 -3 -38 -16 13.23 9.45
 4 12 -15 7.72 10.26
 4 15 -14 38.79 10.82
 -5 -38 -13 12.39 11.68
 4 19 -13 97.07 12.7
 -3 -35 -12 5.4 9.64
 4 24 -12 189.38 14.81
 -3 -32 -9 -3.24 8.85
 -2 -28 -8 217.81 12.24
 3 13 -8 16.08 11.28
 3 18 -7 8.46 11.56
 -6 -31 -6 10.76 12.28
 -4 -30 -6 4.86 10.13
 2 3 -6 78 8.56
 3 25 -6 9.02 10.02
 3 46 -6 5.64 12.74
 -5 -28 -4 -7.65 11.7
 -4 -27 -4 15.41 9.98
 -3 -25 -4 91.47 10
 -6 -25 -2 2.44 11.93
 2 49 -2 -0.3 11.67
 -6 -23 -1 14.08 12.45
 -6 -19 1 104.31 14.18
 1 34 2 5.42 7.51
 1 35 2 18.64 7.58
 1 36 2 105.41 9.3
 1 37 2 0.4 7.54
 1 38 2 87.68 9.11
 -5 -11 4 83.61 11.62
 -3 -6 4 37.84 9.4
 -5 -8 5 98.46 12.3
 -4 -6 5 -0.06 10.76
 -6 3 8 35.24 11.94
 -7 9 9 46.27 12.79
 -6 8 9 19.28 12.03
 -5 9 9 78.27 11.39
 -4 13 9 32.31 9.37
 -3 21 9 -2.13 7.16
 -7 16 10 -1.88 12.88
 -5 16 10 6.16 10.02
 -4 22 10 129.29 10.8
 -6 25 11 0.85 11.84
 2 -21 -30 0.99 9.33
 3 -13 -29 2.38 10.52
 3 -13 -28 1.08 9.93
 3 -13 -27 -0.82 9.79
 3 -13 -26 7.2 10
 4 -1 -25 0.97 11.81
 3 -12 -23 77.9 10.79
 4 0 -23 11.38 11.9
 -4 -41 -20 6.52 11.74
 2 -19 -20 11.06 7.69
 3 -10 -20 8.01 10.04
 4 4 -19 37.63 12.37
 -3 -39 -18 13.03 9.49
 -4 -38 -14 2.7 10.74
 -1 -31 -14 158.05 8.57
 3 -1 -13 71.43 9.89
 4 18 -13 7.43 10.25
 3 1 -12 27.36 9.79
 4 23 -12 -1.59 11.27
 -3 -34 -11 31.11 10.3
 -1 -28 -11 238 11.44
 4 32 -11 12.82 12.39
 4 33 -11 15.24 12.32
 4 36 -11 94.13 14.95
 4 37 -11 -2.28 13.84
 4 38 -11 42.17 13.68
 4 39 -11 -0.97 12.28
 -3 -33 -10 181.95 12.98
 3 6 -10 12.46 11.11
 3 9 -9 7.68 10.66
 -6 -32 -7 -0.83 11.78
 -5 -32 -7 3.68 11.17
 2 0 -7 388.02 17.91
 3 54 -7 3.39 12.21
 -3 -28 -6 77.7 10.04
 1 -8 -6 324.86 14.11
 3 24 -6 100.11 10.75
 3 47 -6 13.67 12.05
 -6 -28 -4 27.5 12.75
 2 15 -3 1028.12 42.82
 -1 -13 -2 9.37 5.17
 2 50 -2 4.15 11.7
 -6 -21 0 60.83 13.14
 -3 -17 0 290.4 16.47
 1 19 1 1289.21 52.42
 -3 -12 2 1073.09 45.12
 1 32 2 0.05 7.66
 1 33 2 135.74 9.54
 1 39 2 13.56 7.89
 -6 -14 3 92.15 13.75
 -4 -12 3 221.18 14.9
 -3 -9 3 271.54 15.27
 0 22 4 18.5 4.36
 -7 -4 6 17.4 12.97
 -6 -5 6 165.47 14.15
 -7 4 8 5.49 12.69
 -5 4 8 55.84 11.13
 -4 7 8 749.06 32.7
 -6 15 10 -0.65 12.05
 3 -13 -30 0 11.29
 4 -2 -29 1.69 12.65
 4 -2 -27 25.58 12.79
 4 -1 -24 13.41 11.46
 1 -27 -23 14.94 6.27
 -3 -40 -21 7.23 9.76
 3 -11 -21 11.12 10.04
 -5 -41 -19 8.61 13.11
 3 -6 -16 1.73 9.22
 4 9 -16 83.72 12.56
 -2 -35 -15 13.08 8.06
 4 14 -14 27.83 10.82
 2 -12 -13 794.63 33.53
 4 22 -12 110.13 12.19
 4 30 -11 10.64 11.81
 4 31 -11 22.03 12.18
 4 40 -11 22.19 12.53
 4 41 -11 -1.83 12.73
 4 42 -11 7.31 12.31
 -6 -35 -10 6.75 12.54
 2 -7 -10 848.65 35.61
 -6 -34 -9 2.75 12.5
 2 -5 -9 1449.43 59.14
 -6 -33 -8 18.97 12.31
 -5 -33 -8 2.26 11.31
 -4 -31 -7 217.28 14.94
 3 17 -7 316.9 18.06
 3 55 -7 -0.21 13.07
 -2 -25 -6 13.93 8.12
 -1 -21 -6 208.91 10.77
 3 48 -6 2.05 12.19
 2 6 -5 -0.51 6.92
 2 10 -4 1463.96 59.9
 -4 -25 -3 0 9.68
 -3 -19 -1 647.28 29.03
 -4 -17 1 434.13 21.6
 -5 -16 2 51.67 11.84
 1 31 2 433.98 19.89
 1 40 2 6.27 8.12
 1 41 2 47.74 8.64
 -6 -11 4 4.27 11.97
 -4 -9 4 6.32 10.37
 -7 -7 5 7.21 12.4
 -6 -8 5 1.33 12.97
 -5 -4 6 17.87 10.57
 -4 -2 6 190.43 13.54
 -3 2 6 106.16 10.46
 -7 0 7 27.29 13.35
 -7 10 9 -1.7 12.6
 -6 9 9 15.81 12.05
 -5 10 9 50.88 10.77
 -7 17 10 24.12 12.49
 -5 17 10 128.43 12.08
 -4 23 10 5.55 8.34
 3 -13 -31 0 11.57
 4 -2 -26 44.89 12.49
 2 -21 -24 41.93 8.76
 -2 -38 -21 -0.48 7.15
 4 1 -21 1.69 12.19
 4 2 -20 69.21 12.46
 4 5 -18 39.18 12.38
 -5 -40 -17 1.94 12.4
 -5 -39 -15 11.32 11.95
 1 -22 -15 9.44 4.86
 4 11 -15 24.32 10.65
 4 17 -13 117.33 12.83
 -5 -36 -11 2.41 11.58
 3 3 -11 235.03 14.86
 4 28 -11 89.17 11.97
 4 29 -11 1.39 11.84
 4 43 -11 1.42 12.78
 4 44 -11 -1.44 12.24
 -5 -35 -10 10.59 11.56
 -5 -34 -9 15.93 11.4
 3 12 -8 796.54 35.1
 3 23 -6 117.32 11.25
 3 49 -6 1.03 11.94
 -6 -29 -5 -0.76 11.91
 -5 -29 -5 106.89 13.31
 1 -3 -4 2461.97 98.61
 -6 -26 -3 50.13 12.63
 -5 -26 -3 28.92 12.44
 1 0 -3 9888.37 393.95
 -3 -21 -2 739.81 32.7
 2 51 -2 20.95 12.14
 -4 -19 0 555.41 25.74
 -2 -13 0 3.41 7.24
 -6 -16 2 42.28 12.9
 1 42 2 1.78 8.21
 -3 -2 5 9.67 8.44
 -3 7 7 117.63 10.45
 -2 15 7 119.68 8.36
 -7 5 8 41.54 12.55
 -6 4 8 9.02 11.69
 -3 13 8 21.09 8.91
 -2 25 8 48.25 5.86
 -7 18 10 -3.69 11.79
 -6 16 10 12.09 12.42
 4 -2 -25 36.33 12.26
 3 -13 -24 6.79 9.86
 4 -1 -23 3.11 11.65
 3 -12 -22 99.83 11.54
 4 0 -22 29.44 11.92
 4 3 -19 3.9 11.95
 -4 -40 -18 3.36 11.28
 -4 -39 -16 13.36 11.06
 1 -23 -16 3.59 5.07
 4 8 -16 -3.16 10.63
 -3 -37 -15 1.22 9.31
 3 -5 -15 28.23 9.49
 1 -21 -14 262.08 11.94
 4 13 -14 -1.65 10.48
 -1 -30 -13 6.69 5
 -1 -29 -12 0.46 5.35
 4 21 -12 4.53 10.59
 4 27 -11 10.09 11.3
 4 45 -11 2.81 12.12
 -2 -29 -9 6.53 7.57
 -4 -32 -8 0.24 10.87
 2 -3 -8 1105.6 45.54
 -3 -29 -7 49.68 9.12
 3 16 -7 140.73 13.18
 3 56 -7 -0.33 12.17
 3 22 -6 39.65 9.9
 3 50 -6 -2.48 12.13
 -4 -28 -5 60.25 10.47
 -4 -23 -2 20.83 9.87
 -4 -21 -1 248.09 15.3
 -6 -18 1 4.43 12.72
 -5 -18 1 2.88 10.34
 1 30 2 30.53 8.34
 1 43 2 88.15 9.43
 -5 -13 3 0 11.04
 -5 -7 5 350.76 19.35
 -7 -3 6 7.42 13.35
 -6 -4 6 5.38 11.72
 -7 1 7 3.83 12.72
 -5 5 8 134.87 12.23
 -7 11 9 22.27 12.66
 -4 14 9 48.22 9.67
 -3 22 9 333.17 16.08
 -5 18 10 5.02 10.17
 -4 24 10 151.53 11.22
 3 -13 -32 2.41 12.47
 4 -3 -29 5.36 13.11
 2 -20 -21 13.17 7.86
 3 -9 -18 60.51 9.44
 2 -17 -17 149.67 9.94
 2 -16 -16 28.37 7.08
 4 10 -15 7.89 10.58
 -5 -38 -14 27.41 12.16
 -2 -34 -14 20.34 8.49
 4 16 -13 67.97 11.38
 -4 -36 -12 38.65 11.12
 4 20 -12 16.98 11.46
 4 26 -11 180.79 15.33
 4 46 -11 5.16 12.47
 4 47 -11 7.05 12.43
 3 5 -10 267.28 15.97
 -4 -33 -9 24.24 11.42
 3 8 -9 116.33 11.91
 -1 -24 -8 -0.12 6.27
 0 -19 -8 85.56 4.27
 -6 -30 -6 -2.44 11.95
 3 51 -6 5.72 12.24
 -3 -26 -5 279.2 15.19
 3 34 -5 3.28 9.71
 3 35 -5 47.1 10.34
 3 36 -5 -4.79 9.79
 3 37 -5 6.83 10.18
 3 38 -5 4.38 10.45
 3 39 -5 34.68 10.6
 2 14 -3 227.18 12.63
 2 52 -2 10.96 11.9
 -6 -22 -1 0.22 13.06
 -5 -22 -1 107.39 11.94
 2 33 -1 284.35 15.48
 2 34 -1 52.19 9.46
 2 35 -1 153.88 11.98
 2 36 -1 81.79 9.97
 2 37 -1 22.94 9.45
 2 38 -1 77.05 10.15
 2 39 -1 6.08 8.96
 -6 -20 0 5.03 13
 -5 -20 0 20.49 10.48
 1 12 0 193.63 10
 -3 -14 1 724.22 31.97
 -4 -14 2 238.04 15.54
 1 29 2 585.68 25.6
 -6 -13 3 -10.86 12.65
 -2 -4 3 0.94 7.32
 -5 -10 4 9.23 10.88
 -7 -6 5 -2.22 12.52
 -4 -5 5 61.49 11.79
 -1 13 5 46.9 4.03
 -7 6 8 4.23 12.28
 -4 8 8 1.02 9.03
 -6 10 9 83.62 13.05
 -5 11 9 9.22 10.06
 -7 19 10 45.55 12.72
 -6 17 10 -1.67 12.37
 3 -14 -29 0.31 10.46
 3 -14 -28 -0.05 10.25
 3 -14 -27 8.01 10.18
 4 -3 -27 1.52 12.57
 4 -3 -26 3.07 12.14
 4 -2 -24 16.34 11.93
 0 -32 -23 0.3 2.53
 2 -21 -23 39.56 8.98
 -3 -40 -22 3.23 9.79
 3 -11 -20 7.15 9.81
 -3 -39 -19 5.79 9.56
 3 -10 -19 17.01 9.29
 2 -18 -18 -1.8 7.08
 4 4 -18 27.35 12.15
 3 -8 -17 35.9 9.15
 2 -15 -15 66.96 7.66
 4 12 -14 117.78 12.15
 3 0 -12 28.27 9.72
 4 19 -12 22.51 10.77
 -4 -35 -11 4.61 10.76
 4 25 -11 -0.6 11.38
 4 48 -11 24.81 12.97
 -4 -34 -10 62.7 11.54
 3 11 -8 10.91 11.04
 -6 -31 -7 10.72 11.66
 -5 -30 -6 0.82 11.66
 3 21 -6 247.1 16.03
 3 52 -6 0.94 12.11
 3 31 -5 424.94 21.31
 3 32 -5 -2.88 10.17
 3 33 -5 249.5 15.53
 3 40 -5 8.33 10.81
 3 41 -5 105.49 12.91
 -6 -27 -4 -0.61 11.86
 -5 -27 -4 20.3 11.63
 -1 -15 -3 917.68 37.5
 2 20 -2 5.22 7.72
 2 32 -1 40.63 8.52
 2 40 -1 30 9.42
 2 41 -1 119.5 11.29
 1 44 2 3.78 8.38
 -7 -9 4 13.19 12.89
 -6 -10 4 71.81 13.13
 -6 -7 5 167.12 14.54
 -2 4 5 1028.69 42.28
 -5 -3 6 92.26 11.37
 -4 -1 6 -0.49 10.02
 -2 9 6 6.81 6.3
 -6 5 8 96.25 12.92
 -7 12 9 -4.11 12.59
 -7 20 10 1.5 12.24
 -6 18 10 2.89 12.47
 -5 19 10 158.53 12.89
 -4 25 10 4.87 8.61
 3 -14 -30 15.31 11.12
 3 -14 -26 17.01 10.15
 3 -13 -23 7.81 9.78
 4 -1 -22 -0.24 12.19
 4 0 -21 50.49 12.16
 4 1 -20 -2.28 12.7
 4 2 -19 122.18 14.31
 -5 -40 -18 -15.39 12.94
 -3 -38 -17 -1.87 9.73
 -2 -36 -17 81.24 8.77
 -5 -39 -16 -6.02 12.19
 4 7 -16 171.72 13.59
 -4 -38 -15 -2.83 10.75
 4 9 -15 141.59 12.89
 -3 -36 -14 65.07 10.58
 3 -4 -14 67.1 9.88
 -5 -37 -13 -3.37 11.76
 4 15 -13 7.05 10.43
 2 -11 -12 241.69 13.24
 3 2 -11 373.88 19.36
 4 24 -11 194.25 14.8
 -2 -30 -10 15.94 7.6
 -6 -32 -8 2.98 11.89
 -3 -30 -8 -0.31 8.8
 -5 -31 -7 14.31 11.71
 3 15 -7 115.42 13.28
 -4 -29 -6 126.6 11.88
 2 2 -6 2345.9 94.69
 -2 -23 -5 122.48 10.56
 3 42 -5 7.47 11.31
 3 43 -5 79.09 12.81
 -4 -26 -4 340.89 18.13
 2 9 -4 731.68 31.14
 -2 -15 -1 200.12 11.43
 1 7 -1 794.64 32.88
 2 31 -1 448.56 21.26
 2 42 -1 16.5 9.59
 2 43 -1 81.69 10.62
 -2 -10 1 304.33 14.9
 -6 -15 2 -4.08 12.01
 -5 -15 2 45.56 10.74
 -2 -7 2 2466.95 99.37
 -1 -1 2 35.3 6.29
 1 28 2 97.58 9.22
 1 45 2 74.31 9.52
 -4 -11 3 67.07 11.23
 -4 -8 4 71.97 11.4
 -3 -5 4 1585.89 65.12
 -6 -3 6 65.01 12.54
 -7 2 7 14.75 13.53
 -5 6 8 2.97 10.11
 -3 14 8 752.19 32.33
 -6 11 9 4.7 12.01
 -4 15 9 254.73 14.44
 -3 23 9 8.87 7.19
 2 -22 -29 11.49 9.2
 2 -22 -28 26.76 9.16
 2 -22 -27 8.17 8.65
 3 -14 -25 39.46 9.18
 4 -3 -25 16.18 11.95
 4 -2 -23 12.69 11.6
 3 -12 -21 46.44 10.41
 1 -26 -20 23.38 5.66
 -4 -40 -19 3.43 11.38
 -2 -37 -19 6.86 7.21
 2 -19 -19 68.94 8.41
 1 -24 -17 150.52 8.22
 3 -7 -16 6.69 8.96
 2 -14 -14 460.6 20.54
 -2 -33 -13 98.05 9.47
 1 -20 -13 7.78 4.65
 4 18 -12 0.71 11.19
 -2 -31 -11 64.52 7.92
 4 23 -11 -1.44 11.08
 -6 -34 -10 -10.97 12.44
 4 35 -10 4.68 12.2
 4 36 -10 79.78 13.64
 4 37 -10 1.1 12.45
 4 38 -10 37.46 12.99
 4 39 -10 6.67 13.4
 4 40 -10 15.73 13.33
 4 41 -10 8.36 12.49
 -6 -33 -9 25.34 12.59
 -2 -26 -7 141.73 9.78
 3 20 -6 26.6 12.12
 3 53 -6 22.39 12.42
 -6 -28 -5 10.03 12.21
 2 5 -5 453.61 20.21
 3 29 -5 300.32 16.88
 3 44 -5 -5.86 12.22
 3 45 -5 73.34 12.8
 -3 -24 -4 108.61 10.58
 -1 -17 -4 -8.9 5.2
 -6 -25 -3 4.64 13.02
 -5 -25 -3 3.84 11.16
 2 30 -1 6.08 9.03
 2 44 -1 1.49 9.9
 -3 -16 0 184.23 13.33
 -4 -16 1 129.61 11.81
 -3 -11 2 10.62 9.49
 -3 -8 3 366.53 18.32
 -2 0 4 488.75 21.43
 -7 -5 5 10.17 12.91
 -5 -6 5 32.85 10.74
 -3 3 6 234.53 13.64
 -1 21 6 892.44 35.81
 -6 1 7 12.25 11.53
 -3 8 7 79.35 10
 -7 7 8 42.89 12.87
 -2 26 8 291.69 13.16
 -7 13 9 -5.69 12.33
 -5 12 9 65.56 10.75
 -7 21 10 33.23 12.7
 -6 19 10 5.31 12.32
 -5 20 10 3.84 10.1
 -4 26 10 98.91 9.9
 3 -14 -31 19.32 11.89
 4 -4 -30 -3.91 13.4
 4 -4 -29 -0.6 12.85
 1 -28 -28 0.1 7.4
 4 -4 -28 2.27 12.62
 1 -28 -27 7.69 7.08
 2 -22 -26 5.53 8.39
 4 -3 -24 32.74 12.08
 -2 -38 -22 15.84 7.61
 1 -27 -22 13.77 6.25
 4 3 -18 10.3 11.18
 -4 -39 -17 0.67 11.12
 4 11 -14 50.15 11.08
 4 14 -13 123.71 12.49
 -5 -36 -12 0.49 10.55
 -2 -32 -12 6.07 7.69
 4 22 -11 165.86 13.62
 3 4 -10 209.61 14.57
 4 30 -10 0.34 11.54
 4 31 -10 69.31 12.9
 4 42 -10 -1.4 12.4
 4 43 -10 12.34 13.54
 -3 -31 -9 128.69 11.06
 3 7 -9 0.29 10.66
 -5 -32 -8 0 11.18
 2 -1 -7 20.56 7.13
 3 54 -6 -5.29 12.26
 -5 -28 -5 -4.26 11.97
 1 -6 -5 26.79 4.98
 3 28 -5 6.81 10.37
 3 46 -5 9.09 12.07
 2 13 -3 404.71 18.66
 2 19 -2 898.93 37.93
 2 29 -1 396.43 19.48
 2 45 -1 56.18 11.02
 -6 -17 1 81.11 13.23
 -5 -17 1 96.34 11.86
 1 27 2 408.8 18.83
 1 46 2 9.58 9.14
 -6 -12 3 146.96 14.94
 -5 -12 3 4.74 10.54
 -1 3 3 1941.21 77.95
 -7 -8 4 12.2 13.37
 -5 -9 4 304.39 18.03
 -6 -6 5 3.09 12.07
 -3 -1 5 101 10.15
 -7 3 7 18.85 13.04
 -2 16 7 144.91 9.06
 -6 6 8 6.14 12.42
 -4 9 8 250.43 14.54
 -6 12 9 116.96 15.39
 -7 22 10 2.2 12.31
 3 -14 -32 3.55 12.51
 2 -22 -30 6.33 9.26
 1 -28 -26 5.57 6.69
 4 -4 -26 12.41 11.89
 2 -22 -25 0 8.14
 3 -13 -22 1.81 9.86
 4 -2 -22 27.23 12.06
 -1 -35 -21 -0.12 4.66
 4 -1 -21 16.58 11.6
 4 0 -20 70.34 12.75
 -5 -40 -19 -2.27 13.38
 4 4 -17 25.7 11.82
 4 6 -16 1.55 10.6
 -5 -38 -15 31.88 12.55
 3 -6 -15 -3.72 9.11
 4 8 -15 2.43 11.06
 -4 -37 -14 -0.32 10.78
 -3 -35 -13 4.24 9.99
 4 17 -12 58.1 11.66
 -5 -35 -11 19.69 11.85
 -5 -34 -10 11.39 11.22
 4 29 -10 68.09 13.09
 4 44 -10 2.15 12.43
 4 45 -10 9.56 12.76
 -5 -33 -9 2.64 11.51
 3 10 -8 638.38 28.88
 -4 -30 -7 7.19 10.74
 3 14 -7 802.35 35.23
 -6 -29 -6 9.92 12.05
 -3 -27 -6 0.66 9.18
 3 19 -6 539.32 26.16
 3 47 -5 31.42 13.39
 -3 -22 -3 100.22 11.34
 -4 -22 -2 179.81 13.09
 -2 -17 -2 -1.62 7.59
 -6 -21 -1 78.33 13.54
 -5 -21 -1 4.54 11.28
 -4 -20 -1 32.89 10
 -3 -18 -1 -1.09 10.07
 -1 -10 -1 338.54 15.05
 2 28 -1 23.04 9.45
 2 46 -1 -4.06 10.45
 -6 -19 0 116.48 14
 -5 -19 0 3.24 10.29
 -4 -18 0 0.72 9.78
 1 47 2 31.94 9.69
 -6 -9 4 51.1 12.39
 -4 -4 5 221.6 15.91
 -5 -2 6 186.76 14.67
 -7 8 8 -3.4 12.67
 -5 7 8 110.67 12.5
 -7 14 9 3.71 12.47
 -5 13 9 0.21 9.66
 -4 16 9 2.2 9.01
 -3 24 9 360.04 17.09
 -7 23 10 2.45 12.43
 -6 20 10 0.81 12.32
 -5 21 10 104.28 11.92
 -4 27 10 51.65 9.1
 4 -4 -25 21.17 11.85
 3 -14 -24 49.05 10.16
 4 -3 -23 3.79 11.55
 -4 -40 -20 15.3 11.73
 -3 -39 -20 -1.43 9.84
 5 20 -20 3.14 12.57
 4 1 -19 4.18 12.46
 5 23 -19 0.62 12.58
 -5 -39 -17 4.86 12.36
 4 10 -14 103.06 12.48
 4 13 -13 5.72 10.49
 -3 -34 -12 60.69 11.03
 3 -1 -12 33.3 9.93
 -3 -33 -11 135.94 12.11
 4 21 -11 6.32 10.62
 -3 -32 -10 5.49 9.27
 1 -16 -10 390.8 16.71
 2 -8 -10 73.29 8.54
 4 28 -10 30.09 11.43
 4 46 -10 -0.23 12.13
 2 -6 -9 9.66 7.38
 3 55 -6 8.12 12.42
 -4 -27 -5 41.72 10.08
 3 48 -5 4.91 12.81
 -6 -26 -4 88.31 13.29
 -2 -19 -3 587.25 25.71
 -3 -20 -2 3.56 10.05
 2 27 -1 134.05 11.91
 -6 -14 2 96.31 13.41
 -4 -13 2 59.41 10.7
 0 21 4 1439.24 57.76
 -7 -4 5 33.29 13.44
 -6 -2 6 3.88 11.7
 -6 2 7 10.01 11.5
 -6 7 8 98.07 13.29
 -3 15 8 51.5 9.48
 -6 21 10 7.44 12.74
 -4 28 10 32.55 9.07
 3 -15 -29 10.11 10.54
 4 -5 -29 13.69 13.04
 3 -15 -28 12.01 10.09
 4 -5 -28 19.3 12.54
 3 -15 -27 5.87 10.08
 1 -28 -25 27.25 6.91
 2 -20 -20 1.84 7.8
 5 19 -20 19.16 13.1
 3 -11 -19 10.07 9
 5 22 -19 3.1 13.47
 3 -10 -18 61.85 9.42
 4 2 -18 99.12 12.66
 3 -9 -17 15.94 8.72
 -3 -37 -16 5.9 9.78
 -4 -36 -13 13.83 10.9
 2 -13 -13 -5.71 7.15
 4 16 -12 77.74 11.43
 3 1 -11 62.87 11.17
 4 20 -11 31.62 11.07
 4 26 -10 100.26 12.19
 4 27 -10 39.6 11.09
 4 47 -10 10.89 12.6
 4 48 -10 6.66 12.2
 -4 -31 -8 147.46 13.05
 -6 -30 -7 0.56 12.1
 -5 -29 -6 33.63 12.3
 3 18 -6 -2.7 10.98
 3 49 -5 0 11.89
 -5 -26 -4 5.29 11.87
 2 8 -4 245.92 13.03
 2 18 -2 0.59 8.13
 -3 -13 1 -4.73 9.58
 -5 -14 2 113.32 12.29
 1 26 2 397.24 18.31
 1 48 2 31.22 10.23
 -4 -10 3 239.94 16.03
 -7 -7 4 20.84 13.58
 -4 -7 4 5.81 11.43
 -5 -5 5 369.85 19.85
 -7 4 7 18 14.42
 -7 9 8 39.84 13.14
 -4 10 8 0.66 9.3
 -2 27 8 118.09 7.25
 -7 15 9 25.3 13.34
 -6 13 9 2.43 12.26
 -3 25 9 3.74 7.02
 -5 22 10 6.69 10.68
 3 -15 -30 2.29 10.79
 4 -5 -30 5.97 13.14
 3 -15 -26 9.86 10.03
 2 -22 -24 1.58 8.01
 4 -4 -24 3.85 11.25
 3 -14 -23 46.72 9.34
 3 -12 -20 0 9.58
 5 21 -19 23.2 12.98
 -4 -39 -18 -1.32 11.35
 -3 -38 -18 -3.21 9.81
 5 25 -18 5.49 13.51
 -4 -38 -16 2.39 11.02
 4 7 -15 325.85 18.21
 -5 -37 -14 -5.72 11.88
 3 -5 -14 83.49 9.54
 4 12 -13 253.77 16.67
 -4 -35 -12 8.31 11.07
 2 -10 -11 188.96 11.42
 4 25 -10 -1.31 10.71
 4 49 -10 5.22 12.64
 -4 -32 -9 5.09 11.07
 3 6 -9 88.75 11.22
 -6 -31 -8 38.52 12.83
 2 -4 -8 168.07 10.31
 3 9 -8 4.2 9.89
 3 13 -7 1.76 10.43
 -6 -27 -5 1.21 12.58
 3 50 -5 2.26 12.14
 -6 -24 -3 43.92 12.59
 2 26 -1 122.29 11.29
 2 48 -1 4.35 11.4
 -2 -12 0 681.23 29.04
 1 11 0 492.14 20.97
 -6 -16 1 48.51 14.36
 -6 -11 3 10.65 12.17
 -5 -11 3 88.16 12.48
 -6 -8 4 7.27 11.96
 -5 -8 4 7.46 10.61
 -3 -4 4 4.25 9.79
 -6 -5 5 164.96 14.31
 -2 10 6 2484.7 99.88
 -5 3 7 11.27 11.19
 -4 5 7 331.51 17.73
 -3 9 7 221.34 13.29
 -5 8 8 83.84 11.74
 -7 16 9 0 12.37
 -5 14 9 123.63 11.69
 -4 17 9 274.18 15.14
 -6 22 10 21.06 12.41
 -5 23 10 20.67 10.89
 -4 29 10 81.25 10.02
 3 -15 -31 2.8 11.63
 4 -5 -26 8.91 11.84
 -2 -38 -23 11.45 7.78
 4 -3 -22 7.31 11.39
 5 14 -22 34.94 13.48
 -4 -40 -21 5.74 12.24
 3 -13 -21 5.05 9.83
 4 -2 -21 50.6 12.31
 4 -1 -20 0 12.04
 5 18 -20 2.07 12.94
 4 0 -19 152.98 14.25
 5 20 -19 -10.66 13.32
 1 -25 -18 -0.1 5.01
 5 24 -18 -2.85 12.95
 4 3 -17 47.66 11.26
 5 28 -17 0 12.13
 3 -8 -16 31.92 8.94
 4 9 -14 191.79 14.29
 4 15 -12 2.85 10.63
 -6 -34 -11 2.56 12.06
 -4 -34 -11 57.97 11.72
 4 19 -11 5.48 10.95
 -6 -33 -10 18.09 12.63
 -4 -33 -10 0.75 10.91
 3 3 -10 89.48 12.32
 4 50 -10 12.71 12.68
 -6 -32 -9 -7.55 12.32
 -1 -25 -9 -0.36 5.59
 -2 -27 -8 23.84 7.55
 -5 -30 -7 2.6 11.55
 -3 -28 -7 62.22 9.65
 -4 -28 -6 25.49 10.34
 -2 -24 -6 77.96 9.42
 2 1 -6 6.14 7.11
 -3 -25 -5 32.01 8.97
 3 24 -5 1.74 9.44
 3 51 -5 -3.26 12.37
 -4 -25 -4 11.71 9.97
 2 12 -3 94.8 9.69
 -6 -22 -2 11.77 13.29
 -6 -20 -1 -0.54 12.44
 2 49 -1 1.09 11.56
 -6 -18 0 5.58 13.77
 -5 -16 1 83.39 11.66
 -4 -15 1 149.13 12.28
 -1 -4 1 1125.1 45.85
 -2 -3 3 1029.39 42.5
 -7 -3 5 1.14 13.18
 -2 5 5 400.98 17.93
 -6 -1 6 5.09 12.75
 -5 -1 6 20.63 10.61
 -7 5 7 27.45 13.46
 -6 3 7 43.85 12.34
 -7 10 8 14.71 13.6
 -6 8 8 8.78 12.09
 -6 14 9 113.78 14.19
 -6 23 10 1.83 12.18
 -4 30 10 13.07 9.18
 3 -15 -25 10.87 9.93
 4 -5 -25 33.84 11.98
 4 -4 -23 7.76 11.45
 5 17 -20 10.8 13.85
 -1 -34 -19 7.1 5.15
 -5 -39 -18 8.95 13.04
 4 1 -18 1.61 11.38
 5 23 -18 15.51 12.8
 5 27 -17 4.42 13.65
 -5 -38 -16 12.72 12.51
 1 -19 -12 487.91 20.55
 4 24 -10 151.79 13.25
 4 34 -9 16.77 12.18
 4 35 -9 9.46 13.25
 4 36 -9 32.34 13.32
 4 37 -9 0 13.18
 4 38 -9 18.88 13.49
 4 39 -9 10.92 12.86
 4 40 -9 -6.79 13.44
 4 41 -9 17.6 12.77
 -5 -31 -8 -1.52 11.36
 -1 -22 -7 77.81 7.39
 -6 -28 -6 16.29 13.62
 3 17 -6 649.4 29.61
 -5 -27 -5 35.34 12.36
 2 4 -5 879.37 36.83
 3 23 -5 179.65 13.21
 -5 -22 -2 58.99 11.19
 2 17 -2 1061.57 44.08
 -5 -20 -1 28.96 10.96
 2 25 -1 38.87 9.89
 2 50 -1 22.58 11.76
 -5 -18 0 7.97 11.32
 -1 -7 0 4802.17 191.72
 -6 -13 2 7.87 11.81
 -3 -10 2 1130.5 47.32
 1 25 2 56.99 7.81
 -7 -9 3 24.91 13.78
 -3 -7 3 757.14 32.83
 -7 -6 4 2.65 12.92
 -4 -3 5 6.3 11.28
 -3 0 5 12.89 8.68
 -7 1 6 0 12.85
 -4 1 6 -0.24 10.35
 -3 16 8 219.61 13.18
 -7 17 9 41.55 13.18
 -4 18 9 8.05 8.86
 -3 26 9 423.52 19.29
 -5 24 10 21.26 11.24
 -4 31 10 84.9 10.48
 3 -15 -32 -3 12.28
 4 -6 -30 0 13.11
 4 -6 -29 -6.78 13.06
 4 -6 -28 -4.52 12.44
 5 13 -22 -1.54 12.97
 -3 -39 -21 0 8.89
 2 -21 -21 3.36 7.97
 -2 -37 -20 2.42 7.63
 5 19 -19 30.16 13.16
 5 22 -18 -0.16 12.65
 2 -18 -17 14.83 7.16
 5 26 -17 17.84 13.69
 2 -17 -16 230.45 12.4
 -4 -37 -15 1.07 11.11
 3 -7 -15 89.36 9.96
 4 6 -15 24.14 10.84
 4 11 -13 5.83 10.45
 -5 -35 -12 1.84 12
 3 -2 -12 22.24 9.99
 4 14 -12 288.96 17.1
 -5 -34 -11 10.1 11.57
 4 18 -11 10.43 10.83
 4 23 -10 6.08 11.28
 -5 -32 -9 0.75 11.95
 4 42 -9 -2.49 13.36
 4 43 -9 42.71 13.77
 3 12 -7 656.84 29.89
 3 52 -5 -3.86 12.4
 -6 -25 -4 -8.96 13.12
 3 37 -4 1.01 9.74
 3 38 -4 9.63 10
 -4 -17 0 504.65 23.91
 -3 -15 0 210.2 13.82
 -5 -13 2 0.98 10.34
 -4 -12 2 325.16 17.95
 -1 8 4 41.22 4.77
 -6 -4 5 6.83 11.96
 -2 17 7 178.92 10.11
 -7 11 8 9.52 13.62
 -4 11 8 14.05 9.12
 -6 15 9 11.99 12.71
 -5 15 9 29.13 10.11
 -6 24 10 43.16 12.84
 -4 32 10 3.08 9.49
 2 -23 -28 2.66 8.77
 -2 -38 -24 9.91 8.02
 1 -28 -24 21.26 6.34
 4 -5 -24 39.85 11.72
 2 -22 -23 13 8.32
 5 11 -23 2.8 13.16
 3 -14 -22 45.04 10.21
 4 -3 -21 76.7 12.83
 5 14 -21 41.02 13.94
 4 -2 -20 62.2 12.8
 5 16 -20 18.54 13.16
 -4 -39 -19 5.95 11.72
 5 18 -19 2.32 13.77
 -2 -36 -18 18.44 7.84
 5 21 -18 31.31 12.88
 4 2 -17 73.32 11.9
 5 25 -17 -0.83 12.84
 5 30 -16 -5.11 12.61
 2 -16 -15 107.5 8.54
 4 8 -14 41.12 11.06
 3 0 -11 471.97 22.68
 4 17 -11 -4.82 10.77
 -5 -33 -10 14.76 11.78
 4 22 -10 125.7 13.15
 3 5 -9 7.32 10.99
 4 30 -9 3.4 11.29
 4 44 -9 -1.56 12.45
 4 45 -9 26.6 12.46
 -3 -29 -8 103.87 10.5
 3 8 -8 132.82 12.16
 -6 -29 -7 21.69 12.04
 -4 -29 -7 246.25 15.5
 2 -2 -7 909.76 37.83
 3 16 -6 32.31 10.71
 3 22 -5 39.01 11.59
 3 53 -5 11.65 12.14
 3 34 -4 28.28 10.48
 3 35 -4 45.65 10.62
 3 36 -4 46.04 10.97
 3 39 -4 30.05 10.53
 3 40 -4 14.99 11
 3 41 -4 97.61 12.46
 3 42 -4 8.2 11.46
 -4 -21 -2 160.77 12.95
 -4 -19 -1 385.04 19.9
 2 24 -1 135.44 11.9
 2 51 -1 11.12 11.73
 -6 -15 1 27.62 12.72
 -2 -9 1 929.46 38.62
 -2 -6 2 -3.84 6.7
 -6 -10 3 125.6 14.03
 -6 -7 4 87.59 13.24
 -4 -6 4 29.52 11.37
 -2 1 4 42.68 6.86
 -7 -2 5 58.72 13.63
 -5 -4 5 4.95 10.48
 -7 6 7 4.75 13.55
 -6 4 7 6.48 11.72
 -5 4 7 78.51 11.11
 -6 9 8 46.33 13.12
 -5 9 8 27.11 11.07
 -2 28 8 158.69 8.39
 -7 18 9 0.29 12.56
 -6 25 10 3.87 12
 -5 25 10 -2.46 11.16
 2 -23 -29 2 9.09
 3 -16 -29 -4.41 10.66
 3 -16 -28 2.65 10.33
 2 -23 -27 -0.59 8.55
 4 -6 -26 -10.23 11.8
 4 -4 -22 -4.01 11.59
 5 12 -22 43.64 14.08
 -5 -39 -19 10.63 13.47
 3 -12 -19 21.23 9.38
 4 -1 -19 -8.16 11.96
 5 17 -19 28.82 12.82
 2 -19 -18 96.62 8.63
 3 -11 -18 27.79 8.79
 5 20 -18 -5.96 14.35
 -4 -38 -17 17.62 11.56
 5 24 -17 30.79 13.43
 5 29 -16 12.53 13.52
 -5 -37 -15 -2.15 12.47
 -2 -34 -15 30.79 8.67
 4 10 -13 169.63 14.1
 2 -12 -12 455.33 20.64
 4 13 -12 8.61 11.13
 -2 -28 -9 238.44 13.03
 4 29 -9 106.33 12.62
 4 46 -9 5.19 13.31
 4 47 -9 18.62 12.82
 -6 -30 -8 -0.31 12.27
 -5 -28 -6 29.17 12.35
 -6 -26 -5 76.18 13.18
 -4 -26 -5 115.07 11.56
 3 54 -5 -4.37 12.89
 -5 -25 -4 -1.23 11.57
 2 7 -4 1027.41 42.57
 3 33 -4 127.7 13.06
 3 43 -4 70.95 12.79
 -3 -21 -3 365.38 18.74
 -6 -21 -2 96.88 14.05
 -3 -17 -1 621.14 28.02
 -2 -14 -1 2447.19 98.71
 -6 -17 0 90.42 13.78
 1 24 2 161.4 10.09
 -5 -10 3 -1.43 10.34
 -4 -9 3 32.48 11.21
 -7 -5 4 25.36 13.32
 -5 -7 4 404.7 21.42
 -7 2 6 43.36 14.79
 -5 0 6 339.77 18.59
 -4 6 7 -0.13 10.26
 -3 10 7 476.55 21.97
 -7 12 8 10.31 13.54
 -7 19 9 57.54 13.23
 -6 16 9 52.77 12.93
 -5 16 9 108.29 11.67
 -4 19 9 289.96 15.75
 -3 27 9 14.26 7.41
 -6 26 10 46.64 12.83
 -5 26 10 15.65 11.41
 2 -23 -30 -1.31 8.36
 3 -16 -30 16.77 11.01
 3 -16 -27 2.8 10.03
 2 -23 -26 7.22 8.41
 4 -6 -25 5.25 11.69
 4 -5 -23 38.3 11.72
 5 10 -23 18.85 13.78
 1 -27 -21 6.84 5.81
 5 13 -21 3.65 12.99
 3 -13 -20 7.62 9.77
 -3 -38 -19 4.4 9.14
 4 0 -18 102.07 13.07
 5 19 -18 71.66 13.99
 -5 -38 -17 7 12.48
 -3 -37 -17 -8.32 9.82
 3 -10 -17 123.22 10.69
 5 23 -17 8.41 13.32
 -1 -32 -16 0 6.02
 5 27 -16 9.05 13.21
 5 28 -16 5.46 12.99
 4 5 -15 314.89 17.89
 -3 -35 -14 14.14 10.29
 3 -6 -14 29.14 9.16
 -6 -33 -11 0.67 12.78
 4 16 -11 122.48 12.79
 -6 -32 -10 -2.49 12.56
 3 2 -10 501.6 23.75
 4 21 -10 49.58 11.14
 -6 -31 -9 26.45 13.48
 -3 -30 -9 8.13 8.87
 4 28 -9 13.6 10.94
 4 48 -9 -2.2 12.46
 -4 -30 -8 17.01 10.76
 3 11 -7 63.47 11.12
 -3 -26 -6 511.59 23.78
 3 21 -5 613.62 28.72
 3 31 -4 239.06 15.27
 3 44 -4 -2.42 12.08
 3 45 -4 55.07 12.44
 1 -1 -3 24.51 6.47
 2 11 -3 1248.34 51.45
 -3 -19 -2 1096.3 46.32
 -1 -12 -2 525.13 22.08
 2 16 -2 2.93 8.51
 -6 -19 -1 121.25 14.38
 1 6 -1 599.04 25.44
 2 23 -1 139.01 11.36
 -5 -15 1 14.7 10.96
 -7 -8 3 3.85 12.97
 -3 -3 4 388.75 18.9
 -7 7 7 21.25 14.09
 -6 5 7 172.35 15.12
 -6 10 8 53.25 12.77
 -4 12 8 -3.14 8.69
 -5 27 10 39.83 11.71
 3 -16 -31 0 11.33
 4 -7 -30 18.48 13.42
 4 -7 -29 10.55 13.08
 4 -7 -28 13.13 12.46
 3 -16 -26 16.36 10.05
 3 -15 -23 0.91 9.8
 -3 -39 -22 3.97 10.42
 5 11 -22 5.86 13.49
 2 -20 -19 10.89 7.57
 5 16 -19 11.66 14.6
 5 22 -17 13.69 13.3
 3 -9 -16 8.06 8.86
 5 26 -16 25.97 13.77
 -5 -36 -14 9.03 12.22
 2 -15 -14 -4.97 6.79
 4 7 -14 185.46 13.99
 -4 -35 -13 15.3 11.16
 4 20 -10 26.19 11.71
 4 27 -9 56.41 11.26
 4 49 -9 -5.38 12.99
 -5 -29 -7 17.21 11.64
 3 15 -6 366.47 19.55
 3 29 -4 269.53 15.79
 3 30 -4 -0.26 9.98
 3 46 -4 4.9 13.25
 -5 -17 0 10.33 11.56
 -4 -14 1 28.72 10.26
 -3 -12 1 687.66 30.13
 -6 -12 2 146.3 14.57
 -7 -1 5 2.57 12.76
 -6 -3 5 48.06 12.05
 0 36 5 92.65 7.14
 0 37 5 15.69 6.07
 0 38 5 9.97 6.07
 0 39 5 5.7 6.09
 0 40 5 7.87 6.32
 -4 2 6 204.01 14.19
 -5 5 7 2.56 10.14
 -7 13 8 4.55 13.32
 -5 10 8 184.58 14.16
 -3 17 8 17.55 8.45
 -7 20 9 5.78 12.56
 -6 17 9 10.21 12.59
 -5 17 9 77.1 10.88
 -3 28 9 157.46 10.24
 4 -7 -31 1.85 14.13
 4 -7 -27 5.33 11.95
 2 -23 -25 19.23 8.39
 3 -16 -25 10.46 10.07
 4 -6 -24 0.19 11.33
 5 9 -23 3.02 13.08
 3 -14 -21 23 10.24
 4 -4 -21 35.66 12.16
 5 12 -21 50.74 13.49
 -5 -39 -20 6.38 14.07
 -4 -39 -20 -5.02 12.04
 4 -3 -20 17.81 12.42
 5 18 -18 -0.01 12.75
 4 1 -17 14.88 11.04
 5 21 -17 22.18 13.79
 5 25 -16 -3.59 13.79
 5 31 -15 -5.3 12.99
 5 32 -15 15.17 13.85
 -2 -33 -14 117.55 10.51
 -3 -34 -13 56.85 10.78
 4 9 -13 31.05 11.62
 -3 -33 -12 59.65 11.16
 4 12 -12 475.57 23.52
 4 15 -11 7.21 10.46
 -3 -31 -10 131.65 11.47
 -2 -29 -10 34.4 7.93
 -1 -26 -10 116.66 7.68
 -4 -31 -9 55.36 12.08
 2 -7 -9 1200.18 49.25
 3 4 -9 422.54 20.96
 4 26 -9 60.73 11.53
 4 50 -9 4.11 13.04
 3 7 -8 14.85 10.7
 -2 -25 -7 10.36 7.63
 1 -11 -7 94.09 5.76
 -6 -27 -6 6.81 12.24
 -5 -26 -5 2.49 11.82
 3 20 -5 16.33 12.31
 -6 -24 -4 104.45 14.31
 -4 -24 -4 229.83 14.84
 -2 -20 -4 215.76 12.8
 3 47 -4 30.71 12.54
 -5 -21 -2 28.11 10.66
 -2 -16 -2 706.27 30.17
 -5 -19 -1 17.46 10.42
 -6 -14 1 74.35 13.55
 -5 -12 2 217.41 15.59
 0 8 2 115.2 5.51
 -6 -9 3 -5.06 12.13
 -6 -6 4 16.26 11.56
 -5 -3 5 157.76 13.12
 -3 1 5 109.12 10.66
 0 35 5 55.27 6.23
 0 41 5 96.45 7.86
 -7 3 6 6.16 12.92
 -5 1 6 10.61 10.57
 -2 11 6 65.4 6.83
 -2 29 8 222.79 10.59
 -7 21 9 31.34 12.93
 -4 20 9 1.04 8.9
 -5 28 10 7.01 11.42
 5 8 -24 8.01 13.86
 4 -5 -22 26.1 11.67
 5 10 -22 31.8 14.16
 5 11 -21 0.45 13.01
 4 -2 -19 127.49 13.51
 5 15 -19 14.96 12.79
 5 17 -18 72.25 14.21
 5 20 -17 2.14 13.49
 -5 -37 -16 -2.52 12.37
 -4 -37 -16 0.19 11.05
 5 24 -16 44.39 14.06
 3 -8 -15 53.64 9.36
 4 4 -15 4.77 10.96
 5 30 -15 -4.17 13.63
 -4 -34 -12 13.64 11.11
 3 -3 -12 258.24 15.07
 -4 -33 -11 8.35 11.31
 -3 -32 -11 12.18 10.09
 3 -1 -11 52.41 10.84
 -4 -32 -10 13.6 11.52
 4 19 -10 97.85 12.58
 4 25 -9 1.56 10.88
 4 51 -9 7.87 12.98
 -5 -30 -8 4.33 12.03
 -6 -28 -7 3.22 13.51
 -4 -27 -6 29.71 10.29
 2 0 -6 3251.9 130.56
 2 3 -5 72.99 7.68
 1 -4 -4 174.4 9.04
 3 28 -4 17.05 9.89
 3 48 -4 10.13 12.64
 -2 -18 -3 2.44 7.91
 2 22 -1 406.72 19.84
 -4 -16 0 2.48 9.93
 2 37 0 -3.13 8.84
 2 38 0 188.92 12.71
 2 39 0 22.48 9.36
 -4 -11 2 54.79 11.75
 -3 -9 2 57.86 9.39
 1 23 2 67.33 7.5
 -7 -7 3 57.6 14.35
 -5 -9 3 244.15 16.06
 -3 -6 3 75.34 9.9
 -7 -4 4 30.82 13.41
 -5 -6 4 6.68 11.24
 -4 -5 4 0.13 11.61
 -2 6 5 2.77 6.2
 0 34 5 93.56 6.79
 0 42 5 33.97 6.74
 -7 8 7 1.25 13.1
 -6 6 7 12.18 12.7
 -4 7 7 251.07 15.15
 -2 18 7 27.13 6.74
 -7 14 8 14.28 12.99
 -6 11 8 6.76 13.1
 -5 11 8 -4.73 10.89
 -7 22 9 -0.35 12.89
 -6 18 9 13.34 12.92
 -3 29 9 4.19 6.95
 -5 29 10 65.99 12.3
 4 -7 -25 17.13 11.94
 1 -28 -23 9.14 6.05
 4 -6 -23 -0.36 11.33
 -2 -37 -21 -1.99 7.94
 1 -26 -19 95.88 7.02
 5 14 -19 8.69 13.2
 -5 -38 -18 -1.05 12.96
 -4 -38 -18 14.26 11.66
 4 -1 -18 1.41 12.01
 5 19 -17 65.72 14.21
 4 2 -16 10.81 10.44
 5 23 -16 2.74 13.49
 5 28 -15 17.87 14.04
 5 29 -15 0.44 12.83
 4 6 -14 3.46 10.33
 -2 -32 -13 3.98 7.92
 3 -5 -13 775.6 33.32
 -5 -34 -12 3.04 11.98
 -2 -31 -12 151.54 10.36
 4 11 -12 1.28 11.71
 -5 -33 -11 29.55 11.86
 -2 -30 -11 4.87 7.33
 -5 -32 -10 -2.28 11.6
 -5 -31 -9 21.58 11.83
 4 24 -9 14.54 11.26
 2 -5 -8 1666.39 67.62
 4 34 -8 -0.94 12.05
 4 35 -8 29.61 13.15
 4 36 -8 -1.75 13.12
 4 37 -8 18.6 13.42
 4 38 -8 -1.66 13.38
 4 39 -8 18.63 13.69
 4 40 -8 0 12.69
 4 41 -8 55.83 13.54
 4 42 -8 0.07 12.34
 -3 -27 -7 5.77 9.06
 3 10 -7 486.7 23.5
 3 14 -6 272.08 16.64
 -6 -25 -5 -0.12 12.5
 -3 -24 -5 158.28 11.52
 3 19 -5 830.55 36.48
 -5 -24 -4 -10.87 11.38
 3 27 -4 83.11 11.05
 3 49 -4 2.71 12.39
 -6 -20 -2 -2.16 13.68
 -4 -20 -2 61.69 11.11
 1 2 -2 62.26 7.75
 2 15 -2 116.43 9.36
 -6 -18 -1 -0.06 12.95
 -4 -18 -1 -7.96 9.99
 -6 -16 0 21.17 12.34
 1 10 0 12.4 5.82
 2 35 0 91.68 10.22
 2 36 0 145.75 11.72
 2 40 0 83.97 10.41
 2 41 0 51.59 10.19
 2 42 0 46.05 9.87
 -4 -8 3 121.24 13.51
 -2 -2 3 151.12 9.47
 -6 -2 5 52.01 12.58
 -7 4 6 32.35 14.16
 -5 6 7 0 10.22
 -3 11 7 63.1 9.67
 -4 13 8 23.46 8.88
 -5 18 9 5.63 9.96
 -4 21 9 168.36 12.03
 4 -8 -30 2.58 13.21
 4 -8 -29 4.8 12.91
 4 -8 -28 11.11 12.39
 2 -23 -24 4.26 8.04
 5 7 -24 23.24 13.62
 5 8 -23 0 14.12
 3 -15 -22 15.8 9.92
 5 9 -22 7.42 12.78
 -4 -39 -21 0 12.48
 -3 -38 -20 23.34 10.62
 2 -21 -20 7.19 7.74
 5 12 -20 47.67 13.45
 5 16 -18 4.31 12.88
 -2 -35 -17 -5.1 8.18
 4 0 -17 119.89 13.13
 -3 -36 -16 11.96 10.3
 5 22 -16 32.91 13.74
 5 27 -15 1.68 13.75
 2 -14 -13 642.41 27.46
 4 8 -13 75.78 11.65
 4 14 -11 292.47 17.12
 3 1 -10 25.14 11.1
 4 18 -10 0.18 10.78
 4 23 -9 23.6 11.53
 -6 -29 -8 41.66 12.88
 4 32 -8 1.62 11.14
 4 33 -8 106.66 14
 4 43 -8 82.43 14.37
 4 44 -8 -0.87 12.43
 -5 -27 -6 8.05 12.09
 1 -9 -6 681.98 27.93
 3 50 -4 5.32 12.39
 2 10 -3 91.23 8.82
 -3 -14 0 379.41 19.26
 -2 -11 0 600.47 25.98
 2 33 0 212.6 12.97
 2 34 0 156.01 11.63
 2 43 0 27.94 9.79
 -5 -14 1 300.21 17.82
 -7 -9 2 52.21 13.51
 -6 -11 2 0.23 11.77
 -6 -8 3 65.23 12.61
 -6 -5 4 89.42 12.45
 0 20 4 12.1 3.73
 -1 14 5 1316.25 52.8
 0 33 5 103.49 6.99
 0 43 5 198.85 11.11
 -7 9 7 25.76 13.81
 -7 15 8 17.14 12.95
 -6 12 8 88.27 13.4
 -3 18 8 81.5 8.96
 -7 23 9 7.81 12.85
 -6 19 9 19.12 12.8
 -3 30 9 2.82 6.88
 4 -8 -31 0 14.08
 3 -17 -30 8 11.11
 3 -17 -29 10.64 10.72
 3 -17 -28 22.66 10.64
 3 -17 -27 19.86 10.34
 4 -8 -27 1.69 12.03
 4 -7 -24 27.04 11.69
 -1 -35 -22 5.05 4.28
 5 10 -21 42.57 13.41
 4 -4 -20 50.08 12.55
 3 -13 -19 3.77 9.53
 3 -12 -18 84.38 9.71
 3 -11 -17 13.81 8.52
 5 18 -17 -1.98 13.54
 5 21 -16 20.71 13.21
 -5 -36 -15 3.09 12.56
 -4 -36 -15 4.77 11.47
 -1 -31 -15 147.65 8.66
 5 26 -15 69.37 14.49
 3 -7 -14 167.12 11.73
 5 33 -14 2.79 13.14
 5 34 -14 11.37 13.78
 -6 -32 -11 -3.54 13.06
 2 -11 -11 69.25 8.51
 -6 -31 -10 19.49 13.98
 -6 -30 -9 5.29 13.15
 4 45 -8 44.43 13.6
 4 46 -8 12.72 12.63
 -4 -28 -7 19.85 10.29
 -4 -25 -5 17.01 10.33
 2 6 -4 42.42 7.77
 3 51 -4 4.49 12.23
 -1 -14 -3 2009.83 80.75
 -5 -16 0 95.55 12.15
 2 32 0 15.67 8.94
 2 44 0 3.57 10.05
 2 45 0 36.27 10.61
 -1 0 2 2306.94 92.47
 -7 -6 3 -0.07 13.89
 -7 -3 4 14.43 13.17
 -2 2 4 290.49 14.13
 -5 -2 5 146.93 13.17
 0 44 5 -1.26 6.81
 -6 7 7 145.21 14.32
 -5 12 8 255.8 15.94
 -2 30 8 91.05 6.35
 -7 24 9 -1.25 12.64
 -5 19 9 105.13 11.62
 3 -17 -31 -3.8 11.45
 3 -17 -26 11 10.01
 5 6 -24 2.5 13.2
 5 7 -23 15.82 13.48
 4 -6 -22 11.09 11.34
 5 8 -22 10.82 13.01
 4 -5 -21 84.59 12.95
 3 -14 -20 11.27 9.99
 5 11 -20 9.24 12.66
 -5 -38 -19 3.75 13.71
 -2 -36 -19 6.74 7.98
 4 -3 -19 12.26 12.08
 5 15 -18 39.7 13.48
 -5 -37 -17 -2.97 12.77
 5 17 -17 98.92 14.63
 5 25 -15 2.89 12.98
 4 5 -14 105.4 12.04
 5 31 -14 5.63 13.23
 5 32 -14 9.53 13.68
 4 10 -12 308.21 17.56
 -1 -27 -11 0.99 5.65
 1 -18 -11 70.58 6.06
 4 13 -11 3.61 11.42
 4 17 -10 84.41 11.77
 3 3 -9 17.23 10.78
 4 22 -9 3.92 10.63
 -1 -23 -8 95.82 8.03
 3 6 -8 36.55 10.33
 4 29 -8 148.91 13.4
 4 47 -8 18.88 13.16
 -5 -28 -7 58.14 12.73
 2 -3 -7 172.57 10.42
 -6 -26 -6 49.15 12.79
 3 13 -6 43.22 10.82
 -1 -18 -5 155.43 8.79
 3 18 -5 5.63 10.8
 -6 -23 -4 0 12.5
 3 52 -4 -0.53 12.18
 -5 -20 -2 14.02 10.58
 -5 -18 -1 9.05 11.73
 -3 -16 -1 64.49 10.57
 2 31 0 305.22 16.04
 2 46 0 18.79 11.1
 -6 -13 1 2.35 12.08
 -4 -13 1 47.77 10.63
 -5 -11 2 97.24 12.17
 1 22 2 177.48 10.32
 -1 4 3 747.1 30.78
 -5 -5 4 454.13 22.73
 -3 -2 4 198.14 12.38
 -6 -1 5 2.6 11.65
 -7 5 6 6.91 13.43
 -7 10 7 21.12 13.34
 -4 8 7 16.36 10.05
 -7 16 8 10.41 12.92
 -6 13 8 4.56 12.29
 -4 14 8 6.47 8.66
 -6 20 9 3.46 12.69
 -4 22 9 7.72 9.06
 -3 31 9 -1.49 6.88
 5 5 -25 11.03 13.53
 3 -16 -23 28.39 9.81
 5 9 -21 1.02 13.68
 -4 -38 -19 10.3 11.79
 4 -2 -18 103.75 12.72
 5 14 -18 -7.13 13.03
 -4 -37 -17 -2.67 11.46
 3 -10 -16 175.96 12.19
 4 1 -16 23.58 11.04
 5 20 -16 11.7 13.19
 5 24 -15 82.54 13.97
 -5 -35 -14 -0.02 12.42
 5 30 -14 3.09 14.05
 4 7 -13 68.08 11.9
 4 21 -9 152.33 13.9
 -4 -29 -8 128.55 12.77
 -3 -28 -8 60.92 9.92
 -2 -26 -8 506.27 22.7
 4 28 -8 7.22 10.65
 4 48 -8 8.8 13.74
 4 49 -8 -0.41 12.57
 3 9 -7 242.8 15.04
 -2 -23 -6 101.59 10.1
 -5 -25 -5 -7.01 12.51
 -1 -16 -4 1060.5 43.19
 3 53 -4 11.02 12.73
 -3 -20 -3 30.69 10.47
 -3 -18 -2 -3.94 10.62
 -6 -15 0 43.36 13.3
 2 30 0 8.35 8.81
 2 47 0 32.76 11.81
 -3 -11 1 12.27 9.32
 -2 -8 1 1.85 6.63
 -2 -5 2 2546.01 102.52
 -5 -8 3 8.09 10.72
 -4 -4 4 256.03 16.34
 -3 2 5 19.3 9.15
 0 32 5 35.12 5.55
 -6 3 6 62.78 12.59
 -5 7 7 -10.43 10.38
 -6 21 9 7.76 12.87
 -5 20 9 23.88 10.64
 4 -9 -30 8.96 13.55
 2 -24 -29 16.59 9.47
 4 -9 -29 -0.28 12.54
 1 -29 -28 4.52 7.11
 2 -24 -28 31.63 9.2
 1 -29 -27 7.44 6.32
 3 -17 -25 2.99 9.7
 4 -8 -25 1.74 11.67
 4 -7 -23 61.47 11.89
 5 6 -23 -4.88 12.97
 5 7 -22 5.23 13.83
 3 -15 -21 26.29 10.34
 5 10 -20 28.51 13.5
 4 -1 -17 4.92 11.5
 5 16 -17 11.18 14.6
 5 19 -16 46.53 15.02
 5 23 -15 -3.58 14.02
 5 28 -14 42.9 13.73
 5 29 -14 -6.88 13.57
 3 -2 -11 366.9 19.1
 4 16 -10 36.88 11.52
 -5 -29 -8 3.7 12.83
 4 27 -8 50.25 11.34
 4 50 -8 3.03 13.04
 -6 -27 -7 15.82 12.58
 -3 -25 -6 -2.78 9.51
 3 17 -5 903.95 39.21
 -6 -19 -2 102.91 14.35
 2 14 -2 167.11 10.96
 -6 -17 -1 93.73 13.67
 -4 -15 0 236.68 15.51
 2 48 0 58.95 12.07
 -5 -13 1 2.42 10.73
 -7 -8 2 3.1 13.68
 -6 -10 2 111.37 13.72
 -4 -10 2 111.44 12.57
 -7 -5 3 61.71 14.27
 -6 -7 3 1.34 11.92
 -4 -7 3 67.66 11.59
 -3 -5 3 825.89 35.32
 1 37 3 11.86 7.92
 1 38 3 151.83 10.83
 1 39 3 26.53 8.37
 1 40 3 62.03 8.81
 -7 -2 4 59.67 14.18
 -6 -4 4 46.56 12.67
 -7 6 6 11.5 14.26
 -2 12 6 1304.3 53.09
 -7 11 7 -6.83 14.02
 -6 8 7 3.59 12.81
 -3 12 7 644.45 28.31
 -7 17 8 41.96 13.23
 -5 13 8 1.87 10.27
 -3 19 8 47.9 8.31
 -4 23 9 27.38 9.06
 -3 32 9 63.36 7.35
 4 -9 -31 0.62 14.13
 4 -9 -28 1.42 12.29
 2 -24 -27 19.36 8.69
 4 -9 -27 -8.85 12.05
 5 4 -25 5.04 13.54
 5 5 -24 23.65 13.49
 2 -23 -23 2.93 7.86
 -2 -37 -22 0 8.04
 -3 -38 -21 14.92 10.77
 2 -22 -21 38.35 8.34
 5 8 -21 13.68 13.08
 -5 -38 -20 8.28 14.28
 5 13 -18 0.01 12.93
 2 -19 -17 184.95 10.98
 2 -18 -16 0.07 6.77
 3 -9 -15 46.56 9.15
 5 22 -15 52.92 15.07
 -1 -30 -14 18.07 5.7
 4 4 -14 19.32 11.52
 5 27 -14 3.56 13.86
 -5 -34 -13 11.37 12.37
 -4 -34 -13 -2.29 11.22
 3 -6 -13 3.86 8.69
 -1 -28 -12 134.63 8.27
 2 -13 -12 0.96 7.87
 4 9 -12 6.48 10.62
 4 12 -11 377.02 20.07
 3 0 -10 580.32 26.74
 -5 -30 -9 4.1 11.58
 -4 -30 -9 12.08 11.48
 -3 -29 -9 92.22 10.44
 4 20 -9 7 11.4
 -6 -28 -8 1.86 12.55
 4 26 -8 -5.15 10.74
 4 51 -8 -0.64 13.14
 -4 -26 -6 28.3 10.33
 -6 -24 -5 82.97 13.71
 -5 -23 -4 38.18 11.66
 3 23 -4 133.41 11.95
 -4 -21 -3 11.39 10.3
 3 36 -3 130.59 12.27
 3 37 -3 -6.56 10.22
 3 38 -3 88.83 11.31
 3 39 -3 12.39 10.67
 3 40 -3 50.22 11.34
 3 41 -3 56.17 12.42
 3 42 -3 17.21 11.65
 -4 -17 -1 461.34 22.34
 -2 -13 -1 12.24 6.84
 -1 -9 -1 6636.5 264.67
 2 29 0 188.65 12.68
 -3 -8 2 272.12 15.4
 1 36 3 191.5 11.7
 1 41 3 54.17 8.77
 1 42 3 16.56 8.38
 -5 -1 5 26.05 10.91
 -4 0 5 1021.28 43.75
 -2 19 7 310.31 14.61
 -7 18 8 -3.12 13.72
 -6 14 8 101.6 14.23
 -2 31 8 338.56 14.67
 -6 22 9 48.09 13.2
 -5 21 9 62.08 11.05
 1 -29 -26 -0.3 5.89
 2 -24 -26 6.1 8.34
 4 -9 -26 0.99 11.14
 4 -8 -24 -2.78 11.27
 4 -6 -21 2.61 11.57
 4 -5 -20 35.39 12
 5 9 -20 21.03 13.07
 4 -4 -19 45.02 12.79
 -5 -37 -18 9.43 13.27
 -1 -33 -18 17.61 5.52
 2 -20 -18 0.56 6.93
 5 15 -17 60.25 13.57
 -5 -36 -16 15.11 12.95
 5 18 -16 0.49 13.27
 2 -17 -15 138.18 9.47
 5 21 -15 -3.92 13.28
 -3 -34 -14 65.11 10.76
 5 26 -14 82.17 14.98
 -1 -29 -13 49.96 6.08
 4 6 -13 1.43 11.09
 5 34 -13 13.19 13.03
 5 35 -13 8.34 13.62
 5 36 -13 25.21 13.3
 -5 -33 -12 33.68 12.5
 -4 -33 -12 9.85 11.09
 -5 -32 -11 -6.27 11.7
 -4 -32 -11 2.54 11.46
 -5 -31 -10 43.89 12.14
 -4 -31 -10 12.68 11.61
 4 15 -10 61.58 11.85
 -6 -29 -9 15.75 12.88
 1 -15 -9 27.06 4.84
 3 5 -8 109.64 11.88
 4 52 -8 1.19 13.41
 -5 -26 -6 46.41 12.68
 3 12 -6 96.94 11.93
 2 2 -5 992.99 41.16
 -6 -22 -4 49.68 13.23
 2 9 -3 2427.5 97.97
 3 35 -3 12.4 9.8
 3 43 -3 38.7 12.08
 3 44 -3 1 12.13
 -4 -19 -2 216.16 14.23
 -5 -15 0 11.1 10.81
 2 28 0 104.79 10.82
 2 49 0 0 10.59
 -6 -12 1 101.42 14.12
 -5 -10 2 114.58 12.68
 1 35 3 77.85 8.4
 1 43 3 90.78 9.75
 -6 0 5 144.82 14.14
 0 31 5 450.09 19.24
 -6 4 6 0.01 11.73
 -3 7 6 776.51 33.06
 -7 12 7 46.16 14.52
 -6 9 7 66.49 12.87
 -5 8 7 104.23 12.06
 -4 9 7 247.94 14.67
 -4 15 8 269.59 15.22
 -3 33 9 0.91 6.81
 3 -18 -29 1.52 10.67
 3 -17 -24 -6.83 9.95
 5 4 -24 4.11 13.5
 5 5 -23 15.4 13.41
 3 -16 -22 6.05 9.84
 4 -7 -22 38.03 11.92
 5 6 -22 7.99 13.09
 5 7 -21 22.97 13.97
 -4 -38 -20 7.06 12.31
 5 10 -19 0 12.65
 4 -3 -18 11.79 11.37
 5 12 -18 -10.34 12.88
 -3 -36 -17 3.18 9.03
 -4 -36 -16 5.91 11.69
 4 0 -16 21.51 10.5
 5 17 -16 40.1 13.54
 5 25 -14 -4.48 14.21
 -3 -33 -13 10.09 10.85
 5 32 -13 2.92 12.93
 5 33 -13 7.66 13.89
 -6 -31 -11 5.62 13.03
 4 11 -11 3.41 10.97
 -6 -30 -10 3.81 13.05
 -3 -30 -10 2.94 9.2
 -2 -27 -9 25.82 7.99
 3 2 -9 892.48 38.54
 4 19 -9 273.54 17.27
 4 25 -8 -7.35 11.39
 4 53 -8 13.52 13.72
 3 8 -7 67.17 10.9
 4 37 -7 -4.28 12.83
 4 38 -7 4.09 12.67
 4 39 -7 8.27 13.57
 4 40 -7 -1.5 12.79
 -6 -25 -6 1.76 12.45
 2 -1 -6 13.67 7.27
 3 16 -5 24.04 10.74
 3 22 -4 26.61 10.43
 -5 -21 -3 67.18 12.46
 3 32 -3 12.8 10.34
 3 33 -3 55.71 11.23
 3 45 -3 26.85 12.4
 -5 -19 -2 91.18 11.86
 -5 -17 -1 7.01 10.36
 -6 -14 0 25.38 12.94
 -3 -13 0 45.09 10.57
 2 50 0 68.98 12.77
 -4 -12 1 17.69 10.36
 -7 -7 2 89.89 15.1
 -6 -9 2 7.65 12.13
 1 21 2 728.62 30.45
 -7 -4 3 18.62 13.65
 -5 -7 3 289.39 17.46
 1 34 3 198.98 11.41
 1 44 3 4.04 8.38
 -7 -1 4 -0.55 13.35
 -6 -3 4 19.16 11.62
 -5 -4 4 5.9 10.71
 -7 3 5 3.88 13.55
 -7 7 6 3.99 13.2
 -7 19 8 32.34 13.34
 -6 15 8 39.06 12.86
 -5 14 8 171.34 13.41
 -6 23 9 2.67 12.8
 -5 22 9 67.17 11.55
 -4 24 9 27.36 9.2
 -3 34 9 156.32 9.98
 3 -18 -30 1.38 11
 3 -18 -28 1.19 10.32
 3 -18 -27 -3.62 10.26
 4 -9 -25 2.92 11.56
 5 3 -25 1.27 13.81
 4 -8 -23 8.52 11
 -1 -34 -20 10.53 3.87
 5 8 -20 10.05 13.72
 -3 -37 -19 -6.16 10.56
 -4 -37 -18 -4.14 11.92
 3 -13 -18 -0.38 8.58
 4 -2 -17 79.37 11.62
 5 14 -17 32.47 13.76
 -5 -35 -15 -5.33 12.73
 1 -23 -15 54.42 4.69
 5 20 -15 19.69 13.38
 2 -16 -14 214.85 11.67
 3 -8 -14 127.51 11.06
 5 24 -14 76.51 14.92
 5 30 -13 -2.92 13.52
 5 31 -13 32.3 14.63
 -3 -32 -12 14.91 10.69
 4 8 -12 120.15 12.29
 -3 -31 -11 141.54 12.25
 4 14 -10 147.77 13.24
 2 -8 -9 4.69 7.12
 4 24 -8 0.74 11.21
 -5 -27 -7 -3.25 12.82
 -4 -27 -7 55.11 10.57
 -3 -26 -7 244.34 14.6
 4 34 -7 5.87 11.75
 4 35 -7 6.35 12.22
 4 36 -7 -1.5 12.45
 4 41 -7 38.51 13.23
 4 42 -7 7.16 13.63
 4 43 -7 60.11 13.8
 4 44 -7 -2.08 13.74
 -4 -24 -5 149.44 12.98
 -3 -23 -5 36.89 9.27
 1 -7 -5 325.68 14.18
 2 5 -4 910.07 37.89
 -6 -20 -3 7.73 12.84
 3 31 -3 157.36 12.84
 3 46 -3 23.76 12.64
 3 47 -3 14.5 12.92
 -6 -18 -2 5.61 13.16
 -2 -15 -2 4.24 7.96
 -6 -16 -1 1.79 12.83
 1 5 -1 290.48 14.29
 2 27 0 63.64 10.26
 -1 -3 1 1033.93 42.25
 -6 -6 3 0 11.98
 1 33 3 285.63 14.34
 1 45 3 30.28 9.24
 -4 -3 4 11.13 9.79
 -3 -1 4 38.25 9.07
 -5 0 5 387.76 20.5
 -1 22 6 110.09 5.06
 -7 13 7 -1.9 14.02
 -3 20 8 22.35 7.71
 -6 24 9 62.58 13.25
 -3 35 9 3.16 6.73
 3 -18 -31 -0.21 11.52
 4 -10 -31 8.36 14.24
 4 -10 -30 3.88 13.29
 4 -10 -29 8.67 12.51
 4 -10 -28 -1.16 12.34
 5 2 -26 -1.18 13.82
 2 -24 -25 7.19 8.23
 -3 -38 -22 4.16 10.8
 2 -21 -19 50.5 8.02
 3 -14 -19 17.92 9.77
 3 -12 -17 159.1 11.54
 5 16 -16 33.23 14.09
 5 19 -15 10.68 13.86
 4 3 -14 48.61 10.94
 5 23 -14 4.87 13.83
 5 29 -13 23.37 14.43
 4 18 -9 1.63 10.92
 2 -6 -8 92.64 8.21
 4 23 -8 74.84 11.7
 -6 -26 -7 27.39 13.04
 4 32 -7 8.3 11.17
 4 33 -7 49.37 12.27
 4 45 -7 41.67 13.47
 4 46 -7 -0.16 13.52
 3 11 -6 156.92 12.75
 -6 -23 -5 -8.85 12.77
 -5 -24 -5 20.51 12.34
 -2 -19 -4 1263.43 52.06
 3 21 -4 483.98 23.7
 -2 -17 -3 572.21 25.07
 3 30 -3 8.53 9.97
 3 48 -3 18.69 12.72
 2 13 -2 162.47 10.68
 -1 -6 0 326.54 15.25
 -7 -9 1 35.98 13.12
 -5 -12 1 448.95 22.68
 1 14 1 2.44 5.68
 -4 -9 2 242.52 15.89
 -2 -1 3 103.68 8.34
 1 32 3 12.27 7.28
 1 46 3 22.27 9.38
 -7 0 4 85.19 14.9
 -6 1 5 -7.34 11.7
 -3 3 5 659.93 28.81
 -7 8 6 16.75 12.9
 -6 5 6 155.73 14.69
 -6 10 7 30.65 12.7
 -5 9 7 -1.49 10.53
 -4 10 7 69.77 10.15
 -3 13 7 1.66 8.88
 -7 20 8 1.73 12.57
 -6 16 8 26.96 12.95
 -4 16 8 -1.12 9.27
 -2 32 8 3.9 4.16
 -6 25 9 4.85 12.59
 -5 23 9 14.56 11
 -4 25 9 8.31 8.95
 4 -10 -32 -5.81 15.01
 4 -10 -27 25.49 12.41
 3 -18 -26 7.13 9.94
 4 -9 -24 19.26 11.35
 5 3 -24 9.83 13.51
 -2 -37 -23 0 7.69
 5 4 -23 2.33 13.81
 5 5 -22 -5.83 14.34
 -4 -38 -21 -1.8 12.89
 5 6 -21 -1.78 12.83
 -2 -36 -20 6.09 8.39
 3 -15 -20 60.99 10.72
 4 -6 -20 10.96 12.06
 -5 -37 -19 -2.13 13.54
 5 9 -19 8.79 14.17
 -2 -35 -18 16.51 8.48
 -5 -36 -17 10.66 13.15
 5 13 -17 3.71 12.89
 3 -11 -16 -0.44 8.41
 -4 -35 -15 18.84 12.03
 -2 -33 -15 42.91 9.49
 5 22 -14 48.51 14.17
 4 5 -13 128.78 12.49
 5 28 -13 19.95 14.04
 3 -3 -11 249.24 15.7
 4 10 -11 208.3 14.84
 -5 -28 -8 49.62 12.6
 -2 -24 -7 321.03 16.06
 4 31 -7 127.44 13.78
 4 47 -7 11.16 13.24
 3 15 -5 371.76 19.45
 3 29 -3 140.33 12.16
 3 49 -3 9.22 12.35
 -3 -15 -1 223.5 14.17
 -4 -14 0 -2.93 10.64
 -2 -10 0 1653.89 67.27
 1 9 0 2680.87 107.45
 2 26 0 395.96 19.68
 -6 -11 1 1.55 12.45
 -7 -6 2 3.02 13.57
 -7 -3 3 26.28 13.55
 -4 -6 3 9.46 11.14
 1 47 3 5.76 9.25
 -2 3 4 550.02 23.62
 -7 4 5 35.21 15.2
 -4 1 5 -11.39 11.94
 0 30 5 1.78 5.3
 -7 14 7 27.7 14.04
 -7 21 8 24.24 13.27
 -5 15 8 -5.43 10.08
 4 -10 -26 14.89 11.73
 1 -29 -25 134.95 6.79
 5 2 -25 15.81 13.79
 2 -23 -22 2.67 8.29
 4 -7 -21 79.44 12.53
 5 7 -20 27.56 13.3
 4 -5 -19 -2.31 12.08
 4 -4 -18 35.04 11.67
 -3 -35 -16 13.93 10.44
 4 -1 -16 24.03 10.67
 5 15 -16 4.97 13.39
 5 18 -15 9.85 13.34
 5 27 -13 0.59 13.58
 4 7 -12 25.11 11.04
 5 38 -12 6.69 12.85
 -2 -28 -10 225.84 12.82
 3 -1 -10 32.53 10.47
 4 13 -10 0.33 11.99
 4 17 -9 262.44 16.7
 -6 -27 -8 4.99 12.39
 -4 -28 -8 17.86 10.99
 3 4 -8 198.83 14.2
 4 22 -8 9.24 11.41
 2 -4 -7 192.09 10.98
 3 7 -7 118.83 11.72
 4 48 -7 3.36 12.76
 4 49 -7 2.27 13.05
 3 20 -4 0.99 11.22
 -3 -19 -3 561.79 25.89
 3 28 -3 81.6 11.49
 3 50 -3 29.77 13.15
 -3 -17 -2 498.02 23.61
 2 18 -1 27.92 8.38
 -5 -14 0 374.7 20.21
 -3 -10 1 967.44 40.93
 -6 -8 2 28.93 11.91
 -5 -9 2 203.71 15.42
 -3 -4 3 255.81 14.46
 1 31 3 202.15 11.93
 -6 -2 4 55.56 12.71
 -5 -3 4 100.83 12.24
 -7 9 6 0 13.48
 -6 6 6 0 11.76
 -3 8 6 1.24 8.92
 -6 17 8 48.48 13.41
 -3 21 8 48.55 8.13
 -6 26 9 46.44 13.18
 -5 24 9 105.24 12.67
 -4 26 9 64.58 9.67
 5 1 -26 -1.36 13.9
 3 -18 -25 -1.24 9.9
 -3 -38 -23 0 11.18
 5 3 -23 1.36 13.25
 4 -8 -22 11.18 11.13
 5 4 -22 9.89 12.95
 3 -16 -21 6.04 9.99
 -4 -37 -19 -7.58 12.5
 5 8 -19 1.3 13.88
 -4 -36 -17 13.12 11.79
 5 12 -17 55.8 13.79
 3 -10 -15 318.66 16.79
 5 17 -15 5.42 13.15
 -4 -34 -14 -1.74 11.46
 -2 -32 -14 0.79 8.89
 5 21 -14 -1.18 13.08
 -5 -33 -13 12.55 12.41
 2 -15 -13 -1.59 6.79
 3 -7 -13 594.14 26.55
 5 26 -13 44.49 13.88
 -5 -32 -12 -1.83 12.13
 5 34 -12 -7.3 13.69
 -6 -30 -11 9.93 13.16
 2 -12 -11 180.76 11.27
 -6 -29 -10 11.1 13.92
 -5 -30 -10 -0.2 12.08
 -6 -28 -9 8.12 12.68
 -5 -29 -9 17.88 12.06
 -4 -29 -9 59.37 11.67
 -1 -24 -9 79.76 7.42
 -3 -27 -8 29.73 9.33
 -1 -21 -7 398.18 17.73
 4 50 -7 -0.54 13.28
 -6 -24 -6 54.45 13.27
 -5 -25 -6 -5.92 12.17
 -4 -25 -6 9.9 10.01
 -6 -19 -3 53.14 13.95
 -5 -20 -3 3.64 11.55
 -4 -20 -3 68.69 10.98
 2 8 -3 157.22 10.22
 3 51 -3 1.59 12.77
 -4 -18 -2 10.08 10.48
 -5 -16 -1 104.12 12.35
 -4 -16 -1 11.65 9.98
 -6 -13 0 -3.31 12.72
 2 25 0 3.82 9.47
 -3 -7 2 293.59 16.03
 -2 -4 2 0 6.69
 1 20 2 18.7 6.37
 -6 -5 3 11.61 11.9
 -5 -6 3 0.38 10.79
 -7 1 4 2.68 13.45
 -5 1 5 23.74 10.74
 -5 5 6 153.31 13.57
 -2 13 6 66.06 7.22
 -7 15 7 12 14.33
 -6 11 7 6.12 13.37
 -5 10 7 269.55 16.22
 -2 20 7 127.9 8.71
 -7 22 8 5.93 12.94
 -5 16 8 93.67 11.45
 -4 17 8 419.72 20.37
 -2 33 8 232.5 10.53
 -6 27 9 -2.5 12.56
 2 -24 -24 -2.79 7.88
 5 2 -24 2.38 13.53
 -1 -35 -23 3.85 4.11
 4 -9 -23 31.5 11.42
 -4 -38 -22 -0.01 13.4
 5 5 -21 10.39 13.69
 -5 -37 -20 3.17 14.32
 -3 -37 -20 -3.61 10.81
 2 -22 -20 64.4 8.52
 5 6 -20 -3.77 13.68
 -3 -36 -18 0.09 10.53
 4 -3 -17 47.91 11.2
 -5 -35 -16 0.59 12.93
 5 14 -16 67.44 14.18
 4 0 -15 59.07 11.49
 4 2 -14 48.6 11.08
 5 20 -14 3.67 14.36
 -4 -33 -13 44.92 12.06
 4 4 -13 38.03 10.83
 5 25 -13 3.91 13.49
 5 32 -12 -2.36 13.98
 5 33 -12 26.93 13.73
 -5 -31 -11 49.52 12.55
 -2 -29 -11 59.98 8.5
 4 9 -11 10.92 10.87
 3 1 -9 16.22 10.91
 4 16 -9 6.27 11.72
 4 21 -8 259.19 16.53
 4 51 -7 10.64 13.49
 -3 -24 -6 480.92 22.65
 3 10 -6 81.96 11.22
 0 -11 -4 321.33 13.13
 3 27 -3 19.43 9.59
 3 52 -3 8.32 12.9
 -6 -17 -2 107.08 15.05
 -5 -18 -2 1.43 10.66
 -6 -15 -1 77.55 13.75
 -7 -8 1 2.32 14.32
 -4 -11 1 14.05 10.78
 -2 -7 1 922.01 38.34
 1 30 3 139.69 10.41
 -7 5 5 20.17 13.66
 -4 11 7 81.91 10.32
 -3 14 7 796.29 34.08
 -7 23 8 11.63 13.26
 -6 18 8 7.61 13.38
 -6 28 9 16.66 12.94
 -5 25 9 -1.01 10.86
 -4 27 9 60.18 9.54
 4 -11 -31 8.99 14.26
 4 -11 -30 14.25 13.66
 4 -11 -29 5.38 12.87
 4 -11 -28 10.59 12.39
 5 1 -25 2.82 14
 -2 -37 -24 -2.33 8.81
 -5 -36 -18 9.29 13.56
 5 11 -17 25.76 14.74
 -3 -34 -15 19.58 10.41
 5 16 -15 21.5 13.33
 -2 -31 -13 163.79 11.31
 5 24 -13 43.87 14.73
 -4 -32 -12 12.24 11.85
 -2 -30 -12 6.41 8.07
 4 6 -12 1.13 10.25
 5 30 -12 -1.75 13.56
 5 31 -12 52.52 13.99
 -4 -31 -11 7.63 11.73
 -4 -30 -10 14.86 11.33
 4 12 -10 232.77 15.48
 4 20 -8 -1.21 10.96
 -6 -25 -7 -0.87 12.77
 -5 -26 -7 131.42 14.51
 4 27 -7 30.5 11.29
 4 52 -7 2.06 13.54
 -6 -22 -5 48.66 13.14
 2 1 -5 43.5 7.72
 3 14 -5 6.76 10.68
 3 19 -4 766.05 34.39
 1 -2 -3 1418.27 57.29
 3 26 -3 335.84 18.21
 2 12 -2 12.93 7.36
 -6 -10 1 101.59 14.06
 -5 -11 1 56.03 12.02
 -7 -5 2 98.6 14.69
 -7 -2 3 13 13.9
 -6 -1 4 9.25 11.88
 -7 10 6 38.48 13.78
 -6 7 6 118.43 13.98
 -4 6 6 15.38 10.15
 -7 16 7 21.59 13.29
 -6 12 7 17.43 12.85
 -7 24 8 8.63 13.12
 4 -11 -32 8.34 14.96
 3 -19 -30 -0.24 11.31
 3 -19 -29 9.26 10.86
 3 -19 -28 14.63 10.44
 4 -11 -27 -0.82 11.93
 5 0 -26 1.94 14.21
 3 -18 -24 7.35 9.65
 4 -10 -24 0.74 11.03
 5 2 -23 11.33 13.36
 3 -17 -22 54.89 10.23
 5 3 -22 -2.75 13.41
 -5 -37 -21 -5.82 15.37
 5 4 -21 7.73 12.67
 4 -7 -20 45.64 12.17
 4 -6 -19 3.56 11.99
 5 7 -19 77.27 14.5
 4 -2 -16 9.59 10.21
 5 13 -16 2.39 13.7
 -5 -34 -15 12.23 12.98
 3 -9 -14 214.19 13.41
 5 19 -14 9.38 13.37
 1 -21 -13 202.59 9.1
 5 23 -13 5.29 14.36
 5 29 -12 50 14.83
 -3 -28 -9 11.94 9.16
 4 15 -9 243.05 15.8
 -4 -26 -7 2.19 10.26
 4 26 -7 30.77 12.25
 4 53 -7 12.54 13.53
 -2 -22 -6 18.08 9.18
 -5 -23 -5 36.14 12.08
 -4 -23 -5 28.13 11.21
 2 4 -4 213.38 11.84
 -1 -11 -2 748.12 30.86
 1 1 -2 41.36 6.46
 2 17 -1 694.03 29.85
 -3 -12 0 646.99 28.94
 2 24 0 296.48 15.87
 -6 -7 2 18.97 12.35
 -4 -8 2 40.13 12.86
 -6 -4 3 41.87 12.32
 -4 -5 3 129.55 13.84
 1 29 3 93.06 9.37
 -5 -2 4 3.85 10.98
 -3 0 4 545.74 24.65
 -7 6 5 -8.2 14.29
 -4 2 5 681.08 30.91
 -3 4 5 -5.25 8.76
 0 29 5 368.78 16.22
 -5 6 6 6.59 10.58
 -5 11 7 5.42 11.55
 -6 19 8 30.79 13.41
 -5 17 8 25.89 10.49
 -4 18 8 9.92 9.3
 -3 22 8 303.07 15.12
 -5 26 9 71.75 12.53
 -4 28 9 38.06 9.53
 2 -25 -29 -2.1 9.42
 2 -25 -28 -0.42 9.02
 3 -19 -27 24.01 10.52
 4 -11 -26 0 11.56
 5 1 -24 6.76 13.64
 4 -8 -21 4.99 11.36
 -4 -37 -20 7.3 12.71
 5 5 -20 28.94 13.25
 3 -14 -18 95.97 10.08
 4 -5 -18 34.76 11.85
 5 8 -18 0 13.34
 -2 -34 -17 59.18 9.83
 -1 -32 -17 1.87 6.34
 3 -13 -17 6.78 8.47
 5 10 -17 37.38 13.9
 -4 -35 -16 15.25 12.05
 5 15 -15 -7.29 14.64
 -3 -33 -14 15.6 10.69
 5 18 -14 1.19 13.54
 5 22 -13 33.27 13.69
 5 28 -12 35.54 15.36
 3 -4 -11 187.09 13.98
 -6 -26 -8 7.01 12.89
 -5 -27 -8 5.86 12.05
 -2 -25 -8 2.59 7.8
 3 3 -8 71.64 11.22
 4 19 -8 402.71 21.21
 3 6 -7 58.58 10.58
 4 25 -7 -2.3 11.1
 4 54 -7 13.75 13.81
 2 -2 -6 2368.16 95.47
 3 25 -3 3.6 9.39
 -2 -12 -1 1706.15 69.31
 -6 -12 0 23.87 13.5
 -5 -13 0 14.08 10.86
 -4 -13 0 36.91 10.39
 -7 -7 1 73.56 14.34
 -5 -8 2 54.13 11.56
 -5 -5 3 361.03 19.96
 0 19 4 2446.42 97.68
 -5 2 5 140.86 13.18
 -7 11 6 4.51 13.03
 -7 17 7 12.32 13.49
 -7 25 8 -3.34 13.29
 -2 34 8 54.09 4.34
 -5 27 9 35.46 12.24
 2 -25 -27 -3.55 8.89
 5 0 -25 16.77 14.21
 1 -29 -24 0.99 4.14
 4 -9 -22 27.04 11.86
 -2 -36 -21 6.23 8.72
 -5 -36 -19 -0.14 13.87
 3 -15 -19 33.57 10.08
 5 6 -19 1.92 13.86
 -4 -36 -18 27.46 12.44
 -5 -35 -17 6.03 13.38
 4 -4 -17 20.43 11.07
 3 -12 -16 233.21 13.78
 5 12 -16 92.24 14.87
 4 3 -13 62.71 11.58
 5 27 -12 23.57 14.4
 4 8 -11 77.98 11.68
 5 39 -11 -0.52 13.61
 5 40 -11 12.52 13.51
 -3 -29 -10 137.39 11.87
 3 -2 -10 550.5 25.8
 4 11 -10 34.53 10.96
 -6 -27 -9 2.13 12.75
 4 55 -7 12.23 13.94
 -6 -23 -6 13.48 13.13
 3 9 -6 667.98 29.85
 4 36 -6 59.5 12.95
 4 37 -6 0.76 12.6
 4 38 -6 27.91 14.09
 4 39 -6 1.35 13.08
 4 40 -6 26.07 13.36
 4 41 -6 11.64 14.01
 4 42 -6 9.08 13.28
 4 43 -6 11.7 13.5
 4 44 -6 -4.12 13.23
 -3 -22 -5 346.15 17.46
 3 13 -5 37.1 11.51
 3 18 -4 12.01 11.1
 -6 -18 -3 -1.13 13.86
 -6 -16 -2 -7.52 13.1
 -6 -14 -1 3.64 14.2
 -7 -4 2 -2.74 14.31
 -7 -1 3 -3.28 13.75
 -6 8 6 -9.17 13.29
 -3 9 6 686.44 29.9
 -6 13 7 4.29 13.66
 -4 12 7 156.27 12.24
 -7 26 8 3.6 13.19
 -6 20 8 5.13 13.04
 -5 18 8 6.25 10.1
 -4 29 9 109.67 10.76
 4 -12 -29 1.74 12.96
 3 -19 -26 14.98 9.73
 5 -1 -26 -1.14 14.38
 2 -24 -23 25.73 8.14
 4 -10 -23 -0.97 11.23
 5 1 -23 -7.59 14.17
 5 2 -22 19.17 13.5
 -3 -37 -21 0.43 11.08
 5 3 -21 2.42 12.97
 3 -16 -20 10.76 9.87
 -3 -35 -17 10.87 10.22
 2 -20 -17 1.89 6.87
 2 -19 -16 273.59 13.85
 4 -1 -15 1.36 10.9
 5 14 -15 106.69 16.36
 5 17 -14 10.15 13.97
 -5 -32 -13 8.44 12.61
 -3 -32 -13 4.85 10.9
 5 21 -13 21.73 14.39
 -6 -30 -12 4.61 13.22
 -3 -31 -12 80.12 11.48
 2 -14 -12 810.26 34.1
 4 5 -12 40.11 10.61
 5 26 -12 29.28 14.44
 -6 -29 -11 7.1 13.45
 -3 -30 -11 0.34 10.09
 5 36 -11 1.07 14.94
 5 37 -11 -4.67 13.51
 5 38 -11 5.86 13.43
 -6 -28 -10 -1.64 12.96
 1 -17 -10 20.89 4.97
 -5 -28 -9 22.02 12.27
 3 0 -9 807.21 35.18
 4 14 -9 44.81 11.64
 -4 -27 -8 38.12 10.7
 -3 -25 -7 2.81 9.4
 4 24 -7 63.4 11.83
 -5 -24 -6 57.73 13.09
 4 34 -6 29.41 12.17
 4 35 -6 3.38 12.12
 4 45 -6 16.13 13.26
 4 46 -6 12.45 13.41
 -5 -19 -3 165.85 14.75
 -5 -17 -2 94.14 12.37
 3 38 -2 157.81 13.13
 3 39 -2 4.96 10.38
 3 40 -2 61.19 11.66
 3 41 -2 14.78 11.24
 3 42 -2 13.68 11.81
 -5 -15 -1 3.17 10.98
 -4 -15 -1 218.09 14.61
 -3 -14 -1 38.18 10.74
 2 23 0 17.49 9.44
 -6 -9 1 38.77 13.31
 -3 -9 1 -0.18 10.31
 1 13 1 78.4 6.7
 2 37 1 3.89 9.34
 2 38 1 283.5 16
 2 39 1 28.26 9.69
 2 40 1 106.9 11.01
 2 41 1 32.14 9.8
 2 42 1 52.46 10.11
 2 43 1 0.86 10.1
 1 19 2 912.8 37.58
 -3 -3 3 389.61 19.22
 -2 0 3 70.2 7.4
 1 28 3 357.83 17.09
 -6 0 4 167.71 14.81
 -4 -1 4 -0.29 11.13
 -7 7 5 9.67 13.95
 -7 12 6 59.13 14.18
 -4 7 6 243.65 15.13
 -7 18 7 0.98 13.41
 -5 12 7 317.7 17.79
 -3 15 7 123.92 10.94
 -4 19 8 425.3 20.68
 -5 28 9 18.43 11.85
 4 -12 -31 -6.01 14.33
 4 -12 -30 -2.44 13.68
 4 -12 -28 8.57 12.48
 2 -25 -26 7.29 8.42
 5 0 -24 6.11 13.59
 5 4 -20 26.41 13.59
 -2 -35 -19 19.31 9
 5 7 -18 112.51 14.7
 4 -3 -16 170.85 13.51
 5 11 -16 -3.84 14.17
 2 -18 -15 7.3 6.9
 3 -8 -13 42.07 9.08
 5 20 -13 10.6 13.51
 -5 -31 -12 48.34 12.69
 5 25 -12 3.3 14.01
 -5 -30 -11 -3.27 11.94
 5 33 -11 41.44 14.36
 -5 -29 -10 32.59 12.39
 2 -9 -9 857.38 35.77
 2 -7 -8 632.62 26.97
 4 18 -8 -4.35 10.81
 -6 -24 -7 20.72 12.98
 4 23 -7 73.92 12.06
 -4 -24 -6 16.8 10.31
 4 32 -6 5.86 12.11
 4 33 -6 41.72 12.17
 4 47 -6 12.45 13.2
 4 48 -6 15.29 13.3
 -6 -21 -5 -1.33 13.41
 -3 -20 -4 158.17 12.44
 1 -5 -4 948.67 38.6
 -4 -19 -3 18.16 10.61
 2 7 -3 1586.67 64.63
 -4 -17 -2 66.69 11.05
 -3 -16 -2 5.48 10.77
 -2 -14 -2 1449.97 59.26
 2 11 -2 95.85 8.9
 3 37 -2 4.03 10.22
 3 43 -2 9.08 12.07
 3 44 -2 11.99 12.49
 2 16 -1 255.65 13.75
 -5 -10 1 223.32 15.6
 -4 -10 1 6.25 11.14
 2 35 1 2.96 8.98
 2 36 1 289.24 16.08
 2 44 1 -0.53 10.11
 2 45 1 8.67 10.43
 -6 -6 2 -3.45 13.42
 -3 -6 2 3.76 9.47
 -1 1 2 39.7 6.28
 -7 0 3 40.98 14.2
 -6 -3 3 13.12 12.72
 -5 -1 4 1.66 11.79
 -2 4 4 203.75 10.97
 -4 3 5 7.01 10.72
 -1 15 5 635.3 25.88
 -5 7 6 123.8 12.63
 -6 14 7 28.97 13.09
 -2 21 7 67.02 7.46
 -6 21 8 28.78 13.33
 -3 23 8 18.02 7.86
 -5 29 9 59.17 12.38
 -4 30 9 2.42 9.38
 4 -12 -32 1.05 15.21
 4 -12 -27 12.99 11.84
 3 -19 -25 8.26 9.82
 5 -1 -25 -3.98 13.67
 -4 -37 -21 0.52 13.23
 3 -17 -21 68.62 10.55
 -5 -36 -20 6.25 14.77
 4 -8 -20 6.04 11.51
 -3 -36 -19 18.69 10.97
 4 -7 -19 2.52 11.7
 5 5 -19 79.96 14.16
 2 -21 -18 83.81 8.23
 -5 -34 -16 8.53 13.41
 3 -11 -15 23.78 8.96
 5 13 -15 0.4 13.27
 -4 -33 -14 50.39 12.59
 5 16 -14 38.62 15.52
 5 24 -12 23.26 14.6
 4 7 -11 34.11 11.3
 5 31 -11 82.36 14.82
 5 32 -11 6.79 13.93
 -1 -25 -10 10.85 5.92
 4 10 -10 199.56 14.4
 -4 -28 -9 19.78 11.4
 -5 -25 -7 -4.42 12.62
 4 31 -6 93.67 12.26
 4 49 -6 0.36 13.53
 -5 -22 -5 19.11 12.18
 3 17 -4 918.31 39.75
 -3 -18 -3 58.38 10.96
 3 34 -2 192.67 13.93
 3 35 -2 9.38 10.47
 3 45 -2 9.36 12.83
 3 46 -2 39.62 13.05
 -6 -11 0 8.73 13
 -7 -6 1 8.62 13.78
 2 34 1 179.69 12.65
 2 46 1 52.84 11.65
 -7 -3 2 55.18 14.8
 -5 -7 2 321.96 18.55
 -5 -4 3 4.13 10.78
 -4 -4 3 275.47 16.47
 -7 8 5 18.67 14.57
 -7 13 6 2.87 13.51
 -6 9 6 101.05 13.74
 -2 14 6 1169.2 47.8
 -7 19 7 17.25 14.28
 -5 19 8 37.42 10.2
 -5 30 9 2.75 12.19
 -4 31 9 204.54 13.57
 4 -12 -26 29.39 11.72
 4 -11 -24 0 11.28
 -3 -37 -22 2.47 11.49
 5 1 -22 -4.54 13.11
 4 -9 -21 12.33 11.77
 5 2 -21 53.15 13.21
 -5 -35 -18 5.49 13.62
 4 -6 -18 7.23 11.81
 -4 -35 -17 2.41 11.97
 -2 -33 -16 -1.82 9.11
 4 2 -13 158.51 13.55
 5 19 -13 41.93 14.25
 5 23 -12 27.11 13.76
 5 30 -11 -4.58 14.5
 -4 -29 -10 1.87 11.99
 -2 -26 -9 424.29 19.76
 4 13 -9 32.13 10.84
 -6 -25 -8 3.9 12.89
 4 17 -8 393.06 20.64
 3 5 -7 217.99 13.97
 4 22 -7 32.61 12.95
 4 30 -6 5.03 11.61
 4 50 -6 8.19 13.44
 3 12 -5 -2.46 11.02
 -6 -19 -4 12.01 13.34
 -2 -18 -4 1.75 8.29
 -2 -16 -3 185.56 11.29
 -1 -13 -3 62.71 5.99
 0 -6 -2 169.81 7.11
 3 33 -2 50.73 10.91
 3 47 -2 8.4 12.79
 -6 -13 -1 8.16 12.4
 -5 -12 0 421.27 21.81
 -2 -9 0 564.38 24.6
 1 8 0 143.17 9.05
 2 22 0 266.48 14.94
 2 33 1 90.7 10.25
 2 47 1 -6.65 11.64
 -4 -7 2 335.85 18.9
 -1 5 3 371.06 16.11
 1 27 3 45.34 8.09
 -7 4 4 34.05 14.16
 -6 1 4 4.43 13.33
 -3 1 4 47.47 9.42
 -6 5 5 166.14 15.03
 -3 5 5 1371.86 56.59
 0 28 5 81.2 6.46
 -7 20 7 -3.26 12.98
 -6 15 7 30.94 13.11
 -5 13 7 0 10.32
 -4 13 7 7.78 9.07
 -6 22 8 25.57 13.65
 -4 20 8 0.67 9.25
 -2 36 8 56.47 5.37
 5 -2 -26 0.52 14.35
 2 -25 -25 3.19 8.18
 -1 -35 -24 8.41 3.96
 5 -1 -24 -0.43 13.65
 5 0 -23 24.58 13.57
 -4 -37 -22 -4.52 13.65
 4 -10 -22 19.19 11.41
 5 3 -20 4.75 13.19
 -4 -36 -19 11.26 12.78
 5 6 -18 -3.8 13.31
 4 -5 -17 173.82 13.83
 5 10 -16 68.23 14.34
 -5 -33 -15 -2.01 13.2
 4 -2 -15 7.15 10.57
 5 12 -15 175.91 16.28
 2 -17 -14 42.06 6.95
 5 15 -14 4.24 14.69
 -4 -32 -13 -5.45 12.07
 -4 -31 -12 22.97 12.14
 4 4 -12 65.16 11.79
 -4 -30 -11 23.54 12.28
 5 29 -11 45.33 14.23
 -6 -26 -9 0.56 12.77
 -3 -26 -8 135.11 11.82
 3 2 -8 511.89 23.97
 2 -5 -7 367.97 16.88
 -6 -22 -6 33.27 13.53
 -3 -23 -6 21.51 9.24
 3 8 -6 0.54 10.27
 4 51 -6 0 13.22
 4 52 -6 9.99 13.54
 -4 -22 -5 48.34 11
 -6 -17 -3 56.99 14.11
 -6 -15 -2 57.35 13.7
 3 32 -2 24.77 10.6
 3 48 -2 16.28 13.24
 3 49 -2 1.33 13.23
 -7 -8 0 4.27 12.46
 -4 -12 0 -1.17 10.67
 -6 -8 1 14.6 12.71
 2 32 1 6.43 8.55
 2 48 1 64.53 12.36
 -2 -3 2 732.66 30.86
 -7 1 3 1.27 13.88
 -6 -2 3 211.76 16.22
 -7 14 6 61.76 15.17
 -5 8 6 90.94 12.61
 -4 8 6 61.4 10.8
 -3 10 6 83.95 9.77
 -6 23 8 22.27 13.47
 -5 20 8 21.62 10.53
 -3 24 8 278.81 14.33
 -5 31 9 62.79 12.76
 -4 32 9 -1.51 9.77
 3 -20 -30 1.41 10.47
 3 -20 -29 -9.51 10.83
 3 -20 -28 -0.29 10.15
 4 -12 -25 11.53 12.12
 3 -19 -24 -3.29 9.55
 3 -18 -22 -1.56 9.79
 -5 -36 -21 -7.16 15.64
 -1 -34 -21 8.64 6.2
 2 -22 -19 26.36 7.67
 5 4 -19 0.26 12.96
 -1 -31 -16 209.69 11.29
 3 -10 -14 130.11 10.88
 5 18 -13 2.39 13.28
 -6 -29 -12 3.16 13.6
 5 22 -12 5.23 14
 -6 -28 -11 16.7 13.85
 3 -5 -11 516.74 24.35
 4 6 -11 9.5 9.22
 5 28 -11 -2.58 14
 -6 -27 -10 3.83 13.26
 3 -3 -10 82.55 11.15
 4 9 -10 129.28 12.72
 -5 -26 -8 124.35 14.22
 4 16 -8 6.03 11.18
 -4 -25 -7 -4.74 10.07
 -2 -23 -7 98.75 9.66
 4 21 -7 278.44 17.54
 4 53 -6 13.24 14.09
 -1 -17 -5 50.1 6.21
 2 0 -5 1265.27 51.84
 -1 -15 -4 630.79 26.31
 2 3 -4 561.15 24.43
 3 16 -4 13.94 10.93
 -5 -18 -3 0.98 11.95
 -5 -16 -2 38.38 11.69
 3 31 -2 37.61 10.56
 3 50 -2 28.45 13.44
 -5 -14 -1 348.95 19.48
 1 4 -1 1072.01 43.82
 -3 -11 0 182.69 12.87
 -7 -5 1 100.68 15.74
 -2 -6 1 137.58 9.29
 2 49 1 -0.93 11.77
 -7 -2 2 4.72 14.67
 -6 -5 2 23.04 12.87
 -7 5 4 24.2 13.8
 -5 0 4 60.38 12.38
 -4 0 4 1103.7 47.1
 -7 9 5 -7.95 13.98
 -6 10 6 7.73 13.37
 -7 21 7 12.23 13.55
 -3 16 7 146.46 11.41
 -2 37 8 6.05 4.44
 -4 33 9 90.87 11.37
 4 -13 -31 -1.69 14.48
 4 -13 -30 -3.96 13.83
 4 -13 -29 4.72 13.06
 4 -13 -28 -1.58 12.22
 3 -20 -27 -2.81 10.1
 5 -3 -27 5.66 14.96
 5 -2 -25 -3.03 14.16
 4 -11 -23 -1.69 11.37
 -2 -36 -22 5.01 8.99
 5 0 -22 28.36 13.57
 1 -28 -21 1.75 5.4
 -1 -33 -19 8.29 6.37
 3 -15 -18 30.03 8.88
 -5 -34 -17 0.2 13.55
 3 -14 -17 128.09 10.67
 -4 -34 -16 8.09 12.16
 4 -4 -16 5.78 10.61
 5 9 -16 20.76 13.24
 -5 -32 -14 4.45 13.2
 5 14 -14 124.23 16.41
 5 17 -13 48.14 13.57
 1 -20 -12 13.54 4.5
 3 -7 -12 824.09 35.41
 5 21 -12 94.41 14.81
 5 27 -11 28.75 14.23
 -2 -27 -10 8.56 8.19
 5 37 -10 -0.76 13.22
 5 38 -10 0.4 13.31
 5 39 -10 2.5 14.86
 5 40 -10 0 14.94
 5 41 -10 25.32 15.16
 5 42 -10 4.99 14.02
 -5 -27 -9 6.04 12.43
 3 -1 -9 14.85 11.35
 4 12 -9 57.89 11.3
 -1 -22 -8 0.88 6.88
 -6 -23 -7 10.12 13.86
 -5 -23 -6 13.23 12.25
 4 54 -6 -6.27 14.04
 -6 -20 -5 16.83 12.37
 -4 -20 -4 28.23 10.33
 3 30 -2 14.34 10.19
 3 51 -2 0.01 12.89
 -4 -14 -1 178.66 13.51
 -1 -8 -1 116.46 8.23
 2 15 -1 568.85 24.86
 -6 -10 0 25.57 13.36
 2 21 0 297.06 15.56
 -5 -9 1 45.55 11.62
 2 31 1 152.23 11.39
 -6 2 4 48.99 12.69
 -6 6 5 -2.7 12.31
 -4 4 5 240.01 15.88
 -7 15 6 7.66 13.81
 -7 22 7 11.49 14.27
 -6 16 7 0.01 12.63
 -5 14 7 210.09 14.65
 -4 14 7 125.12 11.33
 -6 24 8 32.88 13.44
 -5 21 8 10.03 10.72
 -4 21 8 293.83 16.19
 4 -13 -27 11.16 12.04
 5 -3 -26 7.75 14.69
 -3 -37 -23 2.53 11.61
 5 -1 -23 3.56 14.15
 2 -24 -22 29.32 8.1
 5 1 -21 -4.44 12.79
 -3 -36 -20 8.54 11.25
 4 -9 -20 18.5 11.85
 5 2 -20 41.27 13.51
 -5 -35 -19 2.86 14.53
 3 -16 -19 -1.08 9.43
 4 -8 -19 7.25 11.98
 -3 -35 -18 8.11 11.18
 5 5 -18 101.09 14.95
 3 -13 -16 5.57 8.71
 -3 -33 -15 19.95 11.23
 -2 -32 -15 20.61 9.55
 5 11 -15 -11.69 13.35
 -5 -31 -13 25.53 12.88
 2 -13 -11 0.93 7.86
 5 26 -11 -0.43 13.63
 -5 -28 -10 17.68 12.64
 5 35 -10 16.83 15.25
 5 36 -10 21.79 13.84
 -3 -27 -9 26.11 9.71
 4 20 -7 45.65 11.98
 4 26 -6 150.29 13.39
 3 11 -5 288.78 16.62
 -4 -18 -3 47.93 11.29
 3 21 -3 275.92 16.68
 -4 -16 -2 226.56 14.57
 2 10 -2 155.54 10.36
 3 29 -2 4.96 10.04
 -7 -7 0 24.59 14.65
 -4 -9 1 198.15 15.86
 -3 -8 1 211.07 13.45
 2 30 1 6.48 8.93
 -5 -6 2 28.01 11.71
 1 18 2 1.46 5.82
 -7 2 3 17.38 13.94
 -5 -3 3 103.47 12.6
 -3 -2 3 688.78 30.05
 1 26 3 566.77 24.63
 -7 10 5 50.31 14.94
 -6 11 6 18.78 13.55
 -2 22 7 195.7 10.86
 -6 25 8 0 13.5
 -2 38 8 47.65 4.91
 3 -20 -26 6.21 9.8
 5 -2 -24 11.82 13.81
 4 -10 -21 25.98 11.72
 -4 -36 -20 3.02 13.08
 3 -17 -20 135.72 11.88
 5 3 -19 46.02 13.64
 -4 -35 -18 -8.73 12.65
 -2 -34 -18 25.89 9.41
 4 -7 -18 27.93 11.75
 5 13 -14 -1.18 13.49
 2 -16 -13 206.49 11.32
 5 16 -13 31.29 12.99
 -5 -30 -12 -0.37 12.27
 4 3 -12 0 10.36
 5 20 -12 -3.6 13.92
 -5 -29 -11 45.76 12.81
 -1 -26 -11 275.08 13.08
 5 25 -11 2.34 14.55
 -6 -24 -8 11.45 13.16
 -4 -26 -8 17.87 10.62
 4 15 -8 248.56 16.11
 -5 -24 -7 136.15 14.53
 1 -12 -7 31.38 4.57
 3 4 -7 253.95 15.73
 -4 -23 -6 10.95 10.41
 2 -3 -6 74.65 8.32
 3 7 -6 831.83 36.02
 -5 -21 -5 134.56 13.75
 4 40 -5 59.42 14.42
 4 41 -5 12.49 14.42
 -6 -18 -4 -5.22 13.56
 3 15 -4 495.02 24.05
 -6 -16 -3 33.01 13.91
 2 6 -3 56.61 8.14
 -6 -14 -2 12.44 13.05
 -6 -12 -1 0.12 12.81
 -3 -13 -1 16.01 10.83
 -5 -11 0 -0.41 10.93
 -7 -4 1 -4.82 14.7
 -6 -7 1 58.25 13.51
 -7 -1 2 9.17 14.33
 -6 -4 2 48.28 13.01
 -4 -6 2 0.42 11.76
 -3 -5 2 223.83 13.62
 -6 -1 3 20.78 13.65
 -7 6 4 5.87 14.22
 -7 16 6 32.26 14.08
 -5 9 6 65.5 12.26
 -4 9 6 192.31 13.52
 -7 23 7 9.68 13.49
 -6 17 7 93.16 14.41
 -5 22 8 118.16 12.8
 -3 25 8 -2.63 7.93
 1 -30 -28 0 6.17
 5 -4 -27 0.23 14.95
 4 -13 -26 0.4 11.66
 5 -3 -25 0.84 15.09
 2 -25 -24 -4.94 8.11
 3 -19 -23 4.61 8.97
 4 -11 -22 14.17 11.33
 -2 -35 -20 6.78 8.93
 2 -23 -20 1.85 7.85
 4 -6 -17 -3.83 10.78
 5 6 -17 9.56 13.23
 -5 -33 -16 9.4 13.53
 5 8 -16 14.02 13.38
 4 -3 -15 76.93 12.32
 5 10 -15 125.07 15.34
 -3 -32 -14 19.03 11.17
 -2 -31 -14 100.73 10.44
 3 -9 -13 104.56 9.92
 -2 -28 -11 62.62 9.03
 4 5 -11 24 11.33
 5 24 -11 6.32 14.53
 -3 -28 -10 8.05 9.74
 5 31 -10 53.87 14.4
 5 32 -10 -4.54 12.25
 4 11 -9 74.85 11.65
 3 1 -8 18.05 10.82
 -3 -24 -7 551.11 25.5
 4 19 -7 435.18 22.63
 -6 -21 -6 10.84 13.38
 1 -10 -6 213.09 9.79
 4 25 -6 0 11.08
 4 36 -5 74.37 13.85
 4 37 -5 3.04 12.7
 4 38 -5 91.62 13.98
 4 39 -5 0.48 13.95
 4 42 -5 19.66 14.95
 4 43 -5 7.4 13.24
 4 44 -5 -1.79 13.64
 4 45 -5 -2.38 13.37
 3 20 -3 63.41 12.38
 3 28 -2 226.31 14.27
 -2 -11 -1 52.76 7.84
 -1 -2 1 311.83 14.27
 2 29 1 28 9.35
 -5 1 4 0.88 12.34
 -3 2 4 207.15 12.64
 -7 11 5 -1.41 14.62
 -6 7 5 185.06 15.45
 -7 24 7 14.73 13.82
 -5 15 7 7.85 10.97
 -6 26 8 44.7 13.58
 -4 22 8 1.27 9.57
 1 -29 -23 18.5 5.79
 5 -2 -23 11.64 13.59
 5 -1 -22 -4.22 13.4
 5 0 -21 64.08 13.82
 -5 -35 -20 -0.63 15.05
 5 1 -20 10.48 13.83
 -5 -34 -18 0 14.22
 5 4 -18 -1.01 13.17
 -1 -30 -15 2.64 6.18
 3 -12 -15 322.25 16.72
 -3 -31 -13 19.24 10.92
 -2 -30 -13 -3.52 8.25
 5 15 -13 22.78 13.05
 -2 -29 -12 167.08 11.37
 5 19 -12 164.74 15.62
 -3 -29 -11 135.77 11.97
 5 23 -11 6.48 13.59
 -6 -26 -10 11.81 14.3
 5 30 -10 2.1 15.6
 -6 -25 -9 3.08 14.48
 -4 -27 -9 21.44 11.7
 4 14 -8 -1.62 10.88
 -2 -21 -6 157.53 11.64
 4 24 -6 252.66 16.41
 4 34 -5 28.82 12.01
 4 35 -5 12.99 12.06
 4 46 -5 21.13 13.45
 4 47 -5 0.26 13.73
 -5 -19 -4 192.44 15.27
 -3 -19 -4 1335.18 55.67
 -3 -17 -3 680.49 30.41
 -3 -15 -2 263.24 15.94
 3 27 -2 3.66 9.9
 -5 -13 -1 -3.85 11.75
 -7 -6 0 3.18 14.4
 -6 -9 0 44.02 13.63
 -4 -11 0 79.61 11.62
 -1 -5 0 9715.82 387.14
 -5 -8 1 15.55 11.47
 1 12 1 212.36 10.56
 -2 1 3 116.3 8.84
 -7 7 4 18.7 14.06
 -4 1 4 -1.92 11.45
 -7 17 6 3.26 13.92
 -6 12 6 3.16 12.8
 -3 11 6 151.84 11.73
 -2 15 6 27.51 6.83
 -6 18 7 -1.11 13.03
 -4 15 7 202.23 13.29
 -3 17 7 301.19 16.06
 -6 27 8 -2.4 13.22
 4 -14 -30 11.39 13.91
 2 -26 -29 22.82 9.03
 4 -14 -29 0.31 13.1
 2 -26 -28 17.03 9.1
 1 -30 -27 -0.46 6.59
 -1 -35 -25 6.49 6.67
 3 -20 -25 6.85 9.9
 4 -13 -25 9.74 11.68
 5 -3 -24 12.61 14
 -2 -36 -23 14.82 9.69
 4 -12 -23 -0.8 10.98
 -4 -36 -21 6.36 13.43
 3 -18 -21 -2 9.67
 5 2 -19 4.99 12.98
 4 -5 -16 191.36 14.17
 -4 -32 -14 1.91 12.23
 5 12 -14 178.68 16.25
 4 0 -13 233.02 16
 -6 -28 -12 -1.54 14.72
 -3 -30 -12 17.6 11.05
 -1 -27 -12 1.19 6.03
 5 18 -12 -11.99 12.73
 -6 -27 -11 -0.03 14.11
 -4 -28 -10 94.56 13.18
 5 29 -10 62.71 15.49
 -5 -25 -8 -1.58 13.73
 -2 -24 -8 597.17 26.16
 -6 -22 -7 8.07 13.81
 4 18 -7 0.75 11.22
 3 10 -5 48.21 11.44
 4 33 -5 24.85 11.75
 4 48 -5 27.52 13.46
 4 49 -5 -4.55 14.11
 -5 -17 -3 171.89 13.98
 -5 -15 -2 40.62 11.16
 2 14 -1 1387.42 56.84
 -7 -3 1 53.14 14.51
 2 28 1 197.26 13.4
 -7 0 2 -4.11 14.61
 -5 -5 2 269.14 16.81
 -6 0 3 427.16 23.09
 -5 -2 3 23.41 11.37
 1 25 3 1.91 7.54
 -2 5 4 910.8 37.61
 -7 12 5 62.09 14.62
 0 27 5 168.96 8.92
 -5 10 6 213.65 14.99
 -7 25 7 3.24 13.66
 -5 23 8 4.37 11.04
 -3 26 8 320.69 15.86
 4 -14 -31 -1.05 14.22
 4 -14 -28 17.57 12.52
 5 -5 -28 -0.62 15.13
 -5 -35 -21 4.99 15.68
 -3 -36 -21 18.98 11.9
 -4 -34 -17 23.73 12.62
 -3 -34 -17 1.74 11.08
 5 5 -17 72.86 14.01
 5 9 -15 10.66 14.03
 3 -11 -14 102.75 10.35
 4 -2 -14 25.14 10.96
 -4 -31 -13 77.98 13.03
 -4 -30 -12 -0.84 11.81
 4 2 -12 355.2 19.36
 -4 -29 -11 8.03 12.26
 5 22 -11 7.94 14.08
 3 -4 -10 196.73 13.78
 4 7 -10 198.88 14.41
 5 28 -10 1.12 14.59
 -5 -26 -9 79.75 13.65
 -4 -24 -7 16.29 10.96
 -5 -22 -6 43.41 13.21
 4 23 -6 105.42 13.12
 0 -13 -5 10.44 2.29
 4 32 -5 5.59 11.94
 4 50 -5 42.82 14.42
 -6 -17 -4 14.47 14.26
 3 14 -4 10.15 10.9
 3 19 -3 320.81 18.62
 3 26 -2 725.08 32.19
 -6 -11 -1 21.78 13.27
 -3 -10 0 539.07 24.71
 -6 -6 1 2.33 12.54
 -6 -3 2 16.54 13.06
 -6 8 5 8.69 12.77
 -7 18 6 -5.23 13.55
 -6 13 6 2.08 13.81
 -4 10 6 246.62 15.29
 -7 26 7 24.17 14.08
 -6 19 7 112 15.09
 -5 16 7 56.46 11.21
 -6 28 8 16.79 13.45
 -4 23 8 87.76 10.75
 3 -21 -30 0.64 10.64
 3 -21 -29 8.48 10.74
 2 -26 -27 9.64 8.94
 4 -14 -27 21.13 12.36
 5 -5 -27 11.73 14.8
 5 -4 -25 -6.08 14.67
 5 -2 -22 20.06 13.77
 5 -1 -21 9.68 13.08
 4 -10 -20 61.79 12.36
 -4 -35 -19 7.59 12.86
 -3 -35 -19 15.28 11.55
 4 -9 -19 -7.09 12.12
 4 -8 -18 27.01 11.96
 5 3 -18 53.59 14.1
 -5 -33 -17 15.2 14.19
 -5 -31 -14 6.13 12.97
 -1 -29 -14 111.66 7.99
 5 11 -14 -1.76 14.39
 -1 -28 -13 90.37 7.46
 5 14 -13 89.52 14
 3 -8 -12 -1.86 8.84
 5 17 -12 112.01 14.29
 4 4 -11 102.79 12.66
 5 21 -11 132.53 15.24
 5 27 -10 35.14 14.73
 3 -2 -9 840.03 36.37
 5 38 -9 19.77 13.96
 5 39 -9 14.36 14.98
 5 40 -9 5.46 14.73
 5 41 -9 23.49 14.51
 5 42 -9 -1.34 14.71
 5 43 -9 20.12 14.43
 5 44 -9 -6.6 13.62
 -6 -23 -8 4.13 13.33
 -3 -25 -8 -3.78 9.59
 2 -8 -8 39.79 6.97
 4 13 -8 24.49 11.42
 3 3 -7 230.93 14.5
 4 17 -7 334.03 18.69
 -3 -22 -6 404.84 19.88
 3 6 -6 -2.58 10.3
 -2 -19 -5 821.37 34.7
 4 31 -5 20.24 11.48
 4 51 -5 -2.52 13.91
 -4 -19 -4 25.19 10.66
 -6 -15 -3 39.65 14.14
 -6 -13 -2 9.51 13.58
 -2 -13 -2 193.15 11.49
 -4 -13 -1 7.21 10.27
 -5 -10 0 333.01 19.3
 -4 -8 1 -5.8 12.06
 2 27 1 1.42 9.98
 -7 8 4 3.6 14.68
 -5 2 4 11.12 12.11
 -5 6 5 42.81 11.45
 -7 27 7 1.44 13.79
 -6 29 8 29.41 13.48
 -5 24 8 178.27 14.6
 3 -21 -28 7.59 10.34
 3 -20 -24 2.38 9.66
 5 -3 -23 -2.98 14.33
 -5 -35 -22 0.24 16.33
 -4 -36 -22 -8.44 14.2
 3 -19 -22 43.26 10
 4 -11 -21 -2.14 11.25
 5 0 -20 36.38 13.66
 -5 -34 -19 2.33 14.74
 1 -27 -19 14.14 5.22
 4 -7 -17 183.99 14.32
 4 -4 -15 5.34 9.53
 -5 -30 -13 2.64 12.85
 -5 -29 -12 38.58 13.02
 2 -15 -12 159.74 10.28
 -5 -28 -11 6.25 12.31
 -5 -27 -10 7.01 13.04
 5 26 -10 10.02 14.95
 2 -10 -9 33.55 7.06
 5 35 -9 7.37 14.13
 5 36 -9 17.11 15.55
 5 37 -9 8.88 13.89
 -5 -23 -7 4.03 13.42
 -6 -20 -6 14.04 14.6
 4 22 -6 145.95 14.5
 4 30 -5 -3.96 11.35
 4 52 -5 19.19 14.05
 2 2 -4 294.07 14.37
 -4 -17 -3 -1.38 10.19
 -4 -15 -2 -0.4 9.9
 2 9 -2 850.75 35.76
 3 25 -2 6.09 9.96
 -7 -5 0 34.81 15.19
 -6 -8 0 3.21 13.23
 -2 -8 0 163.91 10.1
 -7 -2 1 3.17 14.65
 -7 1 2 0.81 14.67
 -4 -5 2 490.5 24.01
 1 17 2 850.65 35.05
 -3 -1 3 107.95 10.39
 -7 13 5 -6.87 13.77
 -2 10 5 1588.15 64.33
 -7 19 6 2.99 13.76
 -5 11 6 4.24 10.86
 -6 20 7 1.8 13.77
 -4 16 7 82.65 10.5
 -3 18 7 7.28 9.16
 -2 23 7 110.41 8.49
 -4 24 8 1.38 9.46
 -3 27 8 3.65 7.82
 3 -21 -27 -2.04 10.3
 2 -26 -26 -4.1 8.42
 4 -14 -26 16.41 11.66
 -2 -36 -24 32.45 10.24
 5 -4 -24 0 13.59
 2 -25 -23 2.84 7.94
 4 -12 -22 3.07 11.55
 5 1 -19 -1.4 13.04
 3 -16 -18 56.01 9.29
 2 -21 -17 113.07 8.89
 3 -15 -17 5.93 8.55
 5 4 -17 0.55 13.27
 -4 -33 -16 19.9 12.86
 2 -20 -16 11.12 7.09
 5 8 -15 21.38 13.27
 5 13 -13 4.73 12.55
 5 16 -12 6.19 12.41
 5 20 -11 7.92 13.94
 4 6 -10 0.44 10.45
 5 25 -10 -0.63 13.93
 -6 -24 -9 -0.33 13.3
 4 9 -9 587.25 27.92
 5 34 -9 3.49 13.6
 -4 -25 -8 6.38 10.51
 3 0 -8 808.28 35.26
 2 -6 -7 17.22 6.75
 1 -8 -5 111.63 6.63
 2 -1 -5 41.25 7.03
 3 9 -5 941.29 40.32
 4 29 -5 12.81 11.49
 4 53 -5 4.86 14.29
 -5 -18 -4 -2.82 11.36
 -2 -17 -4 678.33 29.25
 3 13 -4 7.16 10.65
 -2 -15 -3 218.13 12.31
 3 18 -3 14.64 12
 -5 -12 -1 438.51 23.19
 3 38 -1 118.85 11.13
 3 39 -1 -1.38 10.76
 3 40 -1 41.67 11.75
 3 41 -1 5.15 11.49
 3 42 -1 16.65 12.11
 3 43 -1 -9.24 11.71
 3 44 -1 6.82 12.44
 3 45 -1 -8.2 12.9
 -5 -7 1 158.72 14.49
 -3 -7 1 168.12 12.18
 -3 -4 2 381.33 18.73
 -2 -2 2 6.25 7.15
 -6 1 3 19.71 13.13
 -5 -1 3 -4.67 11.65
 -7 9 4 19.95 14.25
 -4 2 4 842.85 37.1
 -6 9 5 126.02 15.22
 -7 20 6 10.66 14.67
 -6 14 6 -1.25 13.3
 -3 12 6 96.4 10.23
 -5 17 7 -0.9 10.61
 -5 25 8 7.19 11.1
 5 -6 -28 1.16 15.48
 1 -30 -26 0.94 6.16
 -4 -36 -23 -5.16 14.51
 -3 -36 -22 8.54 12.26
 3 -17 -19 139.44 11.72
 5 2 -18 2.77 13.29
 -5 -32 -16 3.69 13.92
 3 -14 -16 228.83 13.62
 2 -19 -15 149.31 9.81
 5 10 -14 102.45 14.37
 3 -10 -13 59.33 9.03
 -6 -27 -12 7.81 14.26
 4 1 -12 -1.11 11.05
 -6 -26 -11 19.47 13.75
 -6 -25 -10 0 13.46
 2 -12 -10 4.18 7.64
 -3 -26 -9 10.25 9.79
 -2 -25 -9 -3.77 7.94
 -6 -21 -7 58.08 14.77
 -1 -20 -7 7.19 6.25
 4 16 -7 92.87 12.51
 -4 -22 -6 9.77 10.51
 4 21 -6 176.97 14.9
 4 28 -5 108.98 13.28
 -5 -16 -3 10.13 12
 2 5 -3 1584.48 64.5
 -5 -14 -2 209.09 16.1
 1 0 -2 2322.51 93.14
 3 24 -2 535.65 25.21
 -6 -10 -1 6.27 12.99
 -3 -12 -1 168.74 13.16
 2 13 -1 19.72 8.39
 3 36 -1 226.93 15.44
 3 37 -1 -5.67 10.75
 3 46 -1 26.99 13.06
 3 47 -1 -0.35 13.23
 -4 -10 0 24.15 11.41
 1 7 0 4674.42 186.68
 -6 -5 1 77.15 13.48
 -2 -5 1 1283.61 52.5
 2 26 1 585.39 26.54
 -6 -2 2 168.85 15.8
 -5 -4 2 91.46 13.05
 1 24 3 821.54 34.26
 -3 3 4 423.78 20.4
 -7 14 5 44.3 14.89
 -4 11 6 18.97 9.69
 -6 21 7 51.23 15.21
 -5 26 8 129.74 13.83
 4 -15 -31 12.22 14.47
 4 -15 -30 11.61 13.74
 4 -15 -29 9.35 13.14
 5 -6 -27 -1.33 14.9
 3 -21 -26 10.88 10.01
 4 -14 -25 23.66 11.74
 5 -5 -25 22.87 14.72
 4 -13 -23 6.09 11.22
 5 -3 -22 -0.26 13.4
 -2 -35 -21 14.29 9.54
 5 -2 -21 54.31 13.95
 -5 -34 -20 3.16 15.17
 -4 -35 -20 -4.25 13.35
 3 -18 -20 -1.76 9.49
 5 -1 -20 -4.74 12.98
 -5 -33 -18 21.16 14.63
 -4 -34 -18 21.77 13.06
 2 -22 -18 12.72 7.16
 -4 -32 -15 3.13 12.41
 5 7 -15 -1.95 13.09
 4 -3 -14 46.46 10.94
 5 12 -13 119.99 14.48
 5 15 -12 45.87 12.84
 4 3 -11 11.17 11.02
 5 19 -11 198.15 17.06
 5 24 -10 11.95 13.6
 -4 -26 -9 83.91 12.39
 -1 -23 -9 158.86 9.76
 -5 -24 -8 97.82 14.57
 -5 -21 -6 67.49 13.57
 -6 -16 -4 40.11 14.31
 -6 -14 -3 45.77 14.07
 1 -3 -3 2124.17 85.23
 -6 -12 -2 8.35 14.95
 -1 -10 -2 1271.55 51.55
 3 34 -1 204.22 14.53
 3 35 -1 10.51 10.51
 3 48 -1 38.05 14.04
 -7 -4 0 10.47 15.1
 -7 2 2 1.46 14.79
 -5 3 4 109.93 13.11
 1 40 4 99.67 9.44
 1 41 4 7.51 8.21
 1 42 4 8.27 8.29
 -5 7 5 372.17 20.05
 -7 21 6 3.49 14.22
 -6 15 6 70.27 13.66
 -5 12 6 198.08 14.47
 -5 18 7 0.26 10.42
 -4 17 7 326.13 17.41
 -4 25 8 1.21 9.39
 -3 28 8 166.64 11.03
 4 -15 -28 5.56 12.65
 3 -20 -23 2.54 9.58
 5 -4 -23 7.78 13.33
 -1 -34 -22 3.49 6.69
 -2 -34 -19 0.09 9.52
 4 -10 -19 104.33 13.11
 5 0 -19 17.14 13.57
 -3 -34 -18 0 11.37
 5 3 -17 21.56 13.84
 3 -13 -15 8.83 8.75
 5 9 -14 -12.82 12.68
 5 23 -10 17.36 14.11
 5 30 -9 -8.74 14.03
 -6 -22 -8 5.34 13.55
 -3 -23 -7 89.73 10.85
 -2 -22 -7 572.94 25.68
 4 20 -6 63.33 12.99
 -3 -18 -4 -1.43 10.66
 3 17 -3 228.35 16.04
 -3 -14 -2 -1.29 10.22
 3 33 -1 2.07 10.48
 3 49 -1 -7.64 13.41
 -6 -7 0 118.79 14.99
 -5 -9 0 3.2 12.31
 -7 -1 1 0.36 13.91
 -7 6 3 -2.2 14.43
 -6 2 3 206.74 16.14
 -4 -1 3 9.69 12.59
 -7 10 4 42.7 14.48
 0 18 4 277.35 11.84
 1 39 4 11.04 8.12
 1 43 4 3.17 8.36
 1 44 4 16.08 9.09
 -7 15 5 -0.02 14.81
 -6 10 5 47.26 13.12
 -2 16 6 127.75 8.94
 -6 22 7 4.99 14.01
 -5 27 8 10.15 12.09
 4 -15 -27 -1.4 12.11
 5 -6 -26 -8.95 14.74
 2 -26 -25 1.72 8.15
 5 -5 -24 23.59 14.05
 -3 -36 -23 18.42 12.73
 -3 -35 -20 -4.74 11.58
 4 -11 -20 -7.68 11.6
 4 -9 -18 26.41 11.82
 -2 -32 -16 2.07 9.89
 4 -5 -15 297.33 17.25
 -5 -30 -14 12.49 13.48
 -4 -31 -14 61.29 12.88
 2 -18 -14 2.25 6.61
 5 18 -11 -7.3 12.82
 -4 -27 -10 0.1 11.62
 -3 -27 -10 56.02 10.14
 3 -5 -10 239.05 15.06
 4 5 -10 242.03 15.23
 5 22 -10 5.8 13.3
 -5 -25 -9 0.36 12.82
 0 -20 -9 151.71 7.1
 4 8 -9 1.36 10.65
 5 29 -9 50.45 14.56
 4 11 -8 15.64 10.66
 -4 -23 -7 57.45 11.28
 3 2 -7 219.18 14.52
 4 15 -7 200.13 14.72
 -6 -19 -6 25.3 13.58
 2 -4 -6 196.24 11.16
 3 5 -6 712.23 31.47
 3 12 -4 154.82 12.82
 4 39 -4 5.42 13.27
 4 40 -4 70.31 14.54
 4 41 -4 13.36 13.58
 4 42 -4 15.73 14.29
 4 43 -4 7.9 13.99
 4 44 -4 2.39 14.63
 -3 -16 -3 -5.87 10.55
 -4 -12 -1 279.39 16.55
 3 32 -1 27.04 10.36
 3 50 -1 37.8 13.59
 -6 -4 1 53.87 13.26
 -4 -7 1 617.11 28.69
 2 25 1 -6.87 9.67
 -6 -1 2 0.27 12.38
 -4 -4 2 69.38 11.89
 -5 0 3 65.03 11.61
 -6 6 4 20.71 13.46
 1 37 4 16.78 8.06
 1 38 4 287.16 15.03
 1 45 4 0 9.07
 -7 22 6 23.79 14.01
 -6 23 7 14.36 13.86
 -3 19 7 417.2 19.88
 -4 26 8 7.79 9.17
 5 -7 -28 5.68 15.47
 3 -21 -25 2.72 9.79
 -5 -34 -21 6.77 15.85
 -4 -35 -21 15.75 14.02
 3 -19 -21 87.47 11.21
 4 -12 -21 55.48 11.85
 5 1 -18 -3.66 13.57
 -5 -32 -17 -4 14.15
 -4 -33 -17 6.68 12.84
 4 -8 -17 10.08 9.63
 5 6 -15 5.26 13.39
 -3 -31 -14 10.39 11.44
 -5 -29 -13 26.08 13.37
 -4 -30 -13 0.09 12.56
 5 11 -13 12.95 12.78
 -4 -29 -12 32.59 12.67
 5 14 -12 35.34 13
 -4 -28 -11 69.33 13.41
 -3 -28 -11 31.77 10.31
 1 -19 -11 149.31 8.04
 -5 -26 -10 47.35 13.49
 -2 -26 -10 296.13 15.5
 -6 -23 -9 18.68 13.56
 3 -3 -9 15.44 10.28
 5 28 -9 14.05 14.1
 -5 -22 -7 72.25 13.56
 4 19 -6 280 17.4
 -6 -17 -5 6.49 13.31
 3 8 -5 2.67 10.42
 -4 -18 -4 21.41 10.6
 4 36 -4 100.64 14.3
 4 37 -4 -3.26 12.86
 4 38 -4 147.97 16.1
 4 45 -4 13.47 13.74
 4 46 -4 16.02 14.1
 4 47 -4 -2.09 13.96
 -4 -14 -2 776.64 34.5
 -6 -9 -1 92.91 14.86
 -5 -11 -1 5.06 12.6
 -2 -10 -1 1346.4 55.06
 -7 -3 0 28.09 14.74
 -3 -9 0 125.65 12.38
 -5 -6 1 52.56 12.04
 -7 3 2 31.97 15.7
 -5 -3 2 22.14 11.85
 -1 2 2 53.7 6.54
 2 41 2 -6.24 9.68
 2 42 2 27.8 10
 -3 0 3 883.52 37.54
 -2 2 3 170.96 10.47
 -7 11 4 5.17 15.02
 -4 3 4 -7.01 10.98
 -2 6 4 52.64 6.9
 1 36 4 428.18 19.76
 -7 16 5 27.83 14.4
 -5 8 5 93.16 12.03
 0 26 5 202.77 9.82
 -7 23 6 2.65 13.85
 -6 16 6 -3.9 13.24
 -5 13 6 22.48 11.77
 -4 12 6 346.75 18.08
 -3 13 6 55.44 9.73
 -5 19 7 -0.91 10.63
 -4 18 7 4.92 9.6
 -2 24 7 123.02 8.84
 -5 28 8 78.7 13.39
 -3 29 8 3.38 8.04
 5 -7 -27 11.13 15.07
 4 -15 -26 3.08 11.74
 5 -6 -25 0 14.15
 4 -13 -22 -6.32 11.35
 5 -4 -22 12.42 13.23
 5 -3 -21 -1.07 13.08
 -1 -33 -20 9.34 6.95
 5 -2 -20 39.85 13.84
 -5 -33 -19 17.16 14.92
 -4 -34 -19 7.24 13.27
 2 -23 -19 6.68 7.44
 5 4 -16 18.68 13.39
 3 -12 -14 126.1 10.61
 5 8 -14 31.58 13.65
 -3 -30 -13 13.33 11.07
 -5 -28 -12 6.51 12.72
 -3 -29 -12 55.38 11.32
 3 -9 -12 493.91 22.83
 4 0 -12 599.24 27.89
 -5 -27 -11 29.68 13.03
 2 -14 -11 129.04 9.99
 5 17 -11 129.57 14.51
 -6 -24 -10 17.3 13.71
 5 21 -10 87.95 15.05
 5 27 -9 34.52 13.74
 5 37 -8 -8.14 14.38
 5 38 -8 47.39 15.12
 5 39 -8 4.4 14.98
 5 40 -8 19.25 14.29
 5 41 -8 4.52 14
 5 42 -8 4.76 13.9
 5 43 -8 -3.8 14.92
 5 44 -8 -0.15 14.04
 5 45 -8 6.08 14.5
 -6 -20 -7 0.15 14.49
 -6 -15 -4 14.7 14.05
 -5 -17 -4 186.78 15.38
 4 35 -4 -5.43 12.6
 4 48 -4 20.08 13.88
 4 49 -4 -1.47 13.85
 -5 -15 -3 100.73 12.65
 -4 -16 -3 170.58 13.25
 3 16 -3 350.14 18.99
 -6 -11 -2 27.85 13.25
 -5 -13 -2 5.08 11.27
 2 8 -2 10.85 7.28
 1 3 -1 965.56 39.62
 3 31 -1 9.86 10.12
 -7 0 1 14.61 14.34
 1 11 1 1040.64 42.41
 2 38 2 158.05 12.29
 2 39 2 -3.49 9.66
 2 40 2 88.62 10.83
 2 43 2 1.67 10.26
 2 44 2 13.77 11.09
 2 45 2 3.38 11.08
 -7 7 3 67.45 15.26
 1 23 3 42.08 7.31
 -5 4 4 2.11 11.2
 -6 11 5 18.28 13.09
 -6 24 7 15.7 13.82
 -5 29 8 9.25 12.81
 -4 27 8 66.62 10.02
 3 -22 -29 3.39 11
 -3 -36 -24 -3.77 12.95
 5 -5 -23 14.3 13.87
 2 -25 -22 -7.76 8.15
 5 -1 -19 18.71 13.74
 5 2 -17 16.44 14.44
 4 -7 -16 164.92 13.55
 -2 -31 -15 53.17 10.24
 4 -4 -14 29.43 11.04
 5 10 -13 69.66 13.1
 -6 -26 -12 28.16 14.67
 5 13 -12 2.14 13.85
 -6 -25 -11 -5.53 13.79
 4 2 -11 338.99 18.52
 1 -16 -9 304.82 13.35
 4 7 -9 687 31.17
 5 26 -9 66.74 15.23
 -4 -24 -8 22.7 10.82
 3 -1 -8 22.58 10.31
 5 35 -8 -1.54 14.18
 5 36 -8 65.07 15.16
 -3 -21 -6 -1.2 9.47
 4 24 -5 400.86 21.57
 4 33 -4 9.57 12.21
 4 34 -4 49.18 12.26
 4 50 -4 35.59 14.47
 -6 -13 -3 7.15 13.59
 -7 -5 -1 0 13.67
 2 12 -1 871.09 36.67
 3 30 -1 36.13 10.54
 -6 -6 0 1.99 13.51
 -4 -9 0 392.48 20.91
 -3 -6 1 99.6 10.61
 2 24 1 560.33 25.44
 -3 -3 2 46.78 9.36
 2 37 2 -0.38 9.43
 2 46 2 32.82 11.79
 -6 3 3 5.25 12.42
 -7 12 4 39.41 14.65
 -6 7 4 89.32 14.98
 -3 4 4 3.02 9.37
 1 35 4 -0.61 7.39
 -7 17 5 -1.72 13.86
 -7 24 6 36.62 14.47
 -6 17 6 126.31 15.36
 -5 20 7 24.26 11.3
 4 -16 -30 7.7 14.01
 4 -16 -29 -2.16 12.99
 5 -8 -29 -3.47 16.15
 3 -22 -28 0 9.05
 5 -7 -26 23.71 14.83
 1 -30 -25 -0.33 5.67
 4 -15 -25 2.19 11.96
 5 -6 -24 -11.27 13.8
 4 -14 -23 8.71 11.42
 -4 -35 -22 -3.14 14.38
 -2 -35 -22 2.08 9.92
 -3 -35 -21 1.7 12.11
 5 0 -18 -2.33 13.7
 -3 -33 -17 28.7 11.76
 -5 -31 -16 -1.71 14.14
 2 -17 -13 41.69 6.98
 -2 -27 -11 81.64 9.51
 5 16 -11 -2.27 12.55
 4 4 -10 115.86 12.22
 5 20 -10 3.71 13.47
 5 25 -9 6.13 14.29
 -6 -21 -8 61.72 15.16
 -5 -23 -8 0.92 13.5
 -3 -24 -8 187.86 13.31
 4 10 -8 9.33 10.4
 5 33 -8 9.23 14.2
 5 34 -8 34.3 14.45
 -5 -20 -6 -0.31 11.85
 -4 -21 -6 121.39 13.18
 4 18 -6 18.09 11.25
 2 1 -4 50.45 7.64
 4 32 -4 0.43 11.41
 4 51 -4 -3.71 14.91
 -1 -12 -3 2903.43 116.25
 3 29 -1 20.54 10.13
 -5 -8 0 86.77 13.25
 -6 -3 1 41.69 13.44
 -7 4 2 -5.99 14.51
 -6 0 2 267.55 18.44
 2 36 2 303.1 16.7
 2 47 2 -2.11 12.04
 2 48 2 39.66 12.1
 -7 8 3 -1.08 14.46
 -5 1 3 1.19 10.93
 -4 0 3 778.73 34.82
 -1 6 3 75.58 6.28
 -6 12 5 96.1 14.92
 -2 11 5 45.6 6.87
 -1 16 5 259.51 11.26
 -7 25 6 -5.52 14.35
 -5 14 6 231.44 15.98
 -6 25 7 -0.86 13.77
 -3 20 7 139.42 10.72
 -5 30 8 10.66 12.94
 -3 30 8 22.53 8.05
 4 -16 -28 14.86 12.56
 5 -8 -28 3.64 15.27
 3 -22 -27 -1.23 10.17
 3 -21 -24 4.98 9.79
 -5 -33 -20 0 15.28
 -3 -34 -19 18.56 12.21
 4 -11 -19 4.53 11.62
 -5 -32 -18 0.41 14.66
 -2 -33 -18 22.68 10.13
 3 -17 -18 78.33 10.16
 3 -16 -17 68.78 9.43
 6 17 -17 -4.55 15.44
 5 3 -16 39.33 13.96
 4 -6 -15 20.51 10.95
 -2 -30 -14 15.39 9.15
 5 7 -14 2.33 12.57
 -2 -28 -12 15.9 8.41
 5 12 -12 62.89 12.85
 -2 -23 -8 7.8 8.44
 5 32 -8 4.01 13.93
 4 13 -7 -4.79 10.5
 3 4 -6 -1.67 9.68
 4 23 -5 56.32 11.8
 3 11 -4 398.04 20.23
 4 31 -4 7.18 11.33
 4 52 -4 23.37 14.63
 2 4 -3 0.43 7.93
 -2 -12 -2 1401.89 57.37
 -6 -8 -1 -6.14 13.49
 -3 -11 -1 73.7 11.38
 -7 -2 0 32.62 14.78
 -7 1 1 4.44 14.64
 -5 -5 1 199.95 15.09
 -4 -6 1 12.65 11.83
 2 35 2 8.17 9.4
 1 34 4 156.61 10.37
 -7 18 5 -0.97 14.99
 -5 9 5 176.07 14.04
 -4 8 5 101.09 11.93
 -7 26 6 37.58 14.61
 -6 18 6 4.82 14.17
 -4 13 6 14.73 9.65
 -6 26 7 8.46 14.18
 -4 19 7 449.26 21.7
 -5 31 8 12.42 13.16
 -4 28 8 7.3 9.19
 4 -16 -27 3.94 12.12
 5 -8 -27 0.03 14.56
 2 -26 -24 -1.35 8.04
 -4 -35 -23 -3.93 14.93
 5 -5 -22 5.51 13.24
 5 -4 -21 13 13.62
 -4 -34 -20 1.48 13.89
 4 -12 -20 97.55 12.83
 5 -3 -20 4.16 13.52
 3 -18 -19 10.86 9.47
 -4 -33 -18 -3.74 13.03
 4 -10 -18 110.26 13.25
 6 14 -18 15.89 15.13
 -1 -31 -17 112.92 9.09
 5 1 -17 -1.5 13.35
 3 -15 -16 10.28 8.35
 -5 -30 -15 -1.93 14.09
 -4 -31 -15 60.73 13.41
 -2 -29 -13 165.41 11.71
 3 -11 -13 -2.03 8.74
 5 9 -13 19.23 12.49
 5 15 -11 53.33 13.58
 -1 -24 -10 260.26 12.66
 5 19 -10 148.23 15.09
 -6 -22 -9 3.32 13.6
 -5 -24 -9 73.71 14.41
 -4 -25 -9 -4.14 11.04
 5 24 -9 113.06 14.92
 3 1 -7 36.73 10.96
 4 17 -6 186.96 14.49
 -6 -16 -5 35.77 15.08
 -5 -18 -5 0.03 11.92
 -3 -19 -5 357.61 18
 2 -2 -5 991.92 41.02
 3 7 -5 1142.75 48.12
 4 30 -4 7.75 11.77
 3 15 -3 154.47 14.09
 -6 -10 -2 11.98 13.66
 -5 -10 -1 390.01 21.91
 -4 -11 -1 230.64 16.18
 3 28 -1 342.81 18.26
 -2 -7 0 1080.01 44.53
 2 23 1 5.27 9.3
 -5 -2 2 42.91 11.63
 -2 -1 2 243.67 12.51
 2 34 2 88.26 10.35
 -6 4 3 26.59 12.61
 -7 13 4 1.14 14.37
 -6 8 4 8.49 13.33
 -4 4 4 295 18.15
 -7 19 5 8.12 15.11
 -2 17 6 11.63 6.89
 -5 21 7 -2.99 10.9
 2 -27 -28 -2.45 9.16
 4 -15 -24 12.73 11.65
 5 -6 -23 -0.89 13.62
 1 -29 -22 35.59 5.61
 4 -13 -21 9.4 11.46
 -2 -34 -20 -1.76 10.05
 2 -24 -20 120.95 9.81
 5 -2 -19 19.29 14.09
 4 -9 -17 72.93 12.1
 6 16 -17 27.4 14.45
 -3 -32 -16 1.71 11.29
 6 19 -16 6.49 14.62
 -5 -29 -14 14.54 13.69
 4 -1 -12 1.12 11.86
 4 1 -11 1.21 10.43
 -6 -23 -10 0.06 13.95
 -5 -25 -10 -11.48 13.54
 3 -6 -10 18.11 10.57
 -3 -25 -9 2.18 9.99
 4 6 -9 76.17 11.89
 5 23 -9 12.86 14.08
 2 -9 -8 469.26 20.78
 4 9 -8 289.29 17.29
 -6 -19 -7 95.06 15.11
 -5 -21 -7 2.32 12.99
 -2 -18 -5 3.14 8.69
 -1 -16 -5 660.79 27.58
 4 22 -5 244.79 16.22
 -6 -14 -4 107.52 15.41
 -5 -16 -4 1.17 11.27
 -1 -14 -4 2719.09 108.95
 1 -6 -4 1109.08 44.85
 4 29 -4 4.31 11.36
 -6 -12 -3 47.65 15.37
 -5 -12 -2 304.13 18.33
 -3 -13 -2 45.95 10.43
 3 20 -2 127.88 13.65
 -7 -4 -1 17.1 14.66
 -1 -7 -1 4429.63 176.91
 -6 -5 0 126.11 15.12
 -2 -4 1 403.52 18.38
 -6 1 2 5.73 12.51
 2 33 2 16.11 9.2
 -7 9 3 38.43 15.66
 1 33 4 51.61 8.09
 -6 13 5 12.18 13.32
 -3 9 5 904.19 38.47
 -7 27 6 0.62 14.33
 -6 19 6 145.8 16.62
 -5 15 6 72.07 11.64
 -3 14 6 265.07 15.13
 -6 27 7 6.72 14.06
 -5 32 8 3.98 13.21
 -4 29 8 158.99 12.49
 -3 31 8 6.53 7.87
 3 -22 -26 5.88 10.11
 4 -16 -26 11.76 11.96
 5 -8 -26 -2.63 14.71
 5 -7 -24 5.21 14.17
 -3 -35 -22 -0.8 12.77
 -5 -33 -21 -1.59 16.3
 3 -19 -20 155.35 12.53
 6 11 -19 -5.21 15.36
 5 -1 -18 4.47 13.91
 -5 -31 -17 7.34 14.31
 5 2 -16 28.01 14.28
 6 18 -16 0.96 15.41
 3 -14 -15 171.66 11.89
 -4 -30 -14 -11.28 12.44
 4 -5 -14 128.6 12.9
 5 6 -14 3.24 13.76
 -5 -28 -13 5.87 13.26
 -6 -25 -12 7.01 14.57
 -5 -27 -12 29.04 13.04
 5 11 -12 32.03 13.45
 -6 -24 -11 37.63 14.65
 -5 -26 -11 -0.44 13.04
 5 14 -11 4.62 11.9
 -4 -26 -10 180.68 15.27
 5 18 -10 4.82 12.72
 3 -4 -9 383.51 19.44
 5 29 -8 -4.61 14.22
 -4 -22 -7 7.57 10.82
 2 -7 -7 536.22 23.28
 -4 -17 -4 96.3 12.35
 -3 -17 -4 713.41 31.88
 -2 -16 -4 197.09 12.01
 -5 -14 -3 35.64 11.65
 -4 -15 -3 1.42 10.12
 -3 -15 -3 633.01 28.74
 -2 -14 -3 481.26 21.52
 -4 -13 -2 14.37 10.54
 3 27 -1 5.53 10.38
 -7 -1 0 6.69 14.42
 2 16 0 655.23 28.48
 -7 2 1 15.16 14.66
 -6 -2 1 132.56 15.06
 -5 2 3 22.61 11.22
 -3 1 3 104.18 10.71
 1 22 3 747.12 31.28
 -7 14 4 59.46 16.01
 -7 20 5 11.13 14.63
 -5 10 5 142.6 13.36
 -7 28 6 19.42 14.64
 -6 28 7 -0.07 13.96
 -5 22 7 108.55 12.74
 -4 20 7 47.36 10.33
 -3 21 7 337.83 16.92
 -2 25 7 26.88 6.89
 5 -9 -29 -0.27 16.19
 2 -27 -27 -1.39 8.88
 -2 -35 -23 0.93 10.43
 -1 -34 -23 2.81 7.28
 3 -21 -23 4.63 9.68
 4 -14 -22 5.25 11.4
 6 9 -20 28.19 15.12
 -5 -32 -19 0 15.32
 6 15 -17 5.76 14.89
 4 -8 -16 -1.19 10.76
 -3 -31 -15 19.65 10.41
 6 21 -15 20.98 15.11
 -4 -29 -13 69.53 13.39
 5 8 -13 19.16 13.4
 -4 -28 -12 21.9 13.02
 -4 -27 -11 16.05 12.96
 -3 -26 -10 10.31 9.9
 4 3 -10 141.07 13.15
 5 22 -9 69.3 13.84
 -6 -20 -8 -2.46 14.59
 -1 -21 -8 642.08 27.2
 3 -2 -8 518.51 24.68
 5 28 -8 66.56 15.61
 -3 -22 -7 538.4 25.02
 4 12 -7 161.85 13.65
 4 16 -6 233.17 14.83
 4 21 -5 5.82 11.01
 3 10 -4 96.6 11.92
 4 28 -4 115.92 13.78
 2 7 -2 2482 100.13
 -6 -7 -1 162.06 16.54
 2 11 -1 1427.6 58.36
 -5 -7 0 60.51 12.13
 -4 -8 0 114.22 13.07
 -3 -8 0 288.83 15.66
 2 22 1 433.17 20.69
 2 32 2 5.84 8.82
 -7 10 3 4.95 14.64
 -4 1 3 8.64 11.8
 -6 9 4 67.21 14.07
 1 32 4 49.96 8.04
 -6 14 5 53.54 13.83
 -7 29 6 -8.68 14.7
 -6 20 6 9.81 14.06
 -4 14 6 295.36 16.61
 -4 30 8 -0.48 9.78
 -3 32 8 -0.78 7.95
 4 -17 -30 9.39 13.96
 5 -9 -28 0 15.37
 5 -6 -22 -6.28 13.6
 -4 -34 -21 -7.35 13.92
 5 -5 -21 21.84 13.65
 5 -4 -20 25.89 13.69
 6 10 -19 4.16 14.95
 -3 -33 -18 16.66 11.93
 -4 -32 -17 14.79 13.23
 5 0 -17 30.73 14.02
 6 17 -16 11.05 15.43
 1 -24 -15 7.11 4.19
 6 20 -15 3.78 15.1
 2 -16 -12 885.29 36.91
 5 17 -10 128.21 14.48
 -2 -24 -9 690.68 29.84
 5 21 -9 57.75 13.41
 -5 -22 -8 82.92 14.52
 5 27 -8 4.98 14.47
 5 38 -7 45.17 14.78
 5 39 -7 -5.17 15.45
 5 40 -7 16.43 14.01
 5 41 -7 9.01 15.28
 5 42 -7 4.29 15.1
 5 43 -7 4.09 15.29
 5 44 -7 4.64 14.44
 5 45 -7 -9.95 14.84
 5 46 -7 14.67 15.66
 4 27 -4 2.19 12.22
 3 14 -3 318.23 17.82
 3 19 -2 41.32 12.29
 -7 -3 -1 -8.89 15.45
 3 26 -1 815.25 35.56
 -7 3 1 41.91 15.21
 -5 -4 1 38.11 12.08
 -1 -1 1 33.85 5.91
 -5 -1 2 -3.35 11.8
 -7 15 4 6.94 14.62
 -3 5 4 1751.66 71.63
 -2 7 4 1054.81 43.29
 -7 21 5 0 14.38
 -4 9 5 29.36 11.55
 -5 16 6 69.11 12.63
 -6 29 7 46.1 14.39
 -5 23 7 2.01 11.47
 4 -17 -29 21.98 13.2
 5 -9 -27 11.96 15.14
 3 -22 -25 25.32 10.35
 4 -16 -25 11.12 11.76
 5 -7 -23 5.82 14.12
 3 -20 -21 1.66 9.84
 -3 -34 -20 5.52 12.26
 6 8 -20 -1.44 15.67
 -4 -33 -19 0.86 13.47
 5 -3 -19 39.49 14.04
 6 14 -17 51.38 15.48
 4 -7 -15 339.09 18.55
 -3 -30 -14 11.49 12.18
 3 -13 -14 19.87 8.99
 5 5 -14 33.31 13.16
 6 23 -14 0 15.44
 3 -10 -12 -0.46 8.56
 5 10 -12 19.56 12.21
 -3 -27 -11 30.97 10.14
 5 13 -11 6.06 11.81
 2 -13 -10 8.44 7.74
 -6 -21 -9 41.69 14.32
 4 5 -9 538.68 25.65
 -4 -23 -8 23.48 10.96
 4 8 -8 9.64 10.58
 5 26 -8 139.54 15.96
 -2 -21 -7 321.52 16.78
 5 36 -7 91.61 16.66
 5 37 -7 6.76 15.64
 5 47 -7 2.97 15.65
 -4 -20 -6 4.71 9.96
 2 -5 -6 0.94 6.81
 3 3 -6 202.01 14.02
 -6 -15 -5 1.99 14.46
 3 6 -5 4.1 10.33
 4 20 -5 48.69 12.83
 -6 -13 -4 3.78 13.89
 -6 -11 -3 10.01 13.67
 4 41 -3 22.25 14.85
 4 42 -3 11.62 14.98
 4 43 -3 10.59 14.14
 4 44 -3 6.14 13.63
 -6 -9 -2 85.52 14.54
 -5 -9 -1 25.33 12.29
 -7 0 0 61.67 15.25
 -6 -4 0 16.36 13.18
 -1 -4 0 9.61 6.77
 3 40 0 92.32 12.09
 3 41 0 30.97 11.89
 3 42 0 14.04 12.02
 3 43 0 47.11 13.13
 3 44 0 1.23 12.9
 3 45 0 30.35 13.17
 -6 -1 1 0.8 12.37
 -4 -5 1 1246.14 53.01
 -3 -5 1 110.22 10.65
 -6 2 2 173.92 15.87
 -3 -2 2 1550.62 63.75
 2 31 2 49.52 9.46
 -2 3 3 1067.26 43.88
 -4 5 4 8.88 12.16
 -5 11 5 14.66 11.67
 -6 21 6 71.2 15.02
 -6 30 7 0.94 13.98
 -4 21 7 278.86 16.05
 -4 31 8 243.3 15.14
 4 -17 -28 8.49 12.67
 -3 -35 -23 -2.91 13.05
 -5 -32 -20 -0.4 15.68
 4 -13 -20 -1.45 11.63
 4 -12 -19 169.5 14.77
 -5 -31 -18 30 15.18
 4 -11 -18 0 11.68
 5 -2 -18 -0.69 13.89
 -1 -30 -16 2.63 7.29
 1 -25 -16 11.19 4.23
 5 1 -16 -10.99 13.8
 6 16 -16 19.32 14.98
 -5 -29 -15 -6.55 13.97
 6 19 -15 53.98 15.32
 1 -23 -14 35.59 4.54
 -3 -29 -13 18.76 11.61
 4 -4 -13 38.55 11.56
 5 7 -13 63.51 13.63
 -3 -28 -12 73.45 11.6
 4 -2 -12 339.77 19.4
 -1 -25 -11 -0.47 6.26
 4 0 -11 602.6 28.19
 -6 -22 -10 22.96 14.36
 5 16 -10 0.46 13.05
 -5 -23 -9 5.22 14.25
 5 20 -9 30.89 13.38
 -6 -18 -7 10.77 13.43
 4 11 -7 70.89 11.81
 5 34 -7 23.73 14.8
 5 35 -7 8.09 14.34
 4 15 -6 121.32 12.54
 -5 -17 -5 159.59 15.09
 4 38 -3 76.41 14.44
 4 39 -3 9.4 13.79
 4 40 -3 37.66 14.45
 4 45 -3 16.93 14.3
 4 46 -3 9.53 14.35
 4 47 -3 -4.04 14.07
 -5 -11 -2 22.16 11.67
 -4 -10 -1 261.95 17.32
 -2 -9 -1 498.8 22.04
 3 25 -1 25.17 10.7
 1 6 0 363.52 16.42
 3 38 0 111.5 12.43
 3 39 0 -3.48 11.1
 3 46 0 22.07 13.46
 3 47 0 13.25 13.66
 -7 11 3 6.62 14.68
 -5 3 3 115.76 12.99
 -7 16 4 21.39 14.89
 -6 10 4 68 14.56
 1 31 4 95.24 8.83
 -7 22 5 30.34 15.32
 -6 15 5 96.37 14.92
 0 25 5 24.54 5.05
 -3 15 6 398.25 19.47
 -6 31 7 78.26 14.92
 -5 24 7 190.64 15.01
 -4 32 8 11.33 10.53
 -3 33 8 13.16 7.97
 3 -23 -29 -0.68 9.97
 5 -10 -29 0 16.2
 4 -17 -27 -3.88 12.23
 2 -27 -26 9.26 8.74
 5 -9 -26 4.18 14.34
 -2 -35 -24 -3.77 10.68
 5 -8 -24 1.48 13.99
 2 -26 -23 10.83 8.04
 -4 -34 -22 4.08 14.41
 4 -14 -21 42.71 12.11
 6 6 -21 5.83 14.69
 6 9 -19 7.03 15.8
 2 -22 -17 1.97 6.69
 4 -10 -17 71.23 11.95
 6 13 -17 6.23 15.12
 2 -21 -16 126.6 9.12
 6 18 -15 -0.52 14.96
 6 22 -14 -1.63 14.72
 6 26 -13 0 13.47
 -6 -24 -12 47.48 15.93
 -6 -23 -11 -4.85 14.02
 5 12 -11 16.49 12.23
 -5 -24 -10 37.15 14.56
 4 2 -10 434.31 22.36
 -4 -24 -9 132.75 13.32
 -3 -23 -8 71.55 10.65
 5 25 -8 2.2 13.24
 -5 -20 -7 2.49 13.2
 3 0 -7 247.98 15.1
 5 33 -7 4.38 16.05
 -4 -18 -5 -3.98 11.17
 4 19 -5 37.65 11.55
 -5 -15 -4 89.53 12.96
 2 0 -4 465.82 20.65
 -5 -13 -3 15.73 12.7
 4 36 -3 77.77 13.79
 4 37 -3 -5.89 12.74
 4 48 -3 29.9 14.1
 4 49 -3 10.89 14.13
 3 18 -2 -2.6 11.11
 -7 -2 -1 73.15 16.27
 -6 -6 -1 -1.52 14.12
 -3 -10 -1 154.29 12.41
 -5 -6 0 2.34 11.56
 3 36 0 142.93 13.05
 3 37 0 -3.3 10.98
 3 48 0 47.32 14.39
 3 49 0 0.14 13.66
 -7 4 1 -1.56 14.8
 1 10 1 381.87 16.83
 2 21 1 42.7 9.61
 2 30 2 6.71 8.92
 -7 23 5 -3.95 14.46
 -3 10 5 54.75 9.86
 -2 12 5 1460.51 59.33
 -6 22 6 -8.31 13.79
 -5 17 6 67.35 11.87
 -4 15 6 138.69 12.04
 -3 22 7 292.14 15.14
 3 -23 -28 8.9 10.66
 5 -10 -28 2.48 15.49
 4 -16 -24 -7.75 12.11
 -2 -34 -21 1.36 10.13
 5 -6 -21 10.27 13.83
 5 -5 -20 28.68 13.98
 6 7 -20 28.58 16.38
 -2 -33 -19 77.86 10.72
 -1 -32 -19 7.96 7.58
 5 -1 -17 -3.99 14.64
 4 -9 -16 72.92 11.39
 6 15 -16 1.06 14.72
 2 -20 -15 17.61 7.03
 -5 -28 -14 15.25 13.84
 4 -6 -14 9.41 11.42
 6 21 -14 44.4 16.13
 -5 -27 -13 20.87 13.7
 6 25 -13 5.38 14.65
 -5 -26 -12 -0.78 13.19
 5 9 -12 77.76 13
 -5 -25 -11 -0.2 14.33
 -2 -25 -10 1.87 8.4
 5 15 -10 56.93 13.48
 5 19 -9 106.54 14.34
 -6 -19 -8 88.88 15.41
 5 24 -8 182.21 16.83
 5 32 -7 2.93 14.22
 -4 -16 -4 204.84 15.22
 3 9 -4 534.36 25.04
 2 3 -3 1193.4 49
 3 13 -3 177.06 13.91
 4 35 -3 20.46 12.63
 4 50 -3 28.85 14.8
 -4 -12 -2 325.72 18.45
 3 24 -1 501.47 24.05
 -7 1 0 -0.14 14.39
 2 15 0 245.44 13.48
 3 35 0 17.32 10.75
 -5 -3 1 67.13 12.07
 -7 8 2 7.12 15.2
 -6 3 2 20.39 12.81
 -5 0 2 59.99 12.64
 -7 12 3 9.44 14.97
 1 21 3 379.01 17.15
 -7 17 4 11.76 15.04
 -6 16 5 30.31 13.92
 -4 10 5 287.39 17
 -2 18 6 4.67 7.09
 -4 22 7 41.62 9.98
 -2 26 7 705.32 29.54
 -4 33 8 116.5 12.12
 -3 34 8 75.33 8.63
 3 -23 -27 4.2 10.49
 4 -17 -26 -6.45 11.93
 5 -9 -25 28.9 14.65
 -3 -35 -24 1.58 13.67
 3 -22 -24 26.08 10.18
 -4 -34 -23 5.7 15.45
 4 -15 -22 21.19 11.51
 5 -7 -22 -4.81 13.32
 -5 -32 -21 -1.63 16.5
 -1 -33 -21 5.74 7.27
 6 5 -21 20.91 16.5
 -4 -33 -20 13.29 14.03
 5 -4 -19 13.15 13.48
 6 8 -19 6.33 15.77
 -4 -32 -18 9.27 13.49
 3 -18 -18 5.99 9.03
 6 10 -18 33.54 15.09
 -5 -30 -17 5.68 14.65
 3 -17 -17 23.07 8.84
 6 12 -17 45.5 15.3
 -2 -31 -16 0.65 10.24
 -4 -30 -15 13.73 13.05
 5 2 -15 131.16 15.14
 6 17 -15 46.64 16.32
 5 4 -14 77.41 13.63
 3 -12 -13 37.85 8.99
 5 6 -13 2.07 12.14
 -4 -25 -10 1.13 11.99
 3 -7 -10 196.74 13.77
 3 -5 -9 1.29 10.4
 4 4 -9 60.53 11.5
 4 7 -8 795.32 35.26
 -4 -21 -7 147.38 13.23
 4 10 -7 62.88 11.88
 5 31 -7 0 14.23
 4 14 -6 271.36 16.81
 -6 -14 -5 102.33 16.16
 -3 -18 -5 3.85 10.54
 -4 -14 -3 576.64 26.91
 4 33 -3 37.92 12.67
 4 34 -3 50.29 13.33
 4 51 -3 -3.19 14.42
 -6 -8 -2 1.9 13.63
 -3 -12 -2 48.28 10.58
 -6 -3 0 67.1 13.78
 -4 -7 0 667.54 31
 3 34 0 90.91 11.85
 -6 0 1 139.87 16.41
 2 29 2 2.7 9.15
 -4 2 3 733.59 33.07
 -3 2 3 701.64 30.63
 -6 11 4 5.66 13.18
 1 30 4 41.93 8.31
 -7 24 5 54.43 16.13
 -5 12 5 127.48 13.51
 -6 23 6 8.29 15.22
 -5 25 7 -0.91 11.7
 -4 34 8 -4.89 10.91
 5 -10 -27 14.9 14.93
 5 -8 -23 11.66 13.98
 -3 -34 -21 12.1 12.63
 6 6 -20 -0.08 16.19
 -5 -31 -19 16.55 15.62
 -3 -33 -19 17.92 12.45
 3 -19 -19 136.3 11.83
 2 -23 -18 51.06 7.85
 5 -3 -18 75.04 14.74
 3 -16 -16 106.44 10.17
 5 0 -16 36.21 14.25
 6 14 -16 35.95 15.18
 -1 -29 -15 177.65 10.48
 -4 -29 -14 60.32 13.69
 2 -19 -14 72.03 7.58
 6 20 -14 -9.25 14.87
 0 -25 -13 1.16 3.35
 6 24 -13 4.38 14.87
 -1 -26 -12 432.14 19.22
 -4 -26 -11 170.47 15.64
 3 -9 -11 355.02 18.1
 5 11 -11 33.1 13.42
 -6 -20 -9 7.03 14.08
 -3 -24 -9 44.87 10.41
 5 18 -9 0.41 12.73
 -5 -21 -8 -1.72 13.23
 5 23 -8 13.13 12.87
 2 -3 -5 80.17 8.06
 4 18 -5 28.25 11.31
 -6 -12 -4 118.91 15.93
 -3 -16 -4 107.89 12.04
 -6 -10 -3 31 14.69
 4 32 -3 4.24 12.37
 -7 -1 -1 -1.96 14.99
 -5 -8 -1 68.5 12.3
 2 10 -1 321.4 15.81
 -3 -7 0 250.07 14.75
 3 33 0 30.44 10.89
 -7 5 1 94.94 16.81
 -4 -1 2 165.16 14.58
 -2 0 2 107.65 8.55
 -7 13 3 3.7 14.71
 -5 4 3 -1.99 11.42
 -7 18 4 0.39 14.32
 -3 6 4 46.13 9.5
 -7 25 5 -4.02 14.86
 -5 18 6 20.81 11.91
 -3 35 8 2.53 7.64
 4 -18 -30 -5.46 13.9
 5 -10 -26 12.48 14.77
 -2 -35 -25 3.16 11.33
 2 -27 -25 11.56 8.21
 -1 -34 -24 -0.21 7.89
 1 -30 -24 1.01 5.25
 6 9 -18 5.49 15.51
 -2 -30 -15 13.73 10.15
 3 -15 -15 25.27 8.75
 4 -8 -15 0 10.73
 6 16 -15 6.88 16.37
 6 19 -14 84.3 16.46
 -4 -28 -13 0.36 13
 6 23 -13 10.04 15.61
 -4 -27 -12 17.46 12.92
 5 8 -12 5.14 12.47
 6 28 -12 0 13.22
 -2 -26 -11 120.83 10.44
 2 -15 -11 279.32 14.26
 4 -1 -11 -2.74 10.97
 -6 -21 -10 29.75 14.26
 5 14 -10 6.16 12.15
 3 -3 -8 72.13 11.4
 5 22 -8 104.59 13.98
 -6 -17 -7 68.21 14.87
 3 2 -6 107.51 11.85
 -5 -16 -5 11.57 12.78
 3 5 -5 1312.07 54.7
 4 23 -4 4.42 12.19
 -3 -14 -3 26.62 11.62
 4 31 -3 34.81 12.18
 -5 -10 -2 255.95 17.32
 -2 -11 -2 6.87 7.46
 1 -1 -2 39.97 6.56
 2 6 -2 -1.96 7.63
 3 17 -2 174.39 14.13
 -6 -5 -1 128.57 15.52
 3 23 -1 -2.39 11.06
 -7 2 0 39.46 14.86
 -2 -6 0 165.59 10.27
 3 32 0 23.95 10.89
 -4 -4 1 15.32 11.64
 2 20 1 203.03 12.67
 -7 9 2 56.36 17.11
 -6 4 2 49.26 13.59
 2 28 2 140.8 11.96
 -6 12 4 142.82 16.36
 -5 8 4 4.62 11.32
 -7 26 5 34.8 14.88
 -6 17 5 121.26 15.68
 -6 24 6 -0.52 14.39
 -4 16 6 278.74 16.2
 -3 16 6 35.14 10.02
 0 42 6 17.6 6.35
 0 43 6 66.06 7.13
 -5 26 7 160.02 14.74
 -4 23 7 73.19 11.11
 -3 23 7 114.49 9.69
 -4 35 8 29.19 11.24
 -3 36 8 198.97 11.97
 5 -11 -30 4.62 17.03
 4 -18 -29 -3.23 13.17
 5 -11 -29 -3.62 16.63
 3 -23 -26 1.75 10.33
 4 -17 -25 5.35 11.67
 6 3 -22 7.77 15.29
 6 4 -21 0.01 15.22
 3 -20 -20 0.13 9.58
 4 -13 -19 0 10.87
 6 7 -19 12.57 15.97
 4 -12 -18 123.6 13.15
 -4 -31 -17 2.17 13.48
 1 -26 -17 141.34 7.35
 5 -2 -17 17.04 14.3
 -3 -31 -16 73.63 12.71
 6 13 -16 -4.77 14.61
 -1 -28 -14 51.99 7.06
 -1 -27 -13 83.23 7.79
 4 -5 -13 147.01 13.03
 6 22 -13 3.24 14.96
 -6 -23 -12 -1.4 13.99
 6 27 -12 11.41 14.78
 -6 -22 -11 18.01 14.57
 4 1 -10 1.54 10.79
 -5 -22 -9 69.35 14.22
 5 17 -9 80.35 13.16
 -4 -22 -8 28.65 11.13
 -2 -22 -8 399.83 19.2
 -3 -21 -7 68.42 10.46
 -6 -15 -6 4.31 14.35
 4 13 -6 19.6 11.12
 5 42 -6 7.29 14.6
 5 43 -6 14.93 14.59
 5 44 -6 3.43 14.65
 -5 -14 -4 4.56 11.98
 -5 -12 -3 77.76 12.56
 3 12 -3 464.08 22.64
 -1 -9 -2 1176.53 47.8
 -4 -9 -1 277.16 17.13
 -6 -2 0 47.7 13.55
 -5 -5 0 32.24 12.68
 -3 -4 1 422.5 20.58
 -2 -3 1 524.4 23.02
 -5 1 2 0 11.55
 -3 -1 2 5.31 9.14
 -7 14 3 3.5 14.84
 -6 8 3 66.57 13.32
 -7 19 4 15.92 14.58
 1 29 4 20.65 8.41
 -5 13 5 29.16 11.55
 -4 11 5 6.21 10.02
 0 41 6 40.89 6.39
 -5 27 7 2.7 12.28
 4 -18 -28 0.49 12.7
 5 -11 -28 6.67 15.58
 5 -8 -22 6.58 13.38
 -4 -33 -21 23.23 14.75
 5 -7 -21 21.05 13.53
 -5 -31 -20 9.09 16.43
 4 -14 -20 74.94 12.5
 5 -6 -20 -11.09 13.43
 6 5 -20 17.2 15.51
 -4 -32 -19 10.57 13.95
 2 -24 -19 41.59 8.06
 5 -5 -19 101.57 15.09
 -5 -30 -18 -1.43 15.29
 4 -11 -17 9.5 10.9
 -5 -28 -15 21.88 13.83
 0 -27 -15 2.67 3.56
 5 1 -15 -0.14 14.1
 6 15 -15 23.01 15.86
 -2 -29 -14 119.57 11.06
 6 18 -14 -4.77 15.72
 1 -22 -13 36.34 4.39
 5 5 -13 88.41 13.98
 -2 -27 -12 91.03 10.05
 3 -11 -12 50.69 9.2
 6 26 -12 28.49 15.22
 5 10 -11 4.03 12.29
 -5 -23 -10 29.31 14.46
 -3 -25 -10 9.27 10.18
 5 13 -10 -0.46 12.96
 -6 -18 -8 -0.34 14.36
 4 6 -8 10.36 10.9
 5 21 -8 14.3 13.19
 -5 -19 -7 -1.78 12.69
 -1 -19 -7 525.6 22.63
 3 -1 -7 45.74 11.07
 4 9 -7 249.55 16.6
 5 27 -7 1.34 15.55
 5 38 -6 38.76 15.49
 5 39 -6 -3.92 14.58
 5 40 -6 16.48 15.59
 5 41 -6 11.38 14.54
 5 45 -6 11.56 15.52
 5 46 -6 21.06 14.99
 5 47 -6 7.92 15.08
 5 48 -6 4.77 15.92
 -2 -17 -5 600.05 26.36
 3 8 -4 142.38 12.71
 4 22 -4 321.84 18.73
 4 30 -3 8.61 12.51
 -6 -7 -2 172.59 16.7
 -7 0 -1 92.65 16.36
 3 22 -1 451.79 22.84
 2 14 0 1414.29 58.01
 3 31 0 61.13 10.93
 -6 1 1 5.83 13.22
 -5 -2 1 54.64 12.79
 -7 10 2 5.37 15.09
 -7 27 5 7.24 15.69
 -6 18 5 -0.57 14.31
 -3 11 5 302.33 16.46
 -6 25 6 6.95 14.8
 -5 19 6 53.57 11.54
 0 40 6 104.36 7.68
 -3 37 8 4.17 8.17
 4 -18 -27 10.02 12.25
 5 -11 -27 -6.51 14.88
 5 -10 -25 1.33 13.81
 3 -22 -23 34.59 10.19
 -3 -34 -22 12.7 13.33
 -2 -34 -22 8.81 10.62
 4 -15 -21 17.93 11.74
 6 6 -19 -0.8 14.74
 -2 -32 -18 5.23 10.63
 5 -4 -18 10.98 14.01
 6 8 -18 18.66 15.07
 5 -1 -16 16.29 13.79
 6 12 -16 43.87 14.91
 -3 -30 -15 -7.56 11.94
 -5 -27 -14 5.98 13.55
 3 -14 -14 89.28 9.95
 4 -7 -14 183.04 14.14
 -2 -28 -13 -2.24 9.03
 2 -18 -13 1.82 6.58
 6 21 -13 49.21 16.12
 5 7 -12 129.24 14.13
 -5 -24 -11 4.22 13.57
 1 -18 -10 -0.13 4.88
 -1 -22 -9 2.57 7.29
 4 3 -9 218.56 15.53
 2 -10 -8 935.35 38.86
 5 26 -7 140.44 16
 5 36 -6 50.92 16.04
 5 37 -6 -6.11 14.63
 -6 -13 -5 6.14 14.65
 -4 -17 -5 107.66 12.23
 -6 -11 -4 4.27 15.95
 -2 -15 -4 355.86 17.27
 -6 -9 -3 43.31 14.27
 -2 -13 -3 8.71 7.88
 4 29 -3 38.06 11.85
 -4 -11 -2 21.01 11.88
 3 16 -2 223.16 15.1
 1 2 -1 272.5 12.94
 -7 3 0 26.58 15.09
 3 30 0 42.37 11.04
 2 27 2 70.32 10.87
 -5 5 3 371.78 20.5
 -4 3 3 103.27 13.18
 -2 4 3 -1.05 7.49
 -7 20 4 9.25 15.57
 -6 13 4 9.17 13.56
 -5 9 4 306.27 18.79
 -2 8 4 258.77 12.61
 -7 28 5 26.58 15.22
 -6 26 6 9.5 14.73
 -4 17 6 190.74 13.49
 0 39 6 28.85 6.07
 -5 28 7 61.6 13.41
 -4 24 7 63.51 10.63
 -2 27 7 188.82 10.29
 3 -23 -25 3.85 10.14
 4 -17 -24 29.27 12.04
 5 -9 -23 7.6 13.74
 -4 -33 -22 21.42 15.01
 6 2 -22 -8.39 15.7
 6 3 -21 10.22 15.4
 -3 -32 -18 2.66 12.22
 -4 -30 -16 -3.67 13.09
 4 -10 -16 3.8 10.39
 6 14 -15 8.99 16.68
 0 -26 -14 236.36 10.36
 6 17 -14 79.02 15.73
 -5 -26 -13 22.66 13.82
 -5 -25 -12 6.2 13.58
 6 25 -12 -0.81 15.09
 -3 -26 -11 34.86 10.49
 -6 -19 -9 65.17 14.72
 -4 -23 -9 19.74 11.35
 5 16 -9 107.77 13.86
 -5 -20 -8 21.41 15.18
 5 20 -8 30.33 13.4
 2 -8 -7 415.44 18.74
 1 -11 -6 313.57 13.55
 4 12 -6 336.81 18.99
 5 34 -6 11.54 14.8
 5 35 -6 -5.9 16
 4 16 -5 304.2 17.91
 -4 -15 -4 49.09 11.02
 4 21 -4 11.58 11.53
 -4 -13 -3 10.75 11.02
 1 -4 -3 712.15 29.49
 4 28 -3 78.43 12.23
 -6 -4 -1 3.71 13.9
 -5 -7 -1 10.65 11.86
 -3 -9 -1 354.9 18.32
 -4 -6 0 8.24 13.7
 -6 5 2 30.71 12.95
 -7 15 3 14.25 15.25
 -6 9 3 6.4 13.4
 1 20 3 113.69 8.3
 -7 21 4 12.87 14.55
 -7 29 5 6.59 16.18
 -6 19 5 91.05 15.47
 -5 14 5 134.37 13.53
 -5 20 6 16.64 11.23
 -1 24 6 116.28 5.93
 -3 24 7 190.79 11.81
 4 -18 -26 0.6 11.82
 5 -11 -26 3.72 14.56
 2 -26 -22 37.94 8.22
 4 -16 -22 -0.28 11.35
 -5 -31 -21 9.59 16.6
 3 -21 -21 67.8 10.57
 -3 -33 -20 0.39 12.29
 -2 -33 -20 44.54 10.85
 6 4 -20 -3.25 15.32
 6 7 -18 1.03 15.5
 -5 -29 -17 9.03 15.04
 5 -3 -17 32.57 14.17
 6 11 -16 5.03 15.53
 5 0 -15 217.96 17.91
 -3 -28 -13 99.8 12.78
 5 4 -13 56.88 13.85
 6 20 -13 -0.7 15.18
 -3 -27 -12 21.54 10.47
 6 24 -12 41.03 16.15
 4 -2 -11 355.83 19.5
 5 9 -11 126.2 13.71
 -6 -20 -10 3.69 14.36
 5 12 -10 21.47 12.52
 -3 -22 -8 38.45 9.98
 -4 -20 -7 5.56 11.18
 1 -13 -7 2.22 4.28
 5 25 -7 -5.27 13.94
 5 33 -6 17.66 15.46
 -5 -9 -2 111.93 13.51
 -6 -1 0 7.53 13.81
 3 29 0 125.29 12.45
 -6 2 1 131.23 16.29
 2 19 1 5.74 8.92
 -7 11 2 12.06 16.03
 -5 2 2 53.85 11.95
 -4 0 2 772.44 34.39
 -1 3 2 289.04 13.55
 -3 3 3 369.86 18.31
 1 28 4 566.5 24.96
 -7 30 5 3.77 15.4
 -4 12 5 370.13 19.37
 -2 13 5 194.4 10.77
 -6 27 6 4.12 14.89
 -3 17 6 694.15 30.53
 -2 19 6 127.53 9.12
 0 38 6 159.61 8.99
 -5 29 7 -6.63 12.98
 5 -12 -30 13.04 17.46
 3 -24 -29 10.05 10.58
 5 -12 -29 9.5 16.44
 -1 -34 -25 13.09 8.59
 -3 -34 -23 11.75 13.5
 -4 -32 -20 10.22 14.06
 5 -7 -20 36.39 13.73
 -5 -30 -19 4.33 15.48
 6 5 -19 13.35 16.1
 -4 -31 -18 2.98 13.74
 -4 -29 -15 53.52 14
 4 -9 -15 139.4 12.78
 6 13 -15 6.15 16.72
 6 16 -14 4.41 15.11
 6 19 -13 82.88 16.72
 5 6 -12 7.05 12.74
 6 23 -12 10.42 15.31
 -6 -21 -11 29.61 14.89
 6 29 -11 0 14.98
 -4 -24 -10 158.89 14.58
 4 0 -10 643.43 29.5
 3 -6 -9 72.15 11.24
 5 15 -9 27.85 12.96
 4 5 -8 1177.68 50.31
 5 19 -8 23.25 13.28
 4 8 -7 7.86 12.03
 5 24 -7 162.53 15.94
 -6 -14 -6 83.79 15.87
 2 -6 -6 49.49 7.35
 3 1 -6 -5 10.09
 5 32 -6 -4.97 14.86
 -5 -15 -5 58.78 12.43
 3 4 -5 -1.61 9.58
 -5 -13 -4 1.24 11.86
 -5 -11 -3 15.7 12.18
 2 2 -3 151.53 10.44
 3 11 -3 69.69 11.15
 4 27 -3 7.76 11.53
 -6 -6 -2 -9.18 14.28
 4 42 -2 9.57 14.23
 4 43 -2 44.09 15
 4 44 -2 -0.57 14.12
 -7 1 -1 3.34 15.32
 2 9 -1 966.33 40.2
 -7 4 0 -1.88 15.28
 -5 -4 0 21.55 11.79
 -5 -1 1 28.24 12.25
 2 26 2 614.54 27.75
 -7 16 3 21.9 15.88
 -7 22 4 32.34 15.08
 -6 14 4 104.22 15.04
 -6 20 5 13.55 14.42
 -6 28 6 5.07 14.54
 -5 30 7 13.21 13.59
 -4 25 7 -1.6 10.12
 4 -19 -30 8.7 13.99
 5 -12 -28 2.81 15.66
 2 -27 -24 13.73 8.04
 -4 -33 -23 15.9 15.43
 6 0 -23 0.77 15.71
 5 -9 -22 -8.18 13.6
 6 1 -22 0.64 15.81
 5 -8 -21 18.37 13.84
 6 2 -21 14.47 15.76
 5 -6 -19 -8.03 13.88
 6 8 -17 9.97 14.84
 -5 -28 -16 13.49 14.67
 5 -2 -16 38.27 14.41
 -4 -28 -14 4.5 12.92
 3 -13 -13 27.45 8.92
 4 -6 -13 2.58 11.17
 -6 -22 -12 22.01 15.66
 -4 -25 -11 7.03 12.21
 6 28 -11 22.19 15.65
 -5 -21 -9 18.28 14.71
 -2 -23 -9 3.66 8.2
 -6 -17 -8 100.02 16.36
 3 -4 -8 178.99 13.33
 -5 -18 -7 1.36 12.69
 -2 -20 -7 17.01 9.59
 4 11 -6 34.7 11.45
 5 31 -6 19.85 16
 -6 -12 -5 136.8 17.76
 -3 -17 -5 143.26 12.85
 4 15 -5 42.83 11.21
 -6 -10 -4 77.1 15.23
 2 -1 -4 45.9 7.76
 3 7 -4 1153.05 48.58
 4 20 -4 72.7 11.92
 -6 -8 -3 2.67 14.88
 -3 -11 -2 32.33 10.44
 3 15 -2 76.47 12.04
 4 39 -2 1.9 13.73
 4 40 -2 35.8 14.48
 4 41 -2 49.93 14.8
 4 45 -2 27.54 14.68
 4 46 -2 3 14.13
 4 47 -2 2.37 14.31
 4 48 -2 -2.18 14.55
 -4 -8 -1 111.15 13.24
 -2 -8 -1 86.25 8.45
 -3 -6 0 89.01 11.17
 3 28 0 390.85 20.66
 -7 12 2 10.1 14.92
 -6 6 2 -2.05 13.21
 -6 10 3 108.59 15.69
 -5 6 3 -0.4 10.56
 -1 7 3 683 28.05
 2 41 3 42.73 10.59
 2 42 3 9.59 10.43
 2 43 3 28.78 10.78
 2 44 3 5.11 11.01
 2 45 3 15.73 11.66
 -5 10 4 13.92 11.9
 -5 15 5 91.28 12.71
 -5 21 6 31.75 11.54
 -4 18 6 9.98 9.75
 4 -19 -29 8.1 13.36
 2 -28 -28 14.1 9.25
 3 -24 -28 -1.83 10.86
 5 -12 -27 10.53 15.11
 4 -18 -25 1.51 11.87
 5 -11 -25 8.57 13.81
 -2 -34 -23 22.69 11.3
 4 -17 -23 53.06 12.49
 2 -25 -20 0 7.13
 6 3 -20 5.49 15.36
 4 -14 -19 118.27 13.51
 4 -13 -18 0.95 12
 5 -5 -18 99.11 15.19
 6 6 -18 -10.87 14.92
 -2 -31 -17 -0.55 10.53
 3 -18 -17 2.74 8.67
 6 10 -16 31.59 15.24
 -5 -27 -15 -5.57 14.28
 6 12 -15 13.93 15.12
 6 15 -14 30.83 15.48
 -4 -27 -13 24.16 12.97
 6 18 -13 -6.13 16.06
 -4 -26 -12 108.36 14.72
 6 22 -12 28.93 15.27
 3 -10 -11 242.55 14.32
 5 8 -11 -1.39 13.21
 6 27 -11 -5.91 15.53
 -5 -22 -10 13.02 14.75
 5 11 -10 22.8 12.5
 4 2 -9 105.26 12.37
 5 14 -9 99.45 13.74
 -4 -21 -8 151.34 13.6
 5 18 -8 3.15 12.55
 5 23 -7 -1.49 14.32
 -1 -17 -6 154.12 8.99
 5 30 -6 1.22 15.86
 1 -9 -5 535.53 22.18
 -3 -15 -4 336.64 18.47
 -3 -13 -3 30.83 10.92
 -1 -11 -3 4.72 5.22
 4 26 -3 189.69 14.96
 2 5 -2 2626.55 105.85
 4 37 -2 7.93 13.33
 4 38 -2 33.54 13.72
 4 49 -2 -10.58 14.74
 4 50 -2 11.48 14.74
 -6 -3 -1 66.14 14.82
 -5 -6 -1 10.74 12.03
 -7 5 0 57.86 15.97
 2 13 0 0.19 8.02
 -6 3 1 46.48 13.42
 -3 0 2 1800.66 73.59
 -7 17 3 43.68 16.33
 -4 4 3 275.05 17.19
 2 39 3 3.74 9.43
 2 40 3 54.2 10.59
 2 46 3 13.98 12.3
 -7 23 4 0.76 14.45
 -6 15 4 18.55 14.21
 -6 21 5 59.54 15.6
 -3 12 5 7.77 9.32
 0 24 5 246.43 11.14
 -6 29 6 43.78 14.62
 0 37 6 2.34 5.64
 -5 31 7 1.16 13.71
 -4 26 7 38.04 10.42
 -3 25 7 26.58 8.68
 4 -19 -28 4.97 12.9
 3 -24 -27 -0.99 10.58
 -4 -33 -24 3.05 16.36
 -3 -34 -24 5.68 13.96
 3 -23 -24 3.41 9.81
 5 -10 -23 31.54 14.16
 -1 -33 -22 30.65 8.06
 3 -22 -22 40.76 10.18
 -5 -30 -20 0.18 16.22
 4 -15 -20 5.63 10.48
 6 4 -19 12.72 14.98
 -5 -29 -18 20.84 15.57
 3 -19 -18 113.22 11.14
 4 -12 -17 125.7 13.36
 5 -4 -17 5.02 13.64
 3 -17 -16 0.7 8.61
 -5 -26 -14 44.7 14.63
 4 -8 -14 37.23 10.86
 5 3 -13 61.71 14.19
 2 -17 -12 266.05 13.48
 6 21 -12 25.89 15.07
 -5 -23 -11 17.28 13.87
 6 26 -11 65.46 16.37
 -6 -18 -9 10.27 15.44
 -3 -23 -9 29.29 10.22
 3 -2 -7 216.42 14.66
 4 25 -3 7.46 11.69
 -4 -10 -2 288.96 17.39
 4 36 -2 52.75 13.61
 -7 2 -1 63.74 16.02
 -6 0 0 50.76 13.78
 3 27 0 35.43 10.82
 -3 -3 1 -2.84 9.55
 1 9 1 6779.63 270.42
 2 25 2 -2.68 9.94
 2 38 3 115.8 11.51
 -7 24 4 41.57 15.36
 -4 13 5 55.58 10.58
 -1 17 5 479.81 19.79
 -6 30 6 0.66 14.15
 -5 22 6 134.19 13.48
 -5 32 7 4.75 13.6
 -2 28 7 310.36 14.31
 5 -12 -26 -4.67 14.29
 0 -32 -23 -0.5 2.76
 6 -1 -23 3.57 17.14
 6 0 -22 -3.75 15.7
 -4 -32 -21 -0.54 14.63
 -3 -33 -21 7.77 13.18
 4 -16 -21 13.31 11.59
 6 1 -21 -4.48 15.56
 -3 -32 -19 -4.15 12.45
 3 -20 -19 15.29 9.61
 6 7 -17 10.23 15.78
 4 -11 -16 19.42 10.82
 3 -16 -15 73.67 9.71
 5 -1 -15 2.49 14.79
 6 14 -14 10.85 14.93
 -5 -25 -13 -2.53 13.75
 6 17 -13 67.73 16.27
 -5 -24 -12 1.13 13.59
 5 5 -12 169.86 15.42
 4 -3 -11 12.4 11.4
 6 25 -11 3.25 15.67
 -6 -19 -10 44.04 14.78
 2 -14 -10 58.23 8.29
 5 10 -10 22 12.41
 -5 -19 -8 6.04 13.34
 4 4 -8 32.77 11.36
 5 17 -8 31.21 12.45
 -3 -20 -7 201.77 13.67
 4 7 -7 236.06 17.07
 5 22 -7 79.66 14.09
 -5 -16 -6 44.18 13.06
 -4 -16 -5 79.74 12.47
 4 14 -5 429.07 22.1
 -4 -12 -3 431.67 21.72
 3 10 -3 989.97 42.24
 -6 -5 -2 185.88 17.09
 -5 -8 -2 35.3 12.36
 4 34 -2 20.55 12.32
 4 35 -2 33.92 13.87
 -5 -3 0 4.27 12.2
 -4 -5 0 911.22 40.36
 -7 9 1 42.93 15.55
 -5 0 1 171.61 14.95
 3 43 1 91.65 13.82
 3 44 1 0 12.9
 -7 13 2 1.11 14.72
 -5 3 2 18.33 11.79
 -4 1 2 193.35 15.73
 -2 1 2 233.83 12.13
 -7 18 3 12.15 16.23
 -6 11 3 -0.44 13.34
 2 37 3 0.99 9.78
 -5 11 4 102.23 13.08
 1 27 4 9.9 7.96
 -6 22 5 31.17 15.17
 -5 16 5 42.06 11.7
 -6 31 6 58.05 15.62
 -4 19 6 288.13 16.48
 -3 18 6 4.97 9.7
 5 -13 -30 3.31 17.33
 5 -13 -29 0.52 16.34
 2 -28 -27 10.78 8.71
 4 -19 -27 -1.44 12.32
 -1 -34 -26 1.91 8.79
 4 -18 -24 8.46 11.82
 -5 -30 -21 -6.43 17.06
 5 -9 -21 8.61 13.38
 -1 -32 -20 1.87 7.97
 5 -8 -20 16.52 13.91
 6 2 -20 9.18 15.62
 -4 -31 -19 3.54 14.06
 5 -7 -19 71.49 14.5
 6 5 -18 -0.58 15.73
 -3 -30 -16 3.09 11.6
 5 -3 -16 61.26 14.42
 6 11 -15 -5.55 14.96
 6 20 -12 -3.88 15.86
 -6 -20 -11 12.5 14.58
 5 7 -11 231.12 17.29
 -2 -24 -10 609.7 27.04
 -1 -23 -10 65.7 7.31
 4 -1 -10 5.58 10.87
 6 31 -10 -5.2 15.1
 -4 -22 -9 102.12 12.55
 5 13 -9 8.12 12.8
 -6 -16 -8 3.66 14.4
 -6 -13 -6 0.42 14.58
 4 10 -6 270.79 17.37
 -6 -11 -5 9.5 14.74
 -5 -14 -5 28.38 12.85
 -1 -15 -5 5.11 5.91
 2 -4 -5 1061.49 43.7
 5 39 -5 1.57 15.67
 5 40 -5 12.33 14.95
 5 41 -5 26.87 14.91
 5 42 -5 -0.12 15.74
 5 43 -5 30.13 15.96
 5 44 -5 -7.63 15.91
 5 45 -5 28.49 15.18
 5 46 -5 7.14 14.85
 5 47 -5 12.4 15.52
 5 48 -5 10.71 16.19
 -4 -14 -4 503.83 24.49
 -1 -13 -4 75.78 6.61
 -6 -7 -3 98.49 15.85
 -5 -10 -3 71.3 12.78
 3 14 -2 941.04 40.51
 4 33 -2 132.61 14.11
 -7 3 -1 6.53 15.1
 -1 -6 -1 69.29 7.57
 -7 6 0 10.11 16.09
 -2 -5 0 805.67 33.88
 1 5 0 8654.51 344.99
 3 26 0 564.91 26.37
 3 40 1 64.6 12.27
 3 41 1 93.49 12.88
 3 42 1 11.88 11.92
 3 45 1 48.32 13.81
 3 46 1 23.09 13.68
 3 47 1 18.52 13.79
 -3 4 3 259.74 15.16
 1 19 3 393.62 17.55
 2 36 3 227.13 14.18
 -7 25 4 3.29 15.65
 -6 16 4 60.3 14.73
 -6 32 6 1.84 14.72
 -5 23 6 7.44 11.5
 0 36 6 157.73 8.7
 -5 33 7 -4.4 13.9
 -4 27 7 33.9 10.47
 -3 26 7 107.61 9.95
 5 -13 -28 0.15 15.76
 3 -24 -26 9.89 10.51
 -2 -34 -24 9.08 11.77
 5 -10 -22 27.93 13.73
 -2 -33 -21 43.86 11.27
 -5 -29 -19 16.08 16.01
 -2 -32 -19 -0.8 10.66
 6 3 -19 15.09 14.97
 5 -6 -18 0 13.68
 -4 -29 -16 29.75 13.58
 -2 -30 -16 20.67 10.79
 4 -10 -15 5.86 10.25
 6 13 -14 -3.54 16.6
 5 2 -13 104.36 13.66
 6 16 -13 5.68 15.21
 -6 -21 -12 -2.1 14.55
 3 -12 -12 -2.83 8.52
 6 24 -11 55.57 15.77
 -3 -24 -10 7.13 10.49
 6 30 -10 6.19 15.57
 -5 -20 -9 10.92 14.43
 4 1 -9 9.3 10.88
 -4 -19 -7 232.4 15.93
 5 21 -7 -3.21 12.73
 3 3 -5 664.91 29.61
 5 37 -5 -6.06 15.79
 5 38 -5 24.19 16.14
 5 49 -5 -9.57 15.5
 5 50 -5 2.41 15.8
 -6 -9 -4 24.76 14.39
 -5 -12 -4 6.41 11.8
 4 18 -4 18.47 12.52
 -2 -10 -2 1441.86 58.95
 4 32 -2 -2.72 12.66
 -6 -2 -1 -2.56 13.55
 -3 -8 -1 458.39 22
 -6 1 0 2.95 13.15
 -7 10 1 8.29 15.39
 -6 4 1 64.24 13.43
 -2 -2 1 376.35 17.64
 3 38 1 48.66 11.81
 3 39 1 24.87 11.78
 3 48 1 18.65 14.04
 -7 14 2 3.35 15.07
 2 24 2 714.11 31.28
 -7 19 3 21.25 16.11
 2 35 3 36.19 9.81
 -7 26 4 37.43 15.56
 -4 9 4 0 10.95
 -6 23 5 27.91 16.01
 -5 34 7 33.45 14.06
 4 -19 -26 4.71 12.33
 5 -12 -25 6.49 14.26
 -4 -32 -22 8.23 14.8
 6 -1 -22 1.66 15.71
 3 -21 -20 76.78 10.8
 1 -27 -18 -2.85 4.4
 6 6 -17 -4.24 15.87
 -5 -27 -16 5.56 14.44
 -3 -29 -15 49.66 12.62
 6 10 -15 18.37 15.55
 3 -15 -14 242.91 14.27
 5 0 -14 199.34 15.93
 4 -7 -13 90.62 12.55
 5 4 -12 36.25 13.54
 6 19 -12 41.02 15.63
 6 23 -11 0.65 16.26
 -4 -23 -10 -1.87 11.43
 6 29 -10 0.55 15.28
 -6 -17 -9 69.12 15.21
 5 16 -8 88.23 14.23
 3 0 -6 269.57 15.75
 5 26 -6 107.63 16.46
 5 35 -5 8.6 15.05
 5 36 -5 21.05 16.07
 3 6 -4 28.56 10.28
 -5 -5 -1 37.45 12.54
 -4 -7 -1 375 20.33
 3 25 0 23.19 11.28
 3 37 1 -1.54 10.71
 -7 20 3 6.24 14.63
 -6 12 3 141.71 16.53
 -4 5 3 142.09 13.97
 -2 5 3 1495.2 60.8
 -7 27 4 7.88 15.97
 -6 17 4 32.4 14.52
 -5 12 4 28.03 12.55
 -5 17 5 193.64 14.67
 -4 14 5 441.69 21.7
 -3 13 5 51.42 9.95
 -2 14 5 1766.36 71.47
 -2 20 6 45.83 7.74
 -4 28 7 12.71 10.44
 5 -13 -27 4.43 15.2
 6 -3 -24 0 14.94
 3 -23 -23 4.67 9.82
 5 -11 -23 9.77 13.38
 6 -2 -23 17.28 16.45
 -3 -33 -22 1.7 13.55
 6 0 -21 1.66 16.16
 6 1 -20 10.69 14.98
 -4 -30 -18 -9.87 13.93
 6 4 -18 8.17 15.8
 -1 -30 -17 9.87 8.22
 5 -5 -17 68.98 14.99
 2 -22 -16 9.78 6.65
 -4 -28 -15 6.93 13.26
 5 -2 -15 133.44 15.54
 6 12 -14 6.58 14.99
 6 15 -13 17.26 15.89
 1 -21 -12 215.26 9.77
 6 18 -12 0.21 15.32
 -4 -24 -11 164.94 15.02
 -3 -25 -11 5.61 10.18
 -2 -25 -11 -1.75 9.04
 6 22 -11 32.79 15.64
 -5 -21 -10 76.88 15.08
 5 9 -10 119.16 14.05
 6 28 -10 30.2 15.39
 3 -7 -9 7.35 10.59
 5 12 -9 72.89 13.02
 -2 -21 -8 311.65 16.51
 -1 -20 -8 0 7.24
 -6 -14 -7 33.92 13.88
 4 6 -7 23.7 12.15
 5 20 -7 29.51 13
 -2 -16 -5 78.02 9.42
 4 13 -5 58.83 11.7
 5 34 -5 8.91 15.57
 -6 -4 -2 17.92 13.61
 4 31 -2 115.53 14.07
 -7 4 -1 3.39 15.2
 2 8 -1 3.56 7.53
 -7 7 0 49.73 15.47
 -1 0 1 109.09 7.41
 3 36 1 97.17 12.1
 -7 15 2 36.31 16.3
 -5 4 2 104.16 13.21
 2 34 3 95.72 10.59
 1 26 4 973.37 40.41
 -6 24 5 50.65 15.69
 -5 24 6 152.59 14.58
 -4 20 6 67.11 10.92
 2 -28 -26 2.43 8.18
 -2 -34 -25 4.26 12.07
 -4 -32 -23 -2.57 15.62
 2 -27 -23 10.91 7.87
 -5 -29 -20 13.33 16.17
 -4 -31 -20 1.46 14.37
 4 -15 -19 -0.27 11.71
 6 2 -19 8.71 14.63
 -5 -28 -18 -3.23 15.38
 -3 -31 -18 33.15 12.94
 4 -14 -18 93.06 12.94
 2 -23 -17 24.33 6.81
 -5 -26 -15 42.8 14.8
 -2 -29 -15 26.75 10.42
 2 -21 -15 82.93 8.09
 -4 -27 -14 31.65 13.47
 4 -9 -14 197.93 14.52
 -4 -26 -13 16.5 13.3
 -3 -27 -13 6.65 11.33
 -4 -25 -12 -0.28 13.12
 -3 -26 -12 102.6 12.03
 -5 -22 -11 7.35 13.96
 5 6 -11 -7.38 12.32
 -6 -18 -10 -2.03 14.71
 6 27 -10 16.46 15.54
 -4 -20 -8 -4.6 11.22
 -3 -21 -8 245.95 14.99
 3 -5 -8 93.64 11.8
 4 3 -8 522.95 25.57
 5 15 -8 1.17 12.34
 -6 -12 -6 105.39 17.57
 -5 -15 -6 29.63 13.15
 -4 -17 -6 233.94 16.49
 4 9 -6 193.64 15.52
 5 25 -6 4.46 13.6
 5 33 -5 51.26 16.07
 -2 -14 -4 824.02 34.84
 4 17 -4 4.73 10.89
 -6 -6 -3 1.48 14.33
 -2 -12 -3 1805.12 73.32
 3 9 -3 275.42 16
 -5 -7 -2 161.49 14.36
 -3 -10 -2 13.16 10.24
 4 30 -2 6.96 11.82
 -6 -1 -1 7.37 13.34
 3 18 -1 5.89 11.27
 -5 -2 0 239.5 16.52
 -3 -5 0 908.08 38.78
 -1 -3 0 214.27 11.15
 2 12 0 673.12 28.97
 -7 11 1 21.6 15.51
 -6 5 1 73.94 15.24
 -5 1 1 27.08 11.95
 3 35 1 36.08 11.01
 -4 2 2 363.09 20.22
 -3 1 2 4.15 8.97
 -7 21 3 13.45 15.02
 -6 13 3 7.7 13.66
 -7 28 4 10.92 15.96
 -6 18 4 -4.08 14.46
 -3 19 6 527.33 24.23
 0 35 6 62.68 6.02
 -4 29 7 109.35 11.84
 -3 27 7 111.82 10.21
 -2 29 7 134.54 8.49
 5 -14 -30 -0.87 17.42
 4 -20 -29 -5.64 13.44
 1 -31 -27 2.49 4.8
 5 -13 -26 4.65 14.53
 3 -24 -25 29.63 10.24
 4 -19 -25 13.34 12.09
 5 -12 -24 16.9 13.71
 4 -18 -23 -3.32 11.66
 2 -26 -21 90.84 9.03
 -3 -32 -20 -3.3 12.58
 4 -16 -20 14.8 11.49
 5 -9 -20 30.27 13.91
 5 -8 -19 -2.13 13.73
 4 -13 -17 11.59 11.67
 6 5 -17 -7.87 15.77
 5 -4 -16 23.18 13.95
 6 9 -15 23.78 15.45
 -5 -25 -14 -2.6 13.93
 -2 -28 -14 3.91 9.54
 -5 -24 -13 31.82 13.95
 -2 -27 -13 98.97 10.45
 6 14 -13 13.07 16.77
 -5 -23 -12 9.65 14.09
 -2 -26 -12 39.71 9.14
 6 17 -12 34.27 15.54
 -6 -19 -11 9.54 15.04
 6 21 -11 4.79 15.82
 4 -2 -10 398.63 20.86
 6 26 -10 52.1 16.67
 6 33 -9 29.13 15.26
 -6 -15 -8 13.53 13.49
 -5 -18 -8 7.07 13.9
 5 19 -7 -0.63 11.91
 5 24 -6 139.41 15.21
 -6 -10 -5 108.76 16.19
 -5 -13 -5 0 11.33
 -4 -15 -5 13.74 11.8
 -3 -16 -5 137.88 12.98
 5 32 -5 3.43 15.53
 -6 -8 -4 15.14 13.76
 -5 -9 -3 155.01 14.54
 -3 -12 -3 3.58 11.47
 2 1 -3 108.19 8.46
 -4 -9 -2 -3.84 11.61
 3 13 -2 41.53 11.25
 4 29 -2 109.22 13.85
 -6 2 0 50.86 13.28
 -4 -4 0 68.71 13.27
 3 24 0 396.78 20.4
 -3 -2 1 1681.31 68.98
 3 34 1 22.46 11.02
 -7 16 2 -6.41 15.15
 -6 9 2 8.22 13.79
 1 13 2 13.7 5.73
 2 23 2 8 9.68
 2 33 3 91.31 10.45
 -7 29 4 8.71 15.4
 -6 25 5 -2.56 15.06
 -5 18 5 15.07 11.73
 1 42 5 9.24 8.37
 1 43 5 2.03 8.73
 1 44 5 6.96 9.17
 -5 25 6 1.53 12.2
 5 -14 -29 16.72 16.32
 4 -20 -28 0 12.8
 -4 -32 -24 4.88 16.27
 -3 -33 -23 11.05 14.04
 6 -3 -23 5.6 16.17
 6 -2 -22 3.84 15.7
 1 -29 -21 29.98 4.46
 5 -10 -21 46.54 13.72
 6 -1 -21 14.27 15.94
 5 -7 -18 113.97 15.22
 6 3 -18 1.78 14.85
 4 -12 -16 26.39 10.92
 2 -20 -14 115.04 8.73
 5 -1 -14 5.1 13.05
 6 11 -14 12.2 14.87
 3 -14 -13 22.37 8.43
 -6 -20 -12 4.29 14.49
 4 -6 -12 8.95 11.76
 5 3 -12 69.79 13.64
 -1 -24 -11 338.23 15.74
 2 -16 -11 354.98 17
 3 -11 -11 144.71 11.36
 5 8 -10 0.65 12.67
 6 25 -10 -6.89 16
 5 11 -9 6.84 12.48
 2 -9 -7 1062.12 43.75
 3 -3 -7 238.96 14.98
 4 12 -5 365.31 20.22
 5 31 -5 82.59 16.19
 -5 -11 -4 32.24 11.91
 -4 -13 -4 39.39 11.35
 -3 -14 -4 498.26 23.97
 1 -7 -4 153.25 8
 -4 -11 -3 4.06 11.35
 2 4 -2 3.44 7.56
 -7 5 -1 2.15 15.72
 0 -3 -1 318.77 12.74
 -7 12 1 2.29 16.48
 3 33 1 109.3 12.31
 -5 5 2 257.91 17
 -7 22 3 11.06 15.42
 -4 6 3 2.86 12.07
 2 32 3 4 9.33
 -7 30 4 14.47 15.58
 -5 13 4 4.75 11.96
 -4 10 4 412.1 21.1
 -4 15 5 39.87 10.53
 1 41 5 10.04 8.39
 -4 21 6 206.01 14.4
 -4 30 7 7.05 10.17
 5 -14 -28 -2.24 15.61
 4 -20 -27 -4.57 12.32
 5 -13 -25 6.65 13.93
 6 -4 -24 -0.55 16.65
 -1 -33 -23 26.68 8.72
 -2 -33 -22 6.02 11.16
 5 -11 -22 0 13.4
 -5 -29 -21 10.72 17.28
 -4 -31 -21 11.85 14.62
 4 -17 -21 48.52 12.01
 6 0 -20 8.25 16.18
 2 -24 -18 18.98 7.34
 -3 -30 -17 14.91 12.3
 5 -6 -17 -1.83 14
 6 6 -16 4.71 15.85
 5 -3 -15 -1.77 13.68
 6 8 -15 10.68 15.14
 6 13 -13 1.45 15.05
 6 16 -12 15.06 15.13
 5 5 -11 202.04 17.04
 6 20 -11 19.6 15.05
 -6 -16 -9 -6.13 14.71
 -5 -19 -9 41.27 14.57
 -4 -21 -9 69.23 12.13
 -3 -22 -9 -0.97 10.24
 4 0 -9 125.4 12.69
 2 -11 -8 289.67 14.31
 5 14 -8 146.7 15.15
 -6 -13 -7 0 15.56
 5 18 -7 -11.3 12.71
 5 23 -6 8.43 13.32
 3 2 -5 13.04 10.15
 5 30 -5 6.19 15.08
 2 -2 -4 310.69 15.03
 3 5 -4 1636.79 67.35
 4 16 -4 239.55 16.08
 4 21 -3 91.08 13.58
 -6 -3 -2 90.92 14.82
 4 28 -2 17.08 11.76
 -5 -4 -1 61.9 12.98
 -2 -7 -1 435.63 19.68
 -6 6 1 -6.25 13.37
 3 32 1 -1.36 10.97
 -7 17 2 41.84 16.72
 -6 14 3 94.95 15.15
 -3 5 3 824.52 35.23
 -7 31 4 7.37 15.43
 -6 19 4 42.44 16.46
 -6 26 5 24.16 15.34
 -5 19 5 115.03 13.19
 1 40 5 93.34 9.56
 -5 26 6 98.67 13.73
 -3 28 7 48.5 9.08
 3 -25 -28 -6.54 11.04
 5 -14 -27 9.77 15.11
 4 -19 -24 34.44 12.25
 -5 -28 -19 -5.97 16.08
 -4 -30 -19 -1.25 13.83
 6 1 -19 -2.09 15.57
 3 -19 -17 55.68 9.64
 6 4 -17 16.36 15.88
 -1 -29 -16 202.99 11.74
 4 -11 -15 14.44 10.37
 6 10 -14 2.3 14.9
 4 -8 -13 73.33 11.94
 0 -21 -10 563.02 23.1
 6 24 -10 46.36 15.91
 6 30 -9 3.78 15.96
 0 -18 -8 1.3 3.4
 -3 -19 -7 55.91 10.5
 4 5 -7 321.3 18.83
 -6 -11 -6 0.63 14.81
 2 -7 -6 19.66 7.26
 4 8 -6 66.56 13.02
 5 29 -5 63.6 15.76
 -6 -5 -3 125.73 16.47
 -6 0 -1 3.26 13.83
 -4 -6 -1 35.38 12.84
 3 17 -1 64.95 12.46
 4 42 -1 -4.26 14.45
 4 43 -1 58.68 14.91
 4 44 -1 0 14.3
 4 45 -1 53.97 15.24
 4 46 -1 0.27 14.23
 -6 3 0 87.21 14.59
 -5 -1 0 23.12 12.69
 3 23 0 58.05 12.02
 -7 13 1 0.19 15.71
 -5 2 1 56.07 12.74
 -6 10 2 115.3 15.77
 -7 23 3 7.32 15.83
 -6 27 5 19.36 15.06
 -3 14 5 -0.95 9.63
 1 39 5 3.43 8.24
 -3 20 6 26.72 10.02
 -4 31 7 133.24 12.54
 -3 -33 -24 10.43 14.63
 -3 -32 -21 4.37 13.33
 0 -31 -21 12.42 4.44
 -2 -32 -20 1.91 10.86
 3 -20 -18 21.96 9.6
 6 2 -18 54.74 15.77
 -5 -26 -16 31.05 15.12
 -4 -28 -16 26.08 13.64
 3 -18 -16 7.63 8.47
 5 -5 -16 99.08 15.97
 6 15 -12 5.04 15.12
 6 19 -11 5.33 15.46
 -6 -17 -10 47.63 15.68
 -5 -20 -10 4.07 14.58
 -4 -22 -10 125.21 13.73
 5 7 -10 218.32 17.26
 6 23 -10 4.71 16.13
 -2 -22 -9 287.69 15.23
 5 10 -9 33.01 12.43
 6 29 -9 8.21 15.88
 4 2 -8 82.84 12.85
 -2 -19 -7 250.13 14.69
 5 17 -7 -3.32 12.69
 3 -1 -6 0.34 10.65
 5 22 -6 128.86 14.43
 -6 -9 -5 0.42 16.46
 5 28 -5 32.73 14.56
 -6 -7 -4 27.09 15.72
 5 43 -4 34.53 15.81
 5 44 -4 4.76 14.73
 5 45 -4 25.07 15.16
 -5 -6 -2 4.61 12.29
 3 12 -2 1031.67 43.92
 4 27 -2 59.69 12.6
 -7 6 -1 -7.23 16
 -3 -7 -1 729 31.97
 4 39 -1 30.93 14.18
 4 40 -1 7.95 14.16
 4 41 -1 57.76 14.91
 4 47 -1 0.38 14.94
 4 48 -1 -2.34 14.35
 4 49 -1 -1.16 14.68
 3 31 1 150.35 13.03
 -7 18 2 0.83 15.01
 -4 3 2 549.85 26.22
 -2 2 2 3.16 7.06
 2 22 2 372.66 18.8
 -7 24 3 27.64 15.51
 1 18 3 72.05 7.09
 2 31 3 306.9 16.37
 -6 20 4 10.57 14.98
 -5 14 4 61.84 12.23
 1 25 4 23.31 7.82
 1 38 5 206.16 12.38
 -5 27 6 2.72 12.6
 -4 22 6 160.45 13.22
 0 34 6 84.47 6.4
 4 -20 -26 10.07 12.03
 5 -14 -26 -2.81 14.31
 2 -28 -25 -3.49 7.96
 3 -24 -24 54.28 10.54
 5 -13 -24 -0.09 13.55
 1 -30 -23 2.91 3.67
 6 -4 -23 2.59 16.24
 -4 -31 -22 25.98 15.52
 3 -23 -22 -0.8 9.55
 6 -3 -22 14.81 16.03
 6 -2 -21 0.76 15.13
 5 -10 -20 33.38 13.81
 6 -1 -20 1.69 15.08
 -3 -31 -19 20.08 12.79
 5 -9 -19 18.75 13.72
 -3 -29 -16 55.94 12.56
 6 5 -16 22.08 15.76
 -5 -25 -15 -1.16 14.04
 -4 -27 -15 20.82 13.36
 3 -17 -15 45.69 9.06
 5 -2 -14 126.34 14.5
 2 -19 -13 47.57 7.21
 6 12 -13 5.29 15.15
 -1 -25 -12 1.52 6.82
 3 -13 -12 137.44 10.78
 5 2 -12 19.68 12.25
 -6 -18 -11 0 14.67
 -5 -21 -11 116.31 15.96
 6 18 -11 3.99 15.44
 -3 -23 -10 150.47 12.71
 6 28 -9 15.09 15.75
 5 13 -8 0.61 12.28
 -5 -14 -6 94.04 13.26
 -4 -16 -6 5.08 11.05
 4 11 -5 5.26 11.46
 4 15 -4 0.22 11.07
 5 39 -4 5.8 15.49
 5 40 -4 0 14.69
 5 41 -4 30.19 15.41
 5 42 -4 -3.65 15.56
 5 46 -4 2.4 15.73
 5 47 -4 7.31 15.54
 5 48 -4 -4.48 15.59
 5 49 -4 4.73 16.6
 -5 -8 -3 -1.14 12.61
 3 8 -3 338.82 17.97
 -6 -2 -2 30.87 14.02
 4 26 -2 96.46 13.77
 4 37 -1 -2.95 13.21
 4 38 -1 6.4 13.52
 -4 -3 0 598.98 28.88
 3 22 0 342.53 20
 -6 7 1 42.24 13.65
 -5 6 2 31.02 11.97
 -6 15 3 -1.69 15
 -4 11 4 -0.57 10.8
 -6 28 5 10.02 14.73
 -5 20 5 0.69 11.99
 -4 16 5 320.46 17.38
 -2 21 6 19.17 7.47
 -4 32 7 7.76 10.89
 -2 30 7 96.5 7.52
 5 -15 -30 -4.51 17.41
 5 -15 -29 -8.57 16.24
 3 -25 -27 0.77 10.67
 -3 -33 -25 4.95 15.06
 6 -5 -24 -2.85 17.33
 5 -11 -21 1.44 13.33
 -5 -28 -20 5.05 16.51
 3 -21 -19 79.53 10.61
 6 0 -19 25.76 15.33
 -5 -27 -18 -9.38 15.96
 -4 -29 -18 -1.14 14.16
 5 -8 -18 -4.15 13.89
 6 3 -17 -1.1 15.12
 -1 -28 -15 0.08 6.98
 -5 -24 -14 64.06 14.49
 -4 -26 -14 0.5 13.33
 4 -10 -14 100.55 11.98
 6 9 -14 70.94 16.06
 -5 -23 -13 1.47 13.87
 -6 -19 -12 0.32 15.63
 -5 -22 -12 4.35 13.73
 -4 -23 -11 -1.1 12.23
 5 4 -11 2.63 12.08
 4 -3 -10 117.76 12.45
 6 22 -10 25.09 15.75
 6 27 -9 0 16.04
 -5 -17 -8 -4.12 13.9
 -4 -19 -8 178.78 14.33
 -3 -17 -6 1.35 10.96
 5 21 -6 28.32 13.04
 -5 -12 -5 47.31 12.4
 -5 -10 -4 -5.4 13.63
 5 37 -4 11.01 16.01
 5 38 -4 13.14 14.57
 5 50 -4 0.38 15.82
 5 51 -4 13.87 17.15
 -4 -8 -2 69.89 12.3
 -1 -8 -2 1119.23 45.59
 1 -2 -2 66.43 7.07
 -5 -3 -1 14.56 12.36
 1 1 -1 38.93 6.94
 2 7 -1 919.63 38.38
 4 36 -1 8.49 12.47
 -3 -4 0 735.36 31.98
 -2 -4 0 309.49 15.59
 2 11 0 596.29 26.02
 -7 14 1 11 15.38
 -4 0 1 64.16 12.15
 3 30 1 0.58 10.88
 -7 19 2 50.86 15.77
 -6 11 2 7.2 14.46
 -3 2 2 1610.48 66.11
 -7 25 3 2.31 14.85
 -5 10 3 3.31 12.55
 -4 7 3 78.37 13.35
 2 30 3 83.61 9.95
 -6 21 4 46.3 15.4
 -6 29 5 29.19 15.17
 -2 15 5 0.67 6.84
 1 37 5 0.54 8.24
 -5 28 6 34.05 13.2
 -3 29 7 44.18 9
 -2 -33 -23 5.02 11.71
 5 -12 -22 43.86 13.77
 -1 -32 -21 8.53 8.22
 -4 -30 -20 -2.27 14.58
 2 -25 -19 3.7 7.61
 4 -16 -19 27.37 11.96
 4 -15 -18 24.84 11.6
 6 1 -18 0.84 14.78
 -2 -30 -17 7.78 11.05
 4 -14 -17 81.83 12.55
 5 -7 -17 135.44 15.98
 -3 -28 -15 43.04 12.79
 5 -4 -15 29.59 14.57
 -4 -25 -13 2.99 13.08
 6 11 -13 5.21 16.63
 -4 -24 -12 130.98 15.27
 4 -7 -12 21.61 11.8
 6 14 -12 23.84 15.31
 -3 -24 -11 36.94 10.81
 6 17 -11 9.45 15.07
 5 6 -10 4.89 12.59
 6 21 -10 6.93 15.45
 -6 -15 -9 15.84 15.82
 3 -8 -9 117.14 11.99
 4 -1 -9 -1 10.97
 5 9 -9 84.87 13.06
 6 26 -9 39.74 15.8
 3 -6 -8 32.12 10.76
 5 12 -8 227.29 16.74
 6 34 -8 2.02 15.26
 -6 -12 -7 26.42 15.32
 4 4 -7 2.32 10.99
 5 16 -7 64.8 13.41
 4 7 -6 243.98 17.52
 -4 -14 -5 264.82 16.56
 2 -5 -5 447.13 19.92
 5 36 -4 6.81 14.66
 -6 -4 -3 24.76 15.72
 -4 -10 -3 849.17 37.55
 4 19 -3 80.32 13.26
 -3 -9 -2 649.64 29.42
 -2 -9 -2 2.19 8.08
 4 25 -2 0 12.15
 -7 7 -1 16.2 15.83
 -6 1 -1 3.6 13.45
 3 16 -1 316.79 18.22
 4 35 -1 56.74 13.45
 -6 4 0 12.83 13.59
 -5 0 0 401.97 21.69
 -5 3 1 57.71 12.84
 -3 -1 1 0.41 9.1
 -2 -1 1 45.25 7.74
 -7 26 3 8.98 15.19
 -6 16 3 35.62 14.68
 -2 6 3 61.29 7.38
 -5 15 4 91.58 12.98
 1 36 5 602.3 26.31
 -5 29 6 16.07 13.16
 -4 23 6 110.63 12.03
 -4 33 7 70.57 11.81
 4 -21 -29 4.56 13.31
 5 -15 -28 7.88 15.67
 4 -20 -25 3.13 11.72
 5 -14 -25 6.51 13.83
 -4 -31 -23 6.25 15.7
 4 -19 -23 49.14 12.41
 -3 -32 -22 8.95 13.79
 6 -4 -22 0.91 16.07
 6 -3 -21 22.98 16.88
 3 -22 -20 0.87 9.95
 4 -17 -20 15 11.87
 -5 -26 -17 5.72 14.88
 4 -13 -16 -5.72 10.44
 6 4 -16 13.1 15.66
 -3 -27 -14 5 11.51
 -1 -27 -14 51.44 7.61
 3 -16 -14 33.39 8.93
 6 8 -14 16.97 15.36
 -1 -26 -13 255.05 13.05
 -3 -25 -12 2.74 10.38
 -6 -16 -10 12.09 14.98
 -2 -23 -10 16.23 8.57
 -5 -18 -9 2.91 14.05
 -3 -20 -8 115.58 11.96
 6 33 -8 13.24 15.18
 -6 -10 -6 72.94 15.69
 -2 -17 -6 575.35 25.76
 5 20 -6 6.31 12.73
 -6 -8 -5 16.95 14.77
 -3 -15 -5 223.39 15.52
 4 10 -5 286.02 17.51
 -6 -6 -4 -1.41 15.4
 -4 -12 -4 482.61 23.59
 4 14 -4 510.99 25.15
 5 34 -4 -0.51 14.95
 5 35 -4 17.56 14.6
 4 34 -1 7.6 12.15
 -7 11 0 8.49 17.48
 -7 15 1 35.9 16.71
 1 8 1 124.54 8.34
 3 29 1 138.31 12.73
 -7 20 2 3.3 15.17
 2 21 2 -2.98 9.31
 -7 27 3 2.6 14.94
 -3 6 3 80.21 10.15
 -6 22 4 41.35 15.08
 -6 30 5 -5.51 14.68
 -5 21 5 64.5 12.17
 -3 15 5 380.57 19.12
 -3 21 6 255.04 14.46
 4 -21 -28 15.29 12.69
 5 -15 -27 0.49 14.67
 3 -25 -26 1.44 10.16
 -4 -31 -24 3.58 16.67
 -1 -33 -24 29.82 9.19
 6 -5 -23 5.85 16.12
 -5 -28 -21 0 14.64
 6 -2 -20 1.73 16.15
 -5 -27 -19 7.57 16.01
 6 -1 -19 2.75 15.54
 -4 -28 -17 40.18 13.9
 6 2 -17 52.33 15.23
 5 -6 -16 10.63 14
 -3 -26 -13 149.48 13.7
 4 -9 -13 33.28 10.98
 5 1 -12 7.39 13.27
 6 13 -12 2.74 16.79
 5 3 -11 91.21 13.42
 6 16 -11 18.14 15.52
 6 20 -10 14.11 16.35
 -4 -20 -9 23.51 11.59
 -1 -21 -9 411.96 18.74
 6 25 -9 -12.7 15.61
 4 1 -8 22.86 11.55
 6 32 -8 10.55 15.45
 3 -4 -7 245.72 15.36
 5 15 -7 9.25 12.68
 3 1 -5 102.41 11.57
 -3 -13 -4 3.9 10.94
 3 4 -4 2.24 9.55
 5 33 -4 77.52 15.54
 -3 -11 -3 146.94 13.26
 -6 -1 -2 4.88 14.02
 -5 -5 -2 176.92 15.39
 3 11 -2 9.48 11.8
 4 24 -2 132.88 14.28
 -7 8 -1 9.46 15.64
 -4 -5 -1 555.93 27.36
 4 33 -1 152.63 14.46
 3 21 0 140.05 14.25
 -6 12 2 158.65 16.38
 -5 7 2 323.32 18.97
 -4 4 2 53.97 12.5
 -5 11 3 82.81 13.4
 2 29 3 433.39 20.78
 -4 12 4 411.23 21.22
 -6 31 5 68.82 15.33
 -4 17 5 69.87 10.99
 0 23 5 130.31 6.94
 -5 30 6 3.71 13.81
 -4 34 7 4.15 11.07
 -3 30 7 9.12 8.6
 2 -27 -22 3.68 7.66
 -4 -30 -21 1.84 14.79
 4 -18 -21 3.12 11.3
 -3 -31 -20 1.73 13.29
 -2 -31 -19 97.1 12.22
 -5 -25 -16 -2.42 14.98
 -2 -29 -16 0 11.04
 4 -12 -15 3.01 10.35
 5 -3 -14 9.77 12.46
 6 10 -13 -1.76 15.29
 -6 -18 -12 1.56 15.45
 -6 -17 -11 10.86 15.73
 -5 -19 -10 96.35 15.17
 2 -15 -10 235.97 12.84
 5 8 -9 10.54 13.04
 6 24 -9 73.62 16.79
 5 11 -8 0 12.66
 -5 -13 -6 3.85 12.46
 5 19 -6 69.11 13.96
 5 32 -4 0.8 15.5
 -5 -7 -3 468.65 24.1
 2 0 -3 71.25 7.63
 3 7 -3 682.91 30.39
 4 18 -3 11.37 11.08
 -6 2 -1 5.36 14.35
 4 32 -1 8.93 12.08
 -7 12 0 20.9 16.15
 -6 5 0 131.47 16.02
 -7 16 1 9.11 16.18
 2 15 1 208.95 12.57
 3 28 1 197.06 14.02
 -7 21 2 45.73 16.55
 -1 4 2 684.97 28.59
 -7 28 3 1.75 15.24
 -6 17 3 -2.5 15.23
 -6 23 4 9.09 15.11
 -5 16 4 25.19 11.8
 1 24 4 591.78 25.55
 -6 32 5 6.31 15.01
 -5 22 5 44.32 11.88
 1 35 5 3.43 7.74
 -4 24 6 267.55 16.02
 -4 35 7 7.74 11.55
 -2 31 7 142.83 8.79
 4 -21 -27 -0.12 12.39
 5 -15 -26 7.23 14.33
 -4 -31 -25 -1.03 17.47
 6 -7 -25 -14.77 16.93
 -2 -33 -24 -6.55 12.09
 5 -14 -24 16.2 13.58
 -3 -32 -23 7.11 14.19
 3 -24 -23 46.04 10.14
 -2 -32 -21 1.3 11.1
 5 -12 -21 55.03 13.77
 5 -11 -20 4.92 12.96
 -4 -29 -19 16.35 14.3
 5 -10 -19 3.04 13.29
 5 -9 -18 78.28 14.51
 6 0 -18 73.01 15.62
 -4 -27 -16 17.54 13.42
 6 3 -16 0.42 14.99
 -5 -24 -15 64.57 14.8
 5 -5 -15 0.28 12.77
 6 7 -14 123.51 16.73
 -6 -19 -13 7.01 13.14
 3 -15 -13 182.2 12.12
 2 -18 -12 46.82 7.11
 6 12 -12 44.26 15.79
 -5 -20 -11 13.7 14.44
 -2 -24 -11 193.74 12.62
 3 -12 -11 231.69 13.61
 -4 -21 -10 26.26 11.98
 5 5 -10 235.66 17.02
 6 19 -10 -1.5 16.21
 -6 -14 -9 -4.9 14.35
 -5 -16 -8 99.57 14.06
 -2 -20 -8 1.55 9.65
 -6 -11 -7 5.32 15.71
 4 6 -6 10.53 12.31
 -5 -11 -5 38.62 12.91
 -2 -15 -5 337.44 16.81
 5 24 -5 67.83 13.68
 -5 -9 -4 178.78 16.49
 4 13 -4 3.01 11.2
 5 31 -4 148.81 17.04
 -6 -3 -3 51.69 15.15
 -2 -11 -3 114.03 9.39
 2 3 -2 692.74 29.49
 -5 -2 -1 243.74 17.48
 -3 -6 -1 13.26 9.58
 3 15 -1 -3.32 11.17
 -4 -2 0 97.84 13.34
 -5 4 1 43.67 12.38
 -4 1 1 58.77 13.47
 -7 22 2 -1.35 15.34
 -7 29 3 7.53 14.19
 2 28 3 361.93 18.36
 -6 33 5 47.66 15.44
 -5 31 6 25.44 14.08
 0 33 6 98.22 6.51
 5 -16 -29 -3.87 16.12
 4 -20 -24 -7.64 11.83
 6 -5 -22 24.52 16.23
 6 -4 -21 3.78 15.56
 -5 -27 -20 -1.86 16.22
 6 -3 -20 6.65 15.24
 -3 -29 -17 87.58 13.68
 5 -8 -17 0.8 13.63
 -2 -28 -15 56.4 10.95
 -5 -23 -14 3.68 13.95
 -5 -22 -13 21.24 14.83
 6 9 -13 49.98 15.95
 -5 -21 -12 77.09 14.93
 6 15 -11 -2.9 15.47
 4 -4 -10 136.16 12.64
 -3 -21 -9 298.33 16.88
 1 -17 -9 185.45 8.95
 4 -2 -9 94.39 12.33
 6 23 -9 16.94 15.65
 6 29 -8 10.7 14.17
 4 3 -7 205.31 16.34
 5 14 -7 201.57 16.37
 -6 -9 -6 18.13 16.5
 -4 -15 -6 113.4 12.77
 3 -2 -6 105.81 11.81
 5 18 -6 22.34 13.15
 -6 -7 -5 2.16 14.78
 4 9 -5 31.24 12.11
 5 23 -5 21.18 13.26
 -6 -5 -4 28.45 15.13
 -2 -13 -4 -5.21 7.84
 5 30 -4 11.31 14.19
 -4 -7 -2 109.52 13.12
 -7 9 -1 0 13.82
 4 31 -1 228.26 17.31
 -5 1 0 7.5 11.95
 1 4 0 6.36 7.39
 -7 17 1 45.34 15.71
 3 27 1 61.43 10.68
 -6 13 2 -8.29 14.19
 1 12 2 496.88 21.25
 3 42 2 7.05 12.49
 3 43 2 108.1 14.15
 3 44 2 0 12.47
 3 45 2 84.37 14.38
 3 46 2 -0.94 13.59
 3 47 2 42.63 14.2
 -6 18 3 4.14 14.67
 -6 24 4 58.64 16.11
 1 34 5 182.31 11.15
 -5 32 6 -0.99 13.44
 -3 22 6 41.3 8.85
 -2 22 6 348.77 16.52
 -4 36 7 0.88 11.84
 -3 31 7 69.27 9.58
 4 -21 -26 1.56 11.88
 3 -25 -25 -4.15 9.91
 2 -28 -24 0.73 7.59
 6 -6 -23 3.78 16.21
 -4 -30 -22 4.29 15.66
 5 -13 -22 -1.09 13.03
 6 -2 -19 23.26 15.24
 6 1 -17 1.75 15.75
 -4 -26 -15 8.11 13.52
 4 -11 -14 40 11.07
 5 -2 -13 113.86 13.8
 -2 -25 -12 2.24 9.14
 5 0 -12 31.23 12.52
 -4 -22 -11 122.85 14.13
 5 2 -11 -2.47 12.46
 -6 -15 -10 25.23 14.99
 6 18 -10 -7.51 16.04
 6 22 -9 49.36 15.8
 -4 -18 -8 8.85 12.46
 5 10 -8 188.98 15.53
 6 28 -8 14.09 15.27
 -1 -16 -6 657.16 27.55
 2 -3 -4 553.97 23.91
 -4 -9 -3 6.34 11.1
 -1 -10 -3 3931.06 157.12
 4 17 -3 96.62 12.05
 -6 0 -2 36.35 13.5
 -5 -4 -2 42.13 12.29
 -6 3 -1 62.5 14.48
 4 30 -1 8.11 11.72
 -7 13 0 -5.46 15.41
 -6 6 0 -3.7 13.79
 2 10 0 1657.32 67.53
 -7 23 2 18.09 15.51
 -3 3 2 42.99 9.71
 0 7 2 3038.98 121.04
 2 20 2 228.73 13.71
 3 40 2 6.09 12.09
 3 41 2 66.62 13.13
 -5 12 3 0 11.59
 -1 8 3 2085.81 83.54
 1 17 3 137.9 8.68
 -6 25 4 -3.64 15.16
 -5 17 4 213.8 15.41
 -5 23 5 18.98 11.76
 -4 18 5 27.08 10.77
 -4 25 6 -1.24 10.52
 -1 25 6 32.33 3.78
 2 -29 -28 5.64 8.54
 5 -16 -28 -4.35 15.54
 -2 -33 -25 -1.05 12.53
 5 -15 -25 -0.65 13.74
 -3 -32 -24 3.99 14.47
 5 -14 -23 10.87 13.64
 -3 -31 -21 0.69 13.3
 -1 -30 -18 16.08 8.55
 4 -16 -18 44.14 12.21
 6 -1 -18 -1.18 14.31
 -5 -25 -17 -4.45 15.05
 5 -7 -16 39.81 14.8
 6 4 -15 6.01 15.87
 -4 -25 -14 3.12 13.49
 -2 -27 -14 50.84 9.71
 5 -4 -14 62.25 13.18
 6 6 -14 -14.29 15.19
 -4 -24 -13 20.32 13.69
 -2 -26 -13 -2.95 9.18
 -4 -23 -12 7.56 13.01
 4 -8 -12 126.98 12.53
 6 11 -12 22.57 16.2
 -6 -16 -11 11.58 15.33
 6 14 -11 49.02 16.05
 -3 -22 -10 6.84 10.39
 -5 -17 -9 42.75 14.79
 5 7 -9 203.46 16.19
 -6 -12 -8 7.53 14.98
 4 0 -8 51.56 12.22
 6 27 -8 0.65 16.68
 -5 -14 -7 178.44 15.39
 6 35 -7 -6.97 14.96
 6 36 -7 10.78 15.13
 -4 -13 -5 18.79 11.06
 5 22 -5 47.33 12.91
 -4 -11 -4 116.3 12.84
 5 29 -4 127.48 15.83
 1 -5 -3 345.56 15.33
 3 10 -2 974.37 41.94
 -2 -6 -1 5.07 7.26
 2 6 -1 140 10.17
 4 29 -1 131.27 14.38
 -3 -3 0 461.24 22.08
 -7 18 1 -1.05 15.14
 -3 0 1 1838.31 75.18
 3 26 1 177.24 13.59
 -6 14 2 85.26 15.92
 -2 3 2 678.26 28.67
 3 39 2 52.84 12.18
 -6 19 3 6.79 14.65
 2 27 3 61.64 10.56
 -4 13 4 4.65 10.4
 -3 11 4 382.94 18.99
 -3 16 5 22.55 10.23
 -5 33 6 11.28 13.9
 5 -16 -27 -2.37 14.68
 -1 -33 -25 -4.83 9.53
 -4 -29 -20 4.05 14.81
 -5 -26 -19 12.76 16.05
 -3 -30 -19 6.18 12.78
 4 -17 -19 -4.09 11.74
 3 -20 -17 14.43 8.74
 4 -15 -17 78.7 12.58
 -3 -28 -16 13 12.33
 3 -19 -16 1.82 8.68
 6 2 -16 50.35 15.74
 6 8 -13 7.18 15.84
 -6 -17 -12 3.15 14.78
 1 -20 -11 7.64 4.14
 5 4 -10 10.53 13.14
 6 17 -10 -8.45 16.01
 6 21 -9 -0.91 16.13
 6 26 -8 30.7 15.52
 -6 -10 -7 22.25 14.95
 5 13 -7 2.54 12.39
 6 34 -7 2.16 15.89
 -5 -12 -6 139.67 15.08
 -3 -16 -6 383.77 20.08
 5 17 -6 40.87 13.07
 3 3 -4 336.73 18.22
 4 12 -4 416.05 22.23
 5 28 -4 3.3 14.51
 -6 -2 -3 78.17 14.94
 -5 -6 -3 0.15 12.56
 5 41 -3 42.42 15.31
 5 42 -3 -1.45 15.17
 5 43 -3 27.08 15.46
 5 44 -3 -1.93 15.14
 5 45 -3 21.64 15.16
 5 46 -3 3.59 15.4
 5 47 -3 13.62 15.75
 5 48 -3 -3.16 15.69
 -3 -8 -2 -0.5 10.54
 -5 -1 -1 -3.53 11.92
 -4 -4 -1 231.26 16.92
 3 14 -1 729.53 32.65
 -7 14 0 20.16 17.32
 -5 5 1 187.24 15.46
 -7 24 2 -7.3 15.1
 -4 5 2 452.27 23.15
 3 37 2 0.82 10.91
 3 38 2 1.07 10.99
 -3 7 3 725.45 31.57
 -6 26 4 22.89 16.27
 2 44 4 4.28 11.54
 2 45 4 56.84 12.21
 -5 24 5 69.94 13.16
 -2 16 5 1018.44 41.96
 -1 18 5 17.13 4.05
 1 33 5 5.4 7.56
 -5 34 6 14.66 14.27
 -3 32 7 0.29 8.74
 -2 32 7 6.09 6.3
 3 -26 -28 0.85 10.58
 -2 -33 -26 0 11.6
 -3 -32 -25 6.97 15.36
 4 -21 -25 10.25 11.72
 6 -8 -25 2.31 16.62
 -4 -30 -23 -5.01 15.56
 4 -20 -23 0 10.38
 -2 -32 -22 1.01 11.38
 6 -6 -22 4.74 15.71
 6 -5 -21 34.34 16
 4 -18 -20 -2.19 11.15
 5 -12 -20 49.59 13.66
 6 -4 -20 5.05 16.1
 5 -11 -19 5.57 13.14
 0 -29 -18 117.22 6.51
 3 -21 -18 61.56 9.94
 6 0 -17 62.59 15.77
 -5 -24 -16 34.85 14.67
 4 -14 -16 12.62 10.53
 3 -18 -15 0.05 8.45
 5 -6 -15 -3.59 13.47
 -6 -18 -13 3.04 14.75
 4 -10 -13 167.82 13.46
 3 -14 -12 6.12 8.67
 6 13 -11 -3.28 15.86
 -5 -18 -10 8.44 15.55
 -4 -19 -9 110.65 12.81
 3 -7 -8 9.27 10.33
 2 -10 -7 1337.96 54.61
 6 33 -7 21.11 17.07
 -6 -8 -6 2.79 15.3
 4 5 -6 152.04 15.41
 -6 -6 -5 1.45 14.26
 -5 -10 -5 21.99 13.36
 3 0 -5 -0.37 9.55
 5 21 -5 70.61 13.5
 -6 -4 -4 61.01 15.92
 -5 -8 -4 0 13
 3 6 -3 62.32 10.69
 4 16 -3 86.86 12.36
 5 38 -3 1.9 15.35
 5 39 -3 0.9 15.05
 5 40 -3 2.4 15.92
 5 49 -3 8.84 15.63
 5 50 -3 -2.14 15.78
 -6 1 -2 18.29 13.69
 -1 -5 -1 1408.44 57.09
 4 28 -1 0.6 11.84
 -6 7 0 87.54 14.93
 -5 2 0 261.24 17.73
 -7 19 1 74.32 16.27
 -4 2 1 5.06 12.31
 2 14 1 2491.75 100.6
 -7 25 2 -5.16 14.78
 3 36 2 11.63 11.01
 -6 20 3 -0.73 15.67
 -5 13 3 9.2 11.84
 -5 18 4 26.31 11.71
 1 23 4 50.51 7.89
 2 41 4 64.78 10.86
 2 42 4 9.89 10.35
 2 43 4 83.28 11.85
 -4 19 5 41.24 10.24
 -5 35 6 16.31 14.23
 -4 26 6 148.82 12.71
 2 -29 -27 1.62 8.02
 5 -16 -26 -0.79 13.96
 -4 -30 -24 0 16.21
 5 -15 -24 0 13.38
 6 -7 -23 10.71 16.1
 -1 -32 -22 -5.09 8.74
 5 -13 -21 5.2 13.08
 1 -28 -19 33.83 3.24
 6 -3 -19 5.8 15.07
 5 -10 -18 5.28 13.36
 -4 -27 -17 7.62 13.47
 -5 -23 -15 -6.51 14.06
 -3 -27 -15 29.3 12.6
 6 3 -15 13.97 15.05
 6 10 -12 33.54 15.63
 -5 -19 -11 140.9 16.38
 -3 -23 -11 67.1 11.14
 -1 -22 -10 236.83 12.59
 6 16 -10 16.78 16.32
 -2 -21 -9 4.33 8.79
 5 6 -9 2.75 13.55
 6 20 -9 6.71 15.93
 -3 -19 -8 307.26 17.07
 5 9 -8 23.25 12.9
 6 25 -8 -12.81 15.58
 3 -5 -7 183.21 13.31
 4 2 -7 6.8 12.25
 6 32 -7 11.13 15
 2 -8 -6 1697.05 68.8
 5 16 -6 54.39 13.37
 -3 -14 -5 518.31 24.92
 -1 -14 -5 630.02 26.4
 4 8 -5 105.77 13.38
 -1 -12 -4 5006.69 199.92
 5 27 -4 28.4 13.85
 -3 -10 -3 -4.13 10.43
 5 37 -3 0.27 14.7
 -6 4 -1 -8.62 14.23
 -7 15 0 23.11 15.87
 -2 -3 0 110.09 9.27
 4 41 0 40.22 14.35
 4 42 0 0.58 14.26
 4 43 0 72.98 15.15
 4 44 0 4.25 14.79
 4 45 0 56.7 15.09
 4 46 0 0.13 14.29
 4 47 0 19.4 14.67
 4 48 0 11.53 14.57
 -6 11 1 12.27 14.29
 3 25 1 11.28 10.41
 -6 15 2 6.92 15.08
 -2 7 3 1530.49 62.2
 -6 27 4 4.33 16
 2 40 4 11.06 9.82
 -5 25 5 1.5 12.07
 -3 23 6 107.43 10.07
 -3 33 7 49.03 9.19
 4 -22 -28 13.38 12.6
 3 -25 -24 -2.93 9.66
 6 -8 -24 -5.5 17.04
 -3 -31 -22 15.44 13.97
 3 -24 -22 35.12 9.71
 -4 -29 -21 1.41 14.96
 4 -19 -21 59.46 11.93
 -5 -26 -20 9.86 16.34
 -2 -31 -20 95.24 12.51
 -1 -31 -20 12.61 8.61
 3 -22 -19 3.46 9.4
 6 -2 -18 55.68 15.31
 5 -9 -17 93.25 15.08
 6 1 -16 -0.6 15.11
 4 -13 -15 4.6 10.16
 -5 -22 -14 41.94 14.44
 -3 -26 -14 94.81 13.43
 -5 -21 -13 25.21 14.14
 -3 -25 -13 -2.23 10.93
 5 -3 -13 52.12 12.44
 6 7 -13 119.21 18.29
 -5 -20 -12 0 14.53
 -3 -24 -12 90.18 11.6
 4 -7 -11 36.51 10.36
 5 1 -11 -5.47 12.02
 -6 -14 -10 26.8 14.6
 3 -11 -10 -0.74 10.11
 4 -5 -10 230.3 15.23
 4 -3 -9 212.85 14.7
 -6 -11 -8 20.86 16.69
 6 24 -8 27.84 16.48
 5 12 -7 281.1 18.26
 6 31 -7 65.4 15.98
 5 20 -5 0 11.94
 -3 -12 -4 306.15 17.89
 -6 -1 -3 -1.41 13.95
 5 35 -3 26.55 15.46
 5 36 -3 0.37 16
 -5 -3 -2 80.58 13.55
 -4 -6 -2 25.75 12.18
 4 27 -1 95.04 12.99
 4 39 0 5.94 14.09
 4 40 0 4.38 14.33
 -7 20 1 6 16.37
 -2 0 1 5.55 7.11
 2 19 2 4.77 8.8
 3 35 2 42.44 11.06
 2 26 3 216.38 14.14
 -6 28 4 13.82 14.96
 -4 14 4 514.96 24.44
 2 39 4 24.26 9.75
 1 32 5 8.23 7.55
 -4 27 6 12.55 10.49
 0 32 6 53.43 5.37
 5 -17 -29 8.87 15.95
 3 -26 -27 11.37 10.33
 -1 -33 -26 6.99 9.75
 -4 -30 -25 7.2 17.21
 -4 -28 -19 29.35 14.42
 -4 -26 -16 32.24 13.68
 2 -23 -16 42.67 7.11
 5 -8 -16 15.24 14.09
 2 -22 -15 137.89 9.28
 3 -17 -14 184.07 12.1
 5 -5 -14 30.32 13.18
 6 9 -12 32.16 15.21
 -6 -15 -11 8.47 14.8
 2 -17 -11 299.04 14.89
 6 12 -11 117.17 16.77
 -4 -20 -10 11.32 11.7
 5 3 -10 181.42 15.26
 6 15 -10 0 16.19
 -5 -16 -9 65.9 14.42
 6 19 -9 22.08 15.84
 -6 -9 -7 48.96 15.82
 -5 -13 -7 2.77 12.25
 -4 -14 -6 3.45 10.92
 3 -3 -6 210.92 13.98
 4 11 -4 1.4 12.28
 4 15 -3 15.08 11.78
 5 34 -3 0 15.84
 -2 -8 -2 355.9 16.75
 3 9 -2 63.26 10.88
 4 20 -2 23.77 12.06
 -3 -5 -1 1176.33 49.17
 -7 16 0 0 15.56
 -6 8 0 7.19 13.73
 4 38 0 9.02 14.89
 -5 6 1 56.39 13.7
 -1 1 1 22.33 5.86
 -6 16 2 28.99 15.88
 -4 6 2 0.1 12.03
 3 34 2 22.31 10.92
 -6 21 3 -1.27 14.57
 -5 14 3 -1.2 11.56
 -5 19 4 188.56 15.51
 2 38 4 24.56 10.09
 -5 26 5 83.13 13.24
 -3 17 5 855.85 36.82
 -2 23 6 4.71 7.64
 5 -17 -28 -4.34 15.59
 4 -22 -27 16.68 12.16
 5 -16 -25 -0.66 13.5
 6 -9 -25 2.03 16.46
 4 -21 -24 6.97 10.22
 6 -6 -21 -2.8 15.58
 -3 -30 -20 0 13.28
 6 -5 -20 20.53 15.26
 -5 -24 -17 18.99 15.1
 -2 -29 -17 2.96 11.23
 -1 -29 -17 121.78 10.24
 6 -1 -17 -2.14 14.57
 -4 -25 -15 -4.4 13.56
 4 -12 -14 113.45 12.02
 -6 -17 -13 0 12.9
 -6 -16 -12 26.93 15.23
 4 -9 -12 18.18 10.85
 -4 -21 -11 -1.13 12.43
 -4 -17 -8 223.95 15.92
 -1 -19 -8 1068.13 43.91
 4 -1 -8 19.86 11.29
 5 8 -8 90.04 14.69
 6 23 -8 14.87 15.41
 -6 -7 -6 20.68 15.07
 -5 -11 -6 22 11.97
 5 15 -6 79.78 13.56
 -6 -5 -5 -4.23 14.5
 -4 -12 -5 521.68 25.22
 2 -6 -5 3.64 6.81
 -6 -3 -4 12.44 14.63
 -4 -10 -4 635.23 29.32
 -5 -5 -3 515.16 26.4
 -4 -8 -3 197.08 15.07
 5 33 -3 60.55 16.1
 -6 2 -2 25.58 15.23
 -6 5 -1 118.01 14.91
 -5 0 -1 183.83 15.31
 3 13 -1 3.34 10.86
 4 26 -1 17.01 11.67
 -5 3 0 -1.64 12.33
 4 36 0 -1.05 12.83
 4 37 0 8.9 13.16
 -7 21 1 55.69 15.73
 -6 12 1 118.76 15.67
 3 24 1 116.3 12.08
 -3 4 2 384.73 18.93
 3 33 2 179.51 14.13
 -6 29 4 26.44 15.05
 -3 12 4 148.45 11.95
 2 37 4 11.18 9.55
 -4 20 5 57.25 10.69
 -3 34 7 37.33 9.08
 -2 33 7 99.24 7.75
 -2 -32 -23 3.27 12.03
 5 -15 -23 -0.91 13.01
 -4 -29 -22 15.99 15.35
 4 -20 -22 -5.42 11.25
 6 -7 -22 39.54 16.6
 3 -23 -20 7.53 9.59
 6 -4 -19 -3.28 14.76
 2 -24 -17 1.57 6.45
 5 -7 -15 -3.44 13.86
 6 2 -15 0.41 15.63
 -4 -24 -14 0.79 13.42
 2 -21 -14 30.97 7.09
 6 6 -13 6.68 15.89
 -4 -22 -12 85.66 14.23
 3 -13 -11 43.62 9.14
 6 11 -11 0 14.94
 -5 -17 -10 84.51 15.45
 -2 -22 -10 272.88 14.78
 6 14 -10 71.85 16.3
 -3 -20 -9 -0.77 10.22
 2 -14 -9 -0.77 7.62
 5 5 -9 210.24 16.22
 6 18 -9 13.73 15.49
 6 22 -8 39.65 15.85
 5 11 -7 -3.03 12.86
 -2 -16 -6 17.16 9.23
 4 4 -6 87.61 12.88
 -5 -9 -5 104.96 14.89
 4 7 -5 113.73 14.28
 5 19 -5 129.37 14.36
 -5 -7 -4 408.82 22.48
 2 -1 -3 103.1 8.94
 5 32 -3 5.72 15.59
 2 2 -2 3.23 7.2
 -4 -3 -1 299.06 18.19
 -7 17 0 20.42 14.11
 -1 -2 0 296.13 13.67
 2 9 0 546.28 23.97
 4 35 0 38.91 12.7
 -6 22 3 61.78 15.33
 -3 8 3 364.6 18.31
 2 25 3 47.14 10.52
 -6 30 4 1.88 14.65
 -5 20 4 1.95 11.59
 -5 27 5 7.29 12.2
 -4 28 6 65.77 11.22
 -3 24 6 109.69 10.01
 5 -17 -27 7.7 14.62
 3 -26 -26 1.83 10.08
 4 -22 -26 10.14 11.82
 6 -10 -26 7.88 17.05
 -3 -31 -23 -2.99 14.19
 -4 -28 -20 19.74 14.7
 5 -13 -20 -3.14 13.03
 -5 -25 -19 -3.85 16.13
 5 -12 -19 -4.37 13.23
 5 -11 -18 4.18 13.23
 6 -3 -18 12.24 15.09
 -3 -28 -17 9.32 12.42
 -5 -23 -16 15.31 14.66
 6 0 -16 67.53 15.49
 -4 -23 -13 32.17 13.97
 3 -16 -13 -1.21 8.56
 5 -4 -13 72.51 13.89
 6 8 -12 6.64 15.9
 5 0 -11 0.64 12.17
 -6 -13 -10 -5.44 15.47
 -6 -10 -8 10.75 15.06
 4 1 -7 38.38 12.81
 6 27 -7 4.64 15.65
 5 14 -6 201.33 16.34
 6 36 -6 -3.25 16.3
 6 37 -6 3.6 15.6
 3 2 -4 188.89 13.13
 -6 0 -3 158.22 17.07
 -2 -10 -3 1726 70.25
 3 5 -3 792.49 34.59
 4 14 -3 369.32 20.23
 5 31 -3 152.23 16.89
 4 19 -2 345.11 19.42
 4 25 -1 5.23 11.89
 -6 9 0 47.2 14.29
 -3 -2 0 1297.92 53.97
 4 34 0 8.03 12.33
 -4 3 1 790.6 35.49
 3 23 1 175.23 13.93
 -6 17 2 23.03 16.03
 3 32 2 13.44 11.13
 -5 15 3 40.89 12.89
 -4 15 4 5.26 10.15
 2 36 4 63.94 10.51
 1 31 5 11.62 7.66
 -3 35 7 23.98 8.57
 2 -29 -26 9.54 7.25
 5 -16 -24 6.55 12.96
 6 -9 -24 -6.21 16.42
 -4 -29 -23 17.96 15.64
 2 -28 -23 0.78 6.64
 2 -27 -21 0 6.68
 5 -14 -21 25.35 13.33
 4 -18 -19 -0.88 11.62
 4 -17 -18 42.24 12.33
 4 -16 -17 10.06 10.83
 5 -10 -17 30.51 14
 6 -2 -17 53.1 15.82
 -5 -22 -15 44.47 14.81
 4 -11 -13 8.77 10.78
 -5 -19 -12 134.42 15.53
 -5 -18 -11 -3.68 15.1
 -1 -23 -11 2.35 6.87
 5 2 -10 46.37 13.5
 -4 -18 -9 13.45 11.78
 6 17 -9 11.84 15.55
 6 21 -8 24.29 16.55
 -4 -15 -7 193.96 15.11
 6 35 -6 4.02 16.1
 -2 -14 -5 108.36 9.97
 3 -1 -5 101.67 10.8
 5 18 -5 11.4 13.67
 4 10 -4 402.44 21.82
 5 23 -4 28.16 13.36
 -6 3 -2 90.14 14.82
 -5 -2 -2 227.25 16.8
 -3 -7 -2 729.61 32.43
 -6 6 -1 8 14.12
 2 5 -1 1277.09 52.45
 3 17 0 312.42 18.07
 -6 13 1 -0.35 14.77
 -5 7 1 173.83 15.4
 1 7 1 5517.48 220.22
 2 13 1 11.68 8.57
 2 18 2 17.42 8.86
 -6 23 3 3.26 15.05
 1 16 3 615.1 25.86
 -6 31 4 43.14 15.43
 1 22 4 284.94 14
 2 35 4 27.77 9.99
 -5 28 5 27.09 13.22
 -4 21 5 18.09 10.63
 -2 17 5 15.5 7.3
 -4 29 6 79.35 11.4
 5 -17 -26 30.65 14.33
 -3 -31 -24 9.77 14.52
 3 -25 -23 1.22 9.48
 -3 -30 -21 3.73 13.56
 -2 -31 -21 44.81 11.79
 6 -7 -21 40.52 16.13
 6 -6 -20 5.81 15.37
 -2 -30 -19 -11.45 11.59
 -5 -24 -18 14.96 15.4
 2 -25 -18 4.54 6.43
 -4 -26 -17 48.84 14.34
 -2 -28 -16 109.69 12.63
 4 -15 -16 57.96 11.68
 6 1 -15 2.61 15.47
 -5 -21 -14 7.16 14.36
 5 -6 -14 6.22 13.07
 -5 -20 -13 10.39 14.08
 6 5 -13 111.81 17.55
 -6 -15 -12 3.6 14.83
 -6 -14 -11 53.51 15.66
 -2 -23 -11 56.45 9.45
 6 10 -11 83.69 16.77
 -3 -21 -10 409.05 20.85
 6 13 -10 -6.39 16.14
 4 -4 -9 73.81 11.7
 -2 -19 -8 77.04 10.48
 3 -8 -8 107.68 11.62
 5 7 -8 111.49 13.79
 -6 -8 -7 0 15.05
 -5 -12 -7 244.22 17.74
 5 10 -7 212.03 16.69
 6 26 -7 7.98 15.27
 -6 -6 -6 2.67 15.27
 -3 -15 -6 241.43 16.08
 1 -12 -6 913.42 36.96
 6 33 -6 18 14.79
 6 34 -6 6.7 15.29
 -6 -4 -5 52.44 15.17
 -6 -2 -4 120.52 16.03
 -2 -12 -4 1349.58 55.37
 5 30 -3 1.01 14.53
 -4 -5 -2 248.85 16.89
 -5 1 -1 5.06 12.63
 3 12 -1 668.75 30.12
 4 24 -1 76.26 12.7
 -5 4 0 19.71 12.52
 4 33 0 142.73 14.4
 -6 18 2 0.86 14.66
 -5 11 2 100.84 13.11
 -4 7 2 312.27 18.74
 1 11 2 767.55 31.72
 3 31 2 312.43 18.11
 -4 11 3 60.04 12.34
 -6 32 4 3.24 14.98
 -5 21 4 98.44 12.65
 -2 12 4 2210.59 89.09
 -1 13 4 5.12 4.05
 -3 18 5 2.49 10.14
 -3 36 7 72.34 9.57
 -2 34 7 103.04 7.66
 5 -18 -29 0.1 15.95
 6 -10 -25 22.52 16.78
 -4 -29 -24 9.91 16.52
 -2 -32 -24 3.02 12.23
 -1 -32 -23 -0.19 8.47
 4 -21 -23 31.95 11.75
 6 -8 -22 -4.3 15.88
 -5 -25 -20 9.24 16.7
 4 -19 -20 11.67 11.23
 -3 -29 -19 5.3 13.16
 6 -5 -19 14.05 14.75
 -3 -27 -16 21.33 12.94
 -1 -28 -16 0.04 7.98
 5 -9 -16 39.89 13.9
 6 -1 -16 -5.09 15.77
 4 -14 -15 2.17 10.22
 2 -20 -13 94.55 8.01
 6 7 -12 53.88 17.58
 0 -22 -11 0.22 3.56
 4 -8 -11 75.53 11.53
 -5 -15 -9 21.51 14.78
 5 4 -9 42.62 12.75
 6 16 -9 48.36 16.46
 4 -2 -8 84.54 12.78
 6 20 -8 -5.47 16.26
 3 -6 -7 58 11.32
 6 25 -7 4.62 16.16
 -4 -13 -6 6.49 12.19
 5 13 -6 11.61 12.3
 6 32 -6 -11.68 15.49
 1 -10 -5 1185.21 47.78
 4 6 -5 14.22 12.29
 5 17 -5 171.51 15.2
 2 -4 -4 230.52 12.21
 5 22 -4 8.35 12.63
 -5 -4 -3 15.98 12.28
 -3 -9 -3 548.11 25.78
 5 29 -3 121.87 15.64
 3 8 -2 252.83 15.55
 4 18 -2 -3.49 11.29
 -2 -5 -1 335.76 16.09
 4 32 0 10.54 12.3
 -2 4 2 -1.92 6.6
 -6 24 3 88.4 17.39
 -5 16 3 -6.86 11.99
 2 24 3 528.52 24.56
 -6 33 4 29.43 15.31
 -3 13 4 9.98 10
 2 34 4 36.41 9.79
 -5 29 5 76.6 13.87
 -3 25 6 7.32 8.54
 5 -18 -28 -4.16 15.02
 -4 -29 -25 -12.08 17.45
 -3 -31 -25 17.03 15.45
 4 -22 -25 5.49 11.53
 5 -17 -25 15.66 13.59
 -4 -28 -21 6.2 15.07
 3 -24 -21 22.41 9.71
 -4 -27 -19 7.25 14.7
 6 -4 -18 22.38 15.11
 -5 -23 -17 -0.78 14.89
 -4 -25 -16 0 13.46
 -3 -26 -15 142.46 14.68
 -2 -27 -15 29.7 10.4
 -2 -24 -12 20.68 9.28
 3 -15 -12 371.11 18.33
 -3 -22 -11 21.74 10.79
 5 -1 -11 2.8 13.11
 -4 -19 -10 15.39 11.62
 6 12 -10 114.49 16.83
 -3 -18 -8 17.42 10
 -5 -10 -6 71.39 13.06
 4 3 -6 15.21 12.26
 6 31 -6 38.41 16
 -5 -8 -5 50.47 14.05
 -4 -11 -5 136.49 13.17
 -3 -13 -5 -5.94 12.05
 -5 -6 -4 1.57 12.21
 -3 -11 -4 196.21 14.19
 -6 1 -3 9.3 14.44
 -4 -7 -3 8.28 11.63
 4 13 -3 -5.84 13.01
 5 28 -3 -9.64 13.86
 5 41 -2 24.69 15.11
 5 42 -2 -7.89 15.37
 5 43 -2 11.54 14.82
 5 44 -2 8.01 16.04
 5 45 -2 18.65 15.31
 5 46 -2 2.45 15.2
 5 47 -2 9.94 16.35
 5 48 -2 0.89 15.65
 5 49 -2 1.21 15.99
 -4 -2 -1 181.67 15.3
 4 31 0 233.58 16.36
 -6 14 1 88.97 15.21
 3 22 1 36.56 12.15
 -6 19 2 19.57 15.26
 -3 5 2 209.42 13.15
 3 30 2 -3.51 10.73
 -6 25 3 6.27 15.89
 -6 34 4 16.62 15.21
 -4 16 4 226.64 14.85
 -4 22 5 253.66 15.98
 1 30 5 85.75 8.68
 -4 30 6 4.26 10.67
 -2 24 6 439.22 19.78
 -3 37 7 -1.56 9.09
 4 -23 -28 7.38 12.27
 -3 -31 -26 -1.5 16.16
 6 -11 -26 0 17.27
 3 -26 -25 13.75 9.93
 6 -10 -24 20.05 16.41
 5 -16 -23 17.13 13.3
 3 -21 -17 29.41 9.09
 6 -3 -17 -5.11 14.91
 3 -20 -16 39.65 8.87
 5 -8 -15 26.37 13.94
 -3 -25 -14 -4.17 12.21
 -2 -26 -14 57.19 10.05
 6 2 -14 0 15.99
 -2 -25 -13 15.32 9.25
 5 -5 -13 82.02 14.05
 6 4 -13 14.49 15.44
 -3 -23 -12 40.36 10.98
 -1 -24 -12 829.55 34.68
 4 -10 -12 344.3 18.88
 -4 -20 -11 42.08 12.26
 6 9 -11 10.64 15.19
 -6 -12 -10 30.97 15.18
 -5 -16 -10 21.79 14.56
 5 1 -10 20.34 11.83
 6 15 -9 31.69 16.26
 -6 -9 -8 59.77 15.8
 -5 -13 -8 0 12.61
 5 6 -8 2.53 12.45
 6 19 -8 27.21 16.38
 5 9 -7 -0.48 12.89
 6 24 -7 0.51 15.46
 3 -4 -6 15.79 10.59
 6 30 -6 -0.11 15.4
 -6 -1 -4 -4.12 15.07
 -4 -9 -4 196.38 14.73
 4 9 -4 -3.04 13.09
 5 21 -4 107.68 14.25
 -6 4 -2 16.4 14
 -5 -1 -2 5.82 12.57
 5 39 -2 0.44 15.33
 5 40 -2 12.91 14.78
 -6 7 -1 183.13 17.04
 -3 -4 -1 441.06 21.47
 1 0 -1 109.4 7.49
 3 16 0 189.8 14.55
 -5 8 1 16.56 12.07
 -4 4 1 -1.5 12.26
 -5 12 2 199.44 15.3
 -2 8 3 166.85 10.13
 -6 35 4 0.84 14.92
 -5 22 4 16.55 12.15
 2 33 4 164.48 12.4
 -5 30 5 5.82 13.85
 0 31 6 83.46 5.4
 5 -18 -27 -2.96 14.7
 -2 -32 -25 3.1 12.69
 -3 -30 -22 -5.36 14.03
 5 -14 -20 33.73 13.33
 5 -13 -19 5.57 13.16
 5 -12 -18 13.68 13.35
 -5 -22 -16 20.56 14.72
 -4 -24 -15 7.94 13.82
 -1 -27 -15 100.88 8.88
 3 -19 -15 44.66 8.86
 6 0 -15 19.04 14.96
 4 -13 -14 5.16 10.12
 -4 -21 -12 3.02 13.32
 6 6 -12 -6.66 16.32
 -6 -13 -11 6.22 14.72
 -5 -17 -11 136.46 16.64
 2 -16 -10 15.46 7.87
 3 -12 -10 186 12.83
 -6 -7 -7 71.5 15.94
 4 0 -7 43.91 12.4
 6 23 -7 36.82 16.42
 -6 -5 -6 60.75 15.84
 5 12 -6 196.39 16.18
 -6 -3 -5 11.94 15.27
 5 16 -5 48.28 13.56
 5 27 -3 42.68 14.5
 -1 -7 -2 761.92 31.53
 4 17 -2 353.66 19.68
 5 37 -2 10.6 15.35
 5 38 -2 7.4 15.03
 -5 2 -1 251.83 17.12
 -5 5 0 30.78 12.33
 -2 -2 0 610.85 26.35
 4 30 0 12.84 11.39
 -6 15 1 26.28 15.06
 -2 1 1 46.1 7.66
 3 29 2 115.32 12.34
 -6 26 3 62.63 16.07
 -5 17 3 184.9 14.96
 -5 31 5 87.95 14.81
 -4 31 6 91.23 11.79
 -3 38 7 68.1 9.62
 4 -23 -27 -3.81 11.73
 6 -11 -25 -5.93 16.39
 -4 -28 -22 -6.11 15.35
 6 -9 -22 8.94 15.89
 -1 -31 -21 17.67 9.01
 5 -15 -21 6.47 13.17
 6 -8 -21 7.91 15.02
 6 -7 -20 35.68 15.71
 6 -6 -19 5.81 15.58
 -4 -26 -18 71.84 15.05
 -3 -28 -18 1.27 12.62
 -2 -29 -18 10.66 11.23
 3 -22 -18 73.73 10.21
 5 -11 -17 28.27 13.61
 6 -2 -16 40.68 14.99
 -5 -21 -15 4.85 14.37
 -5 -20 -14 12.09 14.05
 -4 -23 -14 20.06 13.77
 -1 -26 -14 159.63 10.3
 5 -7 -14 23.74 13.22
 -4 -22 -13 4.31 13.64
 -1 -25 -13 6.15 7.29
 -6 -14 -12 65.38 15.94
 -5 -18 -12 -2.21 14.41
 6 11 -10 -8.21 16.86
 -6 -10 -9 4.5 16.68
 -2 -20 -9 101.71 10.35
 5 3 -9 160.47 14.94
 6 14 -9 101.18 16.79
 6 18 -8 4.57 16.65
 -5 -11 -7 8.39 12.7
 1 -14 -7 112.25 5.88
 6 29 -6 36.36 15.47
 3 1 -4 41.92 10.11
 -6 2 -3 74.38 15.64
 -5 -3 -3 236.5 17.01
 3 4 -3 231.38 14.49
 5 36 -2 23.85 15.69
 3 11 -1 10.59 10.25
 4 22 -1 56.56 12.69
 -3 -1 0 193.68 13.44
 2 8 0 155.64 10.29
 4 29 0 103.23 12.92
 -3 2 1 1699.3 69.67
 2 12 1 1696.73 69.17
 3 21 1 246.55 16.53
 -6 20 2 14.95 15.79
 -4 8 2 41.23 11.72
 -4 12 3 235.13 15.41
 2 23 3 236.91 14.47
 -5 23 4 40.08 12.22
 2 32 4 0.28 8.99
 -4 23 5 82.11 11.72
 -3 19 5 889.75 38.16
 0 22 5 360.63 15.05
 -3 26 6 115.05 10.34
 -2 35 7 27.08 5.58
 6 -12 -27 9.88 16.65
 -2 -32 -26 -4.44 13.44
 5 -18 -26 -0.24 13.68
 2 -29 -25 23.39 5.76
 4 -22 -24 5.94 11.22
 5 -17 -24 14.38 13.39
 -2 -31 -22 7.06 11.89
 0 -31 -22 -12.71 3.17
 4 -21 -22 34.46 11.45
 -4 -27 -20 8.16 14.47
 -3 -29 -20 11.03 13.16
 0 -30 -20 2.61 4.26
 -5 -23 -18 -0.89 15.36
 6 -5 -18 8.3 14.67
 0 -28 -17 4.71 3.7
 5 -10 -16 70.43 14.72
 3 -18 -14 6.78 8.54
 -5 -19 -13 39.56 14.48
 6 8 -11 15.12 15.57
 -4 -17 -9 184.3 14.7
 -3 -19 -9 391.01 20.17
 4 -5 -9 561.22 26.38
 -4 -14 -7 15.12 11.58
 6 22 -7 17.21 16.44
 4 5 -5 85.72 13.89
 6 37 -5 0.01 15.29
 6 38 -5 5.2 16.46
 5 20 -4 0.5 12.13
 0 -8 -3 277.38 11.54
 4 12 -3 220.09 15.97
 5 26 -3 5.26 13.53
 -6 5 -2 214.92 18.43
 -4 -4 -2 177.75 15.17
 5 35 -2 10.21 14.8
 -6 8 -1 4.34 14
 1 3 0 270.93 12.93
 -5 9 1 49.03 12.38
 -5 13 2 11.84 11.74
 3 28 2 43.48 10.66
 -6 27 3 0.31 14.99
 0 11 3 119.25 5.34
 -4 17 4 3.03 10.44
 -5 32 5 7.77 14.24
 -4 32 6 4.91 10.56
 3 -27 -28 4.45 9.96
 -1 -32 -24 1.97 9.53
 -4 -28 -23 1.05 15.76
 -3 -30 -23 -3.19 14.28
 6 -10 -23 18.16 15.08
 -5 -24 -20 6.26 16.11
 -2 -30 -20 9.37 11.35
 3 -23 -19 5.48 9.2
 4 -18 -18 -0.02 11.42
 4 -17 -17 83.57 12.83
 6 -4 -17 15.82 15.69
 6 1 -14 19.89 16.24
 4 -12 -13 273.73 16.57
 2 -19 -12 237.07 12.17
 5 -4 -12 22.15 12.36
 6 5 -12 62.69 16.18
 5 -2 -11 -4.04 11.82
 5 0 -10 68.52 13.32
 -1 -20 -9 62.35 8.3
 -6 -8 -8 -5.08 15.18
 4 -3 -8 530.84 25.54
 5 5 -8 120.51 15.26
 6 17 -8 38.74 16.56
 2 -11 -7 72.01 7.71
 5 8 -7 96.34 13.63
 -5 -9 -6 39.7 12.33
 2 -9 -6 12.5 6.76
 4 2 -6 205.69 15.75
 5 11 -6 10.97 12.44
 -5 -7 -5 216.05 16.91
 3 -2 -5 14.89 9.73
 5 15 -5 79.68 13.97
 6 36 -5 27.84 15.21
 -6 0 -4 200.06 18.37
 -5 -5 -4 385.71 21.6
 4 8 -4 59.7 14.09
 5 25 -3 10.38 12.72
 -3 -6 -2 10.75 9.51
 -2 -7 -2 22.6 7.19
 1 -3 -2 343.51 15.43
 2 1 -2 216.62 12.54
 3 7 -2 252.27 15.01
 4 16 -2 63.36 11.85
 5 34 -2 16.51 15.01
 -6 12 0 19.88 12.97
 3 15 0 212.65 15.41
 4 28 0 43.73 12.62
 -6 16 1 32.79 16.05
 4 43 1 32.51 15.38
 4 44 1 15.88 14.67
 4 45 1 14.63 14.58
 4 46 1 3.55 14.96
 4 47 1 7.01 14.67
 -6 21 2 17.67 15.23
 -6 28 3 17.95 15.25
 -5 18 3 -0.45 11.92
 3 42 3 5.04 12.97
 3 43 3 117.27 14.69
 3 44 3 -11.01 13.33
 3 45 3 67.66 14.21
 3 46 3 3.28 12.43
 -5 24 4 35.34 11.97
 -3 14 4 9.96 9.89
 1 21 4 168.53 10.08
 -5 33 5 60.58 14.88
 1 29 5 10.34 8.22
 4 -23 -26 -7.14 11.77
 6 -12 -26 4.97 17.12
 3 -26 -24 24.21 9.7
 6 -11 -24 -1.68 16.05
 3 -25 -22 1.58 9.17
 4 -19 -19 -7.69 11.53
 -5 -22 -17 0.49 15.75
 -4 -25 -17 0.72 13.77
 -3 -27 -17 46.55 13.11
 4 -16 -16 0.06 10.84
 5 -9 -15 6.12 13.62
 6 -1 -15 4.6 15.87
 -6 -12 -11 83.91 15.77
 3 -14 -11 67.85 9.66
 4 -9 -11 10.14 10.81
 -5 -15 -10 33.65 14.56
 6 10 -10 98.75 16.32
 6 13 -9 2.06 16.09
 -6 -6 -7 0.45 14.83
 6 21 -7 47.53 16.05
 -6 -4 -6 32.19 14.86
 -4 -12 -6 51.02 12.46
 -3 -14 -6 791.92 35.04
 6 26 -6 0.68 15.41
 -6 -2 -5 118.71 17.44
 6 35 -5 7.78 15.29
 1 -8 -4 44.64 5.16
 5 19 -4 189.64 16.58
 -4 -6 -3 3.04 11.62
 -5 0 -2 208.11 16.33
 5 33 -2 27.86 15.98
 -5 3 -1 15.66 12.62
 -4 -1 -1 49.47 13.61
 -5 6 0 -3.25 12.66
 -4 5 1 1274.74 53.96
 3 20 1 23.21 11.66
 4 40 1 4.09 14.69
 4 41 1 67.71 15.16
 4 42 1 -7.59 14.9
 -1 5 2 4494.02 179.36
 3 27 2 115.22 11.86
 3 41 3 70.19 13.48
 2 31 4 366.99 18.45
 -4 24 5 420.91 21.26
 -2 18 5 196.14 11.23
 -4 33 6 56.71 11.51
 5 -19 -28 0 14.89
 5 -18 -25 -5.08 13.35
 -4 -28 -24 1.67 16.54
 -4 -27 -21 9.91 14.87
 6 -9 -21 15.12 15.73
 6 -8 -20 8.17 15.3
 6 -3 -16 10.95 14.9
 4 -15 -15 58.13 10.78
 5 -6 -13 7.43 12.3
 -6 -13 -12 0 14.89
 6 7 -11 11.42 15.14
 -4 -18 -10 8.13 11.6
 -3 -20 -10 -1.83 10.69
 -6 -9 -9 26.58 15.03
 5 2 -9 123.1 14.1
 -5 -12 -8 163.43 15.78
 6 16 -8 31.74 15.46
 4 -1 -7 36.05 12.21
 -2 -15 -6 687.13 29.96
 -4 -10 -5 486.62 24.05
 6 33 -5 45.15 16.06
 6 34 -5 34.84 15.73
 -4 -8 -4 106.99 12.45
 -6 3 -3 49.29 14.28
 -3 -8 -3 23.94 10.29
 2 -2 -3 157 10.21
 -6 6 -2 7.52 13.9
 5 32 -2 -4.05 14.59
 -6 9 -1 80.61 14.85
 2 4 -1 437.45 19.78
 4 27 0 85.44 12.77
 -6 17 1 80.9 16.51
 4 39 1 10.9 13.91
 -6 22 2 37.36 15.56
 -3 6 2 8.79 9.3
 -6 29 3 3.17 15.07
 -4 13 3 15.71 11.2
 3 39 3 38.6 12.08
 3 40 3 13.16 11.99
 -4 18 4 21.58 10.57
 -5 34 5 12.5 14.27
 -4 34 6 45.05 11.88
 -3 27 6 44.94 9.13
 -2 25 6 35.08 8.08
 -2 36 7 168.44 9.77
 3 -27 -27 -2.39 10.03
 -4 -28 -25 19.38 17.65
 6 -12 -25 8 16.19
 -3 -30 -24 -1.26 14.62
 -2 -31 -23 8.86 12.22
 4 -22 -23 1.42 11.01
 5 -17 -23 -2.77 13.06
 6 -10 -22 -2.59 15.48
 -3 -29 -21 10.52 13.38
 4 -20 -20 18.23 11.47
 5 -14 -19 -3.34 12.65
 6 -7 -19 21.04 15.21
 5 -13 -18 -12.28 13.46
 6 -6 -18 1.61 14.26
 -2 -28 -17 103.05 12.68
 -5 -21 -16 8 14.68
 -4 -24 -16 23.26 13.6
 -3 -26 -16 36.29 12.94
 6 0 -14 -5.3 14.67
 3 -17 -13 216.24 13.09
 -5 -16 -11 10.77 14.52
 -4 -19 -11 3.49 11.82
 -2 -21 -10 39.09 9.09
 3 -9 -8 1.12 10.35
 -5 -10 -7 178.03 15.69
 3 -7 -7 131.82 12.57
 5 7 -7 0 12.53
 6 20 -7 -0.49 15.61
 6 25 -6 0 16.16
 -3 -12 -5 220.27 15.2
 2 -7 -5 253.99 13.08
 5 14 -5 131.28 14.74
 6 32 -5 10.19 15.58
 -3 -10 -4 201.67 14.9
 5 18 -4 12.99 12.51
 -5 -2 -3 68.91 13.46
 -2 -9 -3 288.1 14.47
 4 11 -3 63.05 13
 4 15 -2 95.45 13.28
 5 31 -2 98.23 15.68
 -6 13 0 -0.38 15.04
 4 38 1 31.82 13.86
 -5 14 2 137.16 14.34
 -6 30 3 5.2 15.46
 -5 19 3 205.52 15.78
 2 22 3 375.96 18.75
 3 38 3 21.17 11.36
 -5 25 4 2.89 12.34
 -2 13 4 40.49 7.21
 2 30 4 -1.37 9.11
 -5 35 5 24.36 14.57
 -3 20 5 22.44 10.16
 5 -19 -27 3.82 13.91
 6 -13 -27 0.06 17.9
 -4 -28 -26 6.66 18.46
 4 -23 -25 1.7 11.12
 6 -11 -23 7.71 15.7
 5 -15 -20 8.6 12.83
 -1 -29 -18 37.91 9.38
 5 -12 -17 49.24 13.93
 -5 -20 -15 13.1 14.46
 -4 -23 -15 19.81 13.75
 -5 -19 -14 14.86 15.08
 4 -14 -14 26.64 10.24
 5 -8 -14 27.14 13.2
 -5 -18 -13 -2.31 14.22
 -5 -17 -12 100.7 15.58
 -4 -20 -12 18.26 13.07
 4 -11 -12 1.13 10.92
 6 4 -12 26.16 15.62
 -3 -21 -11 218.99 15.04
 6 9 -10 5.1 15.09
 6 12 -9 111.85 16.5
 -6 -7 -8 123.8 16.7
 5 4 -8 62.95 13.89
 -1 -15 -6 234.49 11.62
 5 10 -6 200 15.95
 6 24 -6 7.81 15.76
 -2 -13 -5 27.69 8.7
 4 4 -5 225.74 17.74
 6 31 -5 51.08 16.16
 -6 1 -4 5.06 14.63
 -5 -4 -4 -5.2 11.94
 4 7 -4 -3.67 12.71
 -1 -9 -3 289.02 13.33
 3 3 -3 371.72 19.18
 -4 -3 -2 41.43 12.76
 5 30 -2 0.65 14.56
 -3 -3 -1 485.71 22.89
 3 10 -1 942.47 40.4
 4 26 0 12.19 11.77
 4 36 1 66.7 13.83
 4 37 1 2.93 13.58
 -6 23 2 12.78 15.4
 -2 5 2 2567.2 103.29
 3 26 2 12.85 10.36
 -1 9 3 80.51 5.99
 3 37 3 2.23 11.26
 -5 36 5 29.02 14.95
 -4 25 5 15.23 10.9
 -4 35 6 7.8 11.83
 -3 -30 -25 -9.18 15.17
 -1 -32 -25 6.22 10.22
 -4 -27 -22 8.7 15.06
 2 -28 -22 26.78 7.26
 5 -16 -21 21.96 12.78
 -5 -22 -18 -6.42 15.08
 6 -5 -17 10.96 14.69
 5 -11 -16 -4.33 13.64
 -3 -25 -15 4.72 12.48
 6 -2 -15 6.67 15.87
 -4 -22 -14 4.64 13.87
 -4 -21 -13 59.98 14.29
 -3 -22 -12 34.92 10.87
 5 -5 -12 147.25 14.67
 6 6 -11 -2.74 15.17
 5 -1 -10 7.28 11.83
 -2 -18 -8 32.32 10.3
 6 15 -8 37.89 15.87
 -6 -5 -7 77.91 15.68
 -4 -13 -7 7.73 12.25
 6 19 -7 89.34 16.16
 -6 -3 -6 28.53 16.09
 -5 -8 -6 34.35 12.67
 3 -5 -6 721.58 31.63
 4 1 -6 5.94 12.9
 -6 -1 -5 -1.25 14.73
 -5 -6 -5 15.09 12.28
 6 30 -5 8.18 15.13
 -2 -11 -4 199.86 11.99
 3 0 -4 530.37 24.63
 -6 4 -3 21.08 15.66
 -5 1 -2 10.3 12.95
 -6 10 -1 -3.34 14.06
 -5 7 0 64.32 14.32
 -3 0 0 1529.43 63.04
 3 14 0 336.09 18.91
 -6 18 1 0 15.94
 -3 3 1 5.54 8.87
 3 19 1 616.25 28.6
 4 35 1 36.7 13.28
 -6 31 3 5.58 14.87
 3 36 3 9.31 10.99
 -5 26 4 13.9 12.55
 1 28 5 280.36 14.67
 -4 36 6 68.43 12.63
 -3 28 6 23.29 9.16
 -2 37 7 1.96 6.42
 4 -24 -28 20.49 11.74
 -3 -30 -26 0.53 15.91
 3 -27 -26 4.39 9.79
 5 -19 -26 7.63 13.44
 6 -13 -26 -2.5 16.98
 5 -18 -24 4.23 12.95
 6 -12 -24 7.95 16.18
 -5 -23 -20 9.21 16.49
 -4 -26 -20 16.14 14.84
 -4 -25 -18 -0.24 13.84
 -2 -27 -16 19.27 11.14
 6 -4 -16 9.65 14.64
 -3 -24 -14 126.86 13.72
 -6 -11 -11 -1.66 15.96
 -2 -22 -11 54.83 9.41
 -6 -8 -9 3.3 14.97
 -4 -16 -9 119.03 13.44
 4 -6 -9 87.14 12.18
 5 1 -9 8.79 12.29
 6 11 -9 3.91 15.7
 4 -4 -8 28.42 11.01
 6 23 -6 9.51 16.43
 5 13 -5 25.88 12.84
 5 17 -4 240.93 18.6
 -6 7 -2 161.07 16.97
 3 6 -2 5.75 10.14
 5 29 -2 70.29 15.65
 -5 4 -1 63.25 12.79
 -4 0 -1 301.48 18.37
 -2 -4 -1 146.87 9.73
 5 43 -1 2.46 15.88
 5 44 -1 5.29 15.36
 5 45 -1 10.64 15.45
 5 46 -1 2.17 15.3
 5 47 -1 -3.11 16.27
 5 48 -1 22.4 15.96
 -6 14 0 25.66 14.58
 2 7 0 1164.22 47.99
 4 25 0 2.92 11.58
 -4 6 1 11.39 12.63
 2 11 1 47.9 8.06
 -6 24 2 54.23 15.59
 -5 15 2 38.71 12.41
 3 25 2 6.84 10.43
 -6 32 3 14.49 15.19
 -5 20 3 1.61 11.84
 -4 14 3 378.4 19.97
 -2 9 3 2301.14 92.72
 -4 19 4 2.46 10.24
 -3 15 4 491.86 23.2
 2 29 4 216.73 13.4
 0 -32 -26 9.18 4.72
 -2 -31 -24 -2.58 12.61
 -4 -27 -23 26.93 16.17
 -3 -29 -22 5.63 13.93
 -1 -31 -22 46.41 9.71
 5 -17 -22 -2.29 12.92
 -2 -30 -21 2.38 11.48
 6 -10 -21 5.44 15.19
 6 -9 -20 18.57 15.37
 6 -8 -19 4.67 15.79
 -3 -27 -18 10.94 13.1
 -5 -21 -17 21.52 15.25
 5 -10 -15 119.65 15.21
 6 -1 -14 16.05 15.83
 4 -13 -13 6.23 10.28
 5 -7 -13 56.37 13.14
 -6 -12 -12 75 15.83
 3 -16 -12 35.41 8.67
 6 3 -12 51.16 15.57
 2 -18 -11 117.49 9.04
 -5 -14 -10 22.57 14.1
 1 -19 -10 -4.37 2.97
 3 -13 -10 58.78 9.77
 6 8 -10 19.44 15.23
 2 -15 -9 194.72 11.46
 -5 -11 -8 2.54 13.62
 6 14 -8 79.8 16.69
 -3 -15 -7 27.13 10.98
 5 6 -7 -6.49 13.17
 6 18 -7 1.19 15.03
 -4 -11 -6 143.29 13.94
 5 9 -6 55.38 14.1
 -1 -13 -5 124.49 8.16
 6 29 -5 28.05 15.8
 -6 2 -4 123.64 16.95
 -1 -11 -4 54.95 6.29
 2 -5 -4 884.48 36.75
 6 40 -4 11.57 15.57
 -5 -1 -3 29.65 12.26
 -4 -5 -3 9.55 12
 4 10 -3 247.58 17.28
 4 14 -2 229.27 15.91
 5 28 -2 38.81 14.69
 -1 -4 -1 1006.72 41.3
 5 40 -1 23.61 15.97
 5 41 -1 13.18 15.06
 5 42 -1 7.16 15.29
 -6 19 1 85.8 16.02
 4 34 1 44.4 12.55
 1 10 2 1336.54 54.13
 -6 33 3 10.76 14.76
 2 21 3 285.49 15.64
 3 35 3 69.49 11.44
 -5 27 4 21.98 12.9
 -4 26 5 347.82 18.93
 -1 19 5 474.09 19.66
 -4 37 6 5.09 12.27
 0 30 6 6.58 4.86
 4 -24 -27 20.15 11.94
 -1 -32 -26 4.65 10.56
 6 -13 -25 -1.76 16.12
 3 -26 -23 33.12 9.5
 -3 -28 -20 15.16 13.31
 -1 -30 -20 18.52 9
 -5 -22 -19 6.37 15.89
 6 -7 -18 1.65 14.7
 -4 -24 -17 62.68 14.65
 -5 -20 -16 -4.34 14.54
 -2 -26 -15 136.07 12.07
 -2 -23 -12 11.78 9.47
 -5 -15 -11 74.6 15.79
 4 -10 -11 228.02 14.95
 6 5 -11 20.7 15.92
 -4 -17 -10 24.05 11.85
 -1 -21 -10 393.48 18.2
 -3 -18 -9 13.05 10.16
 -6 -6 -8 12.66 15.97
 5 3 -8 78.09 14.69
 4 -2 -7 1.83 11.57
 6 22 -6 -9.17 15.9
 -6 0 -5 212.4 18.59
 -4 -9 -5 183.46 14.67
 3 -3 -5 685.73 30.33
 6 28 -5 0.01 17.01
 -4 -7 -4 76.21 11.85
 6 38 -4 15.17 14.97
 6 39 -4 -15.56 15.48
 -6 5 -3 111.4 15.77
 5 21 -3 103.12 14.28
 -3 -5 -2 1028.07 43.52
 5 38 -1 11.12 16.85
 5 39 -1 8.7 14.95
 -6 15 0 33.23 15.26
 -2 2 1 336.23 15.87
 1 6 1 52.2 7.41
 4 33 1 62.16 12.75
 -6 25 2 14.11 15.77
 -6 34 3 10.48 15.14
 -5 21 3 120.15 13.1
 3 34 3 -4.37 10.91
 1 20 4 386.08 17.29
 -3 21 5 663.33 29.42
 -4 38 6 26.19 11.56
 -2 38 7 148.7 9.16
 6 -14 -27 5.91 17.8
 5 -19 -25 21.68 13.17
 -4 -27 -24 5.87 16.44
 2 -29 -24 28.78 7.1
 4 -23 -24 4.44 11.17
 5 -18 -23 -9.22 13.04
 6 -12 -23 15.86 15.46
 4 -22 -22 -6.42 10.84
 3 -25 -21 -1.87 9.07
 4 -19 -18 48.56 11.95
 5 -14 -18 0.07 12.63
 4 -18 -17 3.81 11.75
 6 -6 -17 -7.85 14.85
 0 -27 -16 26.17 3.32
 3 -21 -16 4.35 8.44
 4 -17 -16 90.05 12.15
 -5 -19 -15 -6.79 14.15
 6 -3 -15 17.69 16.49
 -2 -25 -14 -0.45 9.22
 5 -9 -14 -4.56 13.29
 -2 -24 -13 18.01 9.67
 -5 -16 -12 0.22 14.73
 6 10 -9 74.31 17.85
 6 13 -8 6.46 15.69
 -6 -4 -7 21.13 15.03
 -5 -9 -7 6.73 12.07
 6 17 -7 85 17.09
 -6 -2 -6 97.68 16.89
 -5 -7 -6 105.18 13.77
 4 3 -5 1.89 13.46
 5 12 -5 117.04 14.35
 -5 -3 -4 201.96 16.58
 4 6 -4 24.95 13.57
 5 16 -4 28.11 12.71
 6 36 -4 50.21 15.78
 6 37 -4 0 15.28
 -6 8 -2 4.34 14.25
 -5 2 -2 225.99 16.78
 5 27 -2 25.3 14.35
 3 9 -1 8.06 10.76
 4 18 -1 17.49 11.88
 5 37 -1 4.82 14.76
 -5 8 0 91.94 13.17
 -2 -1 0 0.94 6.92
 -6 20 1 24.24 14.88
 4 32 1 6.54 12.62
 -6 26 2 54.74 17.02
 -5 16 2 51.01 12.63
 -3 7 2 283.81 15.43
 3 24 2 9.46 10.63
 -6 35 3 0.08 15.09
 -5 28 4 -4.79 12.77
 -4 20 4 98.31 12.17
 -2 19 5 179.04 10.87
 -3 29 6 215.43 13.36
 -2 26 6 857.44 35.73
 1 43 6 34.86 8.85
 5 -20 -28 10.06 14.62
 -4 -27 -25 -7.38 16.96
 -2 -31 -25 -1.01 13.2
 -3 -29 -23 20.82 14.55
 -4 -26 -21 0 14.96
 5 -16 -20 14.37 12.92
 4 -20 -19 10.7 11.26
 5 -15 -19 12.41 12.74
 -3 -26 -17 8.48 13.1
 -1 -28 -17 11.82 8.85
 3 -22 -17 87.55 10.09
 5 -13 -17 -1.26 13.34
 -4 -23 -16 6.88 13.53
 3 -20 -15 12.95 8.22
 -5 -18 -14 0 14.96
 -5 -17 -13 36.02 14.61
 6 0 -13 19.88 15.09
 5 -6 -12 1.12 11.89
 -6 -10 -11 44.22 15.12
 -4 -18 -11 5.33 11.84
 5 -2 -10 44.17 12.43
 6 7 -10 -0.72 15.1
 -6 -7 -9 82.22 16.45
 5 0 -9 190.87 15.58
 -3 -13 -6 -0.75 11.48
 6 21 -6 41.15 15.68
 -5 -5 -5 284.06 18.13
 6 35 -4 2.49 15.03
 -3 -7 -3 464 22.42
 -4 -2 -2 361.18 21.38
 4 13 -2 56.78 12.53
 5 26 -2 54.43 13.45
 -5 5 -1 48.06 12.51
 5 36 -1 62.26 15.67
 3 13 0 46.38 10.87
 -1 2 1 270.35 12.86
 -6 36 3 52.34 15.57
 -4 15 3 19.31 10.81
 3 33 3 163.14 13.32
 2 28 4 247.52 14.41
 -4 27 5 4.79 10.57
 1 27 5 54.39 8.57
 1 42 6 7.69 8.46
 -1 -32 -27 -7.43 11.18
 -4 -27 -26 -1.17 18.05
 4 -24 -26 14.11 11.52
 6 -14 -26 13.62 16.88
 3 -27 -25 5.25 9.29
 6 -13 -24 9.56 15.78
 -5 -21 -18 10.74 15.41
 -2 -28 -18 15.24 11.38
 5 -12 -16 97.15 14.8
 6 -5 -16 16.12 14.34
 -4 -22 -15 5.79 13.8
 2 -23 -15 35.62 6.73
 4 -16 -15 16.1 10.28
 6 -2 -14 -6.24 14.28
 -6 -11 -12 -3.84 15.82
 -4 -19 -12 38.04 12.73
 4 -12 -12 510.45 24.71
 6 2 -12 22.73 15.64
 6 4 -11 23.5 15.3
 -3 -19 -10 322.43 17.79
 -2 -19 -9 11.23 9.63
 0 -19 -9 335.45 14.29
 -1 -18 -8 28.11 7.12
 1 -16 -8 100.59 5.9
 5 5 -7 12.87 12.77
 6 16 -7 13.65 15.83
 4 0 -6 449.13 23.21
 5 8 -6 85.32 13.59
 -3 -11 -5 66.62 12.35
 -6 3 -4 23.48 14.64
 5 15 -4 92.86 13.72
 6 34 -4 18.14 16.13
 1 -6 -3 68.64 6.3
 3 2 -3 677.84 30.26
 4 9 -3 35.92 12.63
 5 20 -3 3.71 12.41
 2 0 -2 101.89 8.83
 -3 -2 -1 773.85 33.66
 2 3 -1 499.68 22
 5 35 -1 20.75 15.41
 -6 16 0 24.59 15.97
 4 23 0 84.85 12.75
 -6 21 1 42.92 16.09
 -4 7 1 600.37 28.62
 4 31 1 149.63 14.92
 -6 27 2 24.61 15.76
 -5 22 3 2.37 11.87
 3 32 3 12.37 10.94
 -5 29 4 139.78 15.4
 -3 16 4 21.21 10.18
 2 44 5 -0.95 11.28
 1 41 6 13.7 7.93
 -2 39 7 19.02 6.55
 5 -20 -27 -0.74 13.77
 -2 -31 -26 2.2 13.67
 -3 -29 -24 7.19 14.75
 -4 -26 -22 5.36 15.41
 -2 -30 -22 -1 11.58
 -3 -28 -21 36.61 14.17
 6 -11 -21 3.9 15.1
 4 -21 -20 10 10.95
 6 -10 -20 2.02 15.06
 6 -9 -19 0.66 14.65
 3 -23 -18 17.35 9.19
 6 -8 -18 12.86 14.74
 -3 -25 -16 1.43 12.57
 2 -24 -16 26.4 6.29
 -4 -21 -14 84.02 14.86
 2 -22 -14 306.57 14.59
 3 -19 -14 112.18 10.15
 -4 -20 -13 29.97 13.84
 5 -8 -13 27.9 12.77
 3 -15 -11 166.99 11.49
 -5 -13 -10 9.77 13.98
 4 -7 -9 682.98 30.75
 6 9 -9 22.99 15.89
 -6 -5 -8 122.92 16.64
 -5 -10 -8 186.63 16.29
 5 2 -8 326.32 19.46
 6 12 -8 107.12 17.1
 -4 -12 -7 12.57 11.48
 3 -8 -7 67.78 10.77
 6 20 -6 7.79 15.49
 -6 1 -5 -3.01 15.72
 5 11 -5 17.37 13.25
 -3 -9 -4 513.68 24.36
 3 -1 -4 50.86 9.82
 6 33 -4 23.54 15.65
 -6 6 -3 3.73 14.51
 -5 0 -3 53.16 13.13
 -4 -4 -3 107.91 12.97
 -6 9 -2 87.89 15.48
 -2 -6 -2 55.13 7.59
 3 5 -2 193.61 13.64
 5 25 -2 12.61 13.16
 -4 1 -1 32.26 13.85
 4 17 -1 462.76 23.41
 5 34 -1 20.04 15
 -5 9 0 6.25 12.43
 -1 -1 0 8.97 5.57
 -3 4 1 414.31 19.94
 4 30 1 0.98 12.53
 -5 17 2 204.36 15.92
 3 23 2 231.22 14.98
 2 20 3 217.38 13.46
 -5 30 4 -8.04 13.82
 -2 14 4 1392.99 56.77
 -4 28 5 108.12 12.18
 -3 22 5 58.41 10.13
 2 42 5 1 10.28
 2 43 5 105.37 12.34
 -3 30 6 9.05 9.24
 6 -15 -28 -3.74 17.95
 0 -32 -27 -0.99 7.6
 5 -19 -24 4.02 12.94
 4 -23 -23 16.04 10.6
 -2 -29 -20 106.35 13
 -4 -24 -18 64.77 14.85
 -5 -20 -17 7.01 14.94
 6 -7 -17 0 14.18
 5 -11 -15 10.57 13.94
 6 -4 -15 19.19 14.88
 4 -15 -14 33.72 10.16
 -5 -14 -11 -2.34 15.59
 -3 -20 -11 16.42 10.91
 -1 -22 -11 213.27 11.57
 -6 -8 -10 8.46 15.3
 4 -9 -10 128.08 12.57
 6 6 -10 -2.48 14.46
 -4 -15 -9 54.95 12.32
 3 -10 -8 583.92 26.62
 4 -5 -8 1092.45 46.64
 -6 -3 -7 52.03 15.74
 -5 -8 -7 50.14 12.96
 6 15 -7 48.68 15.7
 -6 -1 -6 9.14 15.49
 -5 -2 -4 2.03 12.25
 6 32 -4 3.32 15.1
 5 19 -3 208.45 16.65
 -5 3 -2 79.11 13.09
 5 33 -1 21.54 15.02
 -6 17 0 101.29 17.03
 -3 1 0 196.88 12.83
 4 22 0 5.75 11.67
 -6 22 1 43.4 15.78
 -5 13 1 2.03 12.32
 2 10 1 1405.21 57.49
 -6 28 2 48.9 16.75
 -5 23 3 22.39 11.96
 3 31 3 256.96 16.09
 -4 21 4 0.84 10.5
 2 27 4 298.58 16.21
 2 41 5 91.25 11.45
 1 40 6 71.59 8.81
 5 -20 -26 -7.47 13.36
 -3 -29 -25 5.16 15.25
 6 -14 -25 18.15 16.5
 -4 -26 -23 4.93 15.78
 -1 -31 -23 56.85 10.34
 5 -18 -22 0 12.67
 -4 -25 -20 2.65 14.94
 -5 -21 -19 6.02 15.48
 2 -25 -17 0.63 6.39
 -5 -19 -16 5.78 14.6
 -3 -24 -15 162.72 15.01
 0 -26 -15 288.93 12.87
 6 -1 -13 22.31 16.03
 -3 -21 -12 74.85 11.51
 5 -3 -10 192.87 15.64
 -6 -6 -9 4.55 15.47
 4 -3 -7 226.84 15.71
 -5 -6 -6 5.9 11.94
 -4 -10 -6 71.44 12.34
 -2 -14 -6 86.72 10.18
 3 -6 -6 7.44 9.9
 5 7 -6 117.02 13.82
 6 19 -6 139.75 17.34
 -5 -4 -5 15.05 12.81
 -4 -8 -5 64.97 12.26
 4 2 -5 700.45 32.22
 6 24 -5 46.2 15.77
 -6 4 -4 62.69 16.18
 -4 -6 -4 2.57 11.2
 4 5 -4 3.22 12.96
 5 14 -4 39.81 12.85
 6 31 -4 25.85 15.96
 2 -3 -3 1150.23 47.26
 4 12 -2 338 19.89
 5 24 -2 59.26 14.34
 -5 6 -1 9.33 12.25
 5 32 -1 -0.25 14.66
 4 29 1 114.1 13.53
 -6 29 2 6.29 15.23
 -4 16 3 98.44 11.85
 -5 31 4 175.87 16.86
 2 40 5 3.86 9.79
 1 39 6 7.69 8.08
 -2 40 7 37.22 6.54
 6 -15 -27 0 17.46
 -3 -29 -26 9.82 16.25
 4 -24 -25 4.5 11.31
 0 -31 -23 1.47 6.56
 6 -13 -23 5.94 15.3
 4 -22 -21 15.03 10.87
 3 -24 -19 1.4 9.23
 -4 -23 -17 11.34 13.94
 -2 -27 -17 1.52 11.41
 -1 -27 -16 31.4 8.35
 6 -6 -16 -5.52 14.55
 -5 -18 -15 7.61 14.27
 -5 -17 -14 6.88 14.18
 -3 -23 -14 4.01 11.82
 5 -10 -14 107.56 14.89
 6 -3 -14 62.96 15.22
 -5 -16 -13 19.47 14.19
 -3 -22 -13 76.6 10.75
 0 -24 -13 136.13 7.31
 3 -18 -13 6.75 8.49
 4 -14 -13 141.77 12.67
 7 9 -13 0.8 15.12
 -6 -10 -12 49.15 15.37
 -5 -15 -12 51.6 15.44
 6 3 -11 7.4 15
 -4 -16 -10 95.37 13.01
 -5 -11 -9 10.92 14.3
 3 -12 -9 1063.4 44.53
 5 -1 -9 2.21 12.62
 6 8 -9 17.72 15.54
 6 11 -8 -0.27 15.88
 5 4 -7 68.46 13.03
 2 -10 -6 2439.99 98.22
 -6 2 -5 113.26 16.76
 5 10 -5 136.91 15
 6 30 -4 -8.11 17.43
 -6 7 -3 98.55 16.23
 -2 -8 -3 701.38 29.97
 4 8 -3 142.88 15.66
 5 18 -3 9.67 12.97
 -6 10 -2 0 14.15
 -3 -4 -2 42.88 10.33
 3 8 -1 185.71 13.68
 4 16 -1 128.29 13.4
 5 31 -1 34.48 15.75
 2 6 0 162.62 10.67
 3 12 0 610.04 27.99
 -6 23 1 15.44 16.14
 -4 8 1 -5.77 12.16
 -5 18 2 0.22 11.86
 -3 8 2 248.94 14.53
 -2 6 2 1.89 6.3
 4 44 2 10.84 14.54
 4 45 2 16.54 14.62
 4 46 2 21.03 14.82
 -3 12 3 468.51 22.19
 3 30 3 15.36 10.74
 -1 14 4 1123.39 45.27
 -4 29 5 10.16 10.58
 2 39 5 54.42 10.29
 -3 31 6 348 17.78
 -4 -26 -24 24.82 16.64
 -2 -30 -23 0 10.73
 -3 -28 -22 20.22 14.15
 3 -26 -22 28.45 9.41
 5 -16 -19 6.17 12.54
 -5 -20 -18 1.37 15.29
 -3 -26 -18 2.32 12.83
 5 -15 -18 37.71 13.48
 5 -14 -17 31.21 13.47
 2 -21 -13 28.73 6.5
 5 -7 -12 127.24 14.04
 4 -11 -11 2.02 10.64
 -2 -20 -10 90.21 9.96
 2 -17 -10 153.86 10.3
 6 5 -10 3.36 16.34
 -3 -17 -9 364.25 19.16
 -6 -4 -8 6.64 15.21
 -4 -13 -8 32.21 12.08
 -6 -2 -7 38.33 15.62
 -3 -14 -7 509.87 24.68
 2 -12 -7 278.06 13.7
 6 14 -7 25.68 16.02
 -6 0 -6 160.95 18.42
 4 -1 -6 -4.03 12.37
 6 18 -6 -10.42 16.21
 3 -4 -5 0.55 9.42
 6 23 -5 35.34 15.81
 6 29 -4 33.55 15.36
 -5 1 -3 22.87 13.21
 6 41 -3 -2.84 16.73
 -4 -1 -2 -9.12 12.68
 -6 14 -1 2.82 16.38
 -6 18 0 -1.79 15
 -5 10 0 316.16 19.7
 4 21 0 351.39 19.78
 4 28 1 84.22 12.56
 -6 30 2 4.04 15.25
 3 22 2 4.53 11.56
 4 41 2 15.68 14.7
 4 42 2 18.71 14.66
 4 43 2 17.34 14.99
 -5 24 3 3.09 12.95
 -5 32 4 2.5 14.11
 -4 22 4 322 17.81
 -3 17 4 943.41 40.16
 1 26 5 711.19 30.19
 2 38 5 7.68 9.74
 -2 27 6 89.33 8.41
 1 38 6 125.68 10.13
 5 -21 -28 5.77 14.17
 2 -30 -27 3.44 6.77
 6 -15 -26 8.3 16.99
 -4 -26 -25 2.37 17.07
 5 -20 -25 -3.1 13.31
 3 -27 -24 0.96 9.15
 6 -14 -24 21.55 15.76
 5 -19 -23 5.68 12.83
 -4 -25 -21 2.89 15.11
 6 -12 -21 0 14.64
 -3 -27 -20 7.04 13.42
 5 -17 -20 14.23 12.46
 6 -11 -20 15.57 15.07
 -4 -24 -19 37.73 14.64
 6 -10 -19 16.22 15.03
 6 -9 -18 4.45 15.71
 -4 -22 -16 2.95 13.56
 5 -13 -16 3.6 13.33
 6 -5 -15 56.02 15.57
 7 4 -15 2.67 15.94
 0 -25 -14 6.26 4.63
 -1 -23 -12 0.92 7.15
 7 11 -12 1.76 15.56
 -4 -17 -11 0.71 11.7
 -6 -7 -10 83.51 16.33
 -5 -9 -8 1.06 13.55
 5 1 -8 11.33 12.66
 0 -14 -6 1934.72 77.23
 -2 -12 -5 9.43 8.44
 2 -8 -5 1443.31 58.74
 6 22 -5 16.09 15.72
 -6 5 -4 30.43 15.26
 -2 -10 -4 439.49 20.11
 5 13 -4 6.57 12.65
 6 28 -4 25.4 15.53
 6 39 -3 0.42 15.41
 6 40 -3 13.77 16.52
 -5 4 -2 44.81 13.24
 -5 7 -1 5.03 12.33
 -4 2 -1 165.29 15.59
 -2 -3 -1 220.64 12.28
 5 30 -1 6.49 14.55
 -6 24 1 49.2 16.47
 -5 14 1 313.29 19
 -6 31 2 6.84 15.15
 4 40 2 48.88 14.38
 -5 33 4 88.94 15.56
 1 19 4 10.11 6.47
 2 26 4 369.52 18.85
 -4 30 5 4.3 10.5
 -3 23 5 191.42 12.85
 -2 20 5 72.6 8.29
 -4 -26 -26 0.21 17.74
 6 -13 -22 1.41 15.54
 -1 -30 -21 -5.46 9.59
 4 -20 -18 12.59 11.12
 -5 -19 -17 21.67 14.88
 4 -19 -17 88.92 12.91
 6 -8 -17 18.02 14.57
 -2 -26 -16 184.43 14.24
 4 -18 -16 -3.13 11.24
 7 2 -16 5.82 14.85
 -4 -21 -15 117.16 15.24
 -1 -26 -15 58.5 8.26
 5 -9 -13 23.27 12.91
 6 -2 -13 -4.72 15.89
 7 8 -13 15.22 16.75
 -4 -18 -12 4.5 12.57
 6 2 -11 121.48 16.97
 3 -14 -10 416.99 20.19
 -6 -5 -9 57.48 16
 6 7 -9 19.3 16.76
 6 10 -8 48.46 15.8
 -5 -7 -7 15.54 12.46
 -4 -11 -7 120.19 13.3
 6 13 -7 9.55 14.76
 -3 -12 -6 543.08 26.18
 5 6 -6 23.64 13.33
 6 17 -6 123.38 17.81
 -5 -1 -4 41.22 12.95
 -6 8 -3 -0.22 15.12
 -4 -3 -3 -4.53 12.68
 -3 -6 -3 63.35 10.88
 3 1 -3 109.17 10.73
 5 17 -3 174.47 17
 6 37 -3 10.45 15.45
 6 38 -3 25.73 16.57
 -6 11 -2 26.52 14.67
 3 4 -2 346.07 18.09
 4 11 -2 90.71 13.47
 5 29 -1 63.07 14.5
 -6 19 0 125.8 16.67
 5 44 0 -1.54 15.19
 5 45 0 1.88 15.21
 5 46 0 6.06 15.49
 5 47 0 -2.75 15.32
 4 27 1 39.23 12.26
 -6 32 2 3.39 14.9
 -5 19 2 181.31 14.99
 4 38 2 69.18 14.77
 4 39 2 0.85 14.47
 -5 25 3 3.51 13.24
 -4 17 3 84.48 11.51
 2 19 3 538.88 24.45
 3 29 3 133.56 12.75
 -5 34 4 5.63 14.63
 2 37 5 1.16 9.58
 -3 32 6 5.37 9.07
 6 -16 -28 0 17.96
 4 -25 -27 0 11.63
 5 -21 -27 5.4 13.64
 6 -15 -25 6.08 15.96
 -1 -31 -24 23.38 10.44
 4 -24 -24 9.13 10.71
 -3 -28 -23 9.91 14.35
 -4 -25 -22 1.09 15.42
 4 -23 -22 8.04 10.66
 -2 -29 -21 43.82 12.15
 -3 -25 -17 -0.7 12.91
 -5 -18 -16 4 14.58
 6 -7 -16 19.53 14.37
 4 -17 -15 153.68 12.84
 5 -12 -15 179.46 16.38
 -4 -20 -14 2.52 13.98
 -1 -25 -14 12.51 7.47
 6 -4 -14 -13.86 15.91
 -4 -19 -13 77.49 14.36
 -1 -24 -13 567.18 24.75
 3 -17 -12 426.9 20.09
 4 -13 -12 9.92 10.34
 7 10 -12 43.14 16.7
 -5 -13 -11 24.93 15.07
 -2 -21 -11 258.07 14.64
 7 13 -11 0 14.82
 6 4 -10 35.4 15.51
 4 -6 -8 7.74 10.67
 5 3 -7 26.11 12.13
 -5 -5 -6 105.44 14.85
 -6 3 -5 13.05 15.84
 -5 -3 -5 123.09 14.54
 5 9 -5 174.66 15.3
 6 21 -5 53.51 16.42
 4 4 -4 279.88 18.44
 6 27 -4 4.08 16.13
 6 36 -3 52.91 16.02
 -1 -6 -2 558.35 23.68
 -6 15 -1 61.61 15.85
 -3 -1 -1 102.02 10.65
 1 -1 -1 30.29 6.1
 4 15 -1 161.38 13.5
 1 2 0 249.03 12.13
 5 41 0 -1.24 15.27
 5 42 0 4.88 14.91
 5 43 0 11.83 14.65
 -6 25 1 6.1 15.6
 -3 5 1 116.2 11.13
 -2 3 1 463.52 20.76
 -6 33 2 8.09 15.2
 3 21 2 714.66 32.16
 4 37 2 4.91 13.83
 -4 23 4 0.9 10.51
 -4 31 5 22.73 11.1
 2 36 5 -2.29 9.61
 0 29 6 53.96 5.41
 1 37 6 3.39 7.88
 3 -28 -27 5.18 9.71
 6 -16 -27 18.45 17.47
 -2 -30 -24 2.24 12.46
 5 -20 -24 -0.92 12.96
 6 -14 -23 21.49 15.63
 -5 -20 -19 -1.44 15.46
 4 -21 -19 -0.64 11.07
 -4 -23 -18 9.08 14.28
 2 -26 -18 27.33 6.91
 -5 -17 -15 -0.01 14.87
 7 3 -15 7.91 15.65
 7 5 -14 13.97 16.46
 -6 -9 -12 11.9 15.3
 -5 -14 -12 6.91 14.41
 5 -6 -11 3.2 11.71
 -3 -18 -10 13 10.65
 -5 -10 -9 78.55 14.59
 5 -2 -9 139.37 14.9
 -6 -3 -8 56.93 16.28
 -6 -1 -7 9.13 17
 4 -4 -7 3.77 11.37
 -6 1 -6 -2.55 15.27
 -4 -9 -6 293.83 17.67
 6 16 -6 12.71 14.99
 -4 -7 -5 171.87 13.75
 -3 -10 -5 202.91 15.08
 4 1 -5 9.46 12.52
 -6 6 -4 3.12 14.73
 -4 -5 -4 46.7 11.78
 -3 -8 -4 69.71 11.42
 3 -2 -4 206.74 13.43
 5 12 -4 31.17 12.67
 6 26 -4 28.09 15.8
 -5 2 -3 59.3 13.4
 4 7 -3 78.32 13.64
 6 35 -3 -2.6 16.31
 -6 12 -2 30.41 14.98
 5 28 -1 63.82 14.45
 -6 20 0 -8.74 15.19
 -3 2 0 1175.19 49.1
 -2 0 0 721.9 30.49
 3 11 0 168.69 13.37
 5 39 0 0 14.9
 5 40 0 10.75 15.94
 -5 15 1 22.58 12.95
 -4 9 1 198.34 15.23
 4 26 1 70.98 12.96
 -5 20 2 34.96 13.73
 -4 13 2 51.36 11.87
 4 36 2 81.09 14.31
 -5 26 3 7.02 12.7
 3 28 3 28.48 10.85
 -5 35 4 0.01 14.43
 3 43 4 67.63 13.78
 3 44 4 -4.2 13.41
 3 45 4 26.23 12.43
 -3 -28 -24 10.72 14.75
 -4 -25 -23 0.84 16.03
 5 -19 -22 -3.08 12.8
 2 -28 -21 40.74 7.02
 7 1 -16 -1.54 15.91
 -2 -25 -15 17.09 9.84
 6 -6 -15 1.35 15.62
 -5 -16 -14 39.65 15.44
 4 -16 -14 37.86 10.22
 5 -11 -14 0 12.83
 -5 -15 -13 42.24 16.53
 7 7 -13 6.07 15.36
 -2 -22 -12 9.66 9.21
 2 -20 -12 149.16 9.23
 5 -8 -12 12.91 12.26
 7 12 -11 24.01 16.79
 -6 -6 -10 0.48 15.19
 4 -10 -10 228 14.93
 -1 -19 -9 857.85 35.83
 6 6 -9 8.9 14.76
 5 0 -8 656.89 31.27
 6 9 -8 48.27 15.26
 6 12 -7 32.07 15.7
 6 20 -5 2.8 16.06
 2 -6 -4 51.99 7.59
 -6 9 -3 45.32 15.57
 5 16 -3 4.05 12.9
 6 34 -3 16.22 15.55
 -5 5 -2 221.22 16.38
 -4 0 -2 398.31 22.28
 -6 16 -1 -2.43 15.81
 -5 8 -1 73.03 13.39
 3 7 -1 148.71 12.29
 5 27 -1 30.04 14.21
 5 38 0 44.34 15.57
 -6 26 1 58.38 15.86
 2 9 1 536.63 23.64
 -6 34 2 40.89 15.5
 -3 9 2 58.73 10.65
 4 35 2 2.74 12.44
 -3 13 3 143.72 12.09
 -5 36 4 17.23 14.59
 -2 15 4 351.3 16.28
 2 25 4 40.35 10.81
 3 41 4 68.68 13.42
 3 42 4 7.27 13.23
 -4 32 5 10.82 10.94
 -3 24 5 4.62 8.61
 2 35 5 43.6 9.77
 -3 33 6 205.76 13.21
 1 36 6 251.3 13.5
 4 -25 -26 -2.74 11.21
 5 -21 -26 -2.39 13.15
 6 -16 -26 5.14 16.75
 -2 -30 -25 -2.51 13.21
 6 -15 -24 1.02 15.4
 2 -29 -23 19.97 6.66
 -3 -27 -21 -5.03 13.85
 0 -30 -21 -1.59 6.38
 -5 -20 -20 -5.58 15.51
 6 -12 -20 13.81 15.03
 -3 -26 -19 31.59 13.63
 6 -11 -19 17.87 14.68
 -5 -19 -18 32.03 15.46
 6 -10 -18 31.22 14.88
 -4 -22 -17 57.67 14.45
 -3 -24 -16 55.83 13.73
 -2 -24 -14 116.76 11.44
 -2 -23 -13 49.18 10.11
 6 -3 -13 56.1 16.18
 7 9 -12 7.02 15.59
 -3 -19 -11 204.71 14.44
 6 1 -11 4.82 14.9
 -4 -15 -10 27.69 12
 -6 -4 -9 -1.69 15.52
 -5 -8 -8 63.53 13.64
 -4 -12 -8 67 12.38
 3 -9 -7 211.08 13.86
 4 -2 -6 206.67 16.09
 5 5 -6 150.82 16.24
 -6 4 -5 50.79 16.28
 5 8 -5 102.98 14.6
 -5 0 -4 3.71 12.68
 6 33 -3 -3.27 15.35
 2 -1 -2 204.64 11.66
 4 10 -2 126.53 14.78
 -4 3 -1 279.15 17.9
 2 2 -1 381.54 17.7
 4 14 -1 25.03 11.99
 -6 21 0 74.36 17.08
 5 36 0 68.88 16.54
 5 37 0 -4.81 15.93
 3 15 1 193.46 14.87
 -6 35 2 8.34 15.34
 -6 36 2 67.22 15.66
 1 9 2 1108.03 45.13
 -5 27 3 57.46 13.3
 -4 18 3 -0.16 10.91
 3 27 3 103.32 11.83
 -5 37 4 1.22 14.61
 -4 24 4 312.94 17.92
 -3 18 4 15.69 10.43
 3 40 4 41.64 12.49
 -2 28 6 358.1 16.56
 -3 -28 -25 1.23 14.95
 -4 -25 -24 0 16.35
 5 -17 -19 18.59 12.35
 5 -16 -18 2.98 12.33
 5 -15 -17 65.53 13.81
 6 -9 -17 3.6 14.16
 7 -1 -17 11.5 16.59
 3 -22 -16 89.75 9.58
 -3 -23 -15 26.36 12.51
 7 2 -15 6.86 15.5
 7 4 -14 12.06 16.58
 7 6 -13 0 14.06
 -3 -20 -12 7.59 10.76
 4 -12 -11 397.02 20.7
 7 11 -11 0 15.6
 6 3 -10 -2.54 15.67
 7 14 -10 4.08 15.8
 -6 -2 -8 -1.16 15.01
 -5 -6 -7 0.17 12.42
 -2 -15 -7 221.32 13.63
 5 2 -7 271.72 18.12
 -6 2 -6 92.7 16.13
 3 -7 -6 798.57 34.51
 6 15 -6 43.15 15.8
 -5 -2 -5 69.34 13.53
 6 19 -5 95.2 16.02
 6 32 -3 -4.71 14.83
 -3 -3 -2 942.27 40.29
 -2 -5 -2 3.41 7.43
 5 20 -2 11.14 12.12
 5 26 -1 139.59 15.3
 5 35 0 -7.94 15.21
 -6 27 1 17.61 15.55
 -5 16 1 98.06 13.71
 -6 37 2 3.37 15.28
 -5 21 2 71.09 12.74
 -1 6 2 43.24 6.26
 2 13 2 183.33 11.64
 3 20 2 12.66 11.7
 4 34 2 55.2 13.07
 2 18 3 0.34 9.05
 -5 38 4 16 14.8
 3 39 4 17.74 11.52
 -4 33 5 21.59 11.28
 1 25 5 52.83 8.15
 2 34 5 3.53 9.57
 -3 34 6 3.09 8.79
 -3 -28 -26 -4.17 15.62
 -2 -30 -26 -3.5 13.81
 2 -30 -26 0.43 6.49
 3 -28 -26 -4.23 9.24
 -4 -25 -25 6.5 16.96
 -1 -31 -25 12.5 10.7
 3 -27 -23 -0.71 8.62
 4 -24 -23 5.64 10.59
 5 -20 -23 -4.99 12.35
 -2 -29 -22 32.45 12.47
 6 -14 -22 3.64 15.13
 -4 -24 -21 -0.15 14.96
 5 -18 -20 3.78 12.43
 -4 -23 -19 -0.09 14.14
 -2 -27 -18 6.64 11.79
 -1 -28 -18 30.7 9.73
 -5 -18 -17 6.87 14.79
 3 -23 -17 4.97 8.73
 -4 -21 -16 39.44 14.05
 5 -14 -16 74.93 14.33
 6 -8 -16 19.07 14.72
 7 0 -16 10.1 15.92
 3 -21 -15 65.02 8.98
 -3 -22 -14 117.15 13.01
 6 -5 -14 125.1 16.24
 -3 -21 -13 17.85 11.01
 4 -15 -13 7.43 9.76
 5 -10 -13 82.84 13.26
 -6 -8 -12 13.76 15.28
 7 8 -12 1 15.58
 -5 -12 -11 14.79 14.58
 -4 -16 -11 153.79 14.08
 3 -16 -11 29.75 8.5
 -2 -18 -9 4.96 9.78
 6 5 -9 22.82 15.14
 6 8 -8 17.09 14.57
 -6 0 -7 32.85 15.14
 -3 -13 -7 130.87 13.07
 6 11 -7 5.86 15.66
 -5 -4 -6 21.4 12.64
 -6 7 -4 35.1 14.81
 4 3 -4 9.85 14.33
 5 11 -4 107.95 14.09
 -6 10 -3 36.82 15.9
 -5 3 -3 200.01 15.78
 -4 -2 -3 671.77 31.29
 4 6 -3 4.89 13.09
 5 15 -3 45.31 13.14
 6 31 -3 -5.76 15.61
 -6 17 -1 99.06 16.58
 -6 22 0 10.31 16.07
 2 5 0 779.57 32.82
 5 34 0 25.75 14.83
 -6 28 1 42.07 15.25
 4 33 2 25.99 13.23
 -5 28 3 6.36 13.01
 3 38 4 73.68 12.23
 1 35 6 26.1 7.88
 6 -17 -28 -1.44 18.2
 -3 -28 -27 1.7 16.55
 -2 -30 -27 -5.25 14.14
 -4 -25 -26 -1.46 16.75
 5 -21 -25 12.65 13.21
 6 -16 -25 5.13 15.73
 6 -15 -23 9.64 14.69
 -3 -27 -22 -0.97 13.85
 3 -26 -21 2.39 9.13
 -5 -19 -19 36.02 15.81
 -3 -25 -18 -6.91 12.96
 -5 -17 -16 1.32 14.39
 -4 -20 -15 -9.89 13.46
 5 -13 -15 -2.46 13.57
 -4 -19 -14 123.79 15.8
 3 -20 -14 3.94 8.44
 -4 -18 -13 14.2 13.58
 -5 -13 -12 1.64 14.67
 -4 -17 -12 36.66 13.26
 5 -7 -11 234.31 17.03
 -6 -5 -10 60.45 15.7
 -5 -9 -9 52.54 14.42
 -3 -16 -9 29.18 10.47
 3 -13 -9 72.25 10.87
 5 -3 -9 161.05 15.59
 -4 -10 -7 -2.32 11.43
 -1 -14 -6 698.25 29.07
 6 14 -6 -11.4 15.44
 -6 5 -5 0.82 14.82
 3 -5 -5 1378.04 57.16
 4 0 -5 1084.87 46.7
 6 18 -5 -2.69 15.38
 0 -10 -4 44.16 3.28
 6 23 -4 20.55 15.49
 6 30 -3 3.03 15.93
 -5 6 -2 4.42 12.31
 3 3 -2 39.98 10.11
 5 19 -2 160.11 15.05
 -5 9 -1 26.54 12.66
 5 25 -1 14.67 14.11
 3 10 0 545.97 25.95
 5 33 0 1.42 15.28
 -4 10 1 8.34 11.95
 -3 6 1 107.38 10.91
 4 24 1 53.74 13.18
 -4 14 2 229.8 15.47
 -2 7 2 2508.21 100.94
 4 32 2 16.66 12.07
 -4 19 3 76.21 11.56
 3 26 3 41.11 10.41
 -4 25 4 0.91 11
 2 24 4 524.27 24.27
 3 37 4 6.73 11.37
 -4 34 5 37.27 11.97
 -3 25 5 4.16 8.79
 -2 21 5 288.11 14.51
 6 -17 -27 1.71 17.09
 4 -25 -25 -10.48 11.15
 -4 -24 -22 5.84 15.42
 -1 -30 -22 -1.03 9.64
 4 -23 -21 7.67 10.61
 5 -19 -21 1.66 12.49
 -2 -28 -20 -5.47 11.87
 3 -24 -18 99.72 10.4
 7 -2 -17 -1.65 16.12
 -5 -16 -15 22.18 14.24
 6 -7 -15 35.99 14.93
 -5 -15 -14 1.28 14.49
 7 3 -14 5.71 16.42
 -5 -14 -13 40.14 14.55
 6 -2 -12 42.71 15.56
 -6 -6 -11 -8.07 15.43
 6 0 -11 137.67 16.83
 7 10 -11 17.77 15.77
 7 13 -10 1.38 15.51
 -6 -3 -9 32.79 17.21
 2 -16 -9 1.82 7.44
 7 16 -9 4.98 15.7
 4 -7 -8 819.6 36.04
 5 -1 -8 4.88 12.49
 -4 -8 -6 23.9 12.23
 5 4 -6 21.25 13.3
 -4 -6 -5 0.14 11
 5 7 -5 366.89 21.41
 -4 -4 -4 120.39 12.94
 -3 -5 -3 750.76 33.37
 -1 -8 -3 1181.53 47.98
 2 -4 -3 -1.61 7.06
 3 0 -3 928.96 39.46
 6 29 -3 4.23 16.37
 -4 1 -2 11.67 12.91
 1 -4 -2 582.35 24.58
 4 9 -2 261.73 17.56
 6 41 -2 10.6 16.39
 6 42 -2 13.53 16.06
 -6 18 -1 -0.26 16.17
 -3 0 -1 1390.11 57.77
 4 13 -1 43.92 12
 -6 23 0 15.92 16.59
 -6 29 1 26.41 15.53
 -5 17 1 87.28 13.35
 1 5 1 1359.85 55.2
 3 14 1 38.6 11.36
 -5 22 2 63.84 13.36
 -5 29 3 140.29 15.52
 -1 10 3 1278.21 51.52
 3 36 4 65.76 11.68
 2 33 5 139.39 11.63
 -3 35 6 53.91 9.3
 -1 27 6 87.37 5.65
 5 -22 -27 -1.75 13.58
 -1 -31 -26 8.04 11.03
 0 -31 -24 17.38 7.21
 -1 -29 -20 -5.27 9.52
 6 -13 -20 5.65 14.66
 6 -12 -19 11.79 14.79
 -5 -18 -18 11.55 15.09
 -4 -22 -18 31.21 14.09
 6 -11 -18 -3.85 14.42
 4 -20 -17 12.73 11.28
 4 -19 -16 125.57 13.09
 7 1 -15 4.23 16.69
 5 -12 -14 199.52 16.68
 6 -4 -13 6.77 14.75
 4 -14 -12 337.31 18.48
 5 -9 -12 89.48 13.48
 7 7 -12 3.01 17.16
 6 2 -10 117.98 16.7
 -6 -1 -8 19.49 16.06
 -5 -7 -8 -3.17 12.41
 6 7 -8 86.67 15.63
 -6 1 -7 -0.13 15.65
 4 -5 -7 328.51 18.89
 6 10 -7 6.58 14.27
 -6 3 -6 37.5 15.22
 -3 -11 -6 11.86 11.72
 -2 -13 -6 129.61 10.78
 0 -12 -5 401.86 16.44
 -6 8 -4 14.52 15.37
 -5 1 -4 34.54 12.69
 5 10 -4 7.25 13.09
 6 22 -4 31.82 16.21
 -6 11 -3 13.55 15.03
 -2 -7 -3 850.44 35.67
 5 14 -3 -10.97 12.46
 6 39 -2 -5.63 16.12
 6 40 -2 10.68 15.69
 3 6 -1 94.44 11.64
 5 24 -1 125.56 15.08
 -3 3 0 495 23.05
 5 32 0 10.81 14.79
 -6 30 1 10.68 15.36
 4 23 1 41.8 11.97
 3 19 2 1064.16 45.53
 4 31 2 53.01 12.32
 -3 14 3 325.47 17.44
 -3 19 4 754.26 33.03
 1 18 4 9.57 6.11
 -4 35 5 6.97 11.68
 -1 -31 -27 0.45 11.69
 6 -17 -26 0 16.5
 5 -21 -24 3.8 12.67
 6 -16 -24 12.48 15.45
 -4 -24 -23 0.63 15.59
 -3 -27 -23 5.54 14.28
 -2 -29 -23 -1.09 12.56
 2 -27 -19 14.5 6.41
 4 -21 -18 27.55 11.17
 7 -4 -18 -3.29 16.74
 -3 -24 -17 -1.17 12.83
 -2 -26 -17 119.29 13.51
 6 -10 -17 29.38 14.71
 7 -1 -16 7.75 15.88
 4 -18 -15 1.7 10.29
 6 -6 -14 -1.19 14.72
 3 -19 -13 350.78 17.4
 2 -19 -11 225.7 11.98
 7 9 -11 9.69 15.56
 -6 -4 -10 6.46 15.08
 -4 -14 -10 306.8 18.51
 -3 -17 -10 260.04 15.94
 -2 -19 -10 269 14.96
 -1 -20 -10 3.49 8.13
 4 -11 -10 39.04 10.98
 7 12 -10 10.28 16.63
 6 4 -9 28.6 16.28
 7 15 -9 14.8 15.95
 -5 -5 -7 30.59 12.8
 5 1 -7 0 12.45
 -5 -3 -6 19.82 12.15
 4 -3 -6 -0.33 12.18
 6 13 -6 1.77 15.49
 -5 -1 -5 18.9 13.08
 -3 -9 -5 128.55 12.59
 6 17 -5 110.42 16.77
 -3 -7 -4 520.06 24.66
 3 -3 -4 392.54 19.47
 -5 4 -3 16.96 12.52
 6 28 -3 20.13 15.89
 -6 15 -2 68.6 14.89
 5 18 -2 -6.81 12.38
 6 38 -2 36.88 15.93
 -6 19 -1 120.69 17.84
 -5 10 -1 406.04 22.01
 -4 4 -1 241.32 17.05
 -2 -2 -1 1081.76 44.6
 -6 24 0 36.85 15.65
 4 17 0 526.17 25.71
 5 31 0 -0.2 14.6
 -5 23 2 4.43 12.23
 -3 10 2 1093.91 45.98
 -5 30 3 2.53 13.1
 3 25 3 21.81 10.23
 -4 26 4 288.03 17.14
 3 35 4 21.96 10.88
 -4 36 5 84.31 13.16
 -1 20 5 264.05 11.63
 2 32 5 1.88 9.32
 -3 36 6 14.46 9.27
 -2 29 6 2.03 6.79
 1 34 6 100.13 8.95
 3 -28 -25 1.59 9.16
 5 -20 -22 3.36 12.35
 6 -15 -22 6.99 14.74
 -5 -17 -17 21.06 14.77
 -4 -21 -17 30.82 14.14
 6 -9 -16 2.17 14.55
 7 2 -14 32.82 15.76
 -5 -11 -11 22.86 14.44
 -4 -11 -8 55.45 13.02
 -6 6 -5 17.17 15.24
 -2 -11 -5 21.42 8.37
 -1 -12 -5 1949.53 78.45
 -2 -9 -4 876 36.66
 -1 -10 -4 2457.4 98.59
 4 2 -4 867.04 38.38
 6 21 -4 30.09 16.47
 -4 -1 -3 9.53 12.39
 4 5 -3 135.15 14.77
 6 27 -3 6.96 17.47
 -5 7 -2 169.51 15.52
 6 36 -2 45.35 16.7
 6 37 -2 -3.01 15.05
 -1 -3 -1 343.36 15.98
 5 23 -1 3.52 13.43
 5 30 0 -1.41 14.96
 -6 31 1 30.59 15.05
 -5 18 1 3.94 12.6
 -4 15 2 103.75 12.15
 4 30 2 2.11 11.57
 -4 20 3 33.23 10.61
 2 17 3 559.14 24.98
 -2 16 4 288.57 14.04
 2 23 4 163.91 12.62
 3 34 4 25.57 10.96
 -3 26 5 -5.25 8.82
 5 -22 -26 -7.53 13.38
 -4 -24 -24 8.24 16.22
 -3 -27 -24 6.19 14.56
 4 -25 -24 4.48 10.77
 4 -24 -22 -1 10.63
 -4 -23 -21 0 14.71
 -3 -26 -21 36.3 14.05
 -5 -18 -19 -1 15.51
 3 -25 -19 -0.5 8.89
 4 -22 -19 45.87 11.29
 5 -18 -19 -2.1 12.33
 5 -17 -18 69.58 13.19
 -1 -27 -17 32.19 9.35
 5 -16 -17 19.29 12.64
 7 -3 -17 3.94 15.83
 -5 -16 -16 7.04 14.48
 -3 -23 -16 12.2 13.25
 5 -15 -16 11.02 12.79
 7 0 -15 2.04 15.67
 4 -17 -14 185.69 13.31
 5 -11 -13 1.98 12.34
 -5 -12 -12 0.55 14.38
 6 -3 -12 39.89 15.58
 7 6 -12 18.4 16.92
 -6 -5 -11 30.34 15.5
 -4 -15 -11 -0.3 11.79
 3 -15 -10 12.44 8.8
 6 1 -10 -7.6 14.86
 7 11 -10 2.24 15.34
 -6 -2 -9 5.23 15.19
 -5 -8 -9 17.25 13.05
 5 -4 -9 53.85 12.48
 -3 -14 -8 315.98 17.13
 6 6 -8 15.72 16.13
 6 9 -7 59.47 15.11
 -6 4 -6 13.51 15.88
 5 3 -6 101.92 13.45
 5 6 -5 42.87 13.27
 6 16 -5 20.12 16.71
 -6 9 -4 23.94 15.18
 -6 12 -3 45.7 15.68
 5 13 -3 2.96 12.43
 6 26 -3 35.03 15.84
 5 17 -2 194.09 16.12
 6 35 -2 5.24 15.1
 -6 20 -1 2.76 15.56
 4 12 -1 29.93 12.67
 -6 25 0 0.18 16.04
 -5 14 0 382.87 21.27
 -6 32 1 -3.19 14.98
 -2 4 1 369.27 17.08
 2 8 1 90.31 9.31
 4 22 1 93.65 13.58
 -5 24 2 71.71 12.9
 4 29 2 89.62 12.37
 -5 31 3 173.55 16.95
 -4 37 5 -5.74 11.53
 1 24 5 860.76 35.88
 -3 37 6 0.77 9.44
 4 -26 -27 13.73 11.5
 -4 -24 -25 5.12 16.85
 6 -17 -25 -3.67 15.82
 -2 -29 -24 -1.82 13.03
 6 -16 -23 5.28 15.03
 -2 -28 -21 7.86 12.04
 -4 -22 -19 20.18 14.17
 -3 -25 -19 -0.84 13.1
 -2 -27 -19 0 11.95
 0 -28 -18 -3.64 6.39
 -4 -20 -16 14.52 14.07
 -2 -25 -16 3.93 11.12
 7 -2 -16 -2.45 17.05
 -5 -15 -15 6.91 14.39
 6 -8 -15 14.39 14.56
 -5 -14 -14 92.07 15.68
 -5 -13 -13 5.6 14.77
 6 -5 -13 99.14 15.83
 -4 -16 -12 97.66 13.59
 3 -18 -12 3.68 8.32
 -3 -18 -11 10.16 10.85
 -2 -20 -11 116.48 10.66
 4 -13 -11 1.58 10.48
 5 -8 -11 -4.1 11.96
 7 8 -11 4.89 17.48
 6 3 -9 12 14.89
 7 14 -9 5.61 15.74
 -6 0 -8 1.4 15.51
 -5 -6 -8 0.12 12.32
 5 -2 -8 354.36 20.38
 -6 2 -7 37.23 15.39
 -4 -9 -7 469.55 23.58
 2 -11 -6 81.35 7.89
 6 12 -6 0.04 14.22
 1 -11 -5 199.39 9.31
 4 -1 -5 6.8 13.27
 -5 2 -4 8.35 12.28
 -4 -3 -4 6.8 11.74
 5 9 -4 304.77 19.27
 6 20 -4 0 15.92
 -6 16 -2 -4.39 15.78
 -3 -2 -2 10.09 9.65
 4 8 -2 35.04 13.89
 6 34 -2 15.14 15.34
 5 22 -1 81.34 14.84
 -2 1 0 -0.33 7.24
 3 9 0 102.8 11.29
 5 29 0 13.97 14.06
 -6 33 1 5.76 15.21
 3 13 1 18.23 11.06
 5 43 1 9.31 14.98
 5 44 1 3.33 15
 5 45 1 -0.77 14.95
 5 46 1 9.45 15.32
 2 12 2 1401.96 57.49
 3 18 2 -4.16 11.53
 -5 32 3 1.48 14.18
 3 24 3 154.96 12.67
 4 44 3 10.57 14.51
 4 45 3 7.01 14.45
 -4 27 4 1.62 10.8
 -3 20 4 -1.44 10.25
 3 33 4 102.62 12.28
 2 31 5 604.18 27.13
 6 -18 -27 5.96 16.8
 -3 -27 -25 4.72 15.13
 -1 -30 -23 4.08 10.09
 5 -21 -23 7.98 12.41
 6 -13 -19 -5.67 14.36
 -5 -17 -18 35.31 15.41
 6 -12 -18 30.17 14.4
 7 -5 -18 25.81 16.27
 -4 -19 -15 109.93 15.69
 -3 -22 -15 60.57 12.6
 5 -14 -15 119.57 15.02
 -4 -18 -14 1.28 13.56
 -4 -17 -13 61.69 14.51
 4 -16 -13 93.24 11.11
 7 3 -13 0 15.27
 -3 -19 -12 112.15 12.57
 -6 -3 -10 23.04 17.12
 -5 -9 -10 64.73 13.95
 -4 -12 -9 201.03 14.45
 7 17 -8 36.03 16.56
 -5 -4 -7 123 14.36
 3 -10 -7 466.4 22.35
 5 0 -7 442.07 23.73
 -4 -7 -6 533.25 25.86
 3 -8 -6 4.41 10.13
 -6 7 -5 8.96 15.55
 -5 0 -5 73.44 13.74
 -4 -5 -5 128.67 13.99
 2 -9 -5 59.16 7.62
 6 15 -5 103.42 16.63
 -6 13 -3 3.04 15.08
 -5 5 -3 573.27 28.33
 6 25 -3 -5.42 17.09
 -4 2 -2 361.37 20.87
 3 2 -2 1607.22 66.09
 6 33 -2 -6.55 15
 -5 11 -1 2.11 12.68
 2 1 -1 50.7 7.81
 -6 26 0 39.24 15.87
 4 16 0 2.8 11.3
 5 28 0 42.46 14.08
 -6 34 1 22.67 15.33
 -5 19 1 73.25 12.77
 -3 7 1 168.5 12.73
 -1 3 1 854.8 35.2
 4 21 1 237.44 16.1
 5 41 1 -3.19 15.26
 5 42 1 15.52 15.29
 4 28 2 97.84 13.36
 -4 21 3 89.96 11.59
 -3 15 3 148.95 12.21
 4 42 3 16.65 14.82
 4 43 3 -3.86 14.57
 -4 39 5 0 11.54
 -2 22 5 603.06 26.02
 -3 38 6 21.48 9.93
 1 33 6 166.18 10.38
 -3 -27 -27 1.58 16.39
 -3 -27 -26 5.17 15.72
 5 -22 -25 10.47 12.73
 -4 -23 -22 4.56 15.27
 3 -27 -22 4.6 8.75
 6 -14 -20 2.36 14.44
 -4 -21 -18 -4.79 13.97
 6 -11 -17 6.7 14.47
 7 -4 -17 0.61 15.95
 -2 -24 -15 162.77 12.67
 7 -1 -15 0.76 15.75
 -3 -21 -14 12.61 11.19
 6 -7 -14 110.41 16.4
 7 1 -14 -1.34 15.7
 -3 -20 -13 4.9 10.97
 -2 -21 -12 425.91 20.68
 5 -10 -12 13.67 11.97
 7 5 -12 9.96 15.58
 7 10 -10 -8.18 16.47
 -6 -1 -9 14.27 15.51
 7 13 -9 0 16.28
 4 -8 -8 6.42 10.53
 6 5 -8 96.42 15.76
 -3 -12 -7 440.11 22.44
 2 -13 -7 55.47 7.68
 4 -6 -7 -1.55 11.11
 6 8 -7 13.97 14.98
 -6 5 -6 63.26 15.89
 -5 -2 -6 141.66 14.43
 6 11 -6 30.39 15.3
 -6 10 -4 68.91 15.72
 6 19 -4 34.02 15.82
 3 -1 -3 81.52 10.65
 5 12 -3 1.64 12.97
 -6 17 -2 117.59 16.88
 -5 8 -2 29.51 12.42
 5 16 -2 62.98 12.76
 6 32 -2 2.07 14.97
 -6 21 -1 89.05 16.52
 -4 5 -1 516.64 25.74
 -3 1 -1 91.05 11.05
 3 5 -1 92.38 10.67
 -5 15 0 20.73 12.71
 -6 35 1 2.33 15.41
 5 39 1 -1.86 14.74
 5 40 1 0.8 15.02
 -5 25 2 12.54 12.31
 -4 16 2 62.45 11.49
 -5 33 3 60.27 14.98
 4 40 3 28.54 14.56
 4 41 3 -3.56 14.69
 -4 28 4 101.15 12.18
 3 32 4 1.02 11.03
 -3 27 5 80.01 10.1
 -3 39 6 31.54 10.17
 -2 30 6 18.06 6.72
 4 -26 -26 5.87 10.93
 -2 -29 -25 2.92 13.51
 6 -17 -24 1.09 15.08
 -3 -26 -22 13.19 13.99
 5 -20 -21 -2.86 12.23
 6 -15 -21 14.37 14.67
 -4 -22 -20 8.88 14.52
 -3 -24 -18 12.62 13.17
 -5 -16 -17 21.72 14.91
 -1 -26 -16 3.46 8.06
 6 -10 -16 26.1 15.45
 -2 -23 -14 23.47 9.67
 5 -13 -14 -2.27 13.1
 -2 -22 -13 3.18 9.52
 6 -4 -12 26.39 16.05
 -6 -4 -11 21.33 16.73
 -1 -21 -11 71.97 8.14
 7 7 -11 22.58 15.3
 6 0 -10 159.87 17.99
 -5 -7 -9 25.81 13.05
 -6 1 -8 13.82 17.31
 7 16 -8 3.38 16.41
 -6 3 -7 46.72 16.45
 1 -13 -6 209.11 9.59
 3 -6 -5 -1.99 9.82
 5 5 -5 394.32 21.83
 1 -9 -4 138.98 7.36
 5 8 -4 4.66 12.77
 -3 -4 -3 3.7 10.13
 4 4 -3 285.06 18.42
 2 -2 -2 1.87 7.9
 6 31 -2 0.89 15.73
 4 11 -1 20.78 13.1
 -6 27 0 8.68 17.34
 -3 4 0 704.53 30.91
 -1 0 0 380.63 16.73
 2 4 0 310.61 15.52
 5 27 0 -6.29 13.15
 -6 36 1 29.02 16.21
 -5 20 1 23.02 12.38
 5 38 1 53.67 15.46
 4 27 2 5.85 12.36
 -5 34 3 -3.61 14.54
 3 23 3 392.62 20.2
 4 39 3 -3.97 14.15
 2 22 4 228.22 14.14
 2 30 5 31.12 9.34
 -2 -29 -26 9.16 13.97
 6 -18 -26 7.93 16.17
 0 -31 -25 18.51 7.97
 2 -30 -25 2.68 5.99
 3 -28 -24 16.21 9.05
 -4 -23 -23 -10.89 15.67
 4 -25 -23 -2.78 10.5
 6 -16 -22 -4.47 14.8
 3 -26 -20 -8.39 8.95
 -1 -28 -19 62.13 10.48
 -4 -20 -17 6.15 13.95
 -5 -15 -16 -4.94 15.44
 7 -3 -16 15.03 16.05
 -6 -5 -12 14.71 15.05
 -5 -11 -12 26.95 15.01
 0 -20 -10 19.3 4.8
 5 -7 -10 194.6 15.66
 7 9 -10 41.9 16.03
 1 -18 -9 12.69 4.25
 5 -5 -9 232.15 16.46
 6 2 -9 78.8 16.35
 7 12 -9 1.63 15.39
 -4 -10 -8 57.08 13.07
 -2 -14 -7 260.11 14.86
 -3 -10 -6 628.44 28.85
 4 -4 -6 106.95 13.92
 5 2 -6 180.48 15.53
 -6 8 -5 23.34 16.17
 6 14 -5 45.95 15.72
 -6 11 -4 5.24 15
 -5 3 -4 188.38 16.2
 2 -7 -4 1017.69 42.02
 4 1 -4 -15.22 13.28
 6 18 -4 23.39 15
 -4 0 -3 695.33 32.2
 -2 -4 -2 257.43 13.32
 6 30 -2 19.86 15.21
 -6 22 -1 5.26 15.41
 -5 12 -1 449.18 23.65
 -6 28 0 3.77 15.21
 4 15 0 242.55 16.31
 -6 37 1 14.65 15.2
 4 20 1 48.06 11.84
 5 36 1 83.2 15.97
 5 37 1 -6.46 14.9
 -5 26 2 59.02 14.16
 -2 8 2 14.88 6.74
 -5 35 3 19.7 14.72
 4 38 3 84.15 14.73
 3 31 4 182.76 13.99
 0 28 6 166.56 8.48
 -2 -29 -27 13.86 14.55
 5 -23 -27 -4.29 13.73
 -4 -23 -24 -5.37 16.19
 5 -22 -24 6.82 12.72
 -3 -26 -23 9.87 14.09
 -2 -28 -22 5.81 12.48
 -1 -29 -21 45.55 10.35
 -5 -17 -19 26.19 15.72
 7 -7 -19 7.7 16.5
 -2 -26 -18 55.24 12.11
 7 -6 -18 -9.09 16.29
 -5 -14 -15 65.89 15.41
 6 -9 -15 17.54 14.23
 -5 -13 -14 -1.39 14.54
 7 0 -14 31.82 16.01
 -5 -12 -13 31.97 15.03
 5 -12 -13 113.12 14.29
 6 -6 -13 9.19 16.48
 7 2 -13 32.77 15.75
 4 -15 -12 5.22 10.36
 3 -17 -11 576.36 25.68
 -6 -2 -10 30.33 15.19
 2 -18 -10 54.65 8.04
 4 -12 -10 264.13 16.34
 -2 -17 -9 18.11 10.28
 -5 -5 -8 -2.39 13.98
 5 -3 -8 86.34 13.31
 7 15 -8 10 17.58
 6 7 -7 165.64 18.6
 7 19 -7 6.86 16.07
 -6 6 -6 -8.1 15.23
 6 10 -6 6.51 14.53
 -5 1 -5 23.54 12.3
 -3 -8 -5 85.35 11.84
 -3 -6 -4 89.4 11.9
 -5 6 -3 -1.44 12.47
 5 11 -3 86.35 14.25
 -6 18 -2 -0.91 15.53
 -5 9 -2 115.6 13.83
 4 7 -2 330 19.46
 5 15 -2 51.22 13.47
 6 42 -1 3.86 17.52
 6 43 -1 7.97 16.01
 -5 16 0 107.87 14.26
 5 26 0 208.56 16.92
 -6 38 1 24.62 15.45
 3 12 1 163.97 13.46
 5 35 1 0 16.01
 -4 17 2 347.51 18.85
 -5 36 3 1.37 14.58
 -4 22 3 182.25 13.77
 2 16 3 202.4 12.43
 4 37 3 -5.63 13.33
 -4 29 4 -0.46 10.75
 -3 21 4 484.57 23.03
 -3 28 5 13.94 9.11
 1 32 6 8.97 6.96
 -4 -23 -25 3.8 16.84
 6 -18 -25 7.96 15.46
 -1 -30 -24 -1.98 10.41
 6 -17 -23 6.66 14.8
 0 -30 -22 7.63 7.09
 5 -21 -22 -0.71 12.35
 4 -24 -21 29.8 10.75
 -4 -21 -19 14.33 14.22
 5 -18 -18 -2.86 12.21
 -3 -23 -17 7.42 13.11
 4 -21 -17 41.16 10.94
 5 -17 -17 82.28 13.52
 7 -5 -17 25.88 16.07
 -4 -19 -16 87.51 14.8
 4 -20 -16 4.29 10.92
 5 -16 -16 34.31 13.11
 -1 -25 -15 4.77 7.8
 2 -24 -15 125.42 8.36
 7 -2 -15 4.38 15.8
 2 -23 -14 -4.4 6.28
 -1 -22 -12 280.78 14.05
 -4 -14 -11 324.26 18.93
 5 -9 -11 111.14 13.42
 7 6 -11 3.73 15.74
 -5 -8 -10 7.61 14.32
 -3 -16 -10 10.07 10.73
 -6 0 -9 4.6 15.74
 3 -14 -9 1462.78 60.38
 -6 2 -8 8.75 15.5
 6 4 -8 11.46 14.33
 -6 4 -7 18.99 15.4
 -5 -3 -7 1.01 13.15
 -4 -8 -7 0.88 11.84
 5 -1 -7 -1.36 13.08
 -5 -1 -6 -3.19 13.2
 4 -2 -5 689.27 32.04
 -4 -2 -4 390.44 21.16
 3 -4 -4 -2.23 9.35
 -4 3 -2 39.81 13.11
 6 29 -2 -2.05 15.26
 -6 23 -1 20.5 15.25
 -4 6 -1 26.9 12.85
 6 40 -1 9.83 15.55
 6 41 -1 6.98 15.81
 -6 29 0 24.68 15.37
 3 8 0 264.67 15.86
 -5 21 1 49.29 12.75
 5 34 1 45.11 15.93
 -5 27 2 25.24 13.06
 1 8 2 1130.76 45.99
 4 36 3 113.14 14.8
 -1 15 4 22.38 4.15
 1 17 4 -1.85 6.18
 3 30 4 10.67 10.46
 2 29 5 364.84 18.08
 5 -23 -26 -4.14 13.21
 4 -26 -25 17.19 11.03
 -3 -26 -24 -0.21 14.62
 5 -19 -19 22.33 12.47
 6 -14 -19 11.29 14.62
 -5 -16 -18 7.02 15.26
 6 -13 -18 -7.22 14.13
 6 -12 -17 54.97 14.71
 3 -23 -16 3.31 8.43
 -4 -18 -15 10.46 14.01
 3 -22 -15 45.03 8.49
 4 -19 -15 210.58 14.59
 5 -15 -15 -0.22 12.62
 6 -8 -14 17.07 14.71
 -4 -15 -12 8.21 12.42
 -6 -3 -11 46.09 16.05
 6 -3 -11 17.02 14.47
 6 -1 -10 -5.32 15.57
 7 8 -10 -4.09 16.2
 -4 -11 -9 21.84 11.9
 7 11 -9 10.13 15.65
 -3 -13 -8 44.89 10.89
 2 -15 -8 117.09 8.82
 7 14 -8 15.43 16.56
 7 18 -7 -0.2 15.16
 -4 -6 -6 13.75 11.03
 -6 9 -5 7.21 16.15
 -4 -4 -5 57.5 11.7
 5 4 -5 -0.05 12.77
 6 13 -5 8.82 14.67
 -6 12 -4 125.29 17.03
 5 7 -4 401.57 22.39
 6 17 -4 38.24 15.07
 -6 19 -2 118.56 17.56
 -3 -1 -2 49.72 10.86
 6 28 -2 31.88 16.15
 4 10 -1 3.75 12.68
 6 38 -1 20.75 16.54
 6 39 -1 0.96 15.44
 -6 30 0 13.9 15.31
 5 25 0 4.56 13.38
 -3 8 1 191.08 13.07
 4 19 1 353.21 19.59
 2 11 2 1.18 7.74
 -5 37 3 1.35 14.71
 -5 38 3 -2.37 14.83
 -3 16 3 357.8 18.62
 3 22 3 122.74 12.62
 4 35 3 -6.28 13.04
 -4 30 4 8.18 11.06
 -2 17 4 1285.1 52.55
 0 15 4 672.76 27.1
 1 23 5 26.66 7.55
 -2 31 6 7.94 6.79
 3 -29 -27 4.72 9.01
 6 -19 -27 2.9 16.57
 -4 -22 -22 14.57 15.03
 2 -29 -22 10.99 6.02
 -3 -25 -21 4.18 13.64
 6 -16 -21 -8.4 14.17
 0 -29 -20 65.7 7.65
 -3 -24 -19 54.1 13.77
 4 -22 -18 50.42 10.88
 -5 -15 -17 2.44 15.19
 -3 -22 -16 21.28 12.88
 2 -25 -16 0.78 5.79
 6 -11 -16 1.64 15.21
 7 -4 -16 10.23 15.77
 -4 -17 -14 113.21 15.43
 -1 -24 -14 145.07 10.37
 3 -21 -14 165.36 11.4
 4 -18 -14 -6.63 9.71
 7 -1 -14 -3.48 15.72
 -4 -16 -13 29.12 13.13
 -1 -23 -13 9.62 7.76
 7 1 -13 7.33 16.4
 -6 -4 -12 15.04 16.14
 5 -11 -12 29.6 12.15
 6 -5 -12 54.94 15.48
 -3 -17 -11 252.91 15.79
 -6 -1 -10 2.29 14.9
 -5 -6 -9 1.93 13.47
 6 1 -9 3.11 15.43
 6 6 -7 17.75 14.51
 -2 -12 -6 124.27 10.76
 5 1 -6 15.64 13.53
 6 9 -6 93.43 15.41
 -5 4 -4 5.66 12.93
 -2 -6 -3 113.88 9.41
 6 21 -3 -7.05 15.67
 5 14 -2 125.94 15.1
 6 27 -2 14.9 15.41
 -6 24 -1 -1.41 15.38
 6 37 -1 -2.7 15.53
 -6 31 0 43.28 16.34
 -5 17 0 13.67 12.79
 4 14 0 4.85 11.63
 -5 22 1 85.29 12.94
 2 7 1 430.27 19.39
 5 33 1 -2.94 14.36
 -5 28 2 36.62 13.48
 4 25 2 -2.04 11.51
 -5 39 3 7.13 14.69
 -4 23 3 10.13 10.82
 4 34 3 87.51 13.36
 2 21 4 999.42 42.15
 -2 23 5 51.56 8.63
 0 -31 -26 19.31 8.74
 -3 -26 -25 -4.5 15.06
 6 -18 -24 -2.57 14.96
 -2 -28 -23 4.3 12.91
 5 -22 -23 16.17 12.47
 7 -8 -19 -4.57 16.56
 -4 -20 -18 9.34 13.88
 7 -7 -18 19.19 16.47
 -2 -25 -17 5.53 11.41
 3 -24 -17 167.37 11.73
 -5 -14 -16 54.58 15.85
 5 -14 -14 143.73 15.12
 2 -22 -13 303.56 14.28
 6 -7 -13 106.65 16.12
 -5 -10 -12 14.2 14.68
 4 -14 -11 301.13 17.08
 7 5 -11 46.42 16.05
 -2 -18 -10 35.79 9.33
 -6 1 -9 3.73 15.44
 7 10 -9 -6.56 15.3
 4 -9 -8 247.8 15.16
 6 3 -8 32.06 14.87
 -1 -15 -7 472.26 20.51
 4 -7 -7 281.16 16.88
 7 17 -7 11.44 15.6
 -6 7 -6 23.54 15.75
 -2 -10 -5 9.13 8.11
 6 12 -5 80.48 15.31
 -2 -8 -4 144.95 10.78
 6 16 -4 40.48 15.85
 -5 7 -3 488.4 25.18
 -4 1 -3 0.56 12.98
 2 -5 -3 1594.5 64.81
 4 3 -3 101.84 14.07
 5 10 -3 7.48 13.08
 -6 20 -2 -1.07 16.32
 -5 10 -2 238.7 17.84
 3 1 -2 3.59 9.68
 4 6 -2 16.76 13.36
 -6 25 -1 -2.42 16.4
 -3 2 -1 733.46 32.09
 -2 -1 -1 10.22 7.19
 3 4 -1 391.43 19.67
 6 36 -1 20.85 15.42
 -3 5 0 900.84 38.37
 1 1 0 6.76 6.03
 5 24 0 183.13 16.48
 -2 5 1 1340.74 54.8
 5 32 1 4.68 14.64
 -4 18 2 0.53 10.74
 3 29 4 148.18 12.82
 -3 29 5 315.65 16.71
 1 31 6 228.11 12.15
 -3 -26 -27 16.97 16.5
 -3 -26 -26 8.41 15.41
 6 -19 -26 -1.76 16.11
 -1 -30 -25 -1.13 10.87
 5 -23 -25 -2.72 12.69
 -4 -22 -23 1.84 15.47
 4 -25 -22 4.32 10.17
 6 -17 -22 9.4 14.83
 -4 -21 -20 28.93 14.71
 2 -28 -20 30.21 6.41
 -5 -16 -19 0 15.28
 4 -23 -19 -5.12 10.77
 7 -6 -17 5.41 16.05
 -5 -13 -15 3.53 14.29
 -3 -21 -15 42.11 12.11
 6 -10 -15 0 14.24
 7 -3 -15 1.73 16.47
 -5 -12 -14 95.78 15.93
 -3 -20 -14 29.83 11.27
 -5 -11 -13 3.73 14.68
 -3 -19 -13 21.09 10.85
 3 -20 -13 11.38 8.51
 4 -17 -13 125.31 11.81
 -3 -18 -12 0 9.38
 -6 -2 -11 58.93 16.02
 5 -8 -10 2.59 11.82
 7 7 -10 74.49 17.95
 -1 -18 -9 18.62 7.99
 -6 3 -8 55.78 16.72
 -5 -4 -8 73.63 13.58
 -4 -9 -8 306.01 18.24
 5 -4 -8 67.19 12.7
 7 13 -8 7.13 15.72
 -6 5 -7 83.98 16.22
 -5 -2 -7 217.42 16.36
 -3 -11 -7 73.78 12.6
 -5 0 -6 204.67 16.18
 4 -5 -6 141.54 13.89
 -6 10 -5 134.17 17.33
 -5 2 -5 72.57 12.97
 -6 13 -4 10.52 16.77
 4 0 -4 1149.64 49.42
 -3 -3 -3 739.32 32.55
 3 -2 -3 693.3 30.45
 6 20 -3 -0.97 15.31
 -1 -5 -2 1419.08 57.53
 6 26 -2 60.5 17.6
 5 18 -1 12.13 12.57
 6 35 -1 3.71 15.92
 -6 32 0 7.5 15.94
 -4 10 0 13.52 11.73
 -2 2 0 592.89 25.52
 5 31 1 26.99 15.04
 -5 29 2 98.25 14.37
 4 24 2 190.98 14.92
 3 21 3 365.78 19.61
 4 33 3 0.98 12.36
 -3 22 4 21.14 9.88
 2 28 5 42.36 9.34
 2 43 6 97.54 11.67
 4 -26 -24 1.36 10.52
 -3 -25 -22 6.69 13.94
 5 -21 -21 5.58 12.09
 -1 -27 -18 18.38 9.93
 -4 -19 -17 17 13.95
 0 -27 -17 42.83 6.09
 5 -13 -13 16.38 12.55
 7 0 -13 74.6 17.06
 6 -4 -11 21 15.64
 -5 -7 -10 108.72 15.29
 3 -16 -10 314.89 16.28
 4 -11 -9 72.68 11.21
 0 -17 -8 21.6 3.84
 3 -11 -7 59.57 10.65
 5 -2 -7 284.56 18.02
 7 16 -7 22.64 16.36
 3 -9 -6 700.79 30.88
 6 8 -6 5.62 13.75
 7 20 -6 -5.47 16.6
 5 3 -5 152.65 15.2
 -4 -1 -4 2.83 12.12
 5 6 -4 -1.79 13.19
 -6 17 -3 57.84 16.28
 1 -7 -3 697.7 28.73
 -6 21 -2 81.01 16.96
 -4 4 -2 165.41 15.43
 5 13 -2 -1.13 12.58
 -6 26 -1 3.57 15.84
 -4 7 -1 400.2 21.35
 6 34 -1 9.68 14.96
 -6 33 0 31.53 15.08
 -5 18 0 4.96 11.84
 5 23 0 -1.18 12.61
 -5 23 1 9.11 12.16
 3 11 1 34.44 10.9
 -5 30 2 5.29 13.94
 -4 24 3 159.74 13.38
 4 32 3 15.49 11.98
 3 28 4 131.69 12.31
 3 42 5 26.93 13.3
 3 43 5 15.33 13.17
 2 41 6 62.48 10.63
 2 42 6 0.09 10.46
 0 -31 -27 10.66 8.91
 -1 -30 -26 -2.2 11.32
 6 -19 -25 4.3 15.18
 -4 -22 -24 14.47 16.62
 -2 -28 -24 16.14 13.09
 3 -28 -23 13.46 8.65
 6 -18 -23 -8.09 14.77
 -1 -29 -22 49.74 10.42
 -2 -27 -21 4.5 10.76
 3 -27 -21 14.04 8.75
 -2 -26 -19 23.75 12.24
 6 -15 -19 4.17 14.03
 -5 -15 -18 2.82 15.91
 -3 -23 -18 2.39 13.32
 3 -25 -18 4.98 8.78
 6 -14 -18 21.9 14.05
 6 -13 -17 -1.9 14.22
 -2 -24 -16 144.98 12.73
 7 -5 -16 28.99 15.76
 6 -9 -14 32.61 14.64
 7 -2 -14 38.57 15.87
 -6 -3 -12 -3.1 15.34
 6 -6 -12 4.69 14.35
 -4 -13 -11 7.6 11.75
 -2 -19 -11 450.83 21.36
 5 -10 -11 0.3 11.43
 7 4 -11 3.94 15.67
 -6 0 -10 41.68 16.16
 6 0 -9 118.22 15.8
 7 9 -9 46.08 16.95
 7 12 -8 11.95 16.16
 -4 -7 -7 730.05 33.16
 6 5 -7 207.04 17.76
 -6 8 -6 22.31 15.59
 -3 -9 -6 2.51 11.45
 -4 -3 -5 49.97 11.92
 3 -7 -5 1120.35 47.07
 4 -3 -5 11.21 12.2
 6 11 -5 28.9 15.25
 -5 5 -4 397.05 22.22
 -3 -5 -4 687.34 30.58
 6 15 -4 5.7 15.5
 5 9 -3 244.26 17.62
 -5 11 -2 21.52 12.62
 6 25 -2 -9.71 15.83
 1 -2 -1 278.3 13.05
 4 9 -1 198.22 15.58
 5 17 -1 83.07 13.64
 6 33 -1 10.27 15.28
 -6 34 0 -8.78 15.37
 3 7 0 252.25 15.21
 4 13 0 49.5 12.31
 5 30 1 13.73 14.25
 -3 17 3 238.07 14.79
 -3 30 5 7.16 9.59
 3 41 5 8.29 12.39
 -2 32 6 50.02 7.34
 -1 -30 -27 7.52 11.8
 4 -27 -27 0 9.99
 3 -29 -26 3.71 8.61
 -4 -22 -25 14.33 17.13
 -3 -24 -20 123.72 15.06
 4 -24 -20 56.43 11.08
 7 -10 -20 8.68 16.62
 -4 -20 -19 14.26 13.96
 7 -9 -19 -8.84 16.44
 7 -8 -18 8.18 16.11
 -5 -14 -17 26.86 14.89
 2 -26 -17 0.52 6.05
 5 -18 -17 -0.23 12.46
 -4 -18 -16 6.64 13.9
 5 -17 -16 33.35 12.9
 6 -12 -16 34.01 14.78
 7 -4 -15 19.38 16.6
 -4 -14 -12 151.1 14.73
 2 -21 -12 176.75 9.87
 3 -19 -12 342.6 17.08
 4 -16 -12 79.54 11.04
 4 -13 -10 0 10.05
 7 6 -10 -0.06 15.25
 -6 2 -9 1.56 16.12
 -5 -5 -9 16.87 12.73
 -4 -10 -9 172.51 15.4
 -6 4 -8 6.24 16.28
 6 2 -8 39.91 15.2
 -6 6 -7 -0.56 15.37
 7 15 -7 12.26 16.25
 -4 -5 -6 424.56 21.85
 5 0 -6 316.75 19.32
 7 19 -6 4.81 16.46
 -6 11 -5 5.01 15.42
 -3 -7 -5 193.01 14.72
 -6 14 -4 90.62 16.47
 -5 8 -3 3.45 12.18
 6 19 -3 0.63 15.01
 -6 22 -2 2.38 16.52
 6 24 -2 37.98 15.92
 -6 27 -1 10.99 15.44
 2 0 -1 5.49 7.51
 6 32 -1 4.46 16.44
 -6 35 0 6.18 15.1
 -5 19 0 -0.99 12.09
 2 3 0 98.22 9.07
 5 22 0 133.65 15.39
 -5 24 1 140.8 14.7
 1 4 1 1032.45 42.44
 5 29 1 3.35 14.11
 -5 31 2 128.36 15.71
 -4 19 2 333.51 17.88
 4 23 2 11.75 11.52
 5 44 2 1.63 14.94
 -2 13 3 412.67 18.42
 4 31 3 1.62 11.87
 -4 33 4 -0.67 10.94
 2 20 4 212.74 13.42
 2 27 5 264.02 14.91
 3 40 5 70.03 12.72
 -1 28 6 -2.88 4.45
 2 40 6 10.6 9.94
 0 41 7 6.72 4.8
 5 -24 -27 4.7 12.45
 -2 -28 -25 8.02 13.57
 5 -23 -24 5.5 12.48
 -3 -25 -23 -6.21 14.32
 5 -22 -22 17.52 12.04
[truncated: 1,647,051 more chars]
