# Supplementary material for: Rapid extraction of trace benzene by a crown-ether-based metal-organic framework
Source: Natl Sci Rev. 2024 Oct 3;11(12):nwae342. doi: 10.1093/nsr/nwae342 (PMC11562822; doi:10.1093/nsr/nwae342)
Supplement: nwae342_Supplemental_Files [file nwae342_supplemental_files.zip › benzene@NKU-300_353K.cif]

data_benzene@NKU-300_353K
_audit_creation_date               2023-12-20
_audit_creation_method
;
Olex2 1.5
(compiled 2023.08.24 svn.re1ec1418 for OlexSys, GUI svn.r6817)
;
_shelx_SHELXL_version_number       '2018/3'
_audit_contact_author_address      ?
_audit_contact_author_email        ?
_audit_contact_author_name         ''
_audit_contact_author_phone        ?
_publ_contact_author_id_orcid      ?
_publ_section_references
;
Dolomanov, O.V., Bourhis, L.J., Gildea, R.J, Howard, J.A.K. & Puschmann, H.
 (2009), J. Appl. Cryst. 42, 339-341.

Sheldrick, G.M. (2015). Acta Cryst. C71, 3-8.
;
_chemical_name_common              ?
_chemical_name_systematic          ?
_chemical_formula_moiety           'C30 H27 Eu O12'
_chemical_formula_sum              'C30 H27 Eu O12'
_chemical_formula_weight           731.47
_chemical_melting_point            ?
loop_
  _atom_type_symbol
  _atom_type_description
  _atom_type_scat_dispersion_real
  _atom_type_scat_dispersion_imag
  _atom_type_scat_source
 'C' 'C' 0.0006 0.0007 'International Tables Vol C Tables 4.2.6.8 and 6.1.1.4'
 'H' 'H' 0.0000 0.0000 'International Tables Vol C Tables 4.2.6.8 and 6.1.1.4'
 'Eu' 'Eu' -0.5450 1.9041
 'International Tables Vol C Tables 4.2.6.8 and 6.1.1.4'
 'O' 'O' 0.0036 0.0026 'International Tables Vol C Tables 4.2.6.8 and 6.1.1.4'

_shelx_space_group_comment
;
The symmetry employed for this shelxl refinement is uniquely defined
by the following loop, which should always be used as a source of
symmetry information in preference to the above space-group names.
They are only intended as comments.
;
_space_group_crystal_system        'monoclinic'
_space_group_IT_number             11
_space_group_name_H-M_alt          'P 1 21/m 1'
_space_group_name_Hall             '-P 2yb'
loop_
  _space_group_symop_operation_xyz
 'x, y, z'
 '-x, y+1/2, -z'
 '-x, -y, -z'
 'x, -y-1/2, z'

_cell_length_a                     4.9478(2)
_cell_length_b                     37.9632(12)
_cell_length_c                     17.4290(6)
_cell_angle_alpha                  90
_cell_angle_beta                   96.493(4)
_cell_angle_gamma                  90
_cell_volume                       3252.8(2)
_cell_formula_units_Z              4
_cell_measurement_reflns_used      4485
_cell_measurement_temperature      353(2)
_cell_measurement_theta_max        28.0500
_cell_measurement_theta_min        1.6790
_shelx_estimated_absorpt_T_max     ?
_shelx_estimated_absorpt_T_min     ?
_exptl_absorpt_coefficient_mu      0.720
_exptl_absorpt_correction_T_max    1.00000
_exptl_absorpt_correction_T_min    0.00714
_exptl_absorpt_correction_type     multi-scan
_exptl_absorpt_process_details
;
CrysAlisPro 1.171.42.102a (Rigaku Oxford Diffraction, 2023)
Empirical absorption correction using spherical harmonics,
implemented in SCALE3 ABSPACK scaling algorithm.
;
_exptl_absorpt_special_details     ?
_exptl_crystal_colour              ?
_exptl_crystal_density_diffrn      1.494
_exptl_crystal_density_meas        ?
_exptl_crystal_density_method      ?
_exptl_crystal_description         needle
_exptl_crystal_F_000               1464
_exptl_crystal_size_max            ?
_exptl_crystal_size_mid            ?
_exptl_crystal_size_min            ?
_exptl_transmission_factor_max     ?
_exptl_transmission_factor_min     ?
_diffrn_reflns_av_R_equivalents    0.2574
_diffrn_reflns_av_unetI/netI       0.2332
_diffrn_reflns_Laue_measured_fraction_full  0.998
_diffrn_reflns_Laue_measured_fraction_max  0.998
_diffrn_reflns_limit_h_max         6
_diffrn_reflns_limit_h_min         -6
_diffrn_reflns_limit_k_max         47
_diffrn_reflns_limit_k_min         -47
_diffrn_reflns_limit_l_max         21
_diffrn_reflns_limit_l_min         -21
_diffrn_reflns_number              26880
_diffrn_reflns_point_group_measured_fraction_full  0.998
_diffrn_reflns_point_group_measured_fraction_max  0.998
_diffrn_reflns_theta_full          16.950
_diffrn_reflns_theta_max           17.678
_diffrn_reflns_theta_min           1.673
_diffrn_ambient_temperature        353.15
_diffrn_detector                   'Hybrid Pixel Array Detector'
_diffrn_detector_area_resol_mean   13.3333
_diffrn_measured_fraction_theta_full  0.998
_diffrn_measured_fraction_theta_max  0.998
_diffrn_measurement_details
;
List of Runs (angles in degrees, time in seconds):

  # Type    Start    End  Width  t~exp~   \w     \q     \k     \f   Frames
--------------------------------------------------------------------------
  1  \f   -175.00  44.40   0.20    0.60 -90.00   0.00   0.00    --  1097
;
_diffrn_measurement_device         'abstract diffractometer'
_diffrn_measurement_device_type   
 'dectris-CrysAlisPro-abstract goniometer imported dectris images'
_diffrn_measurement_method         '\f scans'
_diffrn_orient_matrix_type        
 'CrysAlisPro convention (1999,Acta A55,543-557)'
_diffrn_orient_matrix_UB_11        -0.0926277000
_diffrn_orient_matrix_UB_12        0.0019199000
_diffrn_orient_matrix_UB_13        -0.0116740000
_diffrn_orient_matrix_UB_21        0.0337703000
_diffrn_orient_matrix_UB_22        0.0074941000
_diffrn_orient_matrix_UB_23        -0.0193995000
_diffrn_orient_matrix_UB_31        0.0071669000
_diffrn_orient_matrix_UB_32        -0.0101971000
_diffrn_orient_matrix_UB_33        -0.0165547000
_diffrn_radiation_monochromator    synchrotron
_diffrn_radiation_probe            x-ray
_diffrn_radiation_type             'synchrotron'
_diffrn_radiation_wavelength       0.4859
_diffrn_source                     synchrotron
_reflns_Friedel_coverage           0.000
_reflns_Friedel_fraction_full      .
_reflns_Friedel_fraction_max       .
_reflns_number_gt                  3983
_reflns_number_total               6737
_reflns_odcompleteness_completeness  69.20
_reflns_odcompleteness_iscentric   1
_reflns_odcompleteness_theta       28.64
_reflns_special_details
;
 Reflections were merged by SHELXL according to the crystal
 class for the calculation of statistics and refinement.
 
 Structure factors included contributions from the .fab file.
 
 _reflns_Friedel_fraction is defined as the number of unique
 Friedel pairs measured divided by the number that would be
 possible theoretically, ignoring centric projections and
 systematic absences.
;
_reflns_threshold_expression       'I > 2\s(I)'
_computing_cell_refinement         'CrysAlisPro 1.171.42.102a (Rigaku OD, 2023)'
_computing_data_collection         'CrysAlisPro 1.171.42.102a (Rigaku OD, 2023)'
_computing_data_reduction          'CrysAlisPro 1.171.42.102a (Rigaku OD, 2023)'
_computing_molecular_graphics      'Olex2 1.5 (Dolomanov et al., 2009)'
_computing_publication_material    'Olex2 1.5 (Dolomanov et al., 2009)'
_computing_structure_refinement    'ShelXL (Sheldrick, 2015)'
_computing_structure_solution      'SHELXT 2018/2 (Sheldrick, 2018)'
_refine_diff_density_max           2.466
_refine_diff_density_min           -2.594
_refine_diff_density_rms           0.238
_refine_ls_extinction_coef         .
_refine_ls_extinction_method       none
_refine_ls_goodness_of_fit_ref     0.986
_refine_ls_hydrogen_treatment      constr
_refine_ls_matrix_type             full
_refine_ls_number_parameters       391
_refine_ls_number_reflns           6737
_refine_ls_number_restraints       2
_refine_ls_R_factor_all            0.1367
_refine_ls_R_factor_gt             0.0842
_refine_ls_restrained_S_all        1.003
_refine_ls_shift/su_max            0.001
_refine_ls_shift/su_mean           0.000
_refine_ls_structure_factor_coef   Fsqd
_refine_ls_weighting_details      
 'w=1/[\s^2^(Fo^2^)+(0.0695P)^2^] where P=(Fo^2^+2Fc^2^)/3'
_refine_ls_weighting_scheme        calc
_refine_ls_wR_factor_gt            0.1889
_refine_ls_wR_factor_ref           0.2193
_refine_special_details            ?
_olex2_refinement_description
;
1. Restrained distances
 O006-C008
 1.2 with sigma of 0.01
 O006_$1-O006
 3 with sigma of 0.01
2.a Secondary CH2 refined with riding coordinates:
 C00P(H00A,H00B), C00T(H00D,H00E), C00Y(H00F,H00H), C00Z(H00I,H00J), C010(H01A,
 H01B), C011(H01C,H01D), C012(H01E,H01F), C016(H01G,H01H), C017(H01I,H01J),
 C018(H01K,H01L)
2.b Aromatic/amide H refined with riding coordinates:
 C00C(H00C), C00G(H00G), C00K(H00K), C00M(H00M), C00N(H00N), C00S(H00S),
 C00U(H00U), C014(H014), C015(H015)
;
_atom_sites_solution_hydrogens     geom
_atom_sites_solution_primary       ?
_atom_sites_solution_secondary     ?
loop_
  _atom_site_label
  _atom_site_type_symbol
  _atom_site_fract_x
  _atom_site_fract_y
  _atom_site_fract_z
  _atom_site_U_iso_or_equiv
  _atom_site_adp_type
  _atom_site_occupancy
  _atom_site_site_symmetry_order
  _atom_site_calc_flag
  _atom_site_refinement_flags_posn
  _atom_site_refinement_flags_adp
  _atom_site_refinement_flags_occupancy
  _atom_site_disorder_assembly
  _atom_site_disorder_group
 Eu01 Eu -0.30513(10) 0.45987(2) 0.06760(3) 0.0353(2) Uani 1 1 d . . . . .
 O002 O 1.0070(14) 0.49522(16) 0.8858(4) 0.0408(18) Uani 1 1 d . . . . .
 O003 O -0.0209(17) 0.42961(18) -0.0093(5) 0.057(2) Uani 1 1 d . . . . .
 O004 O 0.4072(16) 0.41381(19) 0.0240(5) 0.054(2) Uani 1 1 d . . . . .
 O005 O 0.4436(16) 0.45257(19) 0.1742(5) 0.052(2) Uani 1 1 d . . . . .
 O006 O 0.6206(14) 0.48800(16) 0.9344(4) 0.049(2) Uani 1 1 d D . . . .
 O007 O 0.830(2) 0.4327(2) 0.6264(6) 0.068(3) Uani 1 1 d . . . . .
 C008 C 0.7721(17) 0.4839(2) 0.8853(5) 0.030(2) Uani 1 1 d D . . . .
 O009 O 0.391(2) 0.3683(2) 0.4847(6) 0.077(3) Uani 1 1 d . . . . .
 O00A O 0.0164(15) 0.4330(2) 0.1568(5) 0.053(2) Uani 1 1 d . . . . .
 C00B C 0.172(2) 0.4086(2) -0.0082(7) 0.044(3) Uani 1 1 d . . . . .
 C00C C 0.442(2) 0.4391(3) 0.8238(7) 0.044(3) Uani 1 1 d . . . . .
 H00C H 0.341766 0.441177 0.865669 0.053 Uiso 1 1 calc R . . . .
 C00D C 0.656(2) 0.4611(2) 0.8183(7) 0.046(3) Uani 1 1 d . . . . .
 O00E O 0.437(2) 0.2889(2) -0.0927(7) 0.073(3) Uani 1 1 d . . . . .
 O00F O 0.0425(19) 0.2881(2) -0.2006(7) 0.072(3) Uani 1 1 d . . . . .
 C00G C 0.369(2) 0.4136(3) 0.7685(8) 0.053(3) Uani 1 1 d . . . . .
 H00G H 0.226488 0.398226 0.774177 0.064 Uiso 1 1 calc R . . . .
 C00H C 0.243(2) 0.4362(3) 0.1946(7) 0.050(3) Uani 1 1 d . . . . .
 O00I O 0.462(2) 0.3868(2) 0.6484(6) 0.071(3) Uani 1 1 d . . . . .
 C00J C 0.122(2) 0.3750(3) -0.0548(8) 0.052(3) Uani 1 1 d . . . . .
 C00K C 0.311(2) 0.3470(2) -0.0475(8) 0.050(3) Uani 1 1 d . . . . .
 H00K H 0.461861 0.348310 -0.010594 0.060 Uiso 1 1 calc R . . . .
 O00L O 0.722(2) 0.4180(3) 0.4597(6) 0.075(3) Uani 1 1 d . . . . .
 C00M C -0.099(2) 0.3728(3) -0.1107(8) 0.052(3) Uani 1 1 d . . . . .
 H00M H -0.229410 0.390588 -0.115042 0.062 Uiso 1 1 calc R . . . .
 C00N C 0.495(3) 0.4267(3) 0.3284(8) 0.063(4) Uani 1 1 d . . . . .
 H00N H 0.621419 0.443453 0.317222 0.075 Uiso 1 1 calc R . . . .
 C00O C 0.711(2) 0.4362(3) 0.6929(7) 0.047(3) Uani 1 1 d . . . . .
 C00P C 0.789(3) 0.250000 -0.0334(13) 0.065(5) Uani 1 2 d S T P . .
 H00A H 0.954138 0.250000 0.002443 0.078 Uiso 1 2 calc RS T P . .
 H00B H 0.842643 0.250000 -0.085293 0.078 Uiso 1 2 calc RS T P . .
 C00Q C 0.511(3) 0.4111(3) 0.7046(8) 0.054(3) Uani 1 1 d . . . . .
 C00R C 0.275(2) 0.3180(3) -0.0941(8) 0.051(3) Uani 1 1 d . . . . .
 C00S C 0.101(3) 0.3922(3) 0.2884(8) 0.066(4) Uani 1 1 d . . . . .
 H00S H -0.040991 0.385910 0.251279 0.079 Uiso 1 1 calc R . . . .
 C00T C 0.978(3) 0.4616(3) 0.6019(9) 0.068(4) Uani 1 1 d . . . . .
 H00D H 1.126289 0.467404 0.641006 0.082 Uiso 1 1 calc R . . . .
 H00E H 0.859980 0.482005 0.593865 0.082 Uiso 1 1 calc R . . . .
 C00U C 0.793(2) 0.4604(2) 0.7517(7) 0.047(3) Uani 1 1 d . . . . .
 H00U H 0.936577 0.475780 0.746775 0.056 Uiso 1 1 calc R . . . .
 C00V C 0.280(2) 0.4186(3) 0.2723(7) 0.052(3) Uani 1 1 d . . . . .
 C00W C 0.526(3) 0.4109(3) 0.3992(7) 0.053(3) Uani 1 1 d . . . . .
 C00X C 0.057(3) 0.3173(3) -0.1539(9) 0.063(4) Uani 1 1 d . . . . .
 C00Y C 0.627(3) 0.2846(3) -0.0216(9) 0.068(4) Uani 1 1 d . . . . .
 H00F H 0.528486 0.282515 0.023238 0.081 Uiso 1 1 calc R . . . .
 H00H H 0.749690 0.304543 -0.014272 0.081 Uiso 1 1 calc R . . . .
 C00Z C -0.193(3) 0.2836(4) -0.2552(11) 0.080(4) Uani 1 1 d . . . . .
 H00I H -0.217343 0.303826 -0.289137 0.096 Uiso 1 1 calc R . . . .
 H00J H -0.354105 0.281092 -0.228562 0.096 Uiso 1 1 calc R . . . .
 C010 C 0.879(3) 0.4489(4) 0.4544(10) 0.070(4) Uani 1 1 d . . . . .
 H01A H 0.761456 0.469362 0.450940 0.084 Uiso 1 1 calc R . . . .
 H01B H 0.971531 0.447951 0.408196 0.084 Uiso 1 1 calc R . . . .
 C011 C 0.173(4) 0.3472(4) 0.5116(10) 0.098(6) Uani 1 1 d . . . . .
 H01C H 0.011475 0.361494 0.512685 0.118 Uiso 1 1 calc R . . . .
 H01D H 0.129262 0.327614 0.476627 0.118 Uiso 1 1 calc R . . . .
 C012 C 0.262(4) 0.3339(4) 0.5889(9) 0.079(5) Uani 1 1 d . . . . .
 H01E H 0.447429 0.325373 0.589832 0.095 Uiso 1 1 calc R . . . .
 H01F H 0.148832 0.314013 0.599054 0.095 Uiso 1 1 calc R . . . .
 C013 C 0.346(3) 0.3836(3) 0.4156(8) 0.059(3) Uani 1 1 d . . . . .
 C014 C 0.131(3) 0.3747(4) 0.3604(9) 0.072(4) Uani 1 1 d . . . . .
 H014 H 0.007530 0.357367 0.370877 0.086 Uiso 1 1 calc R . . . .
 C015 C -0.126(3) 0.3445(3) -0.1599(9) 0.061(4) Uani 1 1 d . . . . .
 H015 H -0.272328 0.343759 -0.198321 0.073 Uiso 1 1 calc R . . . .
 C016 C -0.150(7) 0.250000 -0.302(2) 0.113(10) Uani 1 2 d S T P . .
 H01G H 0.033376 0.250000 -0.317013 0.135 Uiso 1 2 calc RS T P . .
 H01H H -0.276134 0.250000 -0.349025 0.135 Uiso 1 2 calc RS T P . .
 C017 C 0.253(3) 0.3605(4) 0.6531(11) 0.087(6) Uani 1 1 d . . . . .
 H01I H 0.075927 0.371661 0.648789 0.104 Uiso 1 1 calc R . . . .
 H01J H 0.281966 0.348623 0.702669 0.104 Uiso 1 1 calc R . . . .
 C018 C 1.090(3) 0.4517(4) 0.5263(9) 0.066(4) Uani 1 1 d . . . . .
 H01K H 1.183034 0.429322 0.533682 0.080 Uiso 1 1 calc R . . . .
 H01L H 1.224054 0.469222 0.516063 0.080 Uiso 1 1 calc R . . . .

loop_
  _atom_site_aniso_label
  _atom_site_aniso_U_11
  _atom_site_aniso_U_22
  _atom_site_aniso_U_33
  _atom_site_aniso_U_23
  _atom_site_aniso_U_13
  _atom_site_aniso_U_12
 Eu01 0.0325(3) 0.0397(3) 0.0343(3) 0.0013(2) 0.0064(2) -0.0008(2)
 O002 0.042(4) 0.042(3) 0.037(5) -0.008(3) 0.001(3) -0.004(3)
 O003 0.057(5) 0.051(4) 0.065(6) -0.021(4) 0.020(5) 0.009(4)
 O004 0.044(5) 0.052(4) 0.065(7) -0.017(4) 0.006(4) -0.006(3)
 O005 0.044(4) 0.067(4) 0.046(6) 0.008(4) 0.018(4) -0.004(3)
 O006 0.038(4) 0.046(4) 0.064(6) -0.003(4) 0.017(4) 0.004(3)
 O007 0.095(7) 0.066(5) 0.047(6) -0.011(5) 0.029(6) -0.020(5)
 C008 0.028(4) 0.041(4) 0.022(5) -0.001(4) -0.001(4) -0.005(3)
 O009 0.117(8) 0.073(6) 0.036(6) 0.010(5) -0.007(6) -0.028(5)
 O00A 0.038(4) 0.066(5) 0.053(6) 0.019(4) -0.004(4) 0.000(3)
 C00B 0.039(6) 0.044(5) 0.050(8) 0.003(5) 0.011(6) -0.002(4)
 C00C 0.039(5) 0.053(6) 0.040(7) -0.001(5) 0.010(5) -0.002(4)
 C00D 0.035(5) 0.054(6) 0.051(8) 0.010(5) 0.014(5) 0.000(4)
 O00E 0.082(7) 0.052(5) 0.080(9) -0.013(5) -0.020(5) 0.016(4)
 O00F 0.078(6) 0.044(4) 0.088(9) -0.024(5) -0.012(6) -0.004(4)
 C00G 0.052(7) 0.056(6) 0.054(9) 0.009(6) 0.016(6) -0.006(5)
 C00H 0.048(7) 0.067(7) 0.036(7) 0.000(6) 0.013(6) 0.008(5)
 O00I 0.097(7) 0.060(5) 0.057(7) -0.007(5) 0.018(6) -0.018(5)
 C00J 0.056(7) 0.046(5) 0.059(9) -0.008(6) 0.023(7) -0.006(5)
 C00K 0.049(6) 0.038(5) 0.062(9) -0.006(5) 0.003(6) -0.002(4)
 O00L 0.086(7) 0.098(7) 0.039(7) 0.001(5) -0.001(5) -0.024(5)
 C00M 0.041(6) 0.043(5) 0.071(10) -0.007(6) 0.003(6) 0.001(4)
 C00N 0.062(8) 0.079(8) 0.049(9) 0.015(7) 0.014(7) 0.001(6)
 C00O 0.052(6) 0.061(6) 0.030(7) 0.006(5) 0.010(5) 0.000(5)
 C00P 0.041(9) 0.052(9) 0.097(18) 0.000 -0.014(9) 0.000
 C00Q 0.073(8) 0.050(6) 0.040(8) -0.006(6) 0.010(7) -0.011(5)
 C00R 0.043(6) 0.036(5) 0.073(10) 0.001(6) 0.002(6) 0.005(4)
 C00S 0.083(9) 0.082(9) 0.030(8) 0.008(7) 0.005(7) -0.007(7)
 C00T 0.089(10) 0.060(7) 0.060(10) -0.001(7) 0.027(8) -0.004(6)
 C00U 0.053(6) 0.047(5) 0.045(7) 0.000(5) 0.024(6) 0.001(5)
 C00V 0.045(6) 0.080(8) 0.031(7) 0.013(6) 0.001(5) 0.000(6)
 C00W 0.066(8) 0.063(7) 0.030(7) 0.013(6) 0.003(6) -0.004(6)
 C00X 0.068(9) 0.040(6) 0.080(12) -0.003(6) 0.011(8) -0.011(5)
 C00Y 0.085(10) 0.053(7) 0.063(11) -0.005(7) -0.004(8) -0.004(6)
 C00Z 0.112(13) 0.057(8) 0.064(12) 0.001(8) -0.020(9) 0.001(7)
 C010 0.058(8) 0.088(9) 0.062(11) 0.006(8) 0.003(7) -0.010(7)
 C011 0.160(18) 0.082(10) 0.051(12) 0.015(9) 0.004(11) -0.046(11)
 C012 0.146(15) 0.057(7) 0.035(9) 0.004(7) 0.005(9) -0.012(8)
 C013 0.079(9) 0.065(7) 0.031(7) 0.006(6) 0.003(7) 0.008(6)
 C014 0.092(10) 0.079(9) 0.044(9) 0.025(8) 0.008(8) -0.012(8)
 C015 0.052(7) 0.057(7) 0.071(11) -0.002(7) 0.001(7) 0.000(5)
 C016 0.16(3) 0.057(12) 0.12(3) 0.000 0.00(2) 0.000
 C017 0.098(12) 0.069(8) 0.097(15) -0.007(9) 0.025(11) -0.031(8)
 C018 0.059(8) 0.085(9) 0.053(10) -0.011(7) 0.000(7) -0.009(6)

_geom_special_details
;
 All esds (except the esd in the dihedral angle between two l.s. planes)
 are estimated using the full covariance matrix.  The cell esds are taken
 into account individually in the estimation of esds in distances, angles
 and torsion angles; correlations between esds in cell parameters are only
 used when they are defined by crystal symmetry.  An approximate (isotropic)
 treatment of cell esds is used for estimating esds involving l.s. planes.
;
loop_
  _geom_bond_atom_site_label_1
  _geom_bond_atom_site_label_2
  _geom_bond_distance
  _geom_bond_site_symmetry_2
  _geom_bond_publ_flag
 Eu01 O002 2.339(7) 3_666 ?
 Eu01 O003 2.349(5) . ?
 Eu01 O004 2.328(8) 1_455 ?
 Eu01 O005 2.366(6) 1_455 ?
 Eu01 O006 2.545(7) 1_454 ?
 Eu01 O006 2.519(6) 3_566 ?
 Eu01 O00A 2.329(9) . ?
 O002 C008 1.239(10) . ?
 O003 C00B 1.243(12) . ?
 O004 C00B 1.247(15) . ?
 O005 C00H 1.256(12) . ?
 O006 C008 1.210(6) . ?
 O007 C00O 1.365(11) . ?
 O007 C00T 1.412(12) . ?
 C008 C00D 1.512(16) . ?
 O009 C011 1.461(15) . ?
 O009 C013 1.334(16) . ?
 O00A C00H 1.240(16) . ?
 C00B C00J 1.519(15) . ?
 C00C H00C 0.9300 . ?
 C00C C00D 1.363(13) . ?
 C00C C00G 1.384(16) . ?
 C00D C00U 1.411(12) . ?
 O00E C00R 1.363(13) . ?
 O00E C00Y 1.48(2) . ?
 O00F C00X 1.372(15) . ?
 O00F C00Z 1.43(2) . ?
 C00G H00G 0.9300 . ?
 C00G C00Q 1.384(13) . ?
 C00H C00V 1.503(17) . ?
 O00I C00Q 1.346(14) . ?
 O00I C017 1.448(15) . ?
 C00J C00K 1.412(15) . ?
 C00J C00M 1.38(2) . ?
 C00K H00K 0.9300 . ?
 C00K C00R 1.369(16) . ?
 O00L C00W 1.378(18) . ?
 O00L C010 1.413(16) . ?
 C00M H00M 0.9300 . ?
 C00M C015 1.372(17) . ?
 C00N H00N 0.9300 . ?
 C00N C00V 1.40(2) . ?
 C00N C00W 1.365(18) . ?
 C00O C00Q 1.405(14) . ?
 C00O C00U 1.401(17) . ?
 C00P H00A 0.9700 . ?
 C00P H00B 0.9700 . ?
 C00P C00Y 1.563(14) 4_565 ?
 C00P C00Y 1.563(14) . ?
 C00R C00X 1.41(2) . ?
 C00S H00S 0.9300 . ?
 C00S C00V 1.387(16) . ?
 C00S C014 1.412(18) . ?
 C00T H00D 0.9700 . ?
 C00T H00E 0.9700 . ?
 C00T C018 1.532(16) . ?
 C00U H00U 0.9300 . ?
 C00W C013 1.414(16) . ?
 C00X C015 1.372(17) . ?
 C00Y H00F 0.9700 . ?
 C00Y H00H 0.9700 . ?
 C00Z H00I 0.9700 . ?
 C00Z H00J 0.9700 . ?
 C00Z C016 1.54(2) . ?
 C010 H01A 0.9700 . ?
 C010 H01B 0.9700 . ?
 C010 C018 1.54(2) . ?
 C011 H01C 0.9700 . ?
 C011 H01D 0.9700 . ?
 C011 C012 1.46(2) . ?
 C012 H01E 0.9700 . ?
 C012 H01F 0.9700 . ?
 C012 C017 1.51(2) . ?
 C013 C014 1.39(2) . ?
 C014 H014 0.9300 . ?
 C015 H015 0.9300 . ?
 C016 H01G 0.9700 . ?
 C016 H01H 0.9700 . ?
 C017 H01I 0.9700 . ?
 C017 H01J 0.9700 . ?
 C018 H01K 0.9700 . ?
 C018 H01L 0.9700 . ?

loop_
  _geom_angle_atom_site_label_1
  _geom_angle_atom_site_label_2
  _geom_angle_atom_site_label_3
  _geom_angle
  _geom_angle_site_symmetry_1
  _geom_angle_site_symmetry_3
  _geom_angle_publ_flag
 O002 Eu01 O003 99.2(2) 3_666 . ?
 O002 Eu01 O005 100.3(3) 3_666 1_455 ?
 O002 Eu01 O006 91.8(2) 3_666 1_454 ?
 O002 Eu01 O006 78.3(2) 3_666 3_566 ?
 O003 Eu01 O005 142.4(3) . 1_455 ?
 O003 Eu01 O006 73.7(3) . 1_454 ?
 O003 Eu01 O006 141.9(3) . 3_566 ?
 O004 Eu01 O002 178.0(3) 1_455 3_666 ?
 O004 Eu01 O003 80.2(3) 1_455 . ?
 O004 Eu01 O005 79.2(3) 1_455 1_455 ?
 O004 Eu01 O006 103.3(3) 1_455 3_566 ?
 O004 Eu01 O006 89.8(3) 1_455 1_454 ?
 O004 Eu01 O00A 103.6(3) 1_455 . ?
 O005 Eu01 O006 137.0(3) 1_455 1_454 ?
 O005 Eu01 O006 73.9(2) 1_455 3_566 ?
 O006 Eu01 O006 68.43(14) 3_566 1_454 ?
 O00A Eu01 O002 74.4(3) . 3_666 ?
 O00A Eu01 O003 76.0(3) . . ?
 O00A Eu01 O005 78.7(3) . 1_455 ?
 O00A Eu01 O006 136.8(3) . 3_566 ?
 O00A Eu01 O006 144.1(2) . 1_454 ?
 C008 O002 Eu01 144.1(5) . 3_666 ?
 C00B O003 Eu01 144.5(8) . . ?
 C00B O004 Eu01 140.3(7) . 1_655 ?
 C00H O005 Eu01 141.5(8) . 1_655 ?
 Eu01 O006 Eu01 111.57(14) 3_566 1_656 ?
 C008 O006 Eu01 123.6(7) . 1_656 ?
 C008 O006 Eu01 121.7(6) . 3_566 ?
 C00O O007 C00T 118.0(9) . . ?
 O002 C008 C00D 118.6(6) . . ?
 O006 C008 O002 127.3(9) . . ?
 O006 C008 C00D 114.1(8) . . ?
 C013 O009 C011 118.4(13) . . ?
 C00H O00A Eu01 145.0(7) . . ?
 O003 C00B O004 125.6(10) . . ?
 O003 C00B C00J 116.8(11) . . ?
 O004 C00B C00J 117.5(9) . . ?
 C00D C00C H00C 119.2 . . ?
 C00D C00C C00G 121.5(8) . . ?
 C00G C00C H00C 119.2 . . ?
 C00C C00D C008 121.8(8) . . ?
 C00C C00D C00U 119.8(11) . . ?
 C00U C00D C008 118.0(9) . . ?
 C00R O00E C00Y 115.0(11) . . ?
 C00X O00F C00Z 118.4(11) . . ?
 C00C C00G H00G 120.2 . . ?
 C00Q C00G C00C 119.6(10) . . ?
 C00Q C00G H00G 120.2 . . ?
 O005 C00H C00V 117.1(12) . . ?
 O00A C00H O005 126.5(12) . . ?
 O00A C00H C00V 116.5(9) . . ?
 C00Q O00I C017 120.1(9) . . ?
 C00K C00J C00B 121.1(12) . . ?
 C00M C00J C00B 119.7(11) . . ?
 C00M C00J C00K 118.8(11) . . ?
 C00J C00K H00K 119.6 . . ?
 C00R C00K C00J 120.8(13) . . ?
 C00R C00K H00K 119.6 . . ?
 C00W O00L C010 117.3(11) . . ?
 C00J C00M H00M 120.0 . . ?
 C015 C00M C00J 120.0(11) . . ?
 C015 C00M H00M 120.0 . . ?
 C00V C00N H00N 118.8 . . ?
 C00W C00N H00N 118.8 . . ?
 C00W C00N C00V 122.4(12) . . ?
 O007 C00O C00Q 115.7(11) . . ?
 O007 C00O C00U 124.5(9) . . ?
 C00U C00O C00Q 119.4(8) . . ?
 H00A C00P H00B 107.6 . . ?
 C00Y C00P H00A 108.7 . . ?
 C00Y C00P H00A 108.7 4_565 . ?
 C00Y C00P H00B 108.7 4_565 . ?
 C00Y C00P H00B 108.7 . . ?
 C00Y C00P C00Y 114.1(13) . 4_565 ?
 C00G C00Q C00O 119.9(11) . . ?
 O00I C00Q C00G 124.5(10) . . ?
 O00I C00Q C00O 115.5(8) . . ?
 O00E C00R C00K 127.2(13) . . ?
 O00E C00R C00X 113.3(11) . . ?
 C00K C00R C00X 119.4(10) . . ?
 C00V C00S H00S 119.5 . . ?
 C00V C00S C014 120.9(15) . . ?
 C014 C00S H00S 119.5 . . ?
 O007 C00T H00D 109.9 . . ?
 O007 C00T H00E 109.9 . . ?
 O007 C00T C018 108.7(11) . . ?
 H00D C00T H00E 108.3 . . ?
 C018 C00T H00D 109.9 . . ?
 C018 C00T H00E 109.9 . . ?
 C00D C00U H00U 120.4 . . ?
 C00O C00U C00D 119.1(9) . . ?
 C00O C00U H00U 120.4 . . ?
 C00N C00V C00H 122.6(10) . . ?
 C00S C00V C00H 119.3(13) . . ?
 C00S C00V C00N 118.1(12) . . ?
 O00L C00W C013 113.3(11) . . ?
 C00N C00W O00L 127.0(12) . . ?
 C00N C00W C013 119.7(14) . . ?
 O00F C00X C00R 116.0(11) . . ?
 C015 C00X O00F 125.0(15) . . ?
 C015 C00X C00R 118.9(12) . . ?
 O00E C00Y C00P 105.7(13) . . ?
 O00E C00Y H00F 110.6 . . ?
 O00E C00Y H00H 110.6 . . ?
 C00P C00Y H00F 110.6 . . ?
 C00P C00Y H00H 110.6 . . ?
 H00F C00Y H00H 108.7 . . ?
 O00F C00Z H00I 110.2 . . ?
 O00F C00Z H00J 110.2 . . ?
 O00F C00Z C016 107.5(18) . . ?
 H00I C00Z H00J 108.5 . . ?
 C016 C00Z H00I 110.2 . . ?
 C016 C00Z H00J 110.2 . . ?
 O00L C010 H01A 109.8 . . ?
 O00L C010 H01B 109.8 . . ?
 O00L C010 C018 109.3(13) . . ?
 H01A C010 H01B 108.3 . . ?
 C018 C010 H01A 109.8 . . ?
 C018 C010 H01B 109.8 . . ?
 O009 C011 H01C 109.8 . . ?
 O009 C011 H01D 109.8 . . ?
 H01C C011 H01D 108.3 . . ?
 C012 C011 O009 109.2(16) . . ?
 C012 C011 H01C 109.8 . . ?
 C012 C011 H01D 109.8 . . ?
 C011 C012 H01E 108.5 . . ?
 C011 C012 H01F 108.5 . . ?
 C011 C012 C017 115.0(14) . . ?
 H01E C012 H01F 107.5 . . ?
 C017 C012 H01E 108.5 . . ?
 C017 C012 H01F 108.5 . . ?
 O009 C013 C00W 117.2(14) . . ?
 O009 C013 C014 123.7(12) . . ?
 C014 C013 C00W 119.1(12) . . ?
 C00S C014 H014 120.2 . . ?
 C013 C014 C00S 119.7(12) . . ?
 C013 C014 H014 120.2 . . ?
 C00M C015 H015 119.1 . . ?
 C00X C015 C00M 121.8(15) . . ?
 C00X C015 H015 119.1 . . ?
 C00Z C016 C00Z 111(2) . 4_565 ?
 C00Z C016 H01G 109.4 4_565 . ?
 C00Z C016 H01G 109.4 . . ?
 C00Z C016 H01H 109.4 4_565 . ?
 C00Z C016 H01H 109.4 . . ?
 H01G C016 H01H 108.0 . . ?
 O00I C017 C012 109.7(10) . . ?
 O00I C017 H01I 109.7 . . ?
 O00I C017 H01J 109.7 . . ?
 C012 C017 H01I 109.7 . . ?
 C012 C017 H01J 109.7 . . ?
 H01I C017 H01J 108.2 . . ?
 C00T C018 C010 116.1(12) . . ?
 C00T C018 H01K 108.3 . . ?
 C00T C018 H01L 108.3 . . ?
 C010 C018 H01K 108.3 . . ?
 C010 C018 H01L 108.3 . . ?
 H01K C018 H01L 107.4 . . ?

loop_
  _geom_torsion_atom_site_label_1
  _geom_torsion_atom_site_label_2
  _geom_torsion_atom_site_label_3
  _geom_torsion_atom_site_label_4
  _geom_torsion
  _geom_torsion_site_symmetry_1
  _geom_torsion_site_symmetry_2
  _geom_torsion_site_symmetry_3
  _geom_torsion_site_symmetry_4
  _geom_torsion_publ_flag
 Eu01 O002 C008 O006 -27.3(18) 3_666 . . . ?
 Eu01 O002 C008 C00D 155.0(8) 3_666 . . . ?
 Eu01 O003 C00B O004 -62.4(16) . . . . ?
 Eu01 O003 C00B C00J 122.2(12) . . . . ?
 Eu01 O004 C00B O003 -21.5(19) 1_655 . . . ?
 Eu01 O004 C00B C00J 154.0(8) 1_655 . . . ?
 Eu01 O005 C00H O00A -46.0(18) 1_655 . . . ?
 Eu01 O005 C00H C00V 133.5(11) 1_655 . . . ?
 Eu01 O006 C008 O002 -69.3(12) 1_656 . . . ?
 Eu01 O006 C008 O002 89.0(12) 3_566 . . . ?
 Eu01 O006 C008 C00D -93.2(8) 3_566 . . . ?
 Eu01 O006 C008 C00D 108.6(9) 1_656 . . . ?
 Eu01 O00A C00H O005 -32(2) . . . . ?
 Eu01 O00A C00H C00V 148.1(10) . . . . ?
 O002 C008 C00D C00C 159.3(10) . . . . ?
 O002 C008 C00D C00U -14.1(14) . . . . ?
 O003 C00B C00J C00K -169.6(9) . . . . ?
 O003 C00B C00J C00M 16.9(14) . . . . ?
 O004 C00B C00J C00K 14.6(14) . . . . ?
 O004 C00B C00J C00M -159.0(10) . . . . ?
 O005 C00H C00V C00N 16.3(16) . . . . ?
 O005 C00H C00V C00S -161.2(10) . . . . ?
 O006 C008 C00D C00C -18.8(15) . . . . ?
 O006 C008 C00D C00U 167.8(10) . . . . ?
 O007 C00O C00Q C00G -176.8(13) . . . . ?
 O007 C00O C00Q O00I -0.2(18) . . . . ?
 O007 C00O C00U C00D -179.0(12) . . . . ?
 O007 C00T C018 C010 71.1(18) . . . . ?
 C008 C00D C00U C00O 171.9(10) . . . . ?
 O009 C011 C012 C017 77.7(17) . . . . ?
 O009 C013 C014 C00S -179.4(11) . . . . ?
 O00A C00H C00V C00N -164.1(11) . . . . ?
 O00A C00H C00V C00S 18.4(16) . . . . ?
 C00B C00J C00K C00R -174.6(9) . . . . ?
 C00B C00J C00M C015 171.3(8) . . . . ?
 C00C C00D C00U C00O -1.7(18) . . . . ?
 C00C C00G C00Q O00I 178.3(12) . . . . ?
 C00C C00G C00Q C00O -5(2) . . . . ?
 C00D C00C C00G C00Q -2(2) . . . . ?
 O00E C00R C00X O00F -0.2(15) . . . . ?
 O00E C00R C00X C015 177.8(9) . . . . ?
 O00F C00X C015 C00M 179.6(10) . . . . ?
 O00F C00Z C016 C00Z 76(3) . . . 4_565 ?
 C00G C00C C00D C008 -167.4(11) . . . . ?
 C00G C00C C00D C00U 5.9(18) . . . . ?
 C00J C00K C00R O00E -178.6(10) . . . . ?
 C00J C00K C00R C00X 4.8(16) . . . . ?
 C00J C00M C015 C00X 2.0(17) . . . . ?
 C00K C00J C00M C015 -2.4(16) . . . . ?
 C00K C00R C00X O00F 176.9(9) . . . . ?
 C00K C00R C00X C015 -5.2(17) . . . . ?
 O00L C00W C013 O009 -1.2(16) . . . . ?
 O00L C00W C013 C014 177.5(12) . . . . ?
 O00L C010 C018 C00T -72.5(16) . . . . ?
 C00M C00J C00K C00R -1.0(15) . . . . ?
 C00N C00W C013 O009 177.8(11) . . . . ?
 C00N C00W C013 C014 -3.6(18) . . . . ?
 C00O O007 C00T C018 -179.5(13) . . . . ?
 C00Q O00I C017 C012 -173.1(14) . . . . ?
 C00Q C00O C00U C00D -5.9(18) . . . . ?
 C00R O00E C00Y C00P -179.8(9) . . . . ?
 C00R C00X C015 C00M 1.8(17) . . . . ?
 C00T O007 C00O C00Q 164.1(14) . . . . ?
 C00T O007 C00O C00U -23(2) . . . . ?
 C00U C00O C00Q C00G 9(2) . . . . ?
 C00U C00O C00Q O00I -173.9(12) . . . . ?
 C00V C00N C00W O00L -176.9(12) . . . . ?
 C00V C00N C00W C013 4.3(18) . . . . ?
 C00V C00S C014 C013 -1(2) . . . . ?
 C00W O00L C010 C018 -178.9(10) . . . . ?
 C00W C00N C00V C00H 179.1(10) . . . . ?
 C00W C00N C00V C00S -3.3(19) . . . . ?
 C00W C013 C014 C00S 2(2) . . . . ?
 C00X O00F C00Z C016 177.2(12) . . . . ?
 C00Y O00E C00R C00K 16.5(17) . . . . ?
 C00Y O00E C00R C00X -166.7(10) . . . . ?
 C00Y C00P C00Y O00E -77.3(19) 4_565 . . . ?
 C00Z O00F C00X C00R 171.5(12) . . . . ?
 C00Z O00F C00X C015 -6.3(19) . . . . ?
 C010 O00L C00W C00N 12.5(19) . . . . ?
 C010 O00L C00W C013 -168.7(11) . . . . ?
 C011 O009 C013 C00W 163.8(11) . . . . ?
 C011 O009 C013 C014 -14.8(19) . . . . ?
 C011 C012 C017 O00I -70.0(19) . . . . ?
 C013 O009 C011 C012 -178.2(12) . . . . ?
 C014 C00S C00V C00H 179.3(11) . . . . ?
 C014 C00S C00V C00N 1.7(18) . . . . ?
 C017 O00I C00Q C00G -1(2) . . . . ?
 C017 O00I C00Q C00O -177.8(14) . . . . ?

_smtbx_masks_special_details       ?
loop_
  _smtbx_masks_void_nr
  _smtbx_masks_void_average_x
  _smtbx_masks_void_average_y
  _smtbx_masks_void_average_z
  _smtbx_masks_void_volume
  _smtbx_masks_void_count_electrons
  _smtbx_masks_void_content
 1 -0.541 0.250 0.274 376.3 60.4 ?
 2 -0.798 0.750 0.726 376.3 64.0 ?

loop_
  _refln_index_h
  _refln_index_k
  _refln_index_l
  _refln_F_squared_meas
  _refln_F_squared_sigma
 0 0 3 0.49 2.52
 0 0 -3 1.17 1.64
 0 0 -4 1.74 2.57
 0 0 4 6.37 3.91
 0 0 5 19.08 3.69
 0 0 -5 -0.62 2.34
 0 0 6 15.95 3.67
 0 0 -6 2.74 2.51
 0 0 7 193.95 45.58
 0 0 -8 9.26 9.98
 0 0 8 137.9 10.42
 0 0 -9 13.35 13.9
 0 0 9 194.72 14.27
 0 0 -10 1.31 2.1
 0 0 -11 3.75 2.42
 0 0 -12 -1.05 2.97
 0 0 12 16.76 3.05
 0 0 -13 1.2 5.32
 0 0 13 35.31 5.24
 0 0 14 24.66 4.33
 0 0 -14 1.68 4.65
 0 0 -15 0.66 6.73
 0 0 15 38.38 6.42
 0 0 16 25.32 6.15
 0 0 -17 0.61 7.38
 0 0 17 38.13 7.03
 0 0 18 1.18 1.24
 0 0 -18 0.77 2.88
 0 0 19 0.68 1.07
 0 0 -19 0.68 2.97
 0 0 20 1.34 0.98
 0 0 -20 -1.72 3
 0 0 21 8.86 2.22
 0 0 -21 2.75 4
 0 0 22 6.34 1.72
 0 0 -22 0.81 4.05
 0 0 -23 8.46 4.6
 0 0 23 9.39 2.41
 0 0 -24 6.62 4.34
 0 0 24 0.07 0.89
 0 0 -25 -2.12 4.13
 0 0 25 0.61 0.84
 0 0 -26 3.64 4.35
 0 0 26 0.11 0.79
 0 0 -27 1.37 4.27
 0 0 27 0.86 0.79
 0 0 -28 1.96 4.39
 0 0 -29 4.56 4.6
 0 1 -2 2.37 1.14
 0 -1 2 3.92 1.19
 0 1 -3 1.63 1.38
 0 1 3 0.63 3.39
 0 -1 3 0.16 1.61
 0 -1 -3 -0.77 1.72
 0 1 -4 5 2.51
 0 -1 -4 3.6 2.77
 0 -1 4 4.02 3.2
 0 1 5 -0.59 4.36
 0 1 -5 -1.24 2.06
 0 -1 -5 -1.77 2.44
 0 -1 5 1.73 3.15
 0 -1 -6 3.05 2.17
 0 1 -6 3.22 2.07
 0 1 6 -3.46 3.84
 0 -1 6 2.68 2.82
 0 1 -7 0.22 2.08
 0 -1 -7 4.54 2.2
 0 1 7 5.29 3.21
 0 -1 7 7.21 2.8
 0 -1 -8 0.79 1.97
 0 -1 8 -4.29 2.44
 0 1 8 -1.74 2.67
 0 -1 -9 -0.25 2
 0 1 -9 1.41 2.01
 0 1 9 3.69 2.45
 0 -1 9 -0.42 2.36
 0 1 -10 -1.66 2.11
 0 -1 -10 3.17 2.34
 0 -1 -11 -1.85 2.23
 0 1 -11 0.18 2.17
 0 1 11 2.89 2.32
 0 -1 -12 3.39 2.72
 0 1 -12 -1.24 2.66
 0 -1 -13 1.62 2.83
 0 1 -13 -0.5 2.77
 0 -1 13 3.03 2.35
 0 1 13 6.27 2.25
 0 -1 -14 2.34 2.99
 0 1 -14 -2.6 2.91
 0 1 14 1.31 2.02
 0 -1 14 -1.74 2.15
 0 -1 15 0.66 1.89
 0 1 15 -1.68 1.62
 0 1 -15 -0.44 2.79
 0 1 16 3.41 1.61
 0 -1 16 3.1 1.71
 0 1 17 1.11 1.24
 0 -1 17 2.76 1.38
 0 -1 -17 0.5 2.83
 0 1 18 0.77 1.21
 0 -1 18 2.34 1.29
 0 1 -18 2.27 2.82
 0 -1 -18 2.23 2.93
 0 -1 19 1.22 1.13
 0 1 19 1.78 1.05
 0 1 -19 -0.27 2.88
 0 -1 -19 2.36 3.09
 0 -1 20 0.86 1.03
 0 1 -20 -2.96 3.03
 0 -1 -20 0.29 3.14
 0 1 21 0.51 0.91
 0 -1 21 0.95 1.01
 0 1 -21 1.2 3.31
 0 -1 -21 -0.47 3.54
 0 1 22 1.68 0.94
 0 -1 22 -0.6 1.01
 0 -1 -22 5.32 3.94
 0 1 -22 4.28 3.8
 0 -1 -23 5.49 4.16
 0 1 -23 -1.35 4.03
 0 -1 23 0.77 0.93
 0 1 23 -1.13 0.9
 0 1 -24 4.14 4.26
 0 -1 -24 -0.75 4.4
 0 -1 24 -0.27 0.94
 0 1 24 0.32 0.85
 0 -1 -25 1.88 4.24
 0 1 -25 -1.34 4.28
 0 -1 25 0.85 0.87
 0 1 25 0.94 0.83
 0 -1 26 1.7 0.84
 0 1 26 -0.07 0.8
 0 -1 -27 -1.17 4.27
 0 1 -27 2.76 4.58
 0 -1 27 0.28 0.79
 0 1 27 0.03 0.74
 0 1 -28 -0.2 4.4
 0 -1 -28 0.79 4.32
 0 1 -29 0.2 4.45
 0 -1 -29 1.79 4.45
 0 2 -2 20.72 7.67
 0 -2 2 45.72 7.67
 0 -2 3 8.61 2.53
 0 -2 -3 4.2 3
 0 -2 4 7.4 2.41
 0 2 4 1.22 6.1
 0 2 -4 1.25 2.29
 0 -2 -4 -1.69 3.06
 0 -2 -5 8.13 4.55
 0 2 -5 6.49 4.4
 0 2 -6 7.67 6.19
 0 -2 -6 9.71 6.32
 0 -2 6 70.29 6.56
 0 2 6 69.96 7.5
 0 -2 -7 9.77 6.86
 0 2 7 84.16 7.68
 0 -2 7 107.4 7.27
 0 -2 8 153.16 9.74
 0 2 8 135.84 9.85
 0 -2 -9 2.05 4.78
 0 2 -9 5.95 4.75
 0 -2 -10 4.22 2.46
 0 2 -10 -2.72 2.38
 0 -2 -11 -1.98 2.36
 0 2 -11 -2.01 2.17
 0 2 12 4.65 2.4
 0 2 -12 1.43 2.64
 0 -2 -12 -0.2 2.58
 0 -2 -13 -1.45 5.46
 0 2 -13 2.49 5.35
 0 2 13 36.92 5.22
 0 -2 13 33.25 5.3
 0 -2 -14 -2.94 3.84
 0 -2 14 17.04 3.22
 0 2 14 13.18 2.98
 0 2 -14 1.97 3.54
 0 -2 15 50.18 8.92
 0 2 15 47.04 8.89
 0 -2 -16 3.98 7.6
 0 2 -16 2.38 7.5
 0 -2 16 43.06 7.34
 0 2 16 41.4 7.28
 0 2 17 18.93 5.23
 0 -2 17 31 5.31
 0 2 18 2.41 1.28
 0 -2 18 4.84 1.45
 0 -2 -18 -1.48 2.99
 0 2 -18 -0.25 2.91
 0 -2 19 0.26 1.12
 0 2 19 1.13 1
 0 -2 -19 -1.71 3.21
 0 2 -19 -0.53 2.88
 0 2 20 5.45 1.55
 0 -2 20 5.93 1.65
 0 -2 -20 2.27 3.51
 0 2 -20 0.28 3.22
 0 2 21 6.19 1.7
 0 -2 21 7.05 1.78
 0 -2 -21 1.29 3.93
 0 2 -21 -0.44 3.46
 0 -2 22 4.13 1.67
 0 -2 -22 3.76 4.22
 0 2 -22 0.16 3.71
 0 2 22 7.27 1.62
 0 2 -23 0.66 4.09
 0 -2 -23 -0.73 4.6
 0 -2 23 5.34 1.45
 0 2 23 4.11 1.38
 0 2 -24 -0.18 4
 0 -2 24 0.44 0.99
 0 2 24 1.53 0.87
 0 2 -25 -1.5 4.23
 0 -2 -25 -1.14 4.19
 0 2 25 0.95 0.8
 0 -2 25 0.11 0.89
 0 2 -26 -0.2 4.31
 0 -2 26 1.04 0.86
 0 2 26 -0.13 0.75
 0 2 -27 2.93 4.32
 0 -2 -27 5.78 4.16
 0 -2 27 -0.22 0.81
 0 2 -28 0.4 4.55
 0 -2 -28 -2.93 4.35
 0 -2 28 2.05 0.92
 0 2 -29 0.6 3.58
 0 -2 -29 -3.35 4.4
 0 -3 2 69.5 12.12
 0 3 -2 34.6 12.11
 0 3 -3 33.04 13.12
 0 -3 3 77.79 13.12
 0 -3 -4 26.19 6.96
 0 -3 4 42.35 6.34
 0 -3 -5 34.37 13.15
 0 3 -5 19.62 12.96
 0 -3 5 129.17 13.11
 0 3 5 134.04 14.62
 0 -3 6 7.11 2.38
 0 3 6 -1.74 4.4
 0 -3 -6 3.64 2.54
 0 3 -6 2.04 2.12
 0 -3 -7 0.56 3.11
 0 3 -7 1.75 2.84
 0 -3 8 -2.32 2.4
 0 3 -8 1.53 1.87
 0 -3 -8 -0.08 2.17
 0 -3 -9 -0.71 3.36
 0 3 -9 0.42 3.2
 0 -3 -10 2.87 5.47
 0 3 -10 3.01 5.28
 0 3 10 44.38 5.63
 0 -3 10 60.52 5.75
 0 -3 -11 8.45 6.17
 0 3 -11 2.77 6.06
 0 -3 11 52.82 6.35
 0 3 11 45.73 6.22
 0 -3 -12 3.87 4.02
 0 3 -12 4.03 3.78
 0 -3 -13 2.03 3.25
 0 3 -13 1.9 2.87
 0 3 13 8.92 2.41
 0 3 -14 0.73 2.95
 0 -3 14 4.55 2.36
 0 3 14 3.52 2.04
 0 -3 15 3.22 1.9
 0 3 15 3.06 1.58
 0 -3 -16 1.37 4.34
 0 3 -16 0.11 4.04
 0 3 16 16.84 3.57
 0 -3 16 20.68 3.66
 0 -3 -17 4.33 3.1
 0 -3 17 3.6 1.52
 0 3 17 1.82 1.28
 0 -3 18 4.89 1.73
 0 3 18 4.66 1.58
 0 3 -19 -0.78 2.95
 0 -3 -19 -0.59 3.45
 0 3 19 4.07 1.26
 0 -3 19 4.02 1.45
 0 3 -20 3.56 3.04
 0 -3 -20 6.09 3.49
 0 -3 20 2.71 1.32
 0 3 20 3.53 1.19
 0 3 -21 -0.72 3.12
 0 -3 -21 4.15 3.73
 0 -3 21 0.05 1
 0 3 21 -0.5 0.84
 0 3 22 0.04 0.85
 0 -3 -22 -1.41 4.21
 0 3 -22 -3.07 3.63
 0 -3 22 -0.05 1.04
 0 -3 23 0.39 1.01
 0 3 23 0.73 0.83
 0 -3 -23 -1.29 4.28
 0 3 -23 2.11 3.74
 0 3 24 3.35 0.96
 0 -3 24 -0.04 1.1
 0 -3 -24 6.93 4.33
 0 3 -24 0.35 4.03
 0 3 25 1.64 0.8
 0 -3 25 -0.04 0.93
 0 3 -25 5.15 4.07
 0 -3 -25 -0.38 4.37
 0 3 26 0.87 0.8
 0 -3 26 1.94 0.92
 0 3 -26 4.31 4.38
 0 -3 -26 2.66 4.26
 0 -3 27 0.89 0.89
 0 3 -27 2.74 4.31
 0 -3 -27 3.26 4.27
 0 -3 28 -0.88 0.82
 0 -3 -28 3.33 4.37
 0 3 -28 5.18 4.49
 0 -3 -30 -4.81 4.66
 0 -4 1 21.73 8.96
 0 4 -1 117.04 8.99
 0 4 -2 1.66 1.45
 0 -4 2 7.01 1.34
 0 4 -3 2.31 1.9
 0 -4 3 7.64 1.7
 0 -4 -4 -1.1 3.92
 0 -4 4 0.04 1.68
 0 4 4 9.42 10.08
 0 4 -4 0.45 2.03
 0 -4 5 15.53 2.44
 0 -4 -5 1.61 3.39
 0 4 5 7.49 7.11
 0 4 -5 -0.98 2.45
 0 -4 -6 26.9 11.57
 0 4 -6 12.05 11.36
 0 4 7 47.71 5.98
 0 4 -7 0.54 4.82
 0 -4 -7 1.89 5.02
 0 -4 7 56.06 5.07
 0 4 -8 3.62 6.23
 0 -4 -8 10.72 6.43
 0 4 -9 -1.3 2.02
 0 -4 -9 0.47 2.55
 0 4 -10 0.72 2.07
 0 4 10 6.55 2.4
 0 -4 10 7.75 2.53
 0 -4 -11 -3.14 2.62
 0 4 -11 -0.84 2.23
 0 4 11 -0.08 2.15
 0 -4 11 2.55 2.3
 0 -4 -12 -1.8 2.86
 0 4 -12 2.03 2.58
 0 4 12 1.55 2.05
 0 -4 -13 1 3.21
 0 4 -13 -1.11 2.81
 0 4 -14 0.83 2.84
 0 -4 14 6.52 2.36
 0 4 14 1.44 1.91
 0 -4 -15 1.84 4.35
 0 4 15 15.99 3.42
 0 -4 15 20.62 3.6
 0 4 -15 0.54 3.83
 0 4 16 23.89 5.29
 0 -4 -16 6.97 5.97
 0 -4 16 23.1 5.4
 0 4 -17 2.12 2.64
 0 -4 -17 2.86 3.22
 0 4 17 0.48 1.15
 0 -4 17 2.12 1.47
 0 -4 -18 2.02 3.33
 0 4 18 0.97 1
 0 -4 18 1.35 1.34
 0 4 -19 3.48 2.82
 0 -4 -19 1.53 3.27
 0 -4 19 1.06 1.22
 0 4 19 0.45 0.93
 0 -4 -20 4.85 3.58
 0 4 -20 0.14 2.94
 0 -4 20 2.74 1.18
 0 4 20 1.94 0.99
 0 4 -21 3.29 3.28
 0 -4 -21 1.03 3.84
 0 -4 21 3.23 1.28
 0 4 22 3.57 1.12
 0 -4 -22 -0.91 4.56
 0 4 -22 1.97 3.52
 0 -4 22 2.59 1.3
 0 4 -23 -1.6 3.77
 0 -4 -23 5.09 4.47
 0 -4 23 0.18 1.03
 0 4 23 0.4 0.81
 0 4 -24 4.08 3.86
 0 -4 -24 2.24 4.38
 0 -4 24 0.3 1.03
 0 4 24 0.97 0.8
 0 4 -25 -1.09 4.15
 0 -4 -25 -1.31 4.17
 0 -4 25 -0.12 0.95
 0 4 25 -0.1 0.73
 0 4 -26 0.58 4.08
 0 -4 -26 0.19 4.17
 0 -4 26 0.74 0.88
 0 4 26 0.22 0.73
 0 -4 -27 -6.94 4.24
 0 -4 27 0.23 0.84
 0 -4 -28 -2.13 4.22
 0 4 -28 -2.6 4.51
 0 -4 28 1.47 0.9
 0 -4 -30 -3.18 4.62
 0 5 -1 17.28 4.93
 0 -5 1 22.83 4.91
 0 5 -2 54.46 17.21
 0 -5 2 86.81 17.2
 0 5 -3 88.65 40.84
 0 -5 3 254.87 40.84
 0 5 4 176.24 21.89
 0 -5 -4 136.15 19.24
 0 -5 4 116.07 18.76
 0 5 5 87.13 14.22
 0 -5 -5 54.14 12.04
 0 -5 5 81.02 11.54
 0 -5 -6 15.79 5.47
 0 5 -6 3.27 4.78
 0 5 6 35.6 7.36
 0 -5 6 35.96 4.86
 0 -5 -7 11.6 6.18
 0 5 -7 7.16 5.89
 0 -5 -8 1.65 2.67
 0 -5 8 7.27 2.19
 0 5 -8 0.08 2.16
 0 -5 -9 7.3 6.39
 0 5 -9 2.3 6.1
 0 -5 9 50.45 6.35
 0 5 9 56.56 6.43
 0 -5 -10 7.55 8.11
 0 5 -10 1.65 7.93
 0 -5 10 84.69 8.25
 0 5 10 65.54 8.1
 0 -5 -11 17.18 17.3
 0 5 -11 7.32 17.2
 0 5 11 157.02 17.32
 0 -5 11 189.08 17.46
 0 -5 -12 5.03 8.16
 0 5 -12 2.16 7.9
 0 5 12 50.42 7.9
 0 -5 12 78.01 8.17
 0 5 -13 5.08 5.2
 0 5 13 26.43 4.87
 0 5 -14 -5.36 3.07
 0 5 14 11.9 2.28
 0 -5 -15 2.57 3.37
 0 5 -15 -0.33 2.59
 0 -5 15 1.42 1.94
 0 5 15 1.35 1.44
 0 5 -16 7.13 3.79
 0 -5 16 17.1 3.37
 0 5 16 13.15 3.13
 0 -5 -17 0.71 3.44
 0 5 -17 1.41 2.76
 0 -5 17 3.2 1.58
 0 5 17 1.66 1.16
 0 5 18 16.62 3.84
 0 -5 -18 6.32 5.02
 0 -5 18 15.88 4
 0 -5 19 10.95 2.47
 0 5 19 8.34 2.28
 0 -5 -20 5.56 3.81
 0 5 -20 0.4 3.14
 0 -5 20 6.94 1.75
 0 5 20 5.06 1.53
 0 -5 -21 -4.28 4.07
 0 5 -21 -3.55 3.16
 0 -5 21 1.94 1.13
 0 5 21 1.17 0.84
 0 5 22 0.1 0.8
 0 5 -22 0.15 3.42
 0 -5 22 1.21 1.12
 0 5 23 1.55 0.83
 0 -5 23 0.18 1.11
 0 -5 -23 4.18 4.41
 0 5 -23 1.58 3.79
 0 5 24 1.63 0.83
 0 -5 24 -0.04 1.13
 0 5 -24 4.7 3.9
 0 -5 -24 3.17 4.34
 0 -5 25 -0.12 1
 0 5 25 1.59 0.76
 0 -5 -25 1.86 4.24
 0 5 -25 3.74 3.94
 0 -5 26 3.04 1.13
 0 -5 -26 1.52 4.3
 0 5 -26 1.14 4.12
 0 -5 27 1.8 0.96
 0 -5 -27 4 4.33
 0 5 -27 -2.77 4.55
 0 -5 28 0.81 0.9
 0 -5 -28 8.28 4.29
 0 5 -28 0.2 4.54
 0 -5 -30 0.79 4.37
 0 6 -1 24.85 7.34
 0 -6 1 34.51 7.33
 0 6 -2 5.1 1.91
 0 -6 2 7.95 1.77
 0 -6 3 79.84 18.73
 0 6 -4 17.26 13.13
 0 -6 4 78.85 13.07
 0 -6 -5 43.05 9.87
 0 6 5 48.04 12.37
 0 -6 5 36.93 9.07
 0 -6 -6 30.51 6.47
 0 6 6 39.25 7.78
 0 -6 6 39.55 5.53
 0 -6 -7 13.53 5.13
 0 6 -7 0.82 4.34
 0 -6 -8 6.51 3.3
 0 6 -8 0.69 2.09
 0 -6 8 1.11 1.93
 0 -6 -9 7.14 3.09
 0 6 -9 1.45 2.27
 0 6 9 5.62 2.59
 0 -6 9 2.64 2.28
 0 -6 -10 -1.01 2.81
 0 6 -10 1.41 2.16
 0 -6 10 0.1 2.23
 0 6 10 1.66 2.09
 0 -6 -11 -4.17 3.62
 0 6 -11 0.29 2.74
 0 6 11 11.22 2.52
 0 -6 11 12.71 2.86
 0 -6 -12 0.6 3.33
 0 6 -12 1.3 2.56
 0 6 12 0.14 1.9
 0 -6 12 0.75 2.28
 0 6 -13 -0.31 2.6
 0 6 13 1.1 1.74
 0 -6 13 3.45 2.27
 0 -6 -14 -0.65 3.83
 0 6 -14 1.7 2.81
 0 6 14 0.33 1.56
 0 -6 -15 -5.02 3.57
 0 6 15 0.86 1.26
 0 -6 15 -2.18 1.81
 0 -6 -16 -0.57 3.34
 0 6 -16 -0.68 2.47
 0 6 16 1.3 1.07
 0 -6 16 1.73 1.57
 0 -6 -17 1.8 3.53
 0 6 -17 -3.54 2.57
 0 6 17 -0.3 0.98
 0 -6 17 0.14 1.49
 0 6 -18 -1.72 2.67
 0 -6 -18 -4.57 3.77
 0 6 18 0.27 0.86
 0 6 19 -0.74 0.85
 0 -6 19 0.47 1.24
 0 -6 -20 0.88 3.73
 0 6 -20 -1.34 2.9
 0 6 20 0.49 0.79
 0 -6 20 1.23 1.17
 0 6 -21 1.27 3.1
 0 -6 21 0.42 1.13
 0 6 21 0.24 0.76
 0 6 22 2.5 0.81
 0 6 -22 -3.71 3.53
 0 -6 -22 -0.18 4.52
 0 -6 22 -1.09 1.12
 0 -6 23 -0.05 1.09
 0 6 23 0.12 0.74
 0 6 -23 -2.19 3.7
 0 -6 -23 2.55 4.51
 0 6 24 -0.18 0.73
 0 -6 24 -0.49 1.03
 0 6 -24 1.16 3.79
 0 -6 -24 2.03 4.33
 0 6 25 0.09 0.69
 0 -6 25 -0.34 0.97
 0 6 -25 3.69 3.99
 0 -6 -25 1.66 4.24
 0 -6 26 0.04 0.93
 0 6 -26 -3.36 4.04
 0 -6 -26 -2.07 4.17
 0 -6 27 0.64 0.91
 0 6 -27 -0.6 4.4
 0 -6 -27 0.19 4.12
 0 -6 28 0.9 0.9
 0 -6 -28 1.14 4.26
 0 -6 29 0.41 0.84
 0 -6 -29 -0.77 4.32
 0 -6 -30 4.49 4.62
 0 -6 -31 5.47 4.61
 0 7 0 -1.11 0.35
 0 -7 0 0.07 0.15
 0 -7 1 2.86 0.73
 0 7 -1 2.47 0.88
 0 7 -2 60.39 22.18
 0 -7 2 116.67 22.16
 0 7 -3 13.33 7.22
 0 -7 3 38.46 7.13
 0 7 -4 53.86 30.91
 0 -7 4 198.47 30.9
 0 7 5 98.47 13.2
 0 -7 -5 75.15 9.74
 0 -7 -6 53.02 10.67
 0 -7 6 69.97 9.99
 0 -7 -7 14.18 4.89
 0 -7 7 26.06 3.66
 0 -7 -8 13.6 5.9
 0 7 8 29.18 5.53
 0 7 -8 4.8 5.04
 0 -7 8 32.59 5.06
 0 -7 -9 7.91 6.47
 0 7 -9 1.02 5.83
 0 7 9 42.4 6
 0 -7 9 43.68 6
 0 -7 -10 20.43 8.88
 0 7 -10 0.77 8.41
 0 7 10 57.38 8.45
 0 -7 10 62.45 8.55
 0 -7 11 150.26 23.35
 0 7 11 98.46 23.25
 0 7 12 45.86 8.2
 0 -7 12 48.76 8.38
 0 -7 13 76.47 10.37
 0 7 13 48.32 10.11
 0 -7 -14 -2.64 4.05
 0 7 -14 -0.11 2.82
 0 7 14 -2.46 1.65
 0 -7 -15 -3.76 3.8
 0 7 15 0.19 1.15
 0 -7 -16 4.99 3.9
 0 7 16 5.85 1.83
 0 -7 16 11.91 2.31
 0 7 -16 0.46 2.87
 0 -7 -17 6.65 4.98
 0 -7 17 17.89 3.52
 0 7 -17 1.78 3.99
 0 7 17 13.72 3.26
 0 7 18 15.9 3.63
 0 7 -18 1.97 4.48
 0 -7 -18 1.83 5.24
 0 -7 18 18.36 3.83
 0 -7 19 16.5 3.19
 0 7 19 11.2 2.98
 0 7 20 5.26 1.64
 0 -7 20 8.71 1.91
 0 7 21 1.3 0.8
 0 7 -21 0.28 3.11
 0 -7 21 1.62 1.22
 0 -7 -22 -4.02 4.48
 0 7 -22 1.92 3.45
 0 -7 22 0.05 1.13
 0 -7 23 -0.05 1.12
 0 7 23 0.74 0.78
 0 -7 -23 2.71 4.35
 0 7 -23 2.64 3.63
 0 -7 24 -0.23 1.08
 0 7 24 0.67 0.71
 0 -7 25 -0.04 1.04
 0 -7 -25 2.2 4.12
 0 7 -25 0.17 3.84
 0 -7 26 0.8 0.96
 0 -7 -26 2.94 4.15
 0 7 -26 -3.14 3.99
 0 -7 -27 2.24 4.17
 0 -7 27 0.04 0.91
 0 7 -27 2.74 4.37
 0 -7 28 -0.04 0.88
 0 -7 29 0.81 0.89
 0 -7 -29 1.9 4.31
 0 -7 -30 3.05 4.18
 0 -7 -31 -0.37 4.2
 0 8 0 169.22 40.71
 0 -8 0 175.45 40.7
 0 8 -1 32.01 10.39
 0 -8 1 48.46 10.36
 0 8 -2 1.72 1.63
 0 -8 2 4.79 1.17
 0 8 -3 4.96 3.78
 0 -8 3 17.68 3.53
 0 -8 4 3.02 1.19
 0 8 -4 0.58 2.04
 0 8 5 31.92 9.35
 0 -8 5 27.02 5.32
 0 -8 -5 25.45 5.3
 0 -8 -6 0.34 3.16
 0 8 -6 0.74 2.19
 0 -8 6 5.48 1.59
 0 -8 -7 2.07 4.03
 0 -8 7 1.23 1.57
 0 8 7 -1.23 3.63
 0 8 -7 0.79 1.92
 0 -8 8 55.79 7.63
 0 8 8 47.87 7.87
 0 -8 -9 14.29 5.29
 0 -8 9 25.12 4.01
 0 8 9 23.64 4.08
 0 -8 -10 -5.32 4.04
 0 8 -10 1.28 2.33
 0 8 10 -0.4 1.82
 0 -8 10 1.8 2.05
 0 -8 -11 7.47 4.31
 0 -8 11 5.18 2.63
 0 8 11 5.39 2.22
 0 8 -11 5.25 2.79
 0 -8 12 12.96 3.05
 0 8 12 8.43 2.59
 0 -8 -13 9.65 9.04
 0 8 -13 4.04 8.29
 0 8 13 38.88 8.02
 0 -8 13 58.14 8.3
 0 -8 -14 4.06 4.37
 0 8 -14 0.98 2.67
 0 8 14 0.33 1.42
 0 -8 14 2.07 2.06
 0 -8 -15 4.66 4.14
 0 8 -15 0.9 2.73
 0 8 15 6.58 1.73
 0 -8 -16 0.48 3.97
 0 8 -16 0.23 2.47
 0 -8 16 3.67 1.72
 0 8 16 2.75 1.12
 0 -8 -17 0.17 4.09
 0 8 -17 0.36 2.49
 0 -8 17 0.07 1.49
 0 8 17 -0.04 0.86
 0 -8 -18 -1.76 4.11
 0 8 -18 0.37 2.78
 0 8 18 -0.21 0.8
 0 -8 18 0.13 1.4
 0 8 -19 -2.31 2.87
 0 8 19 0.36 0.73
 0 -8 19 0.37 1.25
 0 8 20 1.34 0.77
 0 -8 20 1.27 1.21
 0 8 21 1.59 0.76
 0 -8 -21 0.35 4.17
 0 8 -21 4.06 3.19
 0 -8 21 -0.39 1.22
 0 8 22 -0.12 0.69
 0 -8 -22 0.18 4.43
 0 8 -22 3.38 3.39
 0 -8 22 0.1 1.18
 0 -8 23 0.05 1.14
 0 8 23 0.48 0.68
 0 -8 -23 -1.26 4.5
 0 8 -23 3.86 3.74
 0 -8 24 -0.05 1.06
 0 8 24 0.64 0.69
 0 8 -24 3.26 3.72
 0 -8 -24 2.68 4.23
 0 -8 25 -0.18 1
 0 8 -25 0.34 3.78
 0 -8 -25 3.26 4.25
 0 -8 -26 -0.36 4.1
 0 -8 26 -0.09 0.93
 0 8 -26 -1.82 3.91
 0 -8 -27 1.29 4.1
 0 -8 27 -0.63 0.92
 0 8 -27 2.71 4.25
 0 -8 28 0.49 0.91
 0 -8 -29 4.27 4.18
 0 -8 -30 5.97 4.32
 0 -8 -31 2.65 3.98
 0 9 0 -2 0.57
 0 -9 0 0.52 0.21
 0 -9 1 0.2 0.37
 0 9 -1 -0.27 0.88
 0 9 -2 14.07 8.13
 0 -9 2 40.48 8.05
 0 9 -3 10.43 7.62
 0 -9 3 40.47 7.52
 0 9 -4 12.36 10.04
 0 -9 4 54.29 9.93
 0 9 -5 8.24 6.94
 0 -9 5 37.56 6.79
 0 -9 6 27.19 5.17
 0 -9 -6 25.77 5.23
 0 -9 -7 1.13 3.04
 0 9 7 -2.77 3.58
 0 9 -7 0.45 2.03
 0 -9 7 2.35 1.49
 0 -9 -8 15.03 5.5
 0 -9 8 18.3 3.61
 0 9 8 16.68 4.05
 0 9 -8 3.31 3.79
 0 9 9 42.9 7.1
 0 -9 9 51.04 7.13
 0 9 10 54.03 9.43
 0 -9 10 62.72 9.54
 0 9 11 31.29 6.46
 0 -9 11 41.1 6.68
 0 -9 12 45.79 7.25
 0 9 12 32.02 7.01
 0 -9 -13 12.18 6.36
 0 9 -13 2.81 4.8
 0 9 13 17.93 4.24
 0 -9 13 26.45 4.64
 0 -9 -14 -3.27 4.9
 0 9 -14 2.33 2.87
 0 -9 14 4.58 2.24
 0 9 14 -0.22 1.24
 0 -9 -15 4.2 4.5
 0 9 -15 0.8 2.74
 0 9 15 4.89 1.45
 0 -9 -16 0.69 4.2
 0 9 16 2.05 0.97
 0 9 -16 -0.94 2.58
 0 -9 -17 -6.49 5.13
 0 9 -17 -0.48 3.93
 0 -9 -18 -1.91 4.31
 0 9 -18 -1.49 3.02
 0 -9 18 10.36 2.09
 0 9 18 5.91 1.64
 0 -9 -19 -0.35 4.2
 0 9 -19 1.03 3.12
 0 9 19 4.39 1.5
 0 9 20 1.99 0.86
 0 -9 20 3.31 1.39
 0 9 21 0.84 0.69
 0 -9 -21 -0.18 4.16
 0 -9 21 0.85 1.23
 0 9 22 -0.2 0.67
 0 9 -22 -2.93 3.46
 0 -9 22 0.48 1.22
 0 9 -23 2.92 3.53
 0 -9 -23 3.33 4.26
 0 9 23 -0.11 0.67
 0 -9 23 0.05 1.17
 0 9 -24 3.24 3.77
 0 -9 -24 0.71 4.13
 0 -9 24 -0.33 1.12
 0 9 24 0.86 0.67
 0 9 -25 -0.85 3.75
 0 -9 25 -0.32 1.03
 0 -9 -25 3.36 4.05
 0 9 -26 2.17 4.01
 0 -9 26 2.2 1.12
 0 -9 -26 3.04 4.08
 0 -9 -27 -2.87 4.06
 0 -9 27 0.55 0.96
 0 -9 -28 6.87 4.04
 0 -9 28 -0.83 0.93
 0 -9 -29 2.31 3.89
 0 -9 -30 -3.59 3.89
 0 -9 -31 8.18 4.17
 0 -9 -32 -1.56 3.18
 0 -9 -32 0.25 0.58
 0 -9 -33 -0.37 0.61
 0 -10 0 119.97 27.54
 0 10 0 108.13 27.55
 0 10 -1 9.45 2.67
 0 -10 -1 10.15 2.5
 0 -10 1 11.46 2.52
 0 10 1 14.08 2.53
 0 -10 2 55.52 11.21
 0 10 -2 24.11 11.26
 0 -10 3 8.17 1.94
 0 10 -3 5.49 2.41
 0 -10 4 2 0.9
 0 10 -4 1.44 1.83
 0 -10 5 7.7 1.66
 0 10 -5 -1.46 2.3
 0 -10 6 -1.78 1.13
 0 -10 -6 0.2 0.73
 0 -10 -7 86.12 15.27
 0 -10 7 87.71 15.23
 0 10 7 83.36 15.6
 0 10 8 112.08 19.86
 0 -10 8 135.85 19.82
 0 -10 -8 132.82 20.08
 0 -10 9 136 19.56
 0 -10 -9 108.53 19.99
 0 10 9 116.32 19.51
 0 10 10 23.52 5.34
 0 -10 10 32.48 5.5
 0 10 -11 1.59 2.4
 0 10 11 0.51 1.52
 0 -10 11 0.95 2.15
 0 -10 -12 0.34 5.99
 0 10 -12 -1.62 3.93
 0 -10 12 21.33 3.67
 0 10 12 13.54 3.22
 0 -10 -13 7.21 7.14
 0 10 -13 1.88 5.45
 0 -10 13 31.89 5.3
 0 10 13 21.59 4.9
 0 10 14 10.83 3.18
 0 -10 14 19.05 3.66
 0 -10 -14 8.52 5.93
 0 10 -15 4.38 5.01
 0 10 15 17.05 4.48
 0 -10 -16 12.98 5.39
 0 10 16 16.61 3.38
 0 -10 -17 2.23 4.27
 0 10 -17 3.41 2.76
 0 -10 17 7.63 1.85
 0 10 17 2.87 1.18
 0 -10 -18 5.07 4.09
 0 10 -18 1.25 2.61
 0 -10 18 0.34 1.44
 0 10 18 -0.06 0.71
 0 10 -19 5.83 2.87
 0 -10 -19 1.9 4.02
 0 10 19 0.59 0.73
 0 -10 19 2.37 1.37
 0 10 20 2.29 0.82
 0 10 -20 -1.21 2.89
 0 -10 -20 -3.61 3.99
 0 -10 20 2.35 1.35
 0 10 21 2.51 0.95
 0 -10 21 4.73 1.45
 0 10 22 2.58 0.83
 0 10 -22 2.63 3.37
 0 -10 -22 1.38 4.35
 0 -10 22 -0.05 1.37
 0 -10 23 -0.1 1.19
 0 10 -23 -1.07 3.62
 0 -10 -23 -1.73 4.19
 0 -10 -24 1.89 4.18
 0 -10 24 0.05 1.13
 0 10 -24 -3.06 3.65
 0 -10 -25 0.87 4.01
 0 -10 25 0.05 1.06
 0 10 -25 -2.2 3.89
 0 -10 -26 0.17 3.92
 0 -10 26 -0.04 0.98
 0 10 -26 3.76 4.05
 0 -10 27 -0.13 0.94
 0 -10 28 1.36 1.01
 0 -10 -28 6.17 3.92
 0 -10 -29 -4.33 3.92
 0 -10 -31 -0.31 3.3
 0 -10 -32 -0.99 0.62
 0 -10 -32 0.29 3.22
 0 -10 -33 0.03 0.6
 0 11 0 -0.26 0.67
 0 -11 0 0.09 0.18
 0 11 -1 1.81 1.09
 0 11 1 3.2 0.74
 0 -11 1 3.08 0.68
 0 -11 -1 2.47 0.61
 0 -11 2 14.57 3.26
 0 11 -2 8.91 3.46
 0 11 -3 1.15 1.82
 0 -11 3 4.37 1.1
 0 11 -4 2.1 3.75
 0 -11 4 16.4 3.38
 0 -11 5 12.2 2.4
 0 11 -5 -0.85 2.88
 0 -11 6 7.67 1.74
 0 11 6 3.56 4.71
 0 -11 -6 5.55 1.41
 0 -11 7 0.22 1.26
 0 11 -7 3.9 2.19
 0 11 7 -2.1 2.97
 0 -11 8 5.93 1.99
 0 11 8 6.42 2.4
 0 11 -8 2.02 2.53
 0 -11 -8 6.16 2.39
 0 -11 -9 14.38 3.91
 0 -11 9 11.98 2.81
 0 11 9 10.57 2.73
 0 -11 10 14.8 3.05
 0 11 10 10.67 2.82
 0 11 -11 -0.11 2.71
 0 11 11 2.7 1.61
 0 -11 11 6.07 2.25
 0 -11 -12 11.51 6.54
 0 -11 12 20.21 4.43
 0 11 12 15.06 4.08
 0 -11 -13 2.85 5.38
 0 11 -13 -1.35 2.87
 0 -11 13 4.1 2.17
 0 11 13 0.92 1.18
 0 -11 -14 0.68 4.73
 0 11 -14 -2.52 2.72
 0 -11 14 -0.17 1.91
 0 11 14 0.64 1.03
 0 -11 -15 -1.03 4.36
 0 11 -15 0.47 2.48
 0 -11 15 3.77 1.79
 0 11 15 1.87 0.96
 0 -11 -16 -1.37 4.18
 0 11 -16 -0.6 2.47
 0 11 16 0.63 0.78
 0 -11 -17 4.09 4.5
 0 11 -17 4.79 2.99
 0 11 17 5.8 1.53
 0 -11 -18 0.5 3.97
 0 11 -18 2.02 2.69
 0 -11 18 1.71 1.46
 0 11 18 0.2 0.67
 0 11 -19 -1.04 2.85
 0 -11 -19 0.51 3.99
 0 -11 19 1.95 1.42
 0 11 19 1.8 0.75
 0 11 20 -0.16 0.59
 0 11 -20 -0.54 2.87
 0 -11 -20 1.68 3.79
 0 -11 20 1.71 1.27
 0 11 21 -1.11 0.64
 0 -11 21 0.12 1.25
 0 11 22 -0.1 0.64
 0 -11 22 0.06 1.24
 0 -11 -22 0.17 4.15
 0 11 -23 -2.29 3.63
 0 11 23 0.98 0.66
 0 -11 23 0.05 1.22
 0 -11 -23 2.34 4.13
 0 11 -24 5.45 3.73
 0 -11 24 -0.05 1.11
 0 -11 -24 -0.17 3.95
 0 11 -25 -1.01 3.78
 0 -11 25 -0.24 1.05
 0 -11 -25 -1.51 3.87
 0 11 -26 1.24 4.01
 0 -11 -26 6.71 3.91
 0 -11 26 0.91 1.06
 0 -11 27 0.04 0.94
 0 -11 -28 -1.44 3.5
 0 -11 28 -0.3 0.98
 0 -11 -30 1.61 3.24
 0 -11 -31 0.7 3.15
 0 -11 -32 4.28 3.02
 0 -11 -32 -0.52 0.57
 0 -11 -33 0.36 0.59
 0 -12 0 115.9 26.62
 0 12 0 102.92 26.64
 0 -12 1 48.68 10.09
 0 12 -1 29.64 10.14
 0 12 1 52.55 10.1
 0 -12 -1 41.24 10.08
 0 12 -2 6.62 4.91
 0 -12 2 22.12 4.74
 0 -12 3 -0.39 0.54
 0 12 -3 -2.22 1.57
 0 -12 4 3.24 0.98
 0 12 -4 0.99 2.06
 0 12 -5 4 5.88
 0 -12 5 28.2 5.6
 0 -12 6 88.02 20.67
 0 -12 -7 180.23 40.2
 0 12 7 218.21 40.36
 0 -12 7 286.43 40.29
 0 12 8 113.11 23.01
 0 -12 8 146.09 23.01
 0 -12 9 81.82 12.7
 0 12 9 59.89 12.61
 0 -12 10 23.25 4.51
 0 12 10 18.92 4.32
 0 -12 -11 1.64 4.26
 0 12 -11 -2.79 2.77
 0 12 11 2.92 1.41
 0 -12 11 4.88 2.07
 0 -12 -12 11.41 5.77
 0 -12 12 23.33 4.24
 0 12 12 16.66 3.79
 0 -12 -13 -2.77 5.38
 0 -12 13 12.63 2.91
 0 12 13 8.56 2.24
 0 12 -13 1.73 3.56
 0 -12 -14 22.92 7.75
 0 -12 14 44.99 6.53
 0 12 14 26.27 6.22
 0 -12 -15 15.6 7.53
 0 12 -15 -1.07 6.69
 0 12 15 27.34 6.29
 0 -12 15 43.95 6.56
 0 -12 -16 11.26 6.49
 0 12 16 20.16 5.03
 0 -12 -17 4.57 4.46
 0 12 -17 2.11 3.15
 0 12 17 7.66 1.84
 0 -12 -18 3.7 3.91
 0 12 -18 0.64 2.68
 0 12 18 0.13 0.65
 0 -12 18 1.03 1.43
 0 -12 -19 -0.97 3.75
 0 12 -19 -1.18 2.88
 0 -12 19 3.71 1.39
 0 12 19 -0.41 0.61
 0 12 20 1.89 0.8
 0 -12 -20 4.65 3.76
 0 -12 20 4.85 1.44
 0 12 21 5.31 1.48
 0 -12 21 7.98 1.9
 0 12 -21 2.95 3.4
 0 -12 -22 -1.28 4.09
 0 -12 22 0.28 1.6
 0 12 22 4.77 1.1
 0 -12 -23 -5.13 3.97
 0 -12 23 0.05 1.22
 0 12 -23 -0.15 3.49
 0 -12 -24 2.4 3.83
 0 -12 24 0.9 1.2
 0 12 -24 -1.76 3.69
 0 -12 -25 -2.71 3.57
 0 -12 25 0.14 1.13
 0 12 -25 1.68 3.71
 0 -12 26 -0.14 1
 0 12 -26 1.94 3.95
 0 -12 -27 0.61 3.39
 0 -12 27 0.59 0.99
 0 -12 -29 -1.84 3.11
 0 -12 -30 1.2 2.96
 0 -12 -31 -1.53 2.76
 0 -12 -31 -0.1 0.52
 0 -12 -32 1.98 2.76
 0 -12 -32 0.32 0.55
 0 -12 -33 -0.12 2.16
 0 -12 -33 1 0.6
 0 -13 0 0.28 0.19
 0 13 0 2.13 0.83
 0 -13 -1 1.02 0.29
 0 13 -1 0.27 1.07
 0 -13 1 1.69 0.38
 0 13 1 1.51 0.67
 0 -13 -2 3.98 0.93
 0 13 -2 2.02 1.67
 0 -13 2 3.9 1.01
 0 13 -3 2.64 2.09
 0 -13 3 5.27 1.3
 0 13 -4 -1.7 1.91
 0 -13 4 0.25 0.63
 0 13 -5 -3.35 2.2
 0 -13 5 -0.49 0.78
 0 -13 6 0.41 0.94
 0 13 -7 0.74 2.24
 0 -13 7 -0.05 1.1
 0 13 7 -2.94 2.16
 0 -13 -7 0.22 0.36
 0 -13 -8 -0.43 0.66
 0 13 -8 1.41 2.53
 0 -13 8 0.52 1.34
 0 13 8 0.08 1.43
 0 13 -9 -0.88 2.58
 0 -13 9 1.37 1.56
 0 13 9 2.46 1.27
 0 13 -10 -0.45 2.78
 0 -13 10 -0.07 1.75
 0 13 10 -1.82 1.21
 0 -13 -11 2.93 3.21
 0 13 -11 -1.14 2.96
 0 13 11 4.68 1.45
 0 -13 11 4.75 2.12
 0 13 12 3.39 1.35
 0 -13 12 8.74 2.16
 0 -13 -12 8.41 4.08
 0 13 13 1.88 1.02
 0 -13 13 -1.29 1.99
 0 -13 -13 -1.33 4.41
 0 -13 14 3.15 1.84
 0 13 14 0.54 0.8
 0 13 -14 0.12 2.54
 0 -13 -14 -0.14 4.11
 0 -13 15 1.65 1.59
 0 13 15 0.16 0.68
 0 13 -15 -4.11 2.51
 0 -13 -15 1.77 3.88
 0 -13 16 2.12 1.62
 0 13 16 1.08 0.72
 0 13 -16 2.59 2.58
 0 -13 -16 1.96 3.95
 0 13 17 0.73 0.65
 0 13 -17 -2.01 2.76
 0 -13 -17 2.6 3.8
 0 13 18 -0.07 0.59
 0 -13 -18 -2.3 3.76
 0 13 -18 4.77 2.81
 0 13 19 0.6 0.6
 0 -13 19 1.78 1.4
 0 13 -19 -1.06 2.77
 0 -13 -19 0.3 3.56
 0 13 20 1.48 0.58
 0 -13 20 -1.45 1.35
 0 -13 -20 0.15 3.65
 0 13 -20 -0.95 2.92
 0 13 21 -0.09 0.55
 0 -13 21 -0.06 1.3
 0 -13 -21 -1.82 3.75
 0 13 -21 -0.14 3.19
 0 13 22 -0.67 0.59
 0 -13 -22 3.19 3.85
 0 -13 22 -0.06 1.3
 0 -13 23 0.05 1.27
 0 -13 -23 2.13 3.75
 0 13 -23 3.51 3.57
 0 -13 24 0.05 1.16
 0 -13 -24 2.12 3.6
 0 13 -24 1.91 3.65
 0 -13 25 0.05 1.1
 0 -13 -25 2.78 3.44
 0 13 -25 3.67 3.88
 0 -13 26 -1.51 1.11
 0 -13 27 8374.34 1959.86
 0 -13 -28 -0.53 2.87
 0 -13 -29 -1.01 2.87
 0 -13 -30 -1.45 2.63
 0 -13 -31 -1.05 2.56
 0 -13 -31 0.05 0.5
 0 -13 -32 1.14 2.48
 0 -13 -32 -0.18 0.53
 0 -13 -33 0.33 2.45
 0 -13 -33 0.38 0.57
 0 -14 0 7.44 1.73
 0 14 0 5.7 1.97
 0 -14 -1 21.65 5.08
 0 14 1 24.45 5.14
 0 -14 1 21.92 5.09
 0 14 -1 14.56 5.23
 0 -14 -2 19.77 4.67
 0 14 -2 10.77 4.92
 0 -14 2 22.52 4.7
 0 -14 3 5.46 1.3
 0 14 -3 1.31 2.14
 0 -14 4 5.66 1.39
 0 14 -4 1.88 2.35
 0 14 -5 7.33 4.83
 0 -14 5 20.33 4.41
 0 -14 6 121.36 28.46
 0 -14 -7 44.01 10.23
 0 -14 7 53.89 10.32
 0 14 7 45.15 10.4
 0 14 8 87.75 19.7
 0 -14 8 113.88 19.74
 0 14 9 59.9 13.66
 0 -14 9 85.14 13.75
 0 -14 10 17.51 3.39
 0 14 10 13.08 3.05
 0 -14 -10 10.64 3.2
 0 14 11 1.15 1.02
 0 -14 11 2.21 1.88
 0 14 -11 -0.59 3.05
 0 -14 -11 3.33 2.26
 0 -14 12 17.13 3.09
 0 14 12 9.2 2.54
 0 14 -12 3.21 3.9
 0 -14 -12 8.45 3.81
 0 -14 -13 19.61 5.66
 0 14 -13 5.88 5.22
 0 14 13 16.67 4.42
 0 -14 -14 21.76 7.09
 0 -14 14 42.71 6.52
 0 14 14 26.67 6.23
 0 -14 -15 17.53 5.16
 0 14 15 15.35 3.85
 0 -14 15 29.88 4.22
 0 -14 -16 7.57 3.92
 0 14 16 8.24 2.07
 0 -14 16 12.96 2.6
 0 -14 -17 9.7 4.01
 0 -14 17 13.43 2.32
 0 14 17 6.42 1.74
 0 -14 -18 2.1 3.43
 0 14 18 -0.73 0.57
 0 14 -18 0.26 2.8
 0 14 19 0.65 0.55
 0 -14 19 1.71 1.39
 0 -14 -19 2.82 3.45
 0 14 -19 -0.27 2.87
 0 14 20 1.99 0.73
 0 -14 20 3.99 1.44
 0 -14 -20 0.99 3.5
 0 14 -20 -2.06 3.01
 0 14 21 3.6 0.86
 0 -14 21 0.06 1.52
 0 -14 -21 -2.13 3.73
 0 14 -21 -3.97 3.28
 0 -14 22 -0.11 1.47
 0 14 22 3.17 0.83
 0 -14 -22 -0.42 3.68
 0 14 -22 -0.15 3.47
 0 -14 23 -0.11 1.31
 0 -14 -23 0.14 3.41
 0 -14 24 -0.16 1.17
 0 -14 -24 1.22 3.13
 0 14 -24 4.45 3.67
 0 -14 25 -0.64 1.13
 0 -14 -25 4.22 3.1
 0 14 -25 0.67 3.77
 0 -14 26 1.1 1.1
 0 -14 -27 -2.1 2.79
 0 -14 27 0.37 1.02
 0 -14 -28 2 2.59
 0 -14 -29 2.61 2.52
 0 -14 -30 1.54 2.37
 0 -14 -30 0.02 0.46
 0 -14 -31 -0.43 2.28
 0 -14 -31 0.2 0.49
 0 -14 -32 2.47 2.28
 0 -14 -32 -0.55 0.52
 0 -14 -33 0.69 2.2
 0 -14 -33 0.11 0.54
 0 -15 0 -0.08 0.17
 0 15 0 1.51 0.98
 0 -15 -1 19.25 4.55
 0 -15 1 20.66 4.57
 0 15 -1 11.23 4.74
 0 15 -2 23.45 12.19
 0 -15 2 54.07 12.09
 0 -15 -2 51.82 12.07
 0 15 -3 7.46 5.61
 0 -15 3 24.2 5.33
 0 15 -4 6.79 7.91
 0 -15 4 35.57 7.64
 0 15 -5 10.58 11.31
 0 -15 5 53.03 11.05
 0 -15 6 23.67 5.64
 0 -15 7 2.96 1.1
 0 15 -7 -3.06 2.59
 0 -15 8 3.41 1.37
 0 15 8 2.54 1.15
 0 15 -8 -0.46 2.6
 0 -15 -9 16.34 4.28
 0 -15 9 26.89 4.55
 0 15 9 20.53 4.35
 0 -15 10 23.59 3.91
 0 -15 -10 11.87 3.64
 0 15 10 16.87 3.61
 0 -15 11 22.46 4.64
 0 -15 -11 14.72 4.49
 0 15 11 19.77 4.32
 0 -15 12 23.03 3.66
 0 -15 -12 9.59 3.75
 0 15 -12 -0.36 4.28
 0 15 12 12.81 3.16
 0 -15 13 12.72 2.91
 0 15 13 10.15 2.37
 0 -15 -13 7.51 3.47
 0 15 14 1.96 0.87
 0 -15 14 6.74 1.79
 0 15 -14 2.35 2.69
 0 -15 -14 1.97 2.71
 0 15 15 -0.15 0.56
 0 -15 15 0.69 1.49
 0 15 -15 -0.25 2.53
 0 -15 -15 -2.52 2.94
 0 -15 16 1.04 1.56
 0 15 16 0.06 0.55
 0 15 -16 -0.38 2.76
 0 15 17 4.86 1.33
 0 -15 17 8.62 1.99
 0 -15 -17 5.16 3.4
 0 15 18 4.17 1.07
 0 15 -18 -0.66 2.91
 0 -15 -18 2.27 3.26
 0 15 19 4.76 1.2
 0 -15 -19 4.86 3.33
 0 15 -19 -0.4 3.08
 0 15 20 1.82 0.65
 0 -15 20 1.67 1.42
 0 -15 -20 -2.32 3.17
 0 15 -20 1.93 3.05
 0 15 21 1.02 0.57
 0 -15 21 -0.06 1.34
 0 15 -21 3.13 3.2
 0 -15 -21 1.41 3.28
 0 15 -22 -0.15 3.38
 0 -15 -22 0.62 3.08
 0 -15 22 -0.06 1.32
 0 -15 -23 -1.6 3.04
 0 -15 23 0.06 1.27
 0 15 -24 -2.38 3.6
 0 -15 24 -0.16 1.21
 0 15 -25 -2.49 3.82
 0 -15 25 1.26 1.14
 0 -15 26 1.9 1.17
 0 -15 -26 -0.11 2.58
 0 -15 -27 0.33 2.48
 0 -15 -28 -0.11 2.28
 0 -15 -29 0.51 2.29
 0 -15 -30 -0.39 0.45
 0 -15 -30 -0.3 2.14
 0 -15 -31 0.05 0.47
 0 -15 -31 3.28 2.11
 0 -15 -32 0.68 0.55
 0 -15 -32 0.93 2.04
 0 -16 0 23.63 5.52
 0 16 0 21.83 5.65
 0 -16 1 32.55 7.06
 0 -16 -1 29.55 7.05
 0 16 -1 18.97 7.21
 0 -16 -2 11.34 2.66
 0 -16 2 11.76 2.68
 0 -16 -3 4.43 0.99
 0 16 3 5.53 1.12
 0 -16 3 5.89 1.09
 0 16 3 3.92 0.99
 0 -16 4 21.48 4.7
 0 16 -4 2.26 5.17
 0 16 -5 -2.38 2.6
 0 -16 5 1.91 0.77
 0 -16 6 60.26 14.16
 0 -16 7 24.51 4.9
 0 16 -7 1.06 5.4
 0 -16 8 27.37 5.66
 0 16 8 23.87 5.55
 0 16 9 21.26 4.13
 0 -16 9 26.51 4.33
 0 -16 -9 14.32 4.09
 0 16 -10 -0.12 2.98
 0 -16 -10 1.59 0.79
 0 16 10 0.98 0.81
 0 -16 10 4.24 1.51
 0 16 -11 0.12 3.03
 0 -16 -11 1.29 1.01
 0 -16 11 0.74 1.7
 0 16 11 0.82 0.74
 0 -16 -12 3.24 1.79
 0 -16 12 7.2 2.05
 0 16 12 4.03 1.23
 0 16 -13 1.63 3.56
 0 -16 -13 5.81 2.62
 0 16 13 8.01 2.02
 0 16 -14 2.14 3.1
 0 -16 -14 4.51 2.58
 0 -16 14 10.56 2.28
 0 16 14 6.67 1.69
 0 16 -15 2.8 3.6
 0 16 15 10.21 2.51
 0 -16 -15 6.33 3.4
 0 16 -16 -0.77 2.74
 0 -16 -16 3.01 2.67
 0 16 16 2.69 0.87
 0 -16 16 6.8 1.68
 0 16 -17 0.91 2.64
 0 16 17 0.84 0.55
 0 -16 -17 0.3 2.62
 0 -16 17 2.42 1.53
 0 16 -18 0.13 2.79
 0 16 18 -0.58 0.48
 0 -16 18 -0.83 1.42
 0 -16 -19 -2.47 2.67
 0 16 19 1.87 0.61
 0 16 -19 -2.44 2.87
 0 16 -20 -1.39 3.05
 0 16 20 0.54 0.49
 0 -16 20 1.28 1.35
 0 -16 -20 2.74 2.79
 0 16 -21 2 3.29
 0 16 21 1.16 0.55
 0 -16 21 0.06 1.41
 0 -16 -21 -1.53 2.83
 0 -16 -22 0.97 2.79
 0 16 -22 3.54 3.49
 0 -16 22 -0.06 1.31
 0 -16 -23 1.81 2.69
 0 -16 23 0.06 1.29
 0 -16 -24 2.79 2.5
 0 -16 24 0.21 1.19
 0 16 -25 3.8 3.67
 0 -16 25 0.41 1.19
 0 -16 26 0.25 1.06
 0 -16 -26 -1.37 2.19
 0 -16 -27 -1.63 2.19
 0 -16 -28 0.09 2.07
 0 -16 -29 -0.05 0.42
 0 -16 -29 1.29 2.03
 0 -16 -30 0.07 0.44
 0 -16 -30 0.71 1.93
 0 -16 -31 -0.1 0.45
 0 -16 -31 0.86 1.93
 0 -16 -32 0.57 0.5
 0 -16 -32 0.34 1.87
 0 -17 0 -0.22 0.18
 0 -17 1 10.15 2.22
 0 17 -1 4.86 2.65
 0 -17 -1 9.15 2.2
 0 17 -2 27.73 14.71
 0 17 2 71.83 14.62
 0 -17 2 69.08 14.58
 0 17 2 62.03 14.57
 0 -17 -2 61.2 14.57
 0 17 3 100.31 24.27
 0 17 3 128.18 24.3
 0 -17 3 118.83 24.29
 0 17 -3 44.16 24.4
 0 -17 -3 104.56 24.27
 0 -17 4 150.12 30.81
 0 17 -4 39.69 30.91
 0 -17 5 40.13 8.51
 0 17 -5 4.2 8.83
 0 -17 6 18.64 4.26
 0 17 -6 9.51 5.03
 0 17 -7 -1.72 2.89
 0 -17 7 -0.28 0.92
 0 17 -8 -1.24 2.97
 0 -17 8 1.98 1.11
 0 -17 9 44.1 7.12
 0 17 9 31.83 6.97
 0 -17 -9 26.28 6.96
 0 17 10 26.22 5.42
 0 -17 -10 18.1 5.42
 0 17 11 35.96 7.52
 0 -17 -11 24.04 7.53
 0 17 12 22.39 5.21
 0 -17 12 35.46 5.52
 0 -17 -12 19.06 5.29
 0 17 13 24.28 5.87
 0 -17 -13 21.28 6
 0 17 -14 -0.77 2.64
 0 -17 -14 1.95 1.46
 0 -17 14 0.88 1.49
 0 17 14 -0.17 0.46
 0 17 -15 0.13 2.66
 0 -17 -15 -0.5 1.67
 0 -17 15 0.15 1.47
 0 17 15 0.5 0.47
 0 17 -16 -1.18 2.74
 0 17 16 1.19 0.55
 0 -17 -16 2.16 2.05
 0 -17 16 2.37 1.54
 0 17 -17 3.18 3.12
 0 17 17 5.13 1.3
 0 -17 -17 3.74 2.47
 0 -17 17 6.56 1.92
 0 -17 -18 5.57 3.61
 0 17 -18 -0.54 3.98
 0 17 18 11.77 2.93
 0 -17 -19 5.55 2.93
 0 17 19 8.45 1.97
 0 17 -19 1.92 3.45
 0 -17 -20 1.45 2.52
 0 17 20 4.34 1.09
 0 17 -20 1.54 3.23
 0 -17 -21 0.55 2.44
 0 17 -21 -0.86 3.33
 0 -17 21 0.31 1.44
 0 -17 22 -0.18 1.33
 0 -17 -22 -2.72 2.33
 0 17 -23 -0.15 3.54
 0 -17 23 -0.23 1.33
 0 -17 -24 0.18 2.1
 0 -17 24 0.27 1.23
 0 -17 25 2.94 1.34
 0 -17 -26 0.52 2.11
 0 -17 26 3.4 1.32
 0 -17 -27 3.69 2.16
 0 -17 -28 -0.08 1.9
 0 -17 -29 0.71 0.45
 0 -17 -29 -2.18 1.73
 0 -17 -30 -0.33 0.42
 0 -17 -30 1.27 1.69
 0 -17 -31 -0.1 0.44
 0 -17 -31 2.35 1.7
 0 -17 -32 0.65 0.52
 0 -17 -32 2.81 1.73
 0 -18 0 0.33 0.19
 0 -18 -1 0.59 0.18
 0 -18 1 0.4 0.26
 0 18 -2 4.96 2.46
 0 18 2 5.53 1.34
 0 -18 -2 5.8 1.34
 0 -18 2 5.94 1.38
 0 18 2 6.78 1.69
 0 18 3 7.61 1.84
 0 18 3 8.99 2.03
 0 18 -3 3.21 3.04
 0 -18 3 9.66 1.89
 0 -18 -3 7.91 1.84
 0 -18 4 11.21 2.62
 0 18 -4 4.93 3.69
 0 18 -5 1.91 3.03
 0 -18 5 4.44 1.19
 0 18 -6 0.5 2.85
 0 -18 6 1.67 0.79
 0 18 -7 -2.42 2.88
 0 -18 7 2.01 0.99
 0 18 -8 -1.93 3.22
 0 -18 8 1.28 1.06
 0 18 -9 -0.65 3.11
 0 18 9 0.02 0.38
 0 -18 9 1.31 1.26
 0 -18 -9 0.89 0.57
 0 18 10 -0.1 0.41
 0 -18 -10 -0.77 0.6
 0 -18 11 1.92 1.58
 0 18 11 0.3 0.46
 0 -18 -11 0.09 0.69
 0 18 -11 -0.13 3.23
 0 18 -12 2.74 3.06
 0 -18 -12 0.51 0.85
 0 18 12 -0.7 0.47
 0 -18 12 0.13 1.56
 0 18 -13 0.92 2.83
 0 -18 -13 0.79 1
 0 -18 13 4.48 1.56
 0 18 13 1.7 0.58
 0 18 -14 -0.92 2.71
 0 -18 -14 -1.32 1.06
 0 -18 14 3.77 1.52
 0 18 14 0.55 0.44
 0 18 -15 0.66 2.69
 0 18 15 0.44 0.43
 0 -18 -15 0.99 1.31
 0 -18 15 1.76 1.45
 0 18 -16 0.93 2.77
 0 18 16 0.03 0.43
 0 -18 -16 -0.77 1.51
 0 -18 16 0.64 1.47
 0 18 -17 0.4 2.74
 0 18 17 0.41 0.42
 0 -18 -17 0.5 1.66
 0 -18 17 -0.42 1.46
 0 18 18 0.1 0.4
 0 -18 -18 -0.13 1.68
 0 -18 18 -0.07 1.35
 0 18 -19 -0.83 2.91
 0 18 19 0.42 0.41
 0 -18 19 -0.27 1.35
 0 -18 -19 1.21 1.83
 0 18 20 -0.24 0.43
 0 18 -20 -1.41 3.13
 0 -18 -20 -0.3 1.95
 0 18 -21 -0.29 3.37
 0 -18 21 0.06 1.4
 0 -18 -21 -1.73 2.04
 0 -18 -22 1.15 1.97
 0 18 -22 -1.48 3.46
 0 -18 22 0.12 1.37
 0 -18 -23 1.32 1.93
 0 18 -23 0.61 3.42
 0 -18 23 -0.17 1.32
 0 -18 24 0.49 1.24
 0 -18 -25 0.39 1.83
 0 -18 25 0.73 1.18
 0 -18 -26 -0.46 1.72
 0 -18 26 -0.05 1.09
 0 -18 -27 1.33 1.7
 0 -18 -28 1.97 1.66
 0 -18 -28 0.32 0.41
 0 -18 -29 0.14 1.57
 0 -18 -29 0.29 0.41
 0 -18 -30 0.14 1.55
 0 -18 -30 0.26 0.42
 0 -18 -31 -0.22 1.55
 0 -18 -31 0.2 0.44
 0 -19 0 0.03 0.18
 0 -19 -1 11.44 2.74
 0 19 1 9.9 3.15
 0 -19 1 12.24 2.75
 0 -19 2 63.93 12.88
 0 19 2 55.01 12.95
 0 19 2 52.29 12.86
 0 -19 -2 55.52 12.86
 0 19 3 124.63 30.3
 0 -19 -3 134.42 30.3
 0 19 3 141.87 30.35
 0 -19 3 136.82 30.31
 0 19 -3 47.69 30.44
 0 -19 -4 97.8 22.32
 0 19 -4 40.74 22.53
 0 19 4 100.18 22.37
 0 -19 4 117.8 22.35
 0 19 4 88.29 22.32
 0 19 -5 15.72 15.06
 0 -19 5 68.09 14.78
 0 19 -6 1.17 7.58
 0 -19 6 32.5 7.02
 0 -19 7 0.97 0.86
 0 19 -7 3.58 3.23
 0 -19 8 4.87 1.57
 0 19 -8 6.54 3.46
 0 -19 9 20.58 4.34
 0 19 -9 -0.13 5.25
 0 -19 10 57.43 8.35
 0 19 10 35.14 8.19
 0 -19 -10 31.31 8.21
 0 -19 11 39.02 6.56
 0 19 11 28.39 6.34
 0 -19 -11 20.78 6.37
 0 19 12 19.38 4.39
 0 -19 -12 13.45 4.44
 0 19 13 13.85 3.2
 0 -19 -13 10.06 3.27
 0 19 -14 2.41 2.82
 0 19 14 2.01 0.67
 0 -19 14 4.93 1.53
 0 -19 -14 3.79 1.06
 0 19 -15 2.82 2.73
 0 19 15 0.4 0.38
 0 -19 15 1.11 1.41
 0 -19 -15 -0.07 1.04
 0 19 16 2.93 0.87
 0 -19 -16 4.57 1.45
 0 19 -17 0.27 3.32
 0 19 17 5.78 1.43
 0 -19 17 9.75 2.08
 0 -19 -17 4.26 1.91
 0 19 18 8.8 2.23
 0 -19 -18 7.4 2.65
 0 19 -19 4.74 3.62
 0 19 19 8.75 2.21
 0 -19 -19 5.15 2.65
 0 -19 -20 3.23 2.29
 0 19 -20 0.57 3.56
 0 19 20 6.89 1.59
 0 19 -21 0.29 3.31
 0 -19 -21 1.34 1.75
 0 -19 -22 -1.25 1.68
 0 19 -22 -2.53 3.56
 0 -19 22 -0.06 1.36
 0 -19 -23 2.05 1.67
 0 19 -23 2.15 3.58
 0 -19 23 -0.06 1.31
 0 19 -24 1.43 3.59
 0 -19 24 0.05 1.2
 0 -19 25 2.49 1.31
 0 -19 -25 0.66 1.63
 0 -19 -26 0.39 1.48
 0 -19 -27 0.65 1.49
 0 -19 -27 0.57 0.41
 0 -19 -28 0.91 1.44
 0 -19 -28 -0.4 0.4
 0 -19 -29 0.07 1.44
 0 -19 -29 -0.24 0.4
 0 -19 -30 0.92 1.45
 0 -19 -30 0.14 0.42
 0 -19 -31 1.25 1.45
 0 -19 -31 0.66 0.48
 0 20 0 3.94 2.18
 0 -20 0 2.82 0.7
 0 -20 -1 8.01 1.99
 0 20 1 4.04 2.71
 0 -20 1 9.63 2
 0 -20 -2 1.22 0.34
 0 -20 2 1.88 0.42
 0 20 2 0.52 1.64
 0 20 2 1.31 0.34
 0 20 3 0.39 0.14
 0 -20 -3 0.45 0.14
 0 20 4 -0.25 1.41
 0 -20 4 0.46 0.43
 0 20 -4 -0.25 2.86
 0 20 4 0.18 0.15
 0 -20 5 2.92 0.89
 0 -20 6 4.31 1.17
 0 20 -6 -1.77 3.2
 0 -20 7 7.07 1.78
 0 20 -7 -0.28 3.67
 0 -20 8 20.13 4.44
 0 20 -8 0.97 5.51
 0 -20 9 10.54 2.52
 0 20 -9 0.55 4.16
 0 -20 10 1.64 1.27
 0 20 -10 -0.41 3.42
 0 20 10 0.49 0.23
 0 -20 -10 0.3 0.51
 0 20 -11 -0.14 3.34
 0 -20 -11 0.12 0.74
 0 -20 11 -0.74 1.47
 0 20 11 0.26 0.28
 0 20 -12 2.6 3.18
 0 -20 -12 -0.44 0.7
 0 -20 12 -0.12 1.36
 0 20 12 0.67 0.32
 0 20 -13 0.82 2.81
 0 -20 -13 1.19 0.81
 0 -20 13 3.07 1.33
 0 20 13 1.84 0.52
 0 20 14 0.42 0.32
 0 -20 -14 0.54 0.76
 0 -20 14 1.12 1.33
 0 20 15 0.85 0.38
 0 -20 15 -0.34 1.38
 0 20 -15 0.14 3
 0 -20 -15 0.78 0.9
 0 20 16 1.26 0.47
 0 -20 16 2.72 1.49
 0 20 -16 0.82 2.99
 0 -20 -16 1.23 1.06
 0 20 17 1.02 0.43
 0 -20 17 2.66 1.47
 0 20 -17 2.06 2.9
 0 -20 -17 -0.16 1.11
 0 20 18 0.35 0.37
 0 -20 18 1.01 1.39
 0 20 -18 2.09 2.98
 0 -20 -18 1.01 1.14
 0 20 19 0.37 0.4
 0 -20 19 0.66 1.39
 0 20 -19 0.56 3
 0 -20 -19 1.56 1.27
 0 -20 -20 -0.51 1.39
 0 20 -20 -2.72 3.26
 0 -20 20 0.32 1.38
 0 -20 -21 1.74 1.58
 0 20 -21 7.15 3.55
 0 -20 -22 -0.55 1.46
 0 -20 22 -0.24 1.35
 0 20 -22 2.54 3.52
 0 -20 23 -0.06 1.25
 0 20 -23 -2.3 3.47
 0 -20 -24 -2.04 1.4
 0 -20 24 -0.11 1.25
 0 -20 -25 0.29 1.39
 0 -20 25 1.01 1.19
 0 -20 -26 0.12 1.37
 0 -20 -27 0.06 1.33
 0 -20 -28 0.1 0.38
 0 -20 -28 0.06 1.33
 0 -20 -29 0.04 0.39
 0 -20 -29 -0.06 1.33
 0 -20 -30 0.46 0.43
 0 -20 -30 -0.12 1.31
 0 -20 -31 0.86 1.38
 0 -20 -31 1.01 0.51
 0 -21 0 0.01 0.18
 0 21 0 1.41 2.32
 0 -21 -1 9.51 2.31
 0 -21 1 10.51 2.32
 0 21 1 6.75 3.15
 0 -21 2 22.89 4.23
 0 -21 -2 20.73 4.21
 0 21 2 12.46 4.69
 0 21 2 14.52 4.21
 0 -21 -3 71.93 16.58
 0 21 3 68.61 16.58
 0 -21 3 79.89 16.6
 0 21 3 60.46 16.74
 0 -21 4 65.46 11.6
 0 21 4 47.53 11.57
 0 -21 5 41.54 9.76
 0 21 -6 -3.12 5.23
 0 -21 6 18.83 4.16
 0 -21 7 7.07 1.77
 0 21 -7 0.14 3.69
 0 -21 8 5.7 1.53
 0 21 -8 -1.72 3.62
 0 -21 9 3.6 1.37
 0 21 -9 1.14 3.76
 0 -21 10 44.98 9.07
 0 21 -10 1.28 9.62
 0 -21 -11 11.1 2.56
 0 21 -11 5.36 4.32
 0 21 11 10.24 2.48
 0 21 12 13.88 3.26
 0 -21 -12 11.1 3.34
 0 -21 13 9.77 2.05
 0 21 13 6.47 1.57
 0 -21 -13 6.81 1.72
 0 21 -13 5.16 3.31
 0 -21 14 3.21 1.41
 0 21 14 2.38 0.66
 0 -21 -14 3.06 0.96
 0 21 -14 5.7 2.99
 0 -21 15 1.19 1.37
 0 21 15 0.17 0.29
 0 -21 -15 0.55 0.83
 0 21 -15 -0.42 2.91
 0 -21 16 1.41 1.42
 0 21 16 1.34 0.4
 0 -21 -16 -0.31 0.92
 0 -21 -17 2.38 1.44
 0 21 -17 1.95 3.04
 0 21 17 4.48 1.12
 0 -21 -18 2.89 1.32
 0 21 18 3.29 0.87
 0 -21 -19 4 1.81
 0 21 19 5.73 1.45
 0 -21 20 7.58 1.73
 0 21 -20 -0.14 3.34
 0 -21 -20 1.44 1.51
 0 21 -21 0.44 3.47
 0 -21 -21 -0.09 1.23
 0 21 -22 -5.1 3.53
 0 -21 -22 -0.14 1.27
 0 21 -23 -1.39 3.51
 0 -21 23 -0.06 1.3
 0 -21 24 0.83 1.22
 0 -21 -24 1.87 1.31
 0 -21 25 1.13 1.21
 0 -21 -26 1.57 1.23
 0 -21 -26 0.41 0.38
 0 -21 -27 0.8 1.2
 0 -21 -27 0.25 0.35
 0 -21 -28 1.35 1.22
 0 -21 -28 0.68 0.41
 0 -21 -29 0.39 1.21
 0 -21 -29 0.37 0.38
 0 -21 -30 0.68 1.27
 0 -21 -30 0.79 0.45
 0 -21 -31 -0.12 1.27
 0 -21 -31 0.03 0.48
 0 -22 0 26.92 6.29
 0 22 0 20.36 6.93
 0 -22 1 24.69 5.68
 0 22 -1 15.37 6.46
 0 -22 -1 24.05 5.67
 0 22 2 18.99 4.7
 0 -22 2 23.01 4.72
 0 22 2 13.86 5.31
 0 -22 -2 20.28 4.7
 0 -22 3 -0.08 0.35
 0 22 3 -0.03 0.12
 0 22 4 0.45 0.19
 0 -22 4 0.57 0.45
 0 22 -4 -0.57 3.33
 0 22 -5 -1.9 4.76
 0 -22 5 13.72 3.16
 0 22 -6 3.71 8.24
 0 -22 6 33.61 7.51
 0 22 -7 1.34 6.82
 0 -22 7 25.88 5.79
 0 22 -8 1.93 5.28
 0 -22 8 18.29 4.1
 0 22 -9 -0.88 4.82
 0 -22 9 15.16 3.41
 0 -22 10 3.11 1.38
 0 -22 11 -1.38 1.25
 0 22 -11 -3.77 3.42
 0 22 12 1.32 0.36
 0 22 -12 0.14 2.98
 0 -22 -12 1.36 0.73
 0 -22 12 2.97 1.24
 0 22 13 5.8 1.4
 0 22 -13 0.71 3.24
 0 -22 -13 4.53 1.6
 0 22 14 3.46 0.86
 0 -22 14 5.89 1.57
 0 22 -14 2.69 3.12
 0 -22 -14 2.92 1.16
 0 22 15 7.74 1.84
 0 -22 -15 5.54 2
 0 22 -16 0.85 3.12
 0 22 16 3.62 0.9
 0 -22 16 6.01 1.71
 0 -22 -16 3.06 1.23
 0 22 -17 5.23 2.96
 0 22 17 2.4 0.66
 0 -22 17 4.12 1.45
 0 -22 -17 2.17 1.08
 0 22 -18 0.85 2.91
 0 22 18 -0.12 0.29
 0 -22 -18 1.47 0.95
 0 -22 18 0.27 1.33
 0 -22 -19 0.84 1.15
 0 22 -19 2.87 3.07
 0 -22 19 3.8 1.52
 0 22 -20 4.07 3.3
 0 -22 -20 0.66 1.15
 0 -22 20 1.66 1.5
 0 -22 21 0.06 1.39
 0 22 -21 -3.1 3.35
 0 -22 -21 0.85 1.13
 0 22 -22 -0.15 3.33
 0 22 -23 6.17 3.54
 0 -22 23 0.17 1.33
 0 -22 24 2.79 1.27
 0 -22 -24 -1.63 1.12
 0 -22 -25 0.51 0.37
 0 -22 25 1.57 1.19
 0 -22 -25 -0.51 1.1
 0 -22 -26 -0.02 0.35
 0 -22 -26 0.96 1.11
 0 -22 -27 0.08 0.35
 0 -22 -27 0.15 1.15
 0 -22 -28 1.37 1.19
 0 -22 -29 -0.13 0.39
 0 -22 -29 -1.19 1.17
 0 -22 -30 0.44 0.43
 0 -22 -30 -0.37 1.17
 0 23 0 0.82 3.05
 0 -23 0 -0.37 0.21
 0 23 1 -0.86 3.07
 0 23 -1 2.84 3.45
 0 -23 -1 1.83 0.42
 0 -23 1 1.32 0.45
 0 -23 -2 8.7 2.06
 0 23 2 8.56 2.06
 0 -23 2 9.74 2.08
 0 23 -2 0.14 3.85
 0 23 2 1.74 3.61
 0 -23 3 16.29 3.78
 0 23 3 10.42 4.88
 0 23 3 16 3.76
 0 23 4 13.96 3.42
 0 -23 4 18.61 3.46
 0 23 4 16.35 4.62
 0 23 5 3.77 0.99
 0 -23 5 4.78 1.1
 0 23 5 4.62 2.69
 0 -23 6 0.39 0.63
 0 23 -6 -6.5 3.73
 0 -23 7 1.15 0.8
 0 23 -7 0.62 3.7
 0 -23 8 0.49 0.88
 0 23 -8 0.61 3.72
 0 -23 9 3.07 1.25
 0 23 -9 6.38 4.05
 0 -23 10 6 1.78
 0 23 -10 2.85 4.01
 0 -23 11 10.27 2.43
 0 23 -11 0.15 3.82
 0 23 12 3.25 0.77
 0 -23 -12 2.7 0.85
 0 -23 13 3.94 1.32
 0 23 -13 1.02 2.97
 0 23 13 2.11 0.54
 0 -23 -13 2.93 0.9
 0 23 -14 -0.29 3.1
 0 -23 14 0.67 1.25
 0 -23 -14 1.37 0.96
 0 23 14 0.69 0.25
 0 23 -15 -2.15 3.07
 0 -23 15 -0.63 1.26
 0 -23 -15 0.28 0.91
 0 23 15 0.33 0.23
 0 23 -16 -2 3.04
 0 -23 16 -1.37 1.42
 0 -23 -16 1.52 0.92
 0 23 16 0.72 0.28
 0 -23 17 1.12 1.33
 0 -23 -17 0.24 0.85
 0 23 17 0.7 0.29
 0 23 -18 1.15 2.96
 0 -23 18 0.65 1.37
 0 -23 -18 1.52 0.94
 0 23 18 0.83 0.35
 0 23 -19 5.06 3.33
 0 -23 -19 1.93 1.27
 0 -23 19 5.36 1.72
 0 -23 -20 0.11 1.09
 0 -23 20 2.27 1.44
 0 23 -20 3.51 3.38
 0 -23 -21 -0.76 1.07
 0 -23 21 -0.06 1.44
 0 23 -22 1.21 3.49
 0 23 -23 0.62 3.46
 0 -23 -23 0.41 1.04
 0 -23 -24 2.12 1.07
 0 -23 24 1.01 1.25
 0 -23 -24 0.29 0.36
 0 -23 -25 -0.31 1.03
 0 -23 -25 0.35 0.35
 0 -23 -26 0.36 1.05
 0 -23 -26 -0.23 0.34
 0 -23 -27 1.62 1.08
 0 -23 -27 0.25 0.38
 0 -23 -28 0.86 1.09
 0 -23 -28 0.14 0.37
 0 -23 -29 -1.08 1.08
 0 -23 -29 0.28 0.4
 0 -23 -30 1.16 1.11
 0 -23 -30 0.53 0.74
 0 -24 0 95.86 22.25
 0 24 0 55.96 22.61
 0 -24 -1 36.82 8.93
 0 -24 1 40.92 8.94
 0 24 1 27.75 9.69
 0 24 -1 22.36 9.74
 0 -24 2 25.72 6.43
 0 24 2 28.23 6.42
 0 24 -2 8.68 7.47
 0 24 2 20.45 7.3
 0 -24 3 3.61 0.89
 0 24 3 3.39 0.81
 0 24 3 -3.12 3.38
 0 24 -3 2.33 3.88
 0 24 4 -0.08 3.09
 0 -24 -4 0.41 0.16
 0 24 4 0.36 0.19
 0 -24 4 0.5 0.45
 0 24 5 2.03 2.97
 0 -24 5 8.82 1.56
 0 24 5 5.36 1.46
 0 -24 6 49.05 11.06
 0 24 -6 10.81 11.75
 0 -24 7 41.9 9.35
 0 24 -7 7.37 10.11
 0 -24 8 32.75 7.31
 0 24 -8 4.75 8.27
 0 -24 9 18.12 4.19
 0 24 -9 5.64 5.72
 0 -24 10 3.82 1.35
 0 24 -10 2.47 3.7
 0 -24 11 0.39 0.98
 0 24 -11 -5.48 3.16
 0 -24 12 3.9 1.36
 0 24 -12 0.15 3.24
 0 24 13 3.75 0.9
 0 24 -13 1.78 3.22
 0 -24 -13 3.42 1
 0 24 14 6.16 1.5
 0 -24 -14 8.04 1.74
 0 -24 14 10.96 1.98
 0 24 15 10.16 2.48
 0 24 -15 4.38 3.89
 0 -24 -15 13.17 2.71
 0 24 16 5.05 1.2
 0 24 -16 2.32 3.26
 0 -24 -16 0.99 1.54
 0 24 17 3.18 0.79
 0 -24 -17 1.58 1.19
 0 -24 18 -1.17 1.39
 0 24 -18 -1.6 3
 0 -24 -18 -0.38 0.95
 0 -24 19 1.41 1.44
 0 -24 -19 -0.13 1.02
 0 24 -19 1.17 3.28
 0 -24 20 1.19 1.39
 0 -24 -20 -0.59 1.03
 0 24 -20 1.77 3.44
 0 -24 21 -0.06 1.48
 0 -24 -21 0.72 1.03
 0 24 -21 0.89 3.46
 0 -24 22 0.06 1.34
 0 24 -22 5.46 3.47
 0 -24 -23 0.82 0.99
 0 -24 -23 0.68 0.35
 0 -24 -24 0.64 1.02
 0 -24 -24 0.37 0.36
 0 -24 -25 1.16 1.04
 0 -24 -25 0.9 0.4
 0 -24 -26 0.6 0.99
 0 -24 -26 -0.09 0.33
 0 -24 -27 -0.09 0.35
 0 -24 -28 1.04 1.05
 0 -24 -28 0.77 0.46
 0 -24 -29 -0.37 1
 0 -24 -29 0.11 0.68
 0 -24 -30 1.48 1.05
 0 -24 -30 0.08 0.42
 0 -25 0 0.47 0.24
 0 25 0 -1.72 4.05
 0 -25 1 1.7 0.48
 0 25 -1 2.13 4.07
 0 25 1 -1.46 3.94
 0 -25 2 4.11 0.86
 0 25 2 3.12 0.81
 0 25 -2 -0.16 4.28
 0 25 2 2.88 3.73
 0 -25 3 0.34 0.38
 0 -25 -3 0.15 0.15
 0 25 3 0.14 0.16
 0 -25 -4 1.12 0.27
 0 25 4 0.74 0.28
 0 25 4 0.25 3.37
 0 -25 4 0.95 0.5
 0 25 5 0.14 0.33
 0 -25 5 0.46 0.55
 0 25 -6 3.86 4.48
 0 -25 6 1.34 0.7
 0 25 -7 8.96 4.4
 0 -25 7 0.46 0.73
 0 25 -8 -0.49 4.13
 0 -25 8 1.25 0.87
 0 -25 9 4.69 1.47
 0 25 -10 3.02 3.49
 0 -25 10 1.05 0.98
 0 25 -11 -2.97 3.22
 0 -25 11 0.79 0.97
 0 25 -12 -0.31 3.14
 0 -25 12 -0.91 1.07
 0 25 -13 -0.3 2.99
 0 -25 13 -0.6 1.17
 0 25 14 0.16 0.14
 0 25 -14 1.95 3.18
 0 -25 -14 0.12 0.15
 0 -25 14 1.45 1.2
 0 -25 -14 -0.43 0.52
 0 25 15 0.13 0.18
 0 25 -15 -0.15 3.12
 0 -25 -15 0.1 0.18
 0 -25 15 0.55 1.28
 0 -25 -15 -0.95 0.95
 0 25 -16 -2.5 2.94
 0 -25 -16 0.64 1.13
 0 25 16 -0.17 0.2
 0 -25 16 0.87 1.24
 0 -25 -17 0.07 1.08
 0 -25 17 0.32 1.32
 0 25 17 0.28 0.23
 0 -25 -18 -0.83 1.1
 0 -25 18 1.29 1.35
 0 -25 19 -1.39 1.44
 0 -25 -19 1.68 1.12
 0 -25 -19 0.03 0.28
 0 -25 20 -0.75 1.43
 0 -25 -20 -0.5 1.08
 0 25 -20 0.15 3.5
 0 -25 -20 -0.01 0.28
 0 25 -21 3.9 3.59
 0 -25 21 0.67 1.42
 0 -25 22 0.18 1.36
 0 -25 -22 -0.22 0.96
 0 25 -22 1.52 3.49
 0 -25 -22 0.17 0.3
 0 -25 -23 0.22 0.97
 0 -25 -23 -0.35 0.33
 0 -25 -24 -1.07 0.96
 0 -25 -24 0.51 0.34
 0 -25 -25 1.22 0.96
 0 -25 -25 0.13 0.34
 0 -25 -26 -0.6 0.93
 0 -25 -26 0.05 0.34
 0 -25 -27 1.08 0.98
 0 -25 -27 0.55 0.49
 0 -25 -28 -0.3 0.99
 0 -25 -28 0.76 0.56
 0 -25 -29 -1.12 0.99
 0 -25 -29 0.11 0.4
 0 -26 0 32.76 7.65
 0 26 0 18.94 8.83
 0 26 1 19 4.65
 0 -26 1 21.24 4.66
 0 26 -1 5.5 6.41
 0 26 1 11.44 6.38
 0 26 2 13.81 3.33
 0 -26 2 15.11 3.35
 0 -26 -3 3.42 0.88
 0 26 3 3.91 0.88
 0 26 3 1.2 3.92
 0 26 -3 2.76 4.61
 0 -26 3 3.69 0.95
 0 -26 -4 0.91 0.25
 0 -26 4 1.09 0.48
 0 26 4 -3.78 3.4
 0 26 -4 0.18 4.61
 0 26 4 0.78 0.27
 0 26 5 3.74 2.9
 0 26 5 4.87 1.34
 0 -26 5 8.08 1.44
 0 -26 6 19.29 4.58
 0 26 -7 0.69 7.23
 0 -26 7 24.54 5.61
 0 26 -8 6.26 7.05
 0 -26 8 24.51 5.62
 0 26 -9 -4.65 6.55
 0 -26 9 25.33 5.52
 0 26 -10 -0.16 4.36
 0 -26 10 12.27 2.84
 0 26 -11 -0.48 3.3
 0 -26 11 1 0.92
 0 -26 12 5.73 1.71
 0 26 -13 -1.7 3.71
 0 -26 13 7.75 1.95
 0 26 -14 -1.37 4.51
 0 -26 14 15.92 3.43
 0 26 15 7.17 1.26
 0 -26 -15 3.25 1.26
 0 -26 -15 6.6 1.37
 0 26 16 3.82 0.71
 0 26 -16 1.04 3.03
 0 -26 -16 4.86 1.24
 0 -26 -16 1.77 0.71
 0 26 -17 0.59 3.14
 0 -26 -17 1.37 0.42
 0 -26 -17 3.08 1.36
 0 -26 17 4.71 1.35
 0 26 -18 0.3 3.13
 0 -26 -18 0.4 0.27
 0 -26 -18 0.66 1.34
 0 -26 18 1.64 1.38
 0 26 -19 1.93 3.46
 0 -26 19 0.75 1.45
 0 -26 -19 0.18 0.26
 0 -26 -19 -0.36 1.29
 0 -26 20 2.84 1.45
 0 -26 -20 1.23 1.22
 0 -26 -20 0.4 0.3
 0 -26 21 0.3 1.37
 0 26 -21 -1.66 3.49
 0 -26 22 -0.06 1.35
 0 -26 -22 -0.35 1.07
 0 -26 -22 0.79 0.34
 0 26 -22 -0.46 3.5
 0 -26 23 2.33 1.31
 0 -26 -23 0.67 0.35
 0 -26 -24 1.3 1.02
 0 -26 -24 0.12 0.32
 0 -26 -25 1.96 1
 0 -26 -25 0.32 0.4
 0 -26 -26 -1.72 1
 0 -26 -26 -0.44 0.53
 0 -26 -27 0.04 0.99
 0 -26 -27 0.51 0.47
 0 -26 -28 -0.62 1.02
 0 -26 -28 0.18 0.37
 0 -26 -29 -0.28 1.04
 0 -26 -29 0.14 0.36
 0 27 1 5.19 4.57
 0 27 1 3.7 0.92
 0 -27 1 3.94 0.94
 0 -27 -2 0.87 0.33
 0 27 2 1.3 0.34
 0 -27 2 1.44 0.43
 0 27 -2 0.35 4.75
 0 27 2 -3.18 4.31
 0 27 3 8.09 1.97
 0 -27 3 9.57 2.01
 0 -27 -3 8.38 1.97
 0 27 3 6.39 4.47
 0 27 -3 3.26 5.21
 0 27 4 5.97 1.41
 0 -27 4 8.01 1.49
 0 -27 -4 5.69 1.41
 0 27 4 3.09 3.57
 0 27 -4 4.58 5.12
 0 27 -5 6.94 5.01
 0 -27 5 5.59 1.16
 0 27 5 3.98 1.06
 0 -27 6 4.73 1.28
 0 -27 7 0.11 0.7
 0 -27 8 -0.35 0.76
 0 27 -8 -5.94 4.31
 0 -27 9 2.67 0.98
 0 27 -9 -1.54 3.96
 0 -27 10 6.2 1.61
 0 27 -10 -1.84 3.78
 0 27 -11 4.59 3.52
 0 -27 12 0.14 0.99
 0 -27 13 -0.05 1.05
 0 27 -13 2.37 3.28
 0 -27 14 0.06 1.12
 0 27 -14 -0.16 3.35
 0 -27 15 -0.52 1.18
 0 27 -15 0.15 3.12
 0 27 16 1.05 0.28
 0 27 -16 0.76 3.2
 0 -27 -16 0.85 0.28
 0 -27 16 2.11 1.24
 0 -27 -16 1.18 0.57
 0 -27 17 1.41 1.26
 0 -27 -17 0.68 0.34
 0 -27 -17 0.03 1.06
 0 27 -18 -0.6 3.32
 0 -27 18 2.59 1.39
 0 -27 -18 0.7 0.31
 0 -27 -18 -0.3 1.49
 0 27 -19 2.39 3.56
 0 -27 19 1.11 1.4
 0 -27 -19 -0.05 0.27
 0 -27 -19 1.26 1.6
 0 -27 20 1.16 1.44
 0 27 -20 0.3 3.51
 0 -27 21 0.06 1.41
 0 -27 -21 0.48 1.32
 0 -27 -21 0.07 0.3
 0 27 -21 3.03 3.54
 0 -27 22 -0.12 1.31
 0 -27 -22 1.89 1.19
 0 -27 -22 0.16 0.32
 0 -27 23 1.57 1.3
 0 -27 -23 0.13 1.12
 0 -27 -23 0.13 0.38
 0 -27 -24 0.55 1.07
 0 -27 -24 0.15 0.56
 0 -27 -25 0.51 1.05
 0 -27 -25 -0.26 0.42
 0 -27 -26 0.52 1.03
 0 -27 -26 0.07 0.36
 0 -27 -27 -1.07 1.04
 0 -27 -27 0.71 0.36
 0 -27 -28 0.74 1.05
 0 -27 -28 0.39 0.35
 0 -27 -29 -1 1.06
 0 -27 -29 0.13 0.33
 0 28 0 5.71 5.08
 0 28 1 15.48 3.89
 0 28 1 10.92 6.07
 0 28 -1 11.4 6.57
 0 -28 -1 17.63 3.89
 0 -28 -2 1.11 0.4
 0 28 2 0.81 4.35
 0 28 -2 5.56 5.15
 0 28 2 1.91 0.41
 0 -28 2 1.2 0.47
 0 -28 -3 2.53 0.61
 0 -28 3 2.75 0.7
 0 28 3 2.33 0.61
 0 28 3 0.45 3.98
 0 -28 4 1.01 0.55
 0 28 4 1.57 0.37
 0 28 4 -3.07 3.19
 0 28 -4 -2.28 5.26
 0 -28 -4 1.22 0.36
 0 -28 5 3.56 0.81
 0 28 5 1.6 2.49
 0 28 -5 -0.57 4.98
 0 28 5 2.28 0.69
 0 28 6 4.4 1.31
 0 28 6 2.78 1.85
 0 -28 6 7.54 1.4
 0 -28 7 16.14 3.86
 0 28 -8 0.18 4.68
 0 -28 8 11.68 2.75
 0 -28 9 5.63 1.46
 0 28 -9 -3.35 3.97
 0 -28 10 1.82 0.88
 0 28 -10 -0.17 3.54
 0 -28 11 0.17 0.88
 0 28 -11 2.69 3.61
 0 -28 12 3.98 1.36
 0 -28 13 4.37 1.35
 0 28 -13 -3.06 3.42
 0 -28 14 7.05 1.98
 0 28 -14 5.06 3.81
 0 -28 15 6.53 1.91
 0 28 -15 4.66 3.65
 0 -28 16 3.68 1.46
 0 28 -16 0.77 3.27
 0 28 -17 1.52 3.32
 0 -28 17 -0.6 1.2
 0 -28 -17 0.13 0.15
 0 -28 -17 0.24 0.49
 0 -28 18 0.24 1.34
 0 -28 -18 0.16 0.21
 0 -28 -18 -1.21 1.07
 0 -28 19 0.31 1.41
 0 -28 -19 0.46 0.28
 0 -28 -19 0.58 1.47
 0 -28 20 0.54 1.4
 0 28 -20 4.54 3.66
 0 28 -21 1.22 3.45
 0 -28 21 0.06 1.29
 0 -28 -21 0.45 0.34
 0 -28 -21 1.12 1.51
 0 -28 -22 -1.13 1.38
 0 -28 -22 0.36 0.36
 0 -28 23 0.12 1.29
 0 -28 -23 1.81 1.31
 0 -28 -23 0.55 0.36
 0 -28 -24 1.07 1.23
 0 -28 -24 0.26 0.32
 0 -28 -25 -0.14 1.14
 0 -28 -25 -0.2 0.3
 0 -28 -26 2.66 1.17
 0 -28 -26 0.22 0.33
 0 -28 -27 0.19 1.1
 0 -28 -27 0.57 0.35
 0 -28 -28 0.92 1.14
 0 -28 -28 0.76 0.39
 0 29 0 -3.29 5.06
 0 29 1 2.67 4.91
 0 29 -1 -2.03 5.23
 0 29 1 0.86 0.3
 0 -29 -1 0.54 0.28
 0 -29 -2 5.93 1.27
 0 29 2 4.66 1.27
 0 29 -2 12.68 5.48
 0 29 2 7.37 4.69
 0 -29 -3 13.58 2.97
 0 -29 3 13.54 3
 0 29 3 11.71 2.97
 0 29 3 0.45 4.95
 0 29 -3 -2.75 6.21
 0 29 4 15.24 3.62
 0 -29 4 17.99 3.66
 0 -29 -4 15.14 3.62
 0 29 -4 5.33 6.36
 0 29 4 5.11 4.86
 0 -29 -5 10.59 2.42
 0 -29 5 13.88 2.49
 0 29 5 2.45 3.33
 0 29 -5 4.91 5.69
 0 29 5 8.43 2.43
 0 -29 6 2.83 0.81
 0 29 -6 6 4.93
 0 29 6 1.61 1.48
 0 29 6 1.88 0.69
 0 -29 7 -0.21 0.66
 0 -29 8 1 0.7
 0 29 -9 0.18 4.42
 0 -29 9 10.67 2.52
 0 29 -10 2.65 4.45
 0 -29 10 11.46 2.72
 0 29 -11 0.69 5.02
 0 -29 11 16.5 3.72
 0 29 -12 -1.68 4.48
 0 -29 12 12.2 2.8
 0 29 -13 5.75 4.12
 0 -29 13 9.92 2.49
 0 29 -14 5.63 3.24
 0 -29 14 -0.26 1.11
 0 -29 15 -0.33 1.12
 0 29 -15 2.37 3.16
 0 -29 16 1.43 1.25
 0 29 -16 1.71 3.36
 0 -29 17 2.23 1.35
 0 29 -17 0.15 3.33
 0 -29 18 8.18 2.11
 0 29 -18 -2.75 3.89
 0 -29 19 6.2 1.84
 0 29 -19 -3.04 3.68
 0 -29 -20 0.58 0.3
 0 -29 20 4.46 1.44
 0 -29 -20 0.3 1.3
 0 29 -20 -0.91 3.52
 0 -29 -21 -0.01 0.25
 0 -29 21 -0.42 1.33
 0 -29 -21 0.33 1.49
 0 29 -21 -1.07 3.51
 0 -29 -22 -1 1.53
 0 -29 -22 0.25 0.26
 0 -29 22 0.3 1.27
 0 -29 -23 0.16 1.5
 0 -29 -23 0.19 0.28
 0 -29 -24 -0.26 1.44
 0 -29 -24 0.33 0.29
 0 -29 -25 -1.46 1.35
 0 -29 -25 0.1 0.29
 0 -29 -26 1.97 1.31
 0 -29 -26 0.35 0.32
 0 -29 -27 -0.52 1.26
 0 -29 -27 0.03 0.32
 0 -29 -28 -1.48 1.24
 0 -29 -28 0.2 0.33
 0 30 0 -13.22 5.31
 0 -30 0 0.3 0.27
 0 30 1 0.47 4.88
 0 30 -1 3.97 5.47
 0 30 1 0.18 0.25
 0 -30 -1 0.25 0.25
 0 -30 -2 0.33 0.24
 0 30 -2 1.98 5.56
 0 30 2 0.27 4.26
 0 30 2 -0.09 0.28
 0 -30 -3 0.02 0.22
 0 30 3 0.17 0.21
 0 30 -3 -2.23 5.49
 0 30 3 -0.66 3.93
 0 -30 3 0.44 0.41
 0 -30 -4 1.13 0.31
 0 30 -4 -1.83 5.5
 0 30 4 0.8 0.32
 0 -30 4 1.35 0.53
 0 -30 -5 0.33 0.18
 0 -30 5 -0.31 0.49
 0 30 5 0.31 0.32
 0 30 -5 -0.61 5.3
 0 30 5 0.81 2.2
 0 -30 6 0.81 0.57
 0 30 6 0.28 0.44
 0 30 -6 1.6 4.71
 0 30 6 0.11 1.29
 0 30 -7 -6.26 4.54
 0 -30 7 2.44 0.81
 0 -30 8 0.52 0.61
 0 -30 9 1.29 0.78
 0 30 -10 2.17 3.79
 0 -30 11 0.57 0.86
 0 30 -11 0.88 3.68
 0 -30 12 0.49 0.96
 0 30 -12 4.29 3.79
 0 -30 13 0.48 1.02
 0 30 -13 3.52 3.59
 0 -30 14 0.87 1.07
 0 30 -14 0.33 3.42
 0 -30 15 0.43 1.08
 0 30 -15 0.16 3.33
 0 -30 16 1.06 1.17
 0 30 -16 -1.26 3.31
 0 -30 17 0.86 1.28
 0 30 -17 -2.8 3.54
 0 -30 18 -2.11 1.49
 0 30 -18 -4.17 3.58
 0 -30 19 0.3 1.36
 0 30 -19 -1.23 3.63
 0 -30 -20 0.71 0.6
 0 -30 20 1.31 1.36
 0 -30 -20 -0.18 0.19
 0 -30 21 0.3 1.34
 0 -30 -21 0.2 0.24
 0 30 -21 1.23 2.95
 0 -30 -21 0.15 0.97
 0 -30 22 -1 1.27
 0 -30 -22 -0.14 0.26
 0 -30 -22 0.16 1.26
 0 -30 -23 -0.12 0.26
 0 -30 -23 1.58 1.43
 0 -30 -24 -0.22 0.28
 0 -30 -24 -1.18 1.47
 0 -30 -25 0.63 0.32
 0 -30 -25 -0.96 1.42
 0 -30 -26 0.19 0.3
 0 -30 -26 -0.32 1.39
 0 -30 -27 -0.11 1.36
 0 -30 -27 -0.13 0.31
 0 -30 -28 0.77 1.37
 0 -30 -28 -0.03 0.32
 0 31 0 9.05 5.33
 0 -31 0 -0.25 0.28
 0 31 -1 2.89 5.91
 0 31 1 1.42 5.25
 0 -31 1 6.87 1.67
 0 -31 -1 7.36 1.66
 0 31 1 6.64 1.67
 0 31 2 11.29 7.72
 0 31 -2 6.67 8.49
 0 31 2 31.41 6.37
 0 -31 -2 24.67 6.36
 0 31 -3 -6.44 6.59
 0 31 3 -0.11 4.87
 0 31 3 12.95 3.21
 0 -31 -3 14.61 3.21
 0 31 4 26.5 6.35
 0 -31 4 28.32 6.37
 0 31 -4 9.22 8.55
 0 -31 -4 27.37 6.35
 0 31 -5 14.2 5.95
 0 -31 -5 12.71 2.94
 0 31 5 11.61 2.96
 0 -31 5 15.38 3
 0 31 6 2.03 0.76
 0 31 6 0.06 1.34
 0 31 -7 -1.01 4.25
 0 -31 7 2.97 0.89
 0 -31 8 0.86 0.61
 0 -31 9 6.45 1.68
 0 -31 10 15.25 3.68
 0 -31 11 18.05 4.34
 0 31 -12 3.68 5.61
 0 -31 12 18.95 4.31
 0 31 -13 4.95 3.97
 0 -31 13 6.84 1.87
 0 31 -14 4.66 3.45
 0 -31 14 0.8 1.05
 0 31 -15 3.75 3.35
 0 -31 15 0.37 1.02
 0 31 -16 -3.68 3.43
 0 -31 16 -0.99 1.23
 0 31 -17 -0.95 3.68
 0 -31 17 5.26 1.65
 0 31 -18 0.31 3.78
 0 -31 18 3.81 1.55
 0 31 -19 -1.39 3.95
 0 -31 19 7.74 2.1
 0 -31 20 0.53 1.34
 0 31 -20 3.08 3.62
 0 -31 21 1.9 1.41
 0 -31 22 0.53 1.26
 0 -31 -22 0.12 0.2
 0 -31 -22 0.72 0.59
 0 -31 -23 1.07 0.84
 0 -31 -23 0.31 0.24
 0 -31 -24 1.51 1.09
 0 -31 -24 0.46 0.29
 0 -31 -25 1.26 1.23
 0 -31 -25 -0.09 0.28
 0 -31 -26 1.14 1.26
 0 -31 -26 0.09 0.29
 0 -31 -27 1.24 1.31
 0 -31 -27 0.2 0.31
 0 -32 0 0.48 0.3
 0 32 0 5.69 5.16
 0 -32 1 0.41 0.3
 0 -32 -1 0.08 0.26
 0 32 1 -0.06 0.27
 0 32 1 1.1 4.56
 0 32 2 0.18 0.45
 0 -32 2 0.59 0.33
 0 32 -2 4.31 5.52
 0 32 2 -1.32 3.97
 0 -32 -2 -0.13 0.24
 0 32 -3 1.7 5.52
 0 32 3 -0.42 3.37
 0 -32 -3 0.18 0.22
 0 32 3 0.16 0.22
 0 32 4 -1.33 2.55
 0 -32 -4 0.51 0.2
 0 -32 -5 0.77 0.25
 0 32 5 0.85 0.33
 0 -32 5 0.74 0.49
 0 32 6 0.83 0.47
 0 -32 6 1.48 0.54
 0 32 -6 0.21 4.77
 0 32 6 -0.18 1.18
 0 32 -7 6.42 4.52
 0 -32 7 1.35 0.63
 0 32 -8 0.81 4.21
 0 -32 8 1.68 0.72
 0 -32 9 -0.19 0.66
 0 -32 10 1.4 0.83
 0 32 -11 0.55 3.78
 0 -32 11 -0.46 0.78
 0 32 -12 -5.01 3.82
 0 -32 12 0.08 0.87
 0 32 -13 4 3.6
 0 -32 13 -1.05 0.93
 0 32 -14 1.86 3.52
 0 -32 14 0.82 0.99
 0 32 -15 1.99 3.66
 0 -32 15 3.45 1.35
 0 32 -16 -2.92 3.77
 0 -32 16 -0.48 1.18
 0 32 -17 0.16 3.72
 0 -32 17 1.89 1.34
 0 32 -18 -2.52 3.68
 0 -32 18 1.42 1.35
 0 32 -19 4.68 3.75
 0 -32 19 -0.46 1.32
 0 -32 20 1.58 1.34
 0 32 -20 -4.04 3.54
 0 -32 21 -0.41 1.3
 0 -32 -25 -0.17 0.22
 0 -32 -25 0.87 0.59
 0 -32 -26 -0.11 0.25
 0 -32 -26 0.17 0.7
 0 -32 -27 0.03 0.28
 0 -32 -27 1.35 0.81
 0 33 0 -0.18 0.27
 0 -33 0 0.13 0.26
 0 33 0 3.71 5.11
 0 33 1 0.57 0.27
 0 -33 -1 0.45 0.26
 0 -33 1 -0.17 0.29
 0 33 -1 2.53 5.21
 0 -33 2 5.43 1.59
 0 -33 -2 6.4 1.58
 0 33 2 -0.13 4.06
 0 33 -2 5.19 5.5
 0 33 2 9.03 1.61
 0 -33 -3 7.97 1.9
 0 33 3 8.17 1.9
 0 33 -3 12.29 5.71
 0 33 4 11.26 2.72
 0 33 4 3.34 3.63
 0 33 -4 6.8 5.87
 0 -33 -4 11.96 2.72
 0 33 5 1.65 1.83
 0 -33 -5 3.23 0.75
 0 -33 5 3.42 0.86
 0 33 5 2.74 0.78
 0 -33 6 3.68 0.76
 0 33 6 1.68 1.29
 0 33 6 1.65 0.71
 0 33 -7 2.55 4.43
 0 -33 7 0.49 0.57
 0 33 -8 -6.21 4.92
 0 -33 8 4.57 1.2
 0 33 -9 -1.81 4.3
 0 -33 10 8.97 2.25
 0 -33 11 13.5 3.3
 0 33 -12 -3.29 4.65
 0 -33 12 11.96 2.77
 0 33 -13 1.06 3.91
 0 -33 13 5.04 1.47
 0 33 -14 5.51 3.66
 0 -33 14 3.08 1.26
 0 33 -15 3.87 3.72
 0 -33 15 2.27 1.26
 0 33 -16 -0.99 3.86
 0 -33 16 3.48 1.4
 0 33 -17 0.16 3.89
 0 -33 17 1.97 1.35
 0 33 -18 3.02 3.75
 0 -33 18 2.64 1.44
 0 33 -19 -1.1 3.66
 0 -33 19 4.02 1.57
 0 -33 20 2.38 1.4
 0 33 -20 0.16 3.11
 0 -33 21 0.53 1.29
 0 -34 0 7.98 1.82
 0 34 0 7.4 1.82
 0 34 1 7.88 4.33
 0 34 -1 3.49 5.16
 0 -34 -1 7.17 1.53
 0 -34 1 5.31 1.53
 0 34 1 6.54 1.53
 0 34 -2 5.42 5.06
 0 34 2 0.76 3.53
 0 34 2 6.64 1.18
 0 -34 2 3.82 1.17
 0 -34 -2 4.39 1.15
 0 34 3 0.48 0.25
 0 34 3 -0.3 2.8
 0 -34 3 0.46 0.35
 0 -34 -3 0.65 0.24
 0 -34 -4 0.12 0.19
 0 34 4 0.07 0.21
 0 34 4 -2.89 2.2
 0 34 -4 -2.01 5.16
 0 -34 -5 2.38 0.58
 0 34 5 2.41 0.62
 0 34 -5 -0.67 4.98
 0 34 5 -0.05 1.72
 0 34 6 2.45 0.75
 0 34 6 -0.63 1.31
 0 -34 6 3.56 0.8
 0 34 -6 -2.66 5.06
 0 -34 7 7.19 1.75
 0 34 -7 -1.96 5
 0 -34 8 4.04 1.11
 0 34 -8 -0.64 4.7
 0 -34 9 5.3 1.4
 0 34 -9 -0.21 4.71
 0 -34 10 1.44 0.77
 0 -34 11 0.04 0.74
 0 -34 12 0.65 0.83
 0 -34 13 1.21 0.92
 0 34 -13 -1.26 3.7
 0 -34 14 1.4 1.01
 0 34 -14 3.33 3.82
 0 -34 15 2.53 1.24
 0 34 -15 0.34 3.85
 0 -34 16 4.46 1.61
 0 34 -16 3.83 4.07
 0 -34 17 -0.05 1.24
 0 34 -17 5.72 3.97
 0 -34 18 0.56 1.26
 0 34 -18 -0.64 3.83
 0 -34 19 0.68 1.29
 0 34 -19 0.48 3.65
 0 -34 20 1.27 1.33
 0 -34 21 -0.47 1.26
 0 -35 0 0.02 0.26
 0 35 0 0.47 0.28
 0 35 1 0.23 0.26
 0 -35 1 -0.2 0.26
 0 -35 -1 -0.04 0.24
 0 35 -1 -2.7 4.7
 0 35 2 0.61 0.32
 0 35 2 1.22 3.21
 0 35 -2 3.13 4.83
 0 -35 2 0.75 0.36
 0 -35 -2 0.67 0.29
 0 -35 -3 3.03 0.74
 0 -35 3 3.16 0.79
 0 35 3 2.95 0.74
 0 35 4 -1.59 2.18
 0 35 -4 -0.45 4.94
 0 35 4 2.14 0.54
 0 -35 4 2.27 0.63
 0 -35 -4 2.04 0.53
 0 -35 -5 1.48 0.36
 0 35 5 0.89 0.43
 0 35 6 1.47 1.21
 0 35 -6 2.26 5.07
 0 35 6 1.66 0.58
 0 35 -7 -5.11 5.14
 0 -35 7 -0.1 0.54
 0 35 -8 0.65 4.68
 0 -35 8 0.05 0.55
 0 -35 9 0.33 0.65
 0 35 -10 -1.63 4.38
 0 -35 10 0.46 0.71
 0 -35 11 4.13 1.24
 0 -35 12 2.25 0.97
 0 -35 13 1.41 0.96
 0 35 -14 -2.67 3.84
 0 -35 14 0.18 0.95
 0 35 -15 -3.12 3.92
 0 -35 15 0.58 1.12
 0 35 -16 9.13 4.16
 0 -35 16 2.46 1.34
 0 35 -17 -1.82 4
 0 -35 17 2.45 1.34
 0 35 -18 6.18 3.85
 0 -35 18 0.22 1.24
 0 -35 19 1.18 1.23
 0 35 -19 0.32 3.67
 0 -35 20 2.41 1.39
 0 -36 0 23.7 5.23
 0 36 0 21.12 5.23
 0 36 1 1.73 6.72
 0 36 -1 2.28 7.28
 0 -36 1 23.15 5.66
 0 -36 -1 25.08 5.66
 0 36 1 24.52 5.66
 0 36 2 4.39 3.66
 0 -36 2 6.34 1.84
 0 -36 -2 7.61 1.84
 0 36 2 9.17 1.84
 0 36 3 0.32 0.23
 0 36 3 0.94 2.59
 0 36 -3 -0.66 5.25
 0 -36 3 0.24 0.33
 0 -36 -3 0.02 0.23
 0 36 4 -0.71 2.07
 0 -36 4 1.17 0.43
 0 36 4 0.66 0.33
 0 -36 -4 1.16 0.31
 0 -36 -5 2.62 0.64
 0 -36 5 3.27 0.76
 0 36 5 2.26 0.68
 0 36 6 4.59 1.09
 0 36 6 1.9 1.55
 0 36 -7 4.31 5.06
 0 -36 8 9.42 2.28
 0 36 -8 1.77 5.28
 0 -36 9 8.96 2.22
 0 -36 10 1.6 0.77
 0 36 -10 -0.21 4.62
 0 -36 11 -0.07 0.75
 0 36 -11 1.41 4.36
 0 -36 12 0.58 0.82
 0 -36 13 3.07 1.14
 0 -36 14 4.74 1.44
 0 36 -14 -3.44 4.11
 0 -36 15 5.12 1.53
 0 36 -15 -3.7 4.17
 0 -36 16 8.24 2.15
 0 36 -16 -0.17 4.45
 0 -36 17 2.32 1.33
 0 36 -17 -1.34 3.93
 0 -36 18 1.2 1.27
 0 36 -18 1.97 3.8
 0 -36 19 0.78 1.2
 0 -36 20 -0.91 1.24
 0 -37 0 -0.02 0.26
 0 37 0 -0.14 0.29
 0 37 1 0.05 0.3
 0 37 -1 -0.12 0.31
 0 -37 1 -0.31 0.29
 0 -37 -1 0.01 0.27
 0 37 -1 0.37 4.54
 0 37 2 2.15 0.47
 0 -37 2 1.74 0.48
 0 -37 -2 0.89 0.45
 0 37 2 7.71 3.11
 0 37 -2 9.66 5.06
 0 37 3 1.05 0.35
 0 37 -3 -0.44 5.09
 0 37 3 2.91 2.52
 0 -37 3 0.52 0.42
 0 -37 -3 1.29 0.34
 0 37 -4 3.66 5.07
 0 37 4 1.31 2.02
 0 -37 -4 -0.13 0.21
 0 -37 4 -0.15 0.38
 0 37 4 -0.19 0.25
 0 37 -5 -0.23 5.22
 0 37 5 0.8 1.58
 0 -37 -5 0.44 0.23
 0 37 5 0.35 0.33
 0 -37 5 0.81 0.44
 0 37 6 0.59 0.49
 0 37 -6 -1.63 5.31
 0 37 6 0.5 1.18
 0 37 7 -0.03 0.6
 0 37 7 0.28 0.42
 0 -37 9 -0.24 0.61
 0 37 -9 8.54 4.67
 0 -37 10 -0.39 0.68
 0 37 -10 -3.81 4.58
 0 -37 11 0.04 0.73
 0 37 -11 2.87 4.23
 0 -37 12 0.39 0.79
 0 37 -12 -0.2 4.3
 0 -37 13 -0.08 0.91
 0 -37 14 1.12 1.04
 0 -37 15 0.28 1.09
 0 37 -15 -6.97 4.24
 0 -37 16 -0.75 1.16
 0 37 -16 6.43 4.16
 0 -37 17 -0.94 1.23
 0 37 -17 1.87 4.13
 0 -37 18 0.59 1.16
 0 37 -18 -4.32 3.85
 0 -37 19 -0.72 1.23
 0 -37 20 -0.34 1.23
 0 -38 0 13.54 3.07
 0 38 0 12.45 3.07
 0 38 -1 -2.38 5.04
 0 38 1 1.63 4.23
 0 -38 1 9.22 2.31
 0 -38 -1 10.09 2.31
 0 38 1 11.12 2.32
 0 38 -1 8.9 2.31
 0 -38 -2 4.67 1.09
 0 38 2 4.88 1.09
 0 -38 2 3.7 1.11
 0 -38 -3 3.67 0.98
 0 38 -3 0.44 5.02
 0 38 3 -0.71 2.61
 0 38 3 4.36 0.99
 0 -38 3 4.28 1.02
 0 38 4 1.97 1.99
 0 38 -4 1.6 5.18
 0 -38 -4 0.41 0.23
 0 38 4 0.24 0.27
 0 -38 4 -0.2 0.38
 0 38 5 1.29 1.56
 0 -38 -5 0.57 0.26
 0 38 5 0.9 0.36
 0 -38 5 0.3 0.43
 0 38 6 0.58 1.69
 0 38 6 3.71 1.24
 0 -38 6 6.84 1.26
 0 38 -6 -1.42 5.44
 0 38 7 1.66 0.95
 0 38 7 3.81 0.85
 0 38 -8 2.98 4.88
 0 -38 9 6.61 1.65
 0 38 -9 -3.12 5.04
 0 -38 10 1.52 0.77
 0 38 -10 0.22 4.61
 0 -38 11 -0.32 0.73
 0 38 -11 -3.34 4.34
 0 -38 12 1.14 0.86
 0 38 -12 3.22 4.37
 0 -38 13 3.74 1.3
 0 38 -13 4.46 4.59
 0 -38 14 6.1 1.76
 0 -38 15 6.03 1.84
 0 -38 16 6.86 1.89
 0 38 -16 -1.23 4.46
 0 -38 17 3.56 1.47
 0 38 -17 3.44 4.24
 0 -38 18 0.59 1.19
 0 38 -18 0.17 3.8
 0 -38 19 0.66 1.2
 0 -39 0 -0.11 0.29
 0 39 0 0.05 0.31
 0 39 0 -1.87 3.91
 0 39 -1 1.32 0.5
 0 39 1 1.89 0.54
 0 -39 1 1.62 0.48
 0 -39 -1 1.56 0.47
 0 39 -1 -1.43 4.32
 0 39 2 2.52 0.72
 0 -39 2 2.52 0.74
 0 -39 -2 3.39 0.72
 0 39 3 1.86 0.43
 0 39 -3 1.73 5.01
 0 39 3 -0.52 2.43
 0 -39 3 0.96 0.48
 0 -39 -3 1.22 0.42
 0 -39 4 0.41 0.39
 0 39 4 0.65 0.3
 0 -39 -4 0.57 0.26
 0 39 5 0.44 1.53
 0 -39 -5 -0.23 0.21
 0 -39 5 0.38 0.4
 0 39 5 0.01 0.34
 0 39 6 0.66 0.5
 0 39 6 0.45 1.24
 0 -39 6 0.44 0.47
 0 -39 7 0.05 0.49
 0 39 -7 3.55 5.13
 0 39 7 0.31 0.47
 0 39 7 0.13 0.65
 0 39 -8 -3.73 5.11
 0 39 -9 8.18 5.17
 0 -39 10 1.03 0.7
 0 39 -10 -0.66 4.64
 0 -39 11 2.93 0.98
 0 39 -11 -4.46 4.64
 0 -39 12 2.19 0.99
 0 39 -12 3.89 4.57
 0 -39 13 0.89 0.92
 0 39 -13 -1.38 4.58
 0 -39 14 0.26 0.96
 0 39 -14 -7.82 4.39
 0 -39 15 -0.23 1.03
 0 -39 16 0.54 1.09
 0 -39 17 0.82 1.13
 0 39 -17 3.13 4.08
 0 -39 18 0.64 1.16
 0 -39 19 1.65 1.25
 0 40 0 13.48 3.28
 0 -40 0 14.4 3.28
 0 40 0 5.92 5
 0 40 -1 5.71 1.48
 0 -40 -1 5.5 1.47
 0 -40 1 5.25 1.47
 0 40 -1 -0.35 4.37
 0 40 1 4.1 3.57
 0 40 2 1.18 0.4
 0 40 -2 1.72 0.47
 0 -40 2 0.8 0.44
 0 -40 -2 1.23 0.41
 0 40 2 -0.53 2.76
 0 40 -2 1.76 4.5
 0 40 3 0.65 0.3
 0 40 -3 0.85 4.98
 0 40 3 -0.51 2.29
 0 -40 3 0.98 0.38
 0 -40 -3 0.09 0.28
 0 40 -4 -2.27 5.13
 0 40 4 -1.51 1.89
 0 -40 -4 0.05 0.23
 0 -40 4 0.11 0.38
 0 40 4 -0.01 0.29
 0 40 -5 -1.65 5.31
 0 40 5 -1.14 1.57
 0 -40 -5 0.46 0.23
 0 40 5 0.15 0.36
 0 -40 5 0.02 0.41
 0 40 6 1.67 0.76
 0 40 6 0.61 1.31
 0 40 -6 4.55 5.28
 0 -40 6 3.36 0.74
 0 -40 7 4.35 0.8
 0 40 -7 -0.24 5.03
 0 40 7 1.37 0.91
 0 40 7 1.41 0.8
 0 -40 8 3.76 1.05
 0 40 -8 -0.47 4.99
 0 40 -9 0.69 4.84
 0 40 -10 -3.81 4.89
 0 -40 11 -0.21 0.73
 0 40 -11 1.95 4.7
 0 -40 12 1.28 0.9
 0 40 -12 6.26 4.74
 0 -40 13 1.98 1.04
 0 40 -13 5.02 4.76
 0 -40 14 3.2 1.22
 0 40 -14 -0.19 4.71
 0 -40 15 1.7 1.15
 0 -40 16 3.34 1.35
 0 -40 17 2.65 1.27
 0 40 -17 -1.41 4.01
 0 -40 18 -0.69 1.17
 0 -40 19 0.82 1.2
 0 41 0 -0.32 0.34
 0 -41 0 -0.04 0.3
 0 41 0 -0.44 3.63
 0 41 1 0.76 0.47
 0 41 -1 0.15 0.34
 0 41 -1 -0.85 4.06
 0 -41 -1 -0.5 0.33
 0 -41 1 0.38 0.31
 0 41 -2 4.09 1.29
 0 -41 -2 5.59 1.27
 0 41 -2 3.65 4.58
 0 41 2 -0.21 2.96
 0 -41 2 4.81 1.28
 0 41 2 6.12 1.27
 0 -41 -3 6.21 1.56
 0 41 3 7.52 1.57
 0 -41 3 5.89 1.58
 0 -41 -4 4.07 0.93
 0 41 4 1.75 2.09
 0 -41 4 3.47 0.98
 0 41 4 3.73 0.95
 0 -41 -5 2.23 0.63
 0 41 5 2.9 0.69
 0 -41 5 2.87 0.72
 0 41 6 0.59 0.51
 0 41 6 1.17 1.2
 0 41 -6 -3.6 5.09
 0 -41 7 0.78 0.49
 0 41 -7 1.45 5.04
 0 41 7 0.32 0.7
 0 41 7 -0.08 0.53
 0 -41 8 0.54 0.57
 0 41 -8 1.91 4.98
 0 -41 9 3.24 0.99
 0 41 -9 5.38 5.06
 0 41 -10 -1.82 4.89
 0 41 -11 -3.96 5.04
 0 -41 12 1.79 0.94
 0 41 -12 5.31 4.99
 0 -41 13 1.37 0.99
 0 41 -13 1.43 4.91
 0 -41 14 1.63 1.09
 0 41 -14 4.14 4.74
 0 -41 15 -0.82 1.04
 0 41 -15 1.52 4.47
 0 -41 16 -0.77 1.08
 0 -41 17 -0.05 1.11
 0 -41 18 2.06 1.29
 0 -42 0 2.42 0.66
 0 42 0 2.42 0.67
 0 42 1 3.27 3.05
 0 -42 1 1.44 0.43
 0 -42 -1 1.33 0.44
 0 42 -1 0.62 0.45
 0 42 1 1.41 0.48
 0 42 -2 0.94 4.29
 0 42 2 4.2 2.57
 0 -42 2 0.56 0.36
 0 -42 -2 0.28 0.31
 0 42 -2 -0.03 0.38
 0 42 2 0.58 0.31
 0 42 3 -0.24 2.15
 0 42 3 -0.09 0.29
 0 -42 3 -0.12 0.34
 0 -42 -3 -0.09 0.26
 0 -42 -4 -0.18 0.24
 0 42 4 0.2 0.3
 0 -42 4 0.04 0.36
 0 42 5 1.29 1.47
 0 -42 -5 0.44 0.27
 0 -42 5 1.1 0.44
 0 42 5 0.33 0.4
 0 42 6 0.8 0.54
 0 42 6 1.2 1.23
 0 -42 6 0.76 0.48
 0 42 -6 2.4 5.18
 0 -42 7 0.55 0.52
 0 42 -7 -3.88 5.13
 0 -42 8 1.05 0.6
 0 42 -8 0.97 5.05
 0 -42 9 1.01 0.64
 0 42 -9 0.47 5.14
 0 -42 10 0.68 0.69
 0 42 -10 -0.69 4.99
 0 42 -11 -1.12 5.18
 0 42 -12 -0.22 5.06
 0 -42 13 0.56 0.91
 0 42 -13 -4.58 4.97
 0 -42 14 0.6 0.97
 0 42 -14 -1.6 4.79
 0 -42 15 0.5 1.05
 0 42 -15 10.07 4.82
 0 -42 16 0.67 1.07
 0 42 -16 0.19 4.37
 0 -42 17 1.01 1.13
 0 -42 18 0.41 1.11
 0 43 0 -0.2 0.37
 0 -43 0 0.56 0.34
 0 43 0 1.39 3.3
 0 43 1 0.39 0.36
 0 43 -1 -0.13 0.35
 0 -43 1 0.13 0.32
 0 -43 -1 0.53 0.32
 0 43 1 0.24 2.92
 0 43 2 3.79 0.9
 0 43 -2 3.94 0.93
 0 43 -2 -2.93 4.28
 0 43 2 -0.88 2.63
 0 -43 -2 3.43 0.9
 0 -43 2 3.4 0.92
 0 43 3 -0.32 2.55
 0 43 -3 -1.22 4.84
 0 43 -3 6.18 1.54
 0 -43 -3 6.29 1.51
 0 43 3 6.2 1.51
 0 -43 3 6.83 1.53
 0 43 4 1.77 2.06
 0 43 -4 3.73 4.92
 0 -43 -4 4.61 1.07
 0 -43 4 4.88 1.12
 0 43 4 3.93 1.09
 0 43 5 1.69 1.83
 0 -43 5 6.45 1.21
 0 43 5 4.18 1.19
 0 -43 -5 4.5 1.14
 0 43 6 1.28 0.63
 0 -43 6 1.52 0.57
 0 43 -7 3.41 5.27
 0 -43 7 -0.37 0.5
 0 43 -8 5.35 5.4
 0 -43 8 -0.05 0.53
 0 43 -9 -4.32 5.38
 0 -43 9 2.15 0.8
 0 43 -10 3.75 5.35
 0 -43 10 2.83 0.97
 0 43 -11 2.95 5.48
 0 43 -12 0.66 5.16
 0 43 -13 1.27 5.06
 0 43 -14 3.26 4.96
 0 -43 14 1.73 1.03
 0 43 -15 -7.08 4.64
 0 -43 15 1.14 1
 0 43 -16 3.99 4.25
 0 -43 16 1.34 1.07
 0 -43 17 1.75 1.13
 0 -43 18 0.89 1.09
 0 44 0 1.9 3.12
 0 -44 0 0.33 0.36
 0 44 0 0.45 0.45
 0 44 -1 -1.57 3.73
 0 44 1 -0.11 2.81
 0 44 -1 0.15 0.37
 0 44 1 0.22 0.34
 0 -44 -1 -0.12 0.33
 0 -44 1 0.08 0.33
 0 -44 2 -0.1 0.34
 0 -44 -2 0.15 0.29
 0 44 2 0.11 0.31
 0 44 -2 0.24 0.37
 0 44 -3 0.39 0.4
 0 44 -3 -3.18 4.6
 0 44 3 3.21 2.12
 0 -44 3 0.18 0.36
 0 44 3 0.04 0.3
 0 -44 -3 -0.21 0.28
 0 44 4 -0.88 1.72
 0 -44 4 -0.51 0.39
 0 -44 -4 -0.01 0.25
 0 44 -4 2.81 4.73
 0 44 4 0.22 0.34
 0 44 5 0.2 1.45
 0 -44 -5 -0.01 0.24
 0 -44 5 0.48 0.43
 0 44 -5 -0.23 4.93
 0 44 5 0.51 0.42
 0 44 -6 -1.68 5.14
 0 -44 6 -0.45 0.47
 0 44 -7 -2.2 5.45
 0 -44 7 -0.49 0.51
 0 44 -8 6.61 5.51
 0 -44 8 -0.13 0.53
 0 44 -9 -3.88 5.58
 0 -44 9 0.14 0.6
 0 44 -10 -5.69 5.51
 0 -44 10 0.71 0.69
 0 44 -11 -1.84 5.48
 0 -44 11 0.51 0.72
 0 44 -12 2.01 5.41
 0 44 -13 -5.38 5.39
 0 44 -14 -1.04 4.86
 0 44 -15 -2.4 4.59
 0 -44 15 0.17 0.94
 0 44 -16 -0.19 3.29
 0 -44 16 0.54 1.02
 0 -44 17 0.51 1.02
 0 45 0 -1.19 3.23
 0 -45 0 -0.1 0.36
 0 45 0 1.83 0.72
 0 45 -1 0.03 0.37
 0 45 1 -0.01 0.34
 0 -45 -1 0.11 0.34
 0 -45 1 0.67 0.34
 0 45 2 1.59 2.45
 0 -45 2 1.68 0.57
 0 -45 -2 1.61 0.54
 0 45 -2 2.48 0.6
 0 45 2 1.75 0.54
 0 45 -3 2.73 0.9
 0 45 -3 1.75 4.37
 0 45 3 4.31 2.27
 0 -45 3 3.47 0.88
 0 45 3 3.84 0.86
 0 -45 -3 3.23 0.85
 0 45 -4 4.26 4.9
 0 45 4 0.13 2.02
 0 -45 -4 4.11 0.98
 0 45 4 3.33 1.01
 0 45 -4 3.71 1.05
 0 -45 4 5.04 1.04
 0 -45 -5 1.05 0.36
 0 45 -5 -1.36 5.14
 0 -45 5 1.15 0.51
 0 45 -6 -0.24 5.23
 0 -45 6 0.42 0.49
 0 45 -7 -4.64 5.87
 0 -45 7 -0.09 0.51
 0 45 -8 -4.43 5.69
 0 -45 8 1.16 0.63
 0 45 -9 -2.2 5.7
 0 -45 9 1.39 0.7
 0 45 -10 -4.56 5.7
 0 -45 10 2.08 0.83
 0 45 -11 4.91 5.65
 0 -45 11 1.03 0.75
 0 45 -12 0.23 5.4
 0 -45 12 -0.37 0.74
 0 45 -13 -1.31 5.27
 0 45 -14 -0.63 4.9
 0 45 -15 6.51 4.73
 0 -45 15 -0.88 0.95
 0 -45 16 1.41 1.03
 0 -45 17 0.68 1.02
 0 -46 0 3.03 0.98
 0 46 0 5.79 1.1
 0 46 1 1.64 2.76
 0 46 -1 1.49 3.51
 0 46 -1 1.2 0.51
 0 46 1 1.51 0.47
 0 -46 -1 1.41 0.45
 0 -46 1 0.79 0.48
 0 -46 2 0.29 0.39
 0 -46 -2 0.33 0.32
 0 46 -2 0.33 0.43
 0 46 2 0.48 0.35
 0 46 -3 -0.04 0.44
 0 46 -3 -0.57 4.32
 0 46 3 1.45 2.04
 0 -46 -3 -0.05 0.31
 0 -46 3 0.57 0.41
 0 46 3 0.66 0.34
 0 -46 -4 0.11 0.25
 0 46 -4 3.35 4.74
 0 -46 -5 0.22 0.26
 0 46 -5 -2.92 5.17
 0 -46 5 -0.75 0.48
 0 46 -6 3.07 5.44
 0 -46 6 0.61 0.53
 0 46 -7 -3.9 5.69
 0 -46 7 0.45 0.57
 0 46 -8 -0.74 5.84
 0 -46 8 0.46 0.58
 0 46 -9 4.68 6.04
 0 -46 9 0.41 0.62
 0 46 -10 -0.73 5.83
 0 -46 10 0.38 0.68
 0 46 -11 4.98 5.79
 0 -46 11 -0.16 0.72
 0 46 -12 0.92 5.61
 0 -46 12 -0.17 0.76
 0 46 -13 -7.56 5.2
 0 -46 13 0.29 0.8
 0 46 -14 4.94 5.2
 0 46 -15 -1.45 4.85
 0 -46 16 1.24 0.97
 0 -47 0 0.18 0.39
 0 47 0 -0.82 0.48
 0 47 0 -0.38 3.1
 0 -47 1 0.06 0.42
 0 -47 -1 0.39 0.36
 0 47 1 0.32 2.73
 0 47 -1 0.2 0.46
 0 47 1 1.01 0.39
 0 -47 2 -0.42 0.41
 0 -47 -2 0.76 0.35
 0 47 2 0.54 2.34
 0 47 -2 1.16 3.86
 0 47 2 0.13 0.36
 0 47 -2 0.36 0.45
 0 -47 3 0.99 0.48
 0 -47 -3 0.6 0.37
 0 47 -3 1.11 0.51
 0 -47 -4 1.61 0.54
 0 -47 4 2.02 0.66
 0 47 -4 2.88 4.86
 0 47 -4 2.58 0.69
 0 -47 -5 0.74 0.4
 0 47 -5 2.28 0.6
 0 -47 5 2.09 0.61
 0 47 -6 -6.33 5.57
 0 -47 6 0.07 0.5
 0 47 -7 0.97 5.91
 0 -47 7 -0.07 0.54
 0 47 -8 -5.94 5.95
 0 -47 8 -0.08 0.59
 0 47 -9 3.22 5.93
 0 -47 9 0.17 0.63
 0 47 -10 -5.15 5.88
 0 -47 10 0.24 0.67
 0 47 -11 1.92 5.7
 0 -47 11 1.86 0.84
 0 47 -12 3.27 5.64
 0 -47 12 0.24 0.75
 0 47 -13 1.36 5.19
 0 -47 13 -0.04 0.79
 0 47 -14 -3.49 5.08
 0 -47 14 0.27 0.84
 0 48 0 4.58 1.07
 0 -48 0 3.65 1.05
 0 48 1 -1.27 2.74
 0 48 -1 1.57 3.63
 0 48 1 2.34 0.75
 0 48 -1 3.6 0.87
 0 -48 1 2.8 0.78
 0 -48 -1 2.73 0.74
 0 48 2 -1.07 2.39
 0 -48 -2 1.08 0.37
 0 -48 2 0.67 0.46
 0 48 -2 3.09 4.05
 0 48 -2 0.06 0.48
 0 48 2 0.04 0.38
 0 -48 3 -0.76 0.47
 0 48 -3 0.18 4.4
 0 48 -3 0.2 0.5
 0 -48 -3 -0.91 0.35
 0 -48 4 0.29 0.49
 0 48 -4 0.69 0.51
 0 -48 -4 0.35 0.3
 0 -48 5 1.21 0.58
 0 48 -5 1.11 0.59
 0 -48 -5 1.04 0.36
 0 -48 6 2.13 0.75
 0 48 -6 2.32 5.62
 0 -48 7 2.14 0.77
 0 48 -7 2.42 5.95
 0 -48 8 1.19 0.67
 0 48 -8 -2.97 6.01
 0 -48 9 1.19 0.69
 0 48 -9 -6.98 6.27
 0 -48 10 0.03 0.66
 0 48 -10 -9.66 6.16
 0 -48 11 -0.32 0.71
 0 48 -11 8.76 6.11
 0 -48 12 -0.34 0.75
 0 48 -12 -0.95 5.66
 0 -48 13 0.82 0.82
 0 48 -13 -2.07 5.39
 0 -48 14 0.69 0.89
 0 48 -14 9.77 5.1
 0 -48 15 0.28 0.88
 0 49 0 -0.2 0.45
 0 -49 0 -0.21 0.44
 0 49 1 -4.15 2.8
 0 -49 1 0.14 0.45
 0 -49 -1 -0.34 0.37
 0 49 -1 0.1 0.87
 0 49 1 0.08 0.41
 0 49 -1 -4.18 3.54
 0 -49 -2 0.24 0.35
 0 -49 2 -0.2 0.45
 0 49 -2 1.27 4.08
 0 49 -2 0.04 0.5
 0 49 -3 5.55 4.48
 0 -49 -3 -0.1 0.31
 0 -49 4 0.24 0.49
 0 49 -4 3.37 4.83
 0 49 -4 0.99 0.54
 0 -49 -4 0.27 0.31
 0 -49 5 0.16 0.51
 0 49 -5 0.65 5.25
 0 49 -5 0.8 0.55
 0 -49 -5 -0.16 0.27
 0 -49 6 -0.31 0.56
 0 49 -6 0.07 0.56
 0 -49 7 -0.15 0.58
 0 49 -7 8.19 5.86
 0 -49 8 0.05 0.59
 0 49 -8 -3.71 6.04
 0 -49 9 0.03 0.61
 0 49 -9 2.5 6.11
 0 -49 10 -0.06 0.66
 0 49 -10 0.25 6.15
 0 -49 11 0.13 0.72
 0 49 -11 4.19 6.04
 0 -49 12 0.4 0.75
 0 49 -12 -3.61 5.58
 0 -49 13 -0.18 0.78
 0 49 -13 1.4 5.41
 0 -49 14 0.3 0.82
 0 49 -14 -0.23 3.84
 0 -49 15 -0.48 0.89
 0 50 0 1.28 0.57
 0 -50 0 1.58 0.55
 0 50 -1 1.22 0.71
 0 50 -1 -0.14 3.58
 0 -50 -1 1.95 0.51
 0 -50 1 0.8 0.58
 0 -50 -2 0.91 0.39
 0 -50 2 -0.17 0.49
 0 50 -2 1.16 0.56
 0 -50 -3 -0.41 0.32
 0 -50 3 -0.19 0.5
 0 50 -3 -2.8 4.47
 0 50 -3 0.78 0.52
 0 -50 4 0.2 0.48
 0 50 -4 -1.17 5
 0 50 -4 0.61 0.54
 0 -50 -4 -0.25 0.31
 0 -50 5 1.03 0.55
 0 50 -5 -2.97 5.26
 0 50 -5 0.92 0.59
 0 -50 -5 0.58 0.33
 0 -50 6 1.85 0.63
 0 50 -6 0.52 0.65
 0 50 -6 -0.91 5.69
 0 -50 7 1.62 0.7
 0 50 -7 4.07 5.86
 0 -50 8 1.89 0.74
 0 50 -8 -2.97 6.05
 0 -50 9 0.92 0.65
 0 50 -9 2.26 6.21
 0 -50 10 0.45 0.67
 0 50 -10 -2.01 5.93
 0 -50 11 0.45 0.7
 0 50 -11 -2.99 5.85
 0 -50 12 -0.1 0.73
 0 50 -12 -7.32 5.76
 0 50 -13 7.83 5.43
 0 -50 13 1.44 0.91
 0 -50 14 1.79 0.96
 0 -50 15 0.52 0.9
 0 -51 0 0.1 0.43
 0 -51 -1 -0.11 0.38
 0 -51 1 -0.43 0.48
 0 51 -1 1.74 3.55
 0 51 -1 -0.17 0.59
 0 -51 -2 -0.02 0.37
 0 -51 2 0.66 0.48
 0 51 -2 -0.16 0.64
 0 -51 -3 0.36 0.34
 0 -51 3 0.38 0.49
 0 51 -3 -0.17 4.3
 0 51 -3 -0.02 0.55
 0 -51 4 -0.02 0.51
 0 51 -4 0.02 0.55
 0 -51 -4 0.01 0.31
 0 -51 5 0.64 0.53
 0 51 -5 -0.14 0.56
 0 51 -5 0.21 5.18
 0 -51 6 0.86 0.56
 0 51 -6 0.15 0.6
 0 51 -6 4.72 5.55
 0 -51 7 0.49 0.56
 0 51 -7 0.05 0.62
 0 51 -7 -0.95 5.87
 0 51 -8 -3.21 6.04
 0 -51 8 0.03 0.6
 0 51 -9 -3.78 6.02
 0 -51 9 -0.62 0.63
 0 51 -10 4.82 5.93
 0 -51 10 -0.12 0.65
 0 51 -11 -4.78 5.78
 0 -51 11 -0.19 0.69
 0 51 -12 -4.21 5.61
 0 -51 12 -0.61 0.77
 0 51 -13 -6.27 5.44
 0 -51 13 0.11 0.79
 0 -51 14 -0.65 0.87
 0 -52 0 1.31 0.54
 0 -52 1 0.44 0.5
 0 -52 -1 0.77 0.42
 0 52 -2 4.64 3.91
 0 -52 -2 0.45 0.38
 0 -52 -3 0.24 0.34
 0 -52 3 -0.02 0.47
 0 52 -3 0.42 0.56
 0 -52 4 0.12 0.5
 0 52 -4 0.4 0.57
 0 52 -4 -1.12 4.72
 0 -52 5 0.02 0.52
 0 52 -5 -0.79 0.58
 0 -52 6 1.16 0.58
 0 52 -6 0.13 0.62
 0 52 -6 -0.89 5.42
 0 -52 7 1 0.64
 0 52 -7 1.51 0.7
 0 52 -7 -0.71 5.64
 0 -52 8 0.25 0.61
 0 52 -8 0.97 0.67
 0 52 -8 0.25 5.87
 0 -52 9 0.43 0.64
 0 52 -9 2.27 5.77
 0 52 -10 1.02 5.91
 0 -52 10 -0.09 0.64
 0 52 -11 2.29 5.76
 0 -52 11 0.13 0.68
 0 52 -12 5.01 5.74
 0 -52 12 -0.71 0.76
 0 -52 13 -0.5 0.8
 0 -52 14 0.3 0.84
 0 -53 0 -0.1 0.43
 0 -53 1 -0.72 0.48
 0 -53 -1 0.04 0.39
 0 -53 -2 0.26 0.4
 0 -53 2 1.04 0.51
 0 53 -3 1.99 4.25
 0 53 -3 1.01 0.66
 0 -53 3 0.91 0.55
 0 53 -4 0.95 0.61
 0 -53 4 0.44 0.54
 0 53 -5 1.01 4.94
 0 53 -5 0.71 0.64
 0 -53 5 1.02 0.57
 0 53 -6 1.76 5.3
 0 53 -6 -0.47 0.59
 0 -53 6 0.64 0.56
 0 53 -7 -0.7 5.49
 0 53 -7 0.97 0.66
 0 -53 7 0.16 0.6
 0 53 -8 -2.94 5.69
 0 53 -8 0.58 0.65
 0 -53 8 -0.08 0.64
 0 53 -9 -1.52 6.07
 0 53 -9 0.06 0.69
 0 -53 9 0.51 0.65
 0 53 -10 10 5.87
 0 -53 10 0.28 0.66
 0 53 -11 4.36 5.76
 0 -53 11 0.1 0.68
 0 53 -12 1.78 5.77
 0 -53 12 0.44 0.74
 0 -53 13 1.03 0.83
 0 -53 14 0.91 0.87
 0 -54 0 -0.39 0.44
 0 -54 1 0.59 0.47
 0 -54 -1 -0.52 0.41
 0 -54 2 0.2 0.49
 0 -54 3 0.22 0.51
 0 -54 -4 0.03 0.31
 0 54 -4 -0.1 0.59
 0 -54 4 0.1 0.53
 0 54 -5 3.19 4.83
 0 54 -5 -0.41 0.59
 0 -54 5 -0.49 0.55
 0 54 -6 2.17 5.22
 0 54 -6 1.24 0.65
 0 -54 6 0.55 0.59
 0 54 -7 1.17 0.66
 0 -54 7 0.19 0.6
 0 54 -8 -1.71 5.8
 0 54 -8 -0.68 0.69
 0 -54 8 -0.77 0.66
 0 54 -9 3.54 5.81
 0 54 -9 0.19 0.69
 0 -54 9 -0.15 0.66
 0 54 -10 -3.61 5.81
 0 54 -10 0.23 0.7
 0 -54 10 -0.13 0.7
 0 54 -11 7.51 6.15
 0 -54 11 0.23 0.72
 0 -54 12 0.14 0.75
 0 -54 13 0.54 0.81
 0 -55 0 -0.1 0.44
 0 -55 2 1.82 0.68
 0 -55 -3 0.23 0.35
 0 -55 3 0.59 0.54
 0 -55 -4 0.77 0.39
 0 -55 4 1.35 0.6
 0 55 -5 0.79 4.72
 0 -55 5 0.08 0.55
 0 55 -6 0.86 5.11
 0 55 -6 0.58 0.66
 0 -55 6 0.94 0.6
 0 55 -7 -3.22 5.48
 0 55 -7 0.4 0.64
 0 -55 7 1 0.62
 0 55 -8 0.6 0.67
 0 -55 8 0.12 0.63
 0 55 -9 4.04 5.81
 0 55 -9 0.41 0.72
 0 -55 9 0.85 0.67
 0 55 -10 5.18 5.76
 0 55 -10 0.66 0.8
 0 -55 10 2.35 0.8
 0 55 -11 2.09 5.84
 0 55 -11 0.59 0.81
 0 -55 11 1.63 0.79
 0 -55 12 0.81 0.81
 0 -55 13 -0.04 0.8
 0 -56 1 0.44 0.47
 0 -56 -2 -0.25 0.36
 0 -56 2 0.15 0.52
 0 -56 -3 0.4 0.35
 0 -56 3 0.16 0.53
 0 -56 -4 0.29 0.32
 0 -56 4 0.35 0.55
 0 -56 5 0.66 0.6
 0 56 -6 4.65 4.91
 0 -56 6 -0.56 0.6
 0 56 -7 1.05 0.68
 0 -56 7 0.23 0.63
 0 56 -8 0.88 0.7
 0 -56 8 0.44 0.65
 0 56 -9 -3.79 5.58
 0 56 -9 -1.08 0.71
 0 -56 9 0.68 0.66
 0 56 -10 3.89 5.87
 0 56 -10 0.47 0.74
 0 -56 10 -0.03 0.7
 0 56 -11 0.18 0.75
 0 -56 11 -0.37 0.74
 0 56 -12 0.04 0.81
 0 -56 12 0.85 0.79
 0 -57 -1 0.24 0.41
 0 -57 2 0.03 0.51
 0 -57 -2 0.66 0.39
 0 -57 3 0.71 0.58
 0 -57 -3 0.78 0.4
 0 -57 4 1.12 0.64
 0 -57 -4 1.02 0.4
 0 -57 5 1.05 0.64
 0 -57 6 0.9 0.63
 0 -57 7 0.44 0.64
 0 57 -8 -1.68 5.57
 0 57 -8 -0.43 0.67
 0 -57 8 0.45 0.64
 0 57 -9 0.03 0.7
 0 -57 9 0.32 0.69
 0 57 -10 6.25 5.87
 0 57 -10 1.88 0.81
 0 -57 10 0.59 0.8
 0 57 -11 2.27 0.85
 0 -57 11 0.31 0.81
 0 57 -12 0.93 0.81
 0 -57 12 -0.93 0.81
 0 -58 0 -0.04 0.44
 0 -58 -1 0.39 0.41
 0 -58 -2 -0.15 0.37
 0 -58 3 -0.03 0.55
 0 -58 -3 0.15 0.33
 0 -58 4 0.4 0.59
 0 -58 -4 0.3 0.32
 0 -58 5 -0.2 0.59
 0 -58 6 -0.38 0.63
 0 -58 7 1.43 0.76
 0 -58 8 -0.62 0.69
 0 58 -9 2.01 5.8
 0 58 -9 0.66 0.73
 0 -58 9 0.67 0.72
 0 58 -10 3.66 5.91
 0 58 -10 -0.2 0.76
 0 -58 10 0.07 0.72
 0 58 -11 0.21 0.78
 0 -58 11 -0.76 0.77
 0 -59 0 0.23 0.42
 0 -59 1 -0.24 0.47
 0 -59 -1 0.66 0.4
 0 -59 -2 0.39 0.37
 0 -59 -3 -0.08 0.34
 0 -59 4 0.03 0.58
 0 -59 -4 0.32 0.33
 0 -59 5 0.24 0.63
 0 -59 6 0.83 0.66
 0 -59 7 -0.31 0.66
 0 -59 8 -0.19 0.69
 0 -59 9 0.42 0.73
 0 -59 10 1.08 0.78
 0 59 -11 0.9 0.8
 0 -59 11 0.04 0.78
 0 -60 0 -0.21 0.45
 0 -60 1 0.17 0.48
 0 -60 -1 0.6 0.42
 0 -60 2 -0.05 0.51
 0 -60 -2 0.04 0.36
 0 -60 -3 0.08 0.34
 0 -60 -4 -0.12 0.3
 0 -60 5 -0.16 0.64
 0 -60 6 1.84 0.81
 0 -60 7 -0.45 0.69
 0 -60 8 0.03 0.71
 0 -60 9 1.27 0.79
 0 -60 10 -0.03 0.75
 0 -60 11 -0.21 0.79
 0 -61 0 0.3 0.45
 0 -61 1 0.57 0.49
 0 -61 -1 -0.46 0.4
 0 -61 2 0.53 0.52
 0 -61 -2 0.28 0.37
 0 -61 3 -0.03 0.57
 0 -61 -3 -0.07 0.33
 0 -61 -4 0.16 0.3
 0 -61 7 -0.26 0.72
 0 -61 8 -0.1 0.73
 0 -61 9 -0.31 0.76
 0 -61 10 -0.25 0.8
 0 -62 0 0.76 0.5
 0 -62 -1 0.04 0.41
 0 -62 1 1 0.51
 0 -62 -2 0.08 0.36
 0 -62 2 0.08 0.5
 0 -62 -3 0.43 0.35
 0 -62 3 0.54 0.56
 0 -62 4 0.34 0.61
 0 -62 5 0.39 0.67
 0 -62 8 0.31 0.75
 0 -62 9 0.28 0.83
 0 -62 10 0.29 0.84
 0 -63 0 -0.12 0.44
 0 -63 1 0.67 0.51
 0 -63 -2 0.83 0.4
 0 -63 2 0.16 0.52
 0 -63 -3 -0.05 0.34
 0 -63 3 -0.61 0.56
 0 -63 4 0.65 0.62
 0 -63 5 0.2 0.68
 0 -63 6 0.38 0.72
 0 -64 0 -0.53 0.46
 0 -64 -1 0.72 0.44
 0 -64 1 0.63 0.52
 0 -64 -2 -0.46 0.38
 0 -64 2 0.2 0.53
 0 -64 -3 0.09 0.34
 0 -64 3 0.18 0.57
 0 -64 4 0.22 0.61
 0 -64 5 0.84 0.72
 0 -64 6 -0.14 0.71
 0 -64 7 -0.58 0.79
 0 -64 8 -0.7 0.82
 0 -65 0 0.17 0.45
 0 -65 -1 -0.61 0.41
 0 -65 1 0.37 0.51
 0 -65 -2 0.66 0.39
 0 -65 2 0.06 0.52
 0 -65 -3 0.62 0.35
 0 -65 3 -0.12 0.58
 0 -65 4 -0.16 0.62
 0 -65 5 0.87 0.7
 0 -65 6 0.18 0.73
 0 -65 7 0.37 0.79
 0 -65 8 0.76 0.84
 0 -66 0 -0.49 0.48
 0 -66 -1 0.25 0.4
 0 -66 1 -0.14 0.5
 0 -66 -2 -0.31 0.38
 0 -66 2 0.06 0.53
 0 -66 -3 0.25 0.35
 0 -66 3 0.97 0.6
 0 -66 4 -0.19 0.61
 0 -66 5 0.47 0.68
 0 -66 6 0.07 0.73
 0 -66 7 1.46 0.9
 0 -66 8 1.16 0.89
 0 -67 0 0.18 0.47
 0 -67 -1 0.48 0.42
 0 -67 1 -0.03 0.49
 0 -67 -2 -0.12 0.39
 0 -67 2 -0.12 0.54
 0 -67 -3 0.38 0.34
 0 -67 3 0.78 0.6
 0 -67 4 0.23 0.64
 0 -67 5 0.57 0.72
 0 -67 6 -0.18 0.73
 0 -67 7 -0.3 0.82
 0 -68 0 -0.23 0.46
 0 -68 -1 -0.25 0.4
 0 -68 1 0.05 0.49
 0 -68 -2 0.21 0.31
 0 -68 2 -0.39 0.54
 0 -68 3 -0.89 0.67
 0 -68 4 0.26 0.62
 0 -68 5 0.58 0.71
 0 -68 6 0.36 0.76
 0 -68 7 0.42 0.82
 0 -69 0 -0.08 0.46
 0 -69 1 0.6 0.52
 0 -69 -1 0.12 0.32
 0 -69 -2 0.06 0.28
 0 -69 2 -0.03 0.54
 0 -69 3 -0.32 0.61
 0 -69 4 0.07 0.66
 0 -69 5 0.17 0.73
 0 -69 6 -0.04 0.76
 0 -69 7 0.87 0.85
 0 -70 0 -0.36 0.38
 0 -70 1 -0.03 0.51
 0 -70 -1 0.56 0.33
 0 -70 2 0.39 0.55
 0 -70 3 0.32 0.63
 0 -70 4 0.79 0.71
 0 -70 5 0.07 0.72
 0 -70 6 0.18 0.79
 0 -71 0 0.21 0.39
 0 -71 1 0.71 0.45
 0 -71 2 0.21 0.56
 0 -71 3 0.03 0.64
 0 -71 4 1.62 0.8
 0 -71 5 -0.54 0.75
 0 -71 6 0.89 0.81
 0 -72 1 0.06 0.4
 0 -72 2 0.18 0.46
 0 -72 3 0.1 0.66
 0 -72 4 -0.24 0.71
 0 -72 5 -0.33 0.77
 0 -73 3 0.66 0.58
 0 -73 4 0.04 0.73
 0 -73 5 0.81 0.81
 0 -74 5 -0.07 0.78
 1 0 -31 0.94 0.67
 1 0 -29 -7 6.2
 1 0 -29 -0.14 0.61
 1 0 -28 4.49 5.87
 1 0 -28 -0.28 0.6
 1 0 -27 0.3 0.59
 -1 0 27 0.19 0.58
 1 0 -26 4.15 5.12
 1 0 -26 1.63 0.76
 -1 0 26 2.37 0.79
 1 0 -25 -1.71 4.86
 -1 0 25 3.48 1.03
 1 0 -24 -0.2 4.47
 -1 0 24 2.67 0.88
 1 0 -23 0.18 4.13
 -1 0 23 0.87 0.66
 1 0 -22 4.62 3.82
 -1 0 22 0.13 0.59
 1 0 -21 1.96 3.27
 -1 0 21 -0.43 0.57
 1 0 -20 1.65 2.97
 -1 0 20 1.27 0.62
 1 0 -19 -1.75 2.84
 -1 0 19 2.93 0.87
 -1 0 18 17.12 3.73
 1 0 -18 -2.6 4.43
 -1 0 17 12.38 2.8
 1 0 -17 0.82 3.58
 -1 0 16 19.98 4.73
 -1 0 15 8.53 2.08
 -1 0 14 0.77 0.53
 1 0 -14 0.31 1.62
 -1 0 13 14.54 2.92
 1 0 -13 2.32 3.08
 -1 0 12 24.41 4.99
 1 0 -12 11.2 5.04
 1 0 -11 42.58 10.02
 1 0 -10 42.4 9.95
 1 0 -9 65.43 15.92
 -1 0 9 75.83 15.92
 1 0 -9 60.06 15.93
 1 0 -8 180.21 37.19
 -1 0 8 159.71 37.19
 1 0 -8 133.32 37.19
 1 0 -7 10.16 2.45
 -1 0 7 10.94 2.45
 1 0 -7 10.08 2.45
 -1 0 6 2.48 0.6
 1 0 -6 3.47 0.61
 1 0 -6 1.86 0.6
 -1 0 5 69.83 16.68
 1 0 -5 71.19 16.68
 -1 0 5 71.96 16.68
 1 0 -5 72.11 16.68
 1 0 -4 87.92 20.11
 -1 0 4 76.72 20.11
 1 0 -4 93.14 20.11
 -1 0 4 87.17 20.11
 1 0 -3 362.14 75.34
 -1 0 3 376.18 75.35
 1 0 -3 198.62 75.34
 -1 0 3 386.08 75.35
 -1 0 2 98.02 22.35
 1 0 -2 98.87 22.35
 1 0 -2 92.65 22.35
 1 0 -1 2.84 0.95
 -1 0 1 4.68 0.96
 -1 0 0 18.27 3.94
 1 0 0 15.17 3.94
 -1 0 -1 8.93 1.95
 1 0 1 7.19 1.93
 1 0 2 16.22 3.5
 -1 0 -2 13.34 3.49
 -1 0 -3 97.54 21.12
 1 0 3 81.5 21.13
 -1 0 -4 56.76 11.86
 1 0 4 41.79 11.88
 -1 0 -5 172.87 29.99
 1 0 5 88.61 29.97
 1 0 6 29.02 7.26
 -1 0 -7 106.78 18.58
 1 0 7 47.77 18.59
 1 0 8 -1.17 3.63
 -1 0 -8 3.05 3.06
 1 0 9 2.54 4.08
 -1 0 -9 6.52 3.69
 -1 0 -10 21.68 4.99
 1 0 10 1.12 5.31
 -1 0 -11 33.35 8.97
 -1 0 -12 54.23 9.88
 1 0 12 11.67 10.39
 -1 0 -13 14.94 4.84
 1 0 13 -2.25 5.84
 -1 0 -14 1.07 3.89
 1 0 14 1.41 5.16
 -1 0 -15 0.3 3.27
 1 0 16 -0.36 3.97
 1 0 17 -4.24 3.52
 -1 0 -18 -0.55 3.03
 1 0 18 4.16 2.8
 -1 0 -19 4.92 3.29
 1 0 19 7.17 2.74
 -1 0 -20 2.73 3.27
 1 0 20 7.35 2.46
 -1 0 -21 -2.88 3.13
 1 0 21 3.83 1.99
 -1 0 -22 0.97 3.26
 1 0 22 -0.24 1.86
 -1 0 -23 2.24 3.29
 1 0 23 0.22 1.74
 -1 0 -24 1.58 3.22
 1 0 24 0.8 1.58
 -1 0 -25 1.19 3.33
 1 0 25 0.18 1.38
 -1 0 -26 3.67 3.38
 1 0 26 0.11 1.3
 -1 0 -27 1.09 3.44
 1 0 27 -0.05 1.2
 -1 0 -28 3.8 3.68
 1 -1 -31 -0.27 0.58
 1 1 -31 0.08 0.61
 1 1 -30 -0.06 0.63
 1 -1 -29 -1.69 6.23
 1 1 -29 -4.44 6.06
 1 1 -29 0.2 0.61
 1 -1 -29 0.03 0.56
 1 1 -28 2.61 5.88
 1 1 -28 0.37 0.61
 1 -1 -28 0.13 0.57
 -1 -1 27 0.98 0.61
 1 1 -27 -3.18 5.31
 1 -1 -27 0.14 0.56
 1 1 -27 -0.2 0.61
 -1 1 26 1.34 0.61
 -1 -1 26 -0.14 0.64
 1 1 -26 -0.68 5.03
 1 -1 -26 -3.27 5.04
 1 -1 -26 0.13 0.59
 -1 -1 25 1.79 0.67
 -1 1 25 -0.15 0.62
 1 1 -25 0.42 4.74
 1 -1 -25 4.54 4.97
 -1 -1 24 -0.89 0.64
 -1 1 24 0.28 0.59
 1 -1 -24 2.39 4.59
 1 1 -24 6.02 4.56
 -1 1 23 0.15 0.6
 -1 -1 23 0.35 0.62
 1 1 -23 1.78 4.25
 1 -1 -23 -0.55 4.39
 -1 1 22 1.11 0.62
 -1 -1 22 1.06 0.67
 1 1 -22 -3.6 3.88
 1 -1 -22 -4.17 4.04
 -1 1 21 1.99 0.71
 -1 -1 21 1.44 0.71
 1 1 -21 2.39 3.2
 1 -1 -21 -0.91 3.4
 -1 1 20 1.51 0.63
 -1 -1 20 1.27 0.67
 1 1 -20 1.78 2.95
 1 -1 -20 2.22 3.04
 -1 1 19 1.16 0.58
 -1 -1 19 0.46 0.61
 1 1 -19 2.24 2.69
 -1 -1 18 -0.45 0.59
 -1 1 18 0.22 0.52
 1 1 -18 -1.47 2.55
 1 -1 -18 -3.86 2.62
 -1 1 17 -0.07 0.49
 -1 -1 17 -0.71 0.56
 1 -1 -17 0.82 2.24
 -1 -1 16 0.5 0.55
 -1 1 16 0.71 0.51
 -1 1 15 1.17 0.6
 -1 -1 15 1.97 0.65
 1 1 -15 -0.16 2.07
 -1 1 14 2.23 0.68
 -1 -1 14 1.93 0.71
 1 1 -13 0.57 1.24
 -1 1 13 2.46 0.65
 -1 -1 13 2.42 0.68
 1 -1 -12 1.02 0.88
 1 1 -12 -0.23 0.84
 -1 -1 12 1.15 0.45
 -1 1 12 0.94 0.41
 1 -1 -11 -0.27 0.63
 1 1 -11 0.03 0.66
 -1 1 11 0.21 0.28
 1 1 -10 1.86 0.68
 1 -1 -10 2.11 0.67
 1 1 -9 0.45 0.35
 1 -1 -9 0.41 0.35
 1 -1 -9 0.28 0.21
 -1 -1 9 0.44 0.22
 1 1 -8 7.01 1.66
 1 -1 -8 6.82 1.66
 1 1 -8 6.88 1.67
 1 -1 -8 7 1.67
 -1 -1 8 7.49 1.66
 -1 1 8 6.94 1.66
 1 1 -7 2.14 0.62
 1 -1 -7 3.03 0.62
 1 1 -7 2.57 0.63
 1 -1 -7 2.56 0.62
 -1 -1 7 2.45 0.62
 -1 1 7 2.5 0.62
 1 -1 -6 9.37 2.34
 1 1 -6 12.06 2.35
 1 1 -6 9.78 2.34
 1 -1 -6 9.87 2.34
 -1 -1 6 9.86 2.34
 -1 1 6 9.72 2.34
 1 1 -5 5.89 1.37
 1 -1 -5 6.62 1.37
 -1 1 5 5.82 1.37
 -1 -1 5 6.17 1.37
 -1 1 5 5.3 1.37
 -1 -1 5 4.81 1.37
 1 1 -5 5.86 1.37
 1 -1 -5 5.84 1.37
 -1 -1 4 6.62 1.62
 -1 1 4 6 1.62
 1 -1 -4 7.46 1.62
 -1 -1 4 7.63 1.63
 1 1 -4 7.38 1.62
 -1 1 4 7.11 1.62
 1 1 -4 6.05 1.62
 1 -1 -4 7.03 1.62
 1 -1 -3 0.71 0.27
 1 1 -3 0.69 0.25
 -1 1 3 0.9 0.22
 1 -1 -3 0.67 0.22
 -1 1 3 0.81 0.22
 -1 -1 3 0.88 0.22
 -1 -1 3 0.21 0.21
 1 1 -3 0.59 0.21
 1 1 -2 2.2 0.45
 -1 -1 2 1.52 0.45
 1 1 -2 1.82 0.51
 -1 -1 2 2.2 0.47
 -1 1 2 1.11 0.5
 1 -1 -2 1.69 0.53
 1 -1 -1 0.83 0.48
 -1 -1 1 1.27 0.41
 -1 1 1 1.13 0.44
 1 1 -1 1.19 0.45
 -1 -1 0 0.89 0.44
 1 1 0 0.17 0.46
 -1 1 0 -0.01 0.5
 1 -1 0 -0.29 0.48
 1 -1 1 20.93 4.5
 -1 1 -1 17.82 4.5
 1 1 1 17.32 4.5
 -1 -1 -1 20.69 4.52
 -1 -1 -2 0.37 0.64
 1 1 2 1.98 0.61
 -1 1 -2 1.17 0.66
 1 -1 2 0.84 0.67
 -1 -1 -3 4.15 1.06
 1 1 3 3.3 1.08
 1 -1 3 3.46 1.26
 -1 1 -3 3.59 1.15
 1 -1 4 1.4 1.38
 -1 -1 -4 4 1
 -1 1 -4 1.98 1.19
 1 1 4 3.04 1.15
 1 -1 5 0.4 1.78
 1 1 5 2.94 1.38
 -1 1 -5 1.09 1.43
 -1 -1 -5 -0.25 0.97
 1 -1 6 -2.6 2.78
 1 1 6 2.77 2.02
 -1 -1 -6 -1.73 1.43
 -1 1 -6 1.51 1.95
 1 1 7 -1.65 2.81
 1 -1 7 0.66 3.18
 -1 1 -7 -0.79 2.76
 -1 -1 -7 2.11 2.03
 1 -1 8 -2.54 3.72
 1 1 8 1.08 3.21
 -1 1 -8 9.48 3.36
 -1 -1 -8 0.8 2.4
 -1 -1 -9 -3.58 3.17
 1 1 9 0.47 3.81
 -1 1 -9 0.16 3.78
 1 -1 9 5.46 4.19
 -1 -1 -10 -0.15 3.93
 -1 1 -10 11.13 4.34
 1 -1 10 10.17 5.19
 -1 -1 -11 7.04 4.41
 -1 1 -11 0.17 4.38
 -1 -1 -12 0.32 4.24
 -1 1 -12 0.33 4.42
 -1 1 -13 9.02 4.35
 -1 -1 -13 2.53 4.43
 1 -1 13 2.77 5.72
 1 1 13 -3.34 5.57
 -1 -1 -14 1.39 4.02
 -1 1 -14 2.43 4.14
 1 1 14 0.19 5.1
 1 -1 14 -4.18 5.2
 -1 -1 -15 2.11 3.34
 -1 1 -15 -1.91 3.2
 1 -1 15 -0.6 4.41
 1 1 15 1.32 4.29
 -1 1 -16 -0.14 3.02
 1 1 16 -0.18 4
 1 -1 16 -2.61 4.16
 -1 -1 -17 -2.29 3.28
 1 -1 17 1.35 3.3
 1 1 17 -0.88 3.3
 -1 -1 -18 -1.97 3.19
 -1 1 -18 3.42 3.04
 1 1 18 -1.96 2.68
 1 -1 18 -0.25 2.72
 -1 -1 -19 -1.81 3.03
 -1 1 -19 0.4 2.98
 1 -1 19 -1.05 2.27
 1 1 19 1.02 2.17
 -1 1 -20 -1.88 2.84
 1 1 20 -0.36 1.91
 1 -1 20 0.75 1.98
 -1 -1 -20 1.95 3.12
 -1 1 -21 -1.87 2.98
 -1 -1 -21 -2.81 3.19
 1 -1 21 -0.27 2
 1 1 21 -1.43 1.95
 -1 1 -22 -0.68 3.07
 -1 -1 -22 2.69 3.27
 1 -1 22 0.08 1.92
 1 1 22 0.88 1.95
 -1 -1 -23 -2.17 3.34
 -1 1 -23 2.05 3.21
 1 -1 23 0.3 1.78
 1 1 23 0.07 1.7
 -1 -1 -24 0.59 3.41
 -1 1 -24 -1.12 3.13
 1 -1 24 0.07 1.6
 1 1 24 -0.2 1.53
 -1 1 -25 -0.58 3.2
 -1 -1 -25 1.67 3.32
 1 -1 25 0.12 1.38
 1 1 25 -0.12 1.34
 -1 -1 -26 3.09 3.42
 -1 1 -26 1.05 3.36
 1 -1 26 0.52 1.28
 1 1 26 0.22 1.3
 -1 1 -27 0.62 3.53
 -1 -1 -27 -2.03 3.52
 1 -1 27 -0.05 1.19
 -1 -1 -28 3.01 3.55
 -1 1 -28 2.66 3.63
 1 -2 -31 -0.59 0.6
 1 -2 -30 2.07 6.73
 1 2 -30 -0.06 0.64
 1 -2 -29 -3.13 6.28
 1 2 -29 -6.59 6.28
 1 -2 -29 0.66 0.57
 1 2 -29 0.23 0.63
 1 2 -28 -2.84 5.85
 1 -2 -28 0.1 0.55
 1 2 -28 -0.03 0.64
 1 -2 -27 -0.25 5.41
 1 2 -27 0.58 0.64
 1 -2 -27 0.97 0.57
 -1 -2 27 0.03 0.63
 1 -2 -26 -0.47 5.34
 1 2 -26 -0.22 4.93
 1 -2 -26 0.81 0.62
 -1 -2 26 1.66 0.73
 -1 2 26 1.38 0.67
 1 2 -25 0.42 4.72
 1 -2 -25 -2.85 5.1
 1 -2 -25 2.36 0.8
 -1 -2 25 2.48 0.89
 -1 2 25 2.58 0.83
 -1 2 24 1.05 0.67
 -1 -2 24 1.48 0.75
 1 2 -24 4.03 4.53
 1 -2 -24 6.06 4.71
 1 -2 -23 -1.3 4.43
 1 2 -23 -1.59 4.27
 -1 2 23 2.32 0.81
 -1 -2 23 2.48 0.89
 1 -2 -22 2.2 3.97
 1 2 -22 -0.65 3.67
 -1 -2 22 -0.03 0.64
 -1 2 22 0.17 0.55
 1 -2 -21 2.62 3.51
 -1 2 21 -0.51 0.53
 -1 -2 21 0.12 0.58
 1 2 -20 -2.31 2.91
 1 -2 -20 -0.7 2.94
 -1 2 20 1.57 0.64
 -1 -2 20 1.64 0.7
 1 -2 -19 1.26 2.87
 1 2 -19 4.34 2.84
 -1 2 19 4.89 1.12
 -1 -2 19 3.23 1.15
 1 2 -18 1.47 4.07
 1 -2 -18 0.11 4.1
 -1 -2 18 15.33 3.25
 -1 2 18 13.64 3.23
 -1 2 17 11.79 2.91
 -1 -2 17 14 2.94
 -1 2 16 21.42 4.88
 -1 -2 16 21.78 4.9
 -1 2 15 7.61 1.76
 -1 -2 15 7.07 1.79
 1 2 -15 2.88 2.53
 -1 2 14 0.13 0.45
 -1 -2 14 1.03 0.55
 1 -2 -13 1.29 2.05
 1 2 -13 3.02 1.98
 -1 -2 13 8.32 1.7
 -1 2 13 7.21 1.68
 1 2 -12 11.25 3.95
 1 -2 -12 7.58 3.94
 -1 2 12 19.68 3.86
 1 -2 -11 25.07 8.95
 1 2 -11 23.74 8.95
 -1 2 11 48.35 8.92
 1 -2 -10 39.13 11.35
 1 2 -10 39.98 11.35
 1 -2 -10 48.3 11.33
 -1 -2 10 59.62 11.34
 1 -2 -9 38.66 10.27
 1 2 -9 38.37 10.27
 1 -2 -9 44.33 10.26
 -1 -2 9 50.87 10.26
 1 -2 -8 90.18 20.65
 1 2 -8 81.26 20.65
 1 -2 -8 86.53 20.65
 1 2 -8 86.66 20.65
 -1 -2 8 92.35 20.65
 -1 2 8 90.58 20.65
 1 2 -7 1.17 0.4
 1 -2 -7 1.6 0.39
 -1 -2 7 1.62 0.38
 -1 2 7 1.47 0.37
 1 -2 -7 1.42 0.38
 1 2 -7 1.38 0.38
 1 -2 -6 6.75 1.73
 1 2 -6 6.86 1.73
 -1 -2 6 7.76 1.73
 1 -2 -6 7.4 1.73
 -1 2 6 6.9 1.73
 1 2 -6 8.9 1.74
 1 -2 -5 70.98 16.46
 1 2 -5 69.56 16.46
 -1 2 5 75.17 16.46
 -1 -2 5 63.51 16.46
 1 2 -5 72.25 16.46
 1 -2 -5 72.67 16.46
 -1 -2 5 64.05 16.46
 -1 2 5 73.57 16.46
 1 -2 -4 63.09 15.44
 1 2 -4 67.75 15.44
 1 -2 -4 69.63 15.44
 -1 2 4 69.2 15.44
 -1 -2 4 61.23 15.44
 -1 -2 4 93.8 15.45
 -1 2 4 63.24 15.44
 1 2 -4 56.77 15.44
 1 2 -3 44.6 11.18
 -1 2 3 41.16 11.18
 1 -2 -3 49.99 11.18
 -1 -2 3 48.56 11.17
 1 -2 -3 39.11 11.17
 -1 2 3 50.66 11.18
 1 2 -3 57.33 11.18
 -1 -2 3 54.56 11.18
 1 2 -2 2.7 0.6
 -1 -2 2 2.67 0.6
 -1 -2 2 2.52 0.61
 1 2 -2 1.83 0.62
 1 -2 -2 1.88 0.69
 -1 2 2 2.19 0.67
 1 -2 -1 10.93 2.21
 -1 2 1 6.18 2.2
 1 2 -1 9.23 2.18
 -1 -2 1 9.77 2.17
 1 -2 0 9.43 2.84
 -1 2 0 12.68 2.84
 -1 -2 0 13.95 2.83
 1 2 0 11.53 2.83
 1 -2 1 15.63 4.35
 -1 2 -1 16.87 4.35
 -1 -2 -1 22.06 4.37
 1 2 1 20.75 4.37
 -1 -2 -2 68.47 14.68
 -1 2 -2 60.23 14.68
 1 2 2 62.75 14.68
 1 -2 2 58.23 14.68
 -1 2 -3 58.15 13.67
 -1 -2 -3 63.78 13.65
 1 2 3 57.04 13.65
 1 -2 3 48.17 13.69
 -1 -2 -4 43.58 10.94
 1 -2 4 35.99 11.01
 -1 2 -4 61.19 11.01
 1 2 4 48.62 10.95
 -1 -2 -5 88.66 17.21
 1 2 5 54.03 17.23
 1 -2 5 52.86 17.35
 -1 2 -5 89.95 17.33
 1 -2 6 3.59 3.82
 1 2 6 7.33 3.1
 -1 2 -6 8.25 3.42
 -1 -2 -6 14.61 2.82
 1 -2 7 21.8 10.4
 1 2 7 25.2 10.13
 -1 -2 -7 52.89 9.96
 -1 2 -7 52.78 10.35
 -1 -2 -8 18.94 4.4
 -1 2 -8 21.64 5.25
 1 2 8 10.13 4.73
 1 -2 8 7.09 5.56
 -1 -2 -9 2.54 2.89
 -1 2 -9 -4.55 4.06
 1 -2 9 1.76 4.52
 -1 -2 -10 11.2 3.91
 -1 2 -10 9.21 4.47
 -1 -2 -11 31.26 6.15
 -1 2 -11 16.89 6.25
 1 -2 11 10.84 7.13
 1 2 11 10.57 6.38
 -1 -2 -12 39.85 7.67
 -1 2 -12 23.82 7.6
 1 2 12 11.01 8.14
 -1 -2 -13 9.04 4.46
 -1 2 -13 2.6 4.27
 1 2 13 -1.13 5.53
 1 -2 13 5.75 5.92
 -1 -2 -14 3.9 4.43
 -1 2 -14 11.52 4.26
 1 -2 14 13.44 5.77
 -1 2 -15 -5.9 3.2
 1 -2 15 -1.03 4.47
 1 2 15 4.56 4.26
 -1 2 -16 -4.03 3.16
 1 -2 16 -0.37 4.05
 1 2 16 0.52 3.87
 1 -2 17 -8.03 3.57
 -1 -2 -17 1.62 3.33
 1 2 18 -0.48 2.65
 -1 -2 -18 6.94 3.26
 1 -2 19 3.26 2.23
 -1 2 -19 0.54 2.85
 -1 -2 -19 -1.86 3.04
 1 -2 20 3.09 2.15
 1 2 20 3.08 2
 -1 2 -20 0.26 2.92
 -1 -2 -20 0.57 3.21
 1 2 21 0.25 1.84
 1 -2 21 0.09 1.99
 -1 2 -21 1.19 3.01
 -1 -2 -21 -2.02 3.4
 1 -2 22 -0.25 1.97
 1 2 22 0.16 1.83
 -1 2 -22 0.26 3.11
 -1 -2 -22 -0.29 3.44
 1 -2 23 -0.08 1.79
 1 2 23 -0.07 1.67
 -1 -2 -23 -1.94 3.44
 -1 2 -23 -2.42 3.07
 1 -2 24 -0.35 1.66
 1 2 24 -0.13 1.49
 -1 -2 -24 0.46 3.43
 -1 2 -24 -2.47 3.11
 1 2 25 0.17 1.34
 1 -2 25 0.06 1.44
 -1 -2 -25 -0.31 3.38
 -1 2 -25 -3.66 3.23
 1 2 26 0.05 1.19
 1 -2 26 -0.18 1.34
 -1 -2 -26 -5.18 3.44
 -1 2 -26 -0.73 3.14
 1 -2 27 0.33 1.25
 -1 2 -27 -1.21 3.37
 -1 -2 -27 1.74 3.46
 -1 2 -28 0.31 2.84
 -1 -2 -29 -0.16 2.86
 1 -3 -32 0.03 0.59
 1 -3 -31 -0.66 0.57
 1 -3 -30 -2.97 6.58
 1 3 -30 0.58 0.64
 1 -3 -30 0.16 0.56
 1 3 -29 6.25 6.22
 1 3 -29 0.95 0.72
 1 3 -28 -4.34 5.91
 1 -3 -28 3.28 5.96
 1 3 -28 -0.24 0.65
 1 -3 -28 0.43 0.53
 -1 -3 28 -0.34 0.63
 1 -3 -27 -3.35 5.73
 1 3 -27 -4.06 5.3
 1 3 -27 0.69 0.66
 1 -3 -27 0.48 0.52
 -1 -3 27 0.79 0.67
 1 -3 -26 1.68 5.26
 1 3 -26 -3.11 4.88
 1 -3 -26 0.05 0.54
 -1 -3 26 0.37 0.65
 -1 3 26 -0.17 0.56
 1 3 -25 6.79 4.66
 1 -3 -25 1.78 5.02
 1 -3 -25 0.81 0.56
 -1 3 25 0.12 0.57
 -1 -3 25 -0.14 0.67
 1 -3 -24 3.08 4.77
 1 3 -24 -2.28 4.23
 -1 -3 24 -0.38 0.67
 -1 3 24 0.7 0.59
 1 -3 -23 6.78 4.73
 -1 -3 23 0.96 0.8
 -1 3 23 1.87 0.68
 1 3 -23 7.52 4.25
 -1 3 22 3.67 1.02
 -1 -3 22 3.36 1.1
 1 3 -22 4.83 3.82
 1 -3 -22 7.9 4.26
 -1 -3 21 4.07 1.16
 1 -3 -21 4.21 3.48
 1 3 -21 1.48 3.35
 -1 3 20 2.87 0.94
 -1 -3 20 4.05 1.02
 1 -3 -20 4.24 3.15
 -1 3 19 4.55 1.19
 -1 -3 19 4.76 1.26
 1 3 -19 1.98 2.94
 1 -3 -19 3.95 2.97
 -1 3 18 0.11 0.48
 -1 -3 18 1.01 0.65
 1 -3 -18 0.69 2.66
 -1 3 17 0.2 0.48
 -1 -3 17 0.11 0.58
 1 -3 -17 -0.82 2.3
 -1 3 16 4.79 1.16
 -1 -3 16 4.45 1.21
 -1 3 15 11.55 2.72
 -1 -3 15 12.59 2.75
 -1 -3 14 13.31 2.95
 -1 3 14 12.97 2.92
 1 3 -13 3.92 2.27
 1 -3 -13 4.44 2.39
 -1 3 13 8.21 2.03
 -1 -3 13 10.96 2.07
 -1 3 12 3.98 0.9
 1 -3 -12 2.62 1.23
 1 3 -12 1.51 1.2
 -1 3 11 0.37 0.26
 1 -3 -11 0.7 0.66
 1 3 -11 -0.7 0.68
 1 -3 -10 3.43 0.81
 1 -3 -10 2.34 0.9
 1 3 -10 2.81 0.91
 -1 3 10 2.97 0.81
 -1 -3 10 4.46 0.84
 1 -3 -9 9.47 2.2
 -1 -3 9 10.61 2.21
 1 -3 -9 8.49 2.22
 1 3 -9 7.72 2.22
 1 -3 -8 35.51 8.46
 1 3 -8 35.15 8.46
 -1 -3 8 40 8.46
 1 3 -8 32.07 8.47
 1 -3 -8 37.54 8.46
 -1 -3 7 32.85 7.91
 -1 3 7 32.17 7.91
 1 -3 -7 33.37 7.91
 1 3 -7 31.97 7.92
 1 -3 -7 42.67 7.91
 1 3 -7 30.91 7.91
 1 -3 -6 87.91 20.71
 1 -3 -6 91.19 20.71
 -1 -3 6 85.49 20.71
 1 3 -6 93.78 20.71
 -1 3 6 85.85 20.71
 1 3 -6 88.1 20.71
 1 3 -5 114.1 23.83
 1 -3 -5 92.12 23.82
 -1 3 5 116.4 23.83
 1 3 -5 85.63 23.83
 -1 -3 5 98.38 23.83
 1 -3 -5 108.23 23.82
 -1 3 5 104.14 23.82
 1 -3 -4 85.53 19.5
 -1 3 4 73.72 19.5
 1 3 -4 82.43 19.5
 -1 -3 4 91.02 19.5
 1 -3 -4 86.32 19.5
 -1 3 4 88.48 19.5
 -1 -3 4 80.88 19.5
 1 3 -4 82.37 19.5
 1 -3 -3 77.71 18.35
 -1 3 3 79.12 18.34
 1 3 -3 79.13 18.34
 1 -3 -3 82.93 18.34
 -1 -3 3 76.41 18.34
 1 3 -3 74.6 18.34
 -1 -3 3 78.29 18.34
 -1 -3 2 11.67 2.91
 1 3 -2 11.97 2.92
 1 -3 -2 13.22 2.94
 -1 3 2 12.44 2.94
 1 3 -2 12.82 2.91
 -1 -3 2 12.78 2.91
 1 3 -1 38.42 8.96
 1 -3 -1 41.58 8.99
 1 3 -1 36.92 8.97
 -1 -3 1 39.55 8.97
 -1 3 1 34.14 8.98
 -1 3 0 9.8 2.46
 1 -3 0 10.61 2.45
 -1 -3 0 11.13 2.43
 1 3 0 9.25 2.43
 1 3 1 12.84 2.89
 -1 3 -1 11.73 2.88
 1 -3 1 11.28 2.88
 -1 -3 -1 12.46 2.89
 1 -3 2 44.05 9.8
 1 3 2 41.11 9.78
 -1 3 -2 43.82 9.79
 -1 -3 -2 38.58 9.79
 1 -3 3 49.25 13.99
 1 3 3 56.27 13.93
 -1 -3 -3 61.55 13.93
 -1 3 -3 70.6 13.97
 1 -3 4 5.68 1.8
 1 3 4 0.8 0.78
 -1 3 -4 5.78 1.49
 -1 -3 -4 1.02 0.68
 1 3 5 1.6 1.08
 -1 -3 -5 0.58 0.72
 -1 3 -5 1.91 2.11
 1 -3 5 0.89 2.79
 1 3 6 13.82 4.74
 1 -3 6 14.16 5.54
 -1 -3 -6 21.34 4.61
 -1 3 -6 25.63 5.34
 -1 -3 -7 45.54 9.59
 1 3 7 26.88 9.76
 1 -3 7 21.39 10.23
 -1 -3 -8 60.3 9.77
 1 -3 8 4.91 10.46
 -1 3 -8 44.44 10.39
 1 3 8 22.31 9.95
 -1 -3 -9 8.96 3.06
 -1 3 -9 8.26 4.47
 -1 -3 -10 16.92 4.4
 -1 3 -10 10.09 5.26
 -1 -3 -11 -8.76 4.15
 1 3 11 3.74 4.29
 1 -3 11 4.19 5.65
 -1 3 -11 -0.18 4.64
 -1 -3 -12 1.58 4.24
 1 3 12 2.14 4.88
 -1 3 -12 0.87 4.35
 -1 -3 -13 32.07 6.69
 1 3 13 15.56 7.13
 -1 3 -13 12.91 6.66
 -1 -3 -14 5.86 4.19
 1 3 14 8.44 4.71
 1 -3 14 2.23 5.47
 -1 3 -14 -1.9 3.99
 1 -3 15 0.21 4.68
 1 3 15 3.88 4.06
 -1 -3 -16 4.58 3.77
 1 -3 16 6.71 4.43
 1 3 16 4.56 4.01
 -1 3 -16 8.74 3.56
 -1 -3 -17 3.46 3.38
 1 -3 17 -3.99 3.28
 -1 3 -17 2.25 3.16
 -1 -3 -18 -0.89 3.25
 1 3 18 1.67 2.68
 1 -3 18 1.27 2.73
 -1 3 -19 -0.53 2.91
 -1 -3 -19 3.25 3.25
 1 -3 19 2.16 2.32
 1 3 19 -0.1 1.99
 -1 3 -20 1.45 2.83
 -1 -3 -20 0.59 3.25
 1 -3 20 0.1 2.14
 1 3 20 -0.6 1.8
 -1 3 -21 2.11 2.96
 -1 -3 -21 -3.28 3.46
 1 -3 21 0.19 2.17
 1 3 21 2.47 1.82
 -1 3 -22 -1.05 3.08
 -1 -3 -22 0.45 3.61
 1 3 22 0.91 1.8
 1 -3 22 0.09 2.02
 -1 3 -23 3.17 3.02
 1 3 23 0.07 1.62
 1 -3 23 0.15 1.84
 -1 -3 -23 3.22 3.55
 1 -3 24 0.07 1.7
 1 3 24 0.06 1.45
 -1 -3 -24 4.78 3.53
 -1 3 -24 -0.4 2.99
 1 -3 25 -0.06 1.49
 1 3 25 0.17 1.32
 -1 3 -25 1.37 3.08
 -1 -3 -25 3.44 3.41
 1 3 26 -0.05 1.17
 1 -3 26 -1.75 1.34
 -1 -3 -26 1.1 3.47
 -1 3 -26 -0.71 3.13
 1 -3 27 0.22 1.26
 -1 3 -27 -0.15 3.38
 1 -3 28 -0.05 1.18
 -1 -3 -28 -0.63 3.49
 1 -4 -32 -0.47 0.6
 1 -4 -31 9.17 6.33
 1 -4 -31 0.45 0.56
 1 -4 -30 3.79 6.43
 1 4 -30 0.42 0.66
 1 -4 -30 -0.28 0.53
 1 4 -29 -0.03 0.67
 -1 -4 28 0.18 0.64
 1 4 -28 1.26 5.71
 1 -4 -28 4.13 5.95
 1 -4 -28 -0.35 0.51
 1 4 -28 0.3 0.67
 -1 -4 27 0.18 0.66
 1 4 -27 0.24 5.13
 1 -4 -27 1.56 5.77
 1 -4 -27 0.12 0.5
 -1 -4 26 0.77 0.67
 1 -4 -26 0.73 5.39
 1 4 -26 -1.76 4.96
 1 -4 -26 0.39 0.5
 -1 4 25 0.94 0.65
 -1 -4 25 1.75 0.8
 1 -4 -25 5.9 5.28
 1 4 -25 4.68 4.47
 1 -4 -25 1.57 0.61
 1 -4 -24 0.63 5.09
 -1 -4 24 2 0.79
 -1 4 24 1.49 0.65
 1 -4 -24 0.92 0.63
 1 -4 -23 -1.34 4.71
 -1 4 23 1.36 0.68
 -1 -4 23 2.23 0.85
 1 4 -23 6.07 4.12
 -1 -4 22 -0.28 0.72
 -1 4 22 0.88 0.54
 1 -4 -22 3.32 4.21
 1 4 -22 -3.52 3.69
 -1 4 21 0.02 0.48
 -1 -4 21 0.75 0.68
 1 4 -21 1.76 3.15
 1 -4 -21 0.63 3.44
 -1 -4 20 0.56 0.64
 -1 4 20 -0.11 0.46
 1 4 -20 1.08 2.9
 1 -4 -20 0.14 3.07
 -1 4 19 3.69 1
 -1 -4 19 4.09 1.12
 1 -4 -19 1.03 2.87
 1 4 -19 3.33 2.82
 -1 4 18 3.29 1.05
 -1 -4 18 5.43 1.15
 -1 4 17 6.9 1.65
 -1 -4 17 6.87 1.72
 -1 -4 16 8.54 1.95
 1 4 -16 4.18 2.7
 1 -4 -16 1.83 2.77
 -1 4 16 7.98 1.9
 -1 4 15 4.46 1.2
 -1 -4 15 6.28 1.28
 1 -4 -15 1.05 2.42
 1 4 -15 -1.03 2.17
 -1 -4 14 2.04 0.71
 -1 4 14 1.06 0.53
 1 4 -14 2.25 1.6
 -1 4 13 -0.04 0.34
 1 4 -13 0.3 1.11
 -1 4 12 3.49 0.82
 1 -4 -12 2.26 1.19
 1 4 -12 2.24 1.13
 1 -4 -11 2.57 0.72
 -1 -4 11 3.87 0.78
 -1 4 11 3.02 0.72
 1 -4 -11 1.37 0.94
 1 4 -11 2.28 0.97
 1 -4 -10 26.64 7.15
 1 4 -10 25.26 7.16
 1 -4 -10 34.26 7.14
 -1 -4 10 39.64 7.15
 -1 4 10 26.23 7.13
 1 -4 -9 37.78 8.37
 1 4 -9 30.36 8.37
 1 -4 -9 35.47 8.36
 -1 4 9 33.48 8.36
 -1 -4 9 43.22 8.37
 1 4 -8 16.6 4.64
 1 -4 -8 18.79 4.63
 -1 -4 8 21.75 4.63
 1 -4 -8 20.67 4.63
 1 -4 -7 2.94 0.71
 1 4 -7 3.71 0.73
 1 -4 -7 2.87 0.7
 1 4 -7 2.76 0.72
 -1 -4 7 2.75 0.71
 1 -4 -6 0.36 0.16
 1 4 -6 0.49 0.19
 -1 -4 6 0.46 0.18
 -1 4 6 0.52 0.15
 1 -4 -6 0.37 0.15
 1 4 -6 0.28 0.18
 1 -4 -5 1.06 0.3
 -1 -4 5 1.04 0.31
 1 4 -5 0.87 0.31
 1 -4 -5 1.32 0.3
 -1 4 5 1.21 0.3
 1 4 -5 1.74 0.38
 -1 4 5 1.3 0.32
 -1 -4 4 5.96 1.66
 1 -4 -4 7.78 1.67
 1 4 -4 6.13 1.66
 -1 -4 4 6.69 1.66
 1 -4 -4 8.71 1.66
 -1 4 4 7.09 1.66
 1 4 -4 7.28 1.66
 -1 4 4 6.84 1.66
 -1 -4 3 23.13 6.09
 1 -4 -3 25.08 6.09
 1 4 -3 22.31 6.09
 -1 4 3 31.44 6.09
 1 -4 -3 28.97 6.1
 1 4 -3 29.99 6.09
 -1 -4 3 26.68 6.09
 -1 -4 2 21.74 5.27
 1 4 -2 23.38 5.27
 -1 -4 2 19.95 5.27
 1 4 -2 23.35 5.27
 -1 4 2 30.18 5.29
 1 -4 -2 23.94 5.3
 1 -4 -1 55.25 11.32
 -1 -4 1 45.6 11.3
 -1 4 1 54.22 11.32
 1 4 -1 49.12 11.3
 1 4 -1 44.95 11.3
 -1 4 0 -0.6 0.52
 1 -4 0 -0.47 0.51
 -1 -4 0 0.45 0.36
 1 4 0 0.64 0.41
 -1 -4 -1 40.63 9.35
 1 4 1 39.84 9.36
 -1 4 -1 41.03 9.36
 1 -4 1 37.46 9.36
 -1 4 -2 0.07 0.79
 1 -4 2 0.45 0.95
 1 4 2 -0.58 0.57
 -1 -4 -2 1.27 0.64
 1 -4 3 15.12 3.67
 1 4 3 12.45 3.44
 -1 -4 -3 15.15 3.46
 -1 4 -3 20.3 3.61
 1 4 4 12 3.05
 -1 -4 -4 12.48 3.03
 -1 4 -4 18.47 3.48
 1 -4 4 13.67 3.63
 -1 -4 -5 11.84 2.73
 -1 4 -5 14.31 3.44
 1 4 5 9.53 2.82
 1 -4 5 11.79 3.96
 -1 -4 -6 2.96 1.07
 -1 4 -6 4.94 3.02
 1 4 6 2.66 1.49
 1 -4 6 1.9 3.39
 -1 -4 -7 3.52 1.34
 1 4 7 0.79 2.04
 -1 4 -7 -2.9 3.79
 1 -4 7 5.89 4.37
 -1 -4 -8 6.72 2.26
 -1 4 -8 6.82 4.56
 1 -4 8 2.06 5.22
 -1 -4 -9 0.19 2.27
 -1 4 -9 2.33 4.66
 1 -4 9 -7.95 5.33
 -1 -4 -10 3.26 3.07
 1 4 10 -6.65 3.78
 -1 4 -10 5.45 4.74
 1 -4 10 6.48 5.82
 -1 -4 -11 14.9 4.3
 -1 4 -11 7.56 5.07
 1 4 11 1.13 4.62
 1 -4 11 2.45 6.52
 -1 -4 -12 6.21 4.2
 -1 4 -12 7.39 4.66
 1 4 12 -0.68 4.79
 1 -4 12 -0.49 6.11
 -1 -4 -13 16.31 4.97
 -1 4 -13 4.83 4.79
 1 4 13 3.47 5.34
 -1 4 -14 0.64 3.87
 1 4 14 6.73 4.55
 -1 4 -15 1.21 3.34
 1 4 15 1.36 4.03
 1 -4 15 4.31 4.69
 -1 -4 -16 3.62 3.75
 1 4 16 4.08 3.81
 -1 4 -16 3.64 3.1
 -1 4 -17 -1.82 3.04
 1 4 17 -7.49 3.43
 1 -4 17 1.83 3.34
 1 4 18 -1.62 2.56
 1 -4 18 -0.5 2.68
 -1 -4 -18 -3.53 3.47
 1 -4 19 0.11 2.25
 1 4 19 3.37 2.07
 -1 -4 -19 -0.31 3.37
 1 -4 20 -0.6 2.12
 1 4 20 1.82 1.82
 -1 4 -20 1.98 2.86
 -1 -4 -20 -2.75 3.38
 1 -4 21 -0.1 2.08
 1 4 21 2.4 1.83
 -1 4 -21 0.65 2.98
 -1 -4 -21 -1.07 3.63
 1 -4 22 0.09 2.06
 1 4 22 2.2 1.81
 -1 4 -22 -0.78 3.06
 -1 -4 -22 3.25 3.68
 1 -4 23 -0.08 1.88
 1 4 23 -0.33 1.56
 -1 4 -23 -2.1 3.05
 -1 -4 -23 -5.28 3.64
 1 -4 24 0.29 1.72
 1 4 24 -2.35 1.51
 -1 4 -24 -3.72 3.01
 -1 -4 -24 -0.93 3.53
 1 -4 25 0.07 1.51
 1 4 25 0.33 1.3
 -1 4 -25 2.98 3.01
 -1 -4 -25 -3.91 3.42
 1 -4 26 0.12 1.38
 -1 4 -26 2.37 3.06
 1 -4 27 -0.34 1.28
 -1 4 -27 3.03 3.31
 -1 -4 -27 3.91 3.47
 1 -4 28 0.43 1.2
 -1 -4 -28 3.43 3.54
 1 -5 -32 0.37 0.61
 1 -5 -31 1.62 6.15
 1 -5 -31 0.16 0.55
 1 -5 -30 1.24 0.62
 1 5 -29 0.63 0.73
 1 5 -28 4.25 5.63
 1 -5 -28 -4.44 6.1
 1 -5 -28 -0.22 0.48
 1 5 -28 -0.37 0.68
 -1 -5 28 0.21 0.66
 1 -5 -27 -5.02 5.75
 1 5 -27 3.04 5.15
 1 -5 -27 1.23 0.57
 -1 -5 27 1.37 0.74
 1 -5 -26 -3.97 5.62
 1 5 -26 -1.96 4.83
 1 -5 -26 0.14 0.48
 -1 -5 26 0.12 0.69
 1 -5 -25 -0.12 0.49
 -1 -5 25 0.46 0.68
 -1 5 25 -0.32 0.54
 -1 -5 24 0.16 0.74
 -1 5 24 -0.02 0.53
 1 -5 -24 0.56 0.51
 1 -5 -24 2.98 5.04
 1 5 -24 -4.66 4.34
 1 -5 -23 0.59 4.94
 1 5 -23 3.79 4.03
 -1 -5 23 3.07 0.98
 -1 5 23 2.28 0.82
 1 -5 -22 0.18 4.45
 -1 5 22 3.7 1.17
 -1 -5 22 6.45 1.31
 1 5 -22 -0.95 3.75
 -1 5 21 6.98 1.86
 -1 -5 21 9.66 1.96
 1 -5 -21 7.58 4.09
 1 5 -21 -0.15 3.63
 -1 -5 20 5.6 1.22
 -1 5 20 3.78 1.09
 1 -5 -20 0.87 3.3
 1 5 -20 -0.27 3.02
 -1 -5 19 3.15 0.99
 -1 5 19 3.11 0.84
 1 -5 -19 -0.13 2.95
 1 5 -19 -0.62 2.75
 -1 -5 18 1.61 0.78
 -1 5 18 1.43 0.56
 1 -5 -18 3.85 2.76
 -1 -5 17 3.34 0.82
 -1 5 17 1.54 0.64
 1 5 -17 2.59 2.28
 1 -5 -17 0.62 2.42
 -1 5 16 8.36 2.01
 -1 -5 16 9.62 2.08
 1 -5 -16 1.65 2.99
 1 5 -16 2.98 2.83
 -1 5 15 18.32 4.34
 -1 -5 15 24.53 4.38
 1 -5 -15 -1.14 4.79
 1 5 -15 1.11 4.67
 -1 -5 14 35.53 7
 -1 5 14 29.9 6.97
 1 5 -13 7.86 4.62
 -1 5 13 20.63 4.48
 1 -5 -12 3.91 2.01
 1 5 -12 3.03 1.94
 -1 5 12 7.42 1.78
 -1 5 11 0.17 0.23
 -1 -5 11 -0.27 0.39
 1 -5 -11 0.19 0.23
 1 5 -11 -0.29 0.71
 1 -5 -11 -0.47 0.67
 1 -5 -10 5.52 1.21
 1 5 -10 4.59 1.3
 1 -5 -10 3.14 1.29
 -1 -5 10 5.64 1.24
 -1 5 10 4.84 1.21
 -1 5 9 26.19 6.67
 -1 -5 9 33.25 6.68
 1 -5 -9 30.06 6.67
 1 -5 -9 29.72 6.68
 1 5 -9 23.17 6.69
 -1 -5 8 38.05 9.45
 1 -5 -8 64.57 9.46
 1 5 -8 27.82 9.45
 1 -5 -8 38.23 9.45
 1 5 -7 87.89 19.7
 1 5 -7 80.05 19.7
 1 -5 -7 88.43 19.7
 -1 -5 7 87.86 19.7
 1 -5 -7 79.65 19.69
 -1 5 6 153.99 34.61
 1 5 -6 167.91 34.61
 1 5 -6 112.6 34.61
 -1 5 6 153.41 34.61
 1 -5 -6 143.37 34.61
 -1 -5 6 154.81 34.61
 1 -5 -6 147.18 34.61
 1 -5 -5 87.86 19.04
 -1 5 5 75.58 19.03
 1 -5 -5 78.58 19.04
 -1 5 5 83.5 19.04
 1 5 -5 98.75 19.04
 -1 -5 5 77.23 19.04
 1 5 -5 78.52 19.04
 1 -5 -4 39.88 8.48
 -1 5 4 37.39 8.47
 1 -5 -4 38.73 8.47
 -1 -5 4 35.15 8.48
 1 5 -4 36.15 8.48
 -1 -5 4 29.52 8.48
 1 5 -4 37.12 8.47
 -1 -5 3 10.13 2.83
 1 5 -3 12.48 2.83
 -1 5 3 12.21 2.84
 1 5 -3 13.05 2.83
 1 -5 -3 11.82 2.86
 -1 -5 3 12.64 2.83
 1 5 -2 158.32 36.42
 -1 -5 2 153.7 36.42
 1 -5 -2 99.54 36.43
 1 5 -2 158.13 36.42
 -1 -5 2 165.97 36.42
 -1 5 2 180.07 36.43
 -1 -5 1 11.75 2.84
 -1 5 1 7.61 2.9
 1 -5 -1 11.87 2.88
 -1 -5 1 12.32 2.83
 1 5 -1 12.94 2.83
 1 5 -1 11.36 2.84
 1 5 0 356.3 83.71
 1 -5 0 317.78 83.72
 -1 5 0 350.14 83.72
 -1 -5 0 395.38 83.71
 -1 -5 -1 65.48 15.04
 1 5 1 59.89 15.04
 1 -5 1 59.28 15.06
 -1 5 -1 72.87 15.05
 -1 -5 -2 56.72 13.63
 1 5 2 55 13.63
 -1 5 -2 71.51 13.66
 1 -5 2 53.23 13.68
 1 5 3 92.72 22.68
 1 -5 3 86.72 22.76
 -1 5 -3 133.45 22.75
 -1 -5 -3 94.49 22.69
 -1 5 -4 26.33 4.93
 1 5 4 18.78 4.54
 -1 -5 -4 19.05 4.54
 1 -5 4 16.14 5.14
 1 5 5 8.96 2.67
 -1 -5 -5 11.96 2.62
 1 -5 5 6.78 4.32
 -1 5 -5 12.43 3.77
 1 5 6 10.87 3.66
 1 -5 6 5.47 5.25
 -1 -5 -6 16.22 3.54
 -1 5 -7 90.36 21.41
 1 5 7 59.05 20.96
 1 -5 7 38.32 21.44
 -1 -5 -7 109.63 20.9
 -1 5 -8 66.87 19.12
 1 -5 8 27.74 19.16
 -1 -5 -8 86.99 18.48
 -1 5 -9 36.63 14.17
 1 -5 9 7.82 14.3
 -1 -5 -10 38.74 6.17
 -1 5 -10 27.01 7.43
 1 5 10 2.66 6.41
 1 -5 10 11.2 8.43
 -1 -5 -11 5.47 3.43
 1 5 11 3.22 4.2
 -1 -5 -12 -5.07 3.91
 1 -5 12 3.04 6.43
 1 5 12 -3.08 4.54
 1 5 13 -3.65 4.72
 -1 5 -14 -1.29 3.9
 1 5 14 2.65 4.21
 -1 -5 -15 11.36 4.25
 -1 5 -15 -1.24 3.46
 1 -5 15 6.98 4.72
 1 5 15 4.74 3.81
 -1 -5 -16 17.41 4.24
 1 5 16 4.41 4.24
 1 -5 16 9.43 4.47
 -1 5 -16 3.52 3.65
 -1 -5 -17 0.96 3.63
 1 -5 17 3.31 3.28
 1 5 17 1.81 3.13
 -1 5 -17 -0.43 3.19
 -1 -5 -18 2.7 3.57
 1 -5 18 5.66 2.88
 1 5 18 -0.23 2.58
 -1 5 -18 1.11 3.13
 1 -5 19 3.12 2.41
 1 5 19 0.75 2.02
 -1 -5 -19 3.46 3.54
 -1 5 -20 2.5 2.86
 1 -5 20 -1.22 2.13
 -1 -5 -20 5.02 3.59
 -1 5 -21 -2.84 2.98
 1 -5 21 0.2 2.22
 1 5 21 0.15 1.79
 -1 -5 -21 -2.65 3.61
 -1 5 -22 2.21 3.11
 1 5 22 2.13 1.74
 1 -5 22 0.09 2.06
 -1 -5 -22 -2.17 3.92
 -1 5 -23 1.04 3.04
 1 5 23 0.06 1.56
 1 -5 23 -0.4 1.89
 -1 -5 -23 0.78 3.58
 -1 5 -24 0.52 3
 1 -5 24 -0.15 1.68
 1 5 24 -0.06 1.41
 -1 -5 -24 1.7 3.61
 -1 5 -25 -2.27 2.91
 1 5 25 -0.16 1.28
 1 -5 25 0.14 1.49
 -1 -5 -26 0.93 3.38
 -1 5 -26 1.64 2.97
 1 -5 26 0.31 1.37
 -1 -5 -27 -3.07 3.45
 -1 5 -27 2.26 3.26
 1 -5 27 -0.17 1.29
 -1 -5 -28 1.07 3.39
 1 -5 28 -0.22 1.23
 1 -6 -32 0.15 0.63
 1 -6 -31 2.56 5.83
 1 -6 -31 0.39 0.55
 1 -6 -30 2.97 5.93
 1 -6 -30 0.1 0.52
 -1 -6 29 -1.31 0.68
 1 -6 -29 1.15 6.47
 1 -6 -29 0.34 0.49
 1 6 -29 1.31 0.71
 -1 -6 28 0.34 0.71
 1 6 -28 0.5 5.54
 1 6 -28 0.13 0.7
 -1 -6 27 -1.06 0.69
 1 6 -27 -2.77 5.01
 1 -6 -27 -0.07 0.48
 -1 -6 26 -0.31 0.71
 1 -6 -26 -0.37 0.5
 1 6 -26 3.87 4.74
 1 -6 -26 0.5 5.56
 -1 -6 25 0.85 0.71
 -1 6 25 0.11 0.51
 1 6 -25 4.99 4.54
 1 -6 -25 -0.21 0.48
 1 -6 -25 1.18 5.39
 -1 6 24 0.09 0.54
 -1 -6 24 -0.42 0.75
 1 6 -24 0.92 4.09
 1 -6 -24 -0.11 0.49
 -1 6 23 0.13 0.52
 -1 -6 23 0.69 0.77
 1 6 -23 0.85 4
 1 -6 -23 0.04 0.5
 -1 -6 22 0.9 0.73
 -1 6 22 0.28 0.5
 1 6 -22 3.31 3.7
 -1 6 21 0.25 0.46
 -1 -6 21 -0.67 0.73
 1 6 -21 -1.02 3.1
 1 -6 -21 0.99 3.77
 -1 6 20 0.3 0.43
 -1 -6 20 -0.2 0.68
 1 -6 -20 -1.33 3.24
 1 6 -20 -4.56 2.93
 -1 -6 19 0.3 0.71
 -1 6 19 -0.59 0.43
 1 -6 -19 0.4 2.96
 -1 6 18 0.45 0.42
 -1 -6 18 0.1 0.69
 1 -6 -18 1.77 2.75
 -1 6 17 0.63 0.41
 -1 -6 17 0.25 0.67
 1 6 -17 0.31 2.13
 1 -6 -17 -3.04 2.46
 -1 6 16 0.61 0.42
 -1 -6 16 1.96 0.69
 1 -6 -16 -0.28 2.15
 1 6 -16 1.4 1.97
 -1 -6 15 3.21 0.81
 -1 6 15 1.92 0.61
 1 6 -15 -0.85 1.86
 1 -6 -15 0.08 2.15
 -1 6 14 0.73 0.42
 1 -6 -14 0.63 2.06
 1 6 -14 1.69 1.48
 -1 6 13 0.55 0.34
 1 6 -13 -0.26 1.11
 -1 6 12 -0.01 0.26
 -1 -6 12 0.06 0.48
 1 6 -12 -0.1 0.84
 -1 6 11 1.67 0.48
 -1 -6 11 2.6 0.62
 1 -6 -11 1.56 0.8
 1 6 -11 1.18 0.8
 1 -6 -11 1.79 0.47
 -1 6 10 1.03 0.32
 -1 -6 10 1.6 0.42
 1 -6 -10 1.13 0.32
 1 6 -10 -0.07 0.59
 1 -6 -10 1.49 0.55
 1 -6 -9 5.14 1.02
 1 6 -9 3.51 1.08
 1 -6 -9 3.89 1.05
 -1 6 9 3.43 1.02
 -1 -6 9 5.19 1.05
 -1 -6 8 3.74 0.79
 1 -6 -8 3.07 0.76
 -1 6 8 2.93 0.76
 1 -6 -8 3.58 0.78
 1 6 -8 3.08 0.81
 1 6 -7 1.44 0.36
 1 -6 -7 1.29 0.32
 1 -6 -7 1.4 0.34
 1 6 -7 0.8 0.38
 -1 -6 7 1.27 0.36
 1 -6 -6 2.17 0.55
 -1 -6 6 2.24 0.56
 1 6 -6 1.96 0.57
 1 6 -6 2.76 0.56
 1 -6 -6 2.29 0.55
 -1 6 5 1.17 0.28
 1 -6 -5 1.2 0.28
 -1 -6 5 1.2 0.29
 1 -6 -5 1.43 0.3
 1 6 -5 1.3 0.3
 -1 6 5 0.85 0.27
 1 6 -5 0.66 0.3
 -1 -6 4 33.84 9.22
 1 6 -4 37.95 9.22
 -1 6 4 43.33 9.22
 1 -6 -4 41.81 9.23
 1 6 -4 37.64 9.22
 1 -6 -4 42.6 9.22
 -1 -6 4 37.68 9.22
 -1 -6 3 3.68 0.58
 1 6 -3 1.87 0.53
 -1 6 3 2.4 0.59
 -1 -6 3 1.93 0.53
 1 6 -3 2.36 0.54
 1 -6 -3 2.26 0.65
 -1 6 2 2.61 0.63
 1 -6 -2 0.92 0.66
 -1 -6 2 1.69 0.41
 1 6 -2 1.81 0.43
 -1 -6 2 1.73 0.42
 1 6 -2 1.45 0.41
 1 6 -1 21.15 4.89
 -1 -6 1 23.36 4.89
 1 -6 -1 18.71 4.92
 -1 -6 1 21.25 4.89
 1 6 -1 19.03 4.89
 -1 6 1 18.82 4.93
 1 6 0 12.43 2.75
 -1 -6 0 12.09 2.73
 -1 6 0 9.58 2.79
 1 -6 0 10.64 2.79
 1 6 0 11.49 2.72
 -1 -6 -1 2.52 0.67
 -1 6 -1 1.96 0.94
 1 -6 1 1.53 1.05
 1 6 1 2.16 0.71
 -1 -6 -2 20.27 4.62
 1 -6 2 17.93 4.8
 1 6 2 18.42 4.63
 -1 6 -2 21.5 4.73
 1 6 3 0.65 0.53
 -1 -6 -3 1.26 0.6
 1 -6 3 1.64 1.91
 -1 6 -3 1.69 1.46
 1 -6 4 3.87 2.96
 1 6 4 0.59 0.58
 -1 -6 -4 1.13 0.57
 -1 6 -4 2.49 2.41
 -1 6 -5 4.93 3.36
 1 -6 5 6.64 3.99
 -1 -6 -5 2.31 0.77
 1 6 5 2.22 0.89
 -1 6 -6 3.5 4.03
 1 -6 6 2.63 4.25
 -1 -6 -6 2.57 0.89
 1 6 6 3.39 1.28
 -1 -6 -7 -0.25 0.81
 -1 6 -7 -0.62 4.88
 1 -6 7 5.97 5.36
 -1 -6 -8 9.83 2.47
 -1 6 -8 8.58 5.55
 1 -6 8 -3.45 6.23
 -1 -6 -9 -0.06 1.52
 1 6 9 2.88 2.88
 1 -6 9 4.99 5.86
 -1 -6 -10 1.1 2.2
 1 6 10 -5.83 3.63
 -1 6 -10 -4.1 5.21
 1 -6 10 -1.08 6.46
 -1 -6 -11 2.17 3.03
 -1 6 -11 1.85 5.2
 1 -6 11 -4.58 7.1
 1 6 11 -1.9 3.91
 -1 6 -12 -5.93 4.95
 1 -6 12 -5.27 6.47
 1 6 12 1.7 4.46
 -1 6 -13 -2.33 4.83
 1 6 13 -9.39 4.61
 1 -6 13 -4.09 6.56
 -1 6 -14 11.86 4.34
 1 6 14 5.89 4.69
 -1 -6 -15 4.16 3.84
 1 6 15 2.98 3.8
 -1 -6 -16 1.93 3.7
 1 6 16 0.15 3.41
 1 -6 16 0.36 3.87
 -1 6 -16 -3.27 3.42
 -1 -6 -17 2.4 3.6
 1 -6 17 1.84 3.39
 1 6 17 -2.07 3.25
 -1 6 -17 -0.43 3.01
 -1 -6 -18 1.59 3.58
 1 -6 18 2.17 2.72
 1 6 18 -0.78 2.56
 -1 6 -18 0.14 3.1
 1 6 19 1.89 1.97
 1 -6 19 1.01 2.36
 -1 -6 -19 0.16 3.48
 1 6 20 -0.78 1.8
 1 -6 20 -5.62 2.31
 -1 -6 -20 -4.24 3.54
 -1 6 -21 0.39 2.99
 1 6 21 -0.87 1.73
 1 -6 21 -4.56 2.27
 -1 -6 -21 4.04 3.78
 -1 6 -22 5.82 3.04
 1 6 22 0.41 1.7
 1 -6 22 0.09 2.15
 -1 -6 -22 4.96 3.77
 -1 6 -23 4.78 2.92
 1 6 23 0.37 1.5
 1 -6 23 -0.81 1.93
 -1 6 -24 -2.07 2.92
 1 -6 24 -0.15 1.76
 1 6 24 -0.11 1.33
 -1 -6 -24 -1.22 3.49
 -1 6 -25 -1.18 2.91
 -1 -6 -25 1.36 3.38
 1 -6 25 0.14 1.6
 1 6 25 -0.1 1.17
 -1 -6 -26 -0.3 3.29
 -1 6 -26 -2.29 2.91
 1 -6 26 -0.19 1.38
 -1 -6 -27 -5.09 3.32
 -1 6 -27 0.28 2.47
 1 -6 27 -0.06 1.31
 1 -6 28 0.06 1.25
 -1 -6 -29 1.78 3.4
 -1 -6 -30 0.74 2.87
 1 -7 -33 0.6 0.87
 1 -7 -32 -1.61 4.85
 1 -7 -32 0.26 0.68
 1 -7 -31 0.24 5.3
 1 -7 -31 -0.44 0.57
 1 -7 -30 2.35 5.67
 1 -7 -30 -0.02 0.5
 1 -7 -29 0.67 0.51
 1 7 -29 0.52 0.74
 -1 -7 29 0.22 0.7
 1 7 -28 0.95 0.77
 -1 -7 28 1.15 0.74
 1 7 -27 4.35 4.98
 1 -7 -27 0.54 5.95
 1 -7 -27 1.5 0.59
 -1 -7 27 1.27 0.79
 1 -7 -26 4.85 5.78
 1 7 -26 4.47 4.64
 1 -7 -26 -0.09 0.46
 -1 -7 26 -0.1 0.71
 -1 -7 25 -0.45 0.75
 1 7 -25 1.58 4.25
 -1 -7 24 1.41 0.8
 -1 7 24 0.55 0.55
 1 7 -24 2.75 4.12
 1 -7 -24 2.22 5.22
 1 -7 -24 0.75 0.51
 -1 7 23 1.67 0.64
 -1 -7 23 1.06 0.89
 1 7 -23 0.17 4.02
 1 -7 -23 -0.41 5.09
 1 -7 -23 1.88 0.62
 -1 7 22 3.62 1.11
 -1 -7 22 6.17 1.29
 1 7 -22 1.57 3.83
 1 -7 -22 4.23 1.11
 -1 -7 21 10.4 1.98
 -1 7 21 6.9 1.87
 1 -7 -21 4.88 4.29
 -1 7 20 4.19 1.16
 -1 -7 20 5.9 1.32
 1 -7 -20 2.73 3.49
 1 7 -20 1.6 3.08
 -1 -7 19 3.5 1.05
 -1 7 19 2.95 0.83
 -1 7 18 0.52 0.42
 -1 -7 18 0.91 0.73
 1 7 -18 -0.23 2.45
 1 -7 -18 -1.8 2.81
 -1 -7 17 6.53 1.28
 -1 7 17 4 1.11
 -1 -7 16 23.38 3.78
 -1 7 16 14.99 3.71
 1 -7 -16 -1.4 4.29
 1 7 -16 0.75 4.2
 -1 7 15 13.36 3.36
 -1 -7 15 20.63 3.42
 1 -7 -15 -1.3 3.94
 1 7 -15 6.16 3.78
 1 7 -14 3.35 5.08
 1 -7 -14 2.96 5.26
 -1 -7 13 42.87 7.49
 -1 7 13 31.48 7.45
 -1 7 12 14.32 3.69
 1 7 -12 6.91 3.79
 -1 7 11 5.06 1.17
 1 7 -11 2.58 1.36
 1 -7 -11 2.8 1.34
 1 -7 -11 4.49 1.17
 -1 7 10 0.46 0.19
 1 -7 -10 0.4 0.19
 1 -7 -10 -0.16 0.5
 1 7 -10 0.23 0.52
 -1 -7 10 0.29 0.35
 1 -7 -9 25.84 6.53
 1 7 -9 24.44 6.54
 -1 7 9 24.12 6.51
 -1 -7 9 25.12 6.52
 1 -7 -9 48.52 6.53
 -1 7 8 29.21 7.44
 -1 -7 8 36.21 7.45
 1 -7 -8 31.74 7.44
 1 -7 -8 35.87 7.44
 1 7 -8 28.51 7.45
 1 7 -7 62.86 15.14
 1 7 -7 63.35 15.15
 1 -7 -7 67.48 15.14
 -1 -7 7 66.8 15.14
 1 -7 -7 62.87 15.14
 1 -7 -6 85.84 18.94
 1 7 -6 80.24 18.95
 -1 -7 6 77.07 18.95
 1 -7 -6 81.93 18.94
 1 7 -6 75.74 18.95
 1 -7 -5 9.94 2.79
 -1 7 5 11.35 2.78
 -1 7 5 12.45 2.78
 1 -7 -5 13.08 2.78
 1 7 -5 11.15 2.79
 -1 -7 5 12.95 2.79
 1 7 -5 10.83 2.79
 -1 -7 4 6.32 1.5
 1 7 -4 5.05 1.5
 1 7 -4 6.96 1.5
 -1 7 4 6.93 1.5
 -1 -7 4 5.93 1.5
 1 -7 -4 6.76 1.5
 1 -7 -4 6.44 1.52
 1 7 -3 22.78 5.28
 -1 -7 3 21.71 5.28
 1 -7 -3 17.74 5.31
 -1 7 3 25.03 5.3
 1 7 -3 20.35 5.28
 -1 -7 3 26.35 5.28
 -1 -7 2 14.05 2.76
 1 7 -2 12.24 2.76
 -1 7 2 14.16 2.82
 1 7 -2 8.97 2.76
 -1 -7 2 11.49 2.76
 1 -7 -2 14.29 2.81
 -1 -7 1 30.82 6.97
 1 7 -1 30.13 6.97
 -1 -7 1 26.69 6.97
 1 7 -1 31.62 6.97
 1 -7 -1 30 6.99
 -1 7 1 29.83 7
 1 -7 0 171.97 41.84
 -1 7 0 192.67 41.84
 1 7 0 161.42 41.82
 1 7 0 191.3 41.83
 -1 -7 0 196.62 41.83
 1 7 1 205.16 47.06
 -1 7 -1 211.27 47.08
 1 -7 1 170.79 47.09
 -1 -7 -1 202.13 47.06
 1 7 2 34.24 7.85
 -1 -7 -2 33.51 7.85
 1 -7 2 30.22 8.05
 -1 7 -2 31.45 7.95
 1 7 3 31.35 8.11
 1 -7 3 23.48 8.6
 -1 7 -3 41.91 8.36
 -1 -7 -3 38.54 8.12
 1 7 4 8.08 2.19
 -1 -7 -4 9.88 2.2
 1 -7 4 10.66 4.27
 -1 7 -4 14.6 3.42
 1 7 5 9.63 2.64
 -1 -7 -5 11.64 2.62
 1 -7 5 9.65 5.01
 -1 7 -5 20.6 4.6
 -1 -7 -6 35.75 8.37
 -1 7 -6 43.16 9.48
 1 -7 6 19.7 9.78
 -1 -7 -7 73.4 16.8
 -1 7 -7 72.86 17.74
 1 -7 7 27.57 17.72
 -1 -7 -8 68.23 13.63
 -1 7 -8 57.77 14.99
 1 7 8 30.7 13.79
 1 -7 8 25.8 14.98
 1 -7 9 7.88 10.78
 -1 7 -9 18.87 10.63
 1 7 9 17.2 9.3
 1 -7 10 11.67 11.96
 -1 7 -10 5.4 11.06
 1 7 10 14.97 10.36
 1 -7 11 2.53 7.26
 1 7 11 -1.25 4.14
 -1 7 -11 9.14 5.32
 -1 -7 -11 11.89 3.15
 1 7 12 4.29 4.33
 1 -7 12 14.21 7.2
 -1 7 -12 1.16 5.17
 1 -7 13 6.82 6.99
 1 7 13 -1.52 4.35
 -1 7 -13 -8.47 4.73
 1 7 14 1.53 4.09
 -1 7 -14 0.51 3.95
 1 7 15 3.62 4.22
 -1 7 -15 7.17 4.08
 1 -7 16 4.08 3.86
 -1 -7 -16 1.55 3.67
 -1 7 -16 2.78 3.46
 1 7 17 2.13 3.04
 -1 -7 -17 1.56 3.55
 1 -7 17 3.64 3.34
 -1 7 -18 -0.14 3.14
 1 7 18 0.64 2.49
 -1 -7 -18 -2.18 3.46
 1 7 19 2.26 1.88
 1 -7 19 -1.6 2.38
 -1 -7 -19 -0.31 3.42
 -1 7 -19 -3.29 2.89
 -1 -7 -20 3.69 3.43
 1 7 20 2.1 1.8
 1 -7 20 1.27 2.32
 1 -7 21 -0.1 2.27
 1 7 21 1.76 1.66
 -1 7 -21 0.13 3.02
 1 7 22 3.92 1.75
 1 -7 22 3.58 2.23
 -1 -7 -22 -2.57 3.73
 -1 7 -22 1.16 3.12
 1 -7 23 0.08 2.04
 1 7 23 4.27 1.59
 -1 -7 -23 -0.75 3.6
 -1 7 -23 2.19 3
 1 7 24 -0.05 1.31
 1 -7 24 0.38 1.81
 -1 -7 -24 3.15 3.47
 -1 7 -24 -0.39 2.92
 1 -7 25 -0.07 1.54
 -1 -7 -25 -5.15 3.37
 -1 7 -25 2.5 2.95
 1 -7 26 0.19 1.39
 -1 -7 -26 -3.23 3.23
 -1 7 -26 2.82 2.88
 -1 -7 -27 0.15 3.16
 1 -7 27 -0.06 1.33
 1 -7 28 0.73 1.29
 -1 -7 -29 -0.14 3.14
 -1 -7 -30 3 3.3
 1 -8 -33 -0.41 0.73
 1 -8 -32 0.45 0.78
 1 -8 -32 0.87 4.83
 1 -8 -31 0.09 0.57
 1 -8 -31 -1.86 5.1
 1 -8 -30 0.08 0.52
 1 -8 -30 0.74 5.49
 1 8 -29 0.1 0.72
 1 -8 -29 0.48 0.47
 -1 -8 29 0.7 0.74
 1 -8 -29 -2.87 5.76
 1 8 -28 1.27 0.78
 -1 -8 28 0.59 0.77
 1 -8 -27 0.29 0.45
 -1 -8 27 -0.2 0.7
 1 8 -27 2.49 4.9
 1 -8 -27 3.51 6.13
 1 -8 -26 0.6 0.46
 -1 -8 26 0.76 0.74
 1 -8 -26 3.09 5.78
 1 8 -26 -4.22 4.69
 1 -8 -25 0.5 0.47
 -1 -8 25 0.77 0.77
 1 8 -25 1.18 4.34
 1 -8 -25 3.4 5.61
 1 -8 -24 0.89 0.47
 -1 8 24 0.95 0.54
 -1 -8 24 -0.45 0.82
 1 8 -24 -2.55 4.15
 1 -8 -24 -1.59 5.4
 1 -8 -23 0.56 0.47
 -1 -8 23 0.88 0.83
 -1 8 23 -0.12 0.49
 1 8 -23 -1.35 3.88
 1 -8 -23 -2.72 5.24
 1 -8 -22 0.1 0.45
 -1 8 22 -0.43 0.48
 -1 -8 22 -0.5 0.81
 1 8 -22 -2.34 3.59
 1 -8 -22 -3.82 4.67
 1 -8 -21 0.04 0.41
 -1 8 21 -0.17 0.42
 -1 -8 21 -0.29 0.75
 1 8 -21 2.02 3.12
 1 -8 -21 -3.11 4
 1 -8 -20 2.64 3.38
 1 -8 -20 0.55 0.41
 -1 -8 20 1.04 0.77
 -1 8 20 0.55 0.44
 1 -8 -19 -1.94 3.14
 -1 -8 19 1.39 0.76
 -1 8 19 0.57 0.42
 -1 8 18 4.53 1.23
 -1 -8 18 7.11 1.4
 1 -8 -17 -0.65 2.67
 1 8 -17 -2.08 2.3
 -1 8 17 2.53 0.72
 -1 -8 17 3.67 0.96
 1 8 -16 2.35 1.99
 1 -8 -16 0.38 2.24
 -1 -8 16 1.41 0.77
 -1 8 16 1.6 0.5
 1 8 -15 0.24 1.69
 1 -8 -15 -1.15 2.09
 1 -8 -15 0.21 0.31
 -1 8 15 0.63 0.34
 1 8 -14 1.3 1.73
 1 -8 -14 1.06 2.14
 1 -8 -14 4.59 0.93
 -1 8 14 3 0.93
 1 8 -13 2.28 1.42
 1 -8 -13 3.99 0.93
 1 -8 -13 1.47 1.97
 -1 -8 13 4.58 1.08
 -1 8 13 3.41 0.93
 1 8 -12 5.11 2.58
 -1 8 12 9.63 2.41
 1 8 -11 2.52 1.42
 -1 -8 11 7.28 1.3
 -1 8 11 4.88 1.24
 1 -8 -10 0.73 0.59
 1 8 -10 0.72 0.64
 1 -8 -10 1.68 0.37
 -1 8 10 1.04 0.36
 -1 -8 10 1.92 0.48
 -1 8 9 3.13 0.85
 1 -8 -9 3.56 0.85
 -1 -8 9 4.91 0.89
 1 8 -9 3.04 0.94
 1 -8 -9 4.12 0.91
 -1 8 8 20.81 4.85
 1 -8 -8 21.58 4.86
 1 8 -8 15.86 4.87
 1 -8 -8 20.14 4.85
 -1 -8 8 24.92 4.87
 1 -8 -7 1.77 0.45
 1 -8 -7 1.81 0.46
 -1 -8 7 2.33 0.48
 1 8 -7 1.88 0.51
 -1 8 7 1.83 0.45
 1 8 -7 1.62 0.48
 1 -8 -6 10.94 2.53
 1 8 -6 11.58 2.54
 1 8 -6 10.44 2.54
 1 -8 -6 10.47 2.53
 -1 -8 6 10.82 2.54
 1 -8 -5 2.91 0.73
 1 8 -5 3.58 0.75
 1 8 -5 3.4 0.75
 -1 -8 5 2.84 0.74
 1 -8 -5 3.22 0.77
 -1 8 4 1.71 0.42
 1 8 -4 1.8 0.43
 1 -8 -4 1.49 0.5
 1 8 -4 1.43 0.41
 1 -8 -4 1.78 0.4
 -1 -8 4 1.44 0.41
 1 8 -3 72.07 18.85
 -1 8 3 81.81 18.85
 1 -8 -3 82.46 18.86
 -1 -8 3 87.29 18.85
 -1 -8 3 80.91 18.85
 1 8 -3 81.53 18.85
 -1 8 2 5.69 1.43
 1 8 -2 5.63 1.34
 -1 -8 2 6.16 1.34
 1 -8 -2 5.2 1.4
 1 8 -2 4.74 1.34
 -1 -8 2 6.31 1.34
 1 8 -1 30.77 6.33
 -1 -8 1 28.39 6.32
 -1 -8 1 25.68 6.32
 1 8 -1 23.35 6.32
 -1 8 1 33.33 6.35
 1 -8 -1 28.61 6.35
 1 -8 0 3.33 1.43
 -1 8 0 5.73 1.28
 1 8 0 4.76 1.17
 -1 -8 0 5.52 1.14
 1 8 0 4.27 1.14
 1 -8 1 3.93 1.66
 -1 8 -1 6.85 1.36
 1 8 1 4.23 1.07
 -1 -8 -1 3.92 1.04
 1 8 2 41.93 10.77
 -1 -8 -2 48.6 10.77
 1 -8 2 33.05 11.03
 -1 8 -2 56.25 10.89
 -1 -8 -3 55.72 12.65
 -1 8 -3 65.49 12.86
 1 8 3 50.95 12.65
 1 -8 3 53.96 13.14
 1 -8 4 25.81 7.35
 -1 8 -4 30.86 6.66
 1 8 4 24.92 5.96
 -1 -8 -4 25.53 5.98
 1 -8 5 51.66 17.29
 -1 8 -5 79.09 17.12
 -1 -8 -5 75.46 16.47
 1 8 5 65.52 16.47
 -1 -8 -6 5.64 1.42
 1 -8 6 9.51 5.94
 -1 8 -6 -1.8 4.9
 -1 -8 -7 0.2 0.67
 -1 8 -7 4.75 6.29
 1 -8 7 -1.09 5.93
 -1 -8 -8 1.3 0.85
 1 8 8 -1.77 2.05
 -1 8 -8 3.22 6.53
 -1 -8 -9 3.88 1.39
 -1 8 -9 2.27 6.08
 1 8 9 2.48 2.78
 -1 -8 -10 10.67 2.72
 1 8 10 3.59 4.02
 -1 8 -10 8.11 6.06
 1 -8 10 8.98 7.46
 -1 -8 -11 11.25 2.86
 -1 8 -11 -0.64 5.67
 1 -8 11 -0.59 7.59
 1 8 11 2.65 4.11
 -1 8 -12 4.3 4.94
 1 8 12 -3.67 4.05
 1 -8 12 11.61 7.13
 -1 8 -13 3.45 4.86
 1 8 13 2.77 4.17
 -1 -8 -14 0.13 3.27
 -1 8 -14 3.25 4.06
 1 -8 14 -7.77 5.71
 1 8 14 6.15 3.83
 -1 -8 -15 -5.3 3.27
 -1 8 -15 -0.33 3.49
 1 8 15 4.91 3.31
 -1 -8 -16 -3.03 3.42
 -1 8 -16 7.08 3.45
 -1 -8 -17 2.97 3.52
 -1 8 -17 -3.46 3.28
 1 8 17 -1.41 2.89
 1 -8 17 0.45 3.12
 1 -8 18 -3.39 2.66
 1 8 18 -1.14 2.35
 1 -8 19 4.7 2.59
 1 8 19 3.18 1.99
 -1 8 -19 2.89 3.02
 -1 -8 -19 3.3 3.38
 1 8 20 3.55 1.72
 1 -8 20 0.43 2.32
 -1 -8 -20 -0.15 3.33
 1 8 21 0.07 1.59
 1 -8 21 0.4 2.23
 -1 8 -21 1.33 3.03
 -1 -8 -21 0.89 3.64
 1 8 22 -0.44 1.5
 1 -8 22 -0.09 2.07
 -1 8 -22 -2.85 3.06
 -1 -8 -22 2.95 3.57
 1 -8 23 0.5 1.96
 1 8 23 -0.52 1.36
 -1 8 -23 4.04 3.04
 -1 -8 -23 0.15 3.38
 1 -8 24 -0.08 1.8
 1 8 24 0.05 1.25
 -1 8 -24 -4.57 2.97
 -1 -8 -24 2.86 3.32
 1 -8 25 0.14 1.63
 -1 8 -25 2.1 2.9
 -1 -8 -25 2.14 3.29
 1 -8 26 -0.13 1.51
 -1 8 -26 4.12 3
 -1 -8 -26 0.42 3.09
 1 -8 27 -0.12 1.32
 -1 -8 -27 0.85 3.1
 -1 -8 -29 4.7 3.31
 -1 -8 -30 3.91 3.17
 1 -9 -33 0.06 0.64
 1 -9 -32 -0.21 4.57
 1 -9 -32 0.38 0.78
 1 -9 -31 5.42 4.76
 1 -9 -31 0.22 0.61
 1 -9 -30 0.46 5.04
 1 -9 -30 0.49 0.53
 1 -9 -29 1 5.52
 1 -9 -29 1.28 0.56
 1 -9 -28 -2.33 5.77
 1 -9 -28 0.66 0.47
 -1 -9 28 0.64 0.76
 1 9 -27 4.03 4.98
 -1 -9 27 0.2 0.73
 1 9 -26 3.13 4.58
 1 -9 -26 0.26 5.85
 1 -9 -26 0.06 0.44
 -1 -9 26 0.44 0.75
 -1 -9 25 0.52 0.8
 1 -9 -25 0.53 0.45
 1 -9 -25 1.23 5.63
 1 9 -25 0.39 4.27
 -1 -9 24 0.57 0.87
 1 -9 -24 0.74 0.46
 1 9 -24 -0.72 4.14
 1 -9 -24 -3.23 5.55
 -1 -9 23 0.91 0.87
 -1 9 23 0.43 0.5
 1 -9 -23 -1.5 5.31
 1 9 -23 -2.01 3.86
 -1 -9 22 2.91 1.08
 -1 9 22 2.75 0.8
 1 -9 -22 2.88 0.79
 1 -9 -22 -1.96 4.85
 1 9 -22 -4.35 3.66
 1 -9 -21 3.78 1.07
 -1 9 21 3.51 1.08
 1 -9 -20 1.44 3.68
 1 -9 -20 2.65 0.8
 -1 9 20 3.09 0.82
 -1 -9 20 4.15 1.08
 1 9 -19 1.47 2.66
 1 -9 -19 1.72 0.58
 -1 -9 19 3.56 0.93
 -1 9 19 1.87 0.61
 1 -9 -18 1.64 2.94
 1 9 -18 -1.13 2.42
 1 -9 -18 0.1 0.35
 -1 9 18 0.13 0.36
 -1 -9 18 0.11 0.74
 1 9 -17 -0.83 2.26
 1 -9 -17 -0.22 2.69
 -1 -9 17 1.92 0.78
 -1 9 17 1.33 0.46
 1 -9 -17 1.04 0.45
 1 -9 -16 12.74 3.08
 1 9 -16 1.04 3.61
 1 -9 -16 0.39 3.89
 -1 9 16 12.42 3.09
 -1 -9 16 20.73 3.18
 1 -9 -15 11.27 2.43
 1 -9 -15 3.9 3.26
 1 9 -15 2.6 2.97
 -1 9 15 9.81 2.43
 1 9 -14 -0.18 3.18
 1 -9 -14 12.22 2.87
 1 -9 -14 1.92 3.55
 -1 9 14 11.58 2.87
 -1 -9 14 19.93 2.96
 1 9 -13 2.17 2.95
 1 -9 -13 11.99 2.76
 1 -9 -13 -0.12 3.26
 -1 9 13 11.77 2.76
 -1 -9 13 16.74 2.84
 1 9 -12 7.94 5.29
 -1 9 12 23.27 5.21
 -1 -9 12 33.49 5.25
 1 -9 -12 2.56 5.35
 1 -9 -12 22.1 5.21
 -1 9 11 2.47 0.64
 -1 -9 11 3.17 0.78
 1 9 -11 2.25 0.96
 -1 9 10 1.66 0.52
 1 -9 -10 2.58 0.55
 1 -9 -10 1.7 0.73
 1 9 -10 0.94 0.76
 -1 -9 10 3.57 0.62
 1 -9 -9 3 0.62
 -1 9 9 2.24 0.62
 1 9 -9 1.57 0.73
 1 -9 -9 2.13 0.69
 -1 -9 9 2.93 0.68
 -1 9 8 16.59 4.53
 -1 -9 8 23.23 4.55
 1 -9 -8 23.08 4.54
 1 9 -8 16.96 4.55
 1 -9 -8 19.9 4.53
 -1 9 7 11.19 2.66
 1 -9 -7 11.73 2.66
 -1 -9 7 12.94 2.67
 1 -9 -7 11.86 2.66
 1 9 -7 9.63 2.67
 1 9 -7 9.5 2.67
 -1 9 6 28.24 6.37
 1 -9 -6 24.27 6.38
 -1 -9 6 27.08 6.38
 1 -9 -6 29.23 6.37
 1 9 -6 24.04 6.38
 1 9 -6 26.82 6.38
 1 -9 -5 21.63 5.03
 1 9 -5 20.95 5.03
 -1 -9 5 20.42 5.03
 1 9 -5 22.5 5.03
 1 -9 -5 21.71 5.04
 1 -9 -4 4.12 1.03
 -1 -9 4 3.99 1.04
 1 9 -4 4.09 1.04
 1 -9 -4 4.37 1.09
 1 -9 -3 3.05 0.7
 -1 -9 3 2.33 0.57
 -1 9 3 2.27 0.65
 1 9 -3 2.53 0.57
 -1 -9 3 2 0.57
 1 9 -3 2.42 0.57
 -1 9 2 3.8 1.11
 1 9 -2 4.34 1.01
 1 -9 -2 4.97 1.09
 1 9 -2 3.96 1.01
 -1 -9 2 4.41 1.01
 -1 -9 2 4.32 1.01
 1 9 -1 103.64 24.8
 -1 9 1 111.79 24.82
 1 -9 -1 97.91 24.82
 -1 -9 1 107.13 24.8
 1 9 -1 104.49 24.8
 -1 -9 1 108.39 24.8
 -1 9 0 117.87 23.89
 -1 -9 0 104.32 23.87
 1 9 0 106.98 23.87
 1 9 0 90.53 23.87
 -1 -9 0 106.89 23.87
 1 -9 0 104.64 23.92
 -1 -9 -1 265.25 57.8
 -1 9 -1 307.58 57.84
 1 -9 1 257.8 57.87
 1 9 1 229.07 57.8
 1 9 1 238.6 57.8
 -1 -9 -2 51.19 11.89
 1 9 2 48.16 11.9
 1 -9 2 54.76 12.37
 -1 9 -2 64.69 12.05
 -1 -9 -3 12.47 2.81
 1 9 3 10.82 2.83
 1 -9 3 21.94 5.2
 -1 9 -3 11.56 3.61
 1 9 4 1.65 0.59
 -1 -9 -4 1.26 0.66
 1 -9 4 4.66 4.84
 -1 9 -4 2.98 3.33
 -1 -9 -5 0.32 0.53
 1 -9 5 -6.71 5.63
 -1 9 -5 1.22 4.62
 1 -9 6 55.09 21.54
 -1 -9 -6 86.8 20.2
 -1 9 -7 27.84 8.97
 1 -9 7 14.81 8.71
 1 9 7 15.97 5.56
 -1 -9 -7 25.72 5.46
 1 -9 8 8.21 11.14
 1 9 8 19.52 8.74
 -1 9 -8 39.76 10.9
 -1 -9 -8 41.11 8.57
 1 -9 9 2.23 11.15
 -1 9 -9 31.49 10.25
 1 9 9 10.02 8.53
 -1 -9 -9 40.65 8.18
 1 -9 10 -0.63 8.35
 1 9 10 5.02 4.76
 -1 9 -10 0.72 7.05
 -1 -9 -10 18.51 3.8
 1 -9 11 5.76 7.3
 1 9 11 -2.4 3.8
 -1 9 -11 0.65 5.64
 1 -9 12 7.29 7.5
 1 9 12 6.48 4.19
 -1 9 -12 -0.4 5.18
 1 -9 13 -5.5 7.01
 1 9 13 8.92 4.51
 -1 9 -13 4.24 4.84
 -1 -9 -13 9.63 3.4
 1 -9 14 0.5 5.72
 1 9 14 -1.96 3.9
 -1 9 -14 -0.52 4.03
 -1 -9 -14 14.69 3.16
 1 9 15 2.49 3.29
 -1 -9 -15 8.03 3.08
 -1 9 -15 0.33 3.48
 -1 -9 -16 0.66 3.11
 -1 9 -16 -1.74 3.41
 -1 9 -17 -1.23 3.33
 1 9 17 -3.91 2.96
 -1 -9 -17 2.35 3.29
 -1 9 -18 -3.4 3.15
 1 9 18 0.6 2.28
 -1 -9 -18 2.11 3.12
 1 -9 18 3.06 2.74
 1 -9 19 2.9 2.43
 1 9 19 -0.97 1.75
 -1 -9 -19 -2.13 3.02
 -1 9 -19 -1.26 2.83
 -1 -9 -20 3.23 3.16
 1 -9 20 1.76 2.29
 1 9 20 0.35 1.57
 -1 -9 -21 -2.25 3.41
 1 -9 21 -1.53 2.27
 1 9 22 2.87 1.58
 1 -9 22 0.18 2.21
 -1 -9 -22 -0.42 3.44
 -1 9 -22 3.07 3.18
 1 -9 23 0.08 1.94
 1 9 23 1.89 1.39
 -1 -9 -23 1.25 3.25
 -1 9 -23 -2.1 2.93
 1 -9 24 1.08 1.83
 1 9 24 0.25 1.21
 -1 -9 -24 0.96 3.14
 -1 9 -24 0.39 2.98
 1 -9 25 0.64 1.6
 -1 -9 -25 -3.67 3.09
 -1 9 -25 2.1 2.96
 1 -9 26 -0.2 1.44
 -1 -9 -26 1.9 3.03
 -1 9 -26 0.66 2.93
 1 -9 27 -0.49 1.35
 -1 -9 -28 2.37 3.02
 -1 -9 -29 2.6 2.88
 -1 -9 -30 1.65 2.89
 1 -10 -34 0.75 0.59
 1 -10 -33 -0.08 0.56
 1 -10 -33 1.11 3.4
 1 -10 -32 0.53 0.7
 1 -10 -32 2.14 4.28
 1 -10 -31 -2.86 4.4
 1 -10 -31 -0.4 0.89
 1 -10 -30 1.31 4.72
 1 -10 -30 0.06 0.59
 1 -10 -29 3.99 5.21
 1 -10 -29 0.07 0.47
 1 -10 -28 0.43 0.44
 -1 -10 28 0.14 0.75
 1 10 -27 -2.44 4.93
 -1 -10 27 0.89 0.77
 1 -10 -26 1.04 0.48
 -1 -10 26 1.07 0.8
 1 10 -26 0.21 4.5
 1 -10 -26 5.19 5.72
 1 -10 -25 1.28 0.53
 1 10 -25 -1.73 4.25
 -1 -10 25 1.14 0.88
 1 -10 -24 0.5 0.46
 1 10 -24 2.86 4.05
 -1 -10 24 2.05 0.89
 1 -10 -24 -0.47 5.7
 1 -10 -23 0.06 0.41
 1 10 -23 -2.99 3.86
 -1 10 23 0.79 0.47
 -1 -10 23 0.37 0.86
 1 -10 -23 -0.44 5.45
 1 -10 -22 0.34 0.41
 1 10 -22 1.85 3.61
 -1 10 22 -0.6 0.45
 -1 -10 22 0.42 0.84
 1 -10 -21 0.04 0.39
 -1 -10 21 0.92 0.84
 -1 10 21 0.44 0.41
 1 -10 -20 0.09 0.35
 -1 -10 20 1.07 0.79
 -1 10 20 0.37 0.39
 -1 10 19 5.71 1.51
 1 -10 -19 5.91 1.51
 1 10 -19 1.1 2.96
 -1 10 18 9.77 2.48
 -1 -10 18 18.7 2.62
 1 -10 -18 9.82 2.47
 1 -10 -18 0.52 3.86
 1 10 -18 0.23 3.5
 -1 10 17 7.49 1.8
 1 -10 -17 7.17 1.8
 -1 -10 17 10.49 1.96
 1 10 -17 0.63 2.82
 1 -10 -17 6.05 3.31
 -1 10 16 9.93 2.39
 1 10 -16 0.09 3.05
 1 -10 -16 1.58 3.36
 1 -10 -16 10.81 2.39
 1 -10 -15 2.98 0.67
 1 10 -15 2.07 1.8
 -1 10 15 2.27 0.67
 1 -10 -14 3.59 0.74
 -1 -10 14 5.61 0.98
 -1 10 14 1.86 0.74
 1 -10 -14 -0.29 2.24
 1 -10 -13 13.34 2.92
 1 10 -13 3.29 3.13
 1 -10 -13 1.27 3.44
 -1 -10 13 17.33 3
 -1 10 13 11.58 2.92
 1 -10 -12 16.09 3.42
 1 -10 -12 1.82 3.7
 1 10 -12 5.35 3.54
 -1 10 12 13.18 3.42
 -1 -10 12 22.61 3.49
 1 10 -11 9.39 4.47
 -1 10 11 17.49 4.4
 -1 -10 10 27.07 4.29
 1 10 -10 14.95 4.31
 -1 10 10 16.75 4.26
 -1 -10 9 21.05 4.01
 1 10 -9 11.7 4.02
 1 -10 -9 17.32 4.01
 1 -10 -9 17.35 3.99
 -1 10 9 16.6 3.99
 -1 -10 8 16.43 3.67
 1 -10 -8 15.18 3.66
 -1 10 8 15.63 3.66
 1 -10 -8 17.37 3.66
 1 10 -8 12.19 3.68
 -1 10 7 0.14 0.13
 1 -10 -7 0.18 0.16
 -1 -10 7 -0.02 0.21
 1 -10 -7 0.1 0.13
 1 10 -7 0.06 0.27
 1 -10 -6 6.01 1.69
 1 10 -6 6.99 1.7
 1 -10 -6 7.06 1.68
 -1 -10 6 6.91 1.69
 -1 10 6 7.61 1.68
 1 10 -6 7.43 1.69
 1 10 -5 45.54 10.17
 -1 -10 5 40.88 10.17
 1 10 -5 42.93 10.17
 1 -10 -5 38.68 10.17
 1 -10 -5 45.02 10.16
 1 -10 -4 90.39 19.08
 1 10 -4 100.75 19.07
 1 10 -4 70.47 19.07
 -1 -10 4 77.1 19.07
 1 -10 -3 46.4 9.8
 1 10 -3 41.27 9.79
 -1 10 3 48.03 9.8
 -1 -10 3 42.14 9.79
 -1 -10 3 37 9.79
 1 10 -3 43.5 9.79
 1 10 -2 6.91 1.9
 -1 -10 2 9.07 1.9
 1 10 -2 8.36 1.9
 -1 -10 2 8.23 1.9
 1 -10 -2 8.28 1.96
 -1 10 2 8.56 1.96
 -1 10 1 44.22 9.6
 -1 -10 1 39.84 9.58
 1 10 -1 38.47 9.58
 1 -10 -1 38.95 9.63
 1 10 -1 41.5 9.58
 -1 -10 1 43.33 9.58
 -1 10 0 0.37 0.67
 -1 -10 0 0.08 0.14
 1 10 0 0.28 0.15
 1 10 0 0.49 0.23
 -1 -10 0 0.15 0.14
 1 -10 1 18.24 3.89
 -1 -10 -1 13.05 3.01
 -1 10 -1 13.04 3.23
 1 10 1 13.06 3
 1 10 1 11.27 3.02
 1 -10 2 53.16 11.6
 -1 -10 -2 45 10.89
 1 10 2 46.78 10.89
 -1 10 -2 63.48 11.08
 1 10 3 159.75 38.52
 -1 -10 -3 168.1 38.51
 -1 10 -3 173.39 38.68
 1 -10 3 144.44 38.92
 -1 -10 -4 113.76 24.94
 1 10 4 100.28 24.93
 -1 10 -4 122.08 25.43
 1 -10 4 98.58 25.78
 -1 -10 -5 96.43 22.43
 1 -10 5 64.78 23.48
 -1 10 -5 98.34 23.2
 -1 10 -6 4.58 7.43
 -1 -10 -6 10.68 2.58
 1 -10 6 14.99 7.89
 -1 -10 -7 6.65 1.73
 1 10 7 7.31 2.05
 1 10 8 1 1.94
 -1 10 -8 -2.15 6.85
 -1 -10 -8 5.31 1.28
 -1 10 -9 6.43 6.74
 1 10 9 3.75 2.64
 1 -10 9 -4.36 8.16
 -1 -10 -9 1.56 0.96
 1 -10 10 26.1 9.13
 1 10 10 3.48 4.74
 -1 10 -10 3.5 7.22
 -1 -10 -10 17.58 3.81
 1 -10 11 12.87 8.09
 -1 10 -11 4.5 5.72
 1 10 11 0.97 3.74
 1 -10 12 5.96 7.47
 1 10 12 2.45 4
 -1 10 -12 -1.43 5.18
 1 10 13 3.2 5.04
 1 -10 13 10.08 7.68
 -1 -10 -13 17.28 3.93
 1 -10 14 6.5 5.32
 1 10 14 -3.22 3.62
 -1 10 -14 6.67 3.93
 -1 -10 -14 11.09 2.97
 1 10 15 -0.4 2.95
 1 -10 15 -1.64 4
 -1 10 -15 -4.82 3.47
 -1 -10 -15 3.38 2.67
 1 10 16 -7.38 3.18
 -1 10 -16 -1.11 3.43
 -1 -10 -16 -2.59 3
 1 10 17 -6.04 3.08
 -1 -10 -17 -3.97 3.06
 -1 10 -17 -1.08 3.45
 -1 10 -18 4.08 3.18
 1 10 18 0.86 2.14
 -1 -10 -18 3.32 2.95
 1 -10 18 -1.28 2.71
 1 10 19 1.16 1.82
 -1 -10 -19 3.02 3.06
 -1 10 -19 -3.22 3.21
 1 10 20 5.45 1.86
 1 -10 20 5.56 2.62
 -1 -10 -20 5.12 3.29
 -1 10 -20 -2.23 3.15
 -1 -10 -21 0.66 3.33
 1 10 21 -1.72 1.57
 1 -10 21 0.1 2.28
 1 -10 22 0.18 2.1
 1 10 22 -0.53 1.47
 -1 -10 -22 2.76 3.2
 -1 10 -22 -0.14 3.11
 1 -10 23 1.02 1.99
 1 10 23 -0.05 1.29
 -1 -10 -23 1.05 3.11
 -1 10 -23 -1.46 3.02
 1 -10 24 0.54 1.74
 -1 -10 -24 -0.65 3.02
 -1 10 -24 -2.23 2.94
 1 -10 25 0.36 1.61
 -1 -10 -25 -5.2 2.97
 -1 10 -25 -1.58 2.97
 1 -10 26 0.59 1.47
 -1 -10 -26 -2.3 2.79
 -1 10 -26 0.13 2.14
 1 -10 27 1.17 1.4
 -1 -10 -28 3.07 2.85
 -1 -10 -29 -3.37 2.76
 -1 -10 -30 -1.66 2.7
 -1 -10 -31 0.82 2.61
 1 -11 -33 3.5 4.01
 1 -11 -33 0.16 0.54
 1 -11 -32 -1.27 3.99
 1 -11 -32 -0.56 0.58
 1 -11 -31 1.53 4.12
 1 -11 -31 -0.25 0.63
 1 -11 -30 6.92 4.49
 1 -11 -30 0.1 0.66
 1 -11 -29 -2.15 4.71
 1 -11 -29 0.55 0.51
 1 -11 -28 3.48 5.09
 -1 -11 28 -0.45 0.77
 1 -11 -28 -0.05 0.44
 -1 -11 27 0.03 0.75
 1 -11 -26 0.59 0.43
 1 -11 -26 -3.6 5.88
 1 11 -26 -1.02 4.51
 -1 -11 26 0.35 0.79
 1 -11 -25 -0.1 0.41
 1 -11 -25 2.24 5.9
 1 11 -25 3.62 4.34
 -1 -11 25 0.22 0.81
 1 -11 -24 0.37 0.41
 1 11 -24 -3.19 4.02
 -1 -11 24 -0.26 0.85
 1 -11 -23 0.09 0.42
 1 -11 -23 3.57 5.5
 1 11 -23 3.8 3.88
 -1 -11 23 -0.23 0.88
 -1 11 23 0.17 0.46
 1 -11 -22 0.78 0.43
 1 -11 -22 0.62 5.15
 1 11 -22 1.07 3.65
 -1 -11 22 -0.62 0.89
 -1 11 22 0.11 0.44
 -1 11 21 0.64 0.46
 -1 -11 21 1.06 0.87
 1 -11 -21 1.17 0.45
 1 -11 -20 0.35 0.35
 1 -11 -20 -1.88 4.01
 1 11 -20 -0.13 2.86
 -1 11 20 0.68 0.39
 -1 -11 20 0.71 0.84
 1 -11 -19 0.5 0.33
 1 -11 -19 -1.69 3.64
 1 11 -19 -1.23 2.55
 -1 -11 19 0.54 0.8
 -1 11 19 0.05 0.35
 1 -11 -18 0.75 0.36
 1 11 -18 1.14 2.48
 -1 -11 18 0.11 0.79
 -1 11 18 0.44 0.36
 1 -11 -17 0.26 0.33
 1 -11 -17 0.59 3.01
 1 11 -17 1.15 2.28
 -1 11 17 0.78 0.34
 1 -11 -16 2.2 0.56
 1 11 -16 1.24 2
 1 -11 -16 2.45 2.6
 -1 11 16 1.86 0.57
 -1 11 15 7.01 1.84
 -1 -11 15 13.33 1.98
 1 -11 -15 1.48 2.91
 1 11 -15 -0.56 2.49
 1 -11 -15 7.98 1.84
 1 11 -14 1.46 1.6
 -1 11 14 2.17 0.71
 1 -11 -14 3.3 0.71
 1 -11 -14 1.91 2.24
 -1 -11 14 3.9 0.96
 1 11 -13 0.88 1.16
 -1 11 13 0.24 0.26
 1 -11 -13 0.15 0.26
 1 -11 -13 -0.55 1.9
 -1 -11 13 0.08 0.62
 -1 -11 12 11.94 2.25
 -1 11 12 7.71 2.17
 1 -11 -12 1.83 2.66
 1 -11 -12 11.22 2.18
 1 11 -12 4.84 2.36
 1 -11 -11 0.13 0.22
 -1 11 11 0.17 0.2
 1 -11 -11 -1.18 0.96
 1 11 -11 0.03 0.79
 -1 -11 11 -0.35 0.49
 -1 11 10 -0.05 0.17
 1 11 -10 0.08 0.64
 -1 -11 10 0.75 0.39
 1 -11 -9 0.19 0.13
 -1 -11 9 0.11 0.29
 1 11 -9 -0.27 0.46
 -1 11 9 0.05 0.15
 -1 11 8 9.15 2.2
 1 11 -8 8.16 2.24
 1 -11 -8 10.04 2.21
 1 -11 -8 9.52 2.2
 -1 -11 8 9.48 2.22
 1 11 -7 3.08 1
 -1 11 7 3.89 0.96
 1 -11 -7 4.58 0.96
 -1 -11 7 3.6 0.98
 1 -11 -7 4.15 0.97
 1 11 -6 10.01 2.53
 -1 11 6 10.49 2.52
 1 -11 -6 10.75 2.52
 -1 -11 6 12.02 2.53
 1 -11 -6 10.69 2.53
 1 11 -6 10.96 2.53
 1 11 -5 6.32 1.66
 -1 11 5 6.96 1.65
 1 -11 -5 6.04 1.69
 1 11 -5 6.35 1.67
 1 -11 -5 7.75 1.65
 -1 -11 5 6.67 1.66
 -1 -11 4 13.88 3.36
 1 11 -4 12.27 3.36
 1 -11 -4 13.86 3.38
 1 11 -4 17.73 3.36
 -1 -11 3 0.81 0.39
 -1 -11 3 1.8 0.39
 1 -11 -3 1.49 0.53
 1 11 -3 1.88 0.39
 1 11 -3 1.66 0.39
 1 11 -2 1.37 0.31
 -1 -11 2 1.43 0.32
 -1 11 2 1.21 0.52
 1 -11 -2 0.62 0.61
 -1 -11 2 1.21 0.31
 1 11 -2 0.86 0.31
 -1 -11 1 27.46 6.46
 1 11 -1 28.34 6.46
 1 11 -1 27.35 6.46
 -1 -11 1 26.65 6.46
 1 -11 -1 26.97 6.57
 -1 11 1 31.16 6.49
 1 -11 0 20.13 4.85
 -1 -11 0 18.87 4.43
 1 11 0 18.91 4.43
 -1 11 0 20.67 4.51
 1 11 0 17.79 4.43
 -1 -11 0 19.95 4.43
 1 -11 1 48.59 10.8
 -1 11 -1 45.64 10.31
 -1 -11 -1 43.48 10.19
 1 11 1 45.03 10.19
 1 11 1 39.83 10.2
 1 11 2 29.06 7.84
 1 -11 2 45.14 9.28
 -1 -11 -2 34.81 7.83
 1 11 2 33.92 7.83
 -1 11 -2 36.27 8.1
 -1 -11 -3 0.2 0.36
 1 11 3 0.18 0.5
 -1 -11 -4 1.4 0.55
 -1 11 -4 0.78 4.21
 1 -11 4 -4.78 6.57
 -1 -11 -5 -0.15 0.56
 1 -11 5 -6.78 7.65
 -1 11 -5 -1.45 6.63
 -1 11 -6 13.81 8.76
 -1 -11 -6 15.56 3.28
 1 11 6 11.81 3.28
 1 -11 6 10.81 8.76
 -1 11 -7 13.19 8.65
 1 11 7 7.38 2.49
 -1 -11 -7 10.56 2.36
 1 -11 7 14.76 8.6
 1 11 8 1.07 1.61
 -1 11 -8 1 7.43
 1 -11 8 -1.08 8.21
 -1 -11 -8 2.26 0.83
 -1 -11 -9 13.44 2.97
 1 -11 9 5.62 8.52
 1 11 9 2.95 3.75
 -1 11 -9 11.89 7.9
 1 11 10 4.06 3.27
 -1 11 -10 0.26 6.6
 1 -11 11 -3.88 8.09
 -1 11 -11 1.87 5.73
 1 11 11 5.2 3.67
 -1 -11 -12 -1.17 1.7
 1 11 12 0.12 3.81
 -1 11 -12 -4.21 5.35
 -1 -11 -13 2.38 1.98
 1 11 13 0.76 3.71
 1 -11 13 2.25 6.72
 -1 11 -13 6.35 4.67
 -1 -11 -14 3.58 2.07
 1 11 14 -0.38 3.27
 -1 11 -14 -1.97 3.9
 -1 -11 -15 1.62 2.28
 1 11 15 0.13 3.07
 1 -11 15 -0.8 4.15
 -1 11 -15 -1.01 3.56
 -1 -11 -16 0.31 2.53
 1 11 16 -1.73 2.95
 -1 11 -16 -2.74 3.4
 -1 -11 -17 -2.46 2.64
 1 11 17 2.2 2.72
 -1 11 -17 -1.4 3.35
 1 11 18 -0.82 2.1
 -1 11 -18 1.52 3.18
 -1 -11 -18 3.16 2.79
 1 -11 18 -0.38 2.66
 -1 11 -19 2.24 3.2
 1 -11 19 -3.08 2.48
 1 11 19 -0.22 1.69
 -1 -11 -20 2.07 2.83
 1 -11 20 -0.11 2.37
 1 11 20 -0.97 1.49
 1 -11 21 0.1 2.31
 1 11 21 0.24 1.5
 -1 -11 -22 3.2 3.06
 1 11 22 0.22 1.39
 1 -11 22 0.09 2.06
 -1 11 -23 4.84 3.13
 -1 -11 -23 3.32 2.98
 1 -11 23 -0.08 2.06
 1 11 23 2.1 1.35
 -1 11 -24 -0.79 3.03
 -1 -11 -24 -0.24 2.78
 1 -11 24 -0.08 1.74
 -1 11 -25 -2.63 3
 1 -11 25 -0.07 1.56
 -1 -11 -25 1.44 2.71
 1 -11 26 0.07 1.48
 -1 -11 -26 3.09 2.65
 1 -11 27 -0.19 1.35
 -1 -11 -28 -2.05 2.58
 -1 -11 -29 1.35 2.48
 -1 -11 -30 1 2.52
 -1 -11 -31 -2.1 2.49
 1 -12 -33 0.13 0.52
 1 -12 -33 2.79 3.59
 1 -12 -32 1.14 0.58
 1 -12 -32 0.68 3.78
 1 -12 -31 -0.63 0.58
 1 -12 -31 -0.89 3.83
 1 -12 -30 -2.25 4.03
 1 -12 -30 0.11 0.66
 1 -12 -29 4.21 4.45
 1 -12 -29 0.9 0.66
 1 -12 -28 0.23 0.47
 -1 -12 28 1.42 0.79
 -1 -12 27 -0.07 0.79
 1 -12 -27 0.84 0.46
 -1 -12 26 0.76 0.84
 1 12 -26 3.44 4.39
 -1 -12 25 4.71 1.11
 1 -12 -25 2.24 0.78
 1 -12 -25 4.44 5.84
 1 12 -25 5.1 4.31
 -1 -12 24 1.69 1.01
 1 -12 -24 1.85 0.59
 1 -12 -24 -3.81 5.8
 1 12 -24 -0.18 3.96
 -1 -12 23 2.36 0.95
 1 -12 -23 0.13 0.41
 1 -12 -23 3.85 5.65
 1 12 -23 -2.79 3.87
 1 -12 -22 3.6 5.52
 1 -12 -22 0.19 0.41
 -1 -12 22 0.4 0.91
 -1 12 22 0.62 0.45
 1 -12 -21 1.37 4.75
 1 -12 -21 0.34 0.39
 -1 -12 21 0.52 0.87
 -1 12 21 0.33 0.4
 -1 12 20 0.72 0.43
 -1 -12 20 1.12 0.87
 1 -12 -20 1.29 0.42
 1 -12 -20 1.6 4.14
 1 12 -20 0.92 2.84
 1 -12 -19 8.79 2.11
 -1 -12 19 15.83 2.29
 -1 12 19 7.79 2.11
 1 -12 -19 4.47 4.41
 1 12 -19 5.26 3.38
 1 -12 -18 9.16 2.26
 1 12 -18 -2.5 3.34
 1 -12 -18 5.1 4.14
 -1 -12 18 16.65 2.43
 -1 12 18 8.98 2.26
 1 -12 -17 10.43 2.32
 1 12 -17 -0.21 3.19
 1 -12 -17 -3.46 3.88
 -1 12 17 9.59 2.31
 1 -12 -16 13.9 3.02
 1 -12 -16 -2.77 4.03
 1 12 -16 3.64 3.59
 -1 12 16 12.35 3.02
 -1 -12 15 1.31 0.71
 1 -12 -15 0.8 0.34
 1 -12 -15 0.45 2.28
 1 12 -15 -1.29 1.66
 -1 12 15 1.22 0.35
 -1 12 14 0.23 0.27
 1 12 -14 0.68 1.38
 -1 -12 14 -1.11 0.65
 1 -12 -14 -0.1 0.25
 1 12 -13 3.38 3.96
 -1 12 13 13.89 3.79
 -1 -12 13 28.08 3.88
 1 -12 -13 18.19 3.8
 1 -12 -13 3.16 4.3
 1 -12 -12 9.6 1.84
 -1 12 12 6.42 1.83
 -1 -12 12 10.15 1.92
 1 -12 -11 4.53 4.93
 1 12 -11 11.74 4.9
 -1 12 11 20.22 4.82
 1 -12 -11 21.51 4.82
 -1 -12 11 27.02 4.86
 -1 -12 10 55.96 9.63
 1 12 -10 25.4 9.64
 -1 12 10 40.39 9.61
 -1 -12 9 44.48 8.52
 -1 12 9 36.2 8.5
 1 12 -9 26.35 8.53
 -1 -12 8 8.74 1.96
 -1 12 8 8.35 1.94
 1 -12 -8 8.02 1.94
 1 12 -8 6.98 1.98
 1 -12 -8 8.34 1.94
 1 12 -7 1.17 0.34
 1 -12 -7 0.58 0.17
 -1 -12 7 0.28 0.26
 1 -12 -7 0.39 0.26
 1 12 -6 27.6 8.17
 -1 12 6 54.24 8.17
 1 -12 -6 35.14 8.17
 -1 -12 6 31.25 8.17
 1 -12 -6 27.27 8.18
 1 12 -6 28.56 8.18
 1 -12 -5 17.59 4.12
 -1 12 5 17.88 4.12
 -1 -12 5 17.41 4.12
 1 12 -5 17.28 4.12
 1 12 -5 17 4.13
 1 -12 -5 17.7 4.14
 1 -12 -4 81.92 18.59
 -1 -12 4 81.78 18.58
 1 12 -4 69.81 18.58
 1 12 -4 86.56 18.58
 1 -12 -3 58.52 12.96
 -1 -12 3 56.21 12.94
 1 12 -3 49.34 12.94
 1 12 -3 60.14 12.94
 1 12 -2 107.24 25.2
 1 12 -2 114 25.2
 1 -12 -2 115.38 25.24
 -1 12 2 123.04 25.22
 -1 -12 2 102.01 25.2
 -1 -12 2 102.3 25.2
 1 -12 -1 71.33 15.3
 -1 12 1 67.58 15.2
 -1 -12 1 60.21 15.18
 1 12 -1 63.11 15.18
 1 12 -1 64.26 15.18
 -1 -12 1 72.34 15.18
 1 -12 0 8.79 3.44
 1 12 0 6.53 1.7
 -1 12 0 7.56 1.92
 -1 -12 0 7.08 1.69
 1 12 0 7.3 1.69
 -1 -12 0 7.52 1.69
 -1 -12 -1 7.17 1.52
 -1 12 -1 10.06 2.06
 1 12 1 6 1.51
 1 12 1 5.63 1.54
 1 12 2 21.38 4.73
 1 12 2 17.94 4.75
 -1 -12 -2 19.12 4.73
 1 -12 2 25.07 7.73
 -1 12 -2 22.09 5.26
 -1 12 -3 110.01 29.96
 -1 -12 -3 127.5 29.62
 1 -12 3 94.87 30.55
 1 -12 4 191.79 49.56
 -1 -12 -4 207.84 48.6
 1 -12 5 49.19 19.03
 -1 -12 -5 84.1 16.7
 1 12 5 61.93 16.69
 -1 12 -6 11.82 10.23
 1 12 6 16.34 4.65
 1 -12 6 18.79 10.03
 -1 -12 -6 24.07 4.67
 1 12 7 13.4 4.06
 -1 12 -7 19.12 10.22
 -1 -12 -7 18.29 3.99
 -1 12 -8 -0.73 8.34
 1 12 8 -0.05 1.43
 1 -12 8 -6.8 8.71
 -1 -12 -8 -0.17 0.69
 1 12 9 5.87 3.01
 -1 12 -9 -4.14 7.65
 1 -12 9 5.82 9.27
 -1 -12 -9 8.52 2.07
 1 -12 10 20.89 9.48
 1 12 10 12.17 4.47
 -1 12 -10 14.95 7.75
 -1 -12 -11 43.13 8.83
 1 -12 11 34.59 12.03
 -1 12 -11 4.87 10.71
 1 12 11 13.82 9.37
 -1 -12 -12 48.91 9.22
 1 -12 12 31.14 12.24
 1 12 12 9.9 9.73
 -1 12 -12 11.75 10.54
 -1 -12 -13 28.26 5.07
 1 12 13 5.24 5.76
 1 -12 13 17.43 8.17
 -1 12 -13 -1.98 6.7
 -1 -12 -14 13.54 2.79
 1 12 14 3.18 3.65
 1 -12 14 3.7 5.15
 -1 12 -14 1.28 4.3
 1 12 15 5.32 3.09
 -1 -12 -15 2.15 2.11
 -1 12 -15 1.55 3.71
 1 12 16 2.01 2.88
 1 -12 16 2.1 3.44
 -1 -12 -16 -1.34 2.23
 -1 12 -16 -0.98 3.48
 -1 -12 -17 2.24 2.29
 1 12 17 -2.33 2.58
 -1 12 -17 -0.47 3.4
 -1 -12 -18 1.97 2.33
 1 12 18 -1.05 2.06
 -1 12 -18 5.66 3.21
 -1 12 -19 4.06 3.32
 -1 -12 -19 4.46 2.74
 1 12 19 2.79 1.96
 1 -12 19 8.71 2.76
 -1 12 -20 0.29 3.23
 -1 -12 -20 4.12 2.76
 1 12 20 4.41 1.63
 1 -12 20 -0.46 2.59
 -1 12 -21 -2.24 3.23
 -1 -12 -21 0.56 2.84
 1 12 21 1.59 1.5
 1 -12 21 -0.51 2.33
 -1 -12 -22 -0.23 2.68
 1 -12 22 -0.09 2.17
 -1 12 -23 0.54 2.96
 -1 -12 -23 -2.57 2.77
 1 -12 23 0.09 2
 -1 12 -24 0.8 3.01
 -1 -12 -24 0.66 2.59
 1 -12 24 0.39 1.79
 -1 12 -25 0.66 2.91
 1 -12 25 0.07 1.59
 -1 -12 -25 2.19 2.5
 1 -12 26 0.34 1.48
 -1 -12 -27 -2.14 2.39
 -1 -12 -28 2.86 2.42
 -1 -12 -29 1.16 2.23
 -1 -12 -30 2.81 2.45
 -1 -12 -31 -1.44 2.33
 1 -13 -33 0.18 0.51
 1 -13 -33 1.05 3.36
 1 -13 -32 -0.15 0.49
 1 -13 -32 -0.16 3.48
 1 -13 -31 -0.44 0.49
 1 -13 -31 -0.5 3.54
 1 -13 -30 -0.3 0.52
 1 -13 -30 0.17 3.87
 1 -13 -29 2.92 4
 1 -13 -29 -0.24 0.63
 1 -13 -28 0.39 4.32
 1 -13 -28 0.29 0.59
 1 -13 -27 -2.68 4.75
 1 -13 -27 0.07 0.46
 -1 -13 27 -0.18 0.82
 -1 -13 26 -0.71 0.81
 1 13 -26 7.21 4.46
 1 -13 -25 0.63 0.42
 -1 -13 25 -0.04 0.89
 1 -13 -25 3.08 5.34
 1 13 -25 -3.37 4.23
 1 -13 -24 -0.11 0.41
 -1 -13 24 -1.14 0.9
 1 -13 -24 -1.18 5.59
 1 13 -24 2.09 3.98
 1 -13 -23 0.2 0.4
 -1 -13 23 0.84 0.91
 1 -13 -23 -0.23 5.76
 1 13 -23 1.3 3.68
 -1 13 22 0.39 0.45
 1 -13 -22 0.52 0.41
 -1 -13 22 1.18 0.92
 1 -13 -21 2.01 4.99
 -1 -13 21 0.49 0.89
 -1 13 21 0.02 0.39
 1 -13 -21 0.59 0.38
 1 13 -21 1.41 3.16
 -1 -13 20 -0.61 0.85
 -1 13 20 0.34 0.35
 1 -13 -20 -0.39 0.31
 1 13 -20 1.97 2.88
 1 -13 -19 0.67 3.94
 -1 -13 19 1.17 0.85
 -1 13 19 0.27 0.34
 1 -13 -19 0.26 0.32
 1 13 -19 2.2 2.49
 -1 13 18 -0.12 0.32
 1 -13 -18 0.2 0.3
 1 -13 -18 1.34 3.57
 1 13 -18 -1.37 2.46
 -1 13 17 0.26 0.31
 1 -13 -17 2.74 3.34
 1 13 -17 1.16 2.24
 1 -13 -17 0.16 0.29
 -1 13 16 0.74 0.37
 1 -13 -16 1.1 0.36
 1 13 -16 1.06 1.96
 1 -13 -16 1.91 2.89
 -1 -13 16 1.59 0.77
 -1 13 15 0.27 0.26
 1 -13 -15 0.05 0.23
 1 -13 -15 -0.95 2.48
 1 13 -15 2.44 1.7
 -1 -13 15 -0.3 0.65
 -1 13 14 2.42 0.7
 1 -13 -14 2.99 0.7
 -1 -13 14 4.72 0.94
 1 -13 -13 8.83 1.61
 -1 13 13 5.26 1.59
 -1 -13 13 9.08 1.71
 -1 -13 12 2.56 0.72
 1 -13 -12 2 1.79
 -1 13 12 1.42 0.51
 1 -13 -12 2.47 0.51
 1 13 -12 -0.47 1.07
 -1 -13 11 -0.06 0.47
 1 -13 -11 -0.38 1.24
 1 13 -11 0.86 0.87
 -1 13 11 0.07 0.18
 1 -13 -11 0.15 0.16
 -1 13 10 1.54 0.36
 1 -13 -10 1.13 0.35
 -1 -13 10 1.57 0.52
 1 -13 -10 1.61 0.74
 1 13 -10 0.79 0.71
 -1 -13 9 0.19 0.32
 1 13 -9 0.14 0.51
 -1 13 9 0.14 0.15
 -1 -13 8 3.99 0.84
 1 13 -8 2.74 0.9
 -1 13 8 3.28 0.8
 1 -13 -7 0.41 0.25
 -1 -13 7 -0.1 0.23
 1 -13 -7 -0.01 0.12
 1 13 -7 -0.2 0.33
 1 13 -6 6.01 1.64
 1 13 -6 6.15 1.65
 -1 13 6 7.82 1.63
 1 -13 -6 5.85 1.66
 1 -13 -6 6.64 1.63
 -1 -13 6 6.66 1.64
 -1 13 5 1.26 0.37
 1 13 -5 1.25 0.39
 1 13 -5 1.59 0.41
 -1 -13 5 1.4 0.39
 1 -13 -5 1.58 0.5
 1 -13 -5 1.62 0.36
 -1 -13 4 0.23 0.16
 -1 13 4 0.43 0.29
 1 -13 -4 -0.01 0.35
 1 13 -4 0.21 0.18
 1 13 -4 -0.03 0.16
 1 13 -3 17.53 3.95
 1 -13 -3 18.12 4
 1 13 -3 15.39 3.95
 -1 -13 3 17.52 3.95
 -1 -13 2 1.46 0.37
 1 13 -2 1.58 0.37
 1 13 -2 1.44 0.37
 -1 -13 2 1.3 0.37
 1 -13 -2 1.51 1.28
 -1 -13 1 0.35 0.2
 1 -13 -1 -1.22 2.48
 -1 13 1 0.36 0.62
 1 13 -1 -0.06 0.13
 -1 -13 1 -0.21 0.13
 1 13 -1 0.14 0.14
 -1 -13 0 0.74 0.19
 1 13 0 0.63 0.2
 1 -13 0 -0.88 4.31
 -1 13 0 -1.14 0.99
 -1 -13 0 0.67 0.21
 1 13 0 0.42 0.23
 1 13 1 2.19 0.57
 -1 -13 -1 2.31 0.52
 1 13 1 2.2 0.52
 -1 -13 -1 1.75 0.52
 1 13 2 0.75 0.36
 1 13 2 0.41 0.18
 -1 -13 -2 0.44 0.21
 -1 -13 -3 1.76 0.48
 -1 13 -3 -3.68 4.11
 -1 -13 -4 2.57 0.72
 -1 13 -4 5.63 6.54
 1 -13 4 2.71 8.72
 -1 -13 -5 4.17 0.99
 1 -13 5 -4.08 9.61
 -1 13 -6 0.46 9.89
 1 13 6 1.24 0.7
 -1 -13 -6 2.17 0.75
 -1 13 -7 -3.15 10.72
 1 -13 7 -4.87 9.55
 1 13 7 1.69 1.18
 -1 -13 -7 4.58 1.08
 1 13 8 2.15 1.5
 -1 -13 -8 1.57 0.82
 1 -13 8 7.44 8.98
 -1 13 -8 13.61 9.22
 1 13 9 -2.24 2.34
 -1 13 -9 -3.43 8.43
 1 -13 10 7.1 8.73
 -1 13 -10 7.34 7.25
 1 13 10 -0.1 2.99
 -1 -13 -11 -0.43 1.09
 1 13 11 3.17 3.23
 -1 13 -11 1.28 6.42
 -1 -13 -12 0.56 1.31
 1 -13 12 -2.15 7.66
 1 13 12 5.41 3.56
 -1 -13 -13 -0.1 1.36
 -1 13 -13 -0.61 4.7
 1 -13 13 -1.35 6.19
 1 13 13 3.02 3.28
 -1 -13 -14 0.24 1.49
 1 -13 14 -1.13 4.68
 1 13 14 1.29 2.88
 -1 13 -14 3.19 3.94
 -1 -13 -15 0.69 1.73
 1 -13 15 -1.35 4.02
 1 13 15 4.39 2.83
 -1 13 -15 1.05 3.73
 -1 -13 -16 2.85 1.96
 1 -13 16 1.11 3.42
 1 13 16 3.96 2.77
 -1 13 -16 -3.82 3.59
 -1 -13 -17 -0.25 1.96
 1 -13 17 1.82 2.74
 -1 13 -17 3.35 3.7
 1 13 17 -1.27 2.42
 -1 -13 -18 -1.26 1.99
 1 13 18 -0.59 1.91
 -1 13 -18 -0.62 3.36
 -1 13 -19 -1.06 3.14
 1 13 19 -0.07 1.49
 1 -13 19 1.33 2.52
 -1 -13 -19 0.19 2.22
 -1 13 -20 -3.6 3.42
 1 13 20 1 1.4
 1 -13 20 0.11 2.42
 -1 -13 -20 -0.1 2.29
 1 13 21 1.87 1.47
 1 -13 21 -0.1 2.31
 -1 -13 -21 -1.19 2.47
 1 13 22 -0.1 1.27
 1 -13 22 1.96 2.2
 -1 -13 -22 0.3 2.48
 1 -13 23 -0.17 1.95
 -1 -13 -23 0.6 2.38
 -1 13 -24 2.13 2.93
 1 -13 24 -0.08 1.77
 -1 -13 -24 -1.4 2.41
 -1 13 -25 -4.35 2.93
 -1 -13 -25 0.3 2.23
 1 -13 25 -0.36 1.61
 1 -13 26 -0.4 1.48
 -1 -13 -27 -0.2 2.14
 -1 -13 -28 -1.77 2.15
 -1 -13 -29 -0.49 2.2
 -1 -13 -30 3.1 2.27
 -1 -13 -31 -0.19 2.09
 1 -14 -33 1.9 3.06
 1 -14 -33 0.2 0.51
 1 -14 -32 1.9 3.15
 1 -14 -32 0.78 0.51
 1 -14 -31 1.69 3.35
 1 -14 -31 0.17 0.45
 1 -14 -30 -1.91 3.48
 1 -14 -30 -0.27 0.45
 1 -14 -29 0.5 0.53
 1 -14 -29 2.33 3.74
 1 -14 -28 -0.03 0.61
 1 -14 -28 -0.88 3.93
 1 -14 -27 -0.03 0.6
 -1 -14 27 -0.63 0.88
 -1 -14 26 0.91 0.88
 -1 -14 25 3.44 1.18
 1 -14 -25 -1.71 5.04
 1 14 -25 -0.56 4.23
 -1 -14 24 1.85 1.01
 1 -14 -24 1.43 0.53
 1 14 -24 -1.9 3.91
 1 -14 -23 0.48 0.41
 -1 -14 23 0.82 0.94
 1 -14 -23 3.82 5.77
 1 -14 -22 0.22 0.39
 -1 -14 22 -0.12 0.93
 1 -14 -22 -2.16 5.52
 1 -14 -21 -0.55 0.35
 -1 14 21 -0.29 0.41
 1 14 -20 4.46 2.8
 -1 -14 20 4.4 1.07
 1 -14 -20 1.94 0.67
 -1 14 20 2.67 0.69
 1 -14 -20 4.95 4.66
 1 14 -19 0.37 3.14
 1 -14 -19 8.18 1.84
 -1 -14 19 11.3 2.05
 -1 14 19 6.76 1.85
 1 -14 -19 8.7 4.64
 1 -14 -18 6.11 1.26
 -1 14 18 4.41 1.26
 1 -14 -18 2.5 4.07
 1 14 -17 3.06 3.75
 1 -14 -17 13.61 3.09
 -1 14 17 13 3.09
 1 -14 -17 -0.14 4.7
 -1 -14 16 23.77 3.35
 -1 14 16 12.47 3.22
 1 -14 -16 14 3.22
 1 14 -16 -1.16 3.74
 1 -14 -16 3.11 4.44
 -1 14 15 2.64 0.78
 -1 -14 15 6.86 1.06
 1 -14 -15 3.17 0.78
 1 -14 -15 3.95 2.74
 -1 14 14 0.6 0.33
 -1 -14 14 2.5 0.71
 1 -14 -14 1.43 2.39
 1 14 -14 -0.82 1.35
 1 -14 -14 1.2 0.4
 1 -14 -13 0.47 3
 1 -14 -13 9.45 2.12
 -1 -14 13 13.07 2.23
 1 14 -13 0.5 2.4
 -1 14 13 8.51 2.12
 1 -14 -12 -0.16 4.01
 -1 14 12 14.65 3.57
 1 -14 -12 16.18 3.57
 -1 -14 12 20.15 3.64
 1 14 -12 3.38 3.71
 -1 14 11 12.85 3.24
 -1 -14 11 18.94 3.29
 1 -14 -11 14.57 3.24
 -1 14 10 36.68 8.18
 1 -14 -10 36.69 8.18
 -1 -14 10 45.6 8.21
 1 -14 -10 10.28 8.23
 1 14 -10 19.31 8.22
 -1 14 9 19.05 4.34
 1 14 -9 10.07 4.38
 -1 -14 9 21.55 4.36
 -1 -14 8 6.13 1.38
 1 14 -8 4.97 1.42
 -1 -14 7 4.06 1.06
 1 -14 -7 4.92 1.03
 1 -14 -7 3.08 1.06
 1 14 -7 3.35 1.08
 -1 14 6 14.62 3.34
 1 -14 -6 13.57 3.37
 1 -14 -6 14.33 3.34
 1 14 -6 12.73 3.36
 -1 -14 6 13.29 3.35
 1 14 -6 14.54 3.36
 -1 14 5 45.11 11.24
 1 14 -5 48.99 11.25
 1 -14 -5 50.17 11.25
 -1 -14 5 50.21 11.24
 1 -14 -5 47.82 11.24
 1 14 -5 50.22 11.25
 1 14 -4 40.76 9.84
 -1 -14 4 41.38 9.84
 1 -14 -4 44.27 9.85
 -1 14 4 47.27 9.84
 1 14 -4 40.28 9.84
 1 -14 -3 57.21 11.76
 1 14 -3 56.26 11.69
 1 14 -3 42.34 11.69
 -1 -14 3 52.24 11.69
 -1 14 3 51.4 11.7
 1 -14 -2 53.54 9.62
 -1 -14 2 40.08 9.28
 1 14 -2 39.71 9.28
 -1 -14 2 37.66 9.29
 1 14 -2 40.77 9.28
 1 -14 -1 88.5 12.58
 -1 -14 1 48.09 11.66
 1 14 -1 48.81 11.66
 -1 -14 1 50.7 11.67
 1 14 -1 51.57 11.67
 1 -14 0 13.38 6.28
 1 14 0 9.08 2.26
 -1 14 0 10.16 2.54
 1 14 0 9.75 2.26
 -1 -14 0 9.68 2.26
 -1 -14 0 9.8 2.26
 1 14 1 0.03 0.24
 -1 14 -1 0.57 1.63
 -1 -14 -1 0.01 0.13
 1 14 1 -0.05 0.13
 -1 -14 -1 0 0.12
 -1 14 -2 29.83 8.26
 1 -14 2 39.44 11.8
 -1 -14 -2 32.91 7.7
 -1 -14 -3 79.98 18.81
 1 -14 3 61.26 21.05
 -1 14 -3 119.47 19.64
 -1 -14 -4 113.45 24.53
 1 14 4 90.34 24.54
 1 -14 4 83.6 26.93
 -1 -14 -5 27.76 5.73
 1 14 5 20.84 5.73
 -1 14 -6 3.2 12.84
 1 -14 6 2.17 11.38
 -1 -14 -6 26.08 5.65
 1 14 6 22.24 5.64
 1 14 7 7.23 2.04
 1 -14 7 -0.42 10.2
 -1 -14 -7 8.46 2
 -1 14 -7 7.18 11.84
 1 14 8 0.32 1.41
 1 -14 8 4 9.7
 -1 14 -8 6.22 10.36
 1 -14 9 8.76 9.3
 -1 14 -9 5.2 9.3
 1 14 9 3.89 2.4
 1 14 10 1.75 4.34
 -1 14 -10 -10.95 8.6
 1 -14 10 1.08 9.06
 -1 -14 -10 15.53 3.34
 1 14 11 9.74 6.6
 -1 14 -11 2.95 8.93
 1 -14 11 12.76 10.09
 -1 -14 -11 26.96 5.81
 -1 14 -12 -5.42 7.23
 -1 -14 -12 21.63 4.36
 1 14 12 4.31 5.24
 1 -14 12 6.11 8.58
 -1 -14 -13 13.68 3.01
 -1 14 -13 2.11 5.38
 1 14 13 4.33 4
 -1 -14 -14 8.48 1.98
 1 -14 14 -2.2 4.64
 1 14 14 1.56 3.18
 -1 14 -14 2.32 4.11
 1 14 15 3.52 2.74
 1 -14 15 0.36 3.74
 -1 -14 -15 -0.72 1.47
 -1 14 -15 -5.57 3.77
 1 14 16 5.83 2.71
 1 -14 16 -4.51 3.27
 -1 -14 -16 1.55 1.67
 -1 14 -16 3.56 3.53
 1 14 17 -1.52 2.48
 -1 14 -17 -0.32 3.49
 1 -14 17 4.74 3
 -1 -14 -17 4.95 1.88
 -1 14 -18 2.04 3.41
 1 14 18 -0.32 1.88
 -1 -14 -18 1.66 1.86
 -1 14 -19 -2.14 3.33
 1 14 19 1.97 1.53
 -1 -14 -19 1.92 1.97
 -1 14 -20 0.3 3.41
 1 14 20 2.59 1.45
 1 -14 20 0.67 2.51
 -1 14 -21 -4.42 3.47
 1 14 21 1.3 1.38
 1 -14 21 0.1 2.28
 -1 -14 -21 -1.06 2.21
 -1 14 -22 -2.12 3.3
 1 -14 22 -0.37 2.17
 1 14 22 0.1 1.21
 -1 -14 -22 -0.27 2.21
 1 -14 23 -0.26 1.99
 -1 -14 -23 1.73 2.2
 -1 14 -24 -2.44 3.13
 1 -14 24 -0.24 1.78
 -1 -14 -24 -2.02 2.12
 1 -14 25 -0.15 1.6
 -1 -14 -25 0.46 2.07
 1 -14 26 0.95 1.52
 -1 -14 -27 1.74 2.08
 -1 -14 -28 0.91 2
 -1 -14 -29 -0.09 1.98
 -1 -14 -30 1.17 1.97
 -1 -14 -31 -0.63 2.01
 -1 -14 -32 1.99 2.1
 1 -15 -32 0.69 0.51
 1 -15 -32 1.96 2.87
 1 -15 -31 -0.21 0.42
 1 -15 -31 -2.36 2.98
 1 -15 -30 0.02 0.41
 1 -15 -30 2.92 3.23
 1 -15 -29 0.5 0.44
 1 -15 -29 -0.15 3.36
 1 -15 -28 -0.3 0.47
 1 -15 -28 1.75 3.64
 1 -15 -27 0.19 0.6
 1 -15 -27 3.73 3.87
 -1 -15 27 0.19 0.84
 1 -15 -26 1.41 0.73
 -1 -15 26 -0.31 0.85
 1 -15 -26 -1.79 4.01
 -1 -15 25 0.8 0.93
 1 15 -25 2.93 4.21
 1 -15 -24 0.44 0.47
 -1 -15 24 1.77 0.96
 1 15 -24 -0.34 3.78
 1 -15 -23 0.02 0.42
 -1 -15 23 0.75 0.96
 1 -15 -22 -1.49 5.43
 1 15 -22 1.95 3.41
 1 -15 -22 0.69 0.39
 -1 -15 22 -0.04 0.96
 1 -15 -21 4.31 5.19
 1 15 -21 -0.42 3.1
 -1 15 21 1.57 0.46
 1 -15 -21 0.32 0.4
 -1 -15 21 1.78 0.96
 1 -15 -20 -2.13 4.9
 1 15 -20 -0.66 2.75
 -1 15 20 1.25 0.46
 1 -15 -20 1.11 0.44
 -1 -15 20 1.64 0.94
 -1 15 19 1.71 0.53
 1 15 -19 1.59 2.63
 1 -15 -19 1.7 0.52
 1 -15 -19 5.22 4.39
 -1 15 18 -0.03 0.32
 1 -15 -18 -0.28 0.3
 1 -15 -17 -0.73 3.84
 1 15 -17 -0.11 2.21
 -1 15 17 -0.04 0.31
 1 -15 -17 0.48 0.32
 -1 -15 17 1.31 0.84
 1 -15 -16 2.05 3.74
 -1 15 16 4.82 1.49
 -1 -15 16 9.66 1.68
 1 -15 -16 8.12 1.52
 1 15 -16 -0.68 2.48
 -1 15 15 5.41 1.53
 1 -15 -15 8.06 1.54
 1 -15 -15 4.48 3.28
 1 15 -15 -0.17 2.28
 -1 -15 15 6.97 1.69
 1 15 -14 1.44 2.15
 1 -15 -14 3.99 3.06
 -1 15 14 5.99 1.7
 1 -15 -14 7.71 1.69
 1 -15 -13 8.57 1.9
 1 -15 -13 0.44 2.99
 -1 -15 13 12.42 2.03
 1 15 -13 2.11 2.23
 -1 15 13 7.28 1.9
 1 -15 -12 15.09 3.24
 1 -15 -12 0.96 3.77
 -1 -15 12 21.35 3.31
 1 15 -12 4.24 3.37
 -1 15 12 12.26 3.24
 -1 -15 11 2.82 0.66
 1 -15 -11 0.71 1.59
 1 -15 -11 1.62 0.46
 1 15 -11 0.25 0.99
 -1 15 11 1.91 0.47
 -1 -15 10 0.49 0.42
 1 15 -10 -0.25 0.76
 1 -15 -10 0.21 0.22
 -1 15 10 0.1 0.18
 -1 -15 9 0.44 0.41
 1 -15 -9 0.11 0.51
 1 15 -9 0.77 0.61
 -1 15 9 1.05 0.25
 1 -15 -9 0.76 0.32
 1 15 -8 10.95 3.05
 -1 -15 8 13.79 3.03
 1 15 -7 13.64 3.96
 -1 -15 7 18.96 3.95
 -1 15 6 12.53 2.86
 1 -15 -6 12.43 2.86
 1 15 -6 11.87 2.88
 -1 -15 6 11.29 2.88
 1 -15 -6 12.3 2.89
 1 15 -6 9.68 2.88
 1 -15 -5 25.07 5.43
 -1 -15 5 22.35 5.41
 -1 15 5 21.97 5.41
 1 15 -5 24 5.42
 1 15 -5 24.02 5.41
 1 15 -4 0.98 0.29
 -1 15 4 0.66 0.45
 1 15 -4 0.71 0.31
 1 -15 -4 0.31 0.92
 -1 -15 4 1.16 0.28
 1 -15 -3 2.31 1.97
 1 15 -3 2.12 0.4
 1 15 -3 1.15 0.38
 -1 15 3 1.71 0.55
 -1 -15 3 1.29 0.38
 1 15 -2 0.91 0.31
 1 15 -2 1.12 0.31
 -1 -15 2 1.53 0.31
 1 -15 -2 3.82 3.77
 1 15 -1 21.42 5.12
 -1 -15 1 20.66 5.12
 1 -15 -1 32.15 8.15
 -1 -15 1 22.24 5.12
 1 15 -1 23.07 5.12
 -1 -15 0 13.77 3.67
 -1 15 0 16.77 3.89
 -1 -15 0 19.81 3.68
 1 15 0 15.69 3.67
 1 15 0 14.79 3.67
 1 -15 1 42.18 11.94
 -1 15 -1 21.11 6.93
 -1 -15 -1 29.33 6.65
 1 15 1 28.22 6.65
 1 15 1 23.69 6.66
 -1 -15 -1 30.31 6.65
 -1 -15 -2 39.41 9.23
 -1 15 -2 36.03 9.88
 1 -15 2 65.25 14.46
 -1 -15 -3 34.36 8.06
 1 -15 3 46.69 13.67
 -1 15 -3 40.07 9.83
 -1 -15 -4 23.08 5.42
 1 15 4 23.05 5.44
 1 -15 4 8.31 11.96
 1 15 5 -0.37 0.52
 -1 15 -5 -1.1 12.61
 -1 -15 -5 0.01 0.39
 -1 -15 -6 6.96 1.67
 1 15 6 6.43 1.68
 1 -15 6 9.75 10.1
 -1 15 -6 6.95 14.78
 1 -15 7 7.22 10.36
 1 15 7 14.08 3.85
 -1 15 -7 8.29 13.85
 -1 -15 -7 17.64 3.83
 -1 15 -8 -3.97 12.25
 1 -15 8 2.03 10.06
 1 15 8 7.71 2.24
 -1 15 -9 2.03 10.44
 1 15 9 10.8 3.22
 1 -15 9 11.53 9.95
 -1 -15 -10 6.36 1.71
 1 15 10 4.43 3.21
 -1 15 -10 -0.67 8.45
 -1 -15 -11 4.19 1.41
 1 15 11 4.18 3.09
 -1 15 -11 -1.7 7.21
 1 -15 11 5.72 8.57
 -1 -15 -12 2.32 1.21
 -1 15 -12 -7.15 5.84
 1 -15 12 0.29 7.11
 1 15 12 3.91 3.28
 -1 -15 -13 -1.57 1.13
 -1 15 -13 -1.54 4.54
 1 -15 13 7.81 5.07
 1 15 13 1.91 2.87
 -1 -15 -14 6.46 1.87
 1 -15 14 12.03 4.62
 1 15 14 6.26 3.04
 -1 -15 -15 3.09 1.46
 1 -15 15 4.22 3.67
 1 15 15 1.15 2.68
 -1 15 -15 -3.87 3.85
 1 15 16 0.1 2.62
 1 -15 16 5.95 3.32
 -1 -15 -16 1.53 1.58
 -1 15 -16 6.07 3.88
 1 15 17 2.44 2.32
 -1 15 -17 -0.17 3.61
 1 -15 17 1.39 2.98
 -1 -15 -17 -0.07 1.56
 -1 15 -18 -0.16 3.37
 1 -15 18 -2.2 2.6
 1 15 18 2.3 1.7
 -1 -15 -18 -0.56 1.65
 1 15 19 0.47 1.41
 -1 -15 -19 0.52 1.76
 -1 15 -20 -1.83 3.44
 1 -15 20 -0.11 2.46
 1 15 20 0.97 1.34
 -1 -15 -20 0.85 1.94
 -1 15 -21 -0.15 3.35
 1 -15 21 -0.1 2.31
 1 15 21 -0.57 1.3
 -1 -15 -21 2.81 2.03
 1 -15 22 -0.09 2.18
 -1 -15 -22 0.41 2.03
 1 -15 23 0.09 1.9
 -1 -15 -23 0.66 1.98
 -1 15 -24 0.28 3.13
 1 -15 24 0.16 1.77
 -1 -15 -24 -0.34 1.96
 1 -15 25 0.44 1.64
 1 -15 26 -0.41 1.52
 -1 -15 -26 1.94 1.9
 -1 -15 -27 0.25 1.82
 -1 -15 -28 0.42 1.8
 -1 -15 -29 -0.08 1.83
 -1 -15 -30 -1.01 1.82
 -1 -15 -31 -0.17 1.87
 -1 -15 -32 0.26 1.89
 1 -16 -32 0.1 0.44
 1 -16 -32 3.37 2.51
 1 -16 -31 -0.16 0.42
 1 -16 -31 -1.23 2.68
 1 -16 -30 -0.04 0.41
 1 -16 -30 -0.53 2.86
 1 -16 -29 0.58 0.43
 1 -16 -29 -1.37 3.03
 1 -16 -28 0.11 0.42
 1 -16 -28 1.43 3.24
 -1 -16 27 -0.73 0.82
 1 -16 -27 2.09 3.32
 1 -16 -27 -0.14 0.44
 1 -16 -26 0.48 3.59
 -1 -16 26 0.91 0.9
 1 16 -25 4.72 4.09
 -1 -16 25 1.38 0.99
 1 -16 -24 2.74 4.45
 1 16 -24 1.19 3.96
 -1 -16 24 1.67 1.12
 1 -16 -24 2.74 0.79
 -1 -16 23 1.62 1
 1 -16 -23 -1.91 4.89
 1 -16 -23 0.56 0.49
 1 -16 -22 -2.06 5.33
 1 -16 -22 0.35 0.45
 1 16 -22 -6.42 3.53
 -1 -16 22 0.81 1
 1 -16 -21 2.62 5.36
 1 -16 -21 0.72 0.41
 -1 16 21 0.14 0.41
 1 16 -21 -1.4 3.16
 -1 -16 21 0.77 0.95
 1 -16 -20 1.36 0.48
 -1 16 20 1.19 0.48
 -1 -16 20 2.12 0.96
 -1 16 19 1.39 0.56
 1 -16 -19 2.55 0.59
 -1 16 18 3.08 0.92
 1 -16 -18 4.83 0.96
 1 -16 -18 -0.17 4.54
 1 16 -18 0.57 2.46
 -1 -16 17 14.5 2.26
 -1 16 17 7.39 2.08
 1 -16 -17 10.17 2.1
 1 16 -17 -0.21 3.03
 1 -16 -17 -1.4 4.57
 1 -16 -16 2.48 3.73
 -1 16 16 1.81 0.56
 -1 -16 16 3.65 0.91
 1 -16 -16 2.06 0.56
 1 -16 -15 -1.07 3.24
 -1 -16 15 0.76 0.66
 -1 16 15 0.63 0.3
 1 -16 -15 0.45 0.25
 1 16 -15 2.16 1.73
 -1 -16 14 -0.15 0.57
 -1 16 14 -0.02 0.22
 1 -16 -14 0.24 0.19
 1 16 -14 -0.27 1.35
 1 -16 -14 -2.1 2.99
 1 -16 -13 3.39 2.61
 -1 16 13 1.65 0.53
 -1 -16 13 3.82 0.78
 1 -16 -13 2.23 0.52
 -1 16 12 17.08 4.06
 1 -16 -12 17.02 4.06
 -1 -16 12 21.82 4.12
 1 -16 -11 2.67 0.76
 -1 16 11 3.48 0.76
 1 16 -11 1.29 1.17
 -1 -16 11 3.94 0.9
 1 -16 -11 0.9 1.9
 -1 -16 10 17.92 3.45
 1 16 -10 5.79 3.5
 -1 16 10 15.04 3.41
 1 -16 -10 14.64 3.42
 1 -16 -10 1.94 3.63
 1 -16 -9 3.75 2.33
 1 16 -9 7.44 2.35
 1 -16 -9 9.06 2.27
 -1 -16 8 5.59 0.96
 1 -16 -8 3.51 0.96
 1 -16 -8 3.37 0.93
 1 16 -8 2.28 1.04
 1 16 -7 1.01 0.47
 -1 -16 7 1.32 0.39
 1 16 -6 1.73 0.55
 -1 -16 6 1.9 0.5
 1 16 -6 1.95 0.51
 1 16 -5 7.79 1.94
 -1 -16 5 8.45 1.94
 1 16 -5 7.49 1.95
 1 -16 -5 9.67 2.07
 -1 16 5 8.7 1.94
 1 -16 -4 18.51 3.82
 1 16 -4 12.64 3.31
 1 16 -4 13.2 3.3
 -1 16 4 16.07 3.33
 -1 -16 4 15.42 3.3
 -1 -16 3 66.43 16.13
 1 16 -3 60.07 16.13
 -1 16 3 68.68 16.14
 1 -16 -3 116 16.79
 1 16 -3 86.15 16.13
 -1 -16 2 22.58 5.09
 1 16 -2 21.4 5.09
 1 16 -2 20.99 5.09
 -1 16 2 22.24 5.13
 -1 -16 1 61.81 14.85
 1 16 -1 58.72 14.85
 1 16 -1 68.04 14.85
 -1 -16 1 65.76 14.85
 1 -16 0 49.43 13.36
 1 16 0 34.55 7.79
 1 16 0 29.88 7.79
 -1 -16 0 31.6 7.79
 -1 -16 0 37.31 7.79
 -1 -16 -1 4.42 1.13
 1 -16 1 6.04 10.56
 -1 -16 -1 5.09 1.13
 -1 16 -1 5.59 2.45
 1 -16 2 5.96 11.17
 -1 -16 -2 1.45 0.37
 -1 16 -2 6.48 3.66
 1 -16 3 13.13 12.5
 -1 16 -3 22.81 8.06
 -1 -16 -3 22.31 4.81
 1 16 3 15.9 4.83
 1 16 3 20.32 4.81
 -1 16 -4 59.73 14.4
 1 16 4 35.66 8.85
 1 16 4 37.52 8.82
 -1 -16 -4 38.67 8.83
 1 -16 5 7.31 12.14
 1 16 5 22.63 5.9
 -1 -16 -5 26.41 5.88
 -1 -16 -6 24.79 5.37
 1 -16 6 9.71 11.87
 1 16 6 20.42 5.37
 1 16 7 2.96 1.06
 1 -16 7 21.58 10.27
 1 16 8 -0.56 1.36
 -1 16 -8 4.47 14
 1 -16 8 -5.65 10.07
 1 -16 9 4.19 9.44
 -1 -16 -9 5.28 1.4
 -1 16 -9 3.11 10.69
 1 16 9 0.23 2.15
 -1 16 -10 3.24 9.07
 1 16 10 8.71 3.32
 1 -16 10 -6.08 8.83
 -1 -16 -10 6.18 1.77
 -1 16 -11 32.45 7.75
 1 16 11 2.9 3.26
 1 -16 11 22.86 8.51
 -1 16 -12 5.43 6.38
 1 16 12 4.13 3.46
 -1 -16 -12 7.92 2.05
 -1 16 -13 4.34 5.07
 1 16 13 1.72 3.32
 1 -16 13 1.18 5.42
 -1 -16 -13 10.2 2.27
 -1 16 -14 1.65 4.23
 1 16 14 1.51 2.61
 -1 -16 -14 1.78 1.17
 -1 16 -15 -2.09 4
 1 -16 15 -4.28 3.52
 1 16 15 0.5 2.56
 -1 -16 -15 1.8 1.21
 -1 16 -16 -2.31 3.81
 1 -16 16 -1.97 3.26
 1 16 16 2.34 2.44
 -1 -16 -16 0.05 1.34
 -1 16 -17 3.71 3.69
 1 16 17 0.09 2.21
 -1 -16 -17 1.81 1.56
 -1 -16 -18 1.25 1.53
 -1 16 -18 -0.16 3.35
 1 -16 18 5.73 2.6
 1 16 18 -1.2 1.66
 -1 -16 -19 0.53 1.63
 -1 16 -19 4.09 3.43
 1 16 19 2.48 1.43
 -1 -16 -20 2.29 1.81
 1 16 20 -0.51 1.26
 -1 -16 -21 0.5 1.81
 -1 16 -21 -0.3 3.59
 1 16 21 0.88 1.27
 1 -16 21 0.1 2.3
 -1 -16 -22 2.22 1.83
 1 -16 22 -0.28 2.23
 -1 -16 -23 1.05 1.84
 -1 16 -23 0.98 3.2
 1 -16 23 -0.51 1.93
 1 -16 24 -0.16 1.78
 -1 -16 -24 -2.05 1.78
 1 -16 25 -0.22 1.64
 -1 -16 -26 -0.08 1.75
 -1 -16 -27 -1.09 1.72
 -1 -16 -28 -1.17 1.7
 -1 -16 -29 -0.4 1.74
 -1 -16 -30 0.24 1.69
 -1 -16 -31 -0.88 1.73
 -1 -16 -32 -0.24 1.78
 1 -17 -32 -0.21 2.24
 1 -17 -32 0.5 0.48
 1 -17 -31 1.09 2.37
 1 -17 -31 0.07 0.42
 1 -17 -30 0.7 2.56
 1 -17 -30 0.13 0.42
 1 -17 -29 -1.36 2.74
 1 -17 -29 0.21 0.4
 1 -17 -28 1.28 2.88
 1 -17 -28 1.03 0.47
 1 -17 -27 6.64 3.11
 1 -17 -27 0.17 0.42
 1 -17 -26 0.14 0.4
 -1 -17 26 0.16 0.87
 -1 -17 25 0.08 0.91
 1 -17 -25 1.77 3.5
 1 -17 -25 -0.07 0.43
 1 17 -25 -3.95 4.11
 -1 -17 24 0.51 0.94
 1 -17 -23 1.53 0.63
 -1 -17 23 0.73 1.04
 1 -17 -23 4.07 4.36
 -1 -17 22 2.61 1.26
 1 -17 -22 3.91 4.88
 1 17 -22 6.24 3.52
 1 -17 -22 3.47 0.95
 -1 -17 21 4.76 1.54
 1 -17 -21 5.21 1.28
 1 -17 -21 -1.32 5.17
 1 17 -21 0.56 3.33
 1 17 -20 4.04 3.1
 -1 -17 20 4.81 1.35
 -1 17 20 3.7 1.07
 1 -17 -20 4.97 1.12
 1 -17 -20 1.13 4.96
 1 -17 -19 3.31 0.74
 1 -17 -19 3.28 4.75
 1 17 -19 0.61 2.62
 -1 17 19 2.21 0.72
 1 17 -18 2.17 2.32
 -1 -17 18 1.29 0.86
 1 -17 -18 0.31 0.34
 1 -17 -18 -1.04 4.34
 -1 17 18 0.57 0.35
 1 17 -17 0.32 2.25
 1 -17 -17 -0.65 4.31
 -1 -17 17 -0.08 0.78
 1 -17 -17 0.81 0.31
 -1 17 17 0.22 0.34
 1 -17 -16 2.35 4.25
 1 -17 -16 4.43 1.09
 -1 -17 16 7.42 1.34
 -1 17 16 4.31 1.1
 1 17 -16 -0.39 2.32
 1 -17 -15 3.25 4.82
 1 17 -15 3.78 3.56
 -1 17 15 11.46 3.15
 -1 -17 15 21.56 3.25
 1 -17 -15 14.43 3.15
 1 -17 -14 4.02 4.96
 1 -17 -14 16.33 3.74
 -1 17 14 15.25 3.74
 -1 -17 14 23.25 3.83
 1 17 -14 1.41 3.97
 1 -17 -13 1.66 4.4
 -1 17 13 13.27 3.23
 1 17 -13 2.95 3.43
 -1 -17 13 17.24 3.3
 1 -17 -13 14.36 3.23
 -1 17 12 25.44 6.07
 1 -17 -12 26.12 6.07
 1 17 -12 7.33 6.16
 1 -17 -12 2.94 6.64
 -1 -17 12 38.77 6.12
 -1 17 11 8.25 2.2
 1 -17 -11 10.6 2.21
 1 -17 -11 1.77 3.06
 1 17 -11 4.93 2.4
 -1 -17 11 13.69 2.27
 1 -17 -10 0.03 1.4
 1 -17 -10 0.32 0.31
 -1 -17 10 0.94 0.46
 1 17 -10 0.13 0.8
 1 -17 -9 3.26 1.06
 -1 -17 9 6.68 1.1
 1 17 -9 4.68 1.23
 1 -17 -9 1.44 1.37
 -1 -17 8 40.89 8.36
 1 17 -8 26.88 8.37
 -1 -17 7 52.8 11.31
 1 17 -7 41.58 11.32
 -1 -17 6 51 11.65
 1 17 -6 47.92 11.66
 1 17 -6 49.68 11.65
 1 -17 -5 20.6 4.43
 1 17 -5 16.42 3.96
 1 17 -5 14.02 3.97
 -1 17 5 19.3 3.96
 -1 -17 5 16.99 3.96
 1 -17 -4 -1.95 4.64
 1 17 -4 0.14 0.18
 -1 17 4 -0.14 0.45
 1 17 -4 0.03 0.23
 -1 -17 4 0.33 0.19
 -1 -17 3 0.15 0.18
 1 -17 -3 -1.08 7.03
 1 17 -3 0.13 0.25
 1 17 -3 0.03 0.2
 -1 17 3 1.14 0.47
 -1 17 2 -0.37 0.63
 1 17 -2 0.02 0.16
 -1 -17 2 -0.03 0.16
 1 17 -2 0.22 0.15
 -1 -17 1 28.33 6.49
 -1 -17 1 25.89 6.49
 1 -17 -1 41.92 12.18
 1 17 -1 25.76 6.49
 1 17 -1 31.12 6.49
 -1 -17 0 46.23 10.84
 -1 -17 0 46.27 10.83
 -1 -17 -1 61.5 13.77
 1 -17 1 79.17 17.98
 -1 -17 -1 56.24 13.77
 1 -17 2 37.96 13.13
 1 17 2 30.12 7.22
 1 17 2 26.48 7.23
 -1 -17 -2 33.28 7.22
 -1 -17 -3 4.9 1.05
 1 17 3 4.05 1.13
 1 17 3 4.08 1.05
 1 -17 4 -8.09 10.49
 -1 17 -4 5.36 13.25
 1 17 4 0.14 0.15
 1 17 4 0.49 0.51
 -1 -17 -4 -0.18 0.2
 -1 -17 -5 1.44 0.43
 1 -17 5 -2.21 9.7
 1 17 6 5.51 1.36
 -1 -17 -6 5.12 1.31
 -1 17 -6 19.57 22.19
 1 -17 6 -0.43 9.36
 -1 17 -7 70.12 21.11
 1 -17 7 52.64 11.71
 1 17 7 23 5.52
 1 17 8 18.35 4.56
 1 -17 8 32.1 10.74
 -1 17 -8 25.97 16.3
 -1 -17 -9 41.7 8.5
 1 17 9 23.04 8.63
 1 -17 9 29.61 12.77
 -1 17 -10 11.23 12.04
 1 17 10 17.95 7.21
 -1 -17 -10 30.28 6.67
 1 -17 10 11.16 10.8
 1 17 11 1.97 3.23
 -1 17 -11 0.96 7.64
 1 -17 11 -0.61 7.65
 -1 -17 -11 5.42 1.61
 1 17 12 1.22 2.7
 1 -17 12 5.95 6.05
 -1 -17 -12 -0.6 1.01
 -1 17 -13 1.43 4.91
 1 -17 13 0.22 4.48
 1 17 13 1.35 2.57
 -1 -17 -13 1.28 1.03
 -1 17 -14 -0.21 4.54
 1 -17 14 10.28 4.24
 1 17 14 2.97 2.85
 -1 -17 -14 5.84 1.66
 -1 17 -15 0.2 4.38
 1 -17 15 6.84 3.76
 1 17 15 2.93 2.78
 -1 -17 -15 6.97 1.83
 -1 17 -16 2.73 3.9
 1 -17 16 7.05 3.21
 1 17 16 -0.83 2.49
 -1 -17 -16 3.57 1.49
 -1 17 -17 -0.69 3.55
 1 -17 17 -0.55 2.8
 1 17 17 -0.08 2.03
 -1 -17 -17 1.93 1.32
 -1 -17 -18 1.03 1.37
 -1 17 -18 -2.64 3.4
 1 17 18 -0.78 1.49
 1 -17 18 3.42 2.68
 -1 -17 -19 0.91 1.47
 -1 17 -19 -1.6 3.43
 1 17 19 0.52 1.28
 1 -17 19 -0.12 2.67
 -1 -17 -20 -1.08 1.61
 -1 17 -20 0.47 3.57
 1 17 20 -0.15 1.19
 -1 17 -21 -0.62 3.6
 1 -17 21 1.21 2.29
 -1 -17 -22 2.62 1.73
 -1 17 -22 0.9 3.51
 1 -17 22 0.09 2.14
 -1 -17 -23 0.07 1.68
 -1 17 -23 4.17 3.28
 1 -17 23 0.17 1.94
 1 -17 24 0.55 1.8
 1 -17 25 0.15 1.71
 -1 -17 -25 -1.35 1.61
 -1 -17 -26 0.79 1.63
 -1 -17 -27 0.65 1.61
 -1 -17 -28 -1.68 1.66
 -1 -17 -29 0.96 1.63
 -1 -17 -30 -0.37 1.56
 -1 -17 -31 1.43 1.67
 -1 -17 -32 -1.37 1.73
 1 -18 -31 -0.07 0.42
 1 -18 -31 -0.29 2.09
 1 -18 -30 0.27 0.42
 1 -18 -30 1.21 2.23
 1 -18 -29 0.21 0.4
 1 -18 -29 0.54 2.37
 1 -18 -28 -0.02 0.39
 1 -18 -28 -0.11 2.57
 1 -18 -27 -0.23 2.72
 1 -18 -26 -0.36 0.37
 1 -18 -26 1.46 2.83
 -1 -18 26 -0.04 0.88
 1 -18 -25 -0.23 0.39
 -1 -18 25 0.55 0.9
 1 -18 -25 1.27 3.05
 -1 -18 24 0.65 0.97
 -1 -18 23 0.04 1
 1 -18 -23 -4.37 3.52
 1 18 -23 0.94 3.56
 1 -18 -23 0.28 0.39
 -1 -18 22 -0.84 0.98
 1 -18 -22 2.89 3.96
 1 18 -22 0.74 3.41
 1 -18 -22 0.14 0.39
 -1 -18 21 2.23 1.01
 1 18 -21 -1.8 3.19
 1 -18 -21 -0.36 0.37
 1 -18 -21 3.38 4.37
 1 -18 -20 0.09 0.33
 1 18 -20 -1.82 2.86
 -1 18 20 -0.01 0.38
 1 -18 -19 0.36 0.31
 1 -18 -19 -0.87 4.52
 1 18 -19 0.24 2.57
 -1 18 19 0.27 0.36
 1 18 -18 0.57 2.33
 -1 -18 18 0.85 0.86
 1 -18 -18 0.67 0.34
 1 -18 -18 2.54 4.38
 -1 18 18 0.87 0.36
 1 18 -17 -0.43 2.24
 -1 -18 17 0.46 0.78
 1 -18 -17 0.21 0.24
 1 -18 -17 0.16 4.33
 -1 18 17 -0.2 0.29
 1 18 -16 0.99 2.06
 -1 -18 16 -0.18 0.74
 1 -18 -16 0.05 0.23
 -1 18 16 0.21 0.27
 1 18 -15 0.17 1.82
 -1 -18 15 0.76 0.64
 1 -18 -15 0.18 0.22
 1 -18 -15 -2.36 3.99
 -1 18 15 0.16 0.25
 1 18 -14 -1.61 1.44
 1 -18 -14 -0.37 3.69
 -1 -18 14 -0.33 0.61
 1 -18 -14 0.12 0.21
 -1 18 14 0.33 0.23
 1 -18 -13 0.28 0.22
 1 18 -13 0.28 1.19
 -1 -18 13 1.07 0.55
 -1 18 13 0.1 0.22
 -1 18 12 3.56 0.93
 1 -18 -12 4.27 0.94
 1 18 -12 0.62 1.37
 -1 -18 12 4.88 1.09
 1 -18 -12 -1.37 3.43
 1 -18 -11 0.39 2.85
 -1 18 11 1.84 0.51
 1 -18 -11 2 0.56
 1 18 -11 2.45 1.07
 -1 -18 11 3.43 0.71
 1 -18 -10 -0.06 0.31
 1 18 -10 0.73 0.88
 1 -18 -10 -1.02 2
 -1 -18 10 0.16 0.41
 1 18 -9 0.11 0.69
 -1 -18 9 0.89 0.42
 1 18 -8 1.09 0.6
 -1 -18 8 0.48 0.34
 1 18 -7 0.94 0.49
 -1 -18 7 0.33 0.29
 1 18 -6 -0.06 0.36
 1 18 -6 -0.04 0.23
 -1 -18 6 -0.12 0.23
 1 18 -5 0.36 0.22
 -1 -18 5 0.34 0.21
 -1 18 5 0.24 0.31
 1 18 -5 0.27 0.31
 1 18 -4 4.44 1.13
 -1 -18 4 4.72 1.13
 -1 18 4 4.85 1.19
 1 18 -4 5.03 1.14
 1 18 -3 0.14 0.21
 1 18 -3 0.09 0.29
 -1 -18 3 0.14 0.18
 -1 18 3 -0.29 0.5
 1 18 -2 0.77 0.27
 1 -18 -2 4.85 8.31
 -1 -18 2 0.79 0.26
 1 18 -2 0.94 0.25
 -1 18 2 1.46 0.73
 1 18 -1 1.11 0.34
 1 18 -1 1.53 0.34
 -1 18 1 0.66 1.11
 -1 -18 1 1.27 0.35
 1 -18 0 -3.92 9.01
 -1 -18 0 2.33 0.49
 -1 -18 0 1.63 0.49
 1 -18 1 -4.6 9.55
 -1 -18 -1 1.99 0.43
 -1 -18 -1 1.34 0.4
 1 -18 2 4.02 9.83
 -1 18 -2 -2.39 4.72
 1 18 2 0.2 0.15
 -1 -18 -2 0.18 0.14
 1 18 2 0.1 0.3
 1 18 3 2.9 0.66
 1 18 3 2.21 0.75
 -1 -18 -3 2.61 0.66
 1 -18 3 1.65 9.53
 -1 18 -4 3.17 14.74
 1 -18 4 3.34 9.77
 -1 -18 -4 0.08 0.19
 1 18 4 0.29 0.16
 1 18 4 -0.24 0.5
 -1 -18 -5 5.39 1.42
 1 18 5 5.33 1.53
 1 18 5 6.24 1.4
 1 18 6 2.31 0.78
 1 -18 6 9.04 9.49
 1 18 7 -0.47 0.7
 1 -18 7 -8.79 9.74
 1 18 8 -0.86 1.18
 -1 18 -8 -2.17 18.23
 -1 -18 -8 0.83 0.7
 -1 18 -9 13.46 13.49
 1 18 9 0.51 1.71
 1 -18 9 12.79 9.2
 -1 -18 -9 0.29 0.98
 -1 18 -10 -1.67 10.85
 1 -18 10 6.59 8.36
 -1 -18 -10 1.83 1.24
 -1 18 -11 1.36 8.16
 1 18 11 -1.46 2.86
 -1 -18 -11 0.86 1.18
 1 -18 11 -8.99 6.95
 -1 18 -12 -4.58 6.26
 1 18 12 -3.86 2.62
 1 -18 12 2.24 5.41
 -1 -18 -12 0.69 1.02
 -1 18 -13 -2.73 5.29
 1 -18 13 -7.66 4.39
 1 18 13 -2.19 2.51
 -1 -18 -13 2.66 1.07
 -1 18 -14 0.66 4.6
 1 -18 14 -2.18 3.66
 1 18 14 0.91 2.34
 -1 -18 -14 0.04 1.02
 -1 18 -15 -1.62 4.48
 1 -18 15 -1.3 3.44
 1 18 15 3.58 2.37
 -1 -18 -15 0.42 1.11
 1 -18 16 4.45 3.03
 -1 18 -16 2.06 3.82
 -1 -18 -16 0.41 1.18
 -1 18 -17 3.35 3.8
 1 -18 17 -0.69 2.81
 1 18 17 -1.88 1.9
 -1 -18 -17 -0.65 1.22
 -1 -18 -18 0.48 1.24
 -1 18 -18 0.5 3.67
 1 18 18 0.78 1.45
 1 -18 18 0.66 2.65
 -1 -18 -19 -0.73 1.39
 -1 18 -19 -0.32 3.6
 1 -18 19 0.12 2.6
 1 18 19 0.39 1.2
 -1 -18 -20 0.23 1.5
 -1 18 -20 3 3.66
 1 18 20 -0.28 1.15
 -1 18 -21 -1.24 3.66
 -1 -18 -21 -0.06 1.52
 -1 -18 -22 -1.18 1.55
 -1 18 -22 -3.48 3.54
 1 -18 22 0.09 2.18
 1 -18 23 -1.53 1.91
 -1 -18 -23 1.02 1.55
 1 -18 24 -0.31 1.77
 1 -18 25 -0.07 1.61
 -1 -18 -25 0.59 1.47
 -1 -18 -26 0.94 1.5
 -1 -18 -27 -0.47 1.47
 -1 -18 -28 0.82 1.51
 -1 -18 -29 0.35 1.5
 -1 -18 -30 1.82 1.62
 -1 -18 -31 0.85 1.57
 1 -19 -31 1.49 1.84
 1 -19 -31 0.84 0.5
 1 -19 -30 -1.9 1.88
 1 -19 -30 0.09 0.42
 1 -19 -29 -0.55 2.04
 1 -19 -29 0.43 0.41
 1 -19 -28 2.71 2.2
 1 -19 -28 1.21 0.49
 1 -19 -27 2.66 2.35
 1 -19 -27 0.69 0.41
 -1 -19 26 -0.29 0.92
 1 -19 -26 -0.43 2.5
 1 -19 -26 0.02 0.35
 -1 -19 25 -0.09 0.93
 1 -19 -25 0.16 0.35
 -1 -19 24 0.44 0.97
 1 -19 -23 2.06 0.67
 1 -19 -23 0.83 3.12
 -1 -19 23 4.48 1.18
 1 19 -23 1.09 3.6
 1 -19 -22 0.77 0.43
 1 -19 -22 -0.12 3.31
 -1 -19 22 2.04 1.04
 1 19 -22 2.06 3.39
 1 -19 -21 4.17 1.19
 1 -19 -21 5.36 3.8
 -1 -19 21 10.45 1.56
 1 -19 -20 2.69 0.7
 1 -19 -20 -0.28 3.8
 1 19 -20 -0.65 3
 1 19 -19 3.29 2.63
 1 -19 -19 2.39 0.68
 -1 -19 19 4.33 1.09
 -1 19 19 2.49 0.71
 1 19 -18 -0.23 2.26
 1 -19 -18 1 0.4
 1 -19 -18 -0.76 4.03
 -1 -19 18 2.8 0.94
 -1 19 18 1.37 0.43
 1 19 -17 2.37 2.31
 1 -19 -17 1.53 0.45
 -1 -19 17 2.04 0.86
 -1 19 17 1.56 0.48
 1 19 -16 0.2 2.3
 1 -19 -16 0.15 4.35
 1 -19 -16 3.3 0.9
 -1 -19 16 5.5 1.17
 -1 19 16 3.98 0.92
 1 -19 -15 14.28 5.15
 -1 19 15 10.17 2.72
 -1 -19 15 17.15 2.83
 1 -19 -15 12.31 2.72
 1 -19 -14 12.96 5.63
 -1 19 14 15.83 3.86
 1 -19 -14 16.45 3.86
 -1 -19 14 24.7 3.94
 1 -19 -13 7.61 4.58
 -1 19 13 9.81 2.53
 1 -19 -13 11.74 2.53
 -1 -19 13 15.28 2.61
 1 -19 -12 8.56 5.7
 1 19 -12 5.53 4.28
 -1 -19 12 24.81 4.21
 -1 19 12 17.13 4.15
 1 -19 -12 18.38 4.16
 -1 -19 11 7.91 1.47
 1 19 -11 2.15 1.69
 1 -19 -11 5.09 4.12
 1 -19 -11 5.45 1.4
 1 19 -10 -0.18 0.89
 -1 -19 10 0.54 0.45
 -1 -19 9 19.37 3.86
 1 19 -9 8.48 3.91
 -1 -19 8 53.07 11.63
 1 19 -8 42.59 11.65
 -1 -19 7 56.36 12.15
 1 19 -7 44.1 12.16
 -1 -19 6 65.62 14.52
 1 19 -6 55.86 14.53
 1 19 -6 62.24 14.52
 -1 -19 5 18.26 4.11
 -1 19 5 19.59 4.12
 1 19 -5 16.25 4.12
 1 19 -5 16.21 4.11
 -1 19 4 10.93 2.41
 1 19 -4 9.32 2.38
 -1 -19 4 9.82 2.38
 1 -19 -4 6.66 5.12
 1 19 -4 10.6 2.38
 -1 19 3 12.26 2.78
 -1 -19 3 10.67 2.73
 1 19 -3 9.27 2.73
 1 19 -3 20.16 2.76
 1 -19 -3 4.5 6.02
 1 19 -2 3.59 0.9
 1 19 -2 3.65 0.89
 -1 19 2 4.25 1.19
 -1 -19 2 3.88 0.9
 -1 19 1 12.64 3.64
 1 -19 -1 22.46 7.91
 -1 -19 1 14.66 3.42
 -1 19 0 41.62 10.54
 -1 -19 0 46.28 10.34
 -1 -19 0 42.32 10.34
 -1 -19 -1 54.86 12.44
 1 19 1 46.54 12.44
 -1 -19 -1 53.53 12.44
 1 19 1 55.85 12.44
 1 -19 1 52.48 15.21
 -1 -19 -2 38.99 7.76
 1 19 2 31.06 7.76
 -1 -19 -2 32.98 7.76
 1 -19 2 7.95 11.46
 1 19 2 27.38 7.77
 -1 19 -3 14.06 9.92
 -1 -19 -3 14.28 3.18
 1 19 3 10.14 3.2
 1 19 3 13.69 3.18
 -1 19 -4 -6 16.89
 -1 -19 -4 0.41 0.18
 1 19 4 0.28 0.18
 1 -19 4 9.85 9.09
 1 19 4 0.48 0.51
 1 19 5 1.47 0.7
 1 -19 5 2.32 8.85
 1 19 6 10.53 2.47
 1 -19 6 16.23 9.6
 1 19 6 10.35 2.55
 -1 19 -6 27.96 34.6
 1 19 7 17.12 4.12
 -1 -19 -7 17.25 4.07
 -1 19 -8 21.5 21.87
 -1 -19 -8 35.04 7.99
 1 -19 8 36.76 11.84
 1 19 8 31.38 8.04
 1 19 9 24.81 7.04
 -1 -19 -9 30.76 6.88
 1 -19 9 16.89 11.11
 -1 -19 -10 22.17 4.95
 1 19 10 14.16 5.4
 -1 19 -10 11.31 12.55
 -1 -19 -11 6.75 1.78
 1 -19 11 -0.27 6.34
 -1 19 -11 -4.34 9.08
 1 19 11 1.4 3.1
 -1 -19 -12 0.27 1.09
 1 -19 12 -4.6 4.9
 -1 19 -12 4.52 6.7
 1 19 12 1.2 2.39
 -1 19 -13 5.98 5.66
 1 19 13 2.51 2.55
 -1 -19 -13 5.05 1.54
 -1 19 -14 -0.23 5.1
 1 19 14 1.98 2.85
 -1 -19 -14 8.79 2.1
 -1 19 -15 8.76 5.35
 1 -19 15 13.63 4.2
 1 19 15 -0.85 3.27
 -1 -19 -15 12.51 2.63
 -1 -19 -16 5.23 1.64
 -1 19 -16 0.58 4.09
 1 -19 16 7.39 3.39
 -1 -19 -17 1.53 1.15
 1 -19 17 2.51 2.95
 -1 -19 -18 1.49 1.22
 -1 19 -18 2.4 3.66
 1 19 18 -0.23 1.39
 1 -19 18 1.19 2.67
 -1 -19 -19 0.63 1.32
 -1 19 -19 0.33 3.65
 1 19 19 -0.6 1.16
 1 -19 19 0.12 2.48
 -1 -19 -20 0.05 1.45
 -1 19 -20 0.96 3.62
 1 -19 20 0.11 2.41
 -1 19 -21 -0.94 3.67
 -1 -19 -21 -0.96 1.44
 -1 -19 -22 1.63 1.49
 -1 19 -22 -0.31 3.52
 1 -19 22 0.09 2.11
 -1 -19 -23 0.3 1.49
 1 -19 23 0.08 1.89
 1 -19 24 0.16 1.76
 -1 -19 -25 0.06 1.4
 1 -19 25 -0.29 1.56
 -1 -19 -26 1.82 1.49
 -1 -19 -27 0.89 1.44
 -1 -19 -28 -0.26 1.38
 -1 -19 -29 1.56 1.45
 -1 -19 -30 1.05 1.39
 -1 -19 -31 1.59 1.52
 1 -20 -31 1.11 1.64
 1 -20 -31 0.03 0.44
 1 -20 -30 0.98 1.66
 1 -20 -30 0.67 0.47
 1 -20 -29 -1.57 1.72
 1 -20 -29 0.07 0.39
 1 -20 -28 1.57 1.95
 1 -20 -27 -0.86 1.97
 1 -20 -27 0.35 0.37
 1 -20 -26 2.07 2.2
 1 -20 -26 0.5 0.38
 -1 -20 25 0.3 0.96
 1 -20 -25 -0.66 2.27
 1 -20 -25 0.02 0.35
 1 -20 -24 1.06 2.35
 1 -20 -24 0.17 0.35
 -1 -20 24 0.62 0.96
 1 20 -24 -1.15 3.68
 -1 -20 23 1.11 1.04
 1 20 -23 -0.46 3.48
 1 -20 -22 0.32 0.34
 -1 -20 22 -0.85 1
 1 20 -22 4.38 3.38
 1 -20 -22 0.61 2.73
 1 -20 -21 0.1 0.32
 1 20 -21 -0.14 3.2
 1 -20 -21 0.21 2.88
 1 -20 -20 0.43 0.32
 1 -20 -20 0.11 3.13
 1 20 -20 -1.82 2.87
 1 -20 -19 -2.58 3.1
 -1 -20 19 2.16 0.96
 -1 20 19 1.16 0.45
 1 -20 -19 1.35 0.43
 1 20 -19 -2.08 2.5
 1 -20 -18 1.29 3.2
 -1 -20 18 1.83 0.87
 -1 20 18 0.53 0.37
 1 -20 -18 1.19 0.35
 1 -20 -17 2.86 3.4
 -1 -20 17 3.75 0.93
 -1 20 17 1.18 0.54
 1 -20 -17 2.29 0.52
 1 20 -17 -0.98 2.32
 1 -20 -16 3.34 3.54
 1 -20 -16 1.22 0.34
 -1 20 16 0.48 0.36
 -1 -20 16 2.46 0.83
 1 20 -16 -0.1 2.07
 1 -20 -15 -0.95 3.71
 1 20 -15 0.27 1.84
 -1 20 15 -0.13 0.25
 -1 -20 15 0.03 0.69
 1 -20 -15 0.22 0.24
 1 -20 -14 -1.47 3.62
 1 20 -14 -0.3 1.52
 -1 -20 14 0.12 0.57
 -1 20 14 0.05 0.22
 1 -20 -14 0.23 0.25
 1 -20 -13 0.33 0.27
 1 -20 -13 0.1 3.48
 1 20 -13 -1.57 1.22
 -1 20 13 0.42 0.2
 -1 -20 13 -0.11 0.54
 1 -20 -12 2.08 3.38
 -1 -20 12 0.49 0.51
 1 20 -12 0.15 1.08
 1 -20 -12 0.56 0.32
 1 -20 -11 1.62 3.23
 -1 -20 11 0.6 0.5
 1 -20 -11 0.13 0.35
 1 20 -11 0.83 0.98
 -1 -20 10 5.87 1.29
 1 20 -10 2.22 1.5
 1 20 -9 1.16 0.89
 -1 -20 9 1.86 0.56
 1 20 -8 2.11 0.91
 -1 -20 8 2.79 0.71
 1 20 -7 -0.2 0.54
 -1 -20 7 0.06 0.29
 -1 -20 6 1 0.36
 1 20 -6 1.01 0.36
 1 20 -6 1.12 0.47
 1 20 -5 6.59 1.76
 -1 -20 5 6.99 1.74
 -1 20 5 7.25 1.77
 1 20 -5 8.13 1.74
 1 20 -4 1.18 0.45
 -1 20 4 2.44 0.6
 1 20 -4 1.7 0.41
 -1 -20 4 1.23 0.41
 -1 -20 3 8.26 2.17
 -1 20 3 8.49 2.26
 1 -20 -3 8.12 4.31
 1 20 -3 16.73 2.21
 1 20 -3 7.56 2.18
 -1 20 2 0.14 0.89
 1 -20 -2 -0.92 4.42
 -1 -20 2 0.99 0.3
 -1 20 1 14.42 4.32
 -1 -20 1 17.65 4.11
 1 -20 -1 12.98 6.55
 -1 20 0 1.69 1.97
 1 20 0 1.68 0.32
 -1 -20 0 0.9 0.31
 1 20 0 0.84 0.31
 -1 -20 -1 1.95 0.57
 1 20 1 2.22 0.58
 1 20 1 2.36 0.57
 -1 -20 -1 2.67 0.57
 1 20 2 0.37 0.31
 -1 -20 -2 0.35 0.21
 1 20 2 0.55 0.21
 1 20 3 3.21 0.85
 1 20 3 2.22 0.92
 -1 -20 -3 4.11 0.85
 1 -20 3 7.68 7.86
 -1 20 -4 16.67 20.91
 1 -20 4 17.34 8.48
 -1 -20 -4 14.89 3.09
 1 20 4 8.46 3.13
 1 20 4 12.36 3.09
 1 20 5 -0.23 0.68
 1 20 5 0.67 0.23
 -1 20 -6 -28.39 47.57
 1 20 6 2.24 0.75
 1 20 6 1.72 0.45
 -1 20 -7 22.83 35.4
 1 -20 7 -0.36 8.43
 -1 20 -8 3.8 23.39
 1 20 8 -0.73 1.04
 1 -20 8 17.4 8.57
 -1 20 -9 10.54 15.92
 -1 -20 -9 1.83 0.88
 1 20 9 3.07 1.68
 1 -20 9 -10.39 7.67
 -1 -20 -10 0.32 0.97
 1 -20 10 -13.35 6.64
 -1 20 -10 -18.1 12.81
 1 20 10 -2.67 2.34
 -1 -20 -11 3.3 1.37
 1 -20 11 -3.19 5.56
 1 20 11 5.23 2.66
 -1 20 -11 1.16 8.65
 1 -20 12 -5.92 4.4
 -1 -20 -12 2.79 1.28
 -1 20 -12 7.31 6.79
 1 20 12 0.73 2.41
 1 20 13 -1.81 2.39
 -1 -20 -13 3.01 1.27
 1 -20 13 1.13 3.78
 -1 20 -13 5.16 5.67
 1 20 14 -2.28 2.22
 -1 -20 -14 1.33 1.23
 -1 20 -15 -0.43 4.65
 1 -20 15 1.25 3.34
 1 20 15 0.16 2.13
 -1 -20 -15 -0.13 1.15
 -1 20 -16 3.37 4.2
 1 -20 16 -0.88 3.07
 1 20 16 1.02 2.09
 -1 -20 -16 0.31 1.17
 -1 20 -17 1.3 4
 1 -20 17 3.49 2.95
 1 20 17 2.2 1.66
 -1 -20 -17 0.41 1.17
 -1 -20 -18 -0.38 1.16
 -1 20 -18 -1.93 3.64
 1 -20 18 -3.38 2.73
 1 20 18 1.44 1.28
 -1 -20 -19 -0.24 1.25
 -1 20 -19 2.02 3.74
 1 -20 19 0.12 2.65
 1 20 19 -0.04 1.08
 -1 -20 -20 -0.51 1.36
 -1 20 -20 0.16 3.73
 1 -20 20 0.11 2.54
 -1 20 -21 2.23 3.79
 -1 -20 -21 -0.95 1.36
 -1 20 -22 1.73 3.55
 -1 -20 -22 -0.22 1.35
 -1 20 -23 0.15 3.51
 1 -20 23 0.09 1.92
 -1 -20 -24 2.67 1.38
 1 -20 24 -0.47 1.73
 -1 -20 -25 -0.29 1.31
 -1 -20 -26 0.12 1.31
 -1 -20 -27 1.48 1.38
 -1 -20 -28 0.42 1.29
 -1 -20 -29 -0.12 1.35
 -1 -20 -30 -0.37 1.3
 -1 -20 -31 0.25 1.38
 1 -21 -31 -0.58 1.41
 1 -21 -31 0.23 0.39
 1 -21 -30 2.06 1.5
 1 -21 -30 0.15 0.43
 1 -21 -29 1.82 1.51
 1 -21 -29 -0.11 0.4
 1 -21 -28 0.14 1.59
 1 -21 -28 0.52 0.42
 1 -21 -27 3.48 1.69
 1 -21 -27 0.12 0.38
 1 -21 -26 -0.08 0.37
 1 -21 -25 0.7 1.85
 1 -21 -25 0.13 0.35
 -1 -21 25 -0.17 0.93
 1 -21 -24 -0.05 0.35
 1 21 -24 -4.39 3.48
 1 -21 -24 -2.41 2.04
 -1 -21 24 -0.76 1
 1 21 -23 -0.46 3.46
 -1 -21 23 1.08 1.04
 1 -21 -22 1.25 0.49
 1 21 -22 0.87 3.45
 1 -21 -22 -2.07 2.3
 -1 -21 22 2.88 1.12
 1 -21 -21 2.2 0.62
 1 21 -21 2.74 3.17
 1 -21 -21 2.75 2.43
 1 -21 -20 2.16 0.62
 1 21 -20 0.52 2.97
 -1 -21 20 2.83 1.13
 1 -21 -20 0.08 2.44
 1 -21 -19 2.52 0.69
 1 21 -19 1.22 2.68
 -1 -21 19 3.14 1.1
 1 -21 -19 2.12 2.49
 1 21 -18 -0.81 2.43
 1 -21 -18 0.76 0.37
 -1 -21 18 1.42 0.85
 -1 21 18 0.87 0.39
 -1 21 17 0.58 0.35
 1 21 -17 3.6 2.43
 1 -21 -17 2.32 2.42
 1 -21 -17 0.8 0.34
 -1 -21 17 1.26 0.78
 1 -21 -16 5.56 2.6
 -1 21 16 2.84 0.73
 -1 -21 16 5.03 1.02
 1 -21 -16 2.58 0.73
 1 -21 -15 9.73 3.2
 -1 21 15 8.45 2.11
 1 -21 -15 8.68 2.11
 -1 -21 15 14.47 2.24
 1 -21 -14 8.3 3.09
 -1 21 14 8.65 2.15
 1 -21 -14 9.01 2.16
 -1 -21 14 14.95 2.27
 1 21 -14 2.42 2.68
 1 21 -13 2.21 1.69
 1 -21 -13 4.95 1.16
 1 -21 -13 5.16 2.17
 1 -21 -12 6.19 1.74
 1 -21 -12 6.24 2.18
 1 21 -12 2.74 2
 1 21 -11 0.55 1.34
 -1 -21 11 4.75 1.04
 1 21 -10 -0.15 0.94
 -1 -21 10 -0.93 0.5
 1 21 -9 2.55 1.86
 -1 -21 9 8.56 1.73
 1 21 -8 20.25 6.42
 -1 -21 8 30.11 6.38
 1 21 -7 23.52 7.31
 -1 -21 7 34.7 7.29
 1 21 -6 30.25 7.64
 -1 -21 6 35.15 7.62
 1 21 -6 31.1 7.62
 -1 21 5 17.13 3.75
 1 21 -5 15.29 3.75
 1 -21 -5 5.59 3.93
 1 21 -5 15.15 3.73
 -1 -21 5 17.05 3.73
 1 21 -4 6.29 1.64
 -1 21 4 6.13 1.69
 -1 -21 4 6.55 1.62
 1 21 -4 7.64 1.63
 -1 21 3 12.52 3.55
 1 21 -3 20.33 3.5
 1 21 -3 14.13 3.5
 -1 -21 3 12.91 3.49
 -1 -21 2 1.8 0.47
 1 -21 -2 1.04 3.31
 -1 21 1 5.61 1.68
 -1 -21 1 4.06 0.98
 1 -21 -1 7.17 4.05
 -1 21 0 15.03 5.08
 -1 -21 0 20.43 4.58
 1 21 0 19.31 4.58
 1 21 0 18.99 4.58
 -1 -21 -1 34.73 7.92
 1 21 1 32.43 7.93
 1 -21 1 20.76 9.68
 1 21 1 34.05 7.92
 -1 -21 -1 33.78 7.92
 1 21 2 23.03 5.95
 -1 -21 -2 25.17 5.94
 1 -21 2 7.28 8.62
 -1 -21 -2 26.62 5.94
 1 21 2 25.51 5.94
 1 -21 3 19.32 7.53
 -1 -21 -3 13.62 3.12
 1 21 3 13.82 3.12
 1 21 3 10.15 3.14
 1 21 4 3.64 1.54
 1 -21 4 14.22 7.94
 1 21 4 6.51 1.45
 -1 21 -4 -6.04 25.83
 1 21 5 0.25 0.66
 1 21 5 0.14 0.18
 -1 21 -6 -17.2 60.63
 1 21 6 7.33 1.69
 -1 -21 -6 7.08 1.7
 1 21 6 6.07 1.83
 1 -21 6 16.43 8.36
 1 21 7 12.89 2.91
 1 21 7 11.21 3
 -1 -21 -7 11.38 2.93
 1 -21 8 5.22 9
 1 21 8 15.96 4.75
 -1 -21 -8 21.18 4.68
 1 21 9 11.44 3.23
 -1 -21 -9 12.03 2.85
 -1 21 -9 29.11 19.71
 1 -21 9 -5.88 7.61
 -1 -21 -10 13.15 2.92
 1 -21 10 8.43 6.96
 -1 21 -10 6.34 13.36
 1 21 10 4.95 3.51
 1 -21 11 4.93 4.99
 -1 -21 -11 1.91 1.09
 1 21 11 2.97 2.41
 -1 21 -11 -3.28 9.06
 1 -21 12 1.8 3.82
 -1 -21 -12 -1.29 1.15
 -1 21 -12 -0.33 6.76
 1 21 12 1.71 2.28
 1 21 13 0.16 2.34
 1 -21 13 11.24 3.9
 -1 -21 -13 2.62 1.42
 -1 21 -13 -1.42 6.13
 1 21 14 -2.61 2.11
 -1 21 -14 4.23 5.11
 1 -21 14 0.99 3.34
 -1 -21 -14 0.94 1.27
 -1 21 -15 1.11 5
 1 -21 15 9.73 3.89
 1 21 15 4.21 2.89
 -1 -21 -15 10.92 2.42
 1 21 16 1.76 2.1
 -1 -21 -16 3.44 1.51
 -1 21 -17 -0.19 3.88
 1 -21 17 6.67 2.87
 1 21 17 3.17 1.68
 -1 -21 -17 2.2 1.4
 1 -21 18 1.14 2.62
 1 21 18 1.19 1.18
 -1 -21 -18 0.24 1.21
 -1 21 -18 -2.33 3.86
 1 21 19 2.24 1.14
 1 -21 19 -0.11 2.62
 -1 -21 -19 1.16 1.37
 -1 21 -19 5.82 3.85
 1 -21 20 -6.01 2.46
 -1 -21 -20 0.93 1.34
 -1 21 -20 0.17 3.93
 1 -21 21 0.59 2.27
 -1 -21 -21 -1.35 1.29
 -1 21 -21 1.29 3.74
 -1 -21 -22 1.53 1.31
 -1 21 -22 -0.16 3.65
 1 -21 23 0.17 1.84
 -1 21 -23 -1.55 2.94
 -1 -21 -24 1.32 1.27
 1 -21 24 -0.23 1.7
 -1 -21 -25 0.59 1.26
 -1 -21 -26 0.05 1.24
 -1 -21 -27 0.17 1.23
 -1 -21 -28 -1.47 1.3
 -1 -21 -29 0.17 1.24
 -1 -21 -30 -0.71 1.3
 1 -22 -30 -0.92 1.29
 1 -22 -30 0.62 0.45
 1 -22 -29 -0.05 0.42
 1 -22 -29 -0.24 1.3
 1 -22 -28 0.25 0.41
 1 -22 -28 -0.54 1.36
 1 -22 -27 0.02 0.39
 1 -22 -26 0.89 0.44
 1 -22 -26 -0.37 1.46
 1 -22 -25 1.18 0.58
 -1 -22 25 4.12 1.09
 1 -22 -25 2.27 1.6
 1 -22 -24 0.77 0.41
 -1 -22 24 0.05 0.98
 1 22 -23 2.29 3.53
 1 -22 -23 0.59 0.42
 -1 -22 23 1.59 1.05
 1 -22 -23 0.59 1.72
 1 22 -22 2.02 3.37
 1 -22 -21 0.22 0.37
 1 22 -21 -0.68 3.2
 1 -22 -21 1.95 1.98
 1 22 -20 3.23 3.1
 -1 -22 20 1.14 1.03
 1 -22 -20 2.77 1.97
 1 -22 -20 1.06 0.44
 1 22 -19 -0.98 2.65
 1 -22 -19 1.55 0.52
 -1 -22 19 3.31 1.01
 1 -22 -19 0.58 1.95
 1 -22 -18 3.83 2.06
 1 -22 -18 3.71 1.05
 -1 -22 18 8.15 1.36
 -1 22 18 4.47 1.06
 1 -22 -17 3.12 1.96
 1 -22 -17 3.99 0.98
 -1 -22 17 5.75 1.25
 -1 22 17 3.83 0.98
 1 22 -16 2.67 2.31
 1 -22 -16 1.17 1.87
 1 -22 -16 4.08 1.01
 -1 -22 16 6.21 1.22
 -1 22 16 3.84 1
 1 22 -15 0.84 1.92
 1 -22 -15 0.51 0.34
 1 -22 -15 0.82 1.48
 -1 -22 15 1.07 0.69
 -1 22 15 0.69 0.28
 1 -22 -14 0.35 0.35
 -1 -22 14 1.59 0.62
 1 -22 -14 -0.86 1.22
 1 -22 -13 0.28 0.83
 -1 -22 13 1.63 0.56
 1 -22 -13 0.51 0.33
 1 22 -12 1.42 1.87
 -1 -22 12 7.75 1.62
 1 22 -11 3.41 2.18
 -1 -22 11 9.51 2
 1 22 -10 4.31 2.06
 -1 -22 10 8.59 1.87
 1 22 -9 10.39 4.99
 -1 -22 9 24.44 4.92
 1 22 -8 4.47 1.51
 -1 -22 8 5.98 1.38
 -1 -22 7 0.27 0.3
 1 22 -7 -0.25 0.62
 -1 -22 6 3.07 0.75
 1 22 -6 3.02 0.75
 1 22 -6 2.21 0.88
 -1 22 5 19.07 3.53
 1 22 -5 15.88 3.5
 -1 -22 5 15.27 3.5
 1 -22 -5 5.38 3.56
 1 22 -5 12.66 3.52
 1 22 -4 41.5 9.1
 -1 22 4 40.7 9.12
 1 22 -4 31.52 9.1
 -1 -22 4 40.27 9.09
 -1 22 3 31.79 7.57
 -1 -22 3 32.16 7.52
 -1 22 2 9.59 3.52
 1 -22 -2 5.69 4.26
 -1 -22 2 14.72 3.35
 1 -22 -1 12.85 8.12
 -1 -22 1 32.49 7.4
 1 22 -1 31.31 7.4
 -1 22 1 23.26 7.56
 1 22 -1 31.67 7.4
 -1 22 0 7.89 3.14
 1 22 0 8.39 2.05
 -1 -22 0 8.68 2.05
 1 22 0 9.06 2.05
 1 -22 0 2.59 4.36
 1 -22 1 -0.37 4.31
 -1 22 -1 -0.31 4.07
 -1 -22 -1 0.75 0.25
 1 22 1 0.5 0.28
 1 22 1 0.93 0.25
 1 -22 2 10.54 5.68
 -1 22 -2 13.33 7.17
 1 22 2 5.72 1.42
 -1 -22 -2 5.96 1.42
 1 22 2 6.23 1.44
 -1 -22 -2 6.19 1.42
 1 22 3 27.28 6
 1 22 3 20.97 6.01
 1 22 4 8.33 2.47
 1 22 4 10.62 2.41
 1 22 5 4.29 1.8
 -1 -22 -5 7.36 1.67
 1 22 5 7.09 1.67
 -1 -22 -6 6.03 1.31
 1 22 6 5.05 1.3
 1 22 6 5.23 1.47
 1 22 7 1.41 0.76
 1 -22 7 4.3 7.3
 -1 22 -7 8.44 52.52
 1 22 7 1.57 0.4
 -1 -22 -7 1.28 0.45
 -1 -22 -8 -0.47 0.41
 1 22 8 0.15 0.91
 -1 -22 -9 0.02 0.54
 1 22 9 -1.32 1.52
 1 -22 9 -6.02 6.62
 -1 22 -9 10.42 20.27
 -1 -22 -10 7.45 1.73
 1 -22 10 2.77 5.6
 1 22 10 1.9 2.53
 -1 22 -10 -3.99 13.85
 1 -22 11 2.31 4.66
 -1 -22 -11 6.75 1.7
 -1 22 -11 13.08 9.07
 1 22 11 3.87 2.67
 -1 -22 -12 11.07 2.12
 -1 22 -12 -5.29 7.63
 1 22 12 -3.24 2.84
 1 22 13 3.81 3.2
 1 -22 13 8.96 4.44
 -1 -22 -13 14.4 2.83
 -1 22 -13 -0.3 6.5
 1 22 14 1.44 2.1
 1 -22 14 3.7 3.38
 -1 -22 -14 2.14 1.51
 -1 22 -14 2.58 5.27
 1 22 15 -0.14 1.93
 -1 22 -15 -0.46 4.83
 1 -22 15 -1.67 3.11
 -1 -22 -15 -1.24 1.38
 1 -22 16 -1.31 3.02
 1 22 16 0.28 1.83
 -1 -22 -16 1.12 1.35
 1 22 17 -0.37 1.39
 1 -22 17 0.54 2.77
 -1 -22 -17 2.07 1.25
 -1 22 -17 -0.19 3.96
 1 22 18 1.38 1.15
 1 -22 18 2 2.75
 -1 -22 -18 3.18 1.41
 -1 22 -18 -2.01 3.8
 1 -22 19 0.34 2.66
 -1 -22 -19 1.93 1.45
 -1 22 -19 3.49 3.96
 1 -22 20 0.11 2.52
 -1 -22 -20 -0.45 1.36
 -1 22 -20 -2.35 3.94
 1 -22 21 0.1 2.19
 -1 -22 -21 0.3 1.28
 -1 22 -21 -4.75 3.77
 -1 22 -22 -0.64 3.63
 1 -22 23 0.08 1.85
 -1 -22 -24 -0.05 1.22
 1 -22 24 0.78 1.77
 -1 -22 -25 0.52 1.19
 -1 -22 -26 0.75 1.22
 -1 -22 -27 1.14 1.3
 -1 -22 -28 -0.34 1.21
 -1 -22 -29 0.29 1.26
 -1 -22 -30 0.59 1.29
 1 -23 -30 0.91 0.52
 1 -23 -30 1.87 1.17
 1 -23 -29 -0.05 0.44
 1 -23 -29 1.21 1.15
 1 -23 -28 0.09 0.42
 1 -23 -28 0.36 1.16
 1 -23 -27 0.36 0.41
 1 -23 -27 -1.08 1.17
 1 -23 -26 0.51 0.42
 1 -23 -26 -0.05 1.23
 1 -23 -25 -0.19 0.39
 1 -23 -25 -0.31 1.24
 1 -23 -24 -0.04 0.39
 -1 -23 24 -0.36 1
 1 -23 -24 -1.03 1.28
 1 23 -23 1.67 3.46
 1 -23 -23 0.41 0.4
 -1 -23 23 -0.59 0.99
 1 -23 -23 1.65 1.38
 1 23 -22 -0.43 3.3
 -1 -23 21 1.12 1.04
 1 -23 -21 0.46 0.4
 1 23 -20 1.81 3.03
 -1 -23 20 2.62 1.05
 1 -23 -20 1.24 0.49
 1 -23 -20 -0.54 1.54
 1 23 -19 2.57 2.72
 -1 -23 19 0.67 0.93
 1 -23 -19 0.34 0.36
 1 -23 -19 0.09 1.45
 1 23 -18 2.21 2.38
 1 -23 -18 2.68 1.33
 -1 -23 18 1.53 0.83
 1 -23 -18 -0.34 0.33
 1 23 -17 0.77 2.23
 1 -23 -17 1.22 1.19
 -1 -23 17 -0.49 0.77
 1 -23 -17 0.32 0.31
 -1 23 17 -0.34 0.28
 -1 23 16 0.21 0.24
 -1 -23 16 0.35 0.71
 1 -23 -16 -0.52 0.33
 1 -23 -15 0.98 0.48
 -1 -23 15 3.65 0.77
 1 23 -15 0.96 2.07
 1 -23 -15 1.03 0.91
 1 -23 -14 0.94 0.47
 1 -23 -14 2.06 0.7
 -1 -23 14 3.03 0.71
 1 23 -13 0.82 1.99
 -1 -23 13 7.09 1.55
 -1 -23 12 5.11 1.18
 1 23 -12 1.72 1.55
 -1 -23 11 2.96 0.74
 1 23 -11 0.32 1.13
 -1 -23 10 0.48 0.43
 1 23 -10 -0.94 0.96
 -1 -23 9 0.1 0.4
 1 23 -9 0.56 0.94
 1 23 -8 1.09 1.26
 -1 -23 8 4.93 1.05
 1 23 -7 5.74 2.27
 1 23 -7 8.99 2.19
 -1 -23 7 10.62 2.2
 1 23 -6 3.55 1.22
 1 23 -6 4.72 1.12
 -1 -23 6 4.72 1.12
 1 23 -5 9.51 2.35
 1 -23 -5 7.46 2.36
 1 23 -5 10.31 2.32
 -1 23 5 9.09 2.36
 -1 -23 5 10.54 2.32
 -1 -23 4 2.44 0.6
 -1 23 4 2.71 0.84
 -1 23 3 -0.22 0.82
 -1 -23 3 0.27 0.24
 -1 23 2 2.16 1.24
 1 23 -2 1.87 0.51
 1 23 -2 1.45 0.46
 -1 -23 2 2.02 0.47
 -1 23 1 4.66 2.12
 1 -23 -1 8.76 3.19
 -1 -23 1 6.26 1.44
 1 23 -1 5.71 1.45
 1 23 -1 6.06 1.43
 1 -23 0 6.93 4.43
 -1 23 0 8.44 3.76
 -1 -23 0 12.21 2.73
 1 23 0 11.92 2.73
 1 23 0 10.7 2.73
 -1 23 -1 9.58 5.37
 -1 -23 -1 14.17 3.16
 1 23 1 13.28 3.17
 1 23 1 12.9 3.16
 1 -23 1 13.34 5.2
 1 23 2 1.88 0.61
 1 -23 2 8.55 4.97
 -1 23 -2 4.36 7.52
 -1 -23 -2 1.98 0.57
 1 23 2 2.58 0.57
 -1 -23 -2 2.37 0.57
 1 23 3 1.63 0.41
 1 23 3 1.12 0.54
 1 23 4 1.92 0.46
 1 23 4 0.68 0.68
 1 -23 4 1.4 6.19
 1 23 5 0.5 0.26
 -1 -23 -5 0.97 0.25
 1 23 5 0.44 0.69
 1 23 6 -0.58 0.7
 -1 23 -6 7.9 103.24
 1 23 7 1.46 0.88
 1 23 7 2.41 0.58
 -1 -23 -7 2.28 0.6
 1 -23 8 2.14 6.2
 -1 23 -8 18.21 35.51
 1 23 8 3.01 1.15
 1 23 8 2.96 0.78
 -1 -23 -8 3.64 0.82
 -1 -23 -9 5.28 1.27
 1 -23 9 -11.86 5.56
 1 23 9 4.17 1.88
 -1 23 -9 -4.38 21.49
 -1 -23 -10 2.7 0.79
 1 -23 10 -1.25 4.57
 -1 23 -10 9.79 13.88
 1 23 10 0.33 1.84
 -1 -23 -11 0.17 0.67
 1 -23 11 1.15 3.87
 1 23 11 -0.14 2.06
 1 -23 12 -0.18 3.6
 -1 -23 -12 -0.47 0.92
 -1 23 -12 1.85 7.65
 1 23 12 4.96 2.07
 1 23 13 1.45 2.07
 1 -23 13 -1.5 3.54
 -1 -23 -13 1.05 1.25
 -1 23 -13 -0.62 6.41
 1 23 14 -1.21 1.99
 1 -23 14 -1.42 3.3
 -1 -23 -14 0.41 1.43
 -1 23 -14 -6.7 5.98
 1 23 15 -0.2 1.75
 1 -23 15 -1.36 3.19
 -1 -23 -15 -0.74 1.56
 -1 23 -15 -2.14 5.11
 1 23 16 1.08 1.84
 -1 23 -16 0.43 4.28
 1 -23 16 7.5 2.98
 -1 -23 -16 3.12 1.61
 1 -23 17 0.13 2.8
 1 23 17 -0.49 1.28
 -1 23 -17 -2.6 4.16
 -1 -23 -17 2.14 1.44
 1 23 18 0.27 0.99
 1 -23 18 -1.68 2.56
 -1 23 -18 -0.75 3.99
 -1 -23 -18 0.05 1.45
 1 -23 19 -0.11 2.56
 -1 23 -19 2.85 4.14
 -1 -23 -19 -0.85 1.45
 1 -23 20 0.1 2.44
 -1 23 -20 3.59 4.05
 -1 -23 -20 0.68 1.42
 1 -23 21 0.77 2.22
 -1 23 -21 5.81 3.83
 -1 -23 -21 -0.37 1.36
 -1 23 -22 1.95 3.69
 1 -23 22 -0.09 2.01
 -1 -23 -23 0.63 1.29
 -1 -23 -24 -0.74 1.26
 -1 -23 -25 -0.11 1.22
 -1 -23 -26 -0.11 1.23
 -1 -23 -27 -0.39 1.26
 -1 -23 -28 1.25 1.27
 -1 -23 -29 0.76 1.3
 -1 -23 -30 0.96 1.36
 1 -24 -30 0.69 1.04
 1 -24 -30 0.55 0.44
 1 -24 -29 1.12 1.04
 1 -24 -29 0.07 0.46
 1 -24 -28 -0.17 1.01
 1 -24 -28 0.39 0.43
 1 -24 -27 -0.13 1.01
 1 -24 -27 -0.17 0.43
 1 -24 -26 1.45 1.07
 1 -24 -26 0.92 0.49
 1 -24 -25 0.55 1.1
 1 -24 -25 1.31 0.5
 -1 -24 24 0.45 1.01
 1 -24 -24 1.9 1.13
 1 -24 -24 0.82 0.45
 1 -24 -23 1.52 1.19
 1 -24 -23 1.68 0.57
 1 24 -22 -0.43 3.2
 1 -24 -22 0.52 1.12
 1 -24 -22 -0.6 0.43
 -1 -24 21 -0.36 1.03
 1 24 -21 -0.41 3.09
 -1 -24 20 2.09 1.07
 1 -24 -20 0.71 1.24
 1 -24 -20 1.54 0.52
 1 24 -19 4.05 2.73
 -1 -24 19 2.14 0.99
 1 -24 -19 1.34 1.12
 1 -24 -19 1.35 0.53
 1 -24 -18 4.76 1.36
 1 -24 -18 3.87 1.62
 1 -24 -17 3.48 1.03
 1 -24 -17 2.61 1.25
 -1 24 17 4.27 1
 1 -24 -16 1.93 0.94
 1 -24 -16 2.28 0.75
 1 -24 -15 -0.1 0.49
 1 -24 -15 0.03 0.32
 -1 -24 15 0.89 0.68
 -1 -24 14 0.61 0.6
 1 24 -14 -0.17 1.77
 -1 -24 13 2.88 0.82
 1 24 -13 0.21 1.56
 1 24 -12 1.12 1.26
 1 24 -11 3.67 2.42
 -1 -24 11 10.83 2.25
 1 24 -10 5.9 3.6
 -1 -24 10 17.4 3.5
 -1 -24 9 31.56 7.42
 1 24 -8 4.41 2.44
 -1 -24 8 11.23 2.33
 1 24 -7 -0.46 0.72
 1 24 -7 0.14 0.32
 -1 -24 7 0.05 0.33
 1 24 -6 2.76 0.94
 1 24 -6 2.65 0.76
 -1 -24 6 3.34 0.76
 1 24 -5 16.01 3.63
 1 24 -5 15.01 3.66
 1 -24 -5 12.37 3.64
 -1 24 5 15.86 3.66
 -1 -24 5 16.84 3.63
 1 -24 -4 19.16 6.35
 -1 24 4 30.83 6.36
 -1 -24 4 28.14 6.32
 1 -24 -3 20.5 9.97
 -1 24 3 42.28 9.95
 -1 -24 3 45.41 9.9
 -1 -24 2 29.67 7.11
 1 24 -2 31.19 7.12
 -1 24 2 19.39 7.24
 1 24 -2 31.39 7.11
 -1 -24 1 18.76 4.5
 1 24 -1 19.69 4.5
 1 24 -1 19.45 4.5
 -1 24 1 8.96 4.83
 -1 24 0 6.8 3.49
 1 24 0 8.96 2.03
 -1 -24 0 8.26 2.03
 1 -24 0 2.84 3.42
 1 24 0 8.68 2.04
 -1 24 -1 -2.26 4.58
 1 24 1 0.06 0.24
 -1 -24 -1 -0.07 0.19
 1 24 1 0.14 0.21
 1 -24 1 -1.73 3.35
 1 24 2 4.75 0.99
 -1 24 -2 7.19 8.19
 1 -24 2 1.4 4.2
 1 24 2 3.58 0.95
 1 24 3 28.23 6.14
 1 -24 3 16.23 7.92
 1 24 3 21.07 6.15
 -1 -24 -4 29.34 5.75
 1 -24 4 10.91 7.71
 1 24 4 14.98 5.77
 1 24 4 23.82 5.74
 1 -24 5 27.81 9.73
 1 24 5 23.01 8
 -1 -24 -5 34.6 7.97
 1 24 5 35.7 7.97
 1 24 6 13.41 3.47
 1 24 6 13.66 3.57
 -1 24 -6 22.76 117.45
 1 -24 6 9.31 6.62
 -1 -24 -6 16.37 3.47
 1 -24 7 1.68 5.13
 -1 24 -7 8.65 73.62
 1 24 7 1.66 0.99
 1 24 7 3.37 0.75
 -1 -24 -7 2.91 0.75
 -1 24 -8 20.2 39.25
 1 24 8 0.12 0.22
 1 24 8 -1.59 0.86
 1 -24 8 0.21 5.4
 -1 -24 -8 -0.65 0.29
 -1 24 -9 -9.5 22.63
 1 24 9 2.63 0.66
 1 24 9 2.1 1.43
 1 -24 9 0.2 4.67
 -1 -24 -9 2.74 0.72
 1 24 10 7.71 2.47
 1 -24 10 2.43 4.23
 -1 -24 -10 7.56 1.81
 1 -24 11 14.97 4.39
 -1 -24 -11 10.17 2.35
 1 24 11 3.34 3
 -1 24 -11 2.93 10.28
 1 -24 12 30.15 6.69
 -1 -24 -12 26.57 5.46
 -1 24 -12 12.44 9.87
 1 24 12 6.2 5.71
 -1 -24 -13 23.63 4.36
 1 -24 13 22.42 5.61
 1 24 13 3.82 4.6
 -1 24 -13 -4.53 7.87
 1 24 14 -1.07 1.97
 1 -24 14 8.18 3.41
 -1 -24 -14 4.93 1.63
 -1 24 -14 7.79 5.73
 1 24 15 0.62 1.71
 1 -24 15 -0.6 2.94
 -1 -24 -15 1.76 1.56
 -1 24 -15 0.49 5.15
 1 24 16 0.87 1.63
 -1 24 -16 4.23 4.72
 -1 -24 -16 1.43 1.69
 1 -24 16 3.51 2.83
 -1 24 -17 -1.43 4.41
 -1 -24 -17 2.54 1.76
 1 -24 17 6.1 2.74
 1 24 17 1.91 1.32
 -1 24 -18 3.44 4.32
 1 -24 18 5.92 2.77
 -1 -24 -18 2.65 1.86
 1 -24 19 0.11 2.65
 -1 24 -19 -1.27 4.27
 -1 -24 -19 3.35 1.7
 1 -24 20 -0.1 2.37
 -1 24 -20 3.3 4.19
 -1 -24 -20 1.58 1.54
 1 -24 21 -0.09 2.1
 -1 24 -21 4.88 3.92
 -1 -24 -21 -0.83 1.43
 -1 24 -22 3.78 3.72
 1 -24 22 0.09 2.01
 -1 -24 -23 -0.38 1.29
 -1 -24 -24 2.82 1.48
 -1 -24 -25 1.97 1.34
 -1 -24 -26 -0.77 1.29
 -1 -24 -27 0.67 1.29
 -1 -24 -28 1.14 1.28
 -1 -24 -29 -0.06 1.27
 1 -25 -29 0.46 0.49
 1 -25 -29 0.12 0.91
 1 -25 -28 -0.12 0.47
 1 -25 -28 -0.08 0.92
 1 -25 -27 0.7 0.49
 1 -25 -27 1.44 0.97
 1 -25 -26 -0.25 0.43
 1 -25 -26 0.81 0.93
 1 -25 -25 0.38 0.43
 1 -25 -25 0.67 0.88
 -1 -25 24 -0.59 0.98
 1 -25 -24 0.53 0.42
 1 -25 -24 0.31 0.88
 1 -25 -23 0.45 0.43
 1 -25 -23 -0.59 0.9
 1 25 -22 -0.43 3.17
 -1 -25 22 0.64 0.99
 1 -25 -22 0.29 0.43
 1 -25 -22 0.19 0.88
 -1 -25 21 0.99 1.05
 1 25 -21 -0.14 3.21
 1 25 -20 -2.2 2.93
 -1 -25 20 -0.78 1.01
 1 -25 -20 -0.02 0.41
 1 -25 -20 -0.11 0.91
 1 25 -19 -1.6 2.79
 -1 -25 19 -0.33 0.92
 1 -25 -19 0.81 0.43
 1 -25 -19 -0.02 0.82
 1 25 -18 0.59 2.5
 1 -25 -18 0.08 0.7
 -1 -25 18 -0.83 0.8
 1 -25 -18 0.09 0.37
 1 -25 -17 0.19 0.35
 -1 -25 17 0.41 0.73
 1 -25 -17 -0.05 0.6
 -1 -25 16 -0.1 0.68
 1 -25 -16 -0.3 0.46
 1 -25 -16 0.44 0.33
 -1 -25 15 0.35 0.68
 1 25 -15 2.9 2.03
 -1 -25 14 0.09 0.57
 1 25 -14 1.43 1.86
 -1 -25 13 0.65 0.54
 1 25 -13 -0.07 1.53
 1 25 -12 -1.25 1.26
 -1 -25 12 1 0.51
 1 25 -11 0.41 1.02
 -1 -25 11 0.73 0.44
 1 25 -10 -0.66 0.95
 -1 -25 10 0.5 0.39
 1 25 -9 2.39 0.93
 -1 -25 9 0.06 0.38
 1 25 -8 -0.72 0.93
 -1 -25 8 1.18 0.44
 1 25 -7 -0.28 0.76
 -1 -25 7 0.43 0.35
 1 25 -7 0.51 0.35
 -1 -25 6 0.37 0.31
 1 25 -6 0.67 0.31
 -1 -25 5 0.04 0.28
 1 -25 -5 0.27 0.34
 -1 25 5 0.89 0.56
 1 -25 -4 0.96 0.59
 -1 25 4 -0.45 0.74
 -1 -25 4 0.68 0.31
 1 25 -3 0.16 0.45
 -1 -25 3 -0.13 0.26
 1 -25 -3 0.79 0.86
 1 25 -3 0.07 0.41
 -1 25 3 1 0.96
 1 25 -2 0.3 0.24
 1 25 -2 0.58 0.38
 -1 -25 2 0.42 0.27
 1 25 -1 0.35 0.21
 -1 -25 1 0.01 0.22
 1 25 -1 -0.22 0.33
 -1 25 1 1.42 1.85
 -1 25 0 -1.85 2.98
 1 25 0 0.18 0.28
 1 25 0 0.05 0.23
 -1 -25 0 0.07 0.22
 -1 -25 -1 1.79 0.47
 1 -25 1 7.16 2.86
 1 25 1 1.82 0.5
 1 25 1 1.64 0.49
 -1 25 -1 5.36 5.09
 1 25 2 1.35 0.46
 1 25 2 1.46 0.4
 1 25 3 -0.41 0.45
 1 25 3 -0.04 0.21
 1 -25 3 2.68 3.68
 1 25 4 0.5 0.57
 1 25 4 0.69 0.29
 -1 -25 -4 1.03 0.3
 1 25 5 2.08 0.73
 -1 -25 -5 4.55 0.75
 1 25 5 2.05 0.97
 1 -25 6 1.83 4.63
 1 25 6 0.06 0.22
 -1 -25 -6 0.4 0.21
 1 25 6 -0.2 0.8
 1 25 7 0.15 0.22
 1 25 7 -0.49 0.73
 -1 -25 -7 0.16 0.21
 -1 -25 -8 0.36 0.25
 1 25 8 0.31 0.8
 1 25 8 0.44 0.24
 -1 -25 -9 0.41 0.29
 1 25 9 1.04 1.13
 1 -25 9 2.13 3.92
 1 25 9 0.39 0.23
 -1 -25 -10 0.55 0.38
 1 -25 10 1.71 3.54
 1 25 10 0.15 1.48
 -1 -25 -11 0.71 0.5
 1 25 11 -0.06 1.93
 -1 -25 -12 0.56 0.67
 1 -25 12 0.16 3.5
 1 25 12 1.18 1.91
 -1 -25 -13 -0.91 0.85
 1 -25 13 5.8 3.31
 -1 25 -13 2.36 7.43
 1 25 13 1.27 1.77
 -1 25 -14 4.33 6.4
 1 -25 14 -4.13 3.29
 -1 -25 -14 1.99 1.18
 1 25 14 -0.88 1.77
 -1 25 -15 -1.02 5.28
 1 -25 15 0.15 3.12
 -1 -25 -15 0.7 1.45
 1 25 15 -0.17 1.62
 -1 25 -16 1.14 4.74
 1 -25 16 -1.5 2.82
 -1 -25 -16 0.93 1.71
 1 25 16 0.51 1.4
 1 25 17 1.18 1.06
 1 -25 17 -1.39 2.61
 -1 -25 -17 -1.28 1.84
 -1 25 -17 -4.83 4.6
 1 -25 18 -4.31 2.73
 -1 -25 -18 -3.32 1.98
 1 -25 19 -0.11 2.49
 -1 -25 -19 -0.33 1.8
 -1 25 -19 -1.29 4.34
 1 -25 20 -7.11 2.45
 -1 -25 -20 0.31 1.76
 -1 25 -20 0.18 4.08
 -1 25 -21 -1.37 3.98
 1 -25 21 0.09 2.07
 1 -25 22 -0.44 1.89
 -1 -25 -22 1.34 1.49
 -1 -25 -23 -0.86 1.44
 -1 -25 -24 0.57 1.36
 -1 -25 -25 -0.51 1.28
 -1 -25 -26 0.63 1.3
 -1 -25 -27 1.72 1.36
 -1 -25 -28 1.05 1.34
 -1 -25 -29 0.06 1.29
 1 -26 -29 1.35 0.58
 1 -26 -29 0.64 0.9
 1 -26 -28 0.71 0.5
 1 -26 -28 0.36 0.86
 1 -26 -27 0.19 0.47
 1 -26 -27 0.48 0.82
 1 -26 -26 0.43 0.45
 1 -26 -26 -0.03 0.81
 1 -26 -25 1.28 0.51
 1 -26 -25 -0.22 0.81
 1 -26 -24 0.55 0.45
 1 -26 -24 -0.42 0.78
 1 -26 -23 0.18 0.45
 1 -26 -23 1.1 0.79
 1 -26 -22 -0.21 0.45
 -1 -26 22 0.18 1.01
 1 -26 -22 0.95 0.77
 -1 -26 21 0.45 1.03
 1 26 -21 0.81 3.05
 -1 -26 20 1.6 1.07
 1 26 -20 0.91 3.02
 1 26 -19 4.2 2.9
 1 -26 -19 1.07 0.85
 1 -26 -19 1.41 0.62
 -1 -26 19 4.44 1.07
 -1 -26 18 6.17 1.03
 1 -26 -18 0.37 0.79
 1 -26 -18 1.51 0.62
 1 26 -18 4.13 2.64
 1 -26 -17 1.66 0.81
 1 -26 -17 2.29 0.72
 -1 -26 16 4.36 1.11
 1 26 -16 -3.11 2.29
 -1 -26 15 2.22 0.81
 1 26 -15 0.41 2.06
 -1 -26 14 0.26 0.58
 1 26 -14 -2.55 1.93
 -1 -26 13 6.75 1.55
 1 26 -13 1.01 2.19
 -1 -26 12 12.01 2.41
 1 26 -12 -0.45 2.69
 -1 -26 11 9.08 1.92
 1 26 -11 1.84 2.16
 -1 -26 10 22.25 4.42
 1 26 -10 6.38 4.51
 -1 -26 9 7.08 1.5
 1 26 -9 1.66 1.71
 -1 -26 8 15.7 3.25
 1 26 -8 5.43 3.35
 -1 -26 7 0.54 0.37
 1 26 -7 0.69 0.37
 1 26 -7 0.37 0.86
 -1 -26 6 2.29 0.63
 1 -26 -5 20.5 4.53
 -1 -26 5 17.74 4.53
 -1 26 5 19.65 4.57
 1 -26 -4 30.69 7.69
 1 26 -4 32.14 7.7
 1 26 -4 32.73 7.67
 -1 -26 4 33.74 7.68
 -1 26 4 34.11 7.72
 1 -26 -3 31.88 10.44
 1 26 -3 39.72 10.43
 -1 26 3 35.72 10.48
 1 26 -3 74.26 10.44
 -1 -26 3 42.26 10.41
 1 26 -2 19.14 4.63
 1 -26 -2 13.49 4.74
 -1 26 2 11.15 4.84
 1 26 -2 20.97 4.65
 -1 -26 2 21.23 4.63
 -1 -26 1 9.76 2.16
 -1 26 1 9.5 2.92
 1 26 -1 9.52 2.18
 1 26 -1 8.4 2.15
 -1 -26 0 2.09 0.62
 1 26 0 2.67 0.66
 1 26 0 2.66 0.62
 1 26 1 0.39 0.3
 1 26 1 0.57 0.31
 1 -26 1 3.12 2.12
 -1 26 -1 -0.72 4.92
 1 26 2 13.87 3.08
 1 -26 2 7.12 4.02
 1 26 2 12.02 3.09
 1 26 3 21.02 4.63
 1 -26 3 8.71 5.61
 1 26 3 16.85 4.65
 -1 26 -4 28.69 31.22
 1 26 4 24.27 7.92
 1 26 4 35.36 7.9
 -1 -26 -4 35.24 7.9
 1 -26 4 27.87 8.74
 1 26 5 28.6 6.5
 -1 -26 -5 29.12 6.5
 1 26 5 17.5 6.53
 1 -26 5 12.76 7.48
 -1 -26 -6 13.66 3.04
 1 -26 6 10.9 4.99
 1 26 6 12.59 3.04
 1 26 6 9.29 3.15
 1 26 7 11.08 2.62
 1 26 7 7.13 2.72
 -1 -26 -7 11.69 2.62
 1 -26 7 9.26 4.91
 1 26 8 0.27 0.22
 -1 26 -8 -3.53 39.58
 1 -26 8 7.51 3.92
 -1 -26 -8 0.33 0.21
 1 26 8 -0.6 0.74
 1 26 9 1.8 1.12
 1 26 9 2.2 0.55
 -1 -26 -9 2.08 0.56
 1 26 10 4.24 1.01
 1 26 10 2.43 1.73
 -1 26 -10 -2.92 15.54
 -1 -26 -10 4.24 1.04
 1 -26 10 5.84 3.4
 -1 26 -11 2.16 11.76
 1 26 11 3.4 2.66
 1 -26 11 15.7 3.82
 -1 -26 -11 8.12 1.93
 -1 -26 -12 11.65 2.68
 1 -26 12 17.78 4.47
 1 26 12 4.62 3.22
 -1 26 -12 7.63 9.5
 -1 -26 -13 8.75 1.92
 -1 26 -13 -0.7 7.73
 1 -26 13 6.15 3.79
 1 26 13 2.31 2.44
 -1 -26 -14 4.65 1.42
 1 26 14 1.68 1.92
 -1 26 -14 2.98 6.51
 1 -26 14 11.53 3.31
 -1 26 -15 -0.79 5.57
 1 26 15 -0.05 1.49
 -1 -26 -15 1.36 1.29
 1 -26 15 4.19 2.9
 -1 26 -16 -3.76 4.89
 1 26 16 0.7 1.21
 1 -26 16 -0.65 2.63
 -1 -26 -16 -1.61 1.58
 1 -26 17 0.85 2.75
 -1 26 -17 5.16 4.86
 -1 -26 -17 4.62 2.05
 1 -26 18 3.21 2.65
 -1 26 -18 0.6 4.77
 -1 -26 -18 2.28 2.11
 1 -26 19 -1.18 2.49
 -1 26 -19 2.07 4.48
 -1 -26 -19 3.28 2.1
 1 -26 20 0.1 2.36
 -1 26 -20 -0.36 4.23
 -1 -26 -20 0.57 1.93
 -1 26 -21 2.94 3.83
 1 -26 21 -0.09 2.12
 1 -26 22 0.09 1.89
 -1 -26 -22 1.76 1.61
 1 -26 23 -0.4 1.72
 -1 -26 -23 -0.81 1.55
 -1 -26 -24 0.18 1.46
 -1 -26 -25 2.28 1.49
 -1 -26 -26 0.18 1.37
 -1 -26 -27 -0.96 1.38
 -1 -26 -28 -0.06 1.33
 -1 -26 -29 0.75 1.4
 1 -27 -29 0.37 0.53
 1 -27 -29 0.75 0.84
 1 -27 -28 -0.18 0.51
 1 -27 -28 -0.2 0.82
 1 -27 -27 -0.14 0.49
 1 -27 -27 0.52 0.81
 1 -27 -26 0.6 0.49
 1 -27 -26 0.09 0.78
 1 -27 -25 0.29 0.49
 1 -27 -25 1.07 0.75
 1 -27 -24 -0.49 0.47
 1 -27 -24 1.42 0.75
 -1 -27 23 0.14 0.98
 1 -27 -23 0.82 0.48
 1 -27 -23 -0.28 0.75
 1 -27 -22 -0.47 0.45
 -1 -27 22 -1.14 0.99
 1 -27 -22 0.46 0.72
 1 -27 -21 -0.21 0.46
 -1 -27 21 -0.18 1
 1 -27 -21 1.4 0.75
 -1 -27 20 0.65 1
 1 27 -20 -3.11 3.01
 -1 -27 19 -0.08 0.93
 1 27 -19 1.74 2.84
 1 -27 -19 0.93 0.43
 1 -27 -19 -0.62 0.69
 1 27 -18 -0.12 2.57
 -1 -27 18 0.2 0.86
 1 27 -17 4.9 2.52
 -1 -27 17 0.58 0.77
 1 27 -16 0.33 2.25
 -1 -27 16 0.24 0.69
 1 27 -15 -0.83 2.34
 -1 -27 15 4.62 1.18
 1 27 -14 -2.76 2.08
 -1 -27 14 2.49 0.77
 -1 -27 13 0.26 0.53
 1 27 -12 0.88 1.45
 -1 -27 12 1.1 0.55
 -1 -27 11 1.62 0.56
 1 27 -11 0.29 1.25
 -1 -27 10 -0.22 0.38
 1 27 -10 0.77 1.01
 -1 -27 9 -0.12 0.36
 1 27 -9 0.61 0.96
 -1 -27 8 12.56 2.71
 1 27 -8 5.58 2.85
 -1 -27 7 7.67 1.67
 1 27 -7 3.24 1.85
 -1 -27 6 2.39 0.66
 -1 27 5 4.87 1.07
 -1 -27 5 3.51 0.93
 1 -27 -5 3.63 0.92
 -1 27 4 2.52 1.04
 1 27 -4 2.58 0.89
 1 -27 -4 2.42 0.78
 -1 -27 4 3 0.68
 1 27 -4 2.33 0.68
 -1 27 3 2.92 2.25
 1 27 -3 7.09 2.03
 1 -27 -3 5.29 2.07
 -1 -27 3 8.05 1.98
 -1 27 2 -0.36 1.5
 1 27 -2 -0.34 0.45
 1 -27 -2 0.17 0.85
 1 27 -2 0.25 0.25
 -1 -27 2 -0.07 0.26
 -1 27 1 0.94 2.19
 1 27 -1 3.42 0.9
 -1 -27 1 3.75 0.9
 1 27 -1 4.12 0.96
 1 -27 -1 4.51 1.46
 -1 27 0 4.33 3.63
 1 27 0 7.57 1.65
 1 27 0 6.44 1.63
 1 27 1 10.73 2.79
 -1 27 -1 5.46 5.97
 1 27 1 13.35 2.8
 -1 27 -2 16.48 8.81
 -1 -27 -2 12.54 3.01
 1 27 2 10.82 3.02
 1 -27 2 9.88 3.76
 1 27 2 14.83 3.02
 1 27 3 0.72 0.58
 1 -27 3 1.15 2.61
 1 27 3 1.96 0.47
 -1 27 -3 -6.97 14.81
 1 -27 4 -2.22 2.88
 -1 27 -4 14.7 29.36
 1 27 5 2.3 0.55
 1 27 5 2.29 0.86
 -1 -27 -5 1.84 0.55
 1 -27 6 5.23 3.62
 1 27 6 4.63 1.29
 -1 -27 -6 6.51 1.3
 1 27 6 4.05 1.53
 1 -27 7 7.92 3.95
 1 27 7 5.83 2.04
 1 27 7 8.22 1.92
 -1 -27 -7 8.26 1.91
 1 -27 8 14.08 3.57
 -1 27 -8 14.3 40.86
 1 27 8 2.98 1.48
 1 27 8 5.21 1.32
 -1 -27 -8 6.08 1.32
 -1 -27 -9 2.82 0.68
 1 27 9 1.42 1.13
 -1 27 -9 1.11 23.01
 1 -27 9 3.88 3.41
 1 27 9 2.77 0.68
 1 27 10 1.31 1.55
 -1 27 -10 -4.55 15.8
 -1 -27 -10 3.26 0.78
 1 -27 10 0.15 3.15
 1 27 10 3.15 0.77
 -1 27 -11 -5.05 11.91
 1 27 11 -0.92 1.82
 1 27 11 0.09 0.21
 -1 -27 -11 0.18 0.31
 1 -27 11 2.58 3.19
 1 -27 12 -1.96 3.22
 -1 -27 -12 0.03 0.44
 1 27 12 0.22 1.74
 -1 -27 -13 3.01 0.9
 -1 27 -13 5.43 7.63
 1 -27 13 0.15 3.25
 1 27 13 2.4 1.73
 -1 -27 -14 1.45 0.84
 -1 27 -14 6.77 6.64
 1 -27 14 2.89 2.97
 1 27 14 0.55 1.56
 -1 -27 -15 2.14 1.02
 1 27 15 -0.48 1.42
 -1 27 -15 3.23 5.67
 1 -27 15 1.49 2.78
 -1 -27 -16 -0.48 1.39
 -1 27 -16 7 5.03
 1 -27 16 5.06 2.76
 1 27 16 1.81 1.13
 -1 -27 -17 -2.35 1.77
 -1 27 -17 1.32 5
 1 -27 17 0.6 2.65
 -1 -27 -18 -0.28 2.07
 -1 27 -18 -2.86 4.57
 1 -27 18 1.57 2.52
 -1 -27 -19 1.27 2.14
 -1 27 -19 2.49 4.52
 1 -27 19 -0.11 2.38
 -1 27 -20 7.12 4.54
 1 -27 20 -0.1 2.28
 -1 -27 -21 3.17 2.01
 -1 27 -21 1.93 4.07
 1 -27 21 0.18 2.12
 -1 -27 -22 0.44 1.81
 1 -27 22 0.17 1.89
 -1 -27 -23 0.07 1.69
 -1 -27 -24 -1.89 1.72
 -1 -27 -25 1.52 1.59
 -1 -27 -26 1.44 1.55
 -1 -27 -27 -1.04 1.46
 -1 -27 -28 0.66 1.45
 1 -28 -28 -0.24 0.51
 1 -28 -28 0.48 0.77
 1 -28 -27 -0.37 0.51
 1 -28 -27 0.15 0.77
 1 -28 -26 0.38 0.5
 1 -28 -26 0.4 0.77
 1 -28 -25 0.36 0.49
 1 -28 -25 0.96 0.76
 1 -28 -24 0.51 0.49
 1 -28 -24 0.03 0.73
 1 -28 -23 0.34 0.73
 -1 -28 23 0.54 0.98
 1 -28 -23 0.41 0.47
 1 -28 -22 0.07 0.74
 -1 -28 22 -0.27 0.98
 1 -28 -22 0.57 0.47
 1 -28 -21 0.21 0.76
 1 -28 -21 0.15 0.45
 -1 -28 21 -0.62 0.99
 1 28 -20 -5.07 3.1
 -1 -28 20 1.58 1.01
 1 28 -19 1.87 3.04
 -1 -28 19 2.21 1.08
 1 28 -18 1.79 2.64
 -1 -28 18 0.81 0.89
 1 28 -17 4.83 2.62
 -1 -28 17 1.66 0.88
 1 28 -16 4.3 2.32
 -1 -28 16 1.54 0.8
 1 28 -15 0.84 2.2
 -1 -28 15 1.26 0.69
 1 28 -14 -0.79 2.11
 -1 -28 14 0.62 0.57
 -1 -28 13 2.71 0.83
 1 28 -12 0.5 1.53
 -1 -28 12 1.77 0.61
 1 28 -11 0.86 1.56
 -1 -28 11 4 0.97
 1 28 -10 2.1 2.6
 -1 -28 10 11.73 2.42
 -1 -28 9 3.63 0.9
 1 28 -9 2.52 1.24
 -1 -28 8 8.79 1.87
 1 28 -8 7.46 1.87
 1 28 -8 4.09 2.05
 -1 -28 7 3.85 0.97
 1 -28 -6 -0.03 0.13
 -1 -28 6 -0.09 0.32
 -1 28 6 0.42 0.46
 1 28 -5 0.01 0.3
 1 -28 -5 0.13 0.24
 -1 -28 5 -0.11 0.32
 -1 28 5 0.49 0.66
 1 28 -5 -1.11 0.8
 -1 -28 4 9.78 2.27
 1 28 -4 6.57 2.35
 -1 28 4 8.4 2.42
 1 28 -4 9.11 2.27
 1 -28 -4 11.67 2.29
 1 28 -3 22.69 5.81
 1 -28 -3 21.95 5.81
 1 28 -3 33.87 5.8
 -1 -28 3 21.81 5.78
 -1 -28 2 24.87 5.7
 -1 28 2 13.97 5.9
 1 -28 -2 21.14 5.77
 1 28 -2 24.91 5.73
 1 28 -2 24.82 5.7
 -1 -28 1 4.69 1.09
 1 -28 -1 5.42 1.49
 1 28 -1 5.47 1.16
 -1 28 1 2.3 2.38
 1 28 -1 3.9 1.08
 1 28 0 0.13 0.39
 1 28 0 -0.03 0.26
 1 28 1 -0.04 0.37
 1 28 1 0.01 0.3
 -1 28 -2 8.76 8.36
 1 28 2 4.31 0.91
 1 -28 2 0.97 2.1
 1 28 2 2.97 0.91
 -1 -28 -2 3.5 0.88
 -1 28 -3 10.63 14.28
 1 28 3 9.96 2.94
 1 28 3 15.02 2.91
 -1 -28 -3 11.28 2.9
 1 -28 3 16.41 3.69
 1 28 4 23.76 5.1
 1 28 4 15.67 5.13
 1 -28 4 21.79 5.78
 -1 28 -4 31.09 26.45
 1 28 5 8.73 2.68
 1 28 5 11.57 2.59
 -1 -28 -5 10.79 2.59
 1 -28 5 15.23 3.94
 1 28 6 7.95 1.84
 1 28 6 5.68 2
 -1 -28 -6 7.86 1.84
 1 -28 6 4.13 3.44
 1 28 7 3.56 1.56
 -1 -28 -7 10.18 1.46
 1 -28 7 3.98 3.19
 1 28 7 4.77 1.42
 -1 -28 -8 0.06 0.18
 1 -28 8 1.63 2.97
 1 28 8 -0.21 0.67
 1 28 8 -0.04 0.21
 -1 -28 -9 4.53 1.04
 1 28 9 2.67 1.35
 -1 28 -9 -1.13 24.41
 1 -28 9 10.09 3.18
 1 28 9 4.19 1.04
 1 28 10 1.98 0.46
 1 28 10 2.79 1.4
 -1 -28 -11 7.31 1.79
 1 28 11 1.37 2.52
 -1 28 -11 5.21 12.64
 1 -28 11 13.28 3.64
 1 28 11 7.78 1.78
 -1 28 -12 -2.73 9.71
 1 28 12 1.73 1.86
 1 28 12 3.44 0.91
 -1 -28 -12 4.53 0.95
 1 -28 12 6.5 3.17
 -1 -28 -13 2.19 0.71
 1 28 13 1.01 1.6
 -1 -28 -14 1.75 0.68
 -1 28 -14 -3.81 6.47
 1 -28 14 0.14 2.78
 1 28 14 -0.32 1.37
 -1 -28 -15 -0.75 0.82
 -1 28 -15 0.55 5.58
 1 -28 15 -2.36 2.77
 1 28 15 -1.19 1.32
 1 -28 16 -3.34 2.64
 -1 28 -16 0.49 5.4
 -1 -28 -16 -1.09 1.13
 -1 28 -17 3.38 4.97
 -1 -28 -17 -0.49 1.51
 1 -28 17 -4.46 2.61
 -1 28 -18 3.33 4.7
 -1 -28 -18 0.31 1.9
 1 -28 18 1.98 2.49
 -1 28 -19 0.98 4.44
 -1 -28 -19 -1.8 2.08
 1 -28 19 -0.1 2.31
 -1 28 -20 5.01 4.27
 1 -28 20 0.68 2.26
 -1 -28 -21 1.79 2.03
 1 -28 21 -0.18 2.08
 -1 -28 -22 1.23 1.97
 1 -28 22 0.51 1.95
 -1 -28 -23 -0.61 1.87
 -1 -28 -24 -1.71 1.79
 -1 -28 -25 0.58 1.69
 -1 -28 -26 0.71 1.61
 -1 -28 -28 1.99 1.63
 1 -29 -28 1.02 0.89
 1 -29 -28 0.69 0.56
 1 -29 -27 1.84 0.86
 1 -29 -27 0.04 0.55
 1 -29 -26 0.68 0.83
 1 -29 -26 0.37 0.52
 1 -29 -25 -0.81 0.81
 1 -29 -25 0.38 0.5
 1 -29 -24 0.83 0.83
 1 -29 -24 0.03 0.49
 1 -29 -23 1.17 0.83
 1 -29 -23 -0.17 0.46
 -1 -29 23 0.59 0.98
 1 -29 -22 1.17 0.76
 -1 -29 22 1.39 0.99
 1 -29 -22 0.35 0.42
 -1 -29 21 1.24 1.03
 1 29 -20 1.56 3.06
 -1 -29 20 1.74 1.07
 1 29 -19 -2.88 2.92
 -1 -29 19 1.26 0.96
 1 29 -18 3.37 2.77
 -1 -29 18 -0.46 0.85
 1 29 -17 3.83 2.68
 -1 -29 17 1.37 0.86
 1 29 -16 -2.35 2.42
 -1 -29 16 4.66 1.18
 -1 -29 15 10.34 2.52
 -1 -29 14 6.31 1.49
 1 29 -14 -0.1 2.47
 -1 -29 13 4.35 1.15
 1 29 -13 2.87 2.22
 -1 -29 12 4.8 1.21
 1 29 -12 3.51 1.96
 1 29 -11 1.25 1.44
 -1 -29 11 1.05 0.5
 1 29 -10 -1.14 1.17
 -1 -29 10 1.9 0.52
 1 29 -9 0.68 1.18
 -1 -29 9 2.96 0.73
 -1 -29 8 11.91 2.82
 -1 -29 7 16.93 3.99
 1 -29 -6 8.38 1.97
 -1 -29 6 8.65 2
 -1 29 6 8.42 1.97
 1 29 -6 8.51 2
 -1 29 6 7.98 2.04
 1 29 -6 6.26 2.19
 -1 29 5 0.75 0.87
 -1 -29 5 1.72 0.6
 1 -29 -5 2.75 0.57
 1 29 -5 2 0.96
 1 29 -5 2.1 0.61
 -1 29 4 0.61 0.94
 1 29 -4 -0.39 0.75
 1 -29 -4 0.67 0.37
 -1 -29 4 0.52 0.34
 1 29 -4 0.3 0.32
 -1 29 3 1.28 1.26
 1 -29 -3 0.92 0.56
 1 29 -3 0.58 0.68
 -1 -29 3 0.49 0.35
 1 29 -3 0.9 0.47
 -1 -29 2 4 0.95
 1 29 -2 3.8 0.95
 1 29 -2 3.93 1.06
 1 -29 -2 3.71 1.17
 -1 29 2 0.72 1.86
 1 29 -1 7.63 1.83
 1 -29 -1 8.01 2.08
 -1 29 1 3.6 2.9
 1 29 -1 8.14 1.89
 1 29 0 27.7 5.94
 1 -29 0 21.05 6.05
 1 29 0 24.52 5.92
 1 29 1 31.07 7.68
 -1 -29 -1 31.72 7.68
 -1 29 -1 22.38 9.34
 1 29 1 37.38 7.69
 1 29 2 19.04 4.8
 -1 -29 -2 19.27 4.79
 -1 29 -2 6.21 9.45
 1 29 2 23.93 4.8
 1 29 3 3.23 0.92
 -1 29 -3 -0.47 13.67
 -1 -29 -3 2.96 0.82
 1 29 3 4.2 0.86
 1 -29 3 -0.6 2.17
 1 29 4 0.38 0.3
 1 -29 4 -0.69 2.28
 1 29 4 0.53 0.57
 1 29 5 0.5 0.68
 1 29 5 0.29 0.27
 1 -29 6 7.11 3
 1 29 6 6.59 1.58
 -1 -29 -6 6.61 1.58
 1 29 6 6.98 1.75
 1 -29 7 10.82 3.76
 1 29 7 5.43 2.76
 1 29 7 10.59 2.68
 -1 -29 -7 13.27 2.68
 1 29 8 7.65 3.08
 1 -29 8 10.88 4.11
 -1 -29 -8 15.91 3.02
 1 29 8 11.63 3.02
 -1 -29 -9 15.81 3.65
 1 29 9 11.28 3.76
 1 29 9 15.62 3.65
 1 -29 9 16.26 4.55
 -1 29 -10 19.06 16.83
 -1 -29 -10 9.46 1.99
 1 29 10 4.2 2.37
 1 29 10 7.56 1.99
 1 -29 10 7.47 3.61
 1 29 11 1.32 0.38
 -1 29 -11 5.94 13.52
 1 29 11 1.81 1.77
 -1 -29 -11 1.36 0.39
 1 -29 11 1.13 2.94
 1 29 12 0.28 0.21
 -1 29 -12 -1.87 10.29
 1 29 12 -0.99 1.54
 -1 -29 -12 0.1 0.28
 1 -29 12 -0.56 2.9
 1 29 13 0.61 1.42
 1 29 13 1.6 0.41
 1 -29 13 1.92 2.84
 -1 -29 -13 1.14 0.48
 -1 -29 -14 1.39 0.59
 1 29 14 1.48 1.31
 -1 -29 -15 3.71 0.94
 1 -29 15 5.63 2.51
 1 29 15 0.56 1.32
 1 -29 16 9.07 2.68
 -1 -29 -16 3.14 1.23
 1 -29 17 4.92 2.75
 -1 29 -17 2.53 5.17
 -1 -29 -17 1.34 1.31
 -1 29 -18 1.49 5.05
 1 -29 18 0.32 2.45
 -1 -29 -18 0.19 1.42
 -1 29 -19 9.14 4.83
 1 -29 19 -0.2 2.32
 -1 29 -20 0.75 4.25
 1 -29 20 0.66 2.24
 -1 -29 -20 0.35 1.87
 1 -29 21 0.18 2.04
 -1 -29 -21 3.3 2
 1 -29 22 -0.17 1.8
 -1 -29 -22 0.32 1.99
 -1 -29 -23 0.78 1.99
 -1 -29 -24 -0.84 1.84
 -1 -29 -25 2.17 1.85
 -1 -29 -26 0.88 1.69
 -1 -29 -27 -0.36 1.63
 1 -30 -27 0.44 0.54
 1 -30 -27 1.52 0.9
 1 -30 -26 0.4 0.47
 1 -30 -26 0.03 0.87
 1 -30 -25 1.14 0.49
 1 -30 -25 0.6 0.86
 1 -30 -24 -0.05 0.71
 1 -30 -24 0.19 0.36
 -1 -30 22 0.53 0.94
 -1 -30 21 1.22 1
 1 30 -20 4.32 3.13
 -1 -30 20 0.76 0.94
 1 30 -19 -1.64 3
 -1 -30 19 0.28 0.89
 1 30 -18 -4.98 2.85
 -1 -30 18 -0.15 0.86
 1 30 -17 3.64 2.71
 -1 -30 17 -0.53 0.8
 1 30 -16 -3.18 2.46
 -1 -30 16 0.36 0.68
 -1 -30 15 1.36 0.69
 1 30 -14 -1.35 2.14
 -1 -30 14 -0.14 0.58
 1 30 -13 0.85 1.95
 -1 -30 13 0.63 0.55
 1 30 -12 -2.44 1.75
 -1 -30 12 -0.5 0.49
 1 30 -11 -1.4 1.6
 -1 -30 11 2.35 0.65
 1 30 -10 2.59 1.22
 -1 -30 10 0.15 0.38
 1 30 -9 0.51 1.1
 -1 -30 9 1.59 0.51
 -1 -30 8 -0.22 0.32
 1 30 -7 0.94 0.39
 -1 -30 7 0.95 0.39
 -1 -30 6 -0.15 0.31
 1 30 -6 0.55 0.93
 -1 30 6 0.59 0.17
 1 30 -6 0.41 0.31
 1 -30 -6 0.36 0.16
 -1 30 6 -0.01 0.51
 -1 30 5 0.05 0.69
 1 -30 -5 0.06 0.22
 -1 -30 5 -0.15 0.31
 1 30 -5 0.1 0.87
 1 30 -5 0.44 0.31
 -1 30 4 2.43 1.31
 1 -30 -4 3.91 0.95
 1 30 -4 3.54 1.24
 -1 -30 4 3.96 0.95
 1 30 -4 3.64 0.94
 -1 30 3 0.15 1.27
 -1 -30 3 0.26 0.33
 1 30 -3 -0.21 0.39
 1 30 -3 -0.29 0.72
 1 -30 -3 -0.26 0.49
 1 30 -2 0.55 0.32
 -1 30 2 1.98 1.67
 1 -30 -2 0.35 0.71
 1 30 -2 0.16 0.64
 1 30 -1 -0.08 0.28
 -1 30 1 1.38 2.31
 1 30 -1 0.81 0.56
 1 -30 -1 -0.42 0.89
 1 30 0 1.2 0.53
 1 30 0 0.63 0.33
 -1 -30 0 0.61 0.33
 1 30 1 0.89 0.4
 -1 -30 -1 0.91 0.36
 1 30 1 0.91 0.5
 1 -30 1 2.01 1.36
 1 30 2 1.12 0.5
 1 30 2 0.49 0.47
 -1 -30 -2 1.54 0.39
 -1 30 -3 3.94 12.02
 -1 -30 -3 4.75 1.2
 1 30 3 6.23 1.23
 1 30 3 3.8 1.27
 1 30 4 0.54 0.66
 1 30 4 1.74 0.48
 1 30 5 3.98 0.93
 1 -30 5 3.69 2.37
 1 30 6 0.69 0.29
 1 30 6 0.46 0.78
 -1 30 -7 15.51 41.48
 -1 -30 -7 -0.08 0.22
 1 30 7 0.05 0.7
 1 -30 7 -3.3 2.35
 1 30 7 -0.11 0.22
 1 30 8 2.31 0.63
 1 -30 8 1.9 2.55
 1 30 8 2.26 0.87
 -1 -30 -8 2.7 0.63
 1 30 9 -0.05 0.81
 1 30 9 0.04 0.23
 -1 -30 -9 -0.26 0.25
 1 30 10 0.83 1.24
 1 -30 10 -1.59 2.78
 -1 -30 -10 0.07 0.19
 1 30 10 -0.03 0.21
 -1 30 -11 -6.64 13.35
 1 30 11 1.17 1.72
 -1 -30 -11 1.14 0.37
 1 30 11 1.54 0.38
 1 -30 11 -2.01 2.9
 1 30 12 0.65 0.27
 -1 30 -12 0.48 10.39
 1 30 12 0.91 1.44
 -1 -30 -12 0.72 0.28
 1 -30 12 2.93 2.83
 1 30 13 2.29 1.3
 1 30 13 0.56 0.24
 -1 -30 -13 0.15 0.29
 1 -30 13 2.46 2.64
 1 30 14 -0.18 1.16
 -1 30 -14 -2 7.07
 1 30 14 0.13 0.22
 1 -30 14 -0.88 2.58
 -1 -30 -14 0.41 0.35
 1 -30 15 2.68 2.55
 -1 30 -15 2.33 6.24
 -1 -30 -15 -0.35 0.47
 1 -30 16 2.55 2.58
 -1 30 -16 -3.11 5.88
 -1 -30 -16 -0.93 0.7
 1 -30 17 -2.24 2.6
 -1 30 -17 -2.35 5.49
 -1 -30 -17 0.85 0.89
 1 -30 18 2 2.43
 -1 30 -18 -3.68 5.07
 -1 -30 -18 -0.71 1.14
 1 -30 19 0.3 2.28
 -1 30 -19 -2.02 4.68
 1 -30 20 2.42 2.18
 -1 30 -20 -1.15 4.25
 -1 -30 -20 1.66 1.61
 -1 -30 -21 -0.74 1.73
 1 -30 21 0.09 1.97
 -1 -30 -22 1.8 1.93
 -1 -30 -23 2.33 1.94
 -1 -30 -24 -3.13 2.02
 -1 -30 -25 0.84 1.79
 -1 -30 -26 -0.08 1.74
 -1 -30 -27 -0.3 1.64
 -1 -31 22 0.53 1
 -1 -31 21 1.6 1.05
 1 31 -20 -2.76 3.1
 -1 -31 20 2.7 1.07
 1 31 -19 1.78 3.03
 -1 -31 19 0.52 0.92
 1 31 -18 2.33 2.89
 -1 -31 18 0.3 0.86
 1 31 -17 3.08 2.75
 -1 -31 17 -0.04 0.76
 1 31 -16 0.46 2.71
 -1 -31 16 5.59 1.42
 1 31 -15 3.77 2.75
 -1 -31 15 6.34 1.59
 -1 -31 14 8.41 1.99
 1 31 -14 3.72 2.87
 -1 -31 13 7.38 1.66
 1 31 -13 -2.58 2.61
 -1 -31 12 4.24 1.11
 -1 -31 11 0.49 0.47
 1 31 -11 2.92 1.65
 -1 -31 10 0.89 0.45
 1 31 -10 0.78 1.36
 -1 -31 9 5.51 1.35
 -1 -31 8 5.67 1.38
 -1 -31 7 19.23 3.97
 1 31 -7 5.91 4.05
 1 31 -7 16.85 3.96
 -1 -31 6 15.38 3.65
 1 -31 -6 14.07 3.63
 1 31 -6 7.02 3.76
 -1 31 6 15.4 3.67
 1 31 -6 14.73 3.65
 -1 31 6 17.76 3.63
 1 -31 -5 10.52 2.26
 -1 -31 5 9.35 2.28
 -1 31 5 9.89 2.37
 1 31 -5 6.08 2.43
 1 31 -5 8.57 2.28
 1 31 -4 3.98 1.02
 1 -31 -4 4.63 1.01
 -1 31 4 1.1 1.33
 1 31 -4 3.13 1.27
 -1 -31 4 4.08 1.01
 1 -31 -3 0.16 0.42
 1 31 -3 -0.41 0.78
 -1 31 3 0.58 1.28
 1 31 -3 -0.11 0.38
 1 31 -2 7.89 1.96
 -1 31 2 4.87 2.55
 1 -31 -2 9.39 2.04
 1 31 -2 9.1 2.08
 -1 31 1 8.69 4.94
 -1 -31 1 18.64 4.41
 1 31 -1 18.89 4.41
 1 31 -1 19.11 4.46
 1 -31 -1 19.66 4.49
 -1 -31 0 30.74 7.02
 1 31 0 28.46 7.04
 1 -31 0 31.58 7.11
 1 31 0 29.43 7.02
 1 31 1 31.94 7.7
 -1 -31 -1 33.1 7.7
 1 -31 1 31.49 7.82
 1 31 1 34.61 7.72
 -1 31 -1 19.77 9.18
 1 31 2 14.24 3.59
 1 31 2 17.13 3.6
 -1 -31 -2 14.94 3.58
 -1 31 -3 15.78 11.27
 -1 -31 -3 6.21 1.6
 1 31 3 8.95 1.64
 1 31 3 5.58 1.65
 -1 31 -4 -2.6 16.03
 1 31 4 3.87 0.91
 1 31 4 2.92 1
 1 31 5 -0.79 0.65
 1 31 5 0.73 0.31
 1 31 6 10.28 2.24
 1 -31 6 10.41 3.11
 1 31 6 4.18 2.35
 -1 31 -6 1.48 33.35
 1 31 7 21.4 4.81
 1 31 7 14.63 4.87
 1 -31 7 22.1 5.4
 -1 -31 -8 25.39 5.69
 1 -31 8 28.17 6.31
 1 31 8 15.21 5.72
 1 31 8 25.06 5.69
 1 31 9 8.08 3.73
 1 31 9 14.61 3.64
 -1 -31 -9 17.39 3.64
 -1 -31 -10 8.33 1.53
 1 31 10 2.13 1.94
 1 31 10 5.32 1.51
 1 -31 10 7.13 3.11
 -1 -31 -11 0.93 0.27
 1 31 11 0.6 0.28
 1 31 12 -0.08 1.35
 -1 -31 -12 0.39 0.22
 1 31 12 0.38 0.23
 1 -31 12 -1.25 2.69
 1 31 13 0.77 1.21
 -1 31 -13 -2.01 8.68
 1 31 13 1.36 0.41
 -1 -31 -13 1.7 0.41
 1 -31 13 -2.23 2.57
 -1 -31 -14 2.72 0.7
 1 -31 14 4.72 2.54
 -1 31 -15 3.27 6.45
 1 -31 15 8.53 2.69
 -1 -31 -15 2.9 0.81
 1 -31 16 6.56 2.73
 -1 31 -16 4.49 6.09
 -1 -31 -16 3.88 1.08
 1 -31 17 5.67 2.59
 -1 31 -17 -1.91 5.52
 -1 -31 -17 1.2 0.76
 1 -31 18 0.31 2.37
 -1 31 -18 4.84 5.22
 1 -31 19 1.75 2.23
 -1 -31 -19 -0.25 1.01
 -1 -31 -20 -0.04 1.25
 1 -31 20 -0.73 2.06
 -1 -31 -21 1 1.42
 1 -31 21 -0.17 1.88
 -1 -31 -22 0.95 1.54
 -1 -31 -23 0.4 1.65
 -1 -31 -24 1.31 1.7
 -1 -31 -25 1.68 1.72
 -1 -31 -26 1.48 1.7
 -1 -31 -27 -0.07 1.57
 -1 -31 -27 -0.1 0.33
 -1 -32 22 -0.66 0.96
 -1 -32 21 0.85 0.94
 -1 -32 20 -0.5 0.95
 1 32 -20 0.66 2.99
 -1 -32 19 0.75 0.93
 1 32 -19 4.99 3.19
 -1 -32 18 0.19 0.86
 1 32 -18 0.62 2.9
 -1 -32 17 0.7 0.8
 1 32 -17 -0.12 2.71
 -1 -32 16 0.55 0.69
 1 32 -16 -0.23 2.54
 -1 -32 15 -0.36 0.61
 1 32 -15 2.37 2.44
 -1 -32 14 0.62 0.57
 1 32 -14 0.76 2.24
 -1 -32 13 0.47 0.5
 1 32 -13 -1.24 2.06
 -1 -32 12 -0.09 0.47
 1 32 -12 2.14 1.96
 -1 -32 11 0.51 0.44
 1 32 -11 -0.4 1.72
 -1 -32 10 0.72 0.43
 1 32 -8 0.44 0.37
 -1 -32 8 0.35 0.35
 1 32 -8 1 1.09
 1 32 -7 -0.18 0.31
 -1 -32 7 0.28 0.32
 1 32 -7 0.81 0.99
 1 32 -6 0.49 0.98
 1 -32 -6 0.3 0.15
 -1 32 6 0.32 0.49
 1 32 -6 0.53 0.31
 -1 32 6 0.46 0.17
 -1 -32 6 0.11 0.31
 1 32 -5 -0.5 0.89
 -1 -32 5 0.22 0.29
 -1 32 5 0.98 0.67
 1 -32 -5 0.16 0.19
 1 32 -5 -0.11 0.29
 1 32 -4 -0.55 0.88
 1 -32 -4 -0.08 0.27
 -1 -32 4 0.37 0.29
 1 32 -4 0.41 0.32
 -1 32 4 -0.97 0.91
 1 32 -3 0.03 0.32
 -1 32 3 0.28 1.19
 1 -32 -3 0.54 0.37
 1 32 -3 -0.13 0.8
 1 32 -2 0.17 0.29
 1 32 -2 1.15 0.74
 1 -32 -2 -0.19 0.52
 -1 32 1 4.67 2.03
 1 32 -1 2.66 0.87
 1 -32 -1 3.63 0.87
 -1 -32 1 1.86 0.61
 1 32 -1 2.33 0.61
 1 32 0 1.89 0.68
 1 -32 0 1.45 0.91
 1 32 0 1.41 0.47
 -1 -32 0 1.58 0.46
 -1 -32 -1 -0.17 0.27
 -1 32 -1 -1.51 4.37
 1 32 1 -0.25 0.31
 1 -32 1 -1.26 0.99
 1 32 1 0.37 0.52
 -1 -32 -2 -0.22 0.25
 -1 32 -2 0.25 6.14
 1 32 2 0.23 0.37
 1 -32 2 0.55 1.24
 1 32 2 -0.5 0.48
 -1 32 -3 -1.12 9.18
 1 32 3 0.6 0.41
 -1 -32 -3 0.52 0.26
 1 32 3 -0.07 0.44
 1 32 4 0.46 0.62
 1 32 4 1.97 0.5
 -1 32 -4 9.79 13.06
 1 -32 5 1.83 1.67
 1 32 5 0.02 0.63
 1 32 5 0.21 0.32
 1 32 6 -1.1 0.77
 1 32 6 -0.23 0.3
 1 -32 6 -1.6 1.93
 -1 32 -6 -15.81 26.37
 1 32 7 0.72 0.77
 1 -32 7 2.84 2.11
 1 32 8 0.02 0.62
 1 32 8 0.03 0.24
 -1 32 -9 -12.03 21.38
 -1 -32 -9 0.09 0.23
 1 32 9 -0.19 0.23
 1 32 9 0.02 0.77
 1 -32 9 -0.45 2.39
 -1 -32 -10 -0.05 0.22
 1 32 10 -0.83 1.2
 1 32 10 0.15 0.23
 -1 -32 -11 1.03 0.33
 1 32 11 0.12 0.25
 1 -32 11 2.96 2.5
 1 32 11 0.46 1.48
 1 32 12 0.96 1.26
 -1 -32 -12 0.8 0.26
 1 -32 12 0.6 2.5
 1 32 12 0.64 0.28
 -1 32 -13 1.63 8.29
 1 32 13 -0.42 1.06
 -1 -32 -13 0.01 0.19
 1 -32 13 3.9 2.48
 1 32 13 0.23 0.21
 -1 32 -14 1.39 7.52
 -1 -32 -14 0.24 0.22
 1 -32 14 4.33 2.51
 -1 32 -15 -6.35 6.56
 -1 -32 -15 0.37 0.28
 1 -32 15 -1.02 2.4
 1 -32 16 -4.17 2.51
 -1 -32 -16 -0.25 0.36
 1 -32 17 -0.63 2.44
 -1 32 -17 3.65 5.75
 -1 -32 -17 0.38 0.47
 1 -32 18 -0.69 2.32
 -1 32 -18 -6.04 5.48
 1 -32 19 1.33 2.06
 -1 32 -19 -1.25 4.54
 -1 -32 -19 -0.44 0.74
 -1 -32 -20 1.28 0.92
 1 -32 20 -0.09 1.98
 -1 -32 -21 -0.46 1.01
 1 -32 21 0.17 1.91
 -1 -32 -22 -0.69 1.2
 -1 -32 -23 1.82 1.39
 -1 -32 -24 1.56 1.45
 -1 -32 -25 1.63 1.48
 -1 -32 -26 0.85 1.46
 -1 -32 -26 0.19 0.31
 -1 -32 -27 -0.93 1.42
 -1 -32 -27 0.41 0.34
 -1 -33 21 2.33 1.11
 1 33 -20 0.4 3.03
 -1 -33 20 2.4 1.06
 1 33 -19 -0.26 3.05
 -1 -33 19 1.33 0.95
 1 33 -18 -2 2.88
 -1 -33 18 0.99 0.87
 1 33 -17 -3.16 2.84
 -1 -33 17 0.79 0.8
 1 33 -16 -1.31 2.78
 -1 -33 16 2.71 0.94
 1 33 -15 -1.38 2.58
 -1 -33 15 4.15 1.1
 -1 -33 14 5.65 1.45
 1 33 -13 1.4 2.55
 -1 -33 13 4.86 1.23
 1 33 -12 -1.87 2.11
 -1 -33 12 2.6 0.73
 -1 -33 11 0.43 0.44
 -1 -33 10 0.15 0.39
 1 33 -9 1.16 1.56
 1 33 -9 3.59 0.91
 -1 -33 9 3.57 0.91
 1 33 -8 1.01 1.38
 -1 -33 8 3.5 0.79
 1 33 -8 2.56 0.78
 -1 -33 7 4.82 1.26
 1 33 -7 5.79 1.26
 1 33 -7 2.24 1.64
 -1 33 6 8.25 2.5
 1 33 -6 9.49 2.47
 -1 -33 6 10.02 2.47
 1 -33 -6 8.46 2.45
 1 33 -6 4.16 2.67
 1 33 -5 4.9 1.24
 -1 33 5 3.9 1.39
 -1 -33 5 5.11 1.24
 1 -33 -5 5.42 1.21
 1 33 -5 2.56 1.55
 -1 33 4 2.13 1.29
 1 33 -4 2.79 1.28
 1 33 -4 3.82 0.99
 1 -33 -4 4.24 0.96
 -1 33 3 -0.33 1.2
 1 33 -3 -1.08 0.85
 1 -33 -3 -0.2 0.36
 1 33 -3 -0.59 0.36
 -1 33 2 1.36 1.49
 1 33 -2 1.07 0.82
 1 -33 -2 1.1 0.51
 1 33 -2 0.72 0.38
 -1 -33 2 1.32 0.38
 -1 -33 1 6.77 1.6
 -1 33 1 1.81 2.61
 1 33 -1 6.56 1.6
 1 -33 -1 8.31 1.7
 1 33 -1 5.64 1.72
 -1 -33 0 22.13 5.37
 1 33 0 22.2 5.42
 1 -33 0 26.16 5.44
 1 33 0 23.13 5.37
 1 33 1 21.23 5.38
 1 33 1 24.94 5.41
 1 -33 1 25.17 5.48
 -1 33 -1 6.17 6.82
 -1 -33 -1 23.59 5.38
 1 33 2 4.74 1.32
 1 -33 2 8.08 1.69
 1 33 2 5.25 1.36
 -1 -33 -2 5.63 1.29
 1 33 3 7.94 2.27
 1 33 3 13.34 2.28
 1 -33 3 10.9 2.58
 -1 -33 -3 8.69 2.23
 1 33 4 2.49 0.61
 -1 33 -4 7.68 11.69
 1 33 4 0.96 0.69
 1 33 5 0.05 0.35
 1 33 5 -0.09 0.63
 -1 33 -5 -6 17.04
 1 -33 6 7.18 2.65
 1 33 6 6.42 2.09
 1 33 6 8.74 1.98
 1 -33 7 11.09 3.63
 1 33 7 14.35 3.03
 1 33 7 5.93 3.11
 -1 33 -7 1.17 26.71
 -1 33 -8 2.23 25.21
 1 33 8 16.24 3.3
 1 33 8 4.86 3.35
 1 -33 8 13.56 4
 -1 33 -9 -1.88 20.68
 1 33 9 9.16 2.07
 1 -33 9 11.28 3.05
 1 33 9 5.39 2.2
 1 33 10 2.65 1.56
 1 33 10 4.62 1.08
 1 -33 10 0.86 2.56
 -1 -33 -11 0.4 0.25
 1 -33 11 -1.67 2.32
 1 33 11 -0.19 1.43
 1 33 11 0.81 0.26
 1 33 12 0.28 1.14
 1 33 12 0.32 0.21
 1 -33 12 -0.11 2.31
 -1 -33 -12 0.1 0.23
 1 -33 13 -5.01 2.5
 -1 33 -13 4.95 9.02
 -1 -33 -13 0.83 0.27
 1 -33 14 4.56 2.36
 -1 33 -14 -1.06 7.47
 -1 -33 -14 1.45 0.4
 1 -33 15 3.61 2.43
 -1 -33 -15 1.4 0.4
 1 -33 16 5.32 2.45
 -1 -33 -16 1.16 0.39
 -1 33 -17 1.98 5.93
 1 -33 17 0.2 2.39
 -1 -33 -18 0.52 0.41
 1 -33 18 1.55 2.21
 1 -33 19 3.47 2.03
 -1 33 -19 -3.38 4.95
 -1 -33 -19 -0.05 0.49
 -1 -33 -20 0.51 0.62
 1 -33 20 0.35 1.92
 -1 -33 -21 -0.6 0.77
 -1 -33 -22 0.44 0.88
 -1 -33 -23 -0.55 0.97
 -1 -33 -24 -0.55 1.1
 -1 -33 -25 0.38 0.3
 -1 -33 -25 -0.05 1.16
 -1 -33 -26 0.13 0.3
 -1 -33 -26 0.29 1.22
 -1 -34 21 -0.46 0.93
 -1 -34 20 -0.24 0.86
 -1 -34 19 0.54 0.84
 1 34 -19 1.43 2.95
 -1 -34 18 1.63 0.91
 1 34 -18 -0.51 3.06
 -1 -34 17 0.61 0.82
 1 34 -17 1.97 2.94
 -1 -34 16 3.39 1.07
 1 34 -16 2.41 2.93
 -1 -34 15 0.93 0.67
 1 34 -15 -1.18 2.57
 -1 -34 14 -1.2 0.64
 -1 -34 13 1.39 0.6
 1 34 -13 0.11 2.41
 -1 -34 12 2.13 0.68
 1 34 -12 0.83 2.17
 -1 -34 11 3.62 0.96
 1 34 -10 3.84 1.03
 -1 -34 10 4.16 1.04
 1 34 -9 3.11 0.96
 -1 -34 9 4.53 0.96
 1 34 -8 0.98 0.45
 -1 -34 8 1.53 0.45
 1 34 -7 0.68 0.35
 -1 -34 7 0.2 0.33
 1 34 -7 -0.66 1.17
 1 34 -6 2.07 1.08
 1 -34 -6 0.69 0.24
 -1 34 6 1.41 0.56
 1 34 -6 0.59 0.36
 -1 34 6 0.87 0.25
 -1 -34 6 0.82 0.37
 1 34 -5 1.05 0.42
 1 -34 -5 1.29 0.35
 -1 34 5 2.23 0.78
 1 -34 -4 5 1.22
 1 34 -4 5.96 1.25
 -1 34 4 3.08 1.48
 1 34 -4 2.56 1.54
 1 34 -3 3.27 1.35
 -1 34 3 1.51 1.53
 1 -34 -3 3.61 1.04
 1 34 -3 4.17 1.04
 -1 -34 3 5 1.04
 -1 34 2 1.65 1.64
 1 34 -2 3.46 0.92
 1 34 -2 3.74 1.22
 1 -34 -2 4.05 0.99
 -1 -34 2 4.01 0.93
 -1 34 1 0.23 2
 -1 -34 1 1.57 0.47
 1 -34 -1 1.33 0.63
 1 34 -1 1.53 0.84
 1 34 -1 1.65 0.46
 -1 -34 0 0.77 0.3
 1 34 0 -0.57 0.67
 1 -34 0 0.23 0.64
 1 34 0 -0.45 0.29
 1 34 1 0.16 0.31
 1 34 1 0.53 0.62
 1 -34 1 1.16 0.79
 -1 -34 -1 -0.09 0.26
 -1 34 -2 -2.43 5.52
 1 34 2 0.13 0.37
 1 -34 2 0.89 0.96
 1 34 2 0.69 0.55
 -1 -34 -2 0.16 0.26
 -1 34 -3 3.49 7.2
 -1 -34 -3 5.05 1.31
 1 -34 3 7.69 1.74
 1 34 3 8.08 1.4
 1 34 3 4.41 1.37
 1 34 4 3.15 1.26
 1 34 4 6.37 1.23
 1 -34 4 2.17 1.74
 -1 34 -4 10.55 10.35
 1 34 5 7.32 1.57
 1 34 5 4.36 1.64
 -1 34 -5 7.14 14.77
 1 34 6 4.13 0.99
 -1 34 -6 -2.59 18.66
 1 34 6 2.78 1.21
 1 34 7 4.23 1
 1 34 7 1.91 1.25
 1 34 8 0.84 0.69
 -1 34 -8 7.95 21.28
 1 34 8 0.81 0.36
 1 -34 9 1.45 2.07
 1 34 9 0.73 0.32
 -1 34 -10 10.93 15.89
 1 -34 10 1.83 2.2
 1 34 10 -1.02 1.13
 1 34 11 2.5 0.61
 1 34 11 -0.42 1.4
 1 -34 11 4.62 2.33
 1 34 12 3.51 0.84
 1 34 12 1.21 1.31
 1 -34 13 7.54 2.42
 -1 34 -13 12.46 8.95
 -1 -34 -14 1.31 0.45
 1 -34 14 4.51 2.35
 -1 34 -14 -1.07 8
 -1 -34 -15 0.04 0.16
 1 -34 15 2.11 2.35
 -1 -34 -16 0.18 0.18
 1 -34 16 -0.61 2.43
 -1 34 -17 -1.25 5.79
 1 -34 17 -0.89 2.31
 -1 -34 -18 0.37 0.25
 1 -34 18 1.14 2.13
 -1 -34 -19 0.05 0.29
 -1 34 -19 0.21 3.54
 1 -34 19 1.25 1.95
 1 -34 20 1.64 1.9
 -1 -34 -20 -0.18 0.38
 -1 -34 -21 0.28 0.48
 -1 -34 -22 -0.12 0.57
 -1 -34 -23 -0.05 0.24
 -1 -34 -23 -0.07 0.66
 -1 -34 -24 0.09 0.26
 -1 -34 -24 0.63 0.76
 -1 -34 -25 0.03 0.27
 -1 -34 -25 -0.4 0.83
 -1 -34 -26 -0.31 0.38
 -1 -34 -26 1.47 0.86
 -1 -35 21 -0.42 0.92
 -1 -35 20 2.81 1.11
 1 35 -19 -4.07 3.01
 -1 -35 19 0.34 0.85
 1 35 -18 2.57 3.05
 -1 -35 18 -0.04 0.78
 1 35 -17 2.13 2.89
 -1 -35 17 -0.37 0.77
 1 35 -16 1.59 2.88
 -1 -35 16 0.31 0.72
 1 35 -15 0.96 2.72
 -1 -35 15 0.86 0.67
 1 35 -14 -2.46 2.67
 -1 -35 14 1.94 0.71
 1 35 -13 0.8 2.42
 -1 -35 13 1.69 0.66
 -1 -35 12 1.11 0.54
 -1 -35 11 0.65 0.47
 1 35 -10 -0.17 1.8
 -1 -35 10 0.37 0.4
 1 35 -10 -0.2 0.41
 -1 -35 9 2.39 0.67
 1 35 -9 2.37 0.68
 -1 -35 8 2.3 0.59
 1 35 -8 0.27 1.52
 1 35 -8 1.66 0.58
 -1 -35 7 1.02 0.41
 1 35 -7 1.36 1.27
 1 35 -7 0.82 0.41
 -1 35 6 4.2 0.88
 1 35 -6 3.55 0.94
 1 35 -6 4.16 1.5
 -1 35 6 2.94 1.03
 1 -35 -6 3.23 0.88
 1 35 -5 2.41 0.79
 1 35 -5 2.44 1.33
 1 -35 -5 3.53 0.74
 -1 35 5 0.92 1.03
 1 -35 -4 1.48 0.39
 1 35 -4 0.75 0.54
 1 35 -4 2.4 1.12
 -1 35 4 0.13 0.96
 -1 35 3 0.38 1.19
 -1 -35 3 0.13 0.31
 1 35 -3 0.36 0.99
 1 -35 -3 0.51 0.34
 1 35 -3 0.42 0.32
 -1 -35 2 -0.46 0.29
 1 35 -2 -0.01 0.28
 1 35 -2 -0.2 0.88
 1 -35 -2 0.37 0.39
 -1 -35 1 0.36 0.32
 1 35 -1 0.71 0.33
 1 -35 -1 1.16 0.5
 1 35 -1 1.13 0.83
 -1 35 1 1.13 1.91
 -1 -35 0 3.52 0.85
 1 -35 0 3.59 1.02
 1 35 0 3.05 1.11
 1 35 0 3.26 0.86
 -1 35 -1 2.74 3.64
 -1 -35 -1 1.51 0.47
 1 35 1 1.39 0.79
 1 -35 1 2.49 0.82
 1 35 1 1.68 0.52
 -1 35 -2 -2.09 4.86
 -1 -35 -2 1.47 0.4
 1 35 2 1.33 0.7
 1 -35 2 1.28 0.94
 1 35 2 0.77 0.48
 -1 35 -3 2.06 6.8
 1 35 3 1.9 0.78
 1 35 3 4.22 0.88
 1 -35 3 4.55 1.21
 -1 -35 -3 2.48 0.68
 1 35 4 -0.74 0.54
 1 -35 4 -0.72 1.17
 1 35 4 0.04 0.51
 1 35 5 0.83 0.68
 1 35 5 0.27 0.47
 1 35 6 1.62 0.53
 1 35 6 0.16 0.85
 -1 35 -6 -2.22 16.89
 1 35 7 5.95 1.31
 -1 35 -7 2.6 19.42
 1 35 7 2.47 1.52
 1 -35 8 3.16 1.92
 1 35 8 1.4 0.95
 1 35 9 0.88 1.1
 1 35 9 4.17 0.92
 1 -35 9 6.92 2.19
 -1 35 -9 -5.68 17.78
 1 35 10 0.03 1.05
 1 -35 10 -1.16 2.04
 1 35 11 -0.1 1.22
 1 -35 11 -1.81 2.12
 1 -35 12 2.87 2.25
 1 -35 13 -1.55 2.21
 -1 35 -14 5.03 8.39
 1 -35 14 6.51 2.77
 -1 35 -15 4.41 7.37
 1 -35 15 4.04 2.52
 -1 35 -16 9.27 6.77
 1 -35 16 3.97 2.54
 -1 35 -17 6.36 6.2
 1 -35 17 -0.67 2.15
 -1 35 -18 -10.96 5.35
 1 -35 18 -1.1 2.15
 1 -35 19 0.53 1.96
 1 -35 20 0.08 1.8
 -1 -35 -20 0.31 0.17
 -1 -35 -21 -0.04 0.16
 -1 -35 -21 -0.01 0.21
 -1 -35 -22 0.12 0.18
 -1 -35 -22 0.58 0.28
 -1 -35 -23 -0.3 0.22
 -1 -35 -23 0.14 0.34
 -1 -35 -24 0.35 0.26
 -1 -35 -24 -0.01 0.41
 -1 -35 -25 0.13 0.2
 -1 -35 -25 0.33 0.46
 -1 -36 20 1.4 0.95
 1 36 -19 -0.27 2.56
 -1 -36 19 1.32 0.86
 1 36 -18 -1.69 2.99
 -1 -36 18 1.57 0.88
 1 36 -17 3.44 3.22
 -1 -36 17 3.4 1.13
 1 36 -16 -2 3.03
 -1 -36 16 3.23 1.01
 1 36 -15 1.47 2.83
 -1 -36 15 0.4 0.64
 1 36 -14 -0.84 2.65
 -1 -36 14 0.32 0.56
 -1 -36 13 2.09 0.73
 -1 -36 12 4.02 1.07
 1 36 -11 2.11 2.56
 1 36 -11 5.49 1.38
 -1 -36 11 5.6 1.37
 1 36 -10 5.74 1.37
 -1 -36 10 5.24 1.36
 -1 -36 9 5.61 1.38
 1 36 -9 5.99 1.39
 -1 -36 8 2.46 0.68
 1 36 -8 1.99 1.71
 1 36 -8 2.35 0.68
 -1 -36 7 -0.02 0.34
 1 36 -7 0.3 0.35
 -1 36 6 -0.05 0.57
 1 -36 -6 0.1 0.16
 1 36 -6 0.42 0.34
 -1 36 6 0.11 0.15
 1 36 -6 0.12 1.31
 -1 36 5 3.32 0.85
 1 36 -5 3.42 0.9
 1 -36 -5 3.83 0.85
 -1 36 5 2.94 1.14
 1 36 -5 0.05 1.45
 1 -36 -4 14.09 3.33
 -1 -36 4 13.36 3.34
 -1 36 4 6.88 3.46
 1 36 -4 8.36 3.53
 1 36 -3 6.26 2.77
 1 36 -3 11.3 2.56
 -1 36 3 5.31 2.8
 -1 -36 3 10 2.56
 1 -36 -3 12.29 2.56
 1 36 -2 12.35 2.97
 -1 36 2 2.05 3.29
 -1 -36 2 12.67 2.98
 1 -36 -2 14.65 2.99
 1 36 -2 10.1 3.15
 -1 -36 1 3.99 0.87
 -1 36 1 4.72 2.09
 1 -36 -1 3.94 0.96
 1 36 -1 1.67 1.23
 1 36 -1 2.94 0.87
 -1 -36 0 -0.04 0.29
 1 -36 0 0.18 0.57
 1 36 0 0.25 0.84
 1 36 0 0.52 0.31
 1 36 1 0.1 0.34
 1 -36 1 0.28 0.69
 1 36 1 0.16 0.78
 -1 -36 -1 -0.59 0.3
 1 36 2 3.77 1.03
 1 36 2 5.04 1.2
 1 -36 2 6.07 1.28
 -1 -36 -2 3.77 0.99
 1 36 3 5.61 1.52
 -1 -36 -3 5.6 1.47
 1 -36 3 10.17 1.78
 1 36 3 8.34 1.61
 1 -36 4 18.69 3.55
 1 36 4 17.97 3.39
 1 36 4 10.13 3.36
 1 36 5 13.22 4.63
 1 36 5 22.53 4.61
 1 -36 5 28.64 4.83
 -1 36 -5 32.17 12.87
 1 36 6 5.72 2.18
 1 36 6 9.75 2.08
 -1 36 -6 -0.64 14.3
 1 36 7 5.13 1.15
 -1 36 -7 -1.51 17
 1 36 7 1.98 1.39
 -1 36 -8 6.34 17.39
 1 36 8 0.45 0.77
 1 36 8 1.93 0.54
 1 -36 8 2.33 1.75
 1 36 9 0.51 0.72
 1 -36 9 3.07 1.83
 1 36 9 1.11 0.43
 -1 36 -9 0.75 16.48
 1 36 10 2.91 1.23
 1 36 10 3.25 0.81
 1 -36 10 3.28 2.04
 1 36 11 3.25 0.79
 1 -36 11 6.42 2.16
 -1 36 -11 -3.42 12.13
 1 36 11 0.81 1.31
 1 -36 12 6.37 2.59
 -1 36 -12 2.91 10.71
 1 -36 13 8.33 2.94
 1 -36 14 1.67 2.32
 1 -36 15 -1.47 2.25
 -1 36 -15 1.59 7.38
 1 -36 16 1.16 2.24
 -1 36 -16 -3.41 6.88
 1 -36 17 0.55 2.13
 -1 36 -17 7.46 6.05
 1 -36 18 1.7 2.03
 -1 36 -18 0.24 5.43
 1 -36 19 6.58 2.48
 -1 -37 20 -0.36 0.88
 -1 -37 19 0.26 0.82
 -1 -37 18 1.14 0.8
 1 37 -18 -2.77 3.1
 -1 -37 17 -0.03 0.72
 1 37 -17 8.03 3.05
 -1 -37 16 -0.59 0.7
 1 37 -16 4.33 2.97
 -1 -37 15 0.69 0.69
 1 37 -15 1.25 3
 -1 -37 14 0.29 0.6
 -1 -37 13 0.3 0.54
 -1 -37 12 0.37 0.5
 1 37 -12 -1.18 2.52
 1 37 -12 0.29 0.49
 -1 -37 11 -0.02 0.45
 1 37 -11 0.22 2.39
 1 37 -11 -0.24 0.46
 -1 -37 10 0.26 0.41
 1 37 -10 -0.21 2.14
 1 37 -10 -0.85 0.44
 -1 -37 9 -0.13 0.38
 1 37 -9 0.18 1.95
 1 37 -9 -0.19 0.39
 1 37 -8 -0.07 0.37
 1 37 -8 -0.08 1.79
 -1 -37 8 0.31 0.34
 1 37 -7 0.94 1.53
 1 -37 -6 0.09 0.17
 -1 37 6 0.06 0.15
 1 37 -6 0.13 0.33
 1 37 -6 1.3 1.4
 -1 37 6 0.84 0.57
 -1 37 5 1.85 0.9
 1 -37 -5 1.55 0.48
 1 37 -5 2.42 0.57
 -1 37 5 1.97 0.49
 -1 -37 5 2.07 0.56
 -1 37 4 -0.76 0.97
 1 -37 -4 0.05 0.25
 1 37 -4 0.31 0.48
 1 37 -4 0.11 1.23
 -1 -37 4 -0.23 0.31
 -1 37 3 1.67 1.26
 -1 -37 3 0.45 0.35
 1 37 -3 0.1 1.15
 1 -37 -3 0.54 0.35
 1 37 -3 0.66 0.35
 -1 37 2 -0.22 1.43
 -1 -37 2 0.29 0.31
 1 37 -2 0.3 1.11
 1 -37 -2 0.24 0.37
 1 37 -2 0.11 0.29
 -1 37 1 -0.51 1.91
 -1 -37 1 1.11 0.4
 1 37 -1 0.5 1.06
 1 -37 -1 1.04 0.54
 1 37 -1 1.18 0.41
 -1 -37 0 0.56 0.31
 1 37 0 -0.01 0.32
 -1 37 0 -0.41 2.5
 1 37 0 -0.04 0.94
 1 -37 0 -0.22 0.54
 1 37 1 -0.01 0.36
 -1 -37 -1 -0.19 0.3
 1 -37 1 0.41 0.63
 1 37 1 -1.31 0.9
 -1 37 -2 1.7 4.42
 1 37 2 -0.33 0.4
 -1 -37 -2 0.09 0.29
 1 37 2 -0.66 0.84
 1 -37 2 0.98 0.78
 -1 37 -3 0.25 6.11
 1 -37 3 0.08 0.92
 1 37 3 1.12 0.77
 1 37 3 -0.15 0.48
 -1 -37 -3 0.59 0.29
 1 37 4 1.12 0.7
 1 -37 4 0.62 1.07
 1 37 5 0.05 0.63
 1 37 5 -0.55 0.67
 1 37 6 -0.34 0.83
 1 37 6 0.73 0.56
 1 -37 6 -1.35 1.33
 1 37 7 0.6 0.99
 1 37 7 1.68 0.62
 1 37 8 0.41 0.7
 1 37 8 0.45 0.45
 -1 37 -8 0.71 15.75
 1 37 9 0.12 0.64
 1 -37 9 -0.48 1.7
 1 37 9 0.58 0.4
 -1 37 -9 -5.53 14.64
 1 37 10 0.49 0.95
 1 37 10 0.21 0.35
 1 -37 10 0.6 1.83
 -1 37 -10 0.63 13.44
 1 -37 11 0.18 1.84
 -1 37 -11 3.31 11.67
 1 -37 12 0.09 1.94
 -1 37 -12 0.96 10.58
 1 -37 13 0.66 2.09
 -1 37 -13 10.35 9.56
 1 -37 14 2.66 2.31
 1 -37 15 -1.21 2.13
 1 -37 16 0.55 2.12
 -1 37 -16 1.43 6.94
 1 -37 17 3.14 2.24
 -1 37 -17 2.86 6.21
 1 -37 18 1.31 1.97
 1 -37 19 0.42 1.88
 -1 -38 19 2.53 1.03
 -1 -38 18 2.13 0.93
 1 38 -18 0.13 3.1
 -1 -38 17 3.79 1.13
 1 38 -17 -0.26 3.21
 -1 -38 16 0.5 0.7
 1 38 -16 0.13 3.05
 -1 -38 15 3.11 1.01
 1 38 -15 2.82 3.15
 -1 -38 14 0.13 0.61
 -1 -38 13 1.57 0.63
 1 38 -13 0.95 0.62
 1 38 -12 3.57 0.9
 -1 -38 12 2.87 0.89
 -1 -38 11 6.65 1.62
 1 38 -11 1.56 2.92
 1 38 -11 6.69 1.63
 -1 -38 10 6.49 1.43
 1 38 -10 5.35 1.43
 1 38 -9 4.75 1.05
 -1 -38 9 3.44 1.04
 1 38 -8 2.93 0.78
 1 38 -8 0.98 1.99
 1 38 -7 0.54 0.37
 1 38 -7 -1.87 1.74
 1 38 -6 1.42 1.53
 -1 38 6 0.93 0.6
 -1 -38 6 0.43 0.35
 1 -38 -6 0.12 0.17
 -1 38 6 0.25 0.16
 1 38 -6 -0.08 0.34
 -1 38 5 1.3 1.09
 -1 -38 5 2.68 0.82
 1 -38 -5 3.09 0.76
 1 38 -5 1.1 1.56
 -1 38 5 3.31 0.76
 1 38 -5 3.55 0.84
 1 38 -4 6.55 1.58
 1 -38 -4 7.03 1.53
 -1 -38 4 6.1 1.56
 1 38 -4 2.76 2.01
 -1 38 4 2.88 1.82
 1 38 -3 6.04 1.41
 -1 -38 3 6.36 1.42
 1 38 -3 2.23 1.84
 1 -38 -3 5.75 1.41
 -1 38 3 1.74 1.84
 -1 38 2 1.73 1.86
 -1 -38 2 4.71 1.15
 1 38 -2 4.09 1.63
 1 -38 -2 5.35 1.18
 1 38 -2 4.46 1.15
 -1 38 1 -0.22 1.98
 -1 -38 1 2.64 0.66
 1 38 -1 1 1.29
 1 -38 -1 3.16 0.74
 1 38 -1 2.01 0.66
 -1 -38 0 2.37 0.64
 1 38 0 2.16 1.22
 1 -38 0 3.28 0.77
 1 38 0 2.07 0.65
 -1 38 -1 -2.21 3.36
 -1 -38 -1 0.19 0.3
 1 -38 1 0.36 0.61
 1 38 1 -0.95 1
 1 38 1 -0.11 0.36
 -1 -38 -2 2.65 0.78
 1 -38 2 3.73 1.05
 1 38 2 4.55 1.16
 1 38 2 3.23 0.84
 -1 38 -3 1.42 5.71
 1 38 3 3.25 1.17
 1 -38 3 9.3 1.42
 1 38 3 5.09 1.39
 -1 -38 -3 4.38 1.1
 1 38 4 11.64 2.36
 1 -38 4 13.7 2.44
 1 38 4 6.44 2.27
 -1 38 -4 9.69 7.56
 1 -38 5 8.41 1.89
 1 38 5 6.04 1.64
 1 38 5 5.45 1.63
 -1 38 -5 0.4 9.39
 1 38 6 3.07 1.46
 1 38 6 5.8 1.37
 1 -38 6 6.87 1.75
 1 38 7 0.15 0.95
 1 38 7 1.15 0.65
 1 -38 7 2.2 1.4
 -1 38 -7 4.74 13.09
 1 38 8 0.18 0.68
 1 38 8 -0.17 0.52
 1 38 9 0.13 0.65
 1 38 9 1.06 0.5
 -1 38 -9 0.64 13.33
 1 -38 10 5.89 2.24
 -1 38 -10 3.57 12.88
 1 -38 11 11.1 3.27
 -1 38 -11 16.52 11.8
 1 -38 12 6.77 2.51
 -1 38 -12 -2.81 10.79
 1 -38 13 3.76 2.24
 -1 38 -13 5.75 9.66
 1 -38 14 1 2.12
 -1 38 -14 -2.89 8.57
 1 -38 15 1.62 2.04
 1 -38 16 -2.04 2.08
 1 -38 17 0.7 1.99
 -1 38 -17 4.45 6.07
 1 -38 18 0.68 1.9
 1 -38 19 5.28 2.28
 -1 -39 19 0.15 0.85
 -1 -39 18 0.43 0.8
 -1 -39 17 1.04 0.79
 1 39 -17 -1.34 3.07
 -1 -39 16 0.22 0.71
 1 39 -16 -1.73 3.12
 -1 -39 15 -0.26 0.67
 -1 -39 14 -0.38 0.63
 1 39 -13 -0.18 0.57
 -1 -39 13 -0.35 0.56
 1 39 -13 -1.55 2.91
 1 39 -12 0.51 0.52
 -1 -39 12 -0.07 0.49
 1 39 -11 -0.07 0.47
 -1 -39 11 0.76 0.46
 1 39 -10 0.1 0.42
 -1 -39 10 -0.18 0.41
 1 39 -10 -0.59 2.45
 1 39 -9 0.33 0.41
 1 39 -9 0.11 2.29
 1 39 -8 0.6 0.41
 1 39 -8 -1.6 2.13
 1 39 -7 1.01 0.44
 -1 -39 7 1.08 0.43
 -1 -39 6 2.52 0.51
 1 -39 -6 1.09 0.4
 1 39 -6 1.79 0.53
 -1 39 6 1.81 0.4
 1 39 -6 1.13 1.78
 -1 39 6 0.78 0.7
 1 39 -5 1.9 0.63
 -1 39 5 2.41 0.51
 1 39 -5 0.73 1.71
 1 -39 -5 1.64 0.5
 -1 -39 5 1.85 0.58
 -1 39 5 0.23 0.92
 -1 39 4 0.73 1.06
 1 -39 -4 1.49 0.47
 1 39 -4 1.74 0.56
 1 39 -4 -0.07 1.51
 -1 -39 4 2.06 0.54
 -1 -39 3 0.08 0.35
 1 -39 -3 0.16 0.3
 1 39 -3 -0.15 0.33
 -1 39 2 0.81 1.49
 -1 -39 2 0.15 0.32
 1 39 -2 0.23 1.28
 1 -39 -2 -0.02 0.38
 1 39 -2 -0.11 0.31
 -1 -39 1 0.84 0.4
 1 39 -1 1.28 1.25
 1 -39 -1 1.1 0.48
 1 39 -1 0.74 0.39
 -1 39 0 -0.39 2.49
 1 39 0 2.87 0.82
 -1 -39 0 3.45 0.82
 1 -39 0 4.04 0.93
 1 39 0 0.2 1.38
 -1 39 -1 -0.13 3.21
 1 39 1 1.93 0.61
 -1 -39 -1 2.11 0.56
 1 39 1 2.31 1.24
 1 -39 1 1.42 0.76
 1 39 2 -0.04 0.43
 -1 -39 -2 0.5 0.32
 1 39 2 0.04 1.04
 1 -39 2 0.76 0.7
 1 39 3 -0.53 1.01
 1 -39 3 1.17 0.82
 1 39 3 0.79 0.53
 -1 -39 -3 0.64 0.32
 1 -39 4 1.1 0.94
 1 39 4 0.75 0.93
 1 39 4 0.64 0.62
 -1 39 -4 -0.58 6.57
 1 39 5 0.57 0.81
 1 -39 5 0.34 1.03
 1 39 5 -0.24 0.71
 1 39 6 1.07 0.92
 1 -39 6 1.96 1.21
 1 39 6 1.22 0.84
 -1 39 -7 -0.53 11.63
 1 -39 7 2.63 1.31
 1 39 7 -0.28 0.7
 1 39 7 0.56 0.93
 1 39 8 0.16 0.69
 1 39 8 0.61 0.62
 1 -39 8 0.73 1.38
 1 39 9 -0.04 0.62
 1 39 9 0.98 0.58
 -1 39 -9 1.77 12.54
 -1 39 -10 -2.24 11.72
 1 -39 11 -0.08 1.75
 -1 39 -11 -3.59 11.37
 1 -39 12 0.5 1.88
 -1 39 -12 -2.29 10.43
 1 -39 13 -0.09 1.96
 -1 39 -13 -7.72 9.68
 1 -39 14 -0.26 2
 -1 39 -14 12.62 8.73
 1 -39 15 -0.35 2
 1 -39 16 0.96 1.92
 1 -39 17 2.22 1.98
 -1 39 -17 -5.02 6.17
 1 -39 18 -0.84 1.91
 -1 -40 19 0.84 0.91
 1 40 -19 2.23 0.96
 -1 -40 18 1.57 0.9
 1 40 -18 2.5 0.96
 1 40 -17 0.96 3.14
 -1 -40 17 2.91 0.97
 1 40 -17 2.24 0.99
 -1 -40 16 0.7 0.74
 -1 -40 15 1.15 0.71
 1 40 -14 -1.07 3.14
 -1 -40 14 -0.03 0.61
 1 40 -14 0.2 0.61
 -1 -40 13 0.76 0.57
 1 40 -13 -0.47 0.58
 1 40 -12 -1.84 3.03
 -1 -40 12 0.77 0.57
 1 40 -12 1.15 0.57
 1 40 -11 1.55 2.94
 -1 -40 11 1.94 0.69
 1 40 -11 2.28 0.7
 1 40 -10 3.15 0.83
 1 40 -10 -4.2 2.78
 1 40 -9 2.56 0.74
 1 40 -9 2.85 2.53
 1 40 -8 1.15 0.47
 -1 -40 7 0.72 0.39
 1 40 -7 0.25 0.39
 -1 40 6 -0.39 0.62
 1 -40 -6 0.32 0.17
 -1 -40 6 0.35 0.36
 -1 40 6 0.06 0.17
 1 40 -6 0.16 0.36
 1 40 -5 -1.24 1.77
 1 -40 -5 0.11 0.23
 -1 -40 5 0.71 0.36
 1 40 -5 0.48 0.5
 -1 40 5 0.06 0.25
 -1 40 5 0.59 0.82
 -1 40 4 2.83 1.29
 1 -40 -4 3.25 0.82
 -1 -40 4 2.98 0.86
 1 40 -4 3.96 0.87
 1 40 -3 6.61 1.45
 1 -40 -3 5.85 1.44
 -1 40 3 3 1.9
 1 40 -3 3.72 2.07
 -1 -40 3 5.9 1.46
 1 40 -2 5.3 1.32
 -1 40 2 1.14 1.93
 1 40 -2 6.88 1.94
 1 -40 -2 5.64 1.33
 -1 -40 2 5.46 1.32
 -1 40 1 1.13 1.97
 -1 -40 1 3.35 0.87
 1 40 -1 2.43 1.55
 1 -40 -1 3.54 0.91
 1 40 -1 3.46 0.87
 -1 40 0 -0.29 2.44
 1 40 0 3.04 0.88
 -1 -40 0 3.77 0.87
 1 -40 0 3.79 0.95
 1 40 0 0.97 1.48
 -1 40 -1 -0.13 3.13
 1 40 1 -0.08 0.39
 -1 -40 -1 -0.35 0.33
 1 -40 1 -0.48 0.58
 1 40 1 0.61 1.19
 -1 40 -2 3.12 3.8
 1 40 2 0.18 0.44
 -1 -40 -2 -0.04 0.31
 1 40 2 1.47 1.17
 1 -40 2 0.25 0.66
 1 40 3 1.95 1.15
 1 -40 3 1.88 0.85
 1 40 3 1.98 0.64
 -1 -40 -3 1.34 0.48
 1 40 4 3.22 1.24
 1 -40 4 3.12 1.13
 1 40 4 2.5 0.93
 1 40 5 3.57 1.24
 1 -40 5 3.65 1.26
 1 40 5 2.82 1.07
 -1 40 -5 1.35 7.45
 1 -40 6 1.96 1.19
 1 40 6 1.58 0.96
 1 40 6 1.48 0.94
 -1 40 -7 -7.21 10.35
 1 40 7 -0.19 0.93
 1 40 7 0.87 0.81
 1 -40 7 0.35 1.22
 1 40 8 -0.53 0.71
 1 40 8 -1.03 0.71
 1 -40 8 1.52 1.32
 -1 40 -8 -4.23 11.3
 1 -40 9 0.14 1.43
 -1 40 -9 6.53 11.96
 -1 40 -10 4.76 11.62
 -1 40 -11 5.91 11.21
 1 -40 12 0.56 1.88
 -1 40 -12 2.23 10.58
 1 -40 13 1.47 1.89
 -1 40 -13 0.8 9.55
 1 -40 14 1.58 1.93
 -1 40 -14 3.23 8.53
 1 -40 15 -0.42 1.91
 -1 40 -15 -4.51 7.7
 1 -40 16 5.55 2.32
 1 -40 17 -0.75 1.83
 1 -40 18 2.66 1.97
 1 41 -18 0.96 0.8
 -1 -41 18 0.11 0.79
 -1 -41 17 -0.03 0.76
 -1 -41 16 1.06 0.73
 1 41 -15 0.72 0.7
 -1 -41 15 0.79 0.67
 1 41 -15 0.83 3.14
 1 41 -14 2.72 0.84
 -1 -41 14 1.79 0.8
 1 41 -14 1.1 3.3
 1 41 -13 2.64 0.73
 -1 -41 13 0.93 0.7
 1 41 -13 1.37 3.25
 1 41 -12 0.49 0.59
 -1 -41 12 1.27 0.59
 1 41 -12 2.05 3.11
 1 41 -11 -0.14 0.48
 -1 -41 11 0.26 0.47
 1 41 -10 0.11 0.45
 1 41 -10 -1.73 2.9
 1 41 -9 1.46 0.55
 1 41 -9 0.52 2.84
 1 41 -8 1.58 0.6
 1 41 -8 3.43 2.64
 -1 -41 8 2.1 0.6
 -1 -41 7 4.18 1.13
 1 41 -7 4.79 1.13
 -1 41 6 5.57 1.15
 1 41 -6 1.19 2.42
 -1 -41 6 6.14 1.22
 -1 41 6 3.14 1.31
 1 -41 -6 3.54 1.15
 1 41 -6 7.61 1.22
 1 41 -5 2.53 2.31
 -1 41 5 8.45 1.37
 -1 -41 5 5.18 1.37
 1 -41 -5 4.28 1.33
 1 41 -5 8.82 1.49
 -1 41 5 3.22 1.55
 1 41 -4 1.53 1.78
 1 -41 -4 0.24 0.26
 -1 -41 4 0.33 0.38
 1 41 -4 0.16 0.38
 -1 41 4 0.31 0.3
 -1 41 4 1.69 1.03
 1 41 -3 0.84 1.66
 1 41 -3 0.34 0.33
 1 -41 -3 0.24 0.3
 -1 -41 3 -0.55 0.33
 -1 41 3 1.28 1.26
 1 41 -2 0.67 0.41
 1 41 -2 1.66 1.49
 -1 41 2 2.6 1.47
 1 -41 -2 0.97 0.42
 -1 -41 2 1.22 0.42
 1 41 -1 4.08 0.96
 1 -41 -1 3.75 0.99
 -1 -41 1 3.52 0.95
 1 41 -1 4 1.73
 -1 41 1 0.62 1.96
 1 41 0 5.67 1.26
 1 41 0 3.97 1.86
 1 -41 0 4.38 1.3
 -1 41 0 3.24 2.57
 -1 -41 0 5.08 1.25
 1 41 1 4.29 1.08
 1 41 1 3.78 1.68
 1 -41 1 4.21 1.13
 -1 -41 -1 4.19 1.04
 -1 41 -2 2.2 3.7
 -1 -41 -2 1.57 0.5
 1 41 2 1.66 0.6
 1 41 2 1.02 1.31
 1 -41 2 1.86 0.76
 1 -41 3 0.59 0.73
 1 41 3 1.86 1.17
 -1 -41 -3 0.94 0.37
 1 41 3 0.99 0.57
 1 -41 4 -0.89 0.83
 1 41 4 -0.76 1.1
 1 41 4 -0.34 0.64
 -1 41 -4 -1.49 5.46
 1 41 5 -0.6 1.02
 1 -41 5 1.19 0.97
 1 41 5 0.91 0.75
 -1 41 -5 2.48 6.71
 -1 41 -6 2.26 8.02
 1 -41 6 0.74 1.04
 1 41 6 0.7 0.95
 1 41 6 -1.18 0.87
 1 -41 7 3.81 1.25
 1 41 7 0.67 0.93
 1 41 7 1.56 1.04
 1 -41 8 2.2 1.38
 -1 41 -8 -3.87 10.03
 1 -41 9 4.43 1.77
 -1 41 -9 2.52 11.37
 -1 41 -10 12.96 11.74
 -1 41 -11 -5.19 10.9
 -1 41 -12 9.56 10.73
 1 -41 13 -0.48 1.79
 -1 41 -13 3.15 9.44
 1 -41 14 -2.43 1.96
 -1 41 -14 -6.05 8.57
 1 -41 15 2.21 1.89
 -1 41 -15 -4.18 7.56
 1 -41 16 -1.07 1.91
 -1 41 -16 -2.92 6.62
 1 -41 17 1.82 1.89
 1 -41 18 2.84 1.93
 -1 -42 18 -0.71 0.81
 -1 -42 17 0.53 0.74
 -1 -42 16 0.09 0.67
 1 42 -16 -0.52 0.7
 -1 -42 15 0.93 0.68
 1 42 -15 0.78 0.71
 1 42 -15 0.71 3.35
 -1 -42 14 -0.22 0.6
 1 42 -14 0.68 0.66
 1 42 -14 1.42 3.33
 -1 -42 13 -0.28 0.56
 1 42 -13 0.26 0.59
 1 42 -13 -0.28 3.28
 -1 -42 12 0.21 0.53
 1 42 -12 -0.17 0.55
 1 42 -12 -0.42 3.28
 1 42 -11 0.5 0.51
 1 42 -11 -1.4 3.22
 1 42 -10 0.32 0.47
 1 42 -10 -1.67 3.08
 -1 -42 9 0.2 0.42
 1 42 -9 -0.27 2.9
 1 42 -9 0.24 0.43
 -1 -42 8 0.39 0.41
 1 42 -8 -0.66 2.85
 1 42 -8 -0.1 0.41
 -1 -42 7 0.49 0.41
 1 42 -7 0.72 0.42
 1 42 -7 0.12 2.62
 1 42 -6 1.68 2.38
 1 -42 -6 0.09 0.2
 -1 -42 6 0.06 0.4
 -1 42 6 1.28 0.64
 1 42 -6 0.41 0.43
 -1 42 6 0.62 0.2
 1 -42 -5 0.48 0.28
 1 42 -5 0.61 2.25
 -1 42 5 0.72 0.81
 -1 42 5 1 0.35
 -1 42 4 1.34 0.43
 1 42 -4 1.39 0.48
 1 -42 -4 1.31 0.41
 -1 -42 4 1.57 0.5
 1 42 -4 -1.12 2
 -1 42 4 -0.87 1.07
 1 42 -3 0.78 0.37
 1 42 -3 -0.7 1.89
 1 -42 -3 0.93 0.35
 -1 -42 3 0.21 0.39
 -1 42 3 1.34 1.26
 -1 42 2 0.11 1.44
 1 42 -2 1.58 0.48
 1 42 -2 1.32 1.74
 1 -42 -2 1.12 0.48
 -1 -42 2 1.58 0.48
 -1 42 1 0.21 1.74
 1 42 -1 0.64 0.41
 -1 -42 1 1 0.4
 1 -42 -1 1.04 0.48
 1 42 -1 -0.72 1.63
 1 42 0 -1.1 1.48
 -1 42 0 -0.72 2.14
 -1 -42 0 0.35 0.33
 1 -42 0 0.02 0.46
 1 42 0 -0.05 0.38
 1 42 1 0.2 0.43
 -1 -42 -1 0.44 0.34
 1 -42 1 0.53 0.52
 1 42 1 0.96 1.44
 1 42 2 0.18 0.44
 -1 -42 -2 -0.31 0.32
 -1 42 -2 0.3 3.42
 1 -42 2 0.68 0.62
 1 42 2 -0.61 1.3
 -1 42 -3 -0.19 4.08
 -1 -42 -3 0.3 0.3
 1 42 3 0.2 1.26
 1 -42 3 -0.7 0.7
 1 42 3 0.95 0.54
 1 42 4 0.59 1.16
 1 -42 4 0.95 0.78
 -1 42 -4 2.33 5.2
 1 42 4 -0.1 0.65
 1 42 5 1.19 1.11
 -1 42 -5 -4.59 6.22
 1 42 5 -0.03 0.74
 1 -42 6 1.8 1.01
 1 42 6 1.61 0.9
 1 -42 7 2.15 1.13
 1 42 7 -0.42 0.95
 1 -42 8 0.74 1.28
 -1 42 -8 4.9 9.99
 1 -42 9 0.12 1.34
 -1 42 -9 11.27 10.52
 1 -42 10 0.07 1.46
 -1 42 -10 -4.24 10.94
 -1 42 -11 -4.98 10.86
 -1 42 -12 13.51 10.64
 1 -42 13 -1.68 1.75
 -1 42 -13 -4.65 9.15
 1 -42 14 0.63 1.81
 -1 42 -14 17.97 8.55
 1 -42 15 1.6 1.86
 -1 42 -15 9.61 7.58
 1 -42 16 -1.13 1.79
 -1 42 -16 4.09 6.61
 1 -42 17 -0.08 1.77
 -1 -43 18 0.32 0.8
 -1 -43 17 0.93 0.76
 1 43 -17 -0.28 0.76
 -1 -43 16 0.84 0.7
 1 43 -16 0.55 0.72
 -1 -43 15 -0.2 0.65
 1 43 -15 0.15 3.37
 1 43 -15 1.28 0.69
 -1 -43 14 1.74 0.73
 1 43 -14 1.61 3.49
 1 43 -14 1.36 0.75
 -1 -43 13 2.09 0.73
 1 43 -13 1.42 0.74
 1 43 -12 -0.73 3.5
 1 43 -12 1.4 0.64
 1 43 -11 2.35 3.39
 1 43 -11 0.02 0.5
 -1 -43 10 0.09 0.47
 1 43 -10 -0.15 3.37
 1 43 -10 -0.09 0.49
 -1 -43 9 1.71 0.6
 1 43 -9 1.67 0.59
 1 43 -8 4.45 1.04
 1 43 -8 0.57 3.27
 -1 -43 8 3.6 1.04
 1 43 -7 3.58 0.89
 1 43 -7 1.1 3.05
 -1 -43 7 3 0.88
 -1 -43 6 5 0.97
 1 43 -6 6.63 1.02
 -1 -43 5 4.67 1
 -1 43 5 4.06 0.94
 -1 43 5 1.81 1.22
 1 43 -5 4.29 1.03
 1 -43 -5 3.34 0.93
 1 -43 -4 1.27 0.53
 -1 -43 4 2.57 0.6
 1 43 -4 3.48 2.29
 -1 43 4 2.16 1.1
 -1 43 4 2.29 0.54
 1 43 -4 1.71 0.6
 1 43 -3 0.25 0.35
 1 43 -3 2.27 2.11
 1 -43 -3 0.09 0.31
 -1 -43 3 0.46 0.37
 -1 43 3 2.19 1.27
 -1 43 2 0.92 1.4
 1 43 -2 1.05 0.4
 1 43 -2 -0.27 1.97
 1 -43 -2 0.4 0.37
 -1 -43 2 0.66 0.39
 -1 43 1 1.28 1.8
 1 43 -1 3.62 0.84
 -1 -43 1 2.73 0.82
 1 -43 -1 3.43 0.85
 1 43 -1 0.65 1.93
 1 43 0 4.02 2.19
 -1 43 0 4.26 2.48
 -1 -43 0 5.46 1.35
 1 -43 0 4.85 1.39
 1 43 0 6.23 1.37
 1 43 1 3.39 1.06
 -1 -43 -1 4.21 1.03
 1 -43 1 5.08 1.11
 1 43 1 2.57 1.88
 1 43 2 2.08 0.77
 -1 -43 -2 2.81 0.69
 -1 43 -2 2.47 3.28
 1 -43 2 2.74 0.84
 1 43 2 -0.06 1.62
 1 43 3 2.41 0.79
 -1 -43 -3 2.42 0.64
 1 43 3 1.56 1.48
 1 -43 3 2.32 0.87
 1 43 4 1.11 1.31
 1 -43 4 0.89 0.75
 -1 43 -4 -1.54 5.06
 1 43 4 -0.23 0.65
 1 43 5 -0.05 1.24
 1 -43 5 -0.5 0.88
 -1 43 -5 -1.87 5.91
 1 43 5 0.96 0.79
 1 -43 6 0.74 0.98
 1 43 6 0.6 1.23
 1 43 6 0.45 0.92
 -1 43 -6 0.64 7.17
 1 -43 7 3.48 1.39
 -1 43 -7 -4.07 8.35
 1 -43 8 1.76 1.28
 -1 43 -8 -4.12 9.46
 1 -43 9 3.38 1.57
 -1 43 -9 -7.45 10.21
 1 -43 10 2.41 1.5
 -1 43 -10 0.44 10.62
 1 -43 11 2.57 1.72
 -1 43 -11 8.66 10.64
 -1 43 -12 4.91 9.84
 -1 43 -13 2.66 9.1
 1 -43 14 2.84 1.89
 -1 43 -14 8.02 8.31
 1 -43 15 0.63 1.76
 -1 43 -15 12.75 7.59
 1 -43 16 1.26 1.77
 1 -43 17 3.87 2.01
 1 44 -17 0.94 0.79
 -1 -44 17 0.43 0.75
 1 44 -16 0.49 0.71
 -1 -44 16 0.25 0.71
 1 44 -15 -2.86 3.48
 1 44 -15 0.82 0.67
 -1 -44 15 -0.23 0.63
 1 44 -14 -1.81 3.59
 1 44 -14 0.34 0.63
 -1 -44 14 0.08 0.61
 1 44 -13 1.45 0.7
 1 44 -13 1.36 3.66
 1 44 -12 0.4 0.56
 1 44 -12 0.46 3.58
 1 44 -11 -0.42 0.53
 -1 -44 11 0.5 0.52
 1 44 -10 -1.07 3.55
 -1 -44 10 0.46 0.52
 1 44 -10 0.68 0.51
 -1 -44 9 0.44 0.47
 1 44 -9 0.02 0.46
 1 44 -8 0.53 0.44
 -1 -44 8 0.18 0.45
 1 44 -8 -0.3 3.36
 1 44 -7 0.38 0.45
 -1 -44 7 0.65 0.44
 1 44 -7 -1.9 3.28
 1 44 -6 0.64 0.59
 -1 -44 6 0.18 0.43
 1 -44 -6 0.03 0.18
 1 44 -5 -0.3 0.46
 -1 -44 5 0.12 0.41
 1 -44 -5 0.33 0.24
 1 44 -5 1.19 2.9
 1 -44 -4 -0.1 0.27
 1 44 -4 0.6 2.59
 -1 44 4 0.37 1.01
 1 44 -4 0.51 0.37
 -1 44 4 0.03 0.3
 1 44 -3 -0.08 0.37
 -1 44 3 -0.07 0.36
 -1 -44 3 0.6 0.38
 1 44 -3 1 2.44
 1 -44 -3 0.32 0.31
 -1 44 3 0.84 1.25
 1 44 -2 -0.34 0.37
 1 44 -2 2.69 2.31
 1 -44 -2 -0.06 0.34
 -1 44 2 1.67 1.38
 -1 -44 2 0.71 0.37
 -1 -44 1 -0.4 0.36
 1 44 -1 0.41 0.38
 -1 44 1 0.2 1.63
 1 -44 -1 -0.25 0.38
 1 -44 0 0.31 0.45
 1 44 0 -0.23 0.4
 -1 44 0 -0.94 2.01
 -1 -44 0 0.45 0.36
 1 44 0 -0.61 2.01
 1 -44 1 0.05 0.52
 1 44 1 0.44 0.43
 -1 44 -1 0.98 2.53
 -1 -44 -1 0.22 0.34
 1 44 1 -1.58 1.88
 1 -44 2 -0.59 0.57
 1 44 2 -0.04 0.5
 -1 44 -2 0.98 3.15
 -1 -44 -2 0.58 0.33
 1 44 2 -1.24 1.7
 1 -44 3 -0.28 0.63
 1 44 3 0.23 0.59
 -1 -44 -3 0.28 0.31
 1 44 3 0.64 1.57
 1 -44 4 0.54 0.74
 1 44 4 0.21 0.69
 1 44 4 -0.54 1.55
 -1 44 -4 -1.45 4.7
 1 44 5 0.33 0.8
 1 -44 5 0.04 0.88
 1 44 5 -0.6 1.46
 -1 44 -5 -2.75 5.57
 1 -44 6 0.67 0.97
 -1 44 -6 -9.21 6.9
 1 -44 7 -0.93 1.11
 -1 44 -7 7.56 7.85
 1 -44 8 -0.37 1.22
 -1 44 -8 8.43 8.69
 1 -44 9 0.29 1.32
 -1 44 -9 -1.23 9.7
 1 -44 10 1.06 1.41
 -1 44 -10 5.47 9.98
 1 -44 11 -0.53 1.52
 -1 44 -11 0.41 9.81
 1 -44 12 1.38 1.59
 -1 44 -12 -4.36 9.69
 -1 44 -13 -11.52 9.24
 -1 44 -14 1.38 8.26
 1 -44 15 0.15 1.64
 -1 44 -15 6.02 7.31
 1 -44 16 0.23 1.67
 1 -44 17 -0.55 1.7
 1 45 -17 0.93 0.76
 -1 -45 17 -0.27 0.73
 1 45 -16 -0.35 0.7
 -1 -45 16 -0.09 0.68
 1 45 -15 3.41 3.61
 1 45 -15 1.82 0.77
 -1 -45 15 1.47 0.79
 1 45 -14 1.19 0.69
 1 45 -14 -1.4 3.64
 1 45 -13 0.61 0.62
 1 45 -13 2.51 3.79
 1 45 -12 -1.58 3.72
 1 45 -12 2.03 0.7
 -1 -45 12 1.44 0.68
 1 45 -11 0.38 0.54
 -1 -45 11 0.51 0.52
 1 45 -10 -0.8 3.81
 -1 -45 10 0.51 0.51
 1 45 -10 0.78 0.53
 1 45 -9 -0.02 0.49
 -1 -45 9 -0.04 0.48
 1 45 -9 1.91 3.73
 1 45 -8 1.65 0.53
 -1 -45 8 0.25 0.51
 1 45 -7 2.12 0.72
 -1 -45 7 2.27 0.71
 1 45 -7 0.78 3.59
 -1 -45 6 3.62 0.76
 1 -45 -6 1.97 0.61
 1 45 -5 3.57 0.82
 -1 -45 5 3.48 0.81
 1 -45 -5 2.35 0.71
 1 -45 -4 0.79 0.39
 -1 -45 4 1.5 0.51
 1 45 -4 1.63 2.96
 -1 45 4 -0.37 1.08
 -1 45 4 1.44 0.43
 1 45 -4 1.3 0.48
 -1 -45 3 -0.04 0.39
 1 -45 -3 0.09 0.31
 -1 45 3 0.33 0.35
 1 45 -3 -0.24 0.37
 1 45 -2 0.76 0.44
 1 45 -2 0.58 2.64
 -1 -45 2 1.07 0.43
 1 -45 -2 0.65 0.39
 -1 45 2 0.11 1.37
 -1 45 1 1.69 1.76
 1 -45 -1 2.57 0.79
 -1 -45 1 3.38 0.79
 1 45 -1 2.93 0.81
 -1 45 0 -0.17 2.35
 1 45 0 -1.67 2.65
 1 45 0 4.78 1.32
 -1 -45 0 6.02 1.3
 1 -45 0 5.42 1.34
 1 -45 1 3.96 1
 1 45 1 3.26 0.95
 -1 45 -1 0.52 2.59
 -1 -45 -1 3.58 0.9
 1 45 1 -0.55 2.37
 1 -45 2 1.78 0.76
 1 45 2 2.11 0.72
 -1 -45 -2 2.28 0.6
 1 45 2 0.73 2.03
 1 -45 3 2.36 0.69
 1 45 3 0.93 0.63
 -1 -45 -3 0.52 0.39
 1 45 3 -0.15 1.94
 1 45 4 0.27 0.71
 1 45 4 0.75 1.76
 1 -45 5 0.7 0.88
 -1 45 -5 -1.41 5.39
 1 -45 6 2.01 1.13
 -1 45 -6 -1.95 6.7
 1 -45 7 2.05 1.25
 -1 45 -7 5.45 7.48
 1 -45 8 1.19 1.2
 -1 45 -8 -6.8 8.78
 1 -45 9 0.62 1.33
 -1 45 -9 7.32 9.46
 1 -45 10 1.32 1.45
 -1 45 -10 9.56 9.57
 1 -45 11 2.3 1.56
 -1 45 -11 -4.37 9.55
 1 -45 12 -1.69 1.55
 -1 45 -12 4.61 9.45
 1 -45 13 0.28 1.57
 -1 45 -13 -0.73 8.56
 -1 45 -14 2.72 7.94
 -1 45 -15 0.94 6.79
 1 -45 16 2.17 1.7
 1 46 -16 -0.39 0.7
 -1 -46 16 -0.82 0.72
 1 46 -15 0.18 0.64
 1 46 -14 -0.26 0.63
 1 46 -14 -3.87 3.76
 1 46 -13 0.11 0.6
 -1 -46 13 -0.84 0.57
 1 46 -12 -0.65 3.91
 1 46 -12 0.69 0.59
 -1 -46 12 0.35 0.57
 1 46 -11 -0.17 3.88
 1 46 -11 0.84 0.55
 -1 -46 11 0.26 0.54
 1 46 -10 2.32 3.9
 -1 -46 10 1.53 0.61
 1 46 -10 0.99 0.6
 1 46 -9 0.95 0.51
 -1 -46 9 -0.18 0.49
 1 46 -9 0.67 4.08
 1 46 -8 0.35 0.52
 -1 -46 8 0.71 0.5
 1 46 -8 0.17 4
 1 46 -7 -0.41 0.58
 -1 -46 7 0.74 0.49
 1 46 -7 -1.81 3.83
 -1 -46 6 0.23 0.48
 1 46 -6 -0.09 0.69
 1 -46 -6 0.2 0.21
 1 -46 -5 0.48 0.32
 -1 -46 5 2.33 0.53
 1 46 -5 0.82 0.51
 1 46 -5 -0.63 3.64
 -1 -46 4 1.41 0.56
 1 -46 -4 1.47 0.44
 1 46 -4 1.08 0.53
 1 46 -3 0.85 3.33
 -1 -46 3 1.21 0.53
 1 46 -3 1.83 0.54
 -1 46 3 1.15 0.5
 1 -46 -3 1.55 0.47
 -1 46 3 0.47 1.34
 1 46 -2 3.18 3.12
 -1 46 2 -0.49 1.45
 -1 -46 2 1.63 0.51
 1 -46 -2 1.13 0.46
 1 46 -2 1.05 0.51
 -1 -46 1 0.21 0.4
 1 46 -1 0.3 0.44
 1 -46 -1 0.4 0.4
 -1 46 1 1.35 1.6
 1 46 0 -0.12 0.46
 -1 -46 0 0.66 0.39
 1 -46 0 0.06 0.46
 -1 46 -1 2.63 2.47
 1 -46 1 0.28 0.54
 1 46 1 0.42 0.48
 -1 -46 -1 -0.26 0.37
 1 46 1 0.51 2.47
 -1 46 -2 -3.1 3.06
 1 -46 2 0.33 0.61
 1 46 2 0.61 0.57
 -1 -46 -2 0.52 0.38
 1 46 2 0.37 2.36
 1 46 3 0.56 0.65
 1 -46 3 0.25 0.66
 -1 46 -3 -0.47 3.71
 -1 -46 -3 0.43 0.35
 -1 46 -4 2.63 4.41
 1 46 4 -2.43 2.18
 1 -46 4 1.77 0.84
 1 -46 5 1.78 0.96
 -1 46 -5 -6.9 5.52
 1 -46 6 0.91 1.01
 -1 46 -6 0.26 6.29
 1 -46 7 0.46 1.06
 -1 46 -7 -1.5 7.44
 1 -46 8 -0.4 1.19
 -1 46 -8 -1.68 8.05
 1 -46 9 0.44 1.24
 -1 46 -9 3.26 8.76
 1 -46 10 0.7 1.29
 -1 46 -10 -11.34 9.28
 1 -46 11 0.93 1.45
 -1 46 -11 -9.89 8.95
 1 -46 12 -0.72 1.45
 -1 46 -12 8.18 9.1
 1 -46 13 0.14 1.53
 -1 46 -13 1.42 8.19
 1 -46 14 -0.21 1.59
 -1 46 -14 8.03 7.67
 1 47 -16 0.45 0.7
 1 47 -15 0.37 0.68
 1 47 -14 2.17 3.82
 1 47 -14 0.98 0.69
 -1 -47 14 1.12 0.66
 1 47 -13 0.9 0.66
 -1 -47 13 1.27 0.66
 1 47 -12 1.02 3.94
 1 47 -12 0.51 0.6
 -1 -47 12 0.93 0.58
 1 47 -11 3.61 4.18
 -1 -47 11 0.6 0.54
 1 47 -11 0.37 0.58
 1 47 -10 -0.75 0.55
 1 47 -10 1.91 4.16
 -1 -47 10 0.38 0.54
 1 47 -9 0.32 0.51
 1 47 -9 0.17 4.16
 -1 -47 9 -0.63 0.52
 1 47 -8 1.26 0.59
 1 47 -8 -1.4 4.14
 -1 -47 8 0.93 0.56
 1 47 -7 3.4 0.87
 1 47 -7 2.25 4.25
 -1 -47 7 1.4 0.7
 1 -47 -6 0.34 0.24
 -1 -47 6 0.63 0.51
 1 -47 -5 0.74 0.36
 -1 -47 5 2.1 0.57
 1 47 -5 1.47 0.53
 1 -47 -4 -0.05 0.33
 -1 -47 4 1 0.49
 1 47 -4 1 0.46
 1 -47 -3 -0.07 0.33
 1 47 -3 -2.49 3.63
 -1 47 2 0.15 0.44
 1 47 -2 1.09 0.49
 -1 -47 2 1.04 0.49
 1 -47 -2 0.12 0.38
 -1 47 2 -0.65 1.43
 1 47 -1 -0.81 3.3
 -1 47 1 0.64 1.62
 1 -47 -1 0.92 0.49
 1 47 -1 1.07 0.56
 -1 -47 1 1.74 0.53
 -1 -47 0 2.16 0.57
 1 -47 0 1.4 0.6
 1 47 0 1.12 0.6
 -1 47 0 0.31 1.97
 -1 47 -1 2.16 2.45
 1 -47 1 1.5 0.74
 1 47 1 1.87 0.72
 1 47 1 -1.52 2.99
 -1 -47 -1 2.47 0.64
 1 -47 2 1.72 0.67
 -1 -47 -2 0.73 0.43
 1 47 2 0.77 0.6
 1 47 2 -0.32 2.76
 -1 47 -3 0.15 3.75
 1 -47 3 0.7 0.69
 -1 -47 -3 0.58 0.34
 1 47 3 -0.39 0.66
 1 47 3 0.49 2.57
 1 -47 4 0.2 0.79
 -1 47 -4 -1.61 4.35
 1 -47 5 -0.07 0.85
 -1 47 -5 5.07 5.21
 1 -47 6 0.28 0.99
 -1 47 -6 9.12 6.05
 1 -47 7 1.25 1.08
 -1 47 -7 1.69 6.68
 1 -47 8 0.24 1.11
 -1 47 -8 0.95 7.72
 1 -47 9 0.52 1.2
 -1 47 -9 2.74 8.38
 1 -47 10 0.73 1.28
 -1 47 -10 8.63 8.93
 1 -47 11 -0.12 1.34
 -1 47 -11 -0.37 8.92
 1 -47 12 0.06 1.42
 -1 47 -12 10.44 8.75
 1 -47 13 0.07 1.46
 -1 47 -13 -0.35 7.92
 1 -47 14 0.34 1.5
 -1 47 -14 -1.98 7.46
 1 -47 15 2.17 1.64
 1 48 -16 -0.07 0.7
 1 48 -15 0.49 0.69
 -1 -48 15 0.06 0.65
 1 48 -14 -0.55 0.63
 -1 -48 14 0.11 0.64
 1 48 -13 1.23 0.65
 -1 -48 13 0.57 0.64
 1 48 -12 0.31 0.59
 1 48 -12 -0.71 4.21
 -1 -48 12 0.51 0.57
 1 48 -11 3.58 4.28
 -1 -48 11 1.5 0.61
 1 48 -11 0.4 0.61
 1 48 -10 2.72 4.49
 -1 -48 10 0.64 0.58
 1 48 -10 1.45 0.61
 1 48 -9 5.1 4.44
 -1 -48 9 1.51 0.62
 1 48 -9 1.06 0.62
 1 48 -8 1.28 4.44
 -1 -48 8 0.46 0.54
 1 48 -8 0.83 0.61
 1 48 -7 -2.37 4.4
 1 48 -7 -0.55 0.92
 -1 -48 7 0.34 0.52
 1 48 -6 0.69 0.55
 -1 -48 6 0.16 0.53
 1 -48 -6 0.46 0.24
 1 -48 -5 0.41 0.27
 -1 -48 5 0.39 0.5
 1 48 -5 0.65 0.48
 1 48 -4 0.69 4.29
 1 -48 -4 1.43 0.47
 -1 -48 4 1.85 0.6
 1 48 -4 1.21 0.58
 1 48 -3 -0.16 4.11
 1 48 -3 2.04 0.64
 -1 -48 3 2.03 0.64
 1 -48 -3 1.62 0.55
 1 -48 -2 2.25 0.63
 -1 -48 2 1.72 0.69
 1 48 -2 2.45 0.71
 1 48 -1 2.67 3.65
 -1 48 1 0.13 1.65
 1 -48 -1 1.78 0.51
 1 48 -1 0.81 0.57
 -1 -48 1 1.2 0.55
 -1 48 0 -0.53 1.99
 1 -48 0 -0.41 0.48
 -1 -48 0 0.06 0.44
 1 48 0 0.02 0.5
 1 48 0 -0.14 3.44
 -1 48 -1 -0.19 2.41
 1 -48 1 0.49 0.54
 -1 -48 -1 0.29 0.43
 1 48 1 -0.25 0.56
 1 48 1 1.15 3.29
 -1 48 -2 1.76 2.97
 1 -48 2 1.37 0.65
 1 48 2 0.99 0.64
 1 48 2 0.35 3.04
 -1 -48 -2 0.34 0.41
 -1 -48 -3 2.07 0.58
 -1 48 -3 -6.3 3.71
 -1 48 -4 7.06 4.4
 1 -48 4 0.13 0.79
 -1 48 -5 2.62 5.07
 1 -48 5 2.05 1.01
 -1 48 -6 -5.14 5.68
 1 -48 6 1.04 0.94
 -1 48 -7 -0.27 6.56
 1 -48 7 -0.26 1.01
 -1 48 -8 -1.19 7.5
 1 -48 8 0.19 1.1
 -1 48 -9 3.9 8.07
 1 -48 9 1.68 1.23
 -1 48 -10 0.69 8.09
 1 -48 10 0.88 1.27
 -1 48 -11 15.07 8.52
 1 -48 11 2.04 1.39
 -1 48 -12 -0.7 8.06
 1 -48 12 1.54 1.44
 -1 48 -13 1.02 7.64
 1 -48 13 3.01 1.6
 1 -48 14 -0.47 1.48
 1 -48 15 0.62 1.53
 1 49 -15 -0.16 0.69
 -1 -49 15 0.09 0.67
 1 49 -14 0.09 0.64
 -1 -49 14 0.12 0.64
 1 49 -13 0.17 0.6
 -1 -49 13 0.58 0.6
 1 49 -13 3.09 4.24
 1 49 -12 0.27 0.58
 -1 -49 12 -0.5 0.58
 -1 -49 11 0.03 0.55
 1 49 -11 -0.18 0.57
 1 49 -10 3.02 4.64
 -1 -49 10 0.34 0.55
 1 49 -10 0.49 0.57
 1 49 -9 1.52 4.56
 -1 -49 9 0.02 0.54
 1 49 -9 0.91 0.59
 1 49 -8 -1.72 4.67
 -1 -49 8 0.38 0.51
 1 49 -8 -0.73 0.77
 1 49 -7 1.15 4.48
 -1 -49 7 -0.37 0.51
 1 49 -7 0.37 0.66
 1 49 -6 0.19 4.67
 -1 -49 6 0.23 0.53
 1 49 -6 0.91 0.56
 -1 -49 5 -0.07 0.5
 1 -49 -5 0.18 0.25
 1 49 -5 -0.25 0.48
 1 49 -4 -0.36 4.33
 1 49 -4 0.04 0.47
 -1 -49 4 0.62 0.49
 1 -49 -4 -0.29 0.31
 1 49 -3 -0.41 0.48
 1 -49 -3 0.43 0.35
 -1 -49 3 -0.23 0.48
 1 -49 -2 0.05 0.38
 1 49 -2 1.8 4.18
 -1 -49 2 0.04 0.47
 1 49 -2 0.17 0.5
 1 -49 -1 0.65 0.43
 1 49 -1 0.13 0.52
 -1 -49 1 0.1 0.45
 -1 49 0 -0.67 1.95
 1 -49 0 0.06 0.47
 -1 -49 0 0.58 0.45
 1 49 0 -0.2 0.56
 1 49 0 1.57 3.69
 -1 49 -1 -2.19 2.41
 1 -49 1 0.54 0.54
 -1 -49 -1 0.09 0.44
 1 49 1 -0.02 0.59
 1 49 1 0.79 3.4
 -1 -49 -2 0.31 0.4
 1 -49 2 0.61 0.6
 -1 49 -2 0.79 2.93
 -1 -49 -3 -0.05 0.36
 -1 49 -3 -1.39 3.55
 1 -49 3 -0.61 0.72
 -1 49 -4 4.14 4.23
 1 -49 4 0.53 0.74
 -1 49 -5 2.7 4.76
 1 -49 5 1.56 0.94
 -1 49 -6 -5.34 5.67
 1 -49 6 0.79 0.89
 -1 49 -7 -1.27 6.19
 1 -49 7 0.04 0.96
 -1 49 -8 -0.57 6.96
 1 -49 8 -0.23 1.06
 -1 49 -9 1.54 7.46
 1 -49 9 0.1 1.05
 -1 49 -10 -2.62 7.83
 1 -49 10 1.02 1.2
 -1 49 -11 1.01 7.73
 1 -49 11 -1.08 1.28
 -1 49 -12 -4.73 7.78
 1 -49 12 -0.42 1.33
 -1 49 -13 4.31 7.36
 1 -49 13 0.94 1.45
 1 -49 14 -1.37 1.47
 1 -49 15 -1 1.49
 1 50 -15 -0.81 0.69
 -1 -50 15 -0.43 0.7
 1 50 -14 -0.03 0.64
 -1 -50 14 0.29 0.64
 1 50 -13 0.54 0.65
 1 50 -13 -1.51 4.26
 -1 -50 13 1.46 0.67
 1 50 -12 -2.12 4.41
 -1 -50 12 0.87 0.61
 1 50 -12 0.65 0.62
 -1 -50 11 0.39 0.57
 1 50 -11 0.21 0.58
 1 50 -10 -0.79 4.69
 -1 -50 10 2.16 0.68
 1 50 -10 0.84 0.68
 1 50 -9 2.19 4.8
 -1 -50 9 1.26 0.64
 1 50 -9 1.28 0.69
 1 50 -8 0.6 4.9
 -1 -50 8 0.32 0.58
 1 50 -8 2.66 1.02
 -1 -50 7 0.7 0.58
 1 50 -7 1.03 0.65
 1 50 -6 -1.58 4.69
 -1 -50 6 1.08 0.57
 1 50 -6 0.66 0.56
 -1 -50 5 0.91 0.52
 1 50 -5 0.4 0.5
 1 -50 -4 1.92 0.72
 -1 -50 4 3.05 0.83
 1 50 -4 4.14 0.83
 1 50 -3 -0.36 4.54
 1 50 -3 2.48 0.7
 -1 -50 3 2.3 0.68
 1 -50 -3 1.58 0.59
 1 50 -2 3.4 4.18
 -1 -50 2 2.27 0.62
 1 -50 -2 1.07 0.53
 1 -50 -1 1.03 0.45
 1 50 -1 1.01 0.54
 -1 -50 1 -0.09 0.51
 1 -50 0 0.69 0.49
 -1 -50 0 -0.02 0.46
 1 50 0 -0.07 0.58
 -1 -50 -1 -0.19 0.44
 1 -50 1 -0.28 0.52
 -1 50 -1 -0.53 2.31
 -1 -50 -2 0.31 0.39
 1 -50 2 -0.03 0.56
 -1 50 -2 -1.74 2.87
 -1 -50 -3 0.53 0.43
 1 -50 3 2.42 0.73
 1 -50 4 2.3 0.93
 -1 50 -4 -0.48 4.04
 1 -50 5 1.33 0.92
 -1 50 -5 3.15 4.56
 1 -50 6 0.55 0.86
 -1 50 -6 -0.21 5.17
 1 -50 7 0.89 0.98
 -1 50 -7 -1.93 5.94
 1 -50 8 1.37 1.07
 -1 50 -8 4.58 6.53
 1 -50 9 1.27 1.15
 -1 50 -9 -2.06 7.02
 1 -50 10 1.98 1.22
 -1 50 -10 -5.64 7.28
 1 -50 11 0.61 1.24
 -1 50 -11 11.36 7.52
 1 -50 12 2.16 1.39
 -1 50 -12 4.59 7.51
 1 -50 13 2.26 1.46
 1 -50 14 -1.34 1.43
 1 51 -14 -0.57 0.66
 -1 -51 14 0.36 0.65
 -1 -51 13 0.81 0.67
 1 51 -13 0.75 0.65
 1 51 -12 -0.6 4.59
 -1 -51 12 0.38 0.61
 1 51 -12 0.44 0.61
 1 51 -11 2.24 4.68
 -1 -51 11 0.26 0.59
 1 51 -11 -0.19 0.58
 1 51 -10 -1.65 4.78
 -1 -51 10 0.1 0.56
 1 51 -10 0.95 0.63
 1 51 -9 -1.46 4.89
 -1 -51 9 0.66 0.57
 1 51 -9 0.03 0.72
 1 51 -8 -2.71 4.79
 -1 -51 8 -0.25 0.55
 1 51 -8 2.14 0.84
 1 51 -7 -0.41 5.19
 1 51 -7 1 0.61
 -1 -51 7 -0.2 0.55
 1 51 -6 0.24 0.52
 -1 -51 6 0.48 0.54
 1 51 -5 -1 4.75
 -1 -51 5 -0.49 0.52
 1 51 -5 0.86 0.52
 1 51 -4 -0.97 4.81
 -1 -51 4 0.11 0.48
 1 -51 -4 0.08 0.3
 1 51 -4 -0.32 0.5
 1 51 -3 1.67 4.72
 1 -51 -3 -0.63 0.37
 -1 -51 3 0.25 0.49
 1 51 -3 -0.07 0.53
 1 -51 -2 -0.16 0.38
 -1 -51 2 -0.09 0.49
 1 51 -2 0.22 0.55
 1 -51 -1 0.74 0.43
 1 51 -1 0.36 0.55
 -1 -51 1 0.31 0.49
 -1 -51 0 -0.34 0.47
 1 -51 0 -0.19 0.48
 -1 -51 -1 0.1 0.43
 1 -51 1 0.24 0.52
 -1 -51 -2 0.49 0.42
 -1 51 -2 3.06 2.73
 -1 -51 -3 -0.13 0.36
 1 -51 3 0.51 0.62
 -1 51 -3 1.77 3.32
 1 -51 4 0.52 0.74
 -1 51 -4 1.67 3.85
 1 -51 5 0.65 0.79
 -1 51 -5 2.5 4.54
 1 -51 6 0.43 0.87
 -1 51 -6 -2.65 5.12
 1 -51 7 0.29 0.9
 -1 51 -7 2.77 5.6
 1 -51 8 0.18 0.99
 -1 51 -8 -4.63 6.23
 1 -51 9 -0.19 1.02
 -1 51 -9 5.91 6.67
 1 -51 10 1.02 1.14
 -1 51 -10 5.41 6.94
 1 -51 11 0.82 1.23
 -1 51 -11 4.38 7.03
 1 -51 12 -0.57 1.26
 -1 51 -12 2.86 7.23
 1 -51 13 0.66 1.37
 1 -51 14 0.06 1.38
 -1 -52 14 0.64 0.71
 1 52 -14 1.07 0.69
 -1 -52 13 -0.85 0.64
 1 52 -13 0.35 0.63
 1 52 -12 -2.3 4.76
 -1 -52 12 0.11 0.6
 1 52 -12 0.14 0.6
 -1 -52 11 0.3 0.6
 1 52 -11 1.01 0.65
 1 52 -10 1.29 4.95
 -1 -52 10 0.93 0.63
 1 52 -10 1.45 0.73
 -1 -52 9 0.6 0.61
 1 52 -9 2.18 1.06
 1 52 -8 0.87 5.06
 -1 -52 8 -1.03 0.59
 1 52 -8 1.14 0.7
 1 52 -7 -0.6 0.57
 -1 -52 7 0.71 0.55
 1 52 -6 1.71 5.14
 1 52 -6 -0.05 0.51
 -1 -52 6 -0.44 0.54
 1 -52 -6 -0.09 0.23
 1 52 -5 2.29 5.09
 1 -52 -5 0.19 0.26
 -1 -52 5 -0.02 0.5
 1 52 -5 0.64 0.52
 1 52 -4 3.21 5.01
 -1 -52 4 0.37 0.52
 1 52 -4 0.84 0.55
 1 52 -3 3.25 4.75
 1 52 -3 1.14 0.63
 1 -52 -3 1.07 0.48
 -1 -52 3 1.66 0.59
 -1 -52 2 1.67 0.56
 1 -52 -2 0.64 0.45
 1 52 -2 0.62 0.6
 1 -52 -1 0.59 0.45
 -1 -52 0 0.02 0.46
 1 -52 0 0.24 0.47
 -1 -52 -1 0.32 0.44
 1 -52 1 -0.23 0.5
 -1 -52 -2 0.02 0.4
 1 -52 2 -0.31 0.55
 -1 -52 -3 0.32 0.38
 1 -52 3 0.93 0.58
 -1 52 -3 0.12 3.1
 1 -52 4 2.56 0.92
 1 -52 5 0.95 0.79
 -1 52 -5 1.72 4.3
 1 -52 6 0.43 0.84
 -1 52 -6 -2.35 4.67
 1 -52 7 1.33 0.97
 -1 52 -7 1.77 5.34
 1 -52 8 0.09 0.96
 -1 52 -8 -4.19 5.85
 1 -52 9 0.62 1.03
 -1 52 -9 2.16 6.36
 1 -52 10 1.11 1.13
 -1 52 -10 -4.33 6.59
 1 -52 11 1.13 1.18
 -1 52 -11 7.86 6.84
 1 -52 12 0.11 1.22
 -1 52 -12 -1.55 7.04
 1 -52 13 1.01 1.33
 -1 -53 13 0.95 0.68
 1 53 -13 0.6 0.68
 -1 -53 12 0.26 0.64
 1 53 -12 0.82 0.64
 -1 -53 11 -0.22 0.61
 1 53 -11 0.03 0.69
 1 53 -11 -0.44 4.98
 -1 -53 10 0.38 0.6
 1 53 -10 0.85 0.85
 1 53 -10 0.45 4.98
 -1 -53 9 -0.22 0.6
 1 53 -9 1.38 0.89
 -1 -53 8 0.24 0.56
 1 53 -8 0.05 0.62
 -1 -53 7 1.24 0.57
 1 53 -7 -2.03 5.2
 1 53 -7 -0.1 0.56
 1 -53 -6 0.05 0.22
 -1 -53 6 0.3 0.53
 1 53 -6 0.44 5.23
 1 53 -6 0.14 0.53
 1 -53 -5 -0.12 0.26
 -1 -53 5 0.53 0.5
 1 53 -5 -0.25 0.53
 -1 -53 4 -0.1 0.51
 1 -53 -4 0.43 0.3
 1 53 -4 0.23 0.54
 1 53 -4 0.62 5.1
 -1 -53 3 0.02 0.52
 1 53 -3 0.85 0.58
 1 -53 -2 0.11 0.4
 -1 -53 2 -0.45 0.49
 -1 -53 1 0.91 0.54
 1 -53 -1 0.95 0.48
 -1 -53 0 0.94 0.54
 1 -53 0 1.41 0.55
 -1 -53 -1 0.86 0.54
 1 -53 1 1.7 0.59
 -1 -53 -2 0.28 0.4
 1 -53 2 -0.1 0.55
 1 -53 3 -0.17 0.61
 1 -53 4 0.03 0.61
 -1 53 -4 2.21 3.41
 1 -53 5 0.03 0.71
 -1 53 -5 0.98 3.97
 1 -53 6 -0.3 0.77
 -1 53 -6 -0.19 4.51
 1 -53 7 0.7 0.92
 -1 53 -7 4.9 5.15
 1 -53 8 0.57 1.01
 -1 53 -8 -2.84 5.55
 1 -53 9 1.23 1.08
 -1 53 -9 0.78 5.92
 1 -53 10 -0.85 1.08
 -1 53 -10 -3.9 6.31
 1 -53 11 1.53 1.23
 -1 53 -11 6.44 6.78
 1 -53 12 0.78 1.23
 1 -53 13 0.06 1.28
 -1 -54 13 0.27 0.68
 1 54 -13 -0.28 0.66
 -1 -54 12 0.71 0.67
 1 54 -12 0.47 0.68
 -1 -54 11 0.06 0.65
 1 54 -11 1.47 0.78
 -1 -54 10 0.74 0.66
 1 54 -10 1.96 1.11
 -1 -54 9 0.83 0.64
 1 54 -9 0.65 0.77
 -1 -54 8 -0.08 0.59
 1 54 -8 -0.65 0.62
 -1 -54 7 -0.31 0.6
 1 54 -7 -3.98 5.61
 1 54 -7 -0.71 0.57
 1 -54 -6 0.16 0.22
 -1 -54 6 -0.74 0.55
 1 54 -6 0.36 0.55
 1 -54 -5 0.05 0.26
 -1 -54 5 0.15 0.53
 1 54 -5 0.73 0.53
 1 -54 -4 0.01 0.31
 1 54 -4 0.63 0.57
 -1 -54 3 0.17 0.5
 -1 -54 2 0.71 0.53
 1 -54 -1 0.08 0.43
 -1 -54 1 0.16 0.47
 -1 -54 0 0.13 0.47
 1 -54 0 0.71 0.48
 -1 -54 -1 -0.38 0.44
 1 -54 1 0.69 0.52
 -1 -54 -2 0.08 0.39
 1 -54 2 -0.34 0.54
 1 -54 3 0.59 0.6
 1 -54 4 0.15 0.64
 1 -54 5 0.36 0.68
 1 -54 6 -0.54 0.77
 -1 54 -6 -2.34 4.47
 1 -54 7 1 0.89
 -1 54 -7 -0.82 4.84
 1 -54 8 -0.13 0.95
 -1 54 -8 9.37 5.52
 1 -54 9 0.94 1.04
 -1 54 -9 0.75 5.65
 1 -54 10 -0.1 1.07
 -1 54 -10 -0.27 6.08
 1 -54 11 -0.21 1.13
 -1 54 -11 -2.27 6.48
 1 -54 12 2.04 1.34
 1 -54 13 2.14 1.38
 -1 -55 13 1.13 0.76
 1 55 -13 1.22 0.79
 -1 -55 12 0.67 0.73
 1 55 -12 1.81 0.86
 -1 -55 11 -0.33 0.66
 1 55 -11 0.21 0.9
 -1 -55 10 0.64 0.68
 1 55 -10 1.4 0.93
 1 55 -10 5.15 5.48
 -1 -55 9 -0.34 0.62
 1 55 -9 1.71 0.67
 1 55 -9 2.72 5.55
 -1 -55 8 1.39 0.64
 1 55 -8 0.75 0.65
 1 55 -8 -3.45 5.64
 -1 -55 7 0.94 0.64
 1 55 -7 -1.46 5.57
 1 55 -7 1.2 0.61
 1 -55 -6 0.13 0.24
 -1 -55 6 0.96 0.57
 1 55 -6 1.19 0.56
 1 -55 -5 0.75 0.32
 -1 -55 5 0.8 0.56
 1 55 -5 0.8 0.59
 1 55 -5 0.46 5.38
 1 -55 -4 0.4 0.31
 -1 -55 4 0.13 0.52
 -1 -55 3 0.1 0.53
 1 -55 -3 0.19 0.35
 -1 -55 2 0.15 0.5
 -1 -55 1 -0.33 0.48
 1 -55 0 0.38 0.48
 -1 -55 -1 1.12 0.52
 1 -55 2 0.29 0.55
 1 -55 3 0.56 0.59
 1 -55 4 -0.4 0.63
 1 -55 5 -0.1 0.66
 1 -55 6 -0.84 0.77
 1 -55 7 1.3 0.89
 -1 55 -7 1.2 4.64
 1 -55 8 1.29 0.95
 -1 55 -8 4.64 5.11
 1 -55 9 0.77 0.99
 -1 55 -9 -5.08 5.38
 1 -55 10 -0.25 1.08
 -1 55 -10 1.3 5.92
 1 -55 11 -0.16 1.16
 -1 55 -11 1.65 5.98
 1 -55 12 1.42 1.27
 -1 -56 12 0.47 0.69
 1 56 -12 0.09 0.95
 -1 -56 11 0.15 0.67
 1 56 -11 0.17 0.95
 -1 -56 10 0.42 0.68
 1 56 -10 1.38 0.76
 1 56 -10 0.26 5.88
 -1 -56 9 -0.67 0.63
 1 56 -9 -0.12 0.64
 -1 -56 8 0.11 0.6
 1 56 -8 0.39 0.59
 -1 -56 7 -0.03 0.58
 1 56 -7 2.01 5.63
 1 56 -7 0.35 0.56
 1 -56 -6 -0.07 0.22
 -1 -56 6 -0.27 0.55
 1 56 -6 0.2 0.54
 -1 -56 5 0.18 0.55
 1 -56 -5 -0.13 0.25
 1 -56 -4 -0.01 0.29
 -1 -56 4 -0.56 0.54
 -1 -56 3 0.11 0.55
 1 -56 -3 -0.03 0.33
 -1 -56 2 0.48 0.53
 1 -56 -2 0.04 0.4
 -1 -56 1 -0.56 0.5
 -1 -56 0 -0.05 0.44
 1 -56 1 -0.25 0.49
 -1 -56 -2 -0.12 0.37
 1 -56 2 0.43 0.54
 1 -56 3 0.2 0.55
 1 -56 4 -0.64 0.64
 1 -56 5 -0.23 0.69
 1 -56 6 0.21 0.73
 1 -56 7 0.04 0.78
 -1 56 -7 -2.09 4.34
 1 -56 8 0.4 0.86
 -1 56 -8 -2.78 4.9
 1 -56 9 -1.42 0.99
 -1 56 -9 4.68 5.36
 1 -56 10 -0.05 1.02
 -1 56 -10 -1.26 5.72
 1 -56 11 -0.55 1.09
 1 -56 12 0.74 1.2
 -1 -57 12 1 0.74
 1 57 -12 -0.5 1.23
 -1 -57 11 0.76 0.72
 1 57 -11 0.38 0.85
 -1 -57 10 1.01 0.72
 1 57 -10 0.22 0.71
 1 57 -10 2.66 5.94
 -1 -57 9 -0.12 0.66
 1 57 -9 -0.06 0.63
 1 57 -9 -2.4 5.93
 -1 -57 8 0.49 0.63
 1 57 -8 -0.27 0.6
 -1 -57 7 1.7 0.73
 1 57 -7 -1.82 5.85
 -1 -57 6 0.55 0.58
 1 -57 -6 0.42 0.24
 -1 -57 5 0.7 0.57
 1 -57 -5 0.15 0.26
 -1 -57 4 0.25 0.57
 1 -57 -4 0.41 0.3
 -1 -57 3 0.19 0.52
 1 -57 -3 -0.06 0.32
 1 -57 -2 0.55 0.4
 -1 -57 2 0.03 0.5
 1 -57 -1 0.7 0.47
 -1 -57 1 0.22 0.51
 1 -57 0 0.47 0.51
 -1 -57 -1 0.52 0.46
 -1 -57 -2 0.47 0.4
 1 -57 2 0.57 0.54
 1 -57 3 0.63 0.6
 1 -57 4 0.67 0.63
 1 -57 5 0.16 0.67
 1 -57 6 0.07 0.71
 1 -57 7 0.45 0.81
 1 -57 8 0.51 0.86
 1 -57 9 0.47 0.95
 -1 57 -9 -4.24 5
 1 -57 10 -0.04 0.99
 -1 57 -10 3.44 5.53
 1 -57 11 1.67 1.13
 1 58 -11 -0.25 0.76
 -1 -58 11 0.1 0.71
 1 58 -10 0.78 0.7
 -1 -58 10 0.56 0.7
 1 58 -9 0.42 0.64
 -1 -58 9 0.52 0.69
 -1 -58 8 0.32 0.64
 1 58 -8 9.58 6.37
 -1 -58 7 -0.2 0.61
 -1 -58 6 0.96 0.63
 -1 -58 5 0.11 0.57
 1 -58 -5 0.33 0.26
 1 -58 -4 0.08 0.29
 -1 -58 4 -0.17 0.56
 -1 -58 3 -0.25 0.53
 1 -58 -3 0.25 0.34
 1 -58 -2 0.21 0.38
 1 -58 -1 0.09 0.43
 1 -58 0 -0.1 0.46
 -1 -58 0 0.05 0.46
 1 -58 1 0.91 0.51
 -1 -58 -1 -0.18 0.44
 -1 -58 -2 0.02 0.38
 1 -58 4 1.4 0.71
 1 -58 5 -0.49 0.68
 1 -58 6 0.03 0.73
 1 -58 7 -0.07 0.79
 1 -58 8 0.66 0.86
 1 -58 9 0.08 0.93
 1 -58 10 -0.61 0.98
 1 -58 11 0.74 1.05
 1 59 -11 -0.72 0.76
 -1 -59 11 -0.33 0.74
 1 59 -10 -0.18 0.65
 -1 -59 10 0.06 0.7
 -1 -59 9 0.74 0.71
 -1 -59 8 0.84 0.7
 -1 -59 7 -0.15 0.62
 -1 -59 6 -0.29 0.59
 -1 -59 5 -0.41 0.59
 1 -59 -5 0.26 0.26
 -1 -59 4 0.2 0.59
 1 -59 -4 0.29 0.3
 1 -59 -3 0.27 0.32
 1 -59 -2 -0.1 0.38
 1 -59 -1 -0.07 0.42
 -1 -59 1 0.2 0.49
 1 -59 0 0.32 0.49
 -1 -59 0 0.46 0.48
 1 -59 1 -0.31 0.52
 -1 -59 -2 0.49 0.37
 1 -59 2 -0.74 0.52
 1 -59 5 -0.94 0.7
 1 -59 6 -0.21 0.7
 1 -59 7 0.74 0.8
 1 -59 8 0.51 0.87
 1 -59 9 0.33 0.91
 1 -59 10 -0.13 0.96
 1 -59 11 0.51 1.02
 -1 -60 10 0.07 0.72
 -1 -60 9 0.38 0.69
 -1 -60 8 -0.61 0.69
 -1 -60 7 -0.39 0.67
 -1 -60 6 0.18 0.6
 -1 -60 5 -0.57 0.61
 1 -60 -5 -0.16 0.26
 1 -60 -4 -0.16 0.29
 1 -60 -3 -0.11 0.32
 1 -60 -2 -0.02 0.37
 -1 -60 2 0.08 0.54
 1 -60 -1 0.29 0.43
 -1 -60 1 -0.05 0.5
 1 -60 0 -0.23 0.5
 -1 -60 0 0.27 0.47
 1 -60 1 -0.29 0.51
 -1 -60 -1 -0.02 0.43
 -1 -60 -2 0.4 0.38
 1 -60 2 0.03 0.53
 1 -60 3 0.18 0.58
 1 -60 6 0.59 0.72
 1 -60 7 0.48 0.8
 1 -60 8 0.16 0.87
 1 -60 9 0.08 0.92
 1 -60 10 -0.74 1
 -1 -61 10 -0.72 0.75
 -1 -61 9 -1.22 0.77
 -1 -61 8 -0.62 0.7
 -1 -61 7 -0.19 0.66
 -1 -61 6 0.19 0.64
 1 -61 -5 -0.11 0.26
 1 -61 -4 0.14 0.29
 1 -61 -3 0.28 0.32
 -1 -61 3 -0.73 0.59
 1 -61 -2 -0.04 0.36
 -1 -61 2 0.03 0.52
 1 -61 -1 -0.16 0.42
 -1 -61 1 0.37 0.5
 1 -61 0 -0.1 0.5
 -1 -61 0 -0.12 0.47
 1 -61 1 0.57 0.53
 -1 -61 -1 -0.07 0.44
 1 -61 2 -0.2 0.56
 -1 -61 -2 0.2 0.38
 1 -61 3 -0.03 0.57
 1 -61 4 -0.03 0.63
 1 -61 8 -0.23 0.86
 1 -61 9 -0.08 0.93
 1 -61 10 0.43 0.96
 -1 -62 9 -0.49 0.73
 -1 -62 8 0.03 0.71
 1 -62 -5 -0.09 0.26
 -1 -62 4 0.81 0.65
 1 -62 -4 0.33 0.31
 1 -62 -3 -0.1 0.32
 -1 -62 3 -0.18 0.57
 1 -62 -2 0.74 0.39
 -1 -62 2 0.06 0.56
 1 -62 -1 -0.53 0.42
 -1 -62 1 0.51 0.51
 1 -62 0 -0.1 0.49
 -1 -62 0 0.2 0.48
 1 -62 1 -0.11 0.52
 -1 -62 -1 0.3 0.42
 1 -62 2 0.06 0.54
 1 -62 3 0.82 0.61
 1 -62 4 -0.26 0.62
 1 -62 5 1.61 0.77
 1 -62 6 0.04 0.73
 1 -62 9 0.2 0.92
 -1 -63 9 0.27 0.76
 -1 -63 6 0.3 0.7
 -1 -63 5 1 0.69
 1 -63 -5 0.36 0.29
 -1 -63 4 -0.57 0.63
 1 -63 -4 0.2 0.28
 1 -63 -3 0.19 0.34
 -1 -63 3 0.66 0.58
 1 -63 -2 -0.1 0.36
 -1 -63 2 0.46 0.54
 -1 -63 1 0.08 0.52
 1 -63 0 -0.21 0.48
 -1 -63 0 0.08 0.48
 1 -63 1 0.48 0.54
 -1 -63 -1 -0.39 0.43
 1 -63 2 0.24 0.54
 1 -63 3 -0.03 0.6
 1 -63 4 0.61 0.65
 1 -63 5 0.85 0.74
 1 -63 6 -0.25 0.75
 1 -63 7 -0.26 0.82
 -1 -64 7 0.03 0.73
 -1 -64 6 0.13 0.69
 -1 -64 5 0.13 0.67
 1 -64 -5 0.4 0.28
 -1 -64 4 0.1 0.65
 1 -64 -4 0.19 0.29
 1 -64 -3 -0.03 0.33
 -1 -64 3 -0.68 0.6
 1 -64 -2 0.33 0.41
 -1 -64 2 1.25 0.58
 -1 -64 1 0.36 0.52
 1 -64 0 -0.3 0.47
 -1 -64 0 -0.05 0.47
 1 -64 1 0.26 0.52
 -1 -64 -1 -0.02 0.43
 1 -64 2 0.39 0.58
 1 -64 3 -0.13 0.6
 1 -64 4 0.13 0.66
 1 -64 5 -0.48 0.69
 1 -64 6 -0.54 0.74
 1 -64 7 0.04 0.77
 1 -64 8 -0.12 0.89
 -1 -65 8 0.87 0.8
 -1 -65 7 0.42 0.76
 -1 -65 6 1.52 0.82
 -1 -65 5 0.58 0.72
 1 -65 -4 -0.16 0.29
 -1 -65 4 -0.13 0.65
 -1 -65 3 0.38 0.61
 1 -65 -3 -0.08 0.32
 1 -65 -2 -0.12 0.36
 -1 -65 2 -0.06 0.56
 1 -65 -1 -0.04 0.4
 -1 -65 1 0.56 0.52
 1 -65 0 -0.3 0.47
 -1 -65 0 -0.08 0.47
 1 -65 1 0.49 0.52
 -1 -65 -1 -0.39 0.43
 1 -65 2 0.62 0.6
 1 -65 3 -0.48 0.61
 1 -65 4 0.4 0.66
 1 -65 5 0.03 0.68
 1 -65 6 -0.79 0.77
 1 -65 7 -0.49 0.81
 1 -65 8 0.27 0.86
 -1 -66 7 0.57 0.79
 -1 -66 6 0.39 0.74
 -1 -66 5 0.24 0.71
 -1 -66 4 0.26 0.65
 1 -66 -4 -0.43 0.28
 1 -66 -3 0.05 0.33
 -1 -66 3 0.13 0.62
 1 -66 -2 0.14 0.36
 -1 -66 2 0.45 0.57
 1 -66 -1 0.04 0.39
 -1 -66 1 -0.06 0.51
 1 -66 0 0.3 0.46
 -1 -66 0 0.15 0.48
 1 -66 1 0.14 0.52
 -1 -66 -1 0.16 0.42
 1 -66 2 -0.06 0.57
 1 -66 3 0.33 0.62
 1 -66 4 0.37 0.68
 1 -66 5 0.28 0.7
 1 -66 6 0.11 0.76
 1 -66 7 0.45 0.8
 1 -66 8 -0.16 0.86
 -1 -67 7 -0.55 0.81
 -1 -67 6 -0.07 0.76
 -1 -67 5 0.77 0.76
 -1 -67 4 0.47 0.69
 1 -67 -4 0.05 0.23
 -1 -67 3 0.26 0.62
 1 -67 -3 -0.16 0.24
 1 -67 -2 0.28 0.37
 -1 -67 2 0.55 0.58
 1 -67 -1 0.07 0.4
 -1 -67 1 -0.56 0.52
 1 -67 0 0.8 0.49
 -1 -67 0 0.65 0.51
 1 -67 1 0.08 0.52
 -1 -67 -1 -0.26 0.43
 1 -67 2 -0.63 0.59
 1 -67 3 0.07 0.65
 1 -67 4 -0.1 0.68
 1 -67 5 0.21 0.72
 1 -67 6 0.7 0.8
 1 -67 7 -0.38 0.81
 -1 -68 7 0.98 0.86
 -1 -68 6 0.11 0.77
 -1 -68 5 -0.6 0.74
 -1 -68 4 0.03 0.68
 -1 -68 3 -0.06 0.64
 1 -68 -3 0.02 0.25
 -1 -68 2 -0.19 0.58
 1 -68 -2 -0.1 0.27
 1 -68 -1 -0.3 0.4
 -1 -68 1 -0.09 0.53
 1 -68 0 0.4 0.44
 -1 -68 0 -0.28 0.46
 1 -68 1 0.61 0.53
 1 -68 2 0.03 0.57
 1 -68 3 0.03 0.65
 1 -68 4 0.18 0.7
 1 -68 5 1.12 0.79
 1 -68 6 0.9 0.82
 1 -68 7 0.08 0.81
 -1 -69 6 -0.41 0.79
 -1 -69 5 0.76 0.78
 -1 -69 4 0.92 0.77
 -1 -69 3 -0.07 0.65
 1 -69 -2 -0.16 0.28
 -1 -69 2 0.41 0.61
 -1 -69 1 -0.14 0.52
 1 -69 -1 0.51 0.32
 -1 -69 0 -0.1 0.48
 1 -69 0 0.86 0.45
 1 -69 1 0.28 0.51
 1 -69 2 0.99 0.62
 1 -69 3 0.58 0.67
 1 -69 4 -0.22 0.72
 1 -69 5 1.14 0.81
 1 -69 6 0.34 0.8
 -1 -70 6 1.14 0.88
 -1 -70 5 0.26 0.78
 -1 -70 4 0.14 0.71
 -1 -70 3 0.47 0.7
 -1 -70 2 -0.19 0.6
 -1 -70 1 -0.23 0.51
 1 -70 -1 0.23 0.31
 -1 -70 0 -0.03 0.39
 1 -70 0 -0.28 0.37
 1 -70 1 0.08 0.45
 1 -70 2 0.06 0.56
 1 -70 3 -0.14 0.66
 1 -70 4 0.8 0.77
 1 -70 5 0.37 0.78
 1 -70 6 -0.04 0.84
 -1 -71 5 0.41 0.8
 -1 -71 4 -0.11 0.73
 -1 -71 3 -0.71 0.69
 -1 -71 2 -0.16 0.61
 -1 -71 1 0.87 0.49
 -1 -71 0 -0.13 0.39
 1 -71 1 0.25 0.42
 1 -71 2 0.09 0.49
 1 -71 3 -0.3 0.65
 1 -71 4 0.44 0.74
 1 -71 5 1.6 0.88
 1 -71 6 -0.08 0.84
 -1 -72 5 -0.19 0.82
 -1 -72 4 0.75 0.77
 -1 -72 3 1.37 0.78
 -1 -72 2 0.13 0.53
 -1 -72 1 0.18 0.44
 1 -72 2 0.03 0.45
 1 -72 3 0.23 0.59
 1 -72 4 0.8 0.76
 1 -72 5 0.61 0.82
 -1 -73 4 1.15 0.84
 -1 -73 3 0.62 0.64
 1 -73 4 0.85 0.73
 1 -73 5 -0.34 0.8
 2 0 -31 -0.21 0.57
 2 0 -29 -2.5 6.87
 2 0 -29 -0.05 0.57
 2 0 -28 -3.28 6.57
 2 0 -28 0.53 0.6
 2 0 -27 -1.12 6.12
 2 0 -27 1.52 0.72
 2 0 -26 -2.6 5.68
 -2 0 26 2.52 0.82
 2 0 -26 2.08 0.86
 -2 0 25 0.54 0.63
 2 0 -25 0.77 0.64
 2 0 -24 1.95 4.99
 -2 0 24 0.18 0.61
 2 0 -24 -0.26 0.7
 2 0 -23 -2.35 4.59
 -2 0 23 0.79 0.62
 2 0 -23 0.44 0.73
 -2 0 22 3.45 1.05
 2 0 -22 4.2 1.17
 -2 0 21 5.8 1.64
 2 0 -21 8.5 1.74
 2 0 -20 4.06 2.99
 -2 0 20 6.37 1.77
 2 0 -20 8.66 1.81
 -2 0 19 3.82 1
 2 0 -19 3.72 1.97
 2 0 -19 3.76 1.05
 -2 0 18 5.63 1.47
 2 0 -18 3.98 1.97
 2 0 -18 6.61 1.49
 -2 0 17 -0.34 0.4
 2 0 -17 0.04 0.4
 2 0 -17 -1.1 1.17
 -2 0 16 5.42 1.33
 -2 0 15 11.94 2.83
 -2 0 14 11.16 2.81
 2 0 -14 10.08 2.85
 2 0 -14 13.17 2.8
 -2 0 13 24.8 6.51
 2 0 -13 29.06 6.54
 2 0 -13 30.3 6.51
 -2 0 12 10.43 2.61
 2 0 -12 12.23 2.63
 2 0 -12 11.03 2.61
 -2 0 11 16.35 4.15
 2 0 -11 17.74 4.16
 2 0 -11 19.02 4.15
 2 0 -10 -0.18 0.22
 2 0 -10 0.58 0.24
 2 0 -9 1.98 0.47
 2 0 -9 1.55 0.46
 -2 0 8 12 2.51
 2 0 -8 10.56 2.5
 2 0 -8 9.78 2.51
 -2 0 8 10.25 2.5
 -2 0 7 12.53 2.98
 2 0 -7 12.59 2.99
 -2 0 7 13.99 2.99
 2 0 -7 11.95 2.99
 2 0 -6 112.25 26.41
 -2 0 6 121.83 26.4
 2 0 -6 106.98 26.4
 -2 0 6 110.28 26.4
 2 0 -5 49.18 11.45
 -2 0 5 51.69 11.44
 2 0 -5 46.4 11.44
 2 0 -4 19.09 4.45
 -2 0 4 17.55 4.43
 2 0 -4 19.67 4.43
 -2 0 3 4.19 0.79
 2 0 -3 2.75 0.7
 2 0 -3 1.81 0.81
 -2 0 2 3.26 0.82
 2 0 -2 2.4 0.84
 -2 0 1 1.07 0.6
 2 0 -1 0.68 0.62
 2 0 0 22.69 5.66
 -2 0 0 25.16 5.66
 -2 0 -1 87.28 18.6
 2 0 1 73.44 18.59
 -2 0 -2 77.56 16.32
 2 0 2 64.18 16.3
 -2 0 -3 52.73 11.76
 2 0 3 47.8 11.75
 2 0 4 68.94 17.62
 -2 0 -4 82.18 17.63
 -2 0 -5 6.29 1.72
 2 0 5 6.66 1.79
 -2 0 -6 34.03 7.41
 2 0 6 27.6 7.43
 -2 0 -7 116.54 23.18
 2 0 7 74.86 23.21
 -2 0 -8 67.25 12.64
 2 0 8 31.82 12.71
 -2 0 -9 44.4 9.21
 2 0 9 23.92 9.51
 -2 0 -10 55.91 11.66
 2 0 10 27.94 12.13
 -2 0 -11 21.2 5.68
 -2 0 -12 7.95 3.51
 -2 0 -13 -1.65 2.75
 2 0 13 -2.43 5.04
 2 0 14 2.85 5.41
 -2 0 -14 8.83 3.41
 2 0 15 -8.23 5.71
 -2 0 -15 14.57 3.74
 2 0 16 0.51 5.65
 2 0 17 4.65 5.67
 2 0 18 3.84 5.47
 -2 0 -18 -0.56 2.88
 2 0 19 4.02 5.38
 -2 0 -19 -0.41 2.98
 2 0 20 2.2 5.75
 -2 0 -20 -1.22 3.18
 2 0 21 -0.23 5.77
 -2 0 -21 -1.2 3
 -2 0 -22 0.66 3.05
 -2 0 -23 -0.13 2.95
 2 0 23 -0.33 3.94
 -2 0 -24 1.7 2.9
 2 0 24 0.81 3.15
 -2 0 -25 3.54 2.94
 2 0 25 -0.36 2.69
 -2 0 -26 0.39 2.95
 2 0 26 0.45 2.52
 2 0 27 -0.11 2.42
 2 -1 -31 0.23 0.57
 2 -1 -30 -6.8 7.57
 2 -1 -29 -0.15 0.54
 2 1 -29 0.8 0.61
 2 -1 -29 5.33 7.16
 2 1 -29 -0.94 6.94
 2 -1 -28 0.3 6.66
 2 1 -28 2.37 6.81
 2 1 -28 0.48 0.59
 2 -1 -28 -0.33 0.53
 -2 -1 27 0.17 0.61
 2 -1 -27 -3.38 6.29
 2 1 -27 -4.72 6.06
 2 1 -27 -0.87 0.67
 2 -1 -27 -0.03 0.54
 -2 -1 26 0.73 0.62
 -2 1 26 -0.66 0.59
 2 1 -26 -3.35 5.7
 2 -1 -26 4.19 5.98
 2 -1 -26 -0.58 0.56
 2 1 -26 1.4 0.75
 -2 1 25 -0.13 0.6
 -2 -1 25 -0.03 0.62
 2 -1 -25 2.89 5.48
 2 1 -25 4.49 5.25
 2 -1 -25 1.14 0.58
 2 1 -25 0.57 0.73
 -2 1 24 -0.03 0.59
 -2 -1 24 -0.16 0.62
 2 -1 -24 -0.11 0.61
 2 1 -24 0.08 0.85
 -2 1 23 0.55 0.59
 -2 -1 23 0.16 0.62
 2 1 -23 0.19 4.58
 2 -1 -23 2.97 4.64
 2 1 -23 0.82 1.03
 2 -1 -23 0.05 0.61
 -2 -1 22 0.61 0.58
 -2 1 22 0.12 0.55
 2 -1 -22 3.56 4.21
 2 1 -22 0.17 3.95
 2 1 -22 -0.22 1.01
 2 -1 -22 -0.37 0.62
 -2 -1 21 -0.02 0.54
 -2 1 21 0.62 0.49
 2 1 -21 -0.15 3.43
 2 -1 -21 -1.56 3.49
 2 1 -21 -0.25 0.94
 2 -1 -21 -0.25 0.57
 -2 1 20 0.35 0.46
 -2 -1 20 0.42 0.48
 2 1 -20 2.33 2.47
 2 -1 -20 -0.23 2.54
 2 -1 -20 0.38 0.5
 2 1 -20 -1.16 0.87
 -2 1 19 -0.28 0.44
 -2 -1 19 1.02 0.46
 2 -1 -19 0.61 0.49
 2 1 -19 2.3 1.67
 2 -1 -19 1.08 1.82
 -2 -1 18 1.05 0.51
 -2 1 18 1.05 0.48
 2 -1 -18 0.88 0.49
 2 1 -18 1.55 0.6
 2 -1 -18 2.63 1.41
 2 1 -18 0.87 1.39
 -2 1 17 1.12 0.43
 -2 -1 17 0.98 0.46
 2 -1 -17 0.93 0.42
 2 1 -17 0.37 0.48
 2 1 -17 0.52 1.13
 -2 1 16 1.95 0.53
 -2 -1 16 1.52 0.54
 2 -1 -16 1.64 0.52
 2 -1 -16 1.29 0.98
 -2 1 15 2.35 0.67
 -2 -1 15 2.47 0.68
 2 1 -15 2.73 0.68
 -2 1 14 1 0.36
 -2 -1 14 0.84 0.37
 2 -1 -14 0.51 0.33
 2 1 -14 0.62 0.33
 2 1 -14 0.45 0.59
 2 1 -13 0.42 0.29
 2 -1 -13 -0.09 0.28
 2 1 -13 0.54 0.51
 2 -1 -13 0.17 0.48
 -2 1 13 0.03 0.29
 -2 -1 13 -0.01 0.3
 2 1 -12 0.87 0.31
 2 -1 -12 0.47 0.3
 2 1 -12 0.91 0.41
 2 -1 -12 0.77 0.42
 -2 1 12 0.56 0.32
 -2 -1 12 0.75 0.3
 2 -1 -11 1.82 0.39
 2 1 -11 1.36 0.37
 -2 1 11 0.71 0.39
 2 -1 -11 0.94 0.41
 2 1 -11 1.34 0.44
 2 1 -10 4.91 1.18
 2 -1 -10 4.74 1.18
 2 -1 -10 4.78 1.17
 2 1 -10 5.09 1.17
 2 -1 -9 5.69 1.25
 -2 -1 9 4.9 1.24
 2 1 -9 5.43 1.24
 -2 -1 9 5.05 1.24
 2 -1 -9 5 1.24
 2 1 -9 5.21 1.24
 2 -1 -8 11.06 2.65
 2 1 -8 11.09 2.65
 -2 1 8 10.97 2.65
 -2 -1 8 10.41 2.64
 -2 1 8 14.38 2.65
 -2 -1 8 12.08 2.65
 2 1 -8 10.33 2.64
 2 -1 -8 10.81 2.64
 -2 -1 7 0.64 0.24
 -2 1 7 0.68 0.23
 -2 -1 7 0.7 0.21
 -2 1 7 0.53 0.2
 2 1 -7 0.65 0.23
 2 -1 -7 0.46 0.21
 2 1 -7 0.34 0.27
 2 -1 -7 0.48 0.29
 -2 -1 6 0.56 0.2
 -2 1 6 0.14 0.19
 2 1 -6 0.24 0.27
 2 -1 -6 0.13 0.31
 -2 -1 6 0.42 0.17
 -2 1 6 0.19 0.18
 2 1 -6 -0.06 0.18
 2 -1 -6 0.5 0.18
 -2 1 5 1.24 0.35
 -2 -1 5 1.64 0.34
 2 1 -5 1.27 0.44
 2 -1 -5 0.83 0.33
 -2 -1 5 1.17 0.34
 2 1 -5 1.27 0.33
 2 -1 -5 0.64 0.45
 -2 -1 4 1.68 0.42
 -2 1 4 1.73 0.46
 2 1 -4 1.28 0.39
 2 -1 -4 1.92 0.4
 2 -1 -4 0.76 0.54
 2 1 -4 0.52 0.5
 -2 -1 3 4.47 0.94
 2 1 -3 3.28 0.89
 2 1 -3 3.31 0.98
 2 -1 -3 3.56 1
 -2 1 3 4.44 0.96
 2 1 -2 6.24 1.68
 2 -1 -2 5.38 1.71
 -2 -1 2 8.1 1.69
 -2 1 2 7.67 1.7
 2 -1 -1 1.67 0.69
 2 1 -1 1.08 0.64
 -2 1 1 0.88 0.63
 -2 -1 1 1.1 0.55
 -2 1 0 -0.56 0.66
 2 1 0 -0.11 0.63
 2 -1 0 -0.23 0.61
 -2 -1 0 0.23 0.59
 -2 -1 -1 -0.12 0.67
 -2 1 -1 0.52 0.75
 2 -1 1 1.22 0.62
 2 1 1 -0.21 0.65
 -2 1 -2 1.97 0.79
 -2 -1 -2 1.43 0.85
 2 -1 2 1.94 0.73
 2 1 2 1.41 0.74
 -2 -1 -3 0.59 0.74
 2 1 3 1.37 0.62
 2 -1 3 1.14 0.67
 -2 1 -3 -0.42 0.69
 2 1 4 -0.03 0.7
 -2 1 -4 0.78 0.75
 -2 -1 -4 -0.84 0.73
 2 -1 4 0.25 0.78
 -2 -1 -5 0.03 0.78
 -2 1 -5 2.45 0.85
 2 1 5 -0.67 0.85
 2 -1 5 0.57 0.95
 -2 1 -6 0.97 0.94
 -2 -1 -6 0.38 0.85
 2 1 6 0.41 1.12
 2 -1 6 1.68 1.32
 -2 1 -7 2.95 1.32
 -2 -1 -7 2.19 1.25
 2 1 7 2.55 1.65
 2 -1 7 3.62 1.89
 -2 -1 -8 2.08 1.31
 2 1 8 -1.96 1.89
 -2 1 -8 0.3 1.44
 2 -1 8 0.18 2.22
 -2 -1 -9 -0.06 1.62
 -2 1 -9 2.3 1.87
 2 1 9 0.73 2.45
 2 -1 9 3.79 3.14
 -2 1 -10 3.04 2.32
 -2 -1 -10 2.62 2.07
 2 -1 10 2.21 4.27
 -2 1 -11 -2.44 2.67
 -2 -1 -11 -0.18 2.46
 -2 1 -12 3.3 3.27
 -2 -1 -12 -0.42 2.78
 2 1 12 0.98 4.9
 -2 -1 -13 6.27 3.07
 2 -1 13 6.08 5.4
 2 1 13 8.65 5.1
 -2 1 -14 2.08 2.97
 -2 -1 -14 -0.52 2.78
 2 -1 14 -3.38 5.24
 2 1 14 6.77 5.04
 -2 -1 -15 3.86 3.02
 -2 1 -15 2.41 3.07
 2 -1 15 3.29 5.63
 2 1 15 -7.62 5.62
 -2 1 -16 0.57 3.12
 2 1 16 2.78 5.63
 -2 -1 -17 3.53 3.13
 2 -1 17 -5.23 5.75
 -2 -1 -18 1.97 3
 -2 1 -18 0.42 2.97
 2 1 18 -7.6 5.33
 2 -1 18 -0.78 5.58
 -2 -1 -19 4.31 3.17
 -2 1 -19 1.77 3.03
 2 -1 19 3.05 5.54
 2 1 19 -0.5 5.45
 -2 1 -20 -1.6 3.14
 -2 -1 -20 0.41 3.28
 2 -1 20 -1.98 5.57
 2 1 20 -4.36 5.5
 -2 1 -21 -0.13 3.02
 -2 -1 -21 -3.52 3.13
 2 1 21 -0.23 5.43
 2 -1 21 0.23 5.45
 -2 1 -22 -1.03 3.07
 -2 -1 -22 2.96 3.19
 -2 1 -23 -3.86 2.91
 -2 -1 -23 2 2.98
 2 -1 23 0.16 3.83
 2 1 23 -0.33 3.8
 2 1 24 0.14 3.11
 2 -1 24 -1.23 3.14
 -2 -1 -24 6.09 2.99
 -2 1 -24 -1.15 2.78
 2 1 25 0.12 2.7
 2 -1 25 -0.73 2.78
 -2 1 -25 0.52 2.84
 -2 -1 -25 -1.19 2.88
 2 -1 26 2.05 2.63
 2 1 26 1.43 2.53
 -2 -1 -26 1.45 2.98
 -2 1 -26 1.42 2.86
 2 -1 27 0.65 2.44
 2 -2 -31 0.35 0.55
 2 -2 -30 1.94 7.1
 2 -2 -30 -0.17 0.54
 2 2 -30 0.79 0.64
 2 2 -29 -7.78 7.08
 2 2 -29 -0.03 0.65
 2 -2 -28 2.1 6.81
 2 2 -28 -5.3 6.56
 2 -2 -28 1.11 0.57
 2 2 -28 0.97 0.66
 2 -2 -27 1.13 6.35
 2 2 -27 5.23 5.93
 2 2 -27 1.6 0.75
 2 -2 -27 0.35 0.57
 -2 -2 27 1.71 0.7
 2 2 -26 -0.25 5.66
 2 -2 -26 -0.79 5.79
 2 -2 -26 0.45 0.57
 2 2 -26 1.91 0.93
 -2 -2 26 0.49 0.69
 -2 2 26 2.12 0.65
 2 2 -25 0.23 5.06
 2 -2 -25 0.38 0.53
 2 2 -25 0.2 0.87
 -2 -2 25 -0.93 0.65
 -2 2 25 -0.18 0.59
 2 2 -24 4.67 4.95
 2 -2 -24 0.22 5.09
 2 2 -24 0.62 1.07
 2 -2 -24 1.03 0.58
 -2 2 24 0.07 0.59
 -2 -2 24 0.36 0.66
 2 2 -23 -2.3 4.41
 2 2 -23 1.32 0.92
 2 -2 -23 1.15 0.68
 -2 -2 23 1.32 0.72
 -2 2 23 1.54 0.66
 2 2 -22 4.55 1.19
 2 -2 -22 3.71 1
 -2 2 22 3.29 1
 -2 -2 22 3.02 1.03
 2 2 -21 -3.97 3.45
 2 -2 -21 -1.11 3.68
 2 2 -21 7.06 1.4
 2 -2 -21 5.75 1.27
 -2 -2 21 5.44 1.29
 -2 2 21 3.12 1.25
 -2 2 20 3.96 1.28
 -2 -2 20 5.64 1.3
 2 2 -20 6.96 1.4
 2 2 -19 6.89 1.4
 2 -2 -19 4.22 1.18
 -2 2 19 4.56 1.19
 -2 -2 19 5.12 1.22
 2 -2 -19 0.7 2.1
 2 2 -19 3.3 1.97
 2 2 -18 4.68 1.08
 2 -2 -18 2.88 0.85
 -2 2 18 3.39 0.87
 -2 -2 18 3.44 0.88
 2 -2 -18 2.75 1.64
 2 2 -18 -0.3 1.47
 2 -2 -17 0.91 0.39
 -2 2 17 0.58 0.4
 -2 -2 17 0.71 0.44
 2 -2 -17 0.85 1.25
 2 -2 -16 3.14 0.79
 2 -2 -16 1.85 1.16
 -2 -2 16 3.23 0.82
 -2 2 16 3.02 0.8
 2 2 -15 9.16 1.87
 -2 2 15 6.88 1.85
 2 2 -15 7.01 1.96
 -2 -2 15 7.8 1.86
 2 2 -14 18.83 4.11
 -2 2 14 16.59 4.11
 -2 -2 14 18.12 4.11
 2 2 -14 15.08 4.15
 2 -2 -13 23.05 5.43
 2 2 -13 24.47 5.44
 -2 -2 13 23.2 5.44
 -2 2 13 23.14 5.44
 2 -2 -13 21.71 5.46
 2 2 -13 22.1 5.46
 2 2 -12 11.86 2.76
 2 -2 -12 12.17 2.76
 -2 -2 12 10.78 2.76
 -2 2 12 11.39 2.76
 2 -2 -12 12.98 2.78
 2 2 -12 11.61 2.78
 2 2 -11 10.6 2.57
 2 -2 -11 11.83 2.57
 2 2 -11 11.86 2.58
 2 -2 -11 10.39 2.57
 -2 2 11 10.11 2.57
 2 2 -10 0.16 0.22
 2 -2 -10 0.05 0.22
 2 2 -10 -0.03 0.25
 2 -2 -10 0.14 0.24
 -2 2 10 0.43 0.23
 2 2 -9 2.2 0.53
 2 -2 -9 2.14 0.54
 2 2 -9 2.18 0.53
 2 -2 -9 1.97 0.53
 -2 -2 9 1.85 0.53
 -2 -2 9 2.07 0.53
 -2 -2 8 15.94 3.96
 2 2 -8 16.79 3.96
 2 -2 -8 18.02 3.96
 2 2 -8 15.46 3.96
 2 -2 -8 18.05 3.97
 -2 -2 8 17.35 3.96
 2 2 -7 29.44 6.88
 2 -2 -7 30.31 6.88
 -2 -2 7 28.17 6.88
 -2 2 7 27.05 6.88
 -2 -2 7 32.99 6.88
 -2 2 7 28.92 6.88
 2 -2 -7 30.08 6.88
 2 2 -7 28.49 6.88
 -2 -2 6 82.05 18.09
 -2 2 6 81.26 18.09
 2 2 -6 70.19 18.09
 -2 -2 6 77.25 18.09
 2 -2 -6 80.74 18.09
 -2 2 6 68.88 18.09
 2 2 -6 80.27 18.09
 2 -2 -6 74.31 18.1
 -2 -2 5 38.9 8.88
 -2 2 5 35.52 8.88
 2 -2 -5 40.9 8.88
 2 2 -5 39.29 8.88
 -2 -2 5 36.75 8.88
 2 2 -5 36.43 8.88
 2 -2 -5 34.34 8.89
 -2 -2 4 10.04 2.61
 2 -2 -4 10.57 2.65
 2 2 -4 11.68 2.61
 2 -2 -4 11.92 2.61
 2 2 -4 9.81 2.63
 -2 2 4 11.23 2.62
 -2 -2 3 7.27 1.54
 2 2 -3 6.7 1.51
 2 2 -3 5.53 1.56
 2 -2 -3 4.76 1.57
 -2 2 3 6.08 1.56
 2 -2 -2 0.73 0.58
 -2 2 2 0.62 0.52
 -2 -2 2 -0.07 0.42
 2 2 -2 -0.02 0.49
 2 2 -1 12.04 3.05
 -2 2 1 11.84 3.07
 -2 -2 1 14.88 3.05
 2 -2 -1 11.74 3.07
 2 -2 0 22.76 5.01
 -2 -2 0 20.29 5
 -2 2 0 23.22 5.03
 2 2 0 19.16 5
 -2 2 -1 50.59 10.25
 2 2 1 36.19 10.24
 2 -2 1 46.13 10.24
 -2 -2 -1 43.03 10.25
 2 -2 2 23.57 6.86
 2 2 2 29.47 6.87
 -2 2 -2 31.5 6.88
 -2 -2 -2 34.83 6.89
 -2 -2 -3 18.67 3.86
 2 -2 3 14.19 3.83
 -2 2 -3 16.94 3.85
 2 2 3 15.27 3.82
 -2 -2 -4 16.21 3.34
 2 2 4 12.53 3.32
 2 -2 4 11.77 3.35
 -2 2 -4 14.71 3.33
 -2 2 -5 1.81 0.89
 -2 -2 -5 -0.89 0.77
 2 -2 5 0.22 1.04
 2 2 5 -0.4 0.78
 -2 2 -6 5.99 1.76
 -2 -2 -6 7 1.64
 2 2 6 5.23 1.74
 2 -2 6 3.86 1.99
 2 -2 7 33.88 11.15
 2 2 7 38.05 11.09
 -2 2 -7 54.73 11.08
 -2 -2 -7 52.91 11.05
 2 2 8 28.14 9.33
 -2 2 -8 44.23 9.29
 -2 -2 -8 47.39 9.22
 2 -2 8 22.23 9.44
 -2 2 -9 21.63 5.54
 -2 -2 -9 25.52 5.34
 2 2 9 12.58 5.67
 2 -2 10 14.9 5.99
 -2 -2 -10 17.49 4.63
 -2 2 -10 20.34 4.99
 2 -2 11 1.5 5.05
 2 2 11 -2.51 4.65
 -2 2 -11 4.59 3.19
 -2 -2 -11 9.31 2.69
 2 2 12 -1.72 5.16
 -2 -2 -12 4.71 2.88
 -2 2 -12 5.6 3.3
 2 2 13 -1.49 4.86
 -2 -2 -13 0.11 2.6
 -2 2 -13 3.96 3.12
 2 2 14 -0.46 5.23
 -2 -2 -14 5.66 3
 -2 2 -14 6.91 3.31
 2 -2 14 5.41 5.59
 -2 2 -15 0.57 3.13
 2 2 15 1.7 5.36
 2 -2 15 2.82 5.53
 -2 2 -16 9.41 3.33
 2 2 16 1.75 5.66
 -2 -2 -17 1.82 3.03
 2 -2 17 -7.4 5.68
 2 2 17 -0.76 5.48
 -2 -2 -18 0.42 3.11
 2 -2 18 -7.86 5.64
 2 2 18 2.5 5.26
 -2 -2 -19 -2.25 3.08
 -2 2 -19 3.38 2.91
 2 -2 19 -1.29 5.82
 2 2 19 3.18 5.15
 -2 -2 -20 -1.39 3.2
 -2 2 -20 0.66 3.09
 2 2 20 0.24 5.57
 -2 -2 -21 3 3.19
 -2 2 -21 -1.03 2.99
 2 2 21 -0.69 5.35
 2 -2 21 -5.21 5.56
 -2 -2 -22 1.49 3.1
 -2 2 -22 5.33 3.06
 2 -2 22 -0.59 4.74
 2 2 22 0.4 4.98
 -2 2 -23 1.88 2.93
 -2 -2 -23 2.14 2.99
 2 2 23 0.33 3.9
 2 -2 23 0.66 3.87
 2 2 24 1.89 3.21
 2 -2 24 -0.42 3.12
 -2 2 -24 -1.25 2.71
 -2 -2 -24 2.91 2.88
 2 -2 25 0.86 2.86
 2 2 25 -0.35 2.65
 -2 -2 -25 0.66 2.87
 -2 2 -25 2.64 2.73
 2 -2 26 1.62 2.64
 2 2 26 0.33 2.43
 -2 -2 -26 -0.92 2.93
 -2 2 -26 -0.51 2.84
 2 -2 27 -0.21 2.38
 -2 -2 -27 3.29 2.98
 2 -3 -32 0.2 0.56
 2 -3 -31 0.97 0.58
 2 -3 -30 -0.64 7.24
 2 3 -30 -0.12 0.65
 2 -3 -30 -0.15 0.5
 2 3 -29 0.93 5.74
 2 3 -29 -0.19 0.71
 2 -3 -28 -0.26 0.49
 2 3 -28 0.49 0.71
 2 -3 -27 -0.57 6.18
 2 3 -27 -5.46 5.95
 -2 -3 27 0.15 0.65
 2 -3 -27 -0.19 0.48
 2 3 -27 0.11 0.77
 2 3 -26 1.77 5.49
 2 -3 -26 1.33 5.83
 -2 -3 26 0.47 0.7
 2 -3 -26 1.26 0.57
 2 3 -26 1.42 0.91
 2 -3 -25 0.98 5.49
 2 3 -25 6.24 5.41
 -2 -3 25 0.84 0.77
 -2 3 25 0.93 0.67
 2 -3 -25 1.8 0.64
 2 3 -25 4.12 1.15
 2 -3 -24 -2.91 5.25
 2 3 -24 0.21 4.79
 -2 3 24 1.11 0.68
 -2 -3 24 1.28 0.77
 2 3 -24 2.46 0.95
 2 -3 -24 1.86 0.64
 2 3 -23 4.55 4.41
 2 -3 -23 -2.63 4.77
 -2 -3 23 0.55 0.66
 -2 3 23 0.89 0.57
 2 -3 -23 0.44 0.55
 2 3 -23 1.37 0.8
 2 -3 -22 -2 4.5
 -2 3 22 1.21 0.62
 -2 -3 22 1.31 0.7
 2 3 -22 1.49 0.81
 2 -3 -22 1.64 0.62
 2 -3 -21 -4.16 3.59
 2 3 -21 -4.8 3.24
 -2 3 21 0.53 0.49
 -2 -3 21 0.87 0.56
 2 3 -21 0.06 0.69
 2 -3 -21 0.06 0.47
 2 -3 -20 0.13 2.81
 2 3 -20 0.11 2.21
 -2 -3 20 0.56 0.55
 -2 3 20 0.57 0.47
 2 3 -20 1.39 0.66
 2 -3 -20 1.53 0.47
 2 3 -19 -0.23 1.63
 2 -3 -19 -1.27 1.96
 -2 3 19 1.44 0.56
 -2 -3 19 1.17 0.61
 2 3 -19 3.38 0.8
 2 -3 -19 1.79 0.54
 -2 3 18 5.1 1.38
 -2 -3 18 4.98 1.4
 2 -3 -18 5.84 1.37
 2 -3 -18 1.8 1.92
 2 3 -18 2.78 1.9
 2 3 -18 9.21 1.5
 -2 3 17 8.16 2.1
 2 -3 -17 8.78 2.1
 2 -3 -17 4.41 2.41
 -2 -3 17 10.56 2.13
 -2 3 16 8.02 2.23
 2 -3 -16 8.53 2.23
 2 3 -16 12.99 2.28
 2 -3 -16 7.62 2.41
 -2 -3 16 11.01 2.26
 -2 3 15 10.38 2.43
 2 -3 -15 8.66 2.52
 2 3 -15 8.12 2.52
 2 -3 -15 9.39 2.43
 2 3 -15 12.4 2.45
 -2 -3 15 10.98 2.44
 -2 3 14 1.74 0.46
 -2 -3 14 1.39 0.48
 2 3 -14 0.55 0.65
 2 3 -14 1.27 0.46
 -2 3 13 0.37 0.3
 -2 -3 13 -0.3 0.34
 2 3 -13 0.58 0.5
 2 3 -13 -0.2 0.29
 -2 3 12 0.82 0.37
 2 3 -12 1 0.47
 2 -3 -12 1.1 0.45
 2 -3 -12 0.95 0.36
 2 3 -12 1.37 0.37
 2 3 -11 6.24 1.47
 2 -3 -11 6.06 1.45
 2 3 -11 6.42 1.44
 2 -3 -11 6.16 1.44
 -2 3 11 5.38 1.44
 2 -3 -10 20.36 4.74
 2 3 -10 19.19 4.74
 2 3 -10 21.08 4.74
 2 -3 -10 21.71 4.74
 -2 3 10 20.87 4.74
 -2 -3 10 18.09 4.74
 2 -3 -9 23.51 5.58
 2 3 -9 25.3 5.57
 2 3 -9 23.24 5.57
 2 -3 -9 23.74 5.57
 -2 3 9 22.05 5.57
 -2 -3 9 25.95 5.57
 -2 -3 9 22.66 5.57
 2 3 -8 38.22 8.95
 2 -3 -8 40.12 8.95
 -2 -3 8 36.49 8.95
 -2 -3 8 37.14 8.95
 2 3 -8 36.03 8.95
 2 -3 -8 41.97 8.95
 2 3 -7 6.48 1.75
 2 -3 -7 7.79 1.76
 -2 -3 7 9.18 1.75
 -2 3 7 7.36 1.74
 2 3 -7 7.33 1.74
 2 -3 -7 6.78 1.74
 -2 -3 7 7.65 1.74
 2 -3 -6 2.73 0.77
 2 -3 -6 3.03 0.69
 2 3 -6 3.03 0.69
 -2 -3 6 2.39 0.69
 -2 3 6 3.11 0.69
 -2 -3 6 2.76 0.68
 2 3 -6 2.33 0.71
 2 3 -5 2.36 0.64
 -2 3 5 1.93 0.62
 -2 -3 5 3.16 0.6
 2 3 -5 2.28 0.6
 -2 -3 5 2.16 0.6
 2 -3 -5 2.66 0.6
 2 -3 -5 1.56 0.7
 -2 3 4 21.36 4.2
 2 3 -4 17.79 4.2
 2 3 -4 19.57 4.19
 2 -3 -4 12.69 4.18
 2 -3 -4 18.55 4.22
 -2 -3 4 21.7 4.19
 -2 3 3 34.98 9.68
 2 3 -3 37.91 9.68
 -2 -3 3 39.35 9.67
 2 3 -3 48.88 9.66
 2 -3 -3 35.32 9.68
 2 -3 -2 24.99 6.79
 -2 -3 2 32.52 6.77
 -2 3 2 27.83 6.78
 2 3 -2 27.68 6.77
 -2 3 1 15.79 4.34
 -2 -3 1 22.5 4.32
 2 3 -1 15.89 4.32
 2 -3 -1 18.23 4.34
 -2 -3 0 2.73 1
 2 -3 0 3 1.02
 2 3 0 4.01 1
 -2 3 0 4.33 1.1
 2 -3 1 7.81 1.93
 -2 -3 -1 8.39 1.94
 -2 3 -1 9.06 1.97
 2 3 1 5.98 1.94
 -2 3 -2 1.17 0.62
 2 -3 2 0.43 0.59
 2 3 2 -0.18 0.64
 -2 -3 -2 0.71 0.69
 2 3 3 3.63 1.11
 -2 3 -3 3.25 1.15
 -2 -3 -3 6.37 1.23
 2 -3 3 2.82 1.17
 2 -3 4 24.34 6.86
 -2 3 -4 35.33 6.87
 2 3 4 25.49 6.84
 -2 -3 -4 32.26 6.86
 2 3 5 94.7 24.35
 -2 3 -5 121.63 24.37
 -2 -3 -5 113.45 24.35
 2 -3 5 86.13 24.37
 2 -3 6 16.41 5.11
 -2 -3 -6 26.65 4.97
 2 3 6 22.34 4.99
 -2 3 -6 13.63 5
 -2 3 -7 14.56 3.65
 2 3 7 13.38 3.64
 -2 -3 -7 16.35 3.53
 2 -3 7 9.59 3.88
 -2 -3 -8 9.59 2.12
 2 -3 8 1.07 3.19
 -2 3 -8 5.58 2.45
 2 3 8 7.5 2.54
 -2 -3 -9 0.72 1.48
 2 -3 9 2.19 3.79
 -2 3 -9 1.21 2.22
 -2 -3 -10 3.74 2.03
 -2 3 -10 9.13 2.98
 2 -3 10 2.38 4.49
 -2 -3 -11 8.86 2.84
 -2 3 -11 5.42 3.75
 2 -3 11 15.69 5.55
 2 3 11 7.33 4.88
 -2 -3 -12 7.24 2.77
 -2 3 -12 1.33 3.71
 2 3 12 4.67 5.05
 -2 -3 -13 20.34 4.64
 -2 3 -13 15.73 5.02
 2 3 13 5.42 6.03
 -2 3 -14 9.62 3.43
 2 -3 14 -1.75 5.52
 2 3 14 -1.36 5.13
 -2 3 -15 7.49 3.36
 2 3 15 1.43 5.57
 2 -3 15 -1.3 5.67
 -2 3 -16 3.74 3.13
 -2 -3 -16 -0.66 2.96
 2 3 16 -2.71 5.47
 2 -3 16 1.07 5.94
 -2 3 -17 -0.57 2.97
 -2 -3 -17 0.41 2.89
 2 -3 17 -7.75 5.63
 -2 -3 -18 -0.69 2.86
 2 -3 18 5.29 5.55
 2 3 18 1.23 5.35
 -2 3 -19 -0.93 2.92
 -2 -3 -19 5.21 3.11
 2 -3 19 3.13 5.7
 2 3 19 -6.52 5.31
 -2 3 -20 -2.09 3.06
 -2 -3 -20 6 3.3
 2 3 20 2.12 5.44
 -2 3 -21 -0.25 3
 -2 -3 -21 -1.63 3.19
 2 3 21 0.23 5.37
 2 -3 21 3.06 5.58
 -2 3 -22 -1.01 2.91
 -2 -3 -22 -1.75 3.08
 2 3 22 0.41 5.03
 2 -3 22 -0.79 4.75
 -2 -3 -23 -4.92 3.09
 -2 3 -23 -0.74 2.8
 2 -3 23 -0.33 3.87
 2 3 23 -0.49 3.96
 -2 3 -24 3.95 2.74
 -2 -3 -24 0.53 2.9
 2 3 24 0.13 3.09
 2 -3 24 0.14 3.06
 -2 -3 -25 2.23 2.98
 -2 3 -25 -1.48 2.72
 2 3 25 0.69 2.65
 2 -3 25 1.48 2.85
 -2 3 -26 0.5 2.76
 -2 -3 -26 3.15 2.91
 2 -3 26 -0.23 2.6
 2 3 26 0.53 2.4
 -2 -3 -27 -1.85 2.97
 2 -3 27 -0.22 2.38
 2 -4 -32 0.28 0.54
 2 -4 -31 0.37 0.54
 2 -4 -31 3.55 6.99
 2 4 -30 0.33 0.68
 2 -4 -30 0.1 0.51
 2 -4 -30 3.52 7.12
 2 4 -29 0.47 0.74
 2 4 -28 4.06 6.55
 2 -4 -28 1.81 6.69
 2 4 -28 -0.07 0.82
 2 -4 -28 0.33 0.49
 -2 -4 28 0.76 0.68
 2 -4 -27 -2.86 6.21
 2 4 -27 0.27 5.85
 2 4 -27 0.82 0.94
 2 -4 -27 0.23 0.47
 -2 -4 27 0.34 0.69
 2 -4 -26 0.27 5.99
 2 4 -26 0.16 1.12
 2 -4 -26 0.21 0.47
 -2 -4 26 0.36 0.69
 2 -4 -25 1.48 5.53
 2 4 -25 -3.65 5.18
 2 4 -25 0.08 0.9
 2 -4 -25 0.34 0.47
 -2 4 25 -0.12 0.56
 -2 -4 25 0.03 0.66
 2 4 -24 -1.24 4.69
 2 4 -24 -0.14 0.77
 2 -4 -24 0.04 0.46
 -2 4 24 -0.42 0.57
 -2 -4 24 0.2 0.69
 2 4 -23 -0.52 0.77
 2 -4 -23 0.24 0.48
 -2 -4 23 0.94 0.66
 -2 4 23 0.18 0.53
 2 -4 -22 1.28 4.42
 2 4 -22 3.34 3.76
 2 4 -22 1.68 0.79
 2 -4 -22 2.33 0.62
 -2 -4 22 1.08 0.74
 -2 4 22 1.2 0.64
 2 -4 -21 3.56 3.79
 2 4 -21 1.26 3.32
 2 -4 -21 2.12 0.7
 2 4 -21 2.49 0.86
 -2 -4 21 2.73 0.81
 2 -4 -20 -0.27 2.87
 2 4 -20 -0.21 2.28
 2 4 -20 1.2 0.61
 2 -4 -20 1.06 0.45
 -2 -4 20 0.4 0.56
 -2 4 20 1.2 0.48
 -2 -4 19 3.56 0.86
 -2 4 19 2.31 0.8
 2 4 -19 4.8 0.95
 2 -4 -19 2.4 0.78
 2 4 -19 4.13 1.79
 2 -4 -19 2.75 2.14
 2 -4 -18 0.28 0.33
 -2 4 18 -0.2 0.36
 -2 -4 17 0.53 0.44
 -2 4 17 0.51 0.37
 2 -4 -17 0.31 0.34
 2 -4 -17 0.75 1.24
 -2 -4 16 0.41 0.39
 -2 4 16 -0.12 0.31
 2 4 -16 0.61 0.58
 2 -4 -16 0.34 0.28
 2 4 -16 -0.24 0.84
 2 -4 -16 -0.33 0.92
 -2 4 15 1.92 0.43
 -2 -4 15 0.96 0.48
 2 4 -15 2.62 0.71
 2 -4 -15 1.59 0.81
 2 -4 -15 0.65 0.4
 2 4 -15 1.69 0.53
 -2 -4 14 8.72 2.12
 2 4 -14 10.6 2.12
 -2 4 14 8.13 2.1
 2 4 -14 7.77 2.16
 -2 -4 13 3.53 0.95
 2 4 -13 3.51 0.95
 2 4 -13 3.44 1.04
 -2 4 13 4.32 0.94
 2 -4 -12 11.26 2.34
 2 4 -12 9.73 2.34
 -2 4 12 8.84 2.32
 2 4 -12 9.67 2.32
 2 -4 -12 10.12 2.32
 2 4 -11 2.54 0.47
 2 -4 -11 1.41 0.48
 2 4 -11 2.29 0.54
 -2 4 11 1.63 0.48
 -2 -4 11 1.2 0.48
 2 -4 -11 1.29 0.47
 2 4 -10 0.48 0.23
 2 -4 -10 -0.04 0.23
 2 4 -10 -0.07 0.27
 -2 4 10 0.64 0.24
 -2 -4 10 0.5 0.25
 2 -4 -10 0.26 0.27
 2 4 -9 0.79 0.28
 -2 4 9 0.61 0.27
 2 -4 -9 0.92 0.27
 -2 -4 9 0.86 0.28
 2 4 -9 0.82 0.29
 2 -4 -9 0.75 0.33
 -2 4 9 0.72 0.28
 2 4 -8 4.95 1.13
 2 -4 -8 4.44 1.16
 -2 -4 8 4.83 1.14
 -2 -4 8 4.53 1.14
 2 -4 -8 4.92 1.13
 2 4 -8 4.64 1.13
 2 4 -7 7.2 1.66
 2 4 -7 6.16 1.66
 2 -4 -7 6.97 1.68
 -2 -4 7 11.21 1.69
 2 -4 -7 7.11 1.65
 -2 -4 7 6.16 1.65
 2 4 -6 7.24 1.64
 -2 4 6 6.78 1.63
 2 -4 -6 7.42 1.67
 -2 -4 6 6.64 1.63
 2 4 -6 7.14 1.63
 2 -4 -6 7.16 1.63
 -2 -4 6 6.36 1.63
 -2 4 5 35.05 7.76
 2 4 -5 28.48 7.76
 2 -4 -5 35.59 7.78
 -2 -4 5 38.15 7.76
 2 -4 -5 41.26 7.76
 -2 -4 5 37.2 7.76
 2 4 -5 22.71 7.75
 -2 -4 4 8.55 2.04
 2 4 -4 9.03 2.04
 -2 -4 4 8.85 2.04
 2 -4 -4 6.5 2.09
 2 4 -4 7.75 2.06
 -2 4 4 9.74 2.07
 2 -4 -3 -0.34 0.52
 -2 -4 3 -0.2 0.24
 2 4 -3 0.09 0.16
 -2 4 3 0.38 0.44
 2 4 -3 -0.11 0.35
 2 -4 -2 0.27 0.66
 -2 4 2 -0.16 0.55
 2 4 -2 -0.02 0.42
 -2 -4 2 0.53 0.37
 2 4 -2 0.21 0.19
 2 -4 -1 12.38 3.55
 2 4 -1 13.59 3.52
 -2 4 1 14.3 3.55
 -2 -4 1 17.97 3.52
 -2 4 0 10.82 2.83
 2 4 0 12.94 2.81
 -2 -4 0 13.38 2.8
 2 -4 0 8.97 2.81
 -2 -4 -1 6.14 1.53
 -2 4 -1 6.14 1.57
 2 4 1 5.53 1.56
 2 -4 1 6 1.54
 -2 -4 -2 7.64 1.99
 -2 4 -2 8.17 1.96
 2 -4 2 6.84 1.95
 2 4 2 8.44 1.96
 2 -4 3 22.02 6.34
 2 4 3 26.25 6.33
 -2 4 -3 29.94 6.34
 -2 -4 -3 29.43 6.35
 -2 4 -4 10.48 2.36
 2 4 4 8.96 2.33
 -2 -4 -4 10.44 2.36
 2 -4 4 7.16 2.41
 -2 -4 -5 2.21 1.2
 -2 4 -5 4.23 1.39
 2 -4 5 4.68 1.58
 2 4 5 5.27 1.21
 -2 -4 -6 2.96 0.99
 2 -4 6 0.81 1.62
 -2 4 -6 1.3 1.21
 2 4 6 2.16 1.05
 -2 -4 -7 7.09 1.79
 2 -4 7 2.01 2.53
 -2 4 -7 10.42 2.17
 2 4 7 4.96 1.96
 -2 -4 -8 6.5 1.9
 2 -4 8 3.54 3.41
 -2 4 -8 7.73 2.42
 -2 -4 -9 16.58 4.21
 2 -4 9 7.64 5.64
 -2 4 -9 20.84 4.65
 -2 -4 -10 7.05 2.42
 2 -4 10 -0.88 4.64
 2 4 10 7.79 3.57
 -2 4 -10 12.09 3.4
 -2 -4 -11 4.9 2.25
 -2 4 -11 8.25 3.44
 2 4 11 -3.81 4.42
 2 -4 11 4.41 5.33
 -2 4 -12 3.19 3.49
 -2 -4 -12 -1.87 2.26
 2 4 12 4.39 4.9
 -2 -4 -13 -0.98 2.26
 -2 4 -13 5.5 3.16
 2 4 13 -0.61 4.66
 -2 4 -14 -2.1 3.34
 2 4 14 -6.47 5.11
 -2 4 -15 0.6 3.28
 2 4 15 1.89 5.18
 2 -4 15 -4.23 5.7
 -2 4 -16 0.44 3.15
 -2 -4 -16 4.02 2.98
 2 4 16 -0.73 5.42
 -2 -4 -17 2.09 2.9
 -2 4 -17 0.28 3.04
 2 4 17 2.21 5.3
 2 -4 17 5.67 5.83
 -2 -4 -18 3.21 3.12
 2 -4 18 7.74 5.74
 2 4 18 6.33 5.37
 -2 -4 -19 0.94 2.94
 2 -4 19 0.26 5.65
 2 4 19 -2.14 5.34
 -2 4 -20 -0.78 3.04
 -2 -4 -20 -0.81 3.13
 2 -4 20 0.25 5.7
 2 4 20 -2.08 5.22
 -2 4 -21 -1.01 3.02
 -2 -4 -21 1.74 3.22
 2 4 21 -1.33 5.32
 2 -4 21 -1.19 5.66
 -2 4 -22 3.22 2.95
 -2 -4 -22 -0.13 3.1
 2 -4 22 -0.19 4.44
 2 4 22 0.2 4.87
 -2 4 -23 -2.44 2.8
 -2 -4 -23 -1.85 3
 2 -4 23 -0.49 3.92
 2 4 23 0.32 3.75
 -2 4 -24 1.94 2.68
 -2 -4 -24 -4.46 2.94
 2 -4 24 0.14 3.21
 2 4 24 0.4 3.16
 -2 -4 -25 -0.39 2.89
 -2 4 -25 2.78 2.65
 2 4 25 -0.45 2.6
 2 -4 25 -0.5 2.81
 -2 -4 -26 0.13 2.95
 2 -4 26 -0.12 2.63
 -2 -4 -27 -0.53 2.93
 2 -4 27 0.55 2.44
 2 -5 -32 0.72 0.58
 2 -5 -31 0.5 0.53
 2 -5 -31 -8.92 7.09
 2 -5 -30 0.5 0.52
 2 -5 -30 9.51 7.06
 2 5 -29 -0.17 0.75
 2 -5 -29 0.19 0.49
 2 -5 -29 2.49 7.03
 2 5 -28 -2.3 6.42
 2 5 -28 -0.8 1.01
 -2 -5 28 -0.5 0.71
 2 -5 -27 -0.29 6.19
 2 5 -27 -2.4 5.8
 2 5 -27 -0.43 1.14
 2 -5 -27 0.41 0.46
 -2 -5 27 -0.65 0.69
 2 -5 -26 -1.89 6.05
 2 5 -26 0.73 0.93
 2 -5 -26 0.33 0.46
 -2 -5 26 1.14 0.7
 2 -5 -25 -1.25 5.68
 2 5 -25 2.25 0.95
 2 -5 -25 1.7 0.63
 -2 -5 25 1.98 0.83
 -2 5 25 1.67 0.69
 2 -5 -24 7.53 5.47
 2 5 -24 1.84 4.63
 2 5 -24 5.44 1.13
 2 -5 -24 2.72 0.91
 -2 5 24 3.28 0.95
 -2 -5 24 2.77 1.05
 2 -5 -23 1.44 4.94
 2 5 -23 1.69 0.83
 2 -5 -23 2.13 0.63
 -2 -5 23 1.58 0.8
 -2 5 23 1.35 0.67
 2 5 -22 -0.99 3.69
 2 -5 -22 -1.29 4.44
 2 5 -22 1.94 0.78
 2 -5 -22 2.04 0.62
 -2 -5 22 1.85 0.78
 -2 5 22 1.23 0.65
 2 5 -21 1.94 2.96
 2 5 -21 0.4 0.6
 2 -5 -21 -0.32 0.41
 -2 5 21 0.28 0.43
 -2 -5 21 0.03 0.6
 2 5 -20 1.34 2.18
 2 -5 -20 -0.14 3
 -2 -5 20 1.01 0.57
 -2 5 20 0.09 0.39
 2 -5 -20 -0.42 0.35
 2 5 -20 -0.35 0.55
 2 -5 -19 3.76 0.99
 2 5 -19 5.5 1.1
 2 5 -19 -0.67 1.81
 2 -5 -19 -2.01 2.2
 -2 -5 19 4.57 1.07
 -2 5 19 3.62 1.01
 -2 -5 18 9.17 1.91
 2 -5 -18 8.75 1.87
 2 -5 -18 4.79 2.37
 -2 5 18 6.14 1.87
 -2 -5 17 15.36 3.26
 2 -5 -17 12.52 3.23
 2 5 -17 20.14 3.29
 2 -5 -17 11.12 3.46
 -2 5 17 11.97 3.23
 -2 -5 16 14.89 3.51
 2 -5 -16 14.85 3.49
 2 5 -16 24.6 3.56
 -2 5 16 13.46 3.49
 2 -5 -16 10.55 3.62
 2 5 -16 10.41 3.59
 -2 -5 15 16.28 4.09
 2 5 -15 28.34 4.13
 2 -5 -15 16.88 4.07
 2 -5 -15 16.54 4.15
 2 5 -15 14.12 4.14
 -2 5 15 16.07 4.08
 -2 -5 14 0.9 0.39
 -2 5 14 0.4 0.34
 2 -5 -14 0.76 0.31
 2 5 -14 0.4 0.41
 2 -5 -14 1.22 0.6
 2 5 -14 0.27 0.6
 -2 5 13 0.78 0.37
 2 5 -13 1.07 0.4
 2 5 -13 0.38 0.56
 2 5 -12 4.88 1.15
 -2 5 12 4.18 1.1
 2 5 -12 4.73 1.1
 2 5 -11 19.47 4.11
 2 -5 -11 18.74 4.11
 2 5 -11 16.44 4.12
 2 -5 -11 17.47 4.12
 -2 -5 11 17.2 4.11
 -2 5 11 15.66 4.11
 2 -5 -10 35.77 7.89
 2 5 -10 32.63 7.88
 2 -5 -10 32.9 7.88
 -2 5 10 34.41 7.88
 2 5 -10 33.46 7.88
 -2 -5 10 32.19 7.88
 -2 5 10 34.4 7.88
 2 -5 -9 50.27 11.73
 -2 5 9 46.33 11.73
 2 5 -9 50.45 11.73
 2 -5 -9 52.71 11.73
 2 5 -9 50.92 11.73
 -2 -5 9 47.91 11.73
 -2 5 9 52.74 11.73
 -2 -5 8 53.24 12.62
 -2 5 8 53.88 12.62
 2 -5 -8 57.61 12.61
 -2 -5 8 54.31 12.62
 2 -5 -8 51.76 12.62
 2 5 -8 53.47 12.62
 -2 5 8 56.56 12.61
 2 5 -8 48.74 12.61
 2 5 -7 11.53 3.15
 2 -5 -7 13.32 3.17
 -2 -5 7 14.01 3.15
 -2 -5 7 13.12 3.15
 2 -5 -7 13.88 3.14
 2 5 -7 14.58 3.15
 2 -5 -6 0.05 0.4
 2 5 -6 0.28 0.18
 -2 -5 6 0.01 0.17
 2 -5 -6 0.17 0.17
 -2 -5 6 0.11 0.17
 2 5 -6 0.27 0.22
 2 -5 -5 13.57 3.47
 2 5 -5 14.68 3.43
 2 -5 -5 17.95 3.43
 -2 -5 5 12.99 3.43
 2 5 -5 14.3 3.44
 -2 5 5 13.78 3.44
 -2 -5 5 14.05 3.43
 -2 -5 4 33.25 7.62
 2 5 -4 35.57 7.62
 -2 -5 4 31.66 7.62
 2 -5 -4 29.58 7.64
 -2 5 4 31.14 7.63
 2 5 -4 30.26 7.63
 -2 -5 3 56.57 12.78
 2 -5 -3 50.64 12.8
 2 5 -3 46.46 12.78
 -2 5 3 60.11 12.8
 2 5 -3 56.94 12.77
 2 -5 -2 53.54 22.31
 -2 -5 2 105.08 22.3
 2 5 -2 83.11 22.3
 -2 5 2 116.83 22.32
 2 5 -2 106.23 22.29
 2 5 -1 46.91 12.06
 2 -5 -1 48.4 12.07
 -2 5 1 53.76 12.08
 -2 -5 1 56.5 12.06
 -2 -5 0 35.28 6.8
 2 5 0 25.99 6.8
 -2 5 0 27.79 6.83
 2 -5 0 25.93 6.81
 -2 -5 -1 12.55 2.71
 -2 5 -1 12.34 2.72
 2 5 1 11 2.71
 2 -5 1 9.13 2.7
 2 5 2 -0.94 0.65
 -2 -5 -2 0.53 0.66
 -2 5 -2 0.71 0.72
 2 -5 2 0.34 0.63
 2 -5 3 39.79 10.37
 2 5 3 39.16 10.36
 -2 5 -3 51.24 10.37
 -2 -5 -3 47.57 10.38
 -2 -5 -4 55.51 10.51
 -2 5 -4 47.64 10.51
 2 5 4 40.88 10.48
 2 -5 4 35.08 10.52
 2 -5 5 73.66 27.4
 2 5 5 116.66 27.36
 -2 5 -5 162.44 27.4
 -2 -5 -5 115.61 27.37
 -2 5 -6 51.14 10.85
 -2 -5 -6 53.8 10.8
 2 5 6 42.35 10.79
 2 -5 6 27.91 10.9
 -2 -5 -7 33.15 6.9
 2 5 7 24.43 6.93
 -2 5 -7 33.09 7.04
 2 -5 7 19.84 7.2
 -2 -5 -8 6.57 1.9
 -2 5 -8 7.63 2.59
 -2 -5 -9 -0.54 1.26
 2 -5 9 -5.12 3.99
 -2 5 -9 1.32 2.46
 -2 -5 -10 8.73 2.55
 2 5 10 8.06 3.56
 -2 5 -10 14.86 3.7
 -2 -5 -11 4.8 2.28
 2 5 11 0.15 4.11
 2 -5 11 6.22 5.46
 -2 5 -11 8.67 3.74
 -2 -5 -12 24.31 5.15
 2 5 12 8.25 6.75
 2 -5 12 4.8 7.43
 -2 -5 -13 23.33 4.92
 -2 5 -13 22.33 5.62
 2 -5 13 0.49 6.68
 2 5 13 7.05 6.35
 -2 5 -14 13.28 4.16
 2 5 14 6.15 5.6
 -2 5 -15 3.88 3.36
 -2 -5 -15 1.24 2.56
 2 5 15 5.35 5.38
 -2 -5 -16 2.64 2.71
 2 -5 16 -5.19 5.84
 2 5 16 2.64 5.39
 -2 -5 -17 1.38 2.77
 2 5 17 -3.87 5.28
 2 -5 17 3.82 5.93
 -2 -5 -18 0.39 2.83
 2 5 18 -0.24 4.99
 2 -5 18 1.89 5.55
 -2 -5 -19 1.05 2.88
 2 -5 19 -0.27 5.65
 2 5 19 -1.17 5.2
 -2 5 -20 -1.54 2.97
 -2 -5 -20 0.13 3.07
 2 -5 20 1.28 5.8
 2 5 20 8.4 5.36
 -2 -5 -21 1.59 3.09
 -2 5 -21 -0.88 2.88
 2 -5 21 0.47 5.41
 -2 -5 -22 1.18 2.99
 -2 5 -22 0.37 2.76
 2 5 22 0.2 4.63
 2 -5 22 0.2 4.62
 -2 -5 -23 0.79 2.99
 -2 5 -23 -0.73 2.69
 2 -5 23 2.54 3.79
 2 5 23 -0.33 3.85
 -2 -5 -24 -1.04 2.88
 -2 5 -24 5.19 2.68
 2 5 24 -6.06 3.04
 2 -5 24 0.14 3.12
 -2 5 -25 1.44 2.65
 -2 -5 -25 -1.43 2.83
 2 5 25 0.22 2.55
 2 -5 25 0.5 2.8
 -2 -5 -26 -1.57 2.91
 2 -5 26 0.24 2.65
 -2 -5 -27 -0.65 2.88
 2 -5 27 -0.77 2.51
 2 -6 -32 0.16 0.54
 2 -6 -31 -0.25 0.5
 2 -6 -31 -3.77 6.97
 2 -6 -30 0.48 0.51
 2 -6 -30 -4.08 6.91
 2 -6 -29 0.21 0.46
 2 6 -29 -0.43 0.86
 2 -6 -29 3.72 6.94
 2 6 -28 -2.55 6.4
 2 6 -28 0.14 1
 -2 -6 28 -0.61 0.7
 2 6 -27 -0.26 5.91
 2 -6 -27 3.16 6.27
 2 6 -27 0.36 0.96
 2 -6 -27 -0.07 0.45
 -2 -6 27 0.9 0.72
 2 6 -26 -5.1 5.3
 2 -6 -26 3.25 6.02
 2 -6 -26 0.26 0.46
 2 6 -26 -0.27 0.8
 -2 -6 26 0.85 0.71
 2 6 -25 1.55 4.94
 2 6 -25 -0.03 0.76
 2 -6 -25 0.57 0.46
 -2 -6 25 1.13 0.74
 2 6 -24 -0.8 4.39
 2 6 -24 1.2 0.77
 2 -6 -24 0.04 0.46
 -2 -6 24 0.46 0.73
 -2 6 24 1.03 0.56
 2 6 -23 2.38 4.19
 2 6 -23 0.44 0.72
 2 -6 -23 -0.12 0.43
 -2 -6 23 1.45 0.72
 -2 6 23 -0.02 0.52
 2 6 -22 1.95 3.74
 2 -6 -22 0.37 4.52
 2 6 -22 1.23 0.7
 2 -6 -22 0.08 0.41
 -2 6 22 -0.47 0.49
 -2 -6 22 -0.38 0.66
 2 6 -21 -1.33 2.89
 2 6 -21 -0.15 0.64
 2 -6 -21 0.07 0.38
 -2 -6 21 0.45 0.61
 -2 6 21 -0.35 0.44
 2 6 -20 1.09 2.08
 2 -6 -20 3.12 3.1
 -2 6 20 0.29 0.38
 -2 -6 20 0.51 0.54
 2 6 -20 -0.08 0.59
 2 -6 -20 -0.1 0.34
 2 -6 -19 -0.3 0.31
 2 6 -19 0.22 1.51
 -2 -6 19 0.68 0.52
 -2 6 19 0.29 0.37
 2 -6 -18 -0.41 0.32
 2 -6 -18 -0.63 1.56
 -2 -6 18 0.77 0.5
 -2 6 18 0.02 0.35
 2 6 -17 0.91 0.52
 2 -6 -17 0.17 0.31
 2 6 -17 0.92 1.06
 2 -6 -17 -1.02 1.24
 -2 6 17 0.31 0.35
 -2 -6 17 0.78 0.48
 2 6 -16 2.9 0.58
 2 -6 -16 1.06 0.37
 2 -6 -16 1.04 1.03
 -2 6 16 0.77 0.39
 -2 -6 16 0.87 0.48
 2 -6 -15 -0.13 0.28
 2 6 -15 -0.4 0.64
 2 6 -15 1.06 0.68
 2 -6 -15 0.46 0.71
 -2 6 15 0.11 0.28
 -2 -6 15 0.02 0.37
 2 -6 -14 0.01 0.27
 2 6 -14 0.04 0.43
 2 6 -14 0.35 0.56
 2 -6 -14 -0.07 0.58
 -2 -6 14 0.1 0.35
 -2 6 14 0.35 0.29
 2 6 -13 0.51 0.35
 -2 6 13 0.21 0.3
 -2 -6 12 0.75 0.34
 -2 6 12 0.72 0.31
 2 6 -12 0.62 0.45
 2 6 -12 0.2 0.32
 2 -6 -11 0.96 0.39
 -2 -6 11 0.92 0.37
 -2 6 11 1.29 0.37
 2 6 -11 0.57 0.42
 2 -6 -11 1.54 0.37
 2 6 -11 0.98 0.36
 2 -6 -10 0.63 0.31
 -2 -6 10 0.79 0.27
 -2 6 10 0.48 0.27
 2 -6 -10 0.5 0.25
 2 6 -10 0.27 0.29
 -2 6 10 0.76 0.27
 2 6 -10 0.16 0.24
 2 -6 -9 0.64 0.31
 2 -6 -9 0.2 0.2
 -2 -6 9 0.11 0.22
 -2 6 9 0.2 0.23
 2 6 -9 0.51 0.24
 -2 6 9 0.15 0.2
 2 6 -9 0.17 0.21
 2 -6 -8 2.81 0.69
 -2 6 8 3.25 0.7
 -2 -6 8 3.02 0.7
 2 -6 -8 2.75 0.75
 -2 6 8 2.61 0.69
 2 6 -8 2.59 0.7
 -2 -6 8 3.23 0.7
 2 6 -8 2.54 0.7
 2 -6 -7 0.98 0.43
 -2 -6 7 0.49 0.26
 2 6 -7 0.92 0.27
 2 -6 -7 1.07 0.25
 2 6 -7 0.72 0.27
 -2 -6 7 0.62 0.26
 2 -6 -6 1.89 0.64
 -2 -6 6 1.92 0.51
 2 -6 -6 2.2 0.5
 2 6 -6 1.64 0.52
 2 6 -6 1.85 0.5
 -2 -6 6 2.32 0.51
 2 -6 -5 -0.22 0.46
 -2 -6 5 0.18 0.18
 2 -6 -5 -0.13 0.17
 -2 6 5 0.37 0.28
 2 6 -5 -0.42 0.25
 2 6 -5 -0.16 0.17
 -2 -6 5 -0.03 0.16
 -2 6 4 2.22 0.63
 -2 -6 4 1.57 0.5
 2 -6 -4 2 0.68
 2 6 -4 1.2 0.54
 -2 -6 4 2.6 0.51
 2 6 -4 2.19 0.5
 -2 -6 3 1.75 0.56
 2 -6 -3 2.05 0.79
 2 6 -3 2.35 0.55
 2 6 -3 2.37 0.61
 -2 6 3 3 0.74
 -2 -6 2 -0.38 0.26
 2 6 -2 0.19 0.18
 -2 6 2 0.35 0.59
 2 -6 -2 0.99 0.6
 2 6 -2 -0.14 0.38
 2 6 -1 3.92 1.21
 -2 -6 1 5.49 1.2
 -2 6 1 5.57 1.33
 2 -6 -1 4.05 1.28
 -2 6 0 5.04 1.58
 -2 -6 0 7.73 1.51
 2 6 0 6.11 1.53
 2 -6 0 4.35 1.54
 -2 -6 -1 0.37 0.6
 2 6 1 0.18 0.59
 2 -6 1 0.47 0.62
 -2 6 -1 0.78 0.67
 2 -6 2 1.69 0.82
 -2 -6 -2 1.18 0.73
 2 6 2 1.1 0.77
 -2 6 -2 2.25 0.79
 2 -6 3 3.07 1.15
 -2 -6 -3 3.99 1.11
 -2 6 -3 2.63 1.12
 2 6 3 3.23 1
 2 -6 4 0.24 1.1
 -2 -6 -4 1.18 0.78
 -2 6 -4 0.27 0.87
 2 6 4 -0.24 0.65
 -2 6 -5 1.3 1.11
 2 6 5 0.53 0.69
 -2 -6 -5 1.5 0.86
 2 -6 6 2.31 1.76
 -2 -6 -6 0.84 0.81
 -2 6 -6 -0.34 1.25
 2 6 6 -0.71 0.78
 2 -6 7 2.89 2.45
 -2 -6 -7 0.78 0.89
 -2 6 -7 -2.37 1.6
 2 -6 8 4.18 3.66
 -2 -6 -8 0.36 1.03
 -2 6 -8 1.27 2.18
 2 -6 9 6.21 4.34
 -2 -6 -9 1.86 1.24
 -2 6 -9 -0.87 2.61
 2 6 9 1.79 2.1
 2 -6 10 2.88 4.73
 2 6 10 -0.61 2.67
 -2 -6 -10 1.29 1.36
 -2 6 -10 -0.76 3.05
 2 -6 11 -0.86 5.71
 2 6 11 -3.41 4.03
 -2 -6 -11 -1.95 1.83
 -2 6 -11 -2.96 3.52
 2 6 12 7.73 4.82
 2 -6 12 -2.83 5.81
 -2 -6 -12 7.54 2.37
 -2 6 -12 3.48 3.86
 2 -6 13 7.59 5.62
 2 6 13 -4.56 4.64
 2 6 14 5.85 5.03
 -2 6 -14 -3.43 3.42
 2 6 15 -0.46 5.23
 -2 -6 -15 -2.21 2.41
 -2 6 -15 -2.12 3.28
 -2 6 -16 1.03 3.15
 -2 -6 -16 2.05 2.51
 2 -6 16 -10.23 5.96
 2 6 16 2.84 5.48
 -2 6 -17 2.42 2.97
 -2 -6 -17 0.84 2.59
 2 6 17 4.29 5.06
 2 -6 17 -6.07 5.95
 -2 -6 -18 -3.12 2.62
 -2 6 -18 -0.14 2.87
 2 -6 18 3 5.67
 2 6 18 3.54 5.01
 -2 -6 -19 -0.76 2.79
 2 -6 19 -1.07 5.68
 2 6 19 3.91 5.09
 -2 -6 -20 -0.77 3.04
 2 -6 20 -0.26 5.7
 2 6 20 -7.58 5.37
 -2 -6 -21 -0.26 3.15
 2 -6 21 0.23 5.42
 -2 -6 -22 1.94 2.96
 -2 6 -22 1.95 2.84
 2 6 22 -0.2 4.78
 2 -6 22 1.33 4.42
 -2 -6 -23 -1.17 2.98
 -2 6 -23 -0.12 2.71
 2 6 23 -0.16 3.75
 2 -6 23 0.32 3.68
 -2 -6 -24 -1.68 2.82
 -2 6 -24 -3.22 2.68
 2 6 24 2.58 2.96
 2 -6 24 -0.14 3.03
 -2 6 -25 -0.24 2.67
 -2 -6 -25 1.55 2.8
 2 -6 25 0.25 2.83
 -2 -6 -26 -2.84 2.87
 2 -6 26 -0.36 2.65
 -2 -6 -27 -2.06 3.03
 2 -7 -33 -0.03 0.59
 2 -7 -32 0.45 0.57
 2 -7 -32 0.3 5.12
 2 -7 -31 0.6 0.53
 2 -7 -31 0.31 6.83
 2 -7 -30 0.72 0.51
 2 -7 -30 -2.48 6.91
 2 7 -29 0.79 1.03
 2 -7 -29 0.09 0.47
 -2 -7 29 0.03 0.73
 2 -7 -29 4 6.77
 -2 -7 28 0.36 0.73
 2 7 -28 0.62 1.26
 -2 -7 27 0.39 0.73
 2 7 -27 4.42 5.84
 2 -7 -27 -1.44 6.38
 2 -7 -27 0.24 0.44
 2 7 -27 0.87 1.01
 -2 -7 26 0.81 0.74
 2 7 -26 -3.35 5.32
 2 -7 -26 0.54 5.99
 2 -7 -26 1.2 0.49
 2 7 -26 -0.2 0.85
 -2 -7 25 4.42 0.98
 2 7 -25 -3.06 4.99
 2 -7 -25 4.3 5.7
 2 -7 -25 1.79 0.74
 2 7 -25 2.96 1
 -2 -7 24 5.7 1.27
 -2 7 24 2.94 1.15
 2 -7 -24 -0.93 5.51
 2 7 -24 -0.79 4.6
 2 7 -24 6.21 1.29
 2 -7 -24 4.16 1.11
 -2 -7 23 3.02 0.91
 -2 7 23 1.25 0.75
 2 7 -23 -1.8 4.26
 2 -7 -23 1.26 5.14
 2 7 -23 2.78 0.92
 2 -7 -23 2.72 0.7
 -2 -7 22 0.99 0.79
 2 -7 -22 1.69 4.65
 2 7 -22 -0.16 3.65
 2 7 -22 2.42 0.82
 -2 -7 21 0.55 0.63
 -2 7 21 -0.06 0.43
 2 -7 -21 1.84 3.93
 2 7 -21 -2.5 2.88
 2 -7 -21 0.12 0.38
 2 7 -21 0.18 0.65
 -2 7 20 -0.25 0.39
 -2 -7 20 -0.06 0.57
 2 -7 -20 1.31 3.15
 2 7 -20 -1.08 2.01
 2 -7 -20 -0.18 0.35
 2 7 -20 -0.2 0.58
 -2 7 19 3.23 1.07
 -2 -7 19 5.58 1.15
 2 -7 -19 4.59 1.06
 2 -7 -19 3.53 2.58
 -2 7 18 5.97 1.77
 2 7 -18 10.21 1.83
 -2 -7 18 8.19 1.82
 2 -7 -18 7.4 1.76
 2 -7 -17 12.71 2.81
 2 7 -17 6.41 3.03
 2 -7 -17 8.64 3.1
 -2 7 17 11.98 2.82
 -2 7 16 19.42 4.86
 2 7 -16 31.18 4.9
 2 -7 -16 19.93 4.86
 2 7 -16 12.54 4.93
 2 -7 -16 15.19 4.97
 -2 -7 16 22.55 4.88
 -2 7 15 11.19 2.97
 2 -7 -15 12.79 2.97
 -2 -7 15 13.45 2.99
 2 -7 -15 10.38 3.06
 2 7 -15 8.17 3.03
 2 7 -15 20.14 3.03
 -2 7 14 3.51 1.04
 2 -7 -14 4.07 1.15
 2 7 -14 7.47 1.14
 2 -7 -14 3.92 1.04
 2 7 -13 0.19 0.53
 2 -7 -13 0.63 0.34
 2 7 -13 1.16 0.41
 -2 7 13 0.73 0.35
 2 -7 -13 0.79 0.51
 -2 -7 12 10.4 2.39
 -2 7 12 8.89 2.38
 2 7 -12 8.56 2.41
 2 7 -12 12.24 2.39
 -2 -7 11 22.94 5.64
 -2 7 11 23.78 5.64
 2 7 -11 26.15 5.65
 2 7 -11 24 5.64
 2 -7 -10 28.93 6.61
 -2 -7 10 27.6 6.6
 -2 7 10 30.48 6.6
 -2 7 10 27.97 6.6
 2 7 -10 28.65 6.6
 2 7 -10 24.75 6.6
 2 -7 -10 28.28 6.6
 2 -7 -9 43.13 9.32
 -2 -7 9 38.38 9.31
 -2 7 9 40.86 9.31
 -2 7 9 42.34 9.31
 2 7 -9 39.05 9.31
 2 -7 -9 39.9 9.31
 2 7 -9 35.55 9.31
 2 -7 -8 24.92 5.04
 2 -7 -8 23.18 5.02
 -2 -7 8 22.44 5.02
 -2 -7 8 19.79 5.02
 -2 7 8 21.39 5.02
 2 7 -8 20.25 5.02
 2 7 -8 19.5 5.02
 2 -7 -7 19.6 4.41
 -2 -7 7 19.39 4.39
 2 -7 -7 15.27 4.39
 -2 -7 7 19.78 4.39
 -2 7 7 18.62 4.39
 2 7 -7 19.21 4.39
 2 7 -7 21.58 4.39
 -2 -7 6 0.16 0.22
 2 -7 -6 0.67 0.45
 2 7 -6 0.6 0.22
 -2 -7 6 0.2 0.19
 2 -7 -6 0.06 0.17
 2 7 -6 0.25 0.19
 -2 -7 5 7.03 1.79
 2 -7 -5 8.28 1.79
 -2 -7 5 7.72 1.79
 2 7 -5 7.16 1.79
 2 -7 -5 6.27 1.84
 2 7 -5 8.35 1.8
 2 7 -4 35.04 8.68
 -2 -7 4 44.22 8.67
 2 -7 -4 28.5 8.69
 -2 7 4 40.18 8.69
 2 7 -4 39.83 8.67
 -2 -7 4 31.03 8.67
 -2 -7 3 61.02 13.82
 2 7 -3 53.13 13.83
 2 -7 -3 54.17 13.85
 -2 7 3 67.89 13.85
 2 7 -3 59.41 13.82
 2 -7 -2 94.05 21.47
 -2 -7 2 91.93 21.45
 2 7 -2 80.14 21.45
 2 7 -2 93.18 21.45
 -2 7 2 106.82 21.48
 2 -7 -1 34.51 9.11
 -2 -7 1 40.32 9.1
 -2 7 1 35.32 9.13
 2 7 -1 43.6 9.09
 2 7 -1 31.01 9.1
 -2 -7 0 43.86 9.02
 -2 7 0 34.02 9.04
 2 -7 0 34.63 9.03
 2 7 0 38.85 9.02
 2 -7 1 16.07 4
 -2 7 -1 17.02 4.01
 2 7 1 13.79 3.99
 -2 -7 -1 20.05 3.99
 -2 -7 -2 -0.21 0.62
 -2 7 -2 1.07 0.75
 2 7 2 0.81 0.67
 2 -7 2 0.25 0.75
 2 7 3 29.7 7.83
 2 -7 3 28.83 7.86
 -2 -7 -3 37.53 7.84
 -2 7 -3 37.19 7.85
 -2 -7 -4 44.17 9.16
 2 7 4 36.21 9.13
 -2 7 -4 42.38 9.17
 2 -7 4 31.13 9.21
 -2 -7 -5 80.47 17.07
 2 7 5 65.07 17.05
 2 -7 5 39.78 17.12
 2 -7 6 35.26 12.43
 2 7 6 51.88 12.29
 -2 7 -6 56.25 12.36
 -2 -7 -6 56.07 12.29
 -2 -7 -7 39.02 8.92
 -2 7 -7 39.77 9.09
 2 -7 7 25.41 9.35
 -2 7 -8 8.61 3.33
 2 -7 8 5.48 4.45
 -2 -7 -8 10.92 2.62
 2 7 9 -3.52 1.95
 -2 7 -9 -2.65 2.97
 -2 -7 -9 1.24 1.14
 -2 7 -10 7.52 3.64
 2 7 10 1.16 2.88
 2 -7 10 5.02 5.31
 -2 -7 -10 5.25 1.79
 -2 7 -11 -1.34 4
 -2 -7 -11 8.58 2.27
 2 -7 11 1.34 5.95
 2 7 11 5.78 4.16
 -2 -7 -12 32.8 7.03
 2 7 12 20.35 8.22
 2 -7 12 6.33 8.91
 2 7 13 2.93 4.91
 2 -7 13 9.08 5.93
 -2 7 -13 7.66 3.75
 2 7 14 4.06 5.04
 -2 -7 -14 8 2.72
 -2 7 -14 8.68 3.86
 2 -7 14 8.4 5.93
 -2 7 -15 1.08 3.24
 2 7 15 -2.04 5.2
 2 -7 16 -4.76 6.01
 2 7 16 -1.17 5.27
 -2 -7 -16 -1.07 2.4
 -2 7 -16 -2.66 3.25
 2 -7 17 -9.74 5.96
 2 7 17 -3.05 5.16
 -2 -7 -17 3.65 2.46
 -2 7 -17 -2.83 3.12
 2 -7 18 -2.75 5.8
 -2 -7 -18 2.86 2.61
 -2 7 -18 3.55 3
 2 -7 19 3.49 5.78
 2 7 19 -3.38 4.94
 -2 -7 -19 2.21 2.86
 -2 7 -19 3.7 2.93
 2 7 20 8.5 5.26
 2 -7 20 0.52 5.86
 -2 -7 -20 1.5 3.04
 -2 7 -21 -0.25 2.93
 -2 -7 -21 6.18 3.14
 2 -7 22 -0.19 4.49
 2 7 22 0.39 4.68
 -2 7 -22 0.12 2.75
 -2 -7 -22 3.92 2.94
 2 -7 23 0.31 3.6
 2 7 23 -0.94 3.74
 -2 -7 -23 -0.13 2.82
 -2 -7 -24 -1.9 2.88
 -2 7 -24 -0.94 2.61
 2 -7 24 0.14 3.09
 2 7 24 -0.76 2.93
 -2 -7 -25 -0.88 2.9
 -2 7 -25 -4 2.76
 2 -7 25 -7.12 3.06
 -2 -7 -26 -0.25 2.87
 2 -7 26 3.29 2.71
 -2 -7 -27 1.64 2.86
 2 -8 -33 0.25 0.62
 2 -8 -32 0.24 0.56
 2 -8 -32 -4.46 6.69
 2 -8 -31 0.29 0.53
 2 -8 -31 0.61 6.75
 2 -8 -30 0.29 0.5
 2 -8 -30 -7.03 6.68
 2 -8 -29 -0.45 0.47
 2 -8 -29 -3.65 6.56
 -2 -8 28 -0.97 0.75
 2 -8 -28 0.23 0.45
 2 8 -28 0.05 1.01
 2 -8 -28 1.79 6.58
 2 8 -27 0.53 0.87
 2 8 -27 -3.59 5.86
 -2 -8 27 -0.3 0.73
 2 8 -26 0.33 0.81
 2 -8 -26 0.92 0.45
 2 8 -26 0.71 5.09
 2 -8 -26 -4.1 6.05
 -2 -8 26 0.83 0.75
 2 -8 -25 -0.1 0.43
 2 8 -25 0.63 0.76
 2 -8 -25 -1.78 5.72
 2 8 -25 -0.65 4.8
 -2 -8 25 0.59 0.73
 2 8 -24 1.62 0.76
 2 -8 -24 0.4 0.43
 -2 -8 24 0.42 0.77
 2 -8 -23 0.86 0.47
 2 8 -23 0.94 0.77
 2 8 -23 5.86 4.15
 2 -8 -23 -1.49 5.15
 -2 8 23 1 0.55
 -2 -8 23 0.61 0.76
 2 -8 -22 0.7 0.45
 2 8 -22 0.44 0.73
 2 -8 -22 -1.52 4.72
 2 8 -22 1.58 3.64
 -2 8 22 0.98 0.52
 -2 -8 22 1.93 0.77
 2 8 -21 2.42 0.78
 2 -8 -21 0.91 0.53
 2 8 -21 3 2.92
 -2 8 21 1.64 0.56
 -2 -8 21 1.94 0.74
 2 -8 -20 0.35 0.35
 2 -8 -20 0.15 3.31
 2 8 -20 2.14 2.12
 -2 -8 20 0.54 0.59
 -2 8 20 0.46 0.4
 -2 8 19 1.32 0.52
 -2 -8 19 1.63 0.66
 2 -8 -19 1.65 0.49
 2 8 -18 1.39 0.58
 2 -8 -18 1.07 0.38
 -2 8 18 0.83 0.4
 -2 -8 18 0.47 0.56
 2 8 -18 1.41 1.22
 2 -8 -18 -1.21 1.71
 2 8 -17 -0.14 0.52
 2 -8 -17 -0.07 0.29
 -2 -8 17 -0.62 0.48
 -2 8 17 0.07 0.33
 2 8 -17 0.72 1.11
 2 -8 -17 -0.93 1.29
 2 8 -16 2.84 0.67
 2 -8 -16 1.69 0.52
 -2 8 16 1.9 0.54
 -2 -8 16 1.56 0.62
 2 -8 -16 1.74 1.1
 2 8 -16 0.12 0.95
 2 8 -15 3.26 0.8
 2 -8 -15 2.49 0.69
 2 8 -15 2.6 0.93
 2 -8 -15 2.86 0.98
 -2 -8 15 2.45 0.74
 -2 8 15 2.74 0.7
 2 -8 -14 6.23 1.49
 -2 8 14 5.43 1.49
 2 -8 -14 6.35 1.58
 2 8 -14 4.44 1.58
 2 8 -13 1.79 0.87
 2 8 -13 3.85 0.82
 -2 8 13 2.63 0.77
 2 -8 -13 3.38 0.85
 2 -8 -13 2.63 0.76
 -2 -8 13 3.66 0.8
 -2 8 12 2.79 0.8
 2 -8 -12 3.59 0.84
 2 8 -12 2 0.85
 -2 -8 12 3.94 0.82
 2 8 -12 3.33 0.82
 2 8 -11 8.58 1.94
 -2 8 11 7.97 1.94
 -2 -8 11 8.18 1.94
 2 8 -11 7.65 1.96
 2 8 -10 2.7 0.61
 -2 8 10 2.27 0.61
 -2 8 10 2.24 0.63
 2 8 -10 2.35 0.64
 2 -8 -10 2.6 0.61
 2 -8 -10 2.03 0.66
 -2 -8 10 2.25 0.62
 -2 8 9 0.02 0.23
 2 8 -9 -0.01 0.21
 2 8 -9 0.28 0.25
 -2 8 9 0.46 0.24
 2 -8 -9 0.15 0.37
 -2 -8 9 0.26 0.23
 2 -8 -9 0.33 0.21
 2 -8 -8 0.79 0.47
 -2 -8 8 1.13 0.33
 2 8 -8 1.34 0.33
 -2 8 8 0.68 0.3
 2 -8 -8 1.49 0.31
 -2 -8 8 0.98 0.33
 2 8 -8 1.05 0.33
 2 -8 -7 12.99 2.99
 -2 -8 7 12.15 2.99
 -2 8 7 12.94 2.99
 2 8 -7 11.74 2.99
 2 8 -7 12.79 2.99
 -2 -8 7 14.22 3
 2 -8 -7 11.55 3.02
 2 8 -6 57.37 14.49
 2 -8 -6 53.31 14.5
 2 8 -6 61.86 14.49
 2 -8 -6 60.94 14.48
 -2 -8 6 57.04 14.48
 -2 -8 6 92.82 14.5
 -2 -8 5 50.09 11.79
 2 8 -5 52.25 11.79
 2 -8 -5 54.68 11.79
 2 8 -5 48.73 11.79
 2 -8 -5 45.67 11.81
 -2 -8 5 47.36 11.79
 2 -8 -4 6.95 2.31
 -2 -8 4 8.44 2.23
 2 8 -4 9.97 2.23
 2 8 -4 10.08 2.25
 -2 8 4 9.94 2.29
 -2 -8 4 10.06 2.23
 2 8 -3 6.37 1.42
 -2 -8 3 5.74 1.42
 -2 8 3 6.29 1.52
 -2 -8 3 5.65 1.43
 2 -8 -3 6.29 1.55
 2 8 -3 6.4 1.45
 -2 8 2 -0.29 0.64
 2 8 -2 0.51 0.22
 2 8 -2 0.44 0.37
 2 -8 -2 0.4 0.59
 -2 -8 2 0.5 0.27
 -2 8 1 0.18 0.67
 2 8 -1 0.17 0.43
 2 -8 -1 0.49 0.54
 -2 -8 1 -0.71 0.31
 2 8 -1 0.3 0.19
 2 -8 0 5.95 1.46
 -2 8 0 4.33 1.47
 -2 -8 0 6.17 1.39
 2 8 0 5.3 1.41
 -2 -8 -1 2.85 0.84
 2 8 1 1.8 0.88
 2 -8 1 2.75 0.93
 -2 8 -1 4.44 0.98
 -2 -8 -2 13.62 2.99
 -2 8 -2 11.39 3.01
 2 -8 2 11.93 3.05
 2 8 2 12.19 3
 -2 -8 -3 28.82 5.98
 -2 8 -3 27.99 6.01
 2 8 3 23.11 5.97
 2 -8 3 19.95 6.03
 2 8 4 4.1 1.18
 -2 8 -4 2.35 1.38
 2 -8 4 2.93 1.67
 -2 -8 -4 5.6 1.27
 2 8 5 0.37 0.7
 2 -8 5 0.82 1.71
 -2 -8 -5 0.73 0.87
 -2 8 -5 -0.37 1.23
 2 -8 6 0.2 2.39
 -2 -8 -6 3.99 1.18
 -2 8 -6 2.91 1.67
 2 -8 7 7.57 5.12
 -2 -8 -7 17.8 4.11
 -2 8 -7 17.49 4.48
 -2 -8 -8 2.36 1.22
 2 -8 8 2.26 4.11
 -2 8 -8 6.18 2.73
 2 8 8 2.02 1.52
 -2 -8 -9 4.14 1.36
 2 -8 9 2.98 4.8
 -2 8 -9 2.75 3.27
 2 8 9 0.36 2.09
 -2 -8 -10 1.77 1.35
 2 -8 10 4.62 5.36
 2 8 10 2.48 2.58
 -2 8 -10 4.58 3.61
 -2 -8 -11 5.07 1.86
 2 8 11 2.67 3.72
 2 -8 11 -3.72 6.05
 2 8 12 11.85 5.14
 2 -8 12 1.51 6.36
 -2 8 -12 15.42 4.73
 2 8 13 2.69 4.55
 2 -8 13 -0.8 5.53
 -2 8 -13 -2.47 3.36
 2 8 14 0.21 4.87
 -2 -8 -14 3.54 2.15
 2 -8 14 7.2 5.87
 -2 8 -14 0.81 3.45
 -2 -8 -15 -0.46 2.06
 2 8 15 -3.57 5.25
 -2 8 -15 1.57 3.4
 -2 8 -16 -1.96 3.12
 2 8 16 4.14 5.32
 -2 -8 -16 2.97 2.21
 -2 -8 -17 1.92 2.3
 -2 8 -17 -3.45 3.14
 2 8 17 3.23 5.03
 2 -8 17 0.84 5.87
 -2 8 -18 -6.9 3.13
 -2 -8 -18 -2.25 2.51
 -2 8 -19 1.71 2.82
 -2 -8 -19 -1.28 2.63
 2 8 19 4.64 4.88
 -2 -8 -20 3.1 2.84
 2 8 20 1.07 5.12
 2 -8 20 1.03 5.65
 -2 8 -21 5.45 3.04
 -2 -8 -21 3.63 3.1
 2 8 21 0.82 5.09
 -2 8 -22 1.45 2.78
 -2 -8 -22 -1.58 2.81
 2 -8 22 -0.93 4.41
 2 8 22 0.19 4.52
 -2 8 -23 -1.43 2.76
 -2 -8 -23 -0.37 2.79
 2 -8 23 1.87 3.62
 2 8 23 -0.15 3.67
 2 8 24 -0.37 2.85
 2 -8 24 -0.14 3.1
 -2 -8 -24 -2.93 2.69
 2 -8 25 0.38 2.86
 -2 8 -25 0.12 1.97
 -2 -8 -25 1.22 2.64
 2 -8 26 0.12 2.72
 -2 -8 -26 -0.12 2.64
 -2 -8 -28 -0.24 2.7
 2 -9 -33 0.86 0.64
 2 -9 -32 0.16 0.56
 2 -9 -32 0.87 6.45
 2 -9 -31 -0.05 0.51
 2 -9 -31 6.22 6.67
 2 -9 -30 0.23 0.49
 2 -9 -30 -1.2 6.57
 2 -9 -29 0.44 0.48
 2 -9 -29 -0.9 6.57
 2 9 -28 -0.58 1.06
 2 -9 -28 0.25 0.46
 -2 -9 28 1 0.79
 2 -9 -28 5.03 6.67
 2 9 -27 -4.29 5.54
 2 9 -27 0.17 0.89
 -2 -9 27 -0.14 0.76
 2 9 -26 3.48 5.06
 2 -9 -26 0.36 0.45
 2 9 -26 1.1 0.84
 -2 -9 26 1.24 0.77
 2 9 -25 4.45 4.68
 2 -9 -25 1.67 0.63
 2 9 -25 2.22 0.91
 -2 -9 25 1.97 0.88
 2 9 -24 2.12 4.46
 2 -9 -24 2.89 0.82
 2 9 -24 3.45 1.05
 -2 -9 24 2.85 1.04
 2 9 -23 0.7 3.99
 2 -9 -23 1.5 5.28
 2 9 -23 2.44 0.81
 2 -9 -23 0.82 0.49
 -2 -9 23 1.54 0.81
 -2 9 23 1.3 0.59
 2 9 -22 -0.16 3.5
 2 -9 -22 0.38 4.79
 2 9 -22 1.09 0.74
 2 -9 -22 0.77 0.46
 -2 9 22 0.99 0.52
 -2 -9 22 0.48 0.76
 2 9 -21 1.42 2.95
 2 -9 -21 0.14 0.37
 2 9 -21 0.09 0.65
 -2 9 21 0.06 0.43
 -2 -9 21 -0.68 0.67
 2 -9 -20 0.08 0.35
 -2 -9 20 0.58 0.59
 -2 9 20 0.38 0.4
 -2 -9 19 2.11 0.7
 -2 9 19 1.09 0.55
 2 -9 -19 1.78 0.52
 2 9 -19 2.87 0.71
 2 -9 -18 4.19 1.06
 2 9 -18 5.59 1.16
 2 9 -18 2.46 1.6
 2 -9 -18 1.81 2.04
 -2 -9 18 4.14 1.15
 -2 9 18 4.15 1.08
 -2 -9 17 8.02 1.93
 2 -9 -17 8.44 1.88
 -2 9 17 6.68 1.89
 2 9 -17 3.17 2.17
 2 -9 -17 3.29 2.25
 2 9 -17 11.18 1.94
 -2 -9 16 13.63 3.03
 2 -9 -16 12.57 3
 2 -9 -16 9.17 3.18
 2 9 -16 8.68 3.12
 2 9 -16 17.44 3.04
 -2 9 16 11.34 3
 2 -9 -15 5.3 1.38
 2 9 -15 4.18 1.53
 2 -9 -15 5.8 1.55
 2 9 -15 8.62 1.45
 -2 9 15 5.39 1.38
 2 -9 -14 3.67 0.99
 -2 9 14 4.23 0.99
 2 9 -14 6.12 1.09
 2 9 -14 2.31 1.1
 2 -9 -14 3.52 1.09
 2 9 -13 -0.32 0.52
 2 9 -13 0.36 0.45
 2 -9 -13 0.44 0.46
 -2 -9 13 0.13 0.36
 -2 9 13 0.16 0.32
 2 -9 -13 0.12 0.32
 2 -9 -12 9.5 2.47
 -2 -9 12 10.77 2.47
 2 -9 -12 12.2 2.48
 2 9 -12 8.03 2.49
 2 9 -12 12.59 2.48
 -2 9 12 9.49 2.46
 2 9 -11 8.49 2.37
 2 9 -11 11.06 2.36
 -2 -9 11 10.16 2.36
 -2 9 11 9.65 2.35
 -2 -9 10 19.78 4.68
 -2 9 10 21.7 4.67
 -2 9 10 19.47 4.67
 2 9 -10 20 4.67
 2 9 -10 18.34 4.68
 2 -9 -9 32 7.6
 2 9 -9 28.25 7.58
 2 -9 -9 32.47 7.58
 2 9 -9 29.22 7.59
 -2 9 9 46.42 7.59
 -2 -9 9 31.12 7.59
 2 -9 -8 16.2 3.19
 -2 -9 8 14.75 3.16
 2 9 -8 11.91 3.15
 -2 9 8 14.32 3.15
 2 9 -8 10.12 3.15
 2 -9 -8 12.1 3.15
 -2 -9 8 17.36 3.16
 2 -9 -7 37.76 8
 -2 -9 7 34.05 8
 -2 9 7 33.4 8
 -2 -9 7 33.12 8
 2 -9 -7 32.13 8.02
 2 9 -7 33.06 8
 2 9 -7 33.53 8
 2 -9 -6 0.07 0.45
 -2 -9 6 0.23 0.25
 2 9 -6 0.39 0.21
 -2 9 6 0.44 0.24
 2 9 -6 0.04 0.21
 -2 -9 6 0.42 0.21
 2 -9 -6 0.45 0.19
 2 9 -5 1.44 0.46
 2 -9 -5 1.76 0.66
 -2 -9 5 1.54 0.43
 2 9 -5 1.72 0.44
 -2 -9 5 1.82 0.43
 2 9 -4 27.12 6.58
 2 -9 -4 25.83 6.62
 -2 -9 4 26.62 6.58
 2 9 -4 26.18 6.58
 -2 -9 4 32.94 6.58
 -2 -9 3 91.56 20.13
 2 9 -3 79.73 20.14
 2 -9 -3 96.13 20.16
 2 9 -3 93.01 20.13
 -2 -9 3 76.01 20.13
 -2 9 3 90.11 20.15
 -2 -9 2 33.34 7.55
 2 9 -2 29.11 7.56
 -2 9 2 35.54 7.6
 2 9 -2 32.57 7.54
 2 -9 -2 30.88 7.58
 -2 -9 1 37.37 8.5
 -2 9 1 40.84 8.54
 2 9 -1 38.64 8.49
 2 -9 -1 31.71 8.52
 2 9 -1 29.81 8.51
 -2 -9 0 24.77 5
 2 -9 0 20.44 5.03
 -2 9 0 21.5 5.04
 2 9 0 17.43 5
 -2 -9 -1 20.27 4.07
 2 9 1 16.6 4.08
 -2 9 -1 15.8 4.1
 2 -9 1 14.72 4.1
 -2 -9 -2 -0.85 0.58
 -2 9 -2 0.1 0.77
 2 9 2 0.55 0.7
 2 -9 2 -1.15 0.93
 -2 9 -3 12.94 2.58
 -2 -9 -3 9.65 2.5
 2 9 3 9.49 2.5
 2 -9 3 8.85 2.71
 -2 -9 -4 33.6 7.14
 2 -9 4 21.57 7.27
 -2 9 -4 32.61 7.19
 2 9 4 28.93 7.12
 2 -9 5 13.78 4.89
 -2 -9 -5 22.15 4.56
 2 9 5 17 4.51
 -2 9 -5 21.53 4.68
 2 -9 6 27.16 11.5
 -2 -9 -6 49.41 11.23
 -2 9 -6 54.13 11.34
 2 9 7 12.69 4.17
 -2 9 -7 20.46 4.67
 2 -9 7 12.67 5.44
 -2 -9 -7 22.29 4.19
 2 9 8 7.21 1.93
 -2 9 -8 6.15 3.11
 -2 -9 -8 4.96 1.66
 2 -9 8 1.55 4.58
 -2 9 -9 4.16 3.33
 2 9 9 1.91 1.87
 -2 -9 -9 0.25 1.15
 2 9 10 4.14 2.57
 -2 -9 -10 1.05 1.3
 2 -9 11 -0.24 6.09
 2 9 11 6.7 3.67
 2 9 12 10.63 5.24
 -2 9 -12 9.77 4.83
 2 -9 12 23.69 6.8
 -2 -9 -13 5.27 1.99
 2 9 13 4.34 4.64
 -2 9 -13 3.42 3.82
 2 -9 13 4.38 5.55
 -2 9 -14 6.52 4.02
 -2 -9 -14 8.53 2.56
 2 9 14 2.69 5.34
 -2 -9 -15 1.53 1.92
 2 9 15 -6.16 5.22
 -2 9 -15 2.55 3.33
 2 -9 15 8.32 6.36
 -2 9 -16 0.46 3.18
 2 9 16 -2.94 5.14
 -2 -9 -16 0.19 2.05
 -2 9 -17 1.73 3.03
 2 -9 17 -1.14 5.99
 2 9 17 3.18 4.83
 -2 -9 -17 -1.6 2.12
 -2 9 -18 3.32 2.99
 2 9 18 -4.46 4.84
 2 -9 18 2.24 5.91
 -2 -9 -18 0.53 2.38
 -2 9 -19 -2.11 2.89
 2 -9 19 1.08 6.01
 2 9 19 -3.25 4.9
 -2 -9 -19 3.5 2.48
 -2 9 -20 0.13 2.89
 2 9 20 5.2 4.9
 2 -9 20 -0.25 5.85
 -2 -9 -20 -1.35 2.74
 2 9 21 3.39 4.84
 2 -9 21 1.07 5.01
 -2 -9 -21 -1.6 2.85
 2 9 22 1.66 4.54
 -2 9 -22 0.24 2.67
 -2 -9 -22 3.01 2.74
 2 -9 22 0.18 4.24
 2 9 23 -0.45 3.51
 2 -9 23 -1.07 3.4
 -2 9 -23 1.66 2.64
 -2 -9 -23 -0.58 2.62
 -2 -9 -24 4.79 2.8
 2 -9 24 -0.68 3.3
 -2 9 -24 5.15 2.77
 2 -9 25 -0.13 2.81
 -2 -9 -25 -0.47 2.59
 2 -9 26 1.48 2.73
 -2 -9 -26 0.59 2.65
 -2 -9 -28 1.53 2.55
 -2 -9 -29 0.12 2
 2 -10 -33 0.25 4.89
 2 -10 -33 0.17 0.6
 2 -10 -32 7.57 6.23
 2 -10 -32 -0.47 0.57
 2 -10 -31 -0.58 6.45
 2 -10 -31 0.56 0.55
 2 -10 -30 5.57 6.44
 2 -10 -30 0.28 0.5
 2 -10 -29 7.09 6.69
 2 -10 -29 0.25 0.47
 2 -10 -28 0.69 0.51
 2 10 -28 1.11 0.98
 -2 -10 28 1.26 0.82
 2 -10 -28 4.4 6.75
 2 10 -27 2.73 0.97
 2 10 -27 0.25 4.17
 -2 -10 27 0.7 0.86
 2 -10 -26 0.65 0.44
 2 10 -26 -0.44 0.79
 2 10 -26 -2.97 5.02
 -2 -10 26 0.35 0.75
 2 10 -25 0.11 0.77
 2 -10 -25 0.08 0.41
 2 -10 -25 -2.84 5.85
 2 10 -25 1.67 4.57
 -2 -10 25 0.35 0.78
 2 10 -24 -0.62 0.76
 2 -10 -24 0.02 0.41
 2 10 -24 2.28 4.31
 2 -10 -24 -2.63 5.64
 -2 -10 24 -0.38 0.79
 2 10 -23 0.41 0.75
 2 -10 -23 0.22 5.24
 2 10 -23 1.72 3.91
 -2 10 23 0.97 0.51
 -2 -10 23 -0.37 0.79
 2 -10 -22 4.02 1.01
 2 10 -22 4.57 1.19
 2 10 -22 0.93 3.7
 2 -10 -22 3.89 5.03
 -2 10 22 3.06 1.03
 -2 -10 22 4.59 1.2
 2 -10 -21 4.62 1.14
 2 10 -21 5.09 1.29
 2 -10 -21 1.37 4.35
 2 10 -21 -0.76 3
 -2 -10 21 5.68 1.29
 -2 10 21 3.8 1.16
 2 -10 -20 4.45 0.98
 2 -10 -20 3.62 3.49
 -2 10 20 2.6 0.98
 -2 -10 20 4.89 1.11
 2 10 -19 2.16 1.93
 2 10 -19 6.77 1.36
 2 -10 -19 4.89 1.24
 -2 10 19 4.7 1.26
 -2 -10 19 5.57 1.35
 2 -10 -18 3.23 2.04
 2 10 -18 1.58 1.39
 2 10 -18 4 0.87
 2 -10 -18 2.51 0.74
 -2 -10 18 2.83 0.87
 -2 10 18 2.64 0.76
 2 -10 -17 0.23 1.32
 2 10 -17 -0.26 1.11
 2 -10 -17 -0.1 0.31
 2 10 -17 0.43 0.5
 -2 -10 17 -0.24 0.51
 -2 10 17 -0.01 0.34
 -2 10 16 1.13 0.48
 2 -10 -16 1.5 1.15
 2 10 -16 2.34 0.94
 2 -10 -16 1.81 0.48
 2 -10 -15 5.47 1.23
 -2 10 15 4.27 1.23
 2 10 -15 7.19 1.29
 2 10 -15 2.74 1.36
 2 -10 -15 4.94 1.42
 2 -10 -14 15.63 3.83
 -2 10 14 14.75 3.82
 -2 -10 14 17.2 3.84
 2 -10 -14 15.87 3.86
 2 10 -14 12.04 3.86
 2 10 -14 26.57 3.88
 2 -10 -13 13.03 3.34
 -2 10 13 13.92 3.34
 -2 -10 13 13.84 3.35
 2 -10 -13 11.88 3.36
 2 10 -13 21.74 3.39
 2 -10 -12 8.48 2.1
 2 10 -12 11.36 2.1
 -2 -10 12 8.68 2.1
 2 10 -12 7.07 2.12
 2 -10 -12 9.18 2.1
 -2 10 12 7.87 2.09
 2 -10 -11 6.91 1.61
 2 -10 -11 6.33 1.58
 2 10 -11 6.71 1.59
 2 10 -11 5.32 1.6
 -2 -10 11 7.46 1.59
 -2 10 11 6.88 1.58
 -2 10 10 0.5 0.26
 -2 -10 10 1.01 0.3
 2 10 -10 0.1 0.33
 2 10 -10 0.26 0.26
 -2 10 10 -0.09 0.24
 -2 -10 9 1.19 0.39
 2 10 -9 1.17 0.41
 2 10 -9 1.1 0.38
 -2 10 9 2.48 0.48
 2 -10 -9 1.36 0.56
 -2 -10 8 26.6 6.18
 2 -10 -8 26.25 6.17
 2 -10 -8 25.95 6.2
 2 10 -8 25.81 6.18
 -2 10 8 25.77 6.17
 2 10 -8 27.77 6.18
 2 10 -7 41.15 9.32
 -2 10 7 39.8 9.32
 -2 -10 7 41.81 9.32
 2 -10 -7 40.35 9.32
 2 -10 -7 32.74 9.34
 -2 -10 7 37.58 9.32
 2 10 -7 40.77 9.32
 2 10 -6 82.78 19.44
 -2 -10 6 78.6 19.44
 2 -10 -6 79.21 19.44
 -2 10 6 86.25 19.44
 2 -10 -6 71.01 19.45
 2 10 -6 88.26 19.44
 -2 -10 6 91.45 19.44
 2 10 -5 45.56 12.41
 -2 10 5 50.81 12.42
 2 -10 -5 51.15 12.43
 -2 -10 5 60.28 12.41
 -2 -10 5 50.83 12.4
 2 10 -5 57.53 12.41
 2 -10 -4 48.75 11.95
 2 10 -4 50.84 11.92
 -2 -10 4 58.15 11.92
 -2 -10 4 47.79 11.92
 2 10 -4 47.62 11.92
 2 10 -3 3.87 0.94
 -2 -10 3 3.79 0.94
 2 -10 -3 2.58 1.1
 -2 -10 3 4.29 0.94
 2 10 -3 3.64 0.97
 -2 10 2 4.12 1.3
 -2 -10 2 3.13 1.09
 2 10 -2 5.29 1.13
 2 10 -2 5.85 1.09
 2 -10 -2 4.07 1.21
 -2 10 1 12.71 2.71
 2 -10 -1 11.75 2.68
 -2 -10 1 10.87 2.6
 2 10 -1 11.14 2.59
 2 10 -1 9.86 2.62
 2 10 0 56.32 13.83
 2 -10 0 54.33 13.84
 -2 10 0 63.81 13.85
 2 10 0 58.11 13.81
 -2 -10 0 63.13 13.82
 2 10 1 41.1 11.17
 -2 -10 -1 52.84 11.17
 -2 10 -1 55.18 11.2
 2 -10 1 40.86 11.2
 2 -10 2 40.81 12.16
 -2 -10 -2 55.02 12.12
 -2 10 -2 55.12 12.14
 2 10 2 51.4 12.12
 2 -10 3 48.86 15.2
 2 10 3 60.81 15.14
 -2 -10 -3 70.12 15.14
 -2 10 -3 70.82 15.16
 -2 10 -4 17.84 4.18
 2 10 4 16.66 4.08
 -2 -10 -4 18.43 4.09
 2 -10 4 11.76 4.36
 -2 10 -5 0.72 1.36
 -2 -10 -5 0.86 0.91
 2 -10 5 4.13 2.12
 -2 10 -6 2.26 1.82
 -2 -10 -6 -1.58 0.95
 -2 -10 -7 23.64 4.45
 -2 10 -7 21.6 4.94
 2 10 7 14.22 4.41
 2 -10 7 7.74 5.78
 2 10 8 5.39 2.37
 -2 10 -8 14.64 3.69
 -2 -10 -8 9.8 2.26
 2 -10 8 9.7 5.15
 2 10 9 15.18 5.26
 -2 -10 -9 23.85 5.08
 2 -10 9 17.07 7.32
 2 -10 10 3.94 6.23
 -2 -10 -10 5.69 1.81
 -2 10 -10 10.84 4.37
 2 10 10 2.78 2.75
 -2 10 -11 8.52 4.91
 2 -10 11 8.34 6.22
 2 10 11 9.28 3.84
 -2 10 -12 3.02 3.95
 2 10 12 -5.92 4.2
 2 -10 12 2.16 5.81
 -2 10 -13 -0.53 3.66
 -2 -10 -13 1.56 1.46
 2 10 13 -3.72 4.41
 2 -10 13 -3.94 5.95
 -2 10 -14 -0.17 3.57
 -2 -10 -14 0.57 1.6
 2 10 14 1.84 4.72
 2 -10 14 -0.29 5.83
 -2 10 -15 2.25 3.48
 -2 -10 -15 1.19 1.8
 2 10 15 2.17 5.13
 2 -10 15 -8.76 6.18
 -2 -10 -16 8.39 2.66
 2 10 16 8.01 5.41
 -2 10 -16 4.74 3.64
 -2 -10 -17 5.04 2.14
 2 10 17 -1.34 4.93
 -2 10 -17 -1.45 3.17
 -2 -10 -18 -0.2 2.2
 2 10 18 -3.72 4.87
 2 -10 18 8.73 5.92
 -2 10 -18 2.9 3
 -2 -10 -19 1.96 2.43
 2 -10 19 0.27 5.84
 2 10 19 2.54 4.86
 -2 10 -19 -0.27 2.92
 -2 -10 -20 0.96 2.65
 2 10 20 3.25 4.86
 2 -10 20 0.25 5.67
 -2 10 -20 -1.41 2.97
 -2 -10 -21 -1.09 2.62
 2 10 21 -1.95 4.84
 2 -10 21 0.42 4.83
 -2 -10 -22 -0.11 2.54
 2 -10 22 0.7 4.11
 2 10 22 -0.18 4.43
 -2 10 -22 1.44 2.74
 -2 -10 -23 2.9 2.56
 2 -10 23 0.15 3.41
 2 10 23 4.63 3.48
 -2 10 -23 -2.71 2.63
 -2 10 -24 1.51 2.59
 -2 -10 -24 -0.11 2.48
 2 -10 24 0.14 3.09
 -2 -10 -25 2.14 2.48
 2 -10 25 0.77 2.83
 -2 -10 -26 2.71 2.53
 -2 -10 -28 2.03 2.5
 -2 -10 -29 0.34 2.46
 2 -11 -33 0.03 0.6
 2 -11 -33 -0.24 5.36
 2 -11 -32 1.33 5.76
 2 -11 -32 -0.11 0.57
 2 -11 -31 0.84 6.1
 2 -11 -31 -0.22 0.54
 2 -11 -30 -1.14 6.23
 2 -11 -30 0.21 0.49
 2 -11 -29 6.36 6.34
 2 -11 -29 0.03 0.48
 2 11 -28 0.74 0.98
 2 -11 -28 0.27 0.47
 2 -11 -28 1.44 6.3
 -2 -11 28 0.14 0.8
 2 -11 -27 -0.47 0.46
 2 11 -27 0.64 0.88
 -2 -11 27 0.04 0.79
 2 -11 -27 -3.69 6.43
 2 11 -26 -1.03 0.83
 2 11 -26 -2.24 5
 -2 -11 26 0.87 0.79
 2 11 -25 1.46 0.83
 2 -11 -25 0.87 0.48
 2 -11 -25 0.52 5.91
 2 11 -25 -0.62 4.47
 -2 -11 25 0.75 0.82
 2 -11 -24 0.5 0.45
 2 11 -24 0.5 0.79
 2 -11 -24 2.65 5.59
 2 11 -24 3.37 4.15
 -2 -11 24 1.28 0.82
 2 -11 -23 0.46 0.45
 2 11 -23 0.28 0.78
 2 11 -23 -2.21 3.77
 2 -11 -23 -2.64 5.28
 -2 -11 23 1.21 0.84
 2 11 -22 0.91 0.8
 2 -11 -22 0.9 0.48
 2 11 -22 -0.91 3.5
 2 -11 -22 -1.18 4.88
 -2 11 22 0.29 0.51
 -2 -11 22 1.18 0.8
 2 -11 -21 -0.38 0.4
 -2 11 21 -0.15 0.45
 -2 -11 21 0.59 0.7
 2 -11 -20 -0.05 0.36
 2 11 -20 -0.25 0.64
 -2 11 20 0.66 0.42
 -2 -11 20 0.56 0.65
 2 -11 -20 1.07 3.54
 2 11 -19 0.36 1.47
 2 11 -19 0.38 0.59
 2 -11 -19 -0.41 0.33
 -2 11 19 -0.34 0.38
 -2 -11 19 0.29 0.6
 2 -11 -19 -1.93 2.84
 2 11 -18 2.04 1.29
 2 11 -18 1.18 0.61
 2 -11 -18 0.6 0.38
 -2 11 18 0.92 0.43
 -2 -11 18 1.07 0.61
 2 -11 -18 0.35 2.01
 2 -11 -17 1.4 0.43
 -2 11 17 0.6 0.45
 -2 -11 17 1.8 0.61
 2 -11 -17 2.19 1.44
 2 11 -17 1.28 1.1
 2 11 -17 1.19 0.58
 -2 11 16 1.49 0.5
 2 -11 -16 1.24 1.15
 2 11 -16 0.8 0.96
 2 11 -16 2.83 0.62
 2 -11 -16 1.2 0.49
 -2 11 15 1.92 0.51
 2 -11 -15 1.47 0.5
 2 -11 -15 1.93 0.9
 2 11 -15 2.26 0.6
 -2 11 14 1.46 0.46
 2 -11 -14 1.02 0.47
 -2 -11 14 1.74 0.51
 2 11 -14 2.46 0.58
 2 11 -14 0.41 0.67
 2 -11 -14 1.43 0.67
 2 11 -13 0.2 0.51
 2 -11 -13 0.13 0.37
 -2 11 13 -0.43 0.31
 -2 -11 13 0.1 0.37
 2 -11 -13 -0.17 0.46
 2 11 -13 0.8 0.66
 2 11 -12 9.1 1.97
 -2 11 12 6.98 1.95
 2 -11 -12 8.07 1.98
 -2 -11 12 9.44 1.96
 2 -11 -12 8.78 1.96
 2 11 -12 6.74 1.99
 -2 11 11 2.15 0.64
 2 11 -11 2.41 0.66
 2 11 -11 2.71 0.7
 2 -11 -11 2.65 0.64
 2 -11 -11 2.14 0.73
 -2 -11 11 2.47 0.66
 2 11 -10 6.72 1.64
 2 11 -10 6.42 1.62
 -2 11 10 7.37 1.62
 -2 -11 10 6.46 1.63
 -2 -11 9 14.32 3.38
 2 11 -9 11.14 3.38
 2 11 -9 14.48 3.38
 -2 11 9 17.3 3.38
 2 -11 -8 9.96 2.18
 -2 -11 8 8.93 2.18
 2 -11 -8 8.64 2.23
 2 11 -8 9.66 2.18
 -2 11 8 9.39 2.18
 2 11 -8 7.97 2.18
 -2 -11 7 2.16 0.52
 2 -11 -7 2.17 0.5
 2 -11 -7 2 0.67
 -2 11 7 2.25 0.51
 2 11 -7 1.97 0.52
 -2 -11 7 2 0.52
 2 11 -7 1.34 0.52
 -2 -11 6 2.42 0.55
 2 11 -6 2.05 0.55
 -2 -11 6 2.19 0.55
 2 -11 -6 2.27 0.74
 2 11 -6 2.04 0.55
 -2 11 6 1.92 0.58
 2 -11 -6 2.19 0.54
 -2 -11 5 1.03 0.4
 2 -11 -5 1.41 0.66
 2 11 -5 1.29 0.39
 -2 11 5 1.58 0.54
 2 11 -5 2.1 0.39
 -2 -11 5 1.13 0.38
 2 11 -4 12.66 2.61
 2 11 -4 9.92 2.6
 -2 -11 4 10.86 2.6
 -2 -11 4 11.57 2.6
 2 -11 -4 9.98 2.67
 2 11 -3 42.62 10.71
 -2 -11 3 49.51 10.71
 2 11 -3 46.44 10.71
 -2 -11 3 43.64 10.71
 2 -11 -3 45.05 10.74
 -2 11 2 4.33 1.23
 -2 -11 2 3.9 1
 2 11 -2 4.33 1.05
 2 11 -2 4.49 1
 2 -11 -2 2.92 1.15
 -2 11 1 54.38 12.19
 2 11 -1 48.66 12.16
 2 11 -1 53.55 12.15
 2 -11 -1 48.77 12.18
 -2 -11 1 51.81 12.15
 -2 11 0 25.12 5.9
 2 -11 0 19.97 5.9
 2 11 0 21.62 5.87
 2 11 0 26.17 5.85
 -2 -11 0 26.69 5.86
 -2 11 -1 0.81 0.83
 2 -11 1 0.6 0.95
 2 11 1 1.48 0.64
 -2 -11 -1 2.05 0.55
 2 -11 2 1.79 1.13
 -2 -11 -2 0.04 0.53
 -2 11 -2 -1.31 0.82
 2 11 2 0.62 0.63
 -2 -11 -3 3.82 1.14
 -2 11 -3 6.25 1.43
 2 -11 3 2.71 1.77
 2 11 3 3.84 1.24
 2 -11 4 6.12 2.72
 -2 11 -4 8.68 2.3
 -2 -11 -4 8.59 2.1
 -2 11 -5 -0.79 1.48
 -2 -11 -5 0.45 0.83
 2 -11 5 0.77 2.5
 -2 11 -6 3.48 2.24
 -2 -11 -6 5.3 1.41
 2 11 6 3.86 1.28
 2 -11 6 1.74 3.65
 2 11 7 4.1 1.41
 -2 11 -7 3.75 2.84
 -2 -11 -7 5.8 1.52
 2 11 8 0.58 1.27
 -2 11 -8 -0.26 3.41
 -2 -11 -8 1.55 1.19
 2 -11 9 4.64 5.51
 -2 -11 -9 1.61 1.25
 -2 11 -9 -1.7 3.97
 2 11 9 2.12 1.66
 2 11 10 -0.98 2.34
 -2 11 -10 0.35 4.26
 2 -11 10 6.6 6.39
 -2 11 -11 6.46 4.68
 2 11 11 2.37 3.1
 2 -11 11 3.43 6.63
 -2 11 -12 -2.23 4.06
 -2 -11 -12 3.53 1.5
 2 11 12 1.8 3.82
 -2 11 -13 -1.27 3.75
 -2 -11 -13 -2.37 1.5
 2 11 13 3.11 4.33
 2 -11 13 0.29 5.92
 2 11 14 0.4 4.74
 -2 -11 -14 2.88 1.64
 -2 11 -14 0.34 3.66
 -2 11 -15 2.28 3.65
 -2 -11 -15 -0.81 1.68
 2 -11 15 -2.38 6.26
 2 11 15 -3.41 5.03
 2 11 16 -1.75 4.96
 2 -11 16 3.53 6.39
 -2 11 -16 -4.61 3.36
 -2 -11 -17 2 1.95
 2 11 17 0.87 4.78
 -2 11 -17 -1.31 2.98
 -2 -11 -18 -2.22 2.02
 2 -11 18 7.36 5.92
 2 11 18 -2.35 4.84
 -2 11 -18 -1.11 2.93
 -2 -11 -19 3.39 2.29
 2 -11 19 -0.55 5.85
 -2 11 -19 -3.05 3
 -2 -11 -20 1 2.4
 2 11 20 -6.33 4.86
 2 -11 20 -0.48 5.58
 -2 11 -20 -0.38 2.89
 2 11 21 -3.41 4.79
 2 -11 21 0.2 4.69
 -2 -11 -21 2.8 2.53
 -2 -11 -22 3.58 2.49
 2 -11 22 0.17 3.98
 2 11 22 0.53 4.33
 -2 -11 -23 0.96 2.4
 2 -11 23 2.39 3.44
 2 11 23 0.28 3.31
 -2 11 -23 1.18 2.72
 -2 -11 -24 2.15 2.34
 -2 11 -24 -3.13 2.57
 2 -11 24 -0.13 2.91
 -2 -11 -25 -2.57 2.39
 2 -11 25 0.39 2.83
 -2 -11 -27 -1.08 2.4
 -2 -11 -28 -1.29 2.32
 -2 -11 -29 0.54 2.41
 2 -12 -33 0.03 0.62
 2 -12 -33 -2.64 4.93
 2 -12 -32 0.17 0.56
 2 -12 -32 -2.19 5.27
 2 -12 -31 0.55 0.55
 2 -12 -31 -1.07 5.85
 2 -12 -30 -1.66 6
 2 -12 -30 0.43 0.51
 2 -12 -29 3.94 6.15
 2 -12 -29 0.15 0.48
 2 -12 -28 5.93 6.19
 2 -12 -28 1.23 0.56
 -2 -12 27 1.99 0.89
 2 12 -27 2.02 0.96
 2 -12 -27 1.33 0.62
 -2 -12 26 0.63 0.82
 2 12 -26 0.56 0.84
 2 -12 -25 4.41 5.96
 2 12 -25 -0.61 4.42
 -2 -12 25 0.88 0.8
 2 12 -25 0.22 0.81
 2 -12 -25 0.42 0.44
 2 -12 -24 -1.21 5.74
 2 12 -24 5.71 4.04
 -2 -12 24 -0.36 0.81
 2 12 -24 0.29 0.82
 2 -12 -24 0.47 0.45
 2 -12 -23 -0.22 5.32
 -2 -12 23 1.5 0.91
 2 12 -23 2.25 0.89
 2 -12 -23 1.55 0.58
 2 12 -22 -4.06 3.66
 2 -12 -22 -1.4 5.15
 -2 12 22 2.67 1.2
 -2 -12 22 8.1 1.38
 2 12 -22 7.87 1.39
 2 -12 -22 4.14 1.18
 -2 12 21 5.76 1.59
 -2 -12 21 9.47 1.72
 2 -12 -21 5.97 1.58
 2 12 -20 2.16 2.54
 2 -12 -20 6.17 1.56
 -2 12 20 5.83 1.57
 -2 -12 20 7.85 1.68
 2 12 -20 7.74 1.67
 2 -12 -19 7.13 3.37
 -2 12 19 4.96 1.33
 -2 -12 19 5.75 1.43
 2 12 -19 0.64 1.94
 2 12 -19 7.37 1.44
 2 -12 -19 5.21 1.31
 2 12 -18 0.41 1.32
 2 12 -18 2.62 0.78
 2 -12 -18 -0.19 2.34
 -2 -12 18 2.37 0.79
 -2 12 18 2.35 0.66
 2 -12 -18 2.11 0.62
 2 -12 -17 0.15 0.34
 2 12 -17 -0.77 1.05
 2 -12 -17 0.37 1.44
 2 12 -17 0.23 0.52
 -2 12 17 0.74 0.37
 2 -12 -16 1.69 0.56
 -2 12 16 1.78 0.57
 2 12 -16 2.78 0.68
 2 -12 -16 0.87 1.2
 2 12 -16 2.45 0.99
 2 -12 -15 6.46 1.68
 -2 -12 15 7.47 1.71
 -2 12 15 6.79 1.67
 2 12 -15 8.06 1.71
 2 12 -15 5.21 1.8
 2 -12 -15 7.6 1.85
 2 -12 -14 19.97 4.79
 2 -12 -14 20.83 4.82
 2 12 -14 15.4 4.81
 -2 12 14 19.4 4.78
 -2 -12 14 21.25 4.8
 2 12 -14 25.33 4.81
 2 -12 -13 28.92 7.13
 -2 12 13 30.72 7.12
 2 12 -13 49.27 7.16
 -2 -12 13 30.01 7.13
 2 -12 -13 28.21 7.13
 2 12 -13 21.96 7.14
 2 -12 -12 18.21 4.6
 -2 12 12 18.65 4.58
 2 12 -12 15.15 4.6
 2 -12 -12 20.94 4.59
 -2 -12 12 18.71 4.59
 2 12 -12 26.78 4.61
 2 -12 -11 7.3 1.82
 2 12 -11 8.15 1.78
 -2 12 11 7.92 1.77
 2 12 -11 6.17 1.8
 2 -12 -11 7.33 1.77
 -2 -12 11 7.25 1.78
 2 -12 -10 0.56 0.51
 -2 -12 10 0.68 0.3
 2 12 -10 0.23 0.27
 -2 12 10 0.03 0.23
 2 -12 -10 0.08 0.22
 2 12 -10 0.61 0.36
 -2 -12 9 0.74 0.36
 2 12 -9 0.91 0.38
 2 12 -9 0.99 0.34
 -2 12 9 1.35 0.34
 -2 -12 8 9.17 2.25
 2 12 -8 7.74 2.25
 2 12 -8 9.76 2.25
 -2 12 8 10.73 2.24
 2 12 -7 9.8 2.13
 2 12 -7 8.05 2.13
 -2 12 7 8.66 2.13
 2 -12 -7 8.24 2.19
 -2 -12 7 8.79 2.13
 -2 -12 7 9.11 2.13
 2 -12 -7 9.66 2.12
 2 12 -6 43.07 9.94
 -2 12 6 41.89 9.94
 -2 -12 6 38.77 9.94
 2 -12 -6 44.23 9.93
 2 -12 -6 41.49 9.97
 2 12 -6 41.73 9.94
 -2 -12 6 44.72 9.94
 -2 12 5 47.31 13.49
 2 12 -5 55.29 13.48
 -2 -12 5 53.01 13.48
 2 -12 -5 53.98 13.51
 2 12 -5 57.59 13.48
 -2 -12 5 97.21 13.5
 2 12 -4 76.56 18.89
 -2 12 4 81.15 18.91
 -2 -12 4 80.07 18.89
 2 12 -4 83.66 18.89
 -2 -12 4 82.39 18.89
 2 -12 -4 77.1 18.91
 -2 -12 3 3.72 0.87
 2 12 -3 3.77 0.87
 2 -12 -3 2.78 1.04
 2 12 -3 3.94 0.89
 -2 -12 3 3.21 0.86
 2 -12 -2 0.54 0.62
 2 12 -2 0.52 0.22
 -2 -12 2 0.77 0.24
 -2 -12 2 0.4 0.22
 2 12 -2 -0.03 0.37
 2 -12 -1 28.36 7.31
 -2 12 1 31.95 7.32
 2 12 -1 27.29 7.28
 -2 -12 1 31.3 7.27
 2 12 -1 32.72 7.26
 -2 12 0 21.73 6.39
 2 -12 0 19.87 6.39
 2 12 0 31.31 6.33
 2 12 0 22.58 6.35
 -2 -12 0 26.9 6.34
 -2 12 -1 66.98 15
 -2 -12 -1 67.26 14.97
 2 12 1 66.13 14.96
 2 12 1 56.78 14.98
 2 -12 1 52.61 15.02
 -2 -12 -2 53.7 11.73
 2 -12 2 38.54 11.82
 2 12 2 45.54 11.74
 -2 12 -2 56.4 11.77
 2 -12 3 46.17 15.2
 2 12 3 63.91 15.1
 -2 12 -3 61.66 15.13
 -2 -12 -3 71.16 15.1
 -2 12 -4 48.36 11.73
 -2 -12 -4 54.28 11.66
 2 -12 4 28.51 11.87
 -2 -12 -5 0.03 0.79
 -2 12 -5 2.25 1.59
 2 -12 6 8.84 3.92
 -2 12 -6 3.63 2.43
 2 12 6 4.53 1.44
 -2 -12 -6 5.65 1.56
 -2 12 -7 21.59 5.67
 -2 -12 -7 22.09 5.07
 2 -12 7 4.59 6.83
 2 12 7 20.96 5.02
 -2 12 -8 33.96 6.35
 -2 -12 -8 26.25 5.28
 2 -12 8 9.24 7.19
 2 12 8 17.32 5.25
 -2 -12 -9 26.44 6.16
 -2 12 -9 33.56 7.36
 2 12 9 25.49 6.28
 2 -12 10 12.37 7.37
 -2 12 -10 12.97 5.65
 2 12 10 14.37 4.02
 -2 12 -11 18.49 5.84
 -2 -12 -11 14.98 3.73
 2 12 11 14.88 4.47
 2 -12 11 0.83 7.4
 -2 12 -12 -7.11 4.14
 -2 -12 -12 -0.47 1.21
 2 12 12 2.85 3.56
 2 -12 12 -6.38 6.11
 -2 12 -13 0.37 3.88
 -2 -12 -13 -0.28 1.3
 2 12 13 -4.14 4.52
 2 -12 13 -8.06 6.18
 -2 12 -14 2.82 3.65
 -2 -12 -14 2.55 1.55
 2 12 14 2.38 4.63
 2 -12 14 -1.21 6.48
 -2 12 -15 -1.49 3.45
 -2 -12 -15 2.57 1.66
 2 12 15 -0.21 4.98
 2 -12 15 4.83 6.6
 -2 -12 -16 7.63 2.29
 2 12 16 7.5 5.24
 2 -12 16 -1.49 6.34
 -2 12 -16 2.8 3.69
 -2 -12 -17 7.14 2.32
 2 12 17 -2.14 4.79
 -2 12 -17 6.89 3.49
 -2 -12 -18 1.73 1.94
 2 12 18 4.17 4.85
 -2 12 -18 -1.11 2.98
 -2 -12 -19 -0.45 2.19
 2 -12 19 0.27 5.97
 2 12 19 4.02 4.81
 -2 12 -19 -4.11 2.97
 -2 -12 -20 2.54 2.35
 2 12 20 3.27 4.8
 -2 12 -20 3.07 3.07
 -2 -12 -21 2.61 2.45
 2 12 21 11.41 4.72
 2 -12 21 0.98 4.76
 -2 12 -21 2.35 2.94
 -2 -12 -22 3.65 2.3
 2 -12 22 -0.51 3.94
 2 12 22 -0.17 4.23
 -2 12 -23 1.54 2.69
 -2 -12 -23 2 2.24
 2 -12 23 -0.29 3.34
 -2 12 -24 -0.23 2.13
 -2 -12 -24 0.61 2.23
 2 -12 24 1.08 3.07
 -2 -12 -25 -0.61 2.25
 2 -12 25 0.78 2.87
 -2 -12 -27 1.33 2.28
 -2 -12 -28 0.31 2.31
 -2 -12 -29 0.31 2.3
 2 -13 -33 0.53 0.65
 2 -13 -33 2.77 4.57
 2 -13 -32 -0.42 0.59
 2 -13 -32 1.35 4.87
 2 -13 -31 0.34 0.55
 2 -13 -31 -3.34 5.62
 2 -13 -30 -0.62 0.52
 2 -13 -30 -5.57 5.64
 2 -13 -29 3.26 5.89
 2 -13 -29 0.26 0.49
 2 -13 -28 0.55 6.03
 2 -13 -28 0.3 0.48
 2 -13 -27 3.57 6.27
 2 13 -27 -0.8 0.87
 2 -13 -27 0.61 0.47
 -2 -13 27 -0.38 0.8
 2 -13 -26 -2.96 6.43
 -2 -13 26 -0.15 0.83
 2 13 -26 0.77 0.84
 -2 -13 25 -0.08 0.82
 2 13 -25 0.27 0.81
 2 -13 -25 -0.02 0.44
 2 -13 -25 -3.11 5.76
 -2 -13 24 0.3 0.84
 2 13 -24 1.27 0.84
 2 -13 -24 0.09 0.45
 2 -13 -24 5.36 5.72
 2 13 -24 1.63 4.11
 -2 -13 23 -0.77 0.86
 2 -13 -23 0.5 0.45
 2 13 -23 0.4 0.82
 2 13 -23 -3.14 3.77
 2 -13 -23 1.35 5.44
 -2 -13 22 1.47 0.82
 2 -13 -22 0.28 0.46
 -2 13 21 0.44 0.48
 -2 -13 21 0.86 0.78
 2 -13 -21 0.04 0.45
 2 -13 -21 -0.72 4.55
 -2 -13 20 -0.07 0.68
 -2 13 20 0.04 0.43
 2 13 -20 -0.72 0.69
 2 -13 -20 0.02 0.39
 2 -13 -20 2.19 3.79
 2 13 -20 -0.28 1.99
 2 13 -19 0.4 0.63
 2 13 -19 -0.44 1.5
 2 -13 -19 0.52 0.37
 -2 13 19 0.18 0.41
 -2 -13 19 0.09 0.63
 2 -13 -18 2.29 2.45
 -2 -13 18 0.85 0.58
 2 -13 -18 0.23 0.36
 2 13 -18 0.88 1.27
 2 13 -18 0.68 0.58
 -2 13 18 -0.42 0.37
 2 -13 -17 -0.11 0.38
 2 13 -17 1.11 0.56
 -2 13 17 0.84 0.4
 2 -13 -16 -0.08 0.37
 2 -13 -16 1.06 1.18
 2 13 -16 -0.09 0.9
 2 13 -16 1.06 0.49
 -2 13 16 0.31 0.36
 -2 13 15 -0.12 0.33
 2 -13 -15 -0.71 0.88
 2 13 -15 0.04 0.71
 2 -13 -15 -0.24 0.38
 -2 -13 14 0.58 0.39
 2 -13 -14 -0.16 0.37
 -2 13 14 -0.24 0.31
 2 -13 -14 0.72 0.58
 2 13 -14 0.09 0.57
 2 13 -14 0.11 0.44
 -2 -13 13 0.17 0.37
 2 -13 -13 0.34 0.41
 -2 13 13 0.24 0.31
 2 13 -13 0.24 0.52
 2 13 -13 0.59 0.51
 2 -13 -13 -0.36 0.43
 2 13 -12 -0.74 0.48
 2 13 -12 0.09 0.53
 2 -13 -12 0.38 0.36
 -2 13 12 -0.23 0.31
 -2 -13 12 0.08 0.37
 2 -13 -12 0.23 0.51
 2 -13 -11 0.41 0.54
 -2 -13 11 -0.49 0.34
 2 13 -11 0.58 0.34
 2 13 -11 -0.34 0.41
 2 -13 -11 -0.23 0.26
 2 -13 -10 0.18 0.53
 -2 13 10 -0.21 0.23
 2 13 -10 -0.22 0.28
 2 13 -10 -0.06 0.36
 2 -13 -10 0.17 0.22
 -2 -13 10 -0.41 0.29
 2 13 -9 1.67 0.38
 -2 13 9 1.1 0.34
 2 13 -9 0.87 0.4
 -2 -13 9 0.98 0.38
 -2 13 8 1.84 0.42
 2 13 -8 0.87 0.45
 -2 -13 8 1.73 0.46
 2 13 -8 1.95 0.46
 -2 13 7 1.41 0.39
 2 13 -7 1.04 0.39
 2 -13 -7 1.51 0.37
 2 -13 -7 1.08 0.68
 -2 -13 7 1.44 0.39
 2 13 -7 0.99 0.38
 -2 -13 7 1.6 0.38
 -2 13 6 2.89 0.63
 2 13 -6 2.18 0.56
 2 -13 -6 2.5 0.83
 -2 -13 6 1.94 0.57
 2 -13 -6 2.22 0.56
 2 13 -6 2.39 0.57
 -2 -13 6 2.1 0.56
 2 13 -5 5.98 1.37
 -2 13 5 5.24 1.44
 -2 -13 5 6.51 1.37
 2 13 -5 5.76 1.37
 2 -13 -5 5.39 1.5
 -2 -13 5 5.03 1.37
 -2 -13 4 0.56 0.31
 -2 -13 4 0.91 0.31
 -2 13 4 1.22 0.66
 2 -13 -4 2.05 0.63
 2 13 -4 1.04 0.34
 2 13 -4 1.57 0.31
 2 13 -3 11.62 2.9
 -2 13 3 14.02 3
 2 -13 -3 11.81 2.96
 2 13 -3 12.14 2.89
 -2 -13 3 12.34 2.89
 -2 -13 3 12.61 2.89
 2 13 -2 5.77 1.38
 -2 -13 2 6.17 1.35
 2 13 -2 6.14 1.35
 -2 -13 2 4.79 1.35
 2 -13 -2 5.46 1.5
 -2 -13 1 0.28 0.24
 2 13 -1 0.62 0.22
 2 13 -1 -0.19 0.4
 2 13 0 0.82 0.47
 -2 -13 0 0.31 0.27
 2 -13 0 0.07 0.85
 2 13 0 -0.29 0.21
 -2 13 0 -0.44 0.67
 2 13 1 0.77 0.53
 2 -13 1 0.25 1.23
 -2 -13 -1 0.26 0.37
 2 13 1 0.15 0.23
 2 -13 2 3.64 2.24
 -2 13 -2 6.53 1.95
 2 13 2 7.01 1.81
 -2 -13 -2 8.04 1.77
 -2 -13 -3 0.88 0.59
 -2 13 -3 0.14 1.07
 2 -13 3 2.17 1.89
 -2 -13 -4 0.44 0.66
 -2 13 -4 0.59 1.34
 2 -13 4 3.31 2.38
 -2 -13 -5 2.17 0.86
 -2 13 -5 -0.07 1.83
 2 13 5 0.87 0.8
 2 -13 5 1.76 3.49
 -2 13 -6 4.48 2.35
 -2 -13 -6 2.42 1.15
 2 13 6 2.58 0.98
 2 -13 6 -0.52 4.31
 -2 13 -7 2.19 3.13
 -2 -13 -7 -1.35 1.07
 2 13 7 0.16 0.9
 2 -13 7 0.6 4.99
 2 -13 8 5.43 5.73
 -2 -13 -8 -0.36 1.21
 2 13 8 0.36 1.09
 -2 13 -8 5.09 3.76
 -2 13 -9 3.71 4.58
 2 13 9 2.48 1.68
 2 -13 9 6.77 6.6
 2 13 10 -2.3 2.32
 -2 13 -10 -2.53 4.59
 -2 13 -11 3.84 4.65
 -2 -13 -11 3.77 1.59
 2 13 11 4.63 2.97
 2 -13 11 2.6 6.98
 -2 13 -12 7.6 4.2
 -2 -13 -12 -1.14 1.27
 2 13 12 0.41 3.51
 2 -13 12 1.2 6.19
 -2 13 -13 -3.64 4.02
 -2 -13 -13 -0.88 1.34
 2 13 13 -7.96 4.15
 2 -13 13 -4.31 6.19
 -2 13 -14 4.15 3.81
 -2 -13 -14 -0.82 1.36
 2 13 14 3.5 4.57
 2 -13 14 2.78 6.56
 -2 13 -15 0.34 3.75
 -2 -13 -15 -1.96 1.54
 2 13 15 -6.38 4.9
 2 -13 15 -5.22 6.62
 -2 -13 -16 -0.83 1.58
 2 13 16 -3.78 4.69
 -2 13 -16 1.42 3.41
 -2 -13 -17 0.97 1.61
 2 -13 17 2.67 6.2
 2 13 17 -0.42 4.59
 -2 13 -17 1.78 3.11
 -2 -13 -18 2.09 1.81
 2 13 18 -0.81 4.66
 -2 13 -18 1.4 3
 -2 -13 -19 0.08 2.07
 2 13 19 -1.56 4.62
 2 -13 19 0.27 5.95
 -2 13 -19 0.8 2.96
 -2 -13 -20 2.47 2.24
 2 -13 20 -0.68 5.39
 2 13 20 -2.24 4.49
 -2 13 -20 3.58 2.97
 -2 -13 -21 -0.09 2.17
 2 -13 21 -0.38 4.4
 2 13 21 1.07 4.42
 -2 13 -21 1.12 2.95
 -2 -13 -22 -1.86 2.21
 2 -13 22 0.33 3.76
 2 13 22 -0.5 4.07
 2 -13 23 0.72 3.37
 -2 -13 -23 -0.09 2.09
 2 -13 24 1.08 3.03
 -2 -13 -24 0.57 2.1
 2 -13 25 -4.53 2.91
 -2 -13 -25 0.29 2.19
 -2 -13 -27 -0.1 2.14
 -2 -13 -28 1.64 2.17
 -2 -13 -29 0.39 2.13
 -2 -13 -30 -0.1 1.73
 2 -14 -32 1.03 4.5
 2 -14 -32 0.25 0.58
 2 -14 -31 -3.88 5.01
 2 -14 -31 0.12 0.54
 2 -14 -30 7.07 5.57
 2 -14 -30 0.34 0.53
 2 -14 -29 3.12 5.68
 2 -14 -29 0.67 0.52
 2 -14 -28 4.25 5.87
 2 -14 -28 0.41 0.49
 2 14 -27 1.84 0.94
 2 -14 -27 2.4 6.12
 -2 -14 27 1.59 0.89
 2 -14 -27 0.1 0.52
 2 14 -26 0.51 0.87
 2 -14 -26 0.26 6.01
 2 -14 -26 0.48 0.47
 -2 -14 26 -0.08 0.85
 -2 -14 25 -0.27 0.83
 2 14 -25 0.23 0.86
 -2 -14 24 -0.8 0.87
 2 -14 -24 0.02 0.46
 2 14 -24 -0.23 0.84
 2 14 -24 2.85 3.91
 2 -14 -24 0.49 5.68
 -2 -14 23 1.85 0.94
 2 -14 -23 1.38 0.59
 2 14 -23 1.36 0.91
 2 -14 -23 2.94 5.48
 2 14 -23 -0.16 3.62
 2 -14 -22 2.27 0.74
 -2 -14 22 2.53 1.02
 2 -14 -22 4.72 5.23
 -2 14 21 4.9 1.63
 -2 -14 21 9.22 1.77
 2 -14 -21 6.69 1.62
 2 14 -21 7.81 1.75
 2 14 -21 2.32 3.23
 2 -14 -21 0.18 4.9
 -2 -14 20 6.67 1.32
 -2 14 20 3.48 1.18
 2 -14 -20 -1.27 4.04
 2 14 -20 -2.87 2.31
 2 -14 -20 4.56 1.17
 2 14 -20 6.53 1.32
 2 14 -19 1.89 1.66
 -2 -14 19 3.47 0.93
 2 14 -19 2.96 0.93
 2 -14 -19 0.82 3.28
 2 -14 -19 3.17 0.77
 -2 14 19 1.96 0.77
 2 14 -18 -0.18 1.28
 2 14 -18 2.59 0.7
 2 -14 -18 0.56 2.65
 -2 14 18 1.52 0.54
 2 -14 -18 1.24 0.53
 -2 14 17 -0.35 0.39
 2 14 -17 -0.08 0.55
 2 -14 -17 -0.85 1.76
 2 14 -17 -0.77 1.08
 2 -14 -17 -0.25 0.39
 2 -14 -16 1.39 0.54
 -2 14 16 1.9 0.51
 2 14 -16 1.25 0.61
 2 -14 -16 -0.7 1.24
 2 14 -16 -0.09 0.99
 -2 -14 16 2.32 0.63
 2 -14 -15 3.98 1.05
 2 14 -15 5.6 1.08
 -2 14 15 3.87 1.03
 -2 -14 15 3.91 1.07
 2 14 -15 2.21 1.22
 2 -14 -15 3.35 1.32
 2 -14 -14 17.07 4.21
 -2 14 14 17.02 4.19
 2 14 -14 20.16 4.21
 -2 -14 14 18.31 4.21
 2 -14 -14 21.36 4.24
 2 14 -14 13.52 4.23
 2 -14 -13 22.54 5.78
 -2 14 13 23.02 5.76
 -2 -14 13 25.05 5.78
 2 -14 -13 28.3 5.78
 2 14 -13 17.78 5.79
 2 14 -13 32.52 5.79
 2 -14 -12 29.16 8.14
 -2 -14 12 36.27 8.13
 2 14 -12 24.5 8.13
 2 -14 -12 36.72 8.13
 2 14 -12 50.94 8.16
 2 -14 -11 4.75 1.21
 -2 -14 11 5.15 1.13
 2 -14 -11 4.66 1.1
 2 14 -11 3.88 1.14
 2 14 -11 4.05 1.13
 2 -14 -10 1.78 0.83
 -2 -14 10 2.95 0.7
 2 -14 -10 2.93 0.66
 2 14 -10 2.69 0.73
 -2 14 10 2.35 0.66
 2 14 -10 2.45 0.69
 2 14 -9 -0.36 0.25
 -2 14 9 0.19 0.18
 2 -14 -9 0.08 0.2
 -2 -14 9 0.03 0.27
 2 14 -9 -0.14 0.31
 2 14 -8 7.21 1.71
 2 14 -8 7.94 1.71
 -2 14 8 6.63 1.7
 -2 -14 8 7.37 1.71
 -2 14 7 19.84 4.77
 2 14 -7 20.85 4.77
 2 14 -7 21.12 4.77
 -2 -14 7 19.57 4.77
 2 14 -6 38.94 8.59
 -2 14 6 36.45 8.6
 -2 -14 6 35.3 8.59
 2 -14 -6 38.8 8.63
 -2 -14 6 37.08 8.59
 2 14 -6 35.14 8.59
 2 14 -5 56.12 14.22
 2 14 -5 63.66 14.22
 -2 14 5 63.25 14.24
 -2 -14 5 59.97 14.22
 -2 -14 5 62.27 14.22
 2 -14 -5 61.55 14.25
 -2 -14 4 55.4 11.29
 2 14 -4 45.84 11.29
 2 -14 -4 47.35 11.31
 2 14 -4 46.49 11.29
 -2 14 4 51.67 11.32
 -2 -14 4 45.62 11.29
 -2 14 3 9.34 2.21
 2 14 -3 7.96 2.1
 -2 -14 3 9.5 2.09
 2 -14 -3 7.75 2.18
 -2 -14 3 8.13 2.09
 2 14 -3 9.53 2.09
 -2 -14 2 5.63 1.24
 2 -14 -2 5.34 1.41
 -2 -14 2 4.49 1.24
 2 14 -2 5.61 1.24
 2 14 -2 5.03 1.27
 -2 -14 1 51.2 11.68
 2 14 -1 42.49 11.69
 2 14 -1 53.24 11.68
 2 -14 -1 45.44 11.73
 -2 14 0 59.44 11.67
 -2 -14 0 54.24 11.62
 2 14 0 43.37 11.63
 2 14 0 47.48 11.62
 2 -14 0 47.6 11.7
 -2 14 -1 92.97 21.9
 -2 -14 -1 95.58 21.87
 2 14 1 103.07 21.86
 2 14 1 75.61 21.87
 2 -14 1 69.72 21.93
 -2 -14 -2 56.42 12.67
 -2 14 -2 56.54 12.72
 2 -14 2 34.39 12.79
 -2 14 -3 16.66 4.28
 2 -14 3 8.24 4.69
 -2 -14 -3 18.35 4.13
 2 14 4 22.63 6.52
 -2 -14 -4 31.47 6.51
 -2 14 -4 27.73 6.68
 -2 -14 -5 4.76 1.32
 -2 14 -5 4.86 2.17
 2 14 5 4.46 1.34
 2 -14 5 4.2 3.82
 -2 14 -6 4.23 2.7
 -2 -14 -6 3.82 1.08
 2 14 6 1.15 0.93
 -2 14 -7 2.9 3.7
 -2 -14 -7 11.2 2.2
 2 14 7 6.36 2.06
 2 -14 7 5.43 5.72
 -2 -14 -8 25.76 5.39
 -2 14 -8 26.71 6.68
 2 -14 8 12.93 8.25
 2 14 8 19.55 5.35
 2 -14 9 2.68 7.73
 -2 14 -9 16.64 6.01
 2 14 9 15.9 3.94
 2 -14 10 1.15 7.12
 -2 -14 -10 5.64 1.98
 -2 14 -10 13.19 5.56
 2 14 10 6.41 2.55
 -2 14 -11 11.66 4.92
 2 14 11 4.07 2.76
 -2 -14 -11 4.41 1.72
 2 -14 11 1.51 6.7
 -2 14 -12 8.54 4.46
 -2 -14 -12 -0.36 1.23
 2 14 12 2.08 3.16
 2 -14 12 8.75 6.6
 2 14 13 3.82 4.24
 -2 -14 -13 1.54 1.39
 -2 14 -13 4.18 4.14
 -2 14 -14 -2.61 4.01
 -2 -14 -14 1.28 1.4
 -2 14 -15 1.38 3.74
 -2 -14 -15 4.06 1.66
 2 14 15 1.01 4.84
 2 -14 15 -3.12 6.83
 -2 14 -16 1.77 3.87
 -2 -14 -16 8.32 2.31
 2 14 16 6.38 5.14
 2 -14 16 9.81 6.81
 -2 -14 -17 3.12 1.81
 2 -14 17 1.49 6.17
 2 14 17 11.21 4.96
 -2 14 -17 3.76 3.24
 -2 -14 -18 1.04 1.68
 2 14 18 6.54 4.62
 -2 14 -18 -1.42 3.06
 -2 -14 -19 0.24 1.9
 2 14 19 -3.61 4.48
 -2 14 -19 -3.62 3.08
 -2 -14 -20 0.49 2.06
 2 -14 20 0.22 5.1
 -2 14 -20 5.14 3.1
 -2 -14 -21 -2.71 2.01
 2 -14 21 -0.19 4.42
 2 14 21 -1.21 4.26
 -2 14 -21 1.61 2.86
 -2 -14 -22 0.87 2.01
 -2 14 -22 -0.61 2.77
 2 -14 22 -0.16 3.62
 -2 -14 -23 2.29 2.05
 2 -14 23 -0.14 3.17
 -2 -14 -24 -2.59 2.04
 2 -14 24 -0.13 2.96
 2 -14 25 0.39 2.8
 -2 -14 -26 -2.16 2.06
 -2 -14 -27 -2.25 2.06
 -2 -14 -28 -2.16 2.08
 -2 -14 -29 2.61 2.13
 -2 -14 -30 -0.09 1.99
 2 -15 -32 0.1 0.61
 2 -15 -32 -0.55 3.98
 2 -15 -31 0.06 0.56
 2 -15 -31 0.62 4.44
 2 -15 -30 -0.17 0.52
 2 -15 -30 1.17 4.96
 2 -15 -29 -0.8 0.57
 2 -15 -29 -2.47 5.33
 2 -15 -28 0.03 0.5
 2 -15 -28 -4.05 5.67
 2 -15 -27 0.23 0.51
 2 -15 -27 -2.06 5.92
 -2 -15 27 1.71 0.88
 2 -15 -26 1.03 0.53
 -2 -15 26 1.55 0.92
 2 15 -26 0.04 0.89
 -2 -15 25 -0.4 0.86
 2 15 -25 0.8 0.85
 2 15 -24 3.97 1.05
 2 -15 -24 1.37 0.7
 -2 -15 24 2.47 1.04
 2 -15 -23 1 0.5
 -2 -15 23 -0.5 0.9
 -2 -15 22 0.75 0.85
 2 -15 -22 0.47 0.48
 -2 15 21 0.32 0.53
 2 15 -21 -0.54 0.84
 2 -15 -21 1.67 4.75
 2 15 -21 2.3 2.75
 -2 -15 21 1.12 0.83
 2 -15 -21 1.21 0.49
 -2 15 20 0.53 0.46
 2 15 -20 0.34 0.73
 2 15 -20 -0.57 2.06
 -2 -15 20 -0.07 0.75
 2 -15 -20 -0.36 0.44
 2 15 -19 -0.87 1.56
 -2 15 19 1.1 0.58
 2 15 -19 2.49 0.76
 2 -15 -19 -0.42 3.32
 -2 -15 19 1.92 0.73
 2 -15 -19 1.63 0.58
 -2 15 18 2.05 0.73
 2 15 -18 3.17 0.85
 2 15 -18 0.65 1.32
 2 -15 -18 3.16 0.75
 2 -15 -17 3.41 0.94
 -2 15 17 3.49 0.92
 2 15 -17 0.93 1.35
 2 -15 -17 2.76 2.08
 2 15 -17 4.29 1
 2 -15 -16 3.14 0.8
 -2 15 16 2.06 0.76
 -2 -15 16 3.18 0.84
 2 15 -16 1.92 1.13
 2 -15 -16 1.88 1.43
 2 15 -16 3.72 0.84
 2 -15 -15 2.34 0.83
 -2 15 15 3.41 0.78
 -2 -15 15 3.01 0.83
 2 -15 -15 2.8 1.16
 2 15 -15 2.37 1.02
 2 15 -15 2.94 0.83
 2 -15 -14 1.36 0.46
 -2 15 14 0.04 0.33
 -2 -15 14 0.44 0.42
 2 -15 -14 0.34 0.62
 2 15 -14 0.18 0.61
 2 15 -14 0.29 0.42
 2 -15 -13 0.25 0.48
 -2 -15 13 0.18 0.37
 -2 15 13 0.3 0.29
 2 15 -13 0.13 0.45
 2 15 -13 0.07 0.5
 2 -15 -13 0.95 0.47
 2 -15 -12 4.43 1.5
 -2 -15 12 5.96 1.45
 2 -15 -12 6.28 1.44
 2 15 -12 3.86 1.49
 2 -15 -11 9.79 2.32
 -2 -15 11 9.15 2.34
 2 -15 -11 8.56 2.39
 2 15 -11 11.54 2.35
 -2 15 10 7.94 1.87
 2 -15 -10 5.23 1.94
 -2 -15 10 7.42 1.89
 2 15 -10 8.78 1.88
 2 15 -10 6.74 1.9
 2 -15 -10 8.52 1.87
 2 -15 -9 4.13 1.52
 2 -15 -9 5.82 1.41
 -2 -15 9 6.39 1.43
 2 15 -9 5.66 1.45
 -2 15 9 5.93 1.41
 2 15 -9 6.49 1.43
 -2 -15 8 3.11 0.94
 2 -15 -8 2.94 1.12
 2 -15 -8 4.29 0.92
 -2 15 8 3.96 0.92
 2 15 -8 3.86 0.94
 2 15 -8 3.77 0.95
 -2 15 7 3.12 0.81
 2 15 -7 3.14 0.81
 -2 -15 7 3.53 0.81
 2 15 -7 3.25 0.8
 -2 -15 6 0.67 0.29
 -2 15 6 0.35 0.45
 2 15 -6 0.66 0.29
 2 15 -6 0.98 0.28
 -2 -15 6 0.83 0.3
 2 -15 -6 0.3 0.68
 2 15 -5 0.36 0.22
 -2 15 5 0.44 0.53
 -2 -15 5 -0.2 0.2
 -2 -15 5 -0.06 0.21
 2 15 -5 -0.01 0.21
 2 -15 -5 0.38 0.63
 2 -15 -4 11.19 2.95
 -2 -15 4 20.15 2.91
 2 15 -4 10.77 2.88
 2 15 -4 12.19 2.88
 -2 15 4 12.28 2.96
 -2 -15 4 11.16 2.88
 2 15 -3 35.41 8.29
 -2 15 3 39.39 8.35
 2 -15 -3 37.56 8.33
 2 15 -3 35.52 8.29
 -2 -15 3 33.17 8.29
 -2 -15 3 36.26 8.29
 2 -15 -2 4.13 1.35
 2 15 -2 4.91 1.12
 -2 -15 2 4.35 1.12
 2 15 -2 5.11 1.15
 -2 -15 2 4.62 1.12
 -2 15 2 4.66 1.35
 2 15 -1 18.08 4.61
 2 15 -1 19.45 4.6
 2 -15 -1 16.88 4.71
 -2 -15 1 20.6 4.6
 2 -15 0 4.09 2.48
 -2 -15 0 9.49 2.16
 2 15 0 9.15 2.16
 2 15 0 8.97 2.2
 -2 -15 -1 8.53 1.81
 2 15 1 6.43 1.87
 2 -15 1 4.82 2.34
 -2 15 -1 7.07 1.99
 2 15 1 7.42 1.8
 -2 15 -2 3.23 0.98
 2 -15 2 3.35 2.04
 -2 -15 -2 -0.26 0.37
 -2 -15 -3 6.85 1.69
 2 -15 3 5.06 3.14
 -2 15 -3 7.23 2.04
 2 -15 4 5.01 4.55
 -2 -15 -4 13.77 2.79
 2 15 4 8.83 2.85
 -2 15 -4 9.79 3.21
 -2 15 -5 15.03 3.47
 -2 -15 -5 11.83 2.76
 2 15 5 10.3 2.77
 2 -15 5 5.92 5.24
 -2 15 -6 24.63 5.83
 2 15 6 19.02 5.19
 -2 -15 -6 25.89 5.22
 2 -15 6 6.25 7.21
 -2 15 -7 1.28 3.83
 -2 -15 -7 8.31 1.88
 2 15 7 5.43 1.79
 2 -15 7 8.07 6.44
 2 15 8 0.52 1.1
 -2 15 -8 5.63 4.36
 -2 15 -9 8.28 5.09
 2 15 9 1.13 1.46
 2 15 10 0.83 2.07
 -2 15 -10 9.62 5.42
 2 -15 10 -4.88 7.55
 -2 -15 -10 -0.86 1.49
 2 15 11 1.46 2.52
 -2 15 -11 8.05 5.08
 -2 -15 -11 5.84 1.72
 2 -15 11 0.32 6.86
 -2 -15 -12 6.57 1.86
 -2 15 -12 -0.66 4.72
 2 -15 12 3.57 6.77
 2 15 12 4.25 3.38
 -2 -15 -13 4.27 1.54
 -2 15 -13 -0.62 4.39
 2 -15 13 -1.63 6.62
 2 15 13 -1.71 4.16
 -2 -15 -14 6.31 1.85
 -2 15 -14 1.16 4.18
 2 -15 14 3.55 7.15
 2 15 14 -0.56 4.69
 -2 -15 -15 1.46 1.43
 -2 15 -15 -1.61 3.76
 2 15 15 -1.98 4.7
 -2 -15 -16 -1.72 1.48
 -2 15 -16 0.83 3.54
 2 -15 16 -0.93 6.27
 2 15 16 -2.62 4.62
 2 15 17 -0.4 4.53
 -2 15 -17 1.54 3.2
 -2 15 -18 4.9 3.26
 2 -15 18 1.14 6.11
 2 15 18 8.86 4.58
 -2 -15 -18 2.29 1.81
 -2 15 -19 -0.41 3.08
 2 15 19 -1.29 4.5
 -2 -15 -19 -0.73 1.77
 -2 15 -20 1.29 2.97
 2 15 20 0.18 4.39
 2 -15 20 -0.21 4.95
 -2 -15 -20 -0.98 1.92
 2 15 21 -3.68 4.16
 -2 -15 -21 -0.63 1.86
 -2 15 -21 -1.12 2.96
 2 -15 21 -0.18 4.33
 -2 -15 -22 2.81 1.97
 -2 15 -22 3.03 2.84
 2 -15 22 -0.16 3.66
 -2 -15 -23 1.97 1.88
 2 -15 23 1 3.24
 -2 -15 -24 -1.41 1.86
 2 -15 24 0.27 2.97
 -2 -15 -26 0.08 1.84
 -2 -15 -27 1.34 1.81
 -2 -15 -28 0.08 1.78
 -2 -15 -29 0.51 1.89
 -2 -15 -30 0.85 1.91
 2 -16 -32 -0.24 0.63
 2 -16 -32 2.96 3.65
 2 -16 -31 0.71 0.6
 2 -16 -31 0.92 4.02
 2 -16 -30 0.58 0.57
 2 -16 -30 -1.43 4.34
 2 -16 -29 0.41 0.53
 2 -16 -29 2.32 5.1
 2 -16 -28 0.75 0.55
 2 -16 -28 0.24 5.41
 2 -16 -27 0.46 0.52
 2 -16 -27 -2.94 5.6
 -2 -16 26 1.26 0.9
 2 -16 -26 1.49 5.79
 2 -16 -26 0.15 0.5
 2 16 -26 -0.04 0.91
 2 16 -25 -0.38 4.17
 -2 -16 25 -0.04 0.87
 2 -16 -25 2.46 5.88
 2 16 -25 0.41 0.91
 2 -16 -25 0.52 0.5
 2 16 -24 0.96 0.86
 -2 -16 24 -0.8 0.89
 2 16 -24 1.56 3.83
 -2 -16 23 -0.79 0.89
 2 -16 -23 -0.39 0.51
 2 16 -22 1.65 0.91
 -2 -16 22 2.26 0.94
 2 16 -22 0.57 3.32
 2 -16 -22 -3.14 5.38
 2 -16 -22 0.88 0.56
 2 16 -21 4.38 1.17
 2 -16 -21 3.13 0.95
 -2 -16 21 3.65 1.19
 2 16 -21 -0.48 2.85
 2 -16 -21 -2.45 5
 -2 16 20 2.05 0.82
 2 16 -20 4.81 1.02
 2 -16 -20 2.31 0.82
 -2 -16 20 3.84 1.03
 -2 16 19 0.62 0.46
 2 16 -19 -0.46 0.68
 2 -16 -19 0.59 0.47
 2 16 -19 0.65 1.48
 2 -16 -19 1.69 3.4
 2 16 -18 -0.3 1.24
 -2 16 18 0.1 0.43
 2 -16 -18 0.89 0.47
 2 16 -18 0.84 0.6
 -2 -16 17 0.57 0.59
 2 16 -17 -0.41 1.09
 -2 16 17 0.26 0.44
 2 -16 -17 0.94 0.5
 2 16 -17 1.2 0.56
 -2 -16 16 1.39 0.56
 2 16 -16 0.9 1.03
 2 -16 -16 -0.62 1.33
 -2 16 16 1.08 0.47
 2 -16 -16 0.23 0.53
 2 16 -16 2.11 0.58
 -2 -16 15 4.63 1.02
 2 -16 -15 2.89 1.33
 2 16 -15 1.38 1.2
 -2 16 15 3.59 0.96
 2 16 -15 4.4 1.01
 2 -16 -15 3.72 1.02
 2 16 -14 6.89 2.17
 2 -16 -14 8.26 2.12
 -2 -16 14 9.34 2.11
 -2 16 14 8.42 2.08
 2 16 -14 10.07 2.12
 2 -16 -14 9.22 2.18
 2 -16 -13 7.11 2.06
 -2 -16 13 8 2.03
 2 16 -13 11.63 2.05
 2 16 -13 4.65 2.05
 2 -16 -13 10.6 2.04
 2 -16 -12 27.81 7.54
 -2 -16 12 34.2 7.53
 2 16 -12 24.93 7.54
 2 -16 -12 29.61 7.52
 -2 -16 11 14.78 2.95
 2 -16 -11 12.62 2.93
 2 16 -11 13.02 2.95
 2 16 -11 10.36 2.96
 2 -16 -11 9.14 2.98
 -2 -16 10 0.04 0.33
 2 -16 -10 0.15 0.23
 2 -16 -10 -0.37 0.61
 2 16 -10 0.11 0.41
 -2 16 10 0.83 0.24
 2 16 -10 0.51 0.32
 -2 -16 9 -0.08 0.3
 2 -16 -9 0.13 0.19
 2 -16 -9 0.48 0.64
 2 16 -9 0.74 0.37
 -2 16 9 0.24 0.19
 2 16 -9 -0.01 0.27
 -2 16 8 0.86 0.26
 -2 -16 8 0.78 0.31
 2 -16 -8 1.14 0.7
 2 16 -8 0.25 0.3
 2 16 -8 0.68 0.33
 2 -16 -8 0.84 0.26
 2 16 -7 3.78 1.01
 2 16 -7 4.49 1
 -2 16 7 3.71 1.02
 -2 -16 7 4.36 1.01
 -2 16 6 4.6 1.11
 2 16 -6 4.17 1.04
 -2 -16 6 3.95 1.04
 -2 -16 6 5.01 1.04
 2 16 -6 3.93 1.03
 -2 16 5 34.75 7.68
 -2 -16 5 33.74 7.64
 2 -16 -5 34.2 7.68
 2 16 -5 34.29 7.64
 2 16 -5 30.65 7.64
 -2 -16 5 31.11 7.64
 2 -16 -4 10.56 2.57
 -2 -16 4 10.93 2.48
 2 16 -4 9.12 2.48
 -2 16 4 10.36 2.58
 -2 -16 4 11.77 2.48
 2 16 -4 10.33 2.48
 2 -16 -3 10.3 3.04
 -2 16 3 14.06 3.09
 -2 -16 3 12.81 2.96
 2 16 -3 10.82 2.96
 -2 -16 3 12.79 2.96
 2 16 -3 13.63 2.96
 -2 -16 2 -0.08 0.2
 -2 16 2 0.06 0.76
 2 16 -2 -0.11 0.19
 2 16 -2 0.17 0.31
 -2 -16 2 0.2 0.19
 2 16 -1 7.47 2.04
 2 -16 -1 6.62 2.32
 -2 -16 1 8.42 2.01
 2 16 -1 8.68 2.01
 -2 -16 1 8.9 2.01
 -2 -16 0 25.1 5.72
 2 -16 0 17.6 5.91
 2 16 0 25.3 5.72
 2 16 0 21.38 5.74
 2 -16 1 18.21 7.89
 -2 -16 -1 33.53 7.65
 2 -16 2 17.43 6.7
 -2 -16 -2 26.83 6.19
 -2 16 -2 25.88 6.3
 -2 16 -3 6.06 2.19
 2 -16 3 1.68 3.8
 2 16 3 5.18 1.89
 -2 -16 -3 8.85 1.82
 -2 -16 -4 7.41 1.79
 -2 16 -4 7.05 2.4
 2 -16 4 8.7 4.44
 2 16 4 6.61 1.89
 -2 -16 -5 2.66 0.93
 2 16 5 2.03 1.01
 -2 -16 -6 2.61 0.93
 -2 16 -6 2.04 2.98
 2 16 6 0.41 0.91
 -2 16 -7 8.53 4.01
 2 -16 7 -1.82 6.53
 2 16 7 3.06 1.19
 2 -16 8 9.16 7.11
 -2 16 -8 5.06 4.62
 2 16 8 1.74 1.15
 2 16 9 7.35 2.72
 -2 -16 -9 11.99 2.75
 -2 -16 -10 21.74 4.68
 2 16 10 16.57 4.85
 -2 16 -10 9.77 6.97
 2 -16 10 1.29 8.75
 -2 16 -11 9.73 5.38
 2 16 11 2.66 2.77
 -2 -16 -11 8.77 2.11
 -2 16 -12 2.31 4.73
 -2 -16 -12 2.31 1.5
 2 16 12 5.34 2.93
 -2 16 -13 6.76 4.46
 -2 -16 -13 0.56 1.31
 2 16 13 -2.51 4.17
 2 -16 13 -2.35 7
 -2 16 -14 5.84 4.45
 -2 -16 -14 0.47 1.38
 2 16 14 -4.43 4.6
 2 -16 14 3.3 6.79
 -2 16 -15 -0.92 3.82
 -2 -16 -15 1.46 1.43
 2 16 15 -2.91 4.6
 2 -16 15 0.32 6.78
 -2 16 -16 5.78 3.57
 -2 -16 -16 0.7 1.5
 2 16 16 5.89 4.62
 2 -16 16 4.71 6.33
 -2 -16 -17 0.79 1.56
 2 -16 17 2.11 6.18
 2 16 17 -0.39 4.46
 -2 16 -17 2.21 3.3
 -2 -16 -18 0.54 1.61
 2 -16 18 4.49 6.24
 2 16 18 0.56 4.43
 -2 16 -18 6.3 3.28
 -2 -16 -19 0.69 1.74
 2 16 19 -1.6 4.45
 -2 16 -19 3.32 3.22
 -2 -16 -20 1.5 1.88
 2 16 20 6.78 4.41
 -2 16 -20 1.18 3.07
 -2 -16 -21 0.73 1.73
 2 -16 21 -0.18 4.09
 2 16 21 -0.81 4.07
 -2 16 -21 1.26 2.89
 -2 16 -22 -0.37 2.76
 -2 -16 -22 -0.15 1.74
 2 -16 22 0.15 3.44
 -2 16 -23 -0.12 1.93
 2 -16 23 0.14 3.11
 -2 -16 -23 -1.14 1.73
 2 -16 24 0.93 2.93
 -2 -16 -24 0.39 1.7
 -2 -16 -25 0.86 1.77
 -2 -16 -26 2.35 1.82
 -2 -16 -27 -0.55 1.73
 -2 -16 -28 0.48 1.71
 -2 -16 -29 -0.64 1.75
 -2 -16 -30 -0.24 1.81
 2 -17 -31 -0.41 0.63
 2 -17 -31 1.14 3.55
 2 -17 -30 0.72 0.61
 2 -17 -30 -2.18 3.96
 2 -17 -29 -0.28 0.56
 2 -17 -28 -0.15 0.56
 2 -17 -28 5.81 5.13
 2 -17 -27 0.2 0.56
 2 -17 -27 1.61 5.3
 2 -17 -26 -0.08 0.54
 2 17 -26 1.46 0.92
 -2 -17 26 0.91 0.91
 2 -17 -25 1.9 0.69
 -2 -17 25 1.9 1.01
 2 17 -25 1.33 1.01
 -2 -17 24 3.2 1.17
 2 17 -24 0.68 3.75
 -2 -17 23 2.3 1.08
 2 -17 -23 4.72 5.74
 2 -17 -23 2.51 0.8
 -2 -17 22 0.59 0.93
 2 17 -22 0.55 0.93
 2 17 -22 -3.13 3.3
 2 -17 -22 0.21 5.32
 2 -17 -22 1.84 0.61
 -2 -17 21 0.19 0.85
 2 -17 -21 0.77 0.54
 2 17 -21 -0.07 0.84
 2 -17 -21 -4.96 5.11
 2 17 -21 -3.56 2.79
 -2 -17 20 -0.92 0.79
 2 17 -20 -0.53 0.74
 2 -17 -20 -0.51 0.53
 2 17 -20 0.56 2.07
 -2 17 20 0.18 0.5
 -2 17 19 1.01 0.52
 2 17 -19 1.72 0.74
 2 17 -19 -0.07 1.59
 2 -17 -19 1.29 3.66
 2 -17 -19 0.8 0.56
 -2 17 18 3.81 1.12
 2 17 -18 7.01 1.23
 2 17 -18 1.07 1.62
 2 -17 -18 3.99 1.16
 2 -17 -18 2.55 3.2
 2 -17 -17 2.11 2.88
 2 17 -17 7.68 1.64
 -2 17 17 6.17 1.58
 2 -17 -17 5.81 1.62
 2 17 -17 4.38 1.89
 -2 -17 17 7.33 1.65
 2 17 -16 12.55 2.26
 -2 17 16 8.95 2.21
 2 -17 -16 7.67 2.24
 2 17 -16 4.9 2.39
 2 -17 -16 3.61 2.62
 -2 -17 16 10.78 2.26
 2 -17 -15 5.11 1.38
 2 17 -15 6.67 1.35
 -2 17 15 4.73 1.3
 2 -17 -15 3.77 1.6
 2 17 -15 3.6 1.48
 -2 -17 15 6.39 1.36
 2 17 -14 1.67 0.55
 2 17 -14 1.09 0.74
 2 -17 -14 1.98 0.76
 2 -17 -14 1.19 0.65
 -2 -17 14 1.56 0.56
 2 17 -13 0.6 0.44
 2 17 -13 0.82 0.56
 2 -17 -13 0.51 0.47
 2 -17 -13 0.22 0.54
 -2 -17 13 1.55 0.43
 2 -17 -12 6.02 2.31
 2 17 -12 4.9 2.3
 2 -17 -12 11.58 2.28
 -2 -17 12 9.57 2.28
 2 17 -11 12.61 2.51
 2 17 -11 7.92 2.51
 2 -17 -11 11.49 2.47
 -2 -17 11 10.73 2.49
 2 -17 -11 6.76 2.54
 2 17 -10 4.12 1.3
 2 -17 -10 4.7 1.39
 -2 17 10 5.02 1.24
 2 17 -10 6.48 1.28
 2 -17 -10 5.15 1.24
 -2 -17 10 5.45 1.28
 2 -17 -9 19.27 4.67
 -2 -17 9 21.05 4.68
 2 -17 -9 17.42 4.73
 -2 17 9 20.22 4.67
 2 17 -9 20.72 4.68
 2 17 -9 19.29 4.69
 -2 17 8 12.83 3.09
 2 -17 -8 12.68 3.2
 -2 -17 8 13.5 3.1
 2 -17 -8 13.18 3.09
 2 17 -8 14.13 3.1
 2 17 -8 12.18 3.11
 -2 17 7 6.2 1.42
 2 17 -7 5.23 1.42
 -2 -17 7 5.5 1.41
 2 -17 -7 6.69 1.41
 2 -17 -7 6.07 1.59
 2 17 -7 5.62 1.41
 -2 -17 6 0.27 0.24
 2 17 -6 0.57 0.26
 -2 17 6 0.39 0.47
 2 17 -6 0.19 0.24
 2 17 -5 0.61 0.25
 -2 17 5 1.04 0.63
 -2 -17 5 0.36 0.25
 -2 -17 5 0.24 0.26
 2 17 -5 0.2 0.26
 -2 -17 4 36.24 9.33
 -2 17 4 39.52 9.37
 2 17 -4 40.82 9.33
 2 17 -4 41.29 9.33
 -2 -17 4 41.1 9.33
 2 -17 -4 42.1 9.38
 -2 -17 3 63.31 12.3
 2 17 -3 51.09 12.3
 -2 -17 3 49.03 12.3
 -2 17 3 54.7 12.35
 2 17 -3 49.96 12.3
 2 -17 -3 46.47 12.34
 -2 -17 2 36.11 8.34
 2 17 -2 35.03 8.34
 2 17 -2 35.18 8.34
 -2 17 2 41 8.39
 2 -17 -2 33.39 8.43
 -2 -17 2 35.22 8.33
 2 17 -1 23.54 5.86
 2 -17 -1 18.7 6.04
 -2 -17 1 22.86 5.84
 2 17 -1 25.17 5.84
 -2 17 1 27.9 5.92
 -2 -17 1 27.5 5.85
 2 17 0 18.36 4.33
 2 17 0 16.6 4.36
 -2 -17 0 19.46 4.33
 2 -17 0 11.75 4.68
 -2 -17 -1 1.03 0.36
 2 -17 1 0.73 2.25
 -2 17 -2 0.46 1.04
 2 -17 2 -2.4 3.02
 -2 -17 -2 -0.13 0.3
 2 -17 3 16.9 5.67
 2 17 3 16.68 3.92
 -2 17 -3 15.08 4.2
 2 17 3 14.89 3.99
 -2 -17 -3 17.77 3.95
 2 17 4 20.39 5.47
 -2 17 -4 15.45 5.73
 -2 -17 -4 25.32 5.42
 2 -17 4 14.87 7.26
 -2 17 -5 21.96 5.38
 -2 -17 -5 22.34 4.78
 2 -17 5 15.32 7.51
 2 17 5 16.85 4.81
 -2 17 -6 12.24 5.11
 2 17 6 14.93 4.12
 -2 -17 -6 19.71 4.11
 2 -17 6 13.88 7.67
 -2 17 -7 15.38 5.21
 2 17 7 12.44 3.07
 2 -17 7 1.43 8.01
 -2 17 -8 -8.01 4.97
 2 17 8 -0.35 1.05
 -2 17 -9 2.77 5.68
 2 17 9 1.17 1.38
 -2 -17 -9 0.23 1.39
 2 -17 9 7.92 8.21
 2 17 10 7.09 2.75
 -2 17 -10 10.46 6.21
 -2 -17 -10 10.78 2.55
 2 17 11 9.14 3.22
 -2 17 -11 -0.51 5.62
 2 -17 11 4.88 7.64
 -2 -17 -11 11.13 2.72
 -2 17 -12 8.83 6
 2 -17 12 -1.05 7.89
 2 17 12 13.43 4.32
 -2 -17 -12 14.82 3.56
 2 -17 13 7.92 7.85
 -2 -17 -13 11.38 3.32
 -2 17 -14 10.12 4.75
 -2 -17 -14 5.28 1.92
 2 17 14 3.98 4.54
 2 -17 14 -4.37 7.48
 -2 17 -15 5 4.12
 -2 -17 -15 3.11 1.57
 2 17 15 -2.66 4.68
 2 -17 15 -5.9 6.55
 -2 17 -16 -3.34 3.7
 -2 -17 -16 0.95 1.49
 2 17 16 4.4 4.56
 2 -17 16 7.28 6.64
 -2 -17 -17 1.05 1.53
 2 -17 17 -0.61 6.23
 2 17 17 1.5 4.29
 -2 17 -17 1.46 3.38
 -2 -17 -18 1.41 1.67
 2 17 18 2.17 4.25
 2 -17 18 3.57 5.89
 -2 17 -18 2.55 3.34
 -2 -17 -19 1.03 1.7
 2 -17 19 0.24 5.53
 2 17 19 3.79 4.38
 -2 17 -19 -3.1 3.27
 -2 -17 -20 1.62 1.8
 2 17 20 6.38 4.17
 -2 17 -20 0.53 3.19
 -2 -17 -21 -0.72 1.71
 -2 17 -21 1.02 2.97
 2 -17 21 5.15 3.98
 -2 -17 -22 -0.14 1.68
 -2 17 -22 -0.12 2.79
 2 -17 22 0.15 3.37
 2 -17 23 -0.14 3.09
 -2 -17 -23 0.07 1.63
 2 -17 24 -0.13 3.05
 -2 -17 -25 0.07 1.66
 -2 -17 -26 -0.22 1.65
 -2 -17 -27 -0.38 1.62
 -2 -17 -28 1.24 1.69
 -2 -17 -29 -0.78 1.75
 -2 -17 -30 1.67 1.78
 -2 -17 -31 0.89 1.84
 2 -18 -31 -0.85 3.08
 2 -18 -31 -0.36 0.65
 2 -18 -30 -2.99 3.51
 2 -18 -30 1.03 0.68
 2 -18 -29 0.72 4.03
 2 -18 -29 0.07 0.61
 2 -18 -28 -4.43 4.55
 2 -18 -28 0.03 0.6
 2 -18 -27 1.5 4.87
 2 -18 -27 -0.03 0.57
 2 18 -26 0.13 0.93
 2 -18 -26 -3.52 5.11
 -2 -18 26 0.25 0.9
 2 -18 -26 0.06 0.56
 2 18 -25 -0.08 0.91
 2 -18 -25 -3.36 5.27
 -2 -18 25 -0.08 0.91
 2 -18 -25 0.66 0.57
 -2 -18 24 -0.13 0.93
 2 18 -23 1.56 0.92
 2 -18 -23 4.17 5.48
 2 -18 -23 0.19 0.6
 -2 -18 23 0.74 0.93
 2 18 -22 -0.84 0.94
 2 -18 -22 0.39 0.57
 -2 -18 22 0.56 0.89
 2 18 -22 0.7 3.14
 2 18 -21 -0.53 0.86
 2 -18 -21 -0.18 0.57
 -2 -18 21 0.57 0.86
 2 -18 -21 0.96 5.22
 2 18 -21 -1.71 2.8
 2 -18 -20 3.59 4.6
 2 18 -20 0.1 2.16
 2 -18 -20 1.38 0.66
 2 18 -20 1.04 0.84
 -2 18 19 -0.34 0.47
 2 18 -19 -1.34 0.7
 2 -18 -19 -0.59 3.86
 2 -18 -19 0.94 0.56
 2 18 -19 0.75 1.58
 2 18 -18 0.66 1.29
 -2 18 18 -0.43 0.44
 2 18 -18 -1.05 0.66
 2 -18 -18 2.1 3.08
 2 -18 -18 -0.79 0.55
 -2 -18 18 0.53 0.64
 2 18 -17 1.36 1.11
 -2 18 17 -0.19 0.4
 2 18 -17 -0.37 0.54
 2 -18 -17 1.71 2.53
 -2 -18 17 0.42 0.57
 2 -18 -17 -0.28 0.56
 2 -18 -16 -0.12 0.55
 -2 -18 16 -0.66 0.52
 -2 18 16 -0.16 0.35
 2 18 -16 -0.05 0.93
 2 -18 -16 0.87 1.72
 2 18 -16 0.26 0.51
 -2 -18 15 0.74 0.5
 2 18 -15 -0.04 0.8
 2 -18 -15 0.61 1.03
 2 -18 -15 0.2 0.54
 2 18 -15 -0.05 0.48
 -2 -18 14 0.25 0.42
 2 18 -14 -0.5 0.66
 2 -18 -14 -0.03 0.72
 2 18 -14 1.19 0.46
 2 -18 -14 -0.62 0.55
 2 18 -13 0.99 0.57
 2 -18 -13 0.41 0.45
 2 -18 -13 0.04 0.53
 2 -18 -12 0.82 0.68
 2 -18 -12 1.47 0.52
 2 18 -12 1.63 0.64
 -2 -18 12 1.7 0.56
 2 -18 -11 5.11 1.22
 -2 -18 11 5.32 1.25
 2 -18 -11 3.35 1.33
 2 18 -11 7.59 1.28
 2 18 -11 3.04 1.28
 2 -18 -10 1.84 0.44
 -2 -18 10 1.72 0.52
 2 -18 -10 1.46 0.8
 2 18 -10 0.96 0.58
 -2 18 10 1.5 0.44
 2 18 -10 1.78 0.51
 2 -18 -9 0.74 0.25
 -2 -18 9 0.91 0.35
 2 -18 -9 0.35 0.78
 2 18 -9 1.11 0.41
 -2 18 9 0.83 0.25
 2 18 -9 0.16 0.32
 2 18 -8 -0.04 0.32
 2 18 -8 -0.28 0.26
 -2 -18 8 0.39 0.26
 -2 18 8 -0.02 0.21
 2 -18 -8 -0.18 0.19
 2 -18 -8 0.21 0.74
 2 18 -7 0.5 0.33
 -2 18 7 0.55 0.38
 2 18 -7 0.57 0.3
 -2 -18 7 0.91 0.31
 2 -18 -7 1.17 0.76
 2 -18 -7 0.91 0.27
 -2 -18 6 -0.11 0.25
 2 18 -6 0.23 0.26
 -2 18 6 -0.25 0.51
 2 18 -6 -0.08 0.24
 -2 -18 5 5.36 1.31
 -2 18 5 5.83 1.45
 2 18 -5 5.82 1.31
 2 18 -5 5.47 1.31
 -2 -18 5 5.22 1.31
 -2 -18 4 0.24 0.24
 2 18 -4 0.57 0.25
 2 -18 -4 -0.56 0.8
 -2 18 4 0.9 0.81
 2 18 -4 0.02 0.24
 -2 -18 4 0.88 0.26
 -2 -18 3 4.75 0.86
 2 18 -3 2.93 0.8
 -2 18 3 2.41 1.14
 2 -18 -3 3.12 1.28
 2 18 -3 3.24 0.79
 -2 -18 3 2.88 0.79
 -2 18 2 0.06 0.8
 -2 -18 2 0.26 0.23
 2 -18 -2 0.55 1.29
 -2 -18 2 0.04 0.2
 2 18 -2 -0.01 0.21
 2 18 -2 0.33 0.32
 -2 18 1 1.8 0.89
 -2 -18 1 1.79 0.44
 -2 -18 1 1.29 0.45
 2 18 -1 2.07 0.45
 2 18 -1 0.89 0.56
 -2 18 0 6.31 1.63
 -2 -18 0 5.68 1.35
 2 -18 1 2.64 3.06
 -2 -18 -1 3.82 0.94
 2 18 2 0.12 0.63
 2 18 2 1.05 0.34
 -2 -18 -2 1.31 0.4
 -2 -18 -3 0.42 0.38
 2 -18 3 1.87 4.62
 -2 18 -3 -0.12 1.49
 2 18 3 0.18 0.24
 2 18 3 -0.05 0.71
 -2 -18 -4 -0.3 0.5
 -2 18 -4 -1.26 2.08
 2 18 4 0.28 0.88
 -2 -18 -5 0.55 0.64
 2 18 5 1.37 0.93
 -2 18 -6 -1.37 3.47
 2 18 6 -0.62 0.91
 -2 18 -7 1.06 4.38
 2 18 7 0.28 0.9
 2 -18 7 4.74 7.99
 -2 -18 -8 1.16 1.13
 2 18 8 0.45 1.12
 -2 18 -8 4.07 5.55
 2 -18 8 8.46 8.37
 2 18 9 -0.39 1.27
 -2 18 -9 3.96 6.07
 -2 -18 -9 0.22 1.2
 2 -18 9 -2.48 8.49
 -2 18 -10 8.85 6.18
 2 18 10 0.06 1.55
 -2 -18 -10 1.34 1.34
 2 -18 10 -3.63 7.78
 2 18 11 -1.51 2.06
 -2 18 -11 0.54 5.82
 2 -18 11 3.28 7.44
 -2 -18 -11 0.61 1.36
 -2 18 -12 -2.36 5.37
 2 -18 12 0.72 7.47
 2 18 12 3.6 2.84
 -2 -18 -12 2.23 1.57
 -2 18 -13 -4.39 5.13
 2 18 13 0.45 3.61
 -2 -18 -13 -0.31 1.5
 2 -18 13 3.18 7.49
 2 18 14 1.06 4.41
 -2 18 -14 4.44 4.75
 -2 -18 -14 0.37 1.48
 2 -18 14 4.47 7.22
 -2 -18 -15 0.25 1.44
 -2 18 -15 3.82 4.26
 2 18 15 7.41 4.26
 2 -18 15 -4.67 7.03
 2 18 16 -0.37 4.25
 -2 -18 -16 -0.9 1.49
 -2 18 -16 -2.2 3.66
 -2 -18 -17 -0.2 1.51
 2 -18 17 6.9 6.38
 2 18 17 -1.09 4.25
 -2 18 -17 3.02 3.51
 2 18 18 -0.18 4.33
 2 -18 18 6.16 5.97
 -2 18 -18 -2.78 3.42
 -2 -18 -19 -1.44 1.73
 2 18 19 1.16 4.34
 2 -18 19 -0.22 5.06
 -2 18 -19 0.14 3.34
 -2 -18 -20 0.42 1.69
 2 18 20 -5.2 4.09
 -2 18 -20 -1.35 3.12
 -2 -18 -21 -0.21 1.69
 -2 18 -21 -1.29 2.9
 -2 18 -22 -0.62 2.79
 2 -18 22 0.15 3.29
 -2 -18 -22 1.43 1.65
 2 -18 23 -0.14 3.26
 -2 -18 -23 -0.43 1.62
 2 -18 24 0.54 2.89
 -2 -18 -25 0.44 1.66
 -2 -18 -26 0.44 1.66
 -2 -18 -27 -2.45 1.74
 -2 -18 -28 0.53 1.63
 -2 -18 -29 -0.69 1.64
 -2 -18 -30 -0.08 1.68
 -2 -18 -31 -1.98 1.87
 2 -19 -31 0.12 0.73
 2 -19 -31 0.38 2.79
 2 -19 -30 1.19 0.74
 2 -19 -30 2.74 3.06
 2 -19 -29 0.18 0.64
 2 -19 -29 -0.45 3.33
 2 -19 -28 -0.07 0.6
 2 -19 -28 2.22 3.9
 2 -19 -27 0.1 0.6
 2 -19 -27 7.39 4.51
 2 -19 -26 -0.41 0.6
 2 -19 -26 7.49 4.92
 2 -19 -25 1.3 0.78
 2 19 -25 3.02 1.07
 2 -19 -25 0.62 5.03
 -2 -19 25 2.37 1.05
 2 -19 -24 0.81 0.7
 -2 -19 24 2.43 1.01
 2 -19 -24 2.11 5.2
 2 19 -23 1.88 1.13
 -2 -19 23 3.59 1.18
 2 19 -22 0.7 3.22
 2 -19 -22 1.12 0.67
 2 19 -22 0.57 0.92
 2 -19 -22 -3.06 5.42
 -2 -19 22 1.09 0.94
 -2 -19 21 -0.54 0.85
 2 -19 -21 0.78 0.63
 2 19 -21 -0.46 0.85
 2 -19 -21 0.57 5.26
 2 19 -21 -4.11 2.73
 2 -19 -20 0.27 0.61
 2 -19 -20 2.77 4.69
 2 19 -20 0.39 2.16
 2 19 -20 -0.07 0.82
 -2 19 19 1.69 0.68
 2 19 -19 3.29 0.88
 2 -19 -19 1.68 0.76
 2 -19 -18 -1.39 3.39
 -2 -19 18 6.26 1.09
 -2 19 18 2.52 0.95
 2 19 -18 0.79 1.53
 2 19 -18 5.22 1.09
 2 -19 -18 2.58 1.04
 2 -19 -17 7.46 3.08
 2 19 -17 8.33 1.64
 -2 -19 17 7.77 1.63
 2 -19 -17 6.62 1.63
 2 19 -17 2.12 1.86
 -2 19 17 5.4 1.55
 2 19 -16 13.47 2.63
 2 -19 -16 10.02 2.64
 -2 -19 16 10.88 2.64
 2 19 -16 5.51 2.77
 2 19 -15 8.3 1.58
 2 -19 -15 4.74 1.6
 -2 -19 15 7.75 1.58
 2 19 -15 3.49 1.7
 2 -19 -15 1.67 1.83
 2 19 -14 3.89 0.8
 2 -19 -14 3.36 0.86
 -2 -19 14 3.04 0.78
 2 -19 -14 1.65 1.01
 2 19 -13 1.55 0.53
 2 -19 -13 1.62 0.62
 2 -19 -13 1.72 0.56
 2 19 -13 0.31 0.64
 -2 -19 13 1.19 0.51
 -2 -19 12 7.78 1.86
 2 -19 -12 9.08 1.85
 2 19 -12 12.3 1.91
 2 19 -12 4.86 1.89
 2 -19 -12 4.21 1.89
 -2 -19 11 8.5 1.88
 2 -19 -11 7.91 1.86
 2 19 -11 5.51 1.9
 2 19 -11 10.66 1.91
 2 -19 -11 4.99 1.94
 2 19 -10 10.48 3.32
 2 19 -10 15.87 3.31
 -2 19 10 14.33 3.29
 -2 -19 10 14.1 3.31
 2 -19 -10 14.17 3.29
 2 -19 -10 12.53 3.39
 2 -19 -9 22.22 5.85
 2 -19 -9 25.04 5.78
 -2 -19 9 23.14 5.79
 2 19 -9 24.05 5.8
 2 19 -9 26.35 5.79
 -2 19 9 24.53 5.78
 2 19 -8 11.21 2.73
 -2 19 8 12.52 2.72
 -2 -19 8 10.95 2.73
 2 -19 -8 11.5 2.72
 2 -19 -8 10.32 2.85
 2 19 -8 11.34 2.75
 -2 19 7 9.24 2.35
 2 -19 -7 10.57 2.46
 2 19 -7 8.54 2.34
 -2 -19 7 9.84 2.34
 2 -19 -7 10.49 2.33
 2 19 -7 10.38 2.34
 -2 19 6 3.8 0.98
 2 -19 -6 2.91 1.12
 2 19 -6 2.49 0.85
 2 19 -6 3.86 0.85
 -2 -19 6 3.86 0.85
 -2 -19 5 4.96 1.22
 -2 19 5 5.6 1.4
 2 19 -5 4.76 1.22
 2 19 -5 4.84 1.22
 -2 -19 5 5.73 1.23
 -2 -19 4 12.93 3.03
 2 19 -4 13.31 3.03
 -2 19 4 15.11 3.15
 -2 -19 4 13.12 3.03
 2 19 -4 11.79 3.03
 -2 -19 3 31.88 6.46
 -2 19 3 29.38 6.54
 2 19 -3 27 6.46
 -2 -19 3 27.24 6.46
 2 19 -3 25.15 6.46
 2 -19 -3 22.77 6.62
 2 -19 -2 31.35 7.98
 -2 19 2 35.57 7.86
 -2 -19 2 31.14 7.79
 2 19 -2 31.75 7.8
 -2 -19 2 36.39 7.79
 2 19 -2 33.05 7.79
 -2 -19 1 18.88 4.27
 -2 19 1 17.05 4.37
 -2 -19 1 17.52 4.27
 2 -19 -1 19.55 4.74
 2 -19 0 15.41 4.39
 -2 19 0 14.53 3.4
 -2 -19 0 13.71 3.24
 -2 -19 -1 0.44 0.24
 2 19 1 0.4 0.24
 2 19 1 -0.06 0.51
 2 -19 2 -0.91 4.61
 2 19 2 1.48 0.61
 -2 -19 -2 0.25 0.28
 2 19 2 0.18 0.24
 2 -19 3 20.81 7.06
 -2 -19 -3 19.84 4.5
 -2 19 -3 13.98 4.79
 2 19 3 19.61 4.49
 2 19 3 15.44 4.55
 2 19 4 34.14 9.81
 -2 19 -4 25.01 10.02
 2 -19 4 26.39 11.9
 2 19 4 42.87 9.76
 -2 -19 -4 44.07 9.77
 2 -19 5 22.89 9.72
 -2 -19 -5 32.4 6.81
 -2 19 -5 10.39 7.35
 2 19 5 24.82 6.86
 -2 19 -6 18.31 4.89
 2 19 6 11.44 2.93
 2 -19 6 10.63 8.76
 -2 -19 -7 9.77 2.19
 -2 19 -7 2.81 5
 2 19 7 7.13 2.21
 2 -19 7 14.3 9.12
 -2 -19 -8 1.69 1.18
 2 19 8 3.04 1.2
 2 -19 8 -5.15 8.99
 -2 19 -9 3.21 6.41
 2 19 9 -0.54 1.17
 -2 -19 -9 -0.08 1.13
 2 -19 9 -6.45 8.68
 -2 19 -10 5.51 6.48
 2 19 10 9.28 2.5
 -2 -19 -10 8.04 2.37
 2 -19 10 4.98 8.44
 2 19 11 11.45 3.58
 -2 19 -11 5.87 6.91
 2 -19 11 1.9 8.41
 -2 -19 -11 13.65 3.28
 2 19 12 16.96 5.85
 -2 19 -12 3.09 7.9
 2 -19 12 -1.49 9.39
 -2 -19 -12 26.14 5.39
 2 19 13 16.9 4.95
 -2 19 -13 5.2 6.67
 -2 -19 -13 13.87 3.51
 2 -19 13 -1.45 8.2
 -2 19 -14 9.62 5.23
 2 19 14 3.8 4.42
 -2 -19 -14 3.49 1.95
 2 19 15 4.7 4.46
 -2 19 -15 1.06 4.49
 -2 -19 -15 3.55 1.75
 2 -19 15 8.43 6.97
 -2 -19 -16 1.9 1.51
 2 -19 16 1.28 6.27
 -2 19 -16 -6.68 4.07
 2 19 16 -0.91 4.26
 -2 -19 -17 0.27 1.55
 -2 19 -17 0.17 3.61
 2 19 17 3.35 4.17
 -2 19 -18 1.43 3.61
 -2 -19 -18 0.61 1.63
 2 19 18 -1.86 4.14
 -2 19 -19 5.74 3.59
 -2 -19 -19 2.87 1.88
 2 -19 19 0.65 5.13
 2 19 19 2.4 4.22
 2 -19 20 0.19 4.41
 -2 19 -20 -0.97 3.29
 -2 -19 -20 -0.62 1.73
 -2 19 -21 -2.09 2.98
 -2 -19 -21 1.53 1.64
 2 -19 22 0.59 3.27
 -2 19 -22 0.38 2.79
 -2 -19 -22 -1.76 1.64
 2 -19 23 1.52 3.15
 -2 -19 -24 0.92 1.61
 -2 -19 -25 2.29 1.67
 -2 -19 -26 1.3 1.62
 -2 -19 -27 -1.83 1.65
 -2 -19 -28 1.47 1.64
 -2 -19 -29 0.82 1.66
 -2 -19 -30 0.76 1.74
 2 -20 -31 3.21 2.5
 2 -20 -31 0.57 0.68
 2 -20 -30 2.12 2.6
 2 -20 -30 -0.12 0.67
 2 -20 -29 -1.43 2.91
 2 -20 -29 0.19 0.66
 2 -20 -28 2.02 3.31
 2 -20 -27 2.94 3.78
 2 -20 -27 -0.14 0.65
 2 -20 -26 0.18 4.27
 2 -20 -26 0.61 0.66
 2 -20 -25 0.56 0.67
 -2 -20 25 0.88 0.96
 2 20 -24 0.3 0.96
 2 -20 -24 1.27 0.7
 -2 -20 24 -0.56 0.97
 2 20 -23 1.35 0.96
 -2 -20 23 0.97 0.96
 2 -20 -22 -3.52 5.22
 2 20 -22 2.08 3.12
 2 -20 -22 0.73 0.72
 -2 -20 22 1.15 0.96
 2 20 -22 0.86 0.94
 2 20 -21 -1.08 2.82
 2 -20 -21 0.62 0.69
 -2 -20 21 0.47 0.88
 2 20 -21 0.23 0.88
 2 -20 -20 -0.73 0.65
 2 -20 -20 -1.04 4.86
 2 20 -20 1.15 2.16
 2 20 -20 1.18 0.83
 2 20 -19 -1.86 1.67
 2 20 -19 0.65 0.74
 2 -20 -19 -2.31 4.22
 2 -20 -19 0.25 0.67
 -2 -20 19 0.93 0.75
 2 20 -18 0.62 1.29
 -2 20 18 -0.52 0.4
 2 20 -18 -0.32 0.64
 -2 -20 18 -0.06 0.65
 2 -20 -18 -0.03 0.65
 2 -20 -17 2.01 0.66
 -2 -20 17 0.52 0.6
 2 20 -17 0.17 0.62
 2 -20 -17 0.53 2.77
 2 20 -17 0.05 1.12
 2 -20 -16 -0.14 0.61
 -2 -20 16 0.36 0.5
 2 20 -16 0.18 0.52
 2 -20 -16 1.49 2.27
 2 20 -16 0.15 1.03
 -2 -20 15 0.85 0.54
 2 -20 -15 1.76 1.3
 2 20 -15 0.7 0.92
 2 -20 -15 0.25 0.61
 2 20 -15 1.73 0.56
 -2 -20 14 4.46 1.06
 2 -20 -14 4.4 1.28
 2 20 -14 1.81 1.2
 2 -20 -14 3.11 1.12
 2 20 -14 4.89 1.06
 -2 -20 13 4.15 0.84
 2 -20 -13 3.21 0.89
 2 20 -13 1.5 0.96
 2 -20 -13 2.62 0.92
 2 20 -13 2.95 0.86
 2 20 -12 3.73 1.42
 -2 -20 12 5.7 1.38
 2 -20 -12 3.09 1.45
 2 -20 -12 6.35 1.37
 2 20 -12 8.08 1.44
 2 20 -11 -0.09 0.47
 -2 -20 11 0.41 0.36
 2 -20 -11 0.47 0.26
 2 -20 -11 0.72 0.69
 -2 -20 10 0.63 0.35
 2 -20 -10 0.39 0.22
 2 20 -10 0.47 0.45
 2 20 -10 0.42 0.35
 -2 20 10 0.43 0.23
 2 -20 -10 0.24 0.8
 -2 -20 9 -0.04 0.3
 2 -20 -9 -0.17 0.18
 -2 20 9 -0.05 0.17
 2 20 -9 0.05 0.29
 2 -20 -8 4.73 1.04
 -2 20 8 3.88 1.04
 -2 -20 8 3.9 1.06
 2 -20 -8 5.35 1.32
 2 20 -8 4.75 1.09
 2 20 -8 4.24 1.06
 2 20 -7 3.2 0.78
 2 20 -7 3.3 0.76
 -2 20 7 2.96 0.82
 -2 -20 7 2.99 0.77
 2 -20 -7 3.55 1.12
 2 -20 -7 2.79 0.75
 -2 20 6 1.19 0.69
 2 20 -6 1.46 0.46
 2 -20 -6 2.73 0.93
 2 20 -6 1.43 0.44
 -2 -20 6 1.63 0.45
 2 20 -5 1.36 0.46
 -2 -20 5 2 0.47
 2 20 -5 1.47 0.47
 -2 20 5 1.33 0.82
 2 -20 -5 2.57 1.08
 2 20 -4 2.66 0.65
 2 20 -4 2.89 0.66
 -2 -20 4 2.64 0.65
 -2 -20 4 2.05 0.64
 -2 20 4 2.21 1.1
 -2 20 3 0.99 0.9
 -2 -20 3 0.7 0.34
 -2 -20 3 1.26 0.35
 2 20 -3 1.06 0.39
 2 20 -3 1.19 0.36
 -2 20 2 0.56 0.88
 2 -20 -2 0.64 1.82
 -2 -20 2 0.07 0.29
 -2 -20 2 0.17 0.25
 2 20 -2 -0.01 0.33
 2 20 -2 -0.23 0.25
 -2 -20 1 3.23 0.82
 -2 20 1 2.83 1.22
 -2 -20 1 3.43 0.81
 2 -20 -1 2.17 2.73
 -2 20 0 1.3 1.04
 -2 -20 0 1.24 0.37
 2 -20 1 2.3 4.74
 2 20 1 4.57 1.57
 -2 20 -1 7.68 1.84
 2 20 1 6.09 1.48
 -2 -20 -1 6.63 1.48
 2 20 2 8.2 1.8
 2 20 2 6.61 1.91
 -2 -20 -2 7.19 1.81
 2 -20 3 5.34 6.58
 -2 -20 -3 7.48 1.56
 2 20 3 6.19 1.54
 2 20 3 4.12 1.68
 -2 20 -4 4.34 2.84
 2 20 4 7.8 1.77
 -2 -20 -4 7.34 1.81
 2 20 4 5.73 1.97
 -2 20 -5 0.59 3.09
 2 20 5 1.21 0.42
 2 20 5 1.28 1
 -2 20 -6 -4.53 4.09
 2 20 6 1.65 1
 2 -20 6 2.53 9.22
 -2 -20 -7 0.11 0.81
 -2 20 -7 -1 5.01
 2 20 7 -0.92 0.93
 2 -20 7 2.31 9.73
 -2 -20 -8 0.3 0.99
 -2 20 -8 -6.16 5.99
 2 20 8 -0.03 1.05
 2 -20 8 -1.2 9.86
 2 -20 9 0.81 8.92
 2 20 9 1.6 1.28
 -2 20 -9 8.97 6.72
 -2 -20 -9 3.78 1.28
 -2 -20 -10 3.36 1.25
 2 20 10 0.32 1.46
 -2 20 -10 -0.94 6.41
 -2 20 -11 -1.91 6.5
 -2 -20 -11 3.86 1.58
 2 -20 11 3.57 8.27
 2 20 11 2.74 2.13
 -2 20 -12 11.51 6.38
 2 20 12 -2.22 2.55
 2 -20 12 14.26 8.04
 -2 -20 -12 1.28 1.52
 -2 20 -13 2.51 6.04
 2 20 13 -0.14 3.54
 2 -20 13 10.78 7.85
 -2 -20 -13 -1.18 1.65
 -2 20 -14 2.24 5.17
 2 20 14 4.05 4.18
 2 -20 14 10.72 7.61
 -2 -20 -14 0.42 1.67
 2 20 15 -3.16 4.19
 -2 20 -15 -7.34 4.75
 -2 -20 -15 0.71 1.64
 -2 20 -16 -2.57 4.12
 2 20 16 0.53 4.15
 2 -20 16 -3.23 6.57
 -2 -20 -16 -0.07 1.59
 -2 20 -17 -1.08 3.88
 -2 -20 -17 -0.55 1.65
 2 -20 17 -2.33 6.14
 2 20 17 -1.36 4.12
 -2 -20 -18 2.69 1.83
 2 20 18 -1.79 4.07
 2 -20 18 5.79 5.34
 -2 20 -18 -0.65 3.56
 -2 -20 -19 -1.1 1.71
 2 -20 19 -1.04 4.76
 2 20 19 0.46 3.96
 -2 20 -19 1.06 3.51
 2 -20 20 1.43 4.24
 -2 20 -20 1.84 3.39
 -2 -20 -20 0.69 1.72
 -2 20 -21 -2.27 3.08
 -2 -20 -21 -0.14 1.59
 -2 -20 -22 1.12 1.61
 2 -20 23 1.79 3.14
 -2 -20 -24 -2.03 1.61
 -2 -20 -25 -1.48 1.62
 -2 -20 -26 0.21 1.57
 -2 -20 -27 1.07 1.56
 -2 -20 -28 -1.59 1.62
 -2 -20 -29 0.15 1.56
 -2 -20 -30 -0.22 1.6
 2 -21 -30 1.23 0.79
 2 -21 -30 1.43 2.29
 2 -21 -29 -0.08 0.69
 2 -21 -29 2.08 2.46
 2 -21 -28 0.34 0.69
 2 -21 -28 -3.71 2.68
 2 -21 -27 -0.4 0.68
 2 -21 -27 1.9 3.13
 2 -21 -26 0.57 0.71
 -2 -21 25 1.51 0.99
 2 -21 -25 0.1 0.72
 2 -21 -25 4.03 4.01
 -2 -21 24 0.13 1.02
 2 21 -24 2.54 1.04
 2 -21 -24 1.35 0.79
 2 -21 -24 -1.05 4.38
 2 -21 -23 2.69 4.59
 2 21 -23 -0.75 3.42
 2 21 -23 0.51 0.98
 2 -21 -23 2.77 0.78
 -2 -21 23 -0.13 0.99
 -2 -21 22 1.04 1
 2 21 -22 0.27 3.11
 2 21 -22 1.53 0.97
 2 21 -21 1.89 0.93
 2 21 -21 -1.35 2.87
 2 -21 -21 1.79 4.96
 2 -21 -21 0.34 0.73
 2 21 -20 0.33 0.83
 2 -21 -20 0.8 0.72
 2 -21 -20 0.17 4.88
 2 21 -20 0.2 2.26
 2 -21 -19 0.62 4.46
 2 -21 -19 1.24 0.86
 2 21 -19 3.56 0.93
 2 21 -19 -0.16 1.79
 -2 -21 19 2.15 0.92
 2 -21 -18 1.93 0.97
 -2 -21 18 3.79 0.98
 2 21 -18 3.88 0.98
 2 21 -18 0.25 1.47
 2 -21 -18 1.74 3.72
 2 -21 -17 1.6 1.17
 -2 -21 17 4.29 1.15
 2 21 -17 6.83 1.16
 2 21 -17 2.27 1.45
 2 -21 -17 3.18 3.16
 -2 -21 16 4.94 1.22
 2 21 -16 0.49 1.46
 2 21 -16 6.81 1.23
 2 -21 -16 2.94 1.25
 -2 -21 15 5.53 0.99
 2 -21 -15 0.31 1.73
 2 21 -15 1.27 1.21
 2 21 -15 3.66 0.99
 2 -21 -15 2.35 1.02
 -2 -21 14 1.19 0.56
 2 -21 -14 1.14 0.92
 2 21 -14 0.79 0.82
 2 21 -14 1.91 0.55
 2 -21 -14 1.1 0.66
 2 -21 -13 0.31 0.59
 2 21 -13 1.19 0.68
 2 21 -13 0.5 0.5
 -2 -21 13 1.82 0.48
 2 -21 -13 1.03 0.63
 2 21 -12 2.63 1.42
 2 -21 -12 7.41 1.36
 2 -21 -12 4.31 1.48
 2 21 -11 2.08 0.99
 2 21 -11 5.49 1.02
 2 -21 -11 3.09 1.15
 -2 -21 11 4.57 0.96
 2 -21 -11 3.55 0.91
 2 -21 -10 23.33 5.33
 2 21 -10 20.74 5.28
 2 21 -10 26.62 5.28
 -2 21 10 20.93 5.25
 2 -21 -10 22.26 5.25
 -2 -21 10 24.63 5.27
 2 21 -9 13.35 3.38
 -2 21 9 14.81 3.36
 -2 -21 9 15.04 3.38
 2 -21 -9 14.66 3.36
 2 21 -9 10.39 3.39
 2 -21 -9 17.9 3.48
 2 -21 -8 9.26 2.23
 2 -21 -8 9.84 2.06
 -2 -21 8 7.82 2.08
 2 21 -8 7.01 2.09
 2 21 -8 8.94 2.08
 -2 21 8 8.42 2.06
 2 -21 -7 2.02 1.02
 -2 -21 7 2.5 0.6
 2 21 -7 2.32 0.59
 -2 21 7 2.04 0.67
 2 21 -7 1.72 0.63
 2 -21 -6 0.61 1.01
 -2 21 6 0.63 0.62
 -2 -21 6 0.39 0.3
 2 21 -6 0.49 0.3
 2 21 -6 0.61 0.32
 -2 21 5 8.4 2.14
 2 21 -5 8.95 1.98
 2 -21 -5 9.88 2.35
 2 21 -5 7.58 1.98
 -2 -21 5 8.46 1.98
 -2 -21 4 4.12 1
 2 21 -4 4.39 1
 -2 21 4 3.31 1.34
 2 21 -4 3.91 1
 -2 -21 4 3.98 1
 -2 -21 3 20.14 4.97
 -2 21 3 21.08 5.06
 2 21 -3 21.97 4.97
 -2 -21 3 21.15 4.97
 2 21 -3 21.59 4.97
 -2 21 2 15.16 4.62
 -2 -21 2 17.61 4.52
 2 -21 -2 14.51 5.22
 -2 -21 2 22.56 4.53
 2 -21 -1 13.27 6.58
 -2 -21 1 22.14 5.47
 -2 -21 1 24.14 5.47
 -2 21 1 26.47 5.57
 2 21 0 11.26 2.49
 2 -21 0 4.18 5.26
 2 21 0 8.78 2.53
 -2 -21 0 10.46 2.49
 -2 21 0 11.41 2.73
 -2 -21 -1 1.77 0.44
 2 21 1 2.27 0.69
 -2 21 -1 1.69 1.21
 2 21 1 1.18 0.43
 2 -21 2 -2.05 6.76
 2 21 2 -0.57 0.66
 -2 21 -2 1.12 1.45
 2 21 2 0.05 0.25
 -2 -21 -2 -0.24 0.26
 -2 -21 -3 11.05 2.44
 2 21 3 10.08 2.43
 2 21 3 8.31 2.53
 2 21 4 33.31 7.6
 2 21 4 27.77 7.67
 2 -21 4 10.96 11.47
 2 -21 5 11.37 10.25
 -2 21 -5 3.86 4.73
 2 21 5 14.93 3.46
 2 21 5 13.86 3.62
 -2 -21 -6 5.45 1.43
 -2 21 -6 7.6 4.68
 2 -21 6 -0.41 9.85
 2 21 6 5.39 1.64
 2 -21 7 7.24 11.01
 2 21 7 8.69 2.52
 -2 21 -7 1.27 5.88
 -2 -21 -7 11.03 2.47
 2 21 8 7.15 2.35
 -2 -21 -8 10.72 2.31
 2 -21 8 -0.87 10.66
 -2 21 -8 4.5 6.63
 -2 -21 -9 -1.16 0.98
 -2 21 -9 -1.88 6.63
 2 21 9 -0.67 1.05
 2 -21 9 8.24 9.62
 -2 -21 -10 1.25 1.09
 2 21 10 1.82 1.35
 2 -21 10 7.67 9.15
 2 21 11 5.65 2.61
 -2 21 -11 -1.39 7.47
 -2 -21 -11 7.83 2.13
 2 -21 12 9.92 9.08
 -2 21 -12 4.59 7.81
 2 21 12 10.84 4.19
 -2 -21 -12 15.6 3.62
 2 -21 13 14.82 8.39
 -2 21 -13 8.29 7.1
 2 21 13 4.72 4.37
 -2 -21 -13 12.97 3.17
 2 -21 14 2.18 7.74
 -2 21 -14 3.16 5.52
 2 21 14 9.55 4.25
 -2 -21 -14 3.38 1.91
 2 -21 15 1.72 6.91
 -2 21 -15 -6.06 4.85
 2 21 15 -1.71 4.1
 -2 -21 -15 0.45 1.71
 2 -21 16 5.45 6.66
 -2 21 -16 4.15 4.35
 2 21 16 -6.97 4.26
 -2 -21 -16 1.65 1.78
 2 21 17 -3.46 4.05
 -2 21 -17 1.31 4.26
 -2 -21 -17 1.93 1.83
 2 21 18 -0.94 4.02
 2 -21 18 3.27 5.32
 -2 -21 -18 2.34 1.88
 -2 21 -18 4.06 3.95
 2 -21 19 -5.44 4.75
 -2 21 -19 -3.26 3.79
 2 -21 20 0.35 4.05
 -2 21 -20 -0.72 3.4
 -2 -21 -20 2.41 1.75
 2 -21 21 -0.47 3.64
 -2 21 -21 3.39 3.15
 -2 -21 -21 3.02 1.83
 -2 -21 -22 -1.47 1.65
 2 -21 23 -0.14 2.99
 -2 -21 -24 1.12 1.61
 -2 -21 -25 0.77 1.56
 -2 -21 -26 0.07 1.54
 -2 -21 -27 -0.99 1.55
 -2 -21 -28 0.72 1.54
 -2 -21 -29 0.87 1.57
 -2 -21 -30 0.22 1.59
 2 -22 -30 1.44 1.98
 2 -22 -30 0.08 0.74
 2 -22 -29 2.7 2.12
 2 -22 -29 1.63 0.87
 2 -22 -28 1.2 2.26
 2 -22 -28 0.39 0.73
 2 -22 -27 0.91 0.75
 2 -22 -26 1.23 2.87
 2 -22 -26 1.4 0.81
 2 -22 -25 0.5 0.73
 -2 -22 24 0.27 0.97
 2 22 -24 -0.53 0.99
 2 -22 -24 0.76 3.86
 2 -22 -24 0.38 0.72
 -2 -22 23 0.74 0.97
 2 22 -23 -0.04 0.92
 2 -22 -23 3.01 4.11
 2 -22 -23 1.08 0.76
 -2 -22 22 1.43 0.95
 2 22 -22 -2.05 3.04
 2 22 -22 0.79 0.93
 2 -22 -21 1.48 4.61
 2 22 -21 2.55 0.99
 2 22 -21 -1.22 2.81
 2 -22 -21 1.34 0.86
 2 -22 -20 1.45 0.95
 -2 -22 20 2.77 1.04
 2 22 -20 3.48 1.03
 2 -22 -19 0.98 0.77
 -2 -22 19 0.8 0.81
 2 22 -19 1.88 0.79
 2 -22 -18 0.56 0.67
 2 22 -18 1.36 1.38
 -2 -22 18 -0.77 0.65
 2 22 -18 0.26 0.66
 2 -22 -18 0.14 3.87
 2 -22 -17 0.64 0.64
 2 22 -17 -1.05 1.09
 -2 -22 17 -0.35 0.61
 2 22 -17 -0.47 0.59
 2 -22 -17 -2.94 3.26
 2 -22 -16 1.16 0.63
 2 22 -16 0.65 1.06
 -2 -22 16 0.71 0.56
 2 22 -16 1.03 0.56
 2 -22 -16 0.63 2.6
 2 -22 -15 2.68 1.21
 -2 -22 15 4.83 1.16
 2 -22 -15 1.66 2.13
 2 22 -15 6.27 1.17
 2 22 -15 1.57 1.39
 -2 -22 14 12.41 2.75
 2 22 -14 5.83 2.82
 2 -22 -14 5.75 2.87
 2 -22 -14 8.17 2.77
 2 -22 -13 7.29 2.69
 2 -22 -13 11.19 2.68
 2 22 -13 13.54 2.66
 2 22 -13 6.08 2.69
 -2 -22 13 13.4 2.65
 2 -22 -12 21.1 4.45
 2 22 -12 9.84 4.47
 2 22 -12 27.29 4.49
 2 -22 -12 16.13 4.51
 -2 -22 12 18.99 4.46
 2 -22 -11 9.75 2.83
 2 -22 -11 11.86 2.72
 -2 -22 11 12.09 2.74
 2 22 -11 17.28 2.78
 2 22 -11 6.2 2.76
 2 -22 -10 1.77 0.9
 -2 -22 10 2.05 0.6
 2 -22 -10 2.09 0.54
 2 22 -10 2.76 0.62
 -2 22 10 2.04 0.54
 2 22 -10 2.62 0.69
 2 22 -9 1.91 0.53
 2 -22 -9 0.95 0.33
 -2 -22 9 1.01 0.43
 2 -22 -9 1.23 0.88
 -2 22 9 1.5 0.33
 2 22 -9 1.04 0.42
 -2 22 8 1.9 0.48
 2 22 -8 1.33 0.5
 -2 -22 8 1.94 0.51
 2 -22 -8 1.94 0.96
 2 -22 -8 1.59 0.46
 2 22 -8 2.1 0.56
 -2 22 7 5.17 1.41
 2 -22 -7 6.28 1.67
 -2 -22 7 5.96 1.37
 2 22 -7 5.14 1.39
 2 22 -7 5.92 1.37
 2 22 -6 10.22 2.5
 2 -22 -6 13.02 2.81
 -2 -22 6 10.88 2.5
 -2 22 6 9.79 2.57
 2 22 -6 10.49 2.49
 -2 -22 5 17.07 4.14
 2 -22 -5 13.26 4.43
 -2 22 5 19.14 4.23
 2 22 -5 18.6 4.14
 2 22 -5 17.06 4.14
 -2 22 4 9.03 1.81
 2 -22 -4 6.14 2.44
 2 22 -4 5.75 1.54
 -2 -22 4 6.44 1.54
 -2 -22 4 7.01 1.54
 2 22 -4 6.27 1.54
 -2 -22 3 0.32 0.27
 -2 -22 3 -0.35 0.27
 -2 -22 2 0.81 0.29
 -2 -22 2 -0.03 0.27
 -2 22 1 15.51 3.55
 -2 -22 1 13.18 3.4
 2 -22 -1 11.01 5.91
 2 22 -1 12.13 3.42
 -2 -22 1 16.75 3.41
 2 22 -1 15.05 3.4
 2 -22 0 6.62 6.31
 -2 -22 0 9.75 2.19
 -2 22 0 8.32 2.46
 2 22 0 7.99 2.24
 2 22 0 9.25 2.19
 2 -22 1 21.83 7.96
 -2 -22 -1 15.04 3.32
 -2 22 -1 12.67 3.57
 2 22 1 14.03 3.32
 2 22 1 11.14 3.37
 -2 -22 -2 13.71 2.97
 2 -22 2 9.9 8.66
 -2 22 -2 11.44 3.36
 2 22 2 8.93 3.03
 2 22 2 12.38 2.97
 -2 -22 -3 13.65 3.02
 2 22 3 9.46 3.1
 2 -22 3 2.5 10.08
 2 22 3 12.73 3.02
 2 22 4 5.03 1.64
 2 22 4 5.9 1.39
 2 22 5 2.36 1.09
 2 22 5 1.36 0.44
 2 22 6 0.76 1.03
 2 22 6 0.38 0.32
 -2 -22 -6 0.14 0.57
 -2 22 -6 -0.52 4.64
 -2 -22 -7 17.72 3.95
 2 22 7 14.99 4.02
 -2 22 -7 6.51 6.76
 -2 -22 -8 11.18 2.64
 2 22 8 9.91 2.69
 2 22 9 7.22 2.24
 -2 22 -9 3.73 7.62
 -2 -22 -9 9.64 2.19
 -2 -22 -10 7.67 1.85
 2 22 10 4.97 2.02
 -2 22 -10 -0.38 7.87
 2 -22 10 2.68 8.79
 -2 -22 -11 1.78 1.23
 2 22 11 -0.07 1.82
 2 -22 11 -4.28 8.7
 -2 22 -11 5.68 8.22
 2 22 12 -1.32 2.41
 2 -22 12 0.41 8.72
 -2 22 -12 1.41 7.18
 -2 -22 -12 -0.23 1.42
 2 -22 13 12.44 8.17
 -2 22 -13 0.64 6.72
 2 22 13 -0.26 3.29
 -2 -22 -13 -2.17 1.64
 -2 22 -14 0.28 5.65
 2 22 14 5.61 3.95
 -2 -22 -14 1.22 1.79
 2 -22 15 13.13 7.28
 2 22 15 0.33 4.15
 -2 22 -15 -7.41 5.12
 -2 -22 -15 5.12 2
 2 -22 16 0.31 6.4
 2 22 16 -5.91 4.1
 -2 22 -16 0.44 4.52
 -2 -22 -16 1.26 1.87
 2 22 17 1.11 4.05
 2 -22 17 -5.01 5.84
 -2 22 -17 2.33 4.47
 -2 -22 -17 3.19 2.05
 2 22 18 1.21 3.88
 2 -22 18 -4.31 5.01
 -2 -22 -18 5.07 2.22
 -2 22 -18 2.47 4.23
 2 -22 19 0.19 4.48
 -2 -22 -19 -2.29 1.98
 -2 22 -19 -0.16 3.85
 2 -22 20 -0.17 3.93
 -2 22 -20 0.59 3.33
 -2 -22 -20 -0.52 1.84
 2 -22 21 0.15 3.45
 -2 -22 -21 -1.46 1.71
 -2 22 -21 -0.83 3.17
 -2 -22 -23 -0.21 1.6
 -2 -22 -24 1.13 1.59
 -2 -22 -25 1.06 1.62
 -2 -22 -26 -0.78 1.52
 -2 -22 -27 0.42 1.55
 -2 -22 -28 0.21 1.54
 -2 -22 -29 0.07 1.52
 -2 -22 -30 2.58 1.7
 2 -23 -30 -0.62 1.72
 2 -23 -30 0.39 0.7
 2 -23 -29 -1.85 1.84
 2 -23 -29 0.04 0.8
 2 -23 -28 -0.08 1.87
 2 -23 -28 -0.04 0.77
 2 -23 -27 -0.98 2.06
 2 -23 -27 0.66 0.77
 2 -23 -26 2.8 2.27
 2 -23 -26 0.04 0.74
 2 -23 -25 0.76 2.69
 2 -23 -25 0.15 0.75
 2 23 -24 1.03 1
 -2 -23 24 0.49 1
 2 -23 -24 0.29 0.78
 2 23 -23 0.15 2.65
 2 23 -23 -0.31 0.94
 2 -23 -23 2.43 3.45
 -2 -23 23 0.13 0.96
 2 -23 -23 -0.32 0.77
 2 23 -22 -0.8 0.93
 2 -23 -22 0.41 0.82
 2 23 -22 -2.03 3.04
 2 23 -21 0.68 0.9
 2 23 -21 1.58 2.74
 2 23 -20 -0.68 0.85
 2 -23 -20 1.47 0.79
 -2 -23 20 -1.85 0.85
 2 -23 -20 1.61 4.43
 2 -23 -19 -3.13 4.4
 2 23 -19 0.42 0.8
 -2 -23 19 0.59 0.79
 2 23 -19 -0.91 1.9
 2 -23 -19 0.66 0.73
 2 -23 -18 1.59 0.71
 -2 -23 18 -0.84 0.75
 2 23 -18 2.15 0.72
 2 23 -18 0.39 1.34
 2 -23 -17 -0.05 0.64
 -2 -23 17 0.12 0.57
 2 23 -17 -0.15 0.57
 2 23 -17 -0.39 1.15
 2 -23 -17 1.61 3.34
 2 -23 -16 0.57 0.79
 -2 -23 16 2.74 0.75
 2 23 -16 3.38 0.76
 2 23 -16 0.4 1.13
 2 -23 -16 1.48 2.75
 2 23 -15 -0.45 1
 2 -23 -15 1.18 0.68
 2 23 -15 1.17 0.56
 -2 -23 15 1.43 0.57
 2 -23 -14 -0.07 1.16
 2 23 -14 0.5 0.81
 2 -23 -14 1.58 0.7
 2 23 -14 0.02 0.45
 -2 -23 14 -0.18 0.44
 2 23 -13 0.4 0.7
 2 -23 -13 -0.28 0.65
 -2 -23 13 0.52 0.41
 2 23 -13 -0.38 0.47
 2 -23 -12 -0.15 0.75
 2 23 -12 0.44 0.53
 2 23 -12 -0.09 0.57
 2 -23 -12 -0.17 0.35
 -2 -23 12 0.65 0.38
 -2 -23 11 1.08 0.37
 2 -23 -11 0.5 0.26
 2 -23 -11 -0.47 0.76
 2 23 -11 0.29 0.51
 2 23 -11 0.63 0.49
 2 23 -10 6.37 1.5
 2 -23 -10 6.11 1.46
 -2 -23 10 6.35 1.49
 2 -23 -10 6.91 1.64
 2 23 -10 4.7 1.53
 -2 23 10 6.32 1.46
 2 23 -9 4.9 1.09
 -2 23 9 4.33 1.05
 -2 -23 9 4.15 1.09
 2 -23 -9 6.2 1.32
 2 23 -9 4.11 1.14
 2 -23 -9 4.42 1.05
 -2 23 8 7.32 1.89
 2 -23 -8 8.66 1.88
 -2 -23 8 7.7 1.91
 2 23 -8 7.93 1.9
 2 -23 -8 9.25 2.15
 2 23 -8 7.43 1.93
 2 23 -7 2.87 0.79
 -2 23 7 3.97 0.9
 -2 -23 7 3.61 0.8
 2 -23 -7 2.17 1.44
 2 23 -7 2.49 0.84
 2 23 -6 0.32 0.29
 2 23 -6 -0.01 0.32
 -2 23 6 -0.18 0.67
 -2 -23 6 0.3 0.29
 2 -23 -6 0.05 1.59
 2 -23 -5 1.92 1.95
 2 23 -5 1.09 0.41
 -2 -23 5 1.33 0.39
 -2 23 5 0.56 0.92
 2 23 -5 1 0.38
 2 -23 -4 3.57 2.87
 2 23 -4 3.07 0.83
 2 23 -4 3.33 0.84
 -2 -23 4 3.53 0.84
 -2 23 4 3.58 1.26
 -2 -23 3 4.67 1.15
 2 -23 -3 2.46 3.74
 -2 23 3 5.25 1.51
 -2 -23 3 4.73 1.15
 -2 -23 2 3.7 0.92
 -2 23 2 4.24 1.34
 -2 -23 2 3.61 0.92
 -2 23 1 5.05 1.79
 2 23 -1 5.74 1.45
 -2 -23 1 8.55 1.48
 2 23 -1 5.61 1.49
 -2 -23 1 5.3 1.45
 2 23 0 0.66 0.31
 -2 -23 0 0.67 0.3
 2 -23 0 -1.06 7.37
 -2 23 0 -0.29 1.17
 2 23 0 1.09 0.55
 -2 -23 0 0.74 0.32
 -2 -23 -1 -0.06 0.23
 2 23 1 -0.65 0.59
 2 -23 1 0.64 8.71
 2 23 1 0.26 0.26
 -2 23 -1 1.8 1.35
 -2 -23 -2 1.1 0.31
 2 -23 2 6.78 9.68
 2 23 2 0.26 0.68
 2 23 2 0.39 0.31
 -2 23 -2 1.32 1.66
 -2 23 -3 4.58 2.68
 2 23 3 6.14 1.92
 2 23 3 7.79 1.78
 2 23 4 5.99 1.42
 2 -23 4 2.34 12.38
 2 23 4 5.4 1.68
 2 23 5 6.22 1.64
 2 23 5 5.42 1.26
 -2 -23 -5 4.69 1.29
 2 23 6 5.63 1.41
 2 23 6 3.81 0.96
 -2 -23 -6 3.55 1.05
 2 23 7 2.25 1.11
 -2 -23 -7 2.74 0.86
 2 -23 7 1.54 12.29
 2 23 8 0.67 0.9
 -2 23 -8 1.22 6.82
 -2 -23 -8 0.31 0.65
 2 -23 8 5.55 11.27
 -2 23 -9 8.48 8.26
 2 23 9 1.32 0.99
 -2 -23 -9 0.37 0.78
 2 -23 9 2.93 10.79
 2 23 10 -0.49 1.26
 -2 -23 -10 0.91 0.93
 -2 23 -11 2.87 8.62
 -2 -23 -11 4.09 1.55
 2 -23 11 13.69 9.31
 -2 -23 -12 0.8 1.32
 2 -23 12 -6.29 8.74
 2 23 12 2.19 2.34
 -2 23 -12 -0.77 8.19
 -2 23 -13 6.49 7.16
 2 23 13 0.37 3.18
 2 -23 13 5.14 8.49
 -2 -23 -13 3.28 1.74
 -2 23 -14 8.75 6.41
 2 23 14 0.47 3.9
 2 -23 14 5.19 7.54
 -2 -23 -14 2.29 1.84
 2 23 15 0.48 3.91
 -2 23 -15 3.42 5.52
 2 -23 15 -4.81 6.96
 -2 -23 -15 2.33 1.87
 2 23 16 0.47 4
 -2 23 -16 -4.79 5.06
 2 -23 16 -3.32 6.49
 -2 -23 -16 1.2 1.93
 -2 23 -17 -2.64 4.67
 2 -23 17 1.53 5.79
 2 23 17 -1.37 3.84
 -2 -23 -17 -3.06 2.17
 2 -23 18 -2.63 5.15
 -2 -23 -18 3.58 2.23
 -2 23 -18 0.91 4.32
 2 -23 19 -0.38 4.43
 -2 -23 -19 -0.41 2.04
 -2 23 -19 2.31 3.86
 2 -23 20 0.16 3.8
 -2 -23 -20 -0.4 1.97
 -2 23 -20 -1.97 3.41
 2 -23 21 -0.3 3.37
 -2 23 -21 -0.85 3.17
 -2 -23 -21 1.39 1.87
 2 -23 22 -0.14 3.14
 -2 -23 -23 -1.79 1.77
 -2 -23 -24 0.66 1.71
 -2 -23 -25 -1.16 1.63
 -2 -23 -26 0.51 1.57
 -2 -23 -27 -1.23 1.58
 -2 -23 -28 -1.45 1.6
 -2 -23 -29 -0.22 1.6
 2 -24 -29 0.6 1.53
 2 -24 -29 0.92 0.85
 2 -24 -28 -0.92 1.64
 2 -24 -28 0.34 0.8
 2 -24 -27 0.94 1.72
 2 -24 -27 1.3 0.85
 2 -24 -26 1.15 1.84
 2 -24 -26 -0.39 0.78
 2 -24 -25 3.52 2.08
 2 -24 -25 1.14 0.86
 2 -24 -24 0.26 0.78
 -2 -24 24 0.23 0.98
 2 24 -24 -1.13 0.99
 2 -24 -24 0.18 2.34
 2 -24 -23 1.02 0.84
 -2 -24 23 1.98 1.02
 2 -24 -23 0.94 2.85
 2 24 -23 0.66 1
 2 -24 -22 0.33 0.81
 2 24 -22 1.02 0.92
 2 -24 -22 1.39 3.21
 -2 -24 21 7.78 1.75
 2 24 -21 5.27 1.72
 2 -24 -20 1.63 1.38
 -2 -24 20 6.88 1.47
 2 24 -20 6.56 1.48
 2 -24 -20 3.11 3.88
 2 -24 -19 4.53 3.91
 -2 -24 19 2 0.87
 2 24 -19 1.29 0.85
 2 -24 -19 0.92 0.8
 2 24 -19 1.58 1.96
 2 -24 -18 2.27 0.78
 2 24 -18 1.64 0.81
 -2 -24 18 1.87 0.82
 2 24 -18 -0.47 1.48
 2 -24 -18 0.24 3.84
 2 -24 -17 -0.88 0.63
 -2 -24 17 0.32 0.6
 2 24 -17 0.28 1.15
 2 -24 -17 -2.93 3.41
 2 24 -17 -0.91 0.59
 2 24 -16 0.43 0.55
 2 24 -16 0.05 1.05
 -2 -24 16 0.85 0.56
 2 -24 -16 2.19 2.93
 2 -24 -16 0.62 0.64
 2 24 -15 7.04 1.32
 2 24 -15 1.74 1.52
 -2 -24 15 5.84 1.32
 2 -24 -15 5.13 2.59
 2 -24 -15 2.11 1.38
 2 24 -14 12.52 2.4
 2 24 -14 5.88 2.49
 -2 -24 14 11.48 2.39
 2 -24 -14 6.43 2.49
 2 -24 -13 10.21 3.54
 2 24 -13 20.01 3.52
 -2 -24 13 16.92 3.5
 2 -24 -13 12.13 3.58
 2 24 -13 8.18 3.54
 2 -24 -12 22.74 5.15
 2 24 -12 14.57 5.18
 -2 -24 12 21.81 5.16
 2 -24 -12 15.4 5.2
 2 24 -12 33.49 5.19
 2 -24 -11 7.46 2.4
 2 24 -11 13.23 2.36
 2 -24 -11 10.98 2.3
 -2 -24 11 8.48 2.32
 2 24 -11 5.2 2.35
 2 -24 -10 1.51 0.79
 2 24 -10 1.87 0.57
 -2 -24 10 0.9 0.44
 2 -24 -10 1.42 0.35
 2 24 -10 1.33 0.46
 -2 24 10 1.32 0.36
 -2 24 9 2.2 0.56
 2 24 -9 2.65 0.61
 2 -24 -9 2.44 1
 2 -24 -9 2.52 0.56
 -2 -24 9 1.56 0.62
 2 24 -9 1.8 0.69
 2 24 -8 2.34 0.77
 -2 24 8 2.54 0.68
 2 -24 -8 2.95 0.67
 2 -24 -8 1.54 1.32
 -2 -24 8 2.67 0.71
 2 24 -8 2.71 0.7
 2 24 -7 3.63 0.92
 -2 -24 7 3.71 0.92
 -2 24 7 3.3 1
 2 -24 -7 4.57 1.84
 2 24 -7 3.87 0.96
 2 24 -6 13.77 3.04
 2 -24 -6 7.94 3.7
 -2 -24 6 13.41 3.04
 2 24 -6 10.94 3.05
 -2 24 6 14.25 3.13
 2 -24 -5 13.26 4.9
 -2 -24 5 17.21 4.01
 -2 24 5 17.57 4.12
 2 24 -5 16.84 4.01
 2 24 -5 17.11 4.02
 -2 -24 4 6.35 1.55
 -2 24 4 7.64 1.84
 2 -24 -4 4.48 3.94
 -2 -24 3 3.97 0.93
 -2 -24 3 3.33 0.93
 2 -24 -3 7.71 5.24
 -2 24 3 4.89 1.33
 -2 -24 2 0.3 0.32
[truncated: 1,839,859 more chars]
