# Supplementary material for: Rapid extraction of trace benzene by a crown-ether-based metal-organic framework
Source: Natl Sci Rev. 2024 Oct 3;11(12):nwae342. doi: 10.1093/nsr/nwae342 (PMC11562822; doi:10.1093/nsr/nwae342)
Supplement: nwae342_Supplemental_Files [file nwae342_supplemental_files.zip › benzene@NKU-300_393K.cif]

data_benzene@NKU-300_393K
_audit_creation_date               2023-12-17
_audit_creation_method
;
Olex2 1.5
(compiled 2023.08.24 svn.re1ec1418 for OlexSys, GUI svn.r6817)
;
_shelx_SHELXL_version_number       '2018/3'
_audit_contact_author_address      ?
_audit_contact_author_email        ?
_audit_contact_author_name         ''
_audit_contact_author_phone        ?
_publ_contact_author_id_orcid      ?
_publ_section_references
;
Dolomanov, O.V., Bourhis, L.J., Gildea, R.J, Howard, J.A.K. & Puschmann, H.
 (2009), J. Appl. Cryst. 42, 339-341.

Sheldrick, G.M. (2015). Acta Cryst. C71, 3-8.
;
_chemical_name_common              ?
_chemical_name_systematic          ?
_chemical_formula_moiety           'C30 H27 Eu O12'
_chemical_formula_sum              'C30 H27 Eu O12'
_chemical_formula_weight           731.47
_chemical_melting_point            ?
loop_
  _atom_type_symbol
  _atom_type_description
  _atom_type_scat_dispersion_real
  _atom_type_scat_dispersion_imag
  _atom_type_scat_source
 'C' 'C' 0.0006 0.0007 'International Tables Vol C Tables 4.2.6.8 and 6.1.1.4'
 'H' 'H' 0.0000 0.0000 'International Tables Vol C Tables 4.2.6.8 and 6.1.1.4'
 'Eu' 'Eu' -0.5450 1.9041
 'International Tables Vol C Tables 4.2.6.8 and 6.1.1.4'
 'O' 'O' 0.0036 0.0026 'International Tables Vol C Tables 4.2.6.8 and 6.1.1.4'

_shelx_space_group_comment
;
The symmetry employed for this shelxl refinement is uniquely defined
by the following loop, which should always be used as a source of
symmetry information in preference to the above space-group names.
They are only intended as comments.
;
_space_group_crystal_system        'monoclinic'
_space_group_IT_number             11
_space_group_name_H-M_alt          'P 1 21/m 1'
_space_group_name_Hall             '-P 2yb'
loop_
  _space_group_symop_operation_xyz
 'x, y, z'
 '-x, y+1/2, -z'
 '-x, -y, -z'
 'x, -y-1/2, z'

_cell_length_a                     4.93240(10)
_cell_length_b                     37.8682(8)
_cell_length_c                     17.3012(4)
_cell_angle_alpha                  90
_cell_angle_beta                   96.360(2)
_cell_angle_gamma                  90
_cell_volume                       3211.65(12)
_cell_formula_units_Z              4
_cell_measurement_reflns_used      9971
_cell_measurement_temperature      393(2)
_cell_measurement_theta_max        26.8590
_cell_measurement_theta_min        1.6560
_shelx_estimated_absorpt_T_max     ?
_shelx_estimated_absorpt_T_min     ?
_exptl_absorpt_coefficient_mu      0.729
_exptl_absorpt_correction_T_max    1.00000
_exptl_absorpt_correction_T_min    0.61825
_exptl_absorpt_correction_type     multi-scan
_exptl_absorpt_process_details
;
CrysAlisPro 1.171.42.102a (Rigaku Oxford Diffraction, 2023)
Empirical absorption correction using spherical harmonics,
implemented in SCALE3 ABSPACK scaling algorithm.
;
_exptl_absorpt_special_details     ?
_exptl_crystal_colour              ?
_exptl_crystal_density_diffrn      1.513
_exptl_crystal_density_meas        ?
_exptl_crystal_density_method      ?
_exptl_crystal_description         needle
_exptl_crystal_F_000               1464
_exptl_crystal_size_max            ?
_exptl_crystal_size_mid            ?
_exptl_crystal_size_min            ?
_exptl_transmission_factor_max     ?
_exptl_transmission_factor_min     ?
_diffrn_reflns_av_R_equivalents    0.1334
_diffrn_reflns_av_unetI/netI       0.0937
_diffrn_reflns_Laue_measured_fraction_full  0.997
_diffrn_reflns_Laue_measured_fraction_max  0.997
_diffrn_reflns_limit_h_max         6
_diffrn_reflns_limit_h_min         -6
_diffrn_reflns_limit_k_max         48
_diffrn_reflns_limit_k_min         -48
_diffrn_reflns_limit_l_max         22
_diffrn_reflns_limit_l_min         -22
_diffrn_reflns_number              44681
_diffrn_reflns_point_group_measured_fraction_full  0.997
_diffrn_reflns_point_group_measured_fraction_max  0.997
_diffrn_reflns_theta_full          16.950
_diffrn_reflns_theta_max           18.148
_diffrn_reflns_theta_min           1.661
_diffrn_ambient_temperature        393.15
_diffrn_detector                   'Hybrid Pixel Array Detector'
_diffrn_detector_area_resol_mean   13.3333
_diffrn_measured_fraction_theta_full  0.997
_diffrn_measured_fraction_theta_max  0.997
_diffrn_measurement_details
;
List of Runs (angles in degrees, time in seconds):

  # Type    Start    End  Width  t~exp~   \w     \q     \k     \f   Frames
--------------------------------------------------------------------------
  1  \f   -175.00 175.00   0.20    0.60 -90.00   0.00   0.00    --  1750
;
_diffrn_measurement_device         'abstract diffractometer'
_diffrn_measurement_device_type    'Beamline I19 of Diamond Light Source'
_diffrn_measurement_method         '\f scans'
_diffrn_orient_matrix_type        
 'CrysAlisPro convention (1999,Acta A55,543-557)'
_diffrn_orient_matrix_UB_11        -0.0922054000
_diffrn_orient_matrix_UB_12        0.0020736000
_diffrn_orient_matrix_UB_13        -0.0121137000
_diffrn_orient_matrix_UB_21        0.0357325000
_diffrn_orient_matrix_UB_22        0.0075401000
_diffrn_orient_matrix_UB_23        -0.0192150000
_diffrn_orient_matrix_UB_31        0.0075037000
_diffrn_orient_matrix_UB_32        -0.0101780000
_diffrn_orient_matrix_UB_33        -0.0167615000
_diffrn_radiation_monochromator    synchrotron
_diffrn_radiation_probe            x-ray
_diffrn_radiation_type             'synchrotron'
_diffrn_radiation_wavelength       0.4859
_diffrn_source                     synchrotron
_reflns_Friedel_coverage           0.000
_reflns_Friedel_fraction_full      .
_reflns_Friedel_fraction_max       .
_reflns_number_gt                  5391
_reflns_number_total               7199
_reflns_odcompleteness_completeness  71.60
_reflns_odcompleteness_iscentric   1
_reflns_odcompleteness_theta       28.58
_reflns_special_details
;
 Reflections were merged by SHELXL according to the crystal
 class for the calculation of statistics and refinement.
 
 Structure factors included contributions from the .fab file.
 
 _reflns_Friedel_fraction is defined as the number of unique
 Friedel pairs measured divided by the number that would be
 possible theoretically, ignoring centric projections and
 systematic absences.
;
_reflns_threshold_expression       'I > 2\s(I)'
_computing_cell_refinement         'CrysAlisPro 1.171.42.102a (Rigaku OD, 2023)'
_computing_data_collection         'CrysAlisPro 1.171.42.102a (Rigaku OD, 2023)'
_computing_data_reduction          'CrysAlisPro 1.171.42.102a (Rigaku OD, 2023)'
_computing_molecular_graphics      'Olex2 1.5 (Dolomanov et al., 2009)'
_computing_publication_material    'Olex2 1.5 (Dolomanov et al., 2009)'
_computing_structure_refinement    'ShelXL (Sheldrick, 2015)'
_computing_structure_solution      'SHELXT 2018/2 (Sheldrick, 2018)'
_refine_diff_density_max           1.725
_refine_diff_density_min           -1.430
_refine_diff_density_rms           0.106
_refine_ls_extinction_coef         .
_refine_ls_extinction_method       none
_refine_ls_goodness_of_fit_ref     1.047
_refine_ls_hydrogen_treatment      constr
_refine_ls_matrix_type             full
_refine_ls_number_parameters       391
_refine_ls_number_reflns           7199
_refine_ls_number_restraints       2
_refine_ls_R_factor_all            0.0649
_refine_ls_R_factor_gt             0.0480
_refine_ls_restrained_S_all        1.198
_refine_ls_shift/su_max            0.003
_refine_ls_shift/su_mean           0.000
_refine_ls_structure_factor_coef   Fsqd
_refine_ls_weighting_details      
 'w=1/[\s^2^(Fo^2^)+(0.0231P)^2^+1.8991P] where P=(Fo^2^+2Fc^2^)/3'
_refine_ls_weighting_scheme        calc
_refine_ls_wR_factor_gt            0.1165
_refine_ls_wR_factor_ref           0.1243
_refine_special_details            ?
_olex2_refinement_description
;
1. Restrained distances
 O002_$1-O002
 3.35 with sigma of 0.01
 O002-C00C
 1.2 with sigma of 0.01
2.a Secondary CH2 refined with riding coordinates:
 C00W(H00A,H00B), C00Y(H00C,H00D), C00Z(H00F,H00G), C011(H01A,H01B), C012(H01C,
 H01D), C014(H01E,H01F), C015(H01G,H01H), C016(H01I,H01J), C017(H01K,H01L),
 C018(H01M,H01N)
2.b Aromatic/amide H refined with riding coordinates:
 C00E(H00E), C00K(H00K), C00N(H00N), C00O(H00O), C00P(H00P), C00Q(H00Q),
 C00R(H00R), C00X(H00X), C013(H013)
;
_atom_sites_solution_hydrogens     geom
_atom_sites_solution_primary       ?
_atom_sites_solution_secondary     ?
loop_
  _atom_site_label
  _atom_site_type_symbol
  _atom_site_fract_x
  _atom_site_fract_y
  _atom_site_fract_z
  _atom_site_U_iso_or_equiv
  _atom_site_adp_type
  _atom_site_occupancy
  _atom_site_site_symmetry_order
  _atom_site_calc_flag
  _atom_site_refinement_flags_posn
  _atom_site_refinement_flags_adp
  _atom_site_refinement_flags_occupancy
  _atom_site_disorder_assembly
  _atom_site_disorder_group
 Eu01 Eu 0.30368(4) 0.46040(2) 0.93067(2) 0.04108(10) Uani 1 1 d . . . . .
 O002 O 0.3710(6) 0.48707(9) 0.06508(18) 0.0487(8) Uani 1 1 d D . . . .
 O003 O -0.0065(7) 0.49432(10) 0.1140(2) 0.0532(9) Uani 1 1 d . . . . .
 O004 O 0.5576(7) 0.45394(11) 0.8245(2) 0.0578(10) Uani 1 1 d . . . . .
 O005 O 0.5880(8) 0.41400(11) 0.9717(3) 0.0682(11) Uani 1 1 d . . . . .
 O006 O 1.0141(8) 0.42974(11) 1.0056(3) 0.0647(10) Uani 1 1 d . . . . .
 O007 O 0.9837(7) 0.43351(11) 0.8403(2) 0.0627(10) Uani 1 1 d . . . . .
 O008 O 0.1605(10) 0.43099(13) 0.3741(3) 0.0788(13) Uani 1 1 d . . . . .
 O009 O 0.5245(10) 0.38448(12) 0.3529(3) 0.0792(13) Uani 1 1 d . . . . .
 O00A O 0.2614(10) 0.41633(15) 0.5401(3) 0.0837(14) Uani 1 1 d . . . . .
 C00B C 0.8234(10) 0.40827(13) 1.0050(3) 0.0490(12) Uani 1 1 d . . . . .
 C00C C 0.2278(8) 0.48231(13) 0.1164(3) 0.0423(10) Uani 1 1 d D . . . .
 O00D O 0.9420(10) 0.28764(12) 1.1951(3) 0.0870(14) Uani 1 1 d . . . . .
 C00E C 0.5542(10) 0.43727(14) 0.1752(3) 0.0525(12) Uani 1 1 d . . . . .
 H00E H 0.653280 0.438861 0.132599 0.063 Uiso 1 1 calc R . . . .
 C00F C 0.3377(10) 0.46006(13) 0.1813(3) 0.0466(11) Uani 1 1 d . . . . .
 O00G O 0.5492(10) 0.28847(12) 1.0842(3) 0.0854(14) Uani 1 1 d . . . . .
 O00H O 0.5824(12) 0.36505(15) 0.5149(3) 0.0968(17) Uani 1 1 d . . . . .
 C00I C 0.7523(10) 0.43649(15) 0.8033(3) 0.0518(12) Uani 1 1 d . . . . .
 C00J C 0.4828(11) 0.40946(15) 0.2960(3) 0.0556(13) Uani 1 1 d . . . . .
 C00K C 0.2035(11) 0.45913(15) 0.2499(3) 0.0567(13) Uani 1 1 d . . . . .
 H00K H 0.065279 0.475190 0.256530 0.068 Uiso 1 1 calc R . . . .
 C00L C 0.8689(10) 0.37524(14) 1.0500(3) 0.0529(12) Uani 1 1 d . . . . .
 C00M C 0.7097(11) 0.41731(17) 0.7266(3) 0.0613(14) Uani 1 1 d . . . . .
 C00N C 0.6240(11) 0.41211(15) 0.2322(3) 0.0581(14) Uani 1 1 d . . . . .
 H00N H 0.768558 0.396815 0.227178 0.070 Uiso 1 1 calc R . . . .
 C00O C 0.6845(11) 0.34680(15) 1.0408(4) 0.0654(16) Uani 1 1 d . . . . .
 H00O H 0.539639 0.347623 1.001565 0.078 Uiso 1 1 calc R . . . .
 C00P C 1.1169(12) 0.34396(16) 1.1552(4) 0.0695(17) Uani 1 1 d . . . . .
 H00P H 1.265305 0.342800 1.193305 0.083 Uiso 1 1 calc R . . . .
 C00Q C 0.4946(12) 0.42682(18) 0.6716(3) 0.0650(15) Uani 1 1 d . . . . .
 H00Q H 0.376395 0.444925 0.681972 0.078 Uiso 1 1 calc R . . . .
 C00R C 1.0892(12) 0.37294(15) 1.1062(4) 0.0654(16) Uani 1 1 d . . . . .
 H00R H 1.219023 0.390837 1.111193 0.078 Uiso 1 1 calc R . . . .
 C00S C 0.2785(12) 0.43443(17) 0.3065(3) 0.0587(14) Uani 1 1 d . . . . .
 C00T C 0.9304(13) 0.31685(14) 1.1489(4) 0.0676(16) Uani 1 1 d . . . . .
 C00U C 0.7150(11) 0.31782(16) 1.0889(4) 0.0671(16) Uani 1 1 d . . . . .
 C00V C 0.4582(13) 0.40876(19) 0.6004(4) 0.0702(17) Uani 1 1 d . . . . .
 C00W C 0.0087(15) 0.46016(18) 0.3991(4) 0.0750(18) Uani 1 1 d . . . . .
 H00A H -0.139239 0.466043 0.359465 0.090 Uiso 1 1 calc R . . . .
 H00B H 0.126058 0.480657 0.407808 0.090 Uiso 1 1 calc R . . . .
 C00X C 0.8811(14) 0.3900(2) 0.7120(4) 0.0776(19) Uani 1 1 d . . . . .
 H00X H 1.022557 0.383633 0.749487 0.093 Uiso 1 1 calc R . . . .
 C00Y C 0.1048(15) 0.4474(2) 0.5452(4) 0.0787(19) Uani 1 1 d . . . . .
 H00C H 0.223125 0.467974 0.547989 0.094 Uiso 1 1 calc R . . . .
 H00D H 0.012229 0.446810 0.591784 0.094 Uiso 1 1 calc R . . . .
 C00Z C 0.2068(19) 0.250000 1.0226(8) 0.092(3) Uani 1 2 d S T P . .
 H00F H 0.132769 0.250000 1.072271 0.110 Uiso 1 2 calc RS T P . .
 H00G H 0.053788 0.249999 0.982226 0.110 Uiso 1 2 calc RS T P . .
 C010 C 0.6385(15) 0.38123(18) 0.5857(4) 0.0723(17) Uani 1 1 d . . . . .
 C011 C -0.1038(15) 0.4499(2) 0.4735(4) 0.0789(19) Uani 1 1 d . . . . .
 H01A H -0.193420 0.427155 0.465700 0.095 Uiso 1 1 calc R . . . .
 H01B H -0.241726 0.466991 0.483731 0.095 Uiso 1 1 calc R . . . .
 C012 C 0.3667(15) 0.28422(18) 1.0161(5) 0.089(2) Uani 1 1 d . . . . .
 H01C H 0.467106 0.283237 0.970987 0.107 Uiso 1 1 calc R . . . .
 H01D H 0.242222 0.304101 1.009906 0.107 Uiso 1 1 calc R . . . .
 C013 C 0.8447(16) 0.3717(2) 0.6411(4) 0.087(2) Uani 1 1 d . . . . .
 H013 H 0.960161 0.353083 0.631847 0.104 Uiso 1 1 calc R . . . .
 C014 C 0.7334(18) 0.3588(2) 0.3471(5) 0.093(2) Uani 1 1 d . . . . .
 H01E H 0.911420 0.369911 0.354880 0.111 Uiso 1 1 calc R . . . .
 H01F H 0.711792 0.348065 0.295810 0.111 Uiso 1 1 calc R . . . .
 C015 C 1.140(3) 0.250000 1.2986(7) 0.110(4) Uani 1 2 d S T P . .
 H01G H 0.959127 0.250000 1.315673 0.132 Uiso 1 2 calc RS T P . .
 H01H H 1.271898 0.250000 1.344566 0.132 Uiso 1 2 calc RS T P . .
 C016 C 1.1762(19) 0.2833(2) 1.2519(5) 0.100(3) Uani 1 1 d . . . . .
 H01I H 1.193979 0.303641 1.286316 0.121 Uiso 1 1 calc R . . . .
 H01J H 1.340436 0.281561 1.226103 0.121 Uiso 1 1 calc R . . . .
 C017 C 0.792(2) 0.3427(2) 0.4893(4) 0.106(3) Uani 1 1 d . . . . .
 H01K H 0.819769 0.322336 0.523268 0.128 Uiso 1 1 calc R . . . .
 H01L H 0.962710 0.355650 0.491803 0.128 Uiso 1 1 calc R . . . .
 C018 C 0.710(2) 0.3310(2) 0.4085(5) 0.109(3) Uani 1 1 d . . . . .
 H01M H 0.522773 0.322863 0.404657 0.131 Uiso 1 1 calc R . . . .
 H01N H 0.822750 0.310948 0.397509 0.131 Uiso 1 1 calc R . . . .

loop_
  _atom_site_aniso_label
  _atom_site_aniso_U_11
  _atom_site_aniso_U_22
  _atom_site_aniso_U_33
  _atom_site_aniso_U_23
  _atom_site_aniso_U_13
  _atom_site_aniso_U_12
 Eu01 0.03407(13) 0.04759(15) 0.04067(15) -0.00257(11) 0.00014(9) 0.00057(10)
 O002 0.0418(17) 0.055(2) 0.047(2) -0.0037(16) -0.0020(15) -0.0021(14)
 O003 0.0404(18) 0.061(2) 0.058(2) 0.0075(18) 0.0019(15) 0.0054(15)
 O004 0.048(2) 0.080(3) 0.045(2) -0.0052(18) 0.0044(16) 0.0011(17)
 O005 0.047(2) 0.063(2) 0.094(3) 0.017(2) 0.005(2) 0.0116(17)
 O006 0.065(2) 0.062(2) 0.068(3) 0.002(2) 0.009(2) -0.0169(18)
 O007 0.0413(19) 0.083(3) 0.061(3) -0.016(2) -0.0058(17) -0.0032(18)
 O008 0.097(3) 0.086(3) 0.057(3) 0.014(2) 0.024(2) 0.025(3)
 O009 0.099(3) 0.080(3) 0.059(3) 0.017(2) 0.007(2) 0.028(3)
 O00A 0.087(3) 0.100(4) 0.059(3) -0.010(3) -0.011(2) 0.022(3)
 C00B 0.047(3) 0.045(3) 0.056(3) 0.000(2) 0.007(2) 0.000(2)
 C00C 0.030(2) 0.052(3) 0.045(3) 0.001(2) 0.0044(18) 0.0006(18)
 O00D 0.098(3) 0.054(2) 0.102(4) 0.014(3) -0.021(3) -0.006(2)
 C00E 0.047(3) 0.061(3) 0.049(3) -0.001(3) 0.006(2) 0.005(2)
 C00F 0.039(2) 0.055(3) 0.044(3) 0.002(2) 0.0007(19) 0.004(2)
 O00G 0.078(3) 0.056(2) 0.115(4) 0.010(3) -0.020(3) -0.011(2)
 O00H 0.133(5) 0.100(4) 0.054(3) -0.021(3) -0.010(3) 0.029(3)
 C00I 0.045(3) 0.066(3) 0.045(3) -0.008(2) 0.008(2) -0.008(2)
 C00J 0.066(3) 0.060(3) 0.039(3) 0.002(2) -0.002(2) 0.010(2)
 C00K 0.048(3) 0.074(4) 0.049(3) 0.004(3) 0.008(2) 0.006(2)
 C00L 0.045(3) 0.047(3) 0.067(4) 0.001(2) 0.007(2) 0.005(2)
 C00M 0.054(3) 0.082(4) 0.047(3) -0.008(3) 0.005(2) -0.002(3)
 C00N 0.058(3) 0.060(3) 0.054(3) -0.006(3) -0.003(3) 0.014(2)
 C00O 0.051(3) 0.049(3) 0.094(5) 0.009(3) -0.002(3) 0.001(2)
 C00P 0.061(4) 0.060(4) 0.083(5) -0.007(3) -0.013(3) 0.005(3)
 C00Q 0.062(3) 0.086(4) 0.047(3) -0.008(3) 0.005(3) 0.001(3)
 C00R 0.059(3) 0.049(3) 0.086(5) 0.002(3) -0.001(3) 0.001(2)
 C00S 0.059(3) 0.072(4) 0.045(3) 0.001(3) 0.008(2) 0.004(3)
 C00T 0.072(4) 0.040(3) 0.089(5) 0.002(3) 0.003(3) 0.006(2)
 C00U 0.054(3) 0.051(3) 0.094(5) 0.001(3) -0.001(3) -0.001(2)
 C00V 0.069(4) 0.089(5) 0.051(4) -0.009(3) -0.004(3) 0.007(3)
 C00W 0.078(4) 0.092(5) 0.056(4) 0.000(3) 0.010(3) 0.012(3)
 C00X 0.078(4) 0.099(5) 0.053(4) -0.018(4) -0.005(3) 0.012(4)
 C00Y 0.078(4) 0.097(5) 0.060(4) -0.001(4) 0.003(3) 0.012(4)
 C00Z 0.065(6) 0.054(5) 0.153(11) 0.000 -0.002(6) 0.000
 C010 0.098(5) 0.068(4) 0.048(4) -0.007(3) -0.002(3) 0.007(3)
 C011 0.076(4) 0.099(5) 0.062(4) -0.001(4) 0.011(3) 0.007(4)
 C012 0.078(5) 0.056(4) 0.127(7) 0.005(4) -0.013(4) -0.006(3)
 C013 0.101(5) 0.095(5) 0.060(4) -0.020(4) -0.005(4) 0.032(4)
 C014 0.124(7) 0.079(5) 0.073(5) 0.007(4) -0.001(4) 0.036(4)
 C015 0.172(13) 0.071(7) 0.078(8) 0.000 -0.026(8) 0.000
 C016 0.136(7) 0.062(4) 0.095(6) 0.000(4) -0.026(5) 0.001(4)
 C017 0.163(8) 0.093(6) 0.060(5) -0.013(4) -0.003(5) 0.053(6)
 C018 0.157(8) 0.088(6) 0.078(6) -0.007(5) -0.005(5) 0.033(5)

_geom_special_details
;
 All esds (except the esd in the dihedral angle between two l.s. planes)
 are estimated using the full covariance matrix.  The cell esds are taken
 into account individually in the estimation of esds in distances, angles
 and torsion angles; correlations between esds in cell parameters are only
 used when they are defined by crystal symmetry.  An approximate (isotropic)
 treatment of cell esds is used for estimating esds involving l.s. planes.
;
loop_
  _geom_bond_atom_site_label_1
  _geom_bond_atom_site_label_2
  _geom_bond_distance
  _geom_bond_site_symmetry_2
  _geom_bond_publ_flag
 Eu01 Eu01 4.1796(5) 3_667 ?
 Eu01 O002 2.523(3) 1_556 ?
 Eu01 O002 2.551(3) 3_666 ?
 Eu01 O003 2.331(3) 3_566 ?
 Eu01 O004 2.348(4) . ?
 Eu01 O005 2.311(4) . ?
 Eu01 O006 2.341(4) 1_455 ?
 Eu01 O007 2.330(4) 1_455 ?
 O002 C00C 1.208(5) . ?
 O003 C00C 1.239(5) . ?
 O004 C00I 1.254(6) . ?
 O005 C00B 1.256(6) . ?
 O006 C00B 1.243(6) . ?
 O007 C00I 1.250(6) . ?
 O008 C00S 1.369(7) . ?
 O008 C00W 1.428(7) . ?
 O009 C00J 1.364(7) . ?
 O009 C014 1.429(8) . ?
 O00A C00V 1.374(8) . ?
 O00A C00Y 1.417(8) . ?
 C00B C00L 1.478(7) . ?
 C00C C00F 1.459(7) . ?
 O00D C00T 1.362(7) . ?
 O00D C016 1.441(9) . ?
 C00E H00E 0.9300 . ?
 C00E C00F 1.386(7) . ?
 C00E C00N 1.388(8) . ?
 C00F C00K 1.422(7) . ?
 O00G C00U 1.377(7) . ?
 O00G C012 1.411(8) . ?
 O00H C010 1.371(7) . ?
 O00H C017 1.444(8) . ?
 C00I C00M 1.507(8) . ?
 C00J C00N 1.373(8) . ?
 C00J C00S 1.408(8) . ?
 C00K H00K 0.9300 . ?
 C00K C00S 1.374(8) . ?
 C00L C00O 1.407(8) . ?
 C00L C00R 1.378(8) . ?
 C00M C00Q 1.392(8) . ?
 C00M C00X 1.377(9) . ?
 C00N H00N 0.9300 . ?
 C00O H00O 0.9300 . ?
 C00O C00U 1.375(8) . ?
 C00P H00P 0.9300 . ?
 C00P C00R 1.384(9) . ?
 C00P C00T 1.375(8) . ?
 C00Q H00Q 0.9300 . ?
 C00Q C00V 1.404(9) . ?
 C00R H00R 0.9300 . ?
 C00T C00U 1.402(9) . ?
 C00V C010 1.411(9) . ?
 C00W H00A 0.9700 . ?
 C00W H00B 0.9700 . ?
 C00W C011 1.509(9) . ?
 C00X H00X 0.9300 . ?
 C00X C013 1.404(9) . ?
 C00Y H00C 0.9700 . ?
 C00Y H00D 0.9700 . ?
 C00Y C011 1.524(10) . ?
 C00Z H00F 0.9700 . ?
 C00Z H00G 0.9700 . ?
 C00Z C012 1.528(8) . ?
 C00Z C012 1.527(8) 4_565 ?
 C010 C013 1.366(9) . ?
 C011 H01A 0.9700 . ?
 C011 H01B 0.9700 . ?
 C012 H01C 0.9700 . ?
 C012 H01D 0.9700 . ?
 C013 H013 0.9300 . ?
 C014 H01E 0.9700 . ?
 C014 H01F 0.9700 . ?
 C014 C018 1.510(11) . ?
 C015 H01G 0.9700 . ?
 C015 H01H 0.9700 . ?
 C015 C016 1.520(10) 4_565 ?
 C015 C016 1.520(10) . ?
 C016 H01I 0.9700 . ?
 C016 H01J 0.9700 . ?
 C017 H01K 0.9700 . ?
 C017 H01L 0.9700 . ?
 C017 C018 1.481(11) . ?
 C018 H01M 0.9700 . ?
 C018 H01N 0.9700 . ?

loop_
  _geom_angle_atom_site_label_1
  _geom_angle_atom_site_label_2
  _geom_angle_atom_site_label_3
  _geom_angle
  _geom_angle_site_symmetry_1
  _geom_angle_site_symmetry_3
  _geom_angle_publ_flag
 O002 Eu01 Eu01 34.77(7) 1_556 3_667 ?
 O002 Eu01 Eu01 34.33(7) 3_666 3_667 ?
 O002 Eu01 O002 69.10(11) 1_556 3_666 ?
 O003 Eu01 Eu01 84.09(10) 3_566 3_667 ?
 O003 Eu01 O002 78.85(12) 3_566 3_666 ?
 O003 Eu01 O002 91.43(12) 3_566 1_556 ?
 O003 Eu01 O004 100.81(13) 3_566 . ?
 O003 Eu01 O006 98.55(14) 3_566 1_455 ?
 O004 Eu01 Eu01 105.69(10) . 3_667 ?
 O004 Eu01 O002 137.36(12) . 1_556 ?
 O004 Eu01 O002 73.47(12) . 3_666 ?
 O005 Eu01 Eu01 98.18(12) . 3_667 ?
 O005 Eu01 O002 103.05(13) . 3_666 ?
 O005 Eu01 O002 90.43(14) . 1_556 ?
 O005 Eu01 O003 177.73(15) . 3_566 ?
 O005 Eu01 O004 78.65(15) . . ?
 O005 Eu01 O006 80.74(15) . 1_455 ?
 O005 Eu01 O007 102.53(15) . 1_455 ?
 O006 Eu01 Eu01 108.08(11) 1_455 3_667 ?
 O006 Eu01 O002 73.39(12) 1_455 1_556 ?
 O006 Eu01 O002 142.28(13) 1_455 3_666 ?
 O006 Eu01 O004 142.44(14) 1_455 . ?
 O007 Eu01 Eu01 159.29(11) 1_455 3_667 ?
 O007 Eu01 O002 143.51(12) 1_455 1_556 ?
 O007 Eu01 O002 137.50(13) 1_455 3_666 ?
 O007 Eu01 O003 75.20(14) 1_455 3_566 ?
 O007 Eu01 O004 79.02(14) 1_455 . ?
 O007 Eu01 O006 75.26(15) 1_455 1_455 ?
 Eu01 O002 Eu01 110.90(10) 1_554 3_666 ?
 C00C O002 Eu01 126.1(3) . 1_554 ?
 C00C O002 Eu01 120.8(3) . 3_666 ?
 C00C O003 Eu01 146.3(3) . 3_566 ?
 C00I O004 Eu01 140.9(4) . . ?
 C00B O005 Eu01 140.4(4) . . ?
 C00B O006 Eu01 145.8(4) . 1_655 ?
 C00I O007 Eu01 144.7(4) . 1_655 ?
 C00S O008 C00W 118.1(5) . . ?
 C00J O009 C014 118.3(5) . . ?
 C00V O00A C00Y 118.1(5) . . ?
 O005 C00B C00L 117.8(4) . . ?
 O006 C00B O005 123.5(5) . . ?
 O006 C00B C00L 118.6(5) . . ?
 O002 C00C O003 122.7(5) . . ?
 O002 C00C C00F 117.0(4) . . ?
 O003 C00C C00F 120.2(4) . . ?
 C00T O00D C016 118.1(6) . . ?
 C00F C00E H00E 119.8 . . ?
 C00F C00E C00N 120.4(5) . . ?
 C00N C00E H00E 119.8 . . ?
 C00E C00F C00C 121.6(5) . . ?
 C00E C00F C00K 118.8(5) . . ?
 C00K C00F C00C 119.3(4) . . ?
 C00U O00G C012 117.4(5) . . ?
 C010 O00H C017 117.1(6) . . ?
 O004 C00I C00M 118.4(5) . . ?
 O007 C00I O004 125.7(5) . . ?
 O007 C00I C00M 115.9(5) . . ?
 O009 C00J C00N 125.6(5) . . ?
 O009 C00J C00S 115.2(5) . . ?
 C00N C00J C00S 119.2(5) . . ?
 C00F C00K H00K 120.1 . . ?
 C00S C00K C00F 119.8(5) . . ?
 C00S C00K H00K 120.1 . . ?
 C00O C00L C00B 121.9(5) . . ?
 C00R C00L C00B 119.2(5) . . ?
 C00R C00L C00O 118.7(5) . . ?
 C00Q C00M C00I 119.9(5) . . ?
 C00X C00M C00I 119.7(6) . . ?
 C00X C00M C00Q 120.4(6) . . ?
 C00E C00N H00N 119.5 . . ?
 C00J C00N C00E 120.9(5) . . ?
 C00J C00N H00N 119.5 . . ?
 C00L C00O H00O 119.5 . . ?
 C00U C00O C00L 121.1(6) . . ?
 C00U C00O H00O 119.5 . . ?
 C00R C00P H00P 119.2 . . ?
 C00T C00P H00P 119.2 . . ?
 C00T C00P C00R 121.6(6) . . ?
 C00M C00Q H00Q 120.4 . . ?
 C00M C00Q C00V 119.2(6) . . ?
 C00V C00Q H00Q 120.4 . . ?
 C00L C00R C00P 119.9(6) . . ?
 C00L C00R H00R 120.0 . . ?
 C00P C00R H00R 120.0 . . ?
 O008 C00S C00J 115.1(5) . . ?
 O008 C00S C00K 124.5(5) . . ?
 C00K C00S C00J 120.4(5) . . ?
 O00D C00T C00P 125.1(6) . . ?
 O00D C00T C00U 115.8(5) . . ?
 C00P C00T C00U 119.0(6) . . ?
 O00G C00U C00T 114.7(6) . . ?
 C00O C00U O00G 125.8(6) . . ?
 C00O C00U C00T 119.5(6) . . ?
 O00A C00V C00Q 125.1(6) . . ?
 O00A C00V C010 115.1(6) . . ?
 C00Q C00V C010 119.7(6) . . ?
 O008 C00W H00A 110.0 . . ?
 O008 C00W H00B 110.0 . . ?
 O008 C00W C011 108.3(6) . . ?
 H00A C00W H00B 108.4 . . ?
 C011 C00W H00A 110.0 . . ?
 C011 C00W H00B 110.0 . . ?
 C00M C00X H00X 119.7 . . ?
 C00M C00X C013 120.7(7) . . ?
 C013 C00X H00X 119.7 . . ?
 O00A C00Y H00C 109.9 . . ?
 O00A C00Y H00D 109.9 . . ?
 O00A C00Y C011 108.9(6) . . ?
 H00C C00Y H00D 108.3 . . ?
 C011 C00Y H00C 109.9 . . ?
 C011 C00Y H00D 109.9 . . ?
 H00F C00Z H00G 107.4 . . ?
 C012 C00Z H00F 108.3 4_565 . ?
 C012 C00Z H00F 108.3 . . ?
 C012 C00Z H00G 108.3 4_565 . ?
 C012 C00Z H00G 108.3 . . ?
 C012 C00Z C012 116.0(9) 4_565 . ?
 O00H C010 C00V 115.0(6) . . ?
 C013 C010 O00H 124.7(6) . . ?
 C013 C010 C00V 120.3(6) . . ?
 C00W C011 C00Y 115.5(6) . . ?
 C00W C011 H01A 108.4 . . ?
 C00W C011 H01B 108.4 . . ?
 C00Y C011 H01A 108.4 . . ?
 C00Y C011 H01B 108.4 . . ?
 H01A C011 H01B 107.5 . . ?
 O00G C012 C00Z 108.8(7) . . ?
 O00G C012 H01C 109.9 . . ?
 O00G C012 H01D 109.9 . . ?
 C00Z C012 H01C 109.9 . . ?
 C00Z C012 H01D 109.9 . . ?
 H01C C012 H01D 108.3 . . ?
 C00X C013 H013 120.2 . . ?
 C010 C013 C00X 119.6(7) . . ?
 C010 C013 H013 120.2 . . ?
 O009 C014 H01E 110.0 . . ?
 O009 C014 H01F 110.0 . . ?
 O009 C014 C018 108.3(7) . . ?
 H01E C014 H01F 108.4 . . ?
 C018 C014 H01E 110.0 . . ?
 C018 C014 H01F 110.0 . . ?
 H01G C015 H01H 107.9 . . ?
 C016 C015 H01G 109.1 4_565 . ?
 C016 C015 H01G 109.1 . . ?
 C016 C015 H01H 109.1 4_565 . ?
 C016 C015 H01H 109.1 . . ?
 C016 C015 C016 112.3(11) . 4_565 ?
 O00D C016 C015 108.9(8) . . ?
 O00D C016 H01I 109.9 . . ?
 O00D C016 H01J 109.9 . . ?
 C015 C016 H01I 109.9 . . ?
 C015 C016 H01J 109.9 . . ?
 H01I C016 H01J 108.3 . . ?
 O00H C017 H01K 109.7 . . ?
 O00H C017 H01L 109.7 . . ?
 O00H C017 C018 109.6(7) . . ?
 H01K C017 H01L 108.2 . . ?
 C018 C017 H01K 109.7 . . ?
 C018 C017 H01L 109.7 . . ?
 C014 C018 H01M 108.5 . . ?
 C014 C018 H01N 108.5 . . ?
 C017 C018 C014 114.9(8) . . ?
 C017 C018 H01M 108.5 . . ?
 C017 C018 H01N 108.5 . . ?
 H01M C018 H01N 107.5 . . ?

loop_
  _geom_torsion_atom_site_label_1
  _geom_torsion_atom_site_label_2
  _geom_torsion_atom_site_label_3
  _geom_torsion_atom_site_label_4
  _geom_torsion
  _geom_torsion_site_symmetry_1
  _geom_torsion_site_symmetry_2
  _geom_torsion_site_symmetry_3
  _geom_torsion_site_symmetry_4
  _geom_torsion_publ_flag
 Eu01 O002 C00C O003 -70.3(6) 1_554 . . . ?
 Eu01 O002 C00C O003 91.6(5) 3_666 . . . ?
 Eu01 O002 C00C C00F 107.0(4) 1_554 . . . ?
 Eu01 O002 C00C C00F -91.2(5) 3_666 . . . ?
 Eu01 O003 C00C O002 -30.0(10) 3_566 . . . ?
 Eu01 O003 C00C C00F 152.9(4) 3_566 . . . ?
 Eu01 O004 C00I O007 -53.1(9) . . . . ?
 Eu01 O004 C00I C00M 127.3(5) . . . . ?
 Eu01 O005 C00B O006 -23.6(10) . . . . ?
 Eu01 O005 C00B C00L 152.1(4) . . . . ?
 Eu01 O006 C00B O005 -63.9(9) 1_655 . . . ?
 Eu01 O006 C00B C00L 120.4(6) 1_655 . . . ?
 Eu01 O007 C00I O004 -26.7(10) 1_655 . . . ?
 Eu01 O007 C00I C00M 153.0(5) 1_655 . . . ?
 O002 C00C C00F C00E -18.5(7) . . . . ?
 O002 C00C C00F C00K 167.7(5) . . . . ?
 O003 C00C C00F C00E 158.8(5) . . . . ?
 O003 C00C C00F C00K -15.0(8) . . . . ?
 O004 C00I C00M C00Q 18.3(8) . . . . ?
 O004 C00I C00M C00X -160.4(6) . . . . ?
 O005 C00B C00L C00O 16.5(8) . . . . ?
 O005 C00B C00L C00R -159.4(6) . . . . ?
 O006 C00B C00L C00O -167.6(5) . . . . ?
 O006 C00B C00L C00R 16.5(8) . . . . ?
 O007 C00I C00M C00Q -161.4(6) . . . . ?
 O007 C00I C00M C00X 19.9(9) . . . . ?
 O008 C00W C011 C00Y 72.0(9) . . . . ?
 O009 C00J C00N C00E 176.0(6) . . . . ?
 O009 C00J C00S O008 3.0(8) . . . . ?
 O009 C00J C00S C00K -174.8(6) . . . . ?
 O009 C014 C018 C017 -71.0(10) . . . . ?
 O00A C00V C010 O00H -2.9(10) . . . . ?
 O00A C00V C010 C013 179.2(7) . . . . ?
 O00A C00Y C011 C00W -74.2(9) . . . . ?
 C00B C00L C00O C00U -173.1(6) . . . . ?
 C00B C00L C00R C00P 172.3(5) . . . . ?
 C00C C00F C00K C00S 170.0(5) . . . . ?
 O00D C00T C00U O00G -1.5(9) . . . . ?
 O00D C00T C00U C00O 178.4(6) . . . . ?
 C00E C00F C00K C00S -4.0(8) . . . . ?
 C00F C00E C00N C00J -0.7(9) . . . . ?
 C00F C00K C00S O008 -179.2(6) . . . . ?
 C00F C00K C00S C00J -1.6(9) . . . . ?
 O00H C010 C013 C00X -179.4(7) . . . . ?
 O00H C017 C018 C014 74.9(10) . . . . ?
 C00I C00M C00Q C00V 179.8(6) . . . . ?
 C00I C00M C00X C013 179.7(7) . . . . ?
 C00J O009 C014 C018 -171.0(6) . . . . ?
 C00L C00O C00U O00G -179.0(6) . . . . ?
 C00L C00O C00U C00T 1.1(10) . . . . ?
 C00M C00Q C00V O00A -177.4(6) . . . . ?
 C00M C00Q C00V C010 0.3(10) . . . . ?
 C00M C00X C013 C010 0.6(13) . . . . ?
 C00N C00E C00F C00C -168.7(5) . . . . ?
 C00N C00E C00F C00K 5.1(8) . . . . ?
 C00N C00J C00S O008 -176.1(6) . . . . ?
 C00N C00J C00S C00K 6.1(9) . . . . ?
 C00O C00L C00R C00P -3.7(9) . . . . ?
 C00P C00T C00U O00G 176.0(6) . . . . ?
 C00P C00T C00U C00O -4.1(10) . . . . ?
 C00Q C00M C00X C013 1.0(11) . . . . ?
 C00Q C00V C010 O00H 179.1(6) . . . . ?
 C00Q C00V C010 C013 1.3(12) . . . . ?
 C00R C00L C00O C00U 2.8(9) . . . . ?
 C00R C00P C00T O00D -179.5(6) . . . . ?
 C00R C00P C00T C00U 3.3(10) . . . . ?
 C00S O008 C00W C011 179.1(6) . . . . ?
 C00S C00J C00N C00E -5.0(9) . . . . ?
 C00T O00D C016 C015 177.7(7) . . . . ?
 C00T C00P C00R C00L 0.7(10) . . . . ?
 C00U O00G C012 C00Z 179.2(6) . . . . ?
 C00V O00A C00Y C011 -178.6(6) . . . . ?
 C00V C010 C013 C00X -1.7(13) . . . . ?
 C00W O008 C00S C00J 163.3(6) . . . . ?
 C00W O008 C00S C00K -19.0(10) . . . . ?
 C00X C00M C00Q C00V -1.4(10) . . . . ?
 C00Y O00A C00V C00Q 8.8(11) . . . . ?
 C00Y O00A C00V C010 -169.0(7) . . . . ?
 C010 O00H C017 C018 -173.4(7) . . . . ?
 C012 O00G C00U C00O 13.5(10) . . . . ?
 C012 O00G C00U C00T -166.7(6) . . . . ?
 C012 C00Z C012 O00G -71.5(13) 4_565 . . . ?
 C014 O009 C00J C00N 0.5(10) . . . . ?
 C014 O009 C00J C00S -178.5(6) . . . . ?
 C016 O00D C00T C00P -4.3(11) . . . . ?
 C016 O00D C00T C00U 173.0(7) . . . . ?
 C016 C015 C016 O00D 72.7(13) 4_565 . . . ?
 C017 O00H C010 C00V 166.0(7) . . . . ?
 C017 O00H C010 C013 -16.2(12) . . . . ?

_smtbx_masks_special_details       ?
loop_
  _smtbx_masks_void_nr
  _smtbx_masks_void_average_x
  _smtbx_masks_void_average_y
  _smtbx_masks_void_average_z
  _smtbx_masks_void_volume
  _smtbx_masks_void_count_electrons
  _smtbx_masks_void_content
 1 -0.198 0.250 0.726 356.1 13.0 ?
 2 0.287 0.750 0.274 356.1 13.0 ?

_smtbx_masks_void_probe_radius     1.2
_smtbx_masks_void_truncation_radius  1.2
loop_
  _refln_index_h
  _refln_index_k
  _refln_index_l
  _refln_F_squared_meas
  _refln_F_squared_sigma
 0 -73 3 7.73 9.91
 0 -73 3 7.87 15.28
 0 -73 4 -10.09 12.1
 0 -73 4 -0.52 11.06
 0 -73 5 5.14 12.92
 0 -72 2 11.21 8.72
 0 -72 2 -3.56 14.29
 0 -72 3 0.88 11.05
 0 -72 3 19.74 14.58
 0 -72 4 17.43 11.87
 0 -72 4 -14.49 14.99
 0 -72 5 16.89 13.01
 0 -71 0 1.19 7.33
 0 -71 0 21.37 13.63
 0 -71 1 -2.92 7.93
 0 -71 1 28.93 14.09
 0 -71 2 13 10.45
 0 -71 2 -8.31 13.54
 0 -71 3 13.28 11.3
 0 -71 3 10.44 14.15
 0 -71 4 17.48 11.47
 0 -71 4 4.01 14.27
 0 -71 5 16.52 12.45
 0 -71 6 16.08 12.52
 0 -70 0 5.05 7.21
 0 -70 0 -4.71 13.15
 0 -70 -1 5.92 6.46
 0 -70 1 15.57 9.23
 0 -70 1 -2.83 13.11
 0 -70 -1 11.78 12.73
 0 -70 2 5.74 9.76
 0 -70 2 -2.86 13.22
 0 -70 3 4.17 10.56
 0 -70 3 -10.26 13.39
 0 -70 4 6.4 10.97
 0 -70 4 -6.82 13.62
 0 -70 5 3.42 11.28
 0 -70 5 2.47 13.41
 0 -70 6 6.53 12.12
 0 -69 0 -0.38 8.77
 0 -69 0 9.43 12.5
 0 -69 1 18.49 12.79
 0 -69 1 5.78 8.96
 0 -69 -1 6.49 6.47
 0 -69 -1 16.35 12.74
 0 -69 2 14.04 12.76
 0 -69 -2 12.88 12.04
 0 -69 2 5.59 9.51
 0 -69 3 13.54 12.91
 0 -69 -3 -0.61 5.43
 0 -69 3 -4.06 10.18
 0 -69 -3 12.77 10.58
 0 -69 4 7.51 10.77
 0 -69 4 -0.96 13.42
 0 -69 5 8.39 10.99
 0 -69 5 -0.49 13.88
 0 -69 6 3.88 11.79
 0 -68 0 6.29 8.71
 0 -68 0 -5.6 11.79
 0 -68 1 -0.44 12.07
 0 -68 1 4.13 8.51
 0 -68 -1 -5.23 7.74
 0 -68 -1 3 11.99
 0 -68 2 1.34 12.36
 0 -68 -2 -2.85 11.29
 0 -68 2 10.82 9.28
 0 -68 3 1.38 12.56
 0 -68 -3 5.42 5.42
 0 -68 -3 10.26 10.76
 0 -68 3 -0.4 9.67
 0 -68 4 -14.11 13.03
 0 -68 -4 1.07 5.13
 0 -68 4 -3.59 9.96
 0 -68 -4 0.64 9.46
 0 -68 5 20.01 11.15
 0 -68 5 12.05 14.24
 0 -68 6 -6.37 11.19
 0 -68 7 -3.91 11.86
 0 -67 0 9.62 8.35
 0 -67 0 9.14 11.52
 0 -67 1 6.45 11.74
 0 -67 -1 -11.51 11.67
 0 -67 -1 13.56 7.93
 0 -67 1 6.97 8.47
 0 -67 2 12.32 12.38
 0 -67 -2 8.64 7.64
 0 -67 -2 31.7 11.67
 0 -67 2 -4.14 8.98
 0 -67 3 -7.24 12.5
 0 -67 -3 5.88 5.95
 0 -67 -3 1.81 10.45
 0 -67 3 0.39 9.44
 0 -67 4 1.4 12.87
 0 -67 -4 3.39 5.03
 0 -67 -4 4.38 9.28
 0 -67 4 9 9.62
 0 -67 5 3.8 13.23
 0 -67 -5 6.25 4.34
 0 -67 5 4.04 10.8
 0 -67 -5 2.05 7.99
 0 -67 6 7.5 11.33
 0 -67 6 8.74 14.21
 0 -67 7 10.7 11.77
 0 -66 0 -1.03 8.13
 0 -66 0 -6.95 11.17
 0 -66 1 2.5 11.66
 0 -66 -1 -1.57 10.97
 0 -66 1 10.35 8.34
 0 -66 -1 -3.98 7.6
 0 -66 2 3.03 11.7
 0 -66 -2 2.49 7.26
 0 -66 -2 -0.77 10.85
 0 -66 2 -5.13 8.53
 0 -66 3 10.73 12.02
 0 -66 -3 4.78 6.86
 0 -66 3 1.5 9.12
 0 -66 4 0.46 12.66
 0 -66 -4 1.02 6.28
 0 -66 -4 8.99 9.37
 0 -66 4 12.19 9.49
 0 -66 5 4.7 13.08
 0 -66 -5 0.6 4.34
 0 -66 -5 2.52 7.97
 0 -66 5 9.56 10.13
 0 -66 6 4.79 13.51
 0 -66 -6 1.72 3.5
 0 -66 6 2.04 10.58
 0 -66 -6 1.52 5.6
 0 -66 7 6.34 11.68
 0 -66 8 -7.76 12.05
 0 -65 0 5.15 11.33
 0 -65 0 3.99 7.81
 0 -65 -1 13.62 10.79
 0 -65 1 0.41 11.33
 0 -65 1 -2.76 8.06
 0 -65 -1 -0.32 7.4
 0 -65 2 -1.7 11.69
 0 -65 -2 11.52 7.41
 0 -65 -2 22.86 10.76
 0 -65 2 -0.36 8.48
 0 -65 3 8.42 12.05
 0 -65 -3 6.6 6.79
 0 -65 3 -6.89 8.77
 0 -65 4 6.8 12.51
 0 -65 -4 0.25 6.41
 0 -65 -4 -4.59 9.2
 0 -65 4 8.25 9.35
 0 -65 5 -11.63 12.79
 0 -65 -5 2.18 5.34
 0 -65 -5 -2.5 7.72
 0 -65 5 0.39 9.95
 0 -65 6 21.72 13.5
 0 -65 -6 8.32 4.51
 0 -65 6 -6.87 10.61
 0 -65 -6 4.29 5.84
 0 -65 7 11.59 11.34
 0 -65 8 -0.85 12.23
 0 -64 0 1.94 7.67
 0 -64 0 -0.38 10.75
 0 -64 1 0.34 7.81
 0 -64 -1 9.47 7.43
 0 -64 -1 -1.12 10.59
 0 -64 1 -0.81 11.27
 0 -64 2 3.36 11.84
 0 -64 -2 -6.04 10.14
 0 -64 2 5.59 8.15
 0 -64 -2 1.47 6.79
 0 -64 3 -10.01 11.99
 0 -64 -3 4.32 6.76
 0 -64 -3 -3.4 9.97
 0 -64 3 3.9 8.46
 0 -64 4 10.76 12.39
 0 -64 -4 -4.87 6.34
 0 -64 -4 8.38 9.16
 0 -64 4 5.56 9.21
 0 -64 5 3.2 12.77
 0 -64 -5 3.74 5.4
 0 -64 -5 13.02 8
 0 -64 5 -8.42 10.06
 0 -64 6 -1.85 13.16
 0 -64 -6 9.53 4.59
 0 -64 6 -7.56 10.44
 0 -64 -6 1.31 5.75
 0 -64 7 13.56 13.55
 0 -64 7 6.92 11.24
 0 -64 8 12.57 11.85
 0 -63 0 13.2 10.74
 0 -63 0 1.58 7.54
 0 -63 -1 4.32 10.2
 0 -63 1 13.48 11.08
 0 -63 -1 6.39 7.38
 0 -63 1 18.66 8.18
 0 -63 -2 -4.79 9.92
 0 -63 2 -13.3 11.49
 0 -63 2 -3.72 7.78
 0 -63 -2 3.71 6.75
 0 -63 3 5.16 11.79
 0 -63 -3 9.22 6.53
 0 -63 -3 2.97 9.7
 0 -63 3 1.04 8.35
 0 -63 4 -7.91 12.14
 0 -63 -4 -1.88 6.08
 0 -63 -4 6.21 9.16
 0 -63 4 -3.27 8.87
 0 -63 5 11.15 12.49
 0 -63 -5 -2 5.45
 0 -63 -5 5.1 7.84
 0 -63 5 -3.02 9.51
 0 -63 6 20.38 12.86
 0 -63 -6 0.57 4.67
 0 -63 6 -0.39 10.14
 0 -63 -6 6.89 6.15
 0 -62 0 -1.12 10.46
 0 -62 0 8.29 7.52
 0 -62 -1 1.05 10
 0 -62 1 -1.96 10.73
 0 -62 1 7.33 7.64
 0 -62 -2 3.66 9.9
 0 -62 2 15.18 11.43
 0 -62 -2 7.51 6.77
 0 -62 2 5.23 7.76
 0 -62 3 8.01 11.67
 0 -62 -3 -1.54 6.38
 0 -62 -3 13.95 9.43
 0 -62 3 -1.03 8.23
 0 -62 4 1.29 11.82
 0 -62 -4 -1.38 5.96
 0 -62 -4 -0.58 8.88
 0 -62 4 2.14 8.64
 0 -62 5 14.87 12.38
 0 -62 -5 -1.18 5.4
 0 -62 5 -4.46 9.35
 0 -62 -5 4.1 7.6
 0 -62 -6 -2.48 6.2
 0 -62 -6 1.55 4.46
 0 -62 8 -0.45 12.9
 0 -62 8 -2.03 10.98
 0 -62 9 3.29 11.77
 0 -61 0 2.2 10.64
 0 -61 0 5.05 7.39
 0 -61 -1 -18.53 10.15
 0 -61 1 1.55 10.81
 0 -61 1 11.21 7.67
 0 -61 -1 9.08 6.8
 0 -61 -2 1.64 9.61
 0 -61 2 5.22 11.28
 0 -61 2 14.99 7.68
 0 -61 -2 0.54 6.62
 0 -61 3 9.05 11.14
 0 -61 -3 3 6.07
 0 -61 3 12.45 8.22
 0 -61 -3 -11.92 8.91
 0 -61 -4 6.26 8.64
 0 -61 -4 2.7 5.9
 0 -61 -5 6.92 7.67
 0 -61 -5 0.58 5.28
 0 -61 -6 0.18 6.25
 0 -61 -6 4.9 4.35
 0 -61 7 -0.88 12.18
 0 -61 7 9.74 10.41
 0 -61 8 -6.22 12.42
 0 -61 8 -3.98 11.03
 0 -61 9 5.18 11.39
 0 -61 10 2.86 11.64
 0 -60 0 -5.07 10.3
 0 -60 0 7.52 6.99
 0 -60 1 8.37 10.72
 0 -60 -1 10.83 9.92
 0 -60 1 6.33 7.52
 0 -60 -1 4.96 6.64
 0 -60 2 11.36 11.09
 0 -60 -2 -0.31 9.31
 0 -60 2 -9.68 7.57
 0 -60 -2 -3.71 6.44
 0 -60 -3 -3.65 6.07
 0 -60 -3 1.75 8.85
 0 -60 -4 2.77 8.62
 0 -60 -4 -3.68 5.65
 0 -60 5 -7.09 11.41
 0 -60 -5 12.24 5.28
 0 -60 -5 13.33 7.48
 0 -60 5 -12.86 9.02
 0 -60 6 3.79 11.63
 0 -60 -6 3.6 4.32
 0 -60 -6 -2.64 6.14
 0 -60 6 9.63 9.76
 0 -60 7 -4.28 11.94
 0 -60 -7 1.11 2.36
 0 -60 7 -0.38 9.9
 0 -60 -7 2.43 2.68
 0 -60 8 3.47 12.17
 0 -60 8 17.36 10.76
 0 -60 9 -12.73 12.35
 0 -60 9 -4.72 11.08
 0 -60 10 -0.4 11.48
 0 -59 0 15.36 10.54
 0 -59 0 0.85 6.99
 0 -59 1 1.48 10.55
 0 -59 -1 3 9.82
 0 -59 -1 1.35 6.56
 0 -59 1 4.07 7.1
 0 -59 -2 5.85 9.22
 0 -59 -2 1.03 6.26
 0 -59 -3 11.21 8.77
 0 -59 -3 11.11 6.35
 0 -59 4 1.2 10.76
 0 -59 -4 5.47 5.56
 0 -59 -4 1.87 8.29
 0 -59 4 6.07 8.31
 0 -59 5 -5.27 11.28
 0 -59 -5 5.88 5.29
 0 -59 -5 8.32 7.53
 0 -59 5 16.88 9.29
 0 -59 6 -0.82 11.2
 0 -59 -6 -1.77 4.25
 0 -59 -6 3.46 6.13
 0 -59 6 8.01 9.56
 0 -59 7 0.83 11.4
 0 -59 -7 0.43 2.61
 0 -59 7 -6.32 9.95
 0 -59 -7 3.13 3.02
 0 -59 8 -6.33 11.81
 0 -59 8 2.26 9.96
 0 -59 9 8.12 11.76
 0 -59 9 -13.62 11.01
 0 -59 10 10.36 11.17
 0 -59 11 -5.29 11.82
 0 -58 0 -3.49 10
 0 -58 -1 8.22 9.75
 0 -58 -1 1.05 6.3
 0 -58 -2 -4.2 6.16
 0 -58 -3 1.39 8.37
 0 -58 3 13.3 10.83
 0 -58 3 0.64 7.67
 0 -58 -3 7.8 5.98
 0 -58 4 0.39 10.52
 0 -58 -4 -2.05 5.33
 0 -58 -4 8.69 8.13
 0 -58 4 -3.31 8.22
 0 -58 5 -1.97 10.63
 0 -58 -5 1.79 5.15
 0 -58 -5 -0.91 7.28
 0 -58 5 4.84 8.54
 0 -58 6 1.6 10.68
 0 -58 -6 2.4 4.2
 0 -58 -6 3.09 6.01
 0 -58 6 10.34 9.28
 0 -58 7 11.36 11.22
 0 -58 -7 2.13 2.82
 0 -58 7 -11.52 9.65
 0 -58 -7 1.97 3.28
 0 -58 8 10.44 10.18
 0 -58 8 7.83 11.56
 0 -58 9 6.52 10.71
 0 -58 9 6.68 11.69
 0 -58 10 3.92 10.96
 0 -58 11 17.28 11.6
 0 -57 -1 5.51 9.48
 0 -57 -1 -0.76 6.17
 0 -57 2 -0.36 10.17
 0 -57 -2 -2.09 8.61
 0 -57 2 1.47 7.34
 0 -57 -2 5 6.12
 0 -57 -3 4.58 8.25
 0 -57 3 6.3 10.57
 0 -57 -3 13.36 6.06
 0 -57 3 6.53 7.8
 0 -57 4 9.76 10.85
 0 -57 -4 16.71 8.28
 0 -57 -4 16.06 6.16
 0 -57 4 17.27 8.79
 0 -57 5 -10.27 10.55
 0 -57 -5 9.25 5.16
 0 -57 -5 11.13 7.29
 0 -57 5 14.59 8.74
 0 -57 6 10.86 10.66
 0 -57 -6 7.89 4.24
 0 -57 -6 -0.68 5.97
 0 -57 6 5.18 8.99
 0 -57 7 5.13 10.84
 0 -57 -7 4.39 3.01
 0 -57 7 11.03 9.66
 0 -57 -7 2.17 3.7
 0 -57 8 -2.57 9.79
 0 -57 8 -2.39 10.87
 0 -57 9 21.1 11.22
 0 -57 9 12.62 11.89
 0 -57 10 13.93 10.72
 0 -57 10 3.3 11.68
 0 -57 11 21.39 11.64
 0 -57 12 8.49 11.14
 0 -56 1 -10.99 9.94
 0 -56 1 13.41 7
 0 -56 -2 -5.6 8.81
 0 -56 2 13.37 10.15
 0 -56 -2 3.24 5.95
 0 -56 2 6.95 7.19
 0 -56 -3 -8.72 7.97
 0 -56 3 2.51 9.97
 0 -56 -3 -1.08 5.66
 0 -56 3 -2.44 7.37
 0 -56 -4 -3.83 7.52
 0 -56 4 2.91 10.07
 0 -56 -4 4.3 5.43
 0 -56 4 -2.24 8.27
 0 -56 5 -1.85 10
 0 -56 -5 3.4 5.14
 0 -56 -5 2.61 7.35
 0 -56 5 3.63 8.37
 0 -56 6 -5.65 10.33
 0 -56 -6 7.1 4.13
 0 -56 -6 7.6 5.88
 0 -56 6 -2.36 8.79
 0 -56 7 -5.37 10.28
 0 -56 -7 -1.11 3.06
 0 -56 7 15.76 9.32
 0 -56 -7 4.66 3.79
 0 -56 8 1.08 9.47
 0 -56 8 -2.34 10.57
 0 -56 9 -8.91 9.93
 0 -56 9 5.95 10.83
 0 -56 10 4.95 10.41
 0 -56 10 2.02 11.08
 0 -56 11 5.09 10.89
 0 -56 12 -7.63 11.01
 0 -55 0 7.72 9.54
 0 -55 0 -2 6.37
 0 -55 1 -4.65 9.51
 0 -55 1 -7.5 6.92
 0 -55 2 0.34 9.94
 0 -55 2 23.11 7.82
 0 -55 -3 6.53 8.46
 0 -55 3 -1.72 10
 0 -55 3 13.17 7.83
 0 -55 -3 14.85 5.98
 0 -55 -4 14.63 7.91
 0 -55 4 13.78 10.14
 0 -55 -4 17.52 5.96
 0 -55 4 9.42 8.58
 0 -55 5 2.52 10.02
 0 -55 -5 10.97 5.13
 0 -55 -5 7.33 6.98
 0 -55 5 9.63 8.45
 0 -55 6 6.24 9.9
 0 -55 -6 5.95 4.16
 0 -55 -6 9.76 6.03
 0 -55 6 -7.32 8.78
 0 -55 7 3.37 10.07
 0 -55 -7 0.48 3.16
 0 -55 -7 4.61 4.09
 0 -55 7 2.75 8.96
 0 -55 8 20.27 9.87
 0 -55 8 -2.67 10.58
 0 -55 9 2.19 9.78
 0 -55 9 3.1 10.65
 0 -55 10 3.39 9.97
 0 -55 10 -3.15 10.78
 0 -55 11 12.01 10.9
 0 -55 11 -0.8 11.1
 0 -55 12 11.23 11.33
 0 -55 13 17.29 12.03
 0 -54 0 4.37 9.33
 0 -54 0 9.94 6.41
 0 -54 1 8.01 9.52
 0 -54 1 3.67 6.58
 0 -54 -1 -3.49 6.2
 0 -54 2 9.16 9.38
 0 -54 2 5 7.15
 0 -54 3 -9.75 9.69
 0 -54 3 9.09 7.51
 0 -54 -4 -0.22 7.38
 0 -54 4 7.9 9.75
 0 -54 -4 2.6 5.28
 0 -54 4 -1.84 7.91
 0 -54 5 6.67 9.93
 0 -54 -5 2.87 4.96
 0 -54 -5 8.86 6.79
 0 -54 5 16.59 8.53
 0 -54 6 -2.51 9.87
 0 -54 -6 4.58 4.21
 0 -54 -6 16.49 6.08
 0 -54 6 5.23 8.83
 0 -54 7 8.13 9.16
 0 -54 -7 11.02 4.4
 0 -54 7 3.66 9.97
 0 -54 -7 4.96 3.39
 0 -54 8 12.22 9.55
 0 -54 8 -2.61 10.35
 0 -54 9 -8.29 10.03
 0 -54 9 -11.77 10.28
 0 -54 10 11.91 10.45
 0 -54 10 14.27 10.75
 0 -54 11 6.59 10.5
 0 -54 11 3.93 10.87
 0 -54 12 15.6 11.57
 0 -54 13 -3.69 11.33
 0 -53 0 -8.14 9.12
 0 -53 0 -5 6.41
 0 -53 1 -3.39 9.01
 0 -53 -1 -0.29 8.91
 0 -53 -1 -1.81 5.86
 0 -53 1 9.75 6.51
 0 -53 -2 -3.85 8.74
 0 -53 2 4.46 9.49
 0 -53 -2 4.88 5.77
 0 -53 2 12.53 7.22
 0 -53 3 5.54 9.75
 0 -53 3 25.14 8.2
 0 -53 4 -0.67 9.56
 0 -53 4 15.12 7.85
 0 -53 5 3.77 9.56
 0 -53 -5 1.34 6.75
 0 -53 -5 4.82 4.85
 0 -53 5 6.18 8.46
 0 -53 6 0.7 9.82
 0 -53 -6 1.7 4
 0 -53 -6 -7.57 5.98
 0 -53 6 0.96 8.6
 0 -53 7 12.31 8.92
 0 -53 -7 6.82 4.26
 0 -53 7 -5.36 9.67
 0 -53 -7 -0.77 3.19
 0 -53 8 0.36 10.05
 0 -53 8 -6.19 9.39
 0 -53 9 -4.84 10.16
 0 -53 9 -0.71 9.83
 0 -53 10 -15.53 10.64
 0 -53 10 8.19 10.15
 0 -53 11 -2.31 10.43
 0 -53 11 5.78 10.57
 0 -53 12 3.93 10.89
 0 -53 12 -3.6 11.02
 0 -53 13 -4.16 11.57
 0 -52 0 22.3 9.29
 0 -52 0 7.5 6.73
 0 -52 1 14.08 9.53
 0 -52 -1 19.09 9.37
 0 -52 1 20.69 7.54
 0 -52 -1 21.45 6.84
 0 -52 2 2.16 9.13
 0 -52 -2 8.03 8.51
 0 -52 2 5.62 7.12
 0 -52 -2 4.3 5.71
 0 -52 3 -3.81 9.09
 0 -52 -3 8.44 8.15
 0 -52 3 1.12 7.3
 0 -52 -3 -5.2 5.4
 0 -52 4 -3.91 9.38
 0 -52 4 3.75 7.81
 0 -52 5 8.99 9.51
 0 -52 5 3.34 8.08
 0 -52 6 14.66 9.92
 0 -52 -6 6.35 4.46
 0 -52 -6 3.31 6.14
 0 -52 6 27.16 8.88
 0 -52 7 20.88 9.16
 0 -52 -7 6 4.56
 0 -52 7 5.58 9.7
 0 -52 -7 6.53 3.47
 0 -52 8 7.82 10.01
 0 -52 8 12.92 9.41
 0 -52 9 -3.26 9.89
 0 -52 9 7.83 9.7
 0 -52 10 -5.57 10.14
 0 -52 10 3.7 9.95
 0 -52 11 0.76 10.28
 0 -52 11 -0.78 10.54
 0 -52 12 4.63 10.51
 0 -52 12 -4.9 11.19
 0 -52 13 11.73 11.83
 0 -52 14 18.57 13.02
 0 -51 0 0.28 8.6
 0 -51 0 3.66 6.47
 0 -51 1 7.53 9.1
 0 -51 -1 -1.08 8.57
 0 -51 -1 6.32 5.63
 0 -51 1 3.93 6.68
 0 -51 2 4.79 8.98
 0 -51 -2 3.11 8.55
 0 -51 -2 -4.37 5.34
 0 -51 -3 0.96 7.96
 0 -51 3 8.93 8.94
 0 -51 -3 -3.51 5.21
 0 -51 3 4.38 7.46
 0 -51 -4 1.7 7.47
 0 -51 4 6.67 9.28
 0 -51 4 5.69 7.49
 0 -51 -4 0.67 4.9
 0 -51 5 0.59 7.84
 0 -51 5 -4.9 9.4
 0 -51 6 7.43 8.55
 0 -51 6 8.71 9.68
 0 -51 7 -10.66 9.01
 0 -51 -7 0.1 4.35
 0 -51 7 -10.96 9.43
 0 -51 -7 2.64 3.06
 0 -51 8 -5.09 9.22
 0 -51 8 5.6 9.83
 0 -51 9 -6.08 9.72
 0 -51 9 -3.93 9.76
 0 -51 10 13.84 10.57
 0 -51 10 -2.54 9.76
 0 -51 11 -2.36 10.79
 0 -51 11 12.26 10.16
 0 -51 12 9.15 11.63
 0 -51 12 -1.13 10.3
 0 -51 13 4.43 12.04
 0 -51 13 -1.16 9.04
 0 -51 14 32.24 13.95
 0 -50 0 22.08 7.39
 0 -50 1 29.07 8.01
 0 -50 -1 14.34 6.76
 0 -50 1 16.3 9.4
 0 -50 -1 38.88 9.36
 0 -50 2 12.87 7.42
 0 -50 -2 10.63 5.77
 0 -50 -2 10.99 8.63
 0 -50 2 8.42 9
 0 -50 3 -2.38 7.1
 0 -50 -3 1.07 4.96
 0 -50 3 -3.92 9.13
 0 -50 -3 -1.88 7.96
 0 -50 -4 3.42 4.91
 0 -50 4 12.56 7.84
 0 -50 4 2.18 9.17
 0 -50 -4 4.81 7.63
 0 -50 5 13.38 9.47
 0 -50 -5 9.77 6.63
 0 -50 -5 6.17 4.74
 0 -50 5 15.47 8.09
 0 -50 6 22.23 9.23
 0 -50 6 21.91 10.13
 0 -50 -7 10.68 4.95
 0 -50 7 23.44 9.82
 0 -50 -7 11.78 4.08
 0 -50 8 27.93 9.88
 0 -50 8 8.25 10.21
 0 -50 9 21.09 10.79
 0 -50 9 18.6 10.5
 0 -50 10 3.76 10.18
 0 -50 10 -0.72 9.73
 0 -50 11 3.32 11.13
 0 -50 11 -0.36 10.03
 0 -50 12 12.38 11.84
 0 -50 12 0.37 10.32
 0 -50 13 -0.45 12.63
 0 -50 13 -14.05 10.85
 0 -50 14 12.1 13.1
 0 -50 15 12.98 14.12
 0 -49 0 13.37 6.36
 0 -49 0 -2.36 8.26
 0 -49 1 3.29 6.54
 0 -49 -1 1.6 5.33
 0 -49 1 3.81 8.39
 0 -49 -1 5 8.12
 0 -49 -2 -4.49 5.1
 0 -49 2 3.5 6.86
 0 -49 -2 4.32 8.07
 0 -49 2 5.68 8.61
 0 -49 -3 9.16 5.15
 0 -49 3 13.27 7.53
 0 -49 3 2.05 8.64
 0 -49 -3 8.87 7.99
 0 -49 -4 10.86 4.92
 0 -49 4 9.02 7.79
 0 -49 4 -0.91 9.03
 0 -49 -4 15.01 7.59
 0 -49 -5 7.99 4.51
 0 -49 5 15.46 8.18
 0 -49 -5 -3.24 6.65
 0 -49 5 19.61 9.2
 0 -49 -6 9.85 3.98
 0 -49 6 8.31 9.12
 0 -49 6 3.3 8.47
 0 -49 -6 -3.26 5.72
 0 -49 7 -18.51 9.09
 0 -49 7 14.75 9.53
 0 -49 8 6.12 9.33
 0 -49 8 3.69 9.69
 0 -49 9 -3.33 9.81
 0 -49 9 -2.75 9.51
 0 -49 10 6.36 11.34
 0 -49 10 14.43 10
 0 -49 11 -7.64 11.7
 0 -49 11 4.31 10.07
 0 -49 12 10.08 12.71
 0 -49 12 5.11 10.1
 0 -49 13 5.18 12.87
 0 -49 13 -1.87 10.33
 0 -49 14 9.17 14.07
 0 -49 15 9.92 14.48
 0 -48 0 48.68 9.67
 0 -48 0 34.45 10.88
 0 -48 1 37.68 8.2
 0 -48 -1 32.65 7.57
 0 -48 1 15.17 9.55
 0 -48 -1 27.89 9.46
 0 -48 2 6.75 6.81
 0 -48 -2 9.83 5.19
 0 -48 2 3.58 8.23
 0 -48 -2 2.99 7.6
 0 -48 3 4.33 6.77
 0 -48 -3 2.86 4.82
 0 -48 3 3.7 8.52
 0 -48 -3 5.68 7.46
 0 -48 -4 0.46 4.54
 0 -48 4 5.3 8.65
 0 -48 -4 5.97 7.13
 0 -48 4 0.27 7.37
 0 -48 5 19.72 9.34
 0 -48 -5 7.18 6.51
 0 -48 5 15.2 8.09
 0 -48 -5 6.8 4.58
 0 -48 -6 15.74 6.29
 0 -48 6 17.08 9.47
 0 -48 6 35.61 9.33
 0 -48 -6 12.44 4.83
 0 -48 7 46.09 10.58
 0 -48 7 11.2 10.17
 0 -48 8 47.53 11.87
 0 -48 8 18.69 11.06
 0 -48 9 23.88 11.21
 0 -48 9 14.82 9.75
 0 -48 10 19.09 11.48
 0 -48 10 0.69 9.62
 0 -48 11 -1.32 12.07
 0 -48 11 1.06 9.83
 0 -48 12 7.17 13.46
 0 -48 12 14.77 10.36
 0 -48 13 17.85 14.53
 0 -48 13 -0.37 10
 0 -48 14 16.17 14.76
 0 -48 14 -1.5 10.39
 0 -48 15 9.94 15.53
 0 -47 0 6.25 5.79
 0 -47 0 10.13 7.54
 0 -47 -1 6.32 5.17
 0 -47 1 13.55 6.23
 0 -47 -1 5.16 7.27
 0 -47 2 3.98 6.15
 0 -47 -2 8.85 5.08
 0 -47 -2 -0.22 7.14
 0 -47 -3 25.97 6.18
 0 -47 3 23.46 7.75
 0 -47 3 15.78 8.94
 0 -47 -3 21.42 8.07
 0 -47 -4 26.35 6.36
 0 -47 -4 21.06 8.24
 0 -47 4 21.85 9.48
 0 -47 4 35.73 8.57
 0 -47 5 5.63 9.42
 0 -47 -5 30.9 7.09
 0 -47 -5 15.19 5.36
 0 -47 5 35.57 8.75
 0 -47 6 0.92 8.89
 0 -47 -6 9.64 5.46
 0 -47 -6 2.4 3.89
 0 -47 7 -2.26 9.05
 0 -47 -7 2.22 4.3
 0 -47 7 -0.94 9.2
 0 -47 -7 -0.4 2.83
 0 -47 8 14.4 10.45
 0 -47 8 2.56 9.35
 0 -47 9 3.25 11.36
 0 -47 9 10.87 9.43
 0 -47 10 45.25 13.84
 0 -47 10 22.25 11.01
 0 -47 11 36.23 14.1
 0 -47 11 3.8 10.1
 0 -47 12 17.7 15.53
 0 -47 12 4.61 10.15
 0 -47 13 14.8 15.73
 0 -47 13 -2.53 10.04
 0 -47 14 19.29 16.69
 0 -47 14 3.31 10.39
 0 -46 0 23.79 7.11
 0 -46 0 33.72 8.58
 0 -46 1 17.08 6.16
 0 -46 -1 19.73 5.61
 0 -46 1 10.25 7.46
 0 -46 -1 5.45 7.16
 0 -46 2 0.46 5.88
 0 -46 -2 7.88 4.57
 0 -46 2 1.04 7.3
 0 -46 -2 -7.7 6.63
 0 -46 -3 3.14 4.45
 0 -46 3 2.93 6.32
 0 -46 3 2.73 7.66
 0 -46 -3 5.22 6.54
 0 -46 -4 1.15 4.27
 0 -46 4 6.22 7.98
 0 -46 -4 -3.18 6.39
 0 -46 4 17.54 6.85
 0 -46 -5 8.16 5.99
 0 -46 5 7 8.16
 0 -46 -5 6.14 3.97
 0 -46 5 -1.94 7.59
 0 -46 6 -2.41 8.76
 0 -46 -6 1.63 5.06
 0 -46 -6 5.32 3.54
 0 -46 6 -2.69 8.58
 0 -46 7 7.15 9.5
 0 -46 -7 3.76 4.21
 0 -46 7 0.31 8.69
 0 -46 -7 2.53 2.89
 0 -46 8 14.64 11.44
 0 -46 8 6.31 9.16
 0 -46 9 17.75 11.85
 0 -46 9 1.93 9.33
 0 -46 10 3.74 12.81
 0 -46 10 -0.66 9.7
 0 -46 11 -0.53 14.69
 0 -46 11 2.71 9.72
 0 -46 12 -9.31 17.34
 0 -46 12 -13.23 9.97
 0 -46 13 -8.31 17.8
 0 -46 13 6.77 10.05
 0 -46 16 14.02 22.58
 0 -45 0 -4.37 5.08
 0 -45 0 6.71 6.41
 0 -45 1 9.35 5.55
 0 -45 -1 9.23 5.01
 0 -45 -1 12.75 6.59
 0 -45 1 13.62 7
 0 -45 -2 37.26 7.65
 0 -45 2 39.62 8.52
 0 -45 2 25.06 9.51
 0 -45 -2 40.29 8.98
 0 -45 3 54.28 12.73
 0 -45 -3 52.45 11.94
 0 -45 -3 57.45 11.05
 0 -45 3 76.38 12.06
 0 -45 4 96.63 15.01
 0 -45 4 73.76 15.45
 0 -45 -4 70.3 14.52
 0 -45 -4 74.62 13.79
 0 -45 -5 20.64 7.07
 0 -45 5 25.33 9.28
 0 -45 -5 20.38 5.6
 0 -45 5 45.54 8.76
 0 -45 6 -2.96 8.29
 0 -45 -6 15.98 5.02
 0 -45 -6 4.73 3.66
 0 -45 6 13.28 9.07
 0 -45 7 -5.21 9.46
 0 -45 -7 -1.24 3.96
 0 -45 7 -2.74 8.68
 0 -45 -7 3.54 2.68
 0 -45 8 23.65 11.44
 0 -45 8 4.67 9.02
 0 -45 9 17.57 13.56
 0 -45 9 15.98 9.87
 0 -45 10 68.36 18.35
 0 -45 10 26.05 11.48
 0 -45 11 43.29 20.94
 0 -45 11 18.26 10.42
 0 -45 12 22.71 20.62
 0 -45 12 2.4 9.91
 0 -45 15 29.99 19.49
 0 -45 15 4.01 10.23
 0 -45 16 51.48 22.09
 0 -45 17 -6.69 22.89
 0 -44 0 -3.87 4.71
 0 -44 0 3.82 6.41
 0 -44 -1 0.53 4.46
 0 -44 1 -2.66 5
 0 -44 1 -0.72 6.56
 0 -44 -1 -6.15 6.15
 0 -44 -2 7.59 4.34
 0 -44 2 7.69 5.64
 0 -44 -2 -3.19 5.98
 0 -44 -3 -2.04 3.93
 0 -44 3 -3.5 5.8
 0 -44 3 -1.05 6.82
 0 -44 -3 5.92 5.65
 0 -44 -4 -1.07 3.71
 0 -44 -4 2.57 5.55
 0 -44 4 0.82 7.24
 0 -44 4 3.78 6.43
 0 -44 -5 7.4 5.28
 0 -44 5 -1.7 7.46
 0 -44 -5 2.85 3.56
 0 -44 5 -7 7.31
 0 -44 6 -0.29 7.84
 0 -44 -6 6.21 4.47
 0 -44 -6 4.35 3.31
 0 -44 6 18.61 8.93
 0 -44 7 -6.05 10.25
 0 -44 -7 -3.12 3.71
 0 -44 7 -3.59 8.22
 0 -44 -7 3.14 2.55
 0 -44 8 -4.63 12.6
 0 -44 8 14.12 8.77
 0 -44 9 -3.91 18.32
 0 -44 9 -0.95 9.08
 0 -44 10 -4.06 18.52
 0 -44 10 8.37 9.38
 0 -44 11 17.17 17.56
 0 -44 11 5.55 9.56
 0 -44 14 19.72 17.2
 0 -44 14 -2.12 9.72
 0 -44 15 -3.17 18
 0 -44 15 -5.05 9.96
 0 -44 16 5.2 18.32
 0 -44 17 5.32 18.45
 0 -43 0 3.6 4.69
 0 -43 0 -4.41 5.97
 0 -43 -1 6.74 4.66
 0 -43 1 -2.41 5.09
 0 -43 -1 18.64 6.22
 0 -43 1 14.24 6.63
 0 -43 -2 46.7 9.3
 0 -43 2 63.93 10.08
 0 -43 2 39.1 10.72
 0 -43 -2 43 10.1
 0 -43 3 109.43 16.04
 0 -43 -3 84.11 15.23
 0 -43 3 76.63 16.34
 0 -43 -3 78.88 15.74
 0 -43 4 109.35 15.25
 0 -43 -4 74.3 14.58
 0 -43 4 71.35 15.38
 0 -43 -4 74.44 14.04
 0 -43 5 57.83 13.2
 0 -43 -5 63.55 12.12
 0 -43 -5 66.44 11.47
 0 -43 6 32.2 8.86
 0 -43 -6 17.49 5.94
 0 -43 -6 24.93 5.32
 0 -43 -7 0.61 3.48
 0 -43 -7 1.19 2.32
 0 -43 8 32.6 14.71
 0 -43 8 18.83 9.2
 0 -43 9 61.37 16.38
 0 -43 9 8.39 9.29
 0 -43 10 102.93 17.29
 0 -43 10 13.99 10.73
 0 -43 14 20.6 15.42
 0 -43 14 11.83 10.51
 0 -43 15 9.44 16.45
 0 -43 15 -14.62 10.41
 0 -43 16 30.28 17.03
 0 -43 16 -3.27 10.24
 0 -43 17 60.83 20.88
 0 -42 0 24.58 6.49
 0 -42 0 27.53 7.64
 0 -42 -1 37.48 7.91
 0 -42 1 42.07 8.21
 0 -42 1 40.38 9.18
 0 -42 -1 30.28 8.86
 0 -42 -2 10.03 4.71
 0 -42 2 20.14 5.82
 0 -42 2 24.16 7.2
 0 -42 -2 9.28 6.1
 0 -42 -3 13.46 4.05
 0 -42 3 -5.93 5.75
 0 -42 -3 -0.17 5.38
 0 -42 3 4.04 6.69
 0 -42 -4 0.62 3.57
 0 -42 4 4.49 6.98
 0 -42 -4 -1.09 5.07
 0 -42 4 4.85 6.4
 0 -42 5 21.54 7.84
 0 -42 -5 11.77 5.78
 0 -42 -5 18.82 4.75
 0 -42 5 34.46 8.52
 0 -42 6 19.76 8.22
 0 -42 -6 18.69 5.49
 0 -42 -6 21.65 4.73
 0 -42 6 36.58 10.31
 0 -42 -7 14.61 4.14
 0 -42 -7 14.79 3.5
 0 -42 7 11.92 8.13
 0 -42 8 20.98 9.61
 0 -42 8 59.12 15.32
 0 -42 9 15.03 9.07
 0 -42 9 53.44 14.19
 0 -42 10 0.63 8.59
 0 -42 13 -2.99 9.46
 0 -42 13 8.52 14.33
 0 -42 14 16.45 10.36
 0 -42 14 10.85 15.19
 0 -42 15 -7.04 10.02
 0 -42 15 5.85 14.95
 0 -42 16 1.8 10.33
 0 -42 16 -7.37 16.04
 0 -42 17 4.65 15.92
 0 -42 18 18.91 18.06
 0 -41 0 10.3 4.77
 0 -41 0 5.48 6.17
 0 -41 -1 5.86 4.42
 0 -41 1 3.43 4.88
 0 -41 -1 3.92 5.73
 0 -41 1 -2.24 6.3
 0 -41 -2 62.99 12.01
 0 -41 2 84.56 12.67
 0 -41 -2 63.13 12.56
 0 -41 2 54.65 13.2
 0 -41 -3 73.48 15.31
 0 -41 -3 82.35 14.84
 0 -41 3 104.66 15.73
 0 -41 -4 50.37 9.42
 0 -41 -4 42.82 9.99
 0 -41 4 48.46 11.24
 0 -41 4 71.84 11.43
 0 -41 5 30.17 9.1
 0 -41 -5 26.79 7.18
 0 -41 -5 30.93 6.43
 0 -41 -6 9.41 4.3
 0 -41 6 -1.67 7.33
 0 -41 -6 10.95 3.41
 0 -41 -7 -5.44 3.15
 0 -41 7 -4.03 7.42
 0 -41 -7 3.45 2.2
 0 -41 8 24.05 12.55
 0 -41 8 5.6 7.69
 0 -41 9 24.54 11.71
 0 -41 9 10.9 8.27
 0 -41 12 46.23 13.99
 0 -41 12 14.84 10.31
 0 -41 13 37.25 14.18
 0 -41 13 4.91 9.92
 0 -41 14 -5.91 13.89
 0 -41 14 13.14 9.98
 0 -41 15 8.11 14.22
 0 -41 15 -2.77 10.07
 0 -41 16 0.52 14.45
 0 -41 16 14.56 10.4
 0 -41 17 13.32 15.48
 0 -41 18 13.58 16.76
 0 -40 0 211.64 42.37
 0 -40 0 276.76 42.21
 0 -40 -1 124.36 21.35
 0 -40 1 125.39 21.5
 0 -40 1 131.55 21.1
 0 -40 -1 108.3 20.85
 0 -40 2 34.95 7.12
 0 -40 2 28.72 7.9
 0 -40 -2 14.01 7.06
 0 -40 -2 26.39 5.96
 0 -40 3 7.91 6.04
 0 -40 3 7.28 6.61
 0 -40 -3 1.58 4.99
 0 -40 -3 1.01 3.63
 0 -40 4 6.54 6.91
 0 -40 4 -0.25 6.79
 0 -40 -4 0.29 4.66
 0 -40 -4 -0.68 3.4
 0 -40 5 31.11 7.52
 0 -40 -5 13.44 5.18
 0 -40 5 30.75 9.36
 0 -40 -5 8.45 4
 0 -40 -6 44.76 10.28
 0 -40 6 57.36 12.03
 0 -40 -6 57 9.89
 0 -40 -7 50.73 9.62
 0 -40 -7 50.61 9.87
 0 -40 7 80.61 12.31
 0 -40 8 123.42 18.69
 0 -40 8 68.7 16.43
 0 -40 11 2.13 11.62
 0 -40 11 5.3 8.11
 0 -40 12 26.91 12.55
 0 -40 12 0.96 8.92
 0 -40 13 66.12 14.67
 0 -40 13 14.58 10.81
 0 -40 14 43.75 14.6
 0 -40 14 11.91 10.16
 0 -40 15 51.85 14.51
 0 -40 15 -3.42 10.32
 0 -40 16 26.91 14.57
 0 -40 16 11.94 10.3
 0 -40 17 8.48 14.92
 0 -40 17 6.09 10.46
 0 -40 18 10.87 15.03
 0 -39 0 3.42 5.89
 0 -39 0 -1 4.41
 0 -39 1 3.44 4.87
 0 -39 1 6.25 6.2
 0 -39 -1 4.49 5.6
 0 -39 -1 7.83 4.29
 0 -39 2 40.65 8.92
 0 -39 2 34.09 9.6
 0 -39 -2 41.96 8.99
 0 -39 -2 45.28 8.13
 0 -39 3 19.52 6.55
 0 -39 -3 9 5.65
 0 -39 3 13.71 7.17
 0 -39 -3 16.97 4.41
 0 -39 4 2.66 7.52
 0 -39 4 7.23 6.57
 0 -39 -4 2.33 4.65
 0 -39 -4 6.79 3.5
 0 -39 -5 -5.59 3.19
 0 -39 -5 -4.32 4.29
 0 -39 5 2.34 6.79
 0 -39 6 5.92 10.81
 0 -39 -6 6.11 2.91
 0 -39 -6 4.48 4
 0 -39 6 6.42 7.07
 0 -39 7 -2.5 7.16
 0 -39 -7 1.09 2.82
 0 -39 7 5.14 9.72
 0 -39 -7 -1.85 1.98
 0 -39 10 6.47 10.18
 0 -39 10 -3.31 7.79
 0 -39 11 31.36 11.42
 0 -39 11 16.03 8.73
 0 -39 12 20.69 11.32
 0 -39 12 -1.57 8.46
 0 -39 13 -15.76 11.86
 0 -39 13 -2.25 9.1
 0 -39 14 11.87 12.2
 0 -39 14 -8.16 9.36
 0 -39 15 13.48 13.66
 0 -39 15 19.9 9.99
 0 -39 16 -2.39 13.79
 0 -39 16 8.65 10.17
 0 -39 17 -7.61 14.2
 0 -39 17 -3.9 10.15
 0 -39 18 -1.56 14.28
 0 -39 19 1.66 15.37
 0 -38 0 291.64 51.7
 0 -38 0 314.24 51.52
 0 -38 1 152.74 27.15
 0 -38 -1 132.1 26.94
 0 -38 1 172.96 26.84
 0 -38 -1 160.95 26.71
 0 -38 2 78.88 11.74
 0 -38 -2 51.64 11.62
 0 -38 2 51.94 12.23
 0 -38 -2 60.1 11.06
 0 -38 3 77.53 11.29
 0 -38 -3 51.46 10.16
 0 -38 3 47.99 11.06
 0 -38 -3 46.69 9.56
 0 -38 4 7.8 8.71
 0 -38 4 17.33 6.61
 0 -38 -4 5.9 4.62
 0 -38 -4 1.76 3.24
 0 -38 5 5.63 6.77
 0 -38 -5 5.8 4.39
 0 -38 5 20.56 11.44
 0 -38 -5 7.56 3.29
 0 -38 6 96.19 18.25
 0 -38 -6 87.76 16.99
 0 -38 -6 95.91 16.75
 0 -38 -7 52.98 8.91
 0 -38 -7 48.8 8.67
 0 -38 9 102.34 15.05
 0 -38 9 42.54 13.05
 0 -38 10 10.94 9.66
 0 -38 10 3.27 7.63
 0 -38 11 -3.53 9.99
 0 -38 11 12.81 7.98
 0 -38 12 54.27 11.63
 0 -38 12 1.24 8.98
 0 -38 13 55.77 13.54
 0 -38 13 30.87 11.17
 0 -38 14 67.01 14.43
 0 -38 14 25.54 11.63
 0 -38 15 104.99 16.64
 0 -38 15 31.19 13.65
 0 -38 16 57.28 14.3
 0 -38 16 14.36 11.56
 0 -38 17 47.72 14.93
 0 -38 17 6.67 10.73
 0 -38 18 9.5 13.74
 0 -38 19 24.87 15.4
 0 -37 0 1.16 5.51
 0 -37 0 -2.67 4.08
 0 -37 1 2.07 4.35
 0 -37 -1 10.11 5.49
 0 -37 1 7.51 5.9
 0 -37 -1 3.33 4.07
 0 -37 2 62.22 10.78
 0 -37 2 50.1 11.1
 0 -37 -2 48.99 10.51
 0 -37 -2 53.7 9.89
 0 -37 3 43.91 9.3
 0 -37 3 38.11 9.02
 0 -37 -3 37.81 7.92
 0 -37 -3 33.25 7.09
 0 -37 4 -0.9 12.18
 0 -37 -4 6.62 4.44
 0 -37 4 -0.24 6.54
 0 -37 -4 7.33 3.24
 0 -37 -5 18.4 4.74
 0 -37 5 17.66 7.62
 0 -37 -5 24.86 5.53
 0 -37 -6 2.45 2.47
 0 -37 -6 -0.09 3.65
 0 -37 -7 -1.88 2.48
 0 -37 -7 -0.24 1.83
 0 -37 9 -3.21 8.65
 0 -37 9 1.43 7.05
 0 -37 10 -2.19 9.18
 0 -37 10 -0.88 7.37
 0 -37 11 0.37 9.44
 0 -37 11 0.3 7.46
 0 -37 12 4.66 9.63
 0 -37 12 2.15 7.87
 0 -37 13 0.4 10.57
 0 -37 13 -3.14 8.59
 0 -37 14 14.54 11.38
 0 -37 14 -8.99 8.72
 0 -37 15 -6.86 12.14
 0 -37 15 -0.98 9.55
 0 -37 16 21.55 13.33
 0 -37 16 8.44 10.2
 0 -37 17 3.77 13.1
 0 -37 17 -4.17 10.03
 0 -37 18 17.89 13.9
 0 -37 18 10.29 10.38
 0 -37 19 -12.72 14.26
 0 -37 20 2.69 15.07
 0 -36 0 464.98 77.49
 0 -36 0 454.41 77.62
 0 -36 1 406.31 64.69
 0 -36 -1 385.63 64.58
 0 -36 -1 352.76 64.71
 0 -36 1 387.68 64.82
 0 -36 2 82.21 17.22
 0 -36 -2 85.76 16.79
 0 -36 2 112.8 17.07
 0 -36 -2 96.59 16.44
 0 -36 3 16.34 7.15
 0 -36 -3 1.67 4.69
 0 -36 3 4.14 6.12
 0 -36 -3 6.5 3.28
 0 -36 4 50.64 11.43
 0 -36 4 30.71 8.48
 0 -36 -4 29.67 6.92
 0 -36 -4 31.39 6.26
 0 -36 5 52.43 10.61
 0 -36 -5 35.81 6.26
 0 -36 -5 24.69 6.86
 0 -36 5 29.64 8.75
 0 -36 -6 77.36 14.07
 0 -36 -6 91.4 14.36
 0 -36 -7 76.68 13.75
 0 -36 -7 88.55 13.86
 0 -36 8 215.35 26.6
 0 -36 8 104.41 25.63
 0 -36 9 67.89 16.88
 0 -36 9 128.48 18.09
 0 -36 10 9.27 7.67
 0 -36 10 16.07 9.09
 0 -36 11 5.63 7.6
 0 -36 11 -2.18 9.33
 0 -36 12 22.84 9.67
 0 -36 12 49.54 11.18
 0 -36 13 12.73 10.02
 0 -36 13 73.7 12.13
 0 -36 14 5.7 9.54
 0 -36 14 60.02 12.27
 0 -36 15 10.63 10.47
 0 -36 15 53.19 13.06
 0 -36 16 14.34 11.47
 0 -36 16 77.87 14.75
 0 -36 17 1.03 10.23
 0 -36 17 4.58 12.69
 0 -36 18 -3.51 10.08
 0 -36 18 9.41 13.04
 0 -36 19 9.84 13.96
 0 -36 20 1.55 14.22
 0 -35 0 0.93 5.47
 0 -35 0 0.59 3.87
 0 -35 1 0.8 5.82
 0 -35 -1 0.17 5.22
 0 -35 -1 -2.67 3.68
 0 -35 1 -3.17 4.44
 0 -35 2 34.51 8.61
 0 -35 -2 38.77 7.81
 0 -35 -2 37.84 7.01
 0 -35 2 27.06 8.29
 0 -35 3 98.86 16.81
 0 -35 -3 77.72 16.02
 0 -35 -3 87.05 15.7
 0 -35 4 56.04 11.28
 0 -35 -4 54.61 10.05
 0 -35 -4 47.3 9.61
 0 -35 -5 48.17 8.53
 0 -35 -5 47.11 8.9
 0 -35 -6 21.17 4.47
 0 -35 -6 25.18 5.14
 0 -35 7 -0.31 7.73
 0 -35 7 5.56 6.81
 0 -35 8 2.43 6.99
 0 -35 9 55.7 10.36
 0 -35 9 14.73 8.75
 0 -35 10 51.19 10.19
 0 -35 10 14.26 8.9
 0 -35 11 91.07 13.79
 0 -35 11 37.53 12.41
 0 -35 12 43.75 10.41
 0 -35 12 14.39 8.85
 0 -35 13 12.97 9.87
 0 -35 13 1.84 7.7
 0 -35 14 8.34 10.5
 0 -35 14 3.14 8.64
 0 -35 15 -5.75 11.28
 0 -35 15 1.28 8.89
 0 -35 16 25.66 12.98
 0 -35 16 24.96 10.57
 0 -35 17 32.15 12.89
 0 -35 17 4.07 10.19
 0 -35 18 11.47 13.08
 0 -35 18 -3.48 9.91
 0 -35 19 -9.58 13.23
 0 -35 19 9.67 10.59
 0 -35 20 3.01 13.86
 0 -34 0 131.89 24.38
 0 -34 0 144.96 24.02
 0 -34 1 106.54 20.35
 0 -34 -1 115.11 20.14
 0 -34 1 128.54 20.07
 0 -34 -1 110.12 19.76
 0 -34 2 65.29 11.6
 0 -34 -2 60.67 10.08
 0 -34 2 46.87 11.18
 0 -34 -2 46.77 10.69
 0 -34 -3 3.62 2.99
 0 -34 -3 1.44 4.33
 0 -34 3 0.88 6.02
 0 -34 -4 4.04 2.85
 0 -34 -4 4.24 3.95
 0 -34 -5 34.62 6.22
 0 -34 -5 31.29 6.7
 0 -34 -6 26.48 4.89
 0 -34 -6 20.72 5.39
 0 -34 6 25.23 7.84
 0 -34 7 70.08 17.72
 0 -34 7 134.72 18.52
 0 -34 8 27.5 9.36
 0 -34 8 48.7 10.28
 0 -34 9 45.38 12.45
 0 -34 9 80.22 13.45
 0 -34 10 14.01 7.59
 0 -34 10 10.03 8.76
 0 -34 11 -5.79 7.37
 0 -34 11 6.59 8.94
 0 -34 12 2.37 7.52
 0 -34 12 19.5 9.29
 0 -34 13 5.76 8.31
 0 -34 13 34.5 10.1
 0 -34 14 15.18 9.23
 0 -34 14 39.83 11.18
 0 -34 15 21.77 9.63
 0 -34 15 30.69 11.76
 0 -34 16 15.25 10.52
 0 -34 16 42.36 12.81
 0 -34 17 6.71 9.99
 0 -34 17 -10.37 12.48
 0 -34 18 4.48 10.55
 0 -34 18 4.04 12.77
 0 -34 19 -4.26 10.18
 0 -34 19 6.08 13.1
 0 -34 20 3.48 13.67
 0 -34 21 5.75 14.66
 0 -33 0 1.41 5.63
 0 -33 0 3.34 4.2
 0 -33 -1 6.63 5.59
 0 -33 1 6.6 6.15
 0 -33 1 5.45 5.02
 0 -33 -1 10.2 4.02
 0 -33 2 166.3 22.38
 0 -33 -2 125.87 21.28
 0 -33 2 113.75 21.99
 0 -33 -2 108.05 21.6
 0 -33 -3 213.58 36.86
 0 -33 -3 227.26 37.08
 0 -33 -4 204.43 35.91
 0 -33 -4 216.78 35.76
 0 -33 5 96.33 13.59
 0 -33 5 67.4 12.96
 0 -33 -5 60.29 11.67
 0 -33 -5 64.95 11.41
 0 -33 -6 60.19 11.31
 0 -33 -6 61.76 11.1
 0 -33 7 9.43 7.42
 0 -33 7 -3.87 6.81
 0 -33 8 103.04 16.79
 0 -33 8 73.2 16.32
 0 -33 9 139.96 20.79
 0 -33 9 89.86 20.16
 0 -33 10 154.1 21.89
 0 -33 10 91.41 21.18
 0 -33 11 242.4 29.68
 0 -33 11 119.94 28.71
 0 -33 12 137.41 19.6
 0 -33 12 75.16 18.57
 0 -33 13 56.44 11.71
 0 -33 13 28.54 10.21
 0 -33 14 10.33 9.91
 0 -33 14 8.59 8.1
 0 -33 15 14.31 10.69
 0 -33 15 9.4 8.67
 0 -33 16 28.48 11.71
 0 -33 16 -7.67 9.04
 0 -33 17 63.86 14.17
 0 -33 17 19.87 11.65
 0 -33 18 50.28 13.41
 0 -33 18 -6.84 10.5
 0 -33 19 21.98 12.94
 0 -33 19 2.81 10.2
 0 -33 20 12.59 13.71
 0 -33 21 -1.01 13.63
 0 -32 0 26.39 6.7
 0 -32 0 31.05 7.42
 0 -32 1 23.56 6.15
 0 -32 1 18.63 6.83
 0 -32 -1 23.96 6.5
 0 -32 -1 13.44 5.14
 0 -32 2 -2.9 6.06
 0 -32 -2 -3.1 5.08
 0 -32 -2 -0.32 3.44
 0 -32 -3 -0.87 4.57
 0 -32 -3 0.63 2.99
 0 -32 -4 7.47 3.98
 0 -32 -4 1.09 2.79
 0 -32 -5 9.98 3.16
 0 -32 5 14.19 7.41
 0 -32 -5 13.6 3.89
 0 -32 5 16.25 6.61
 0 -32 -6 7.93 2.36
 0 -32 6 8.47 7.05
 0 -32 -6 6.53 3
 0 -32 6 7.05 6.42
 0 -32 7 17.02 7.95
 0 -32 7 18.02 7.37
 0 -32 8 21.59 7.98
 0 -32 8 7.58 7.3
 0 -32 9 -6.12 7.72
 0 -32 9 0.53 6.86
 0 -32 10 13.15 8.3
 0 -32 10 -2.2 7.13
 0 -32 11 1.01 8.55
 0 -32 11 -3.93 7.12
 0 -32 12 2.8 8.83
 0 -32 12 0.87 7.38
 0 -32 13 -9.08 8.98
 0 -32 13 10.07 7.58
 0 -32 14 9.8 9.7
 0 -32 14 -3.33 7.73
 0 -32 15 0.78 10.13
 0 -32 15 5.57 8.12
 0 -32 16 -0.41 10.81
 0 -32 16 17.05 8.95
 0 -32 17 9.65 12.32
 0 -32 17 14.74 9.83
 0 -32 18 24.34 12.37
 0 -32 18 -2.37 10.17
 0 -32 19 5.91 12.77
 0 -32 19 -14.9 10.62
 0 -32 20 -6.62 13.63
 0 -32 20 0.72 10.42
 0 -32 21 -6.41 13.4
 0 -32 -26 3.23 7.21
 0 -32 -26 4.24 4.29
 0 -32 -27 4 4.95
 0 -32 -27 9.9 8.81
 0 -31 0 5.35 4.58
 0 -31 0 6.88 5.71
 0 -31 1 133.84 25.14
 0 -31 -1 131.71 24.98
 0 -31 -1 138.76 24.68
 0 -31 1 185.3 25.27
 0 -31 -2 458.33 74.62
 0 -31 -2 433.64 74.46
 0 -31 -3 279.69 47.23
 0 -31 -3 279.07 47.04
 0 -31 4 722.47 84.59
 0 -31 4 473.43 84.3
 0 -31 -4 497.58 83.98
 0 -31 -4 466.46 83.87
 0 -31 5 274.94 32.82
 0 -31 -5 182.87 31.65
 0 -31 -5 174.62 31.73
 0 -31 5 195.76 32.61
 0 -31 6 61.42 9.83
 0 -31 6 42.15 9.43
 0 -31 -6 41.65 7.14
 0 -31 -6 35.17 6.82
 0 -31 7 25.82 8.48
 0 -31 7 39.36 9.17
 0 -31 8 38.45 9.59
 0 -31 8 44.62 10.43
 0 -31 9 83.11 18.52
 0 -31 9 125.86 19.15
 0 -31 10 224.15 31.43
 0 -31 10 145.76 30.87
 0 -31 11 267.25 32.31
 0 -31 11 130.11 31.52
 0 -31 12 95.76 25.09
 0 -31 12 221.58 26.2
 0 -31 13 29 10.22
 0 -31 13 57.33 11.68
 0 -31 14 -1.5 7.56
 0 -31 14 1.87 9.31
 0 -31 15 17.2 8.71
 0 -31 15 26.65 10.6
 0 -31 16 17.55 8.95
 0 -31 16 17.98 11
 0 -31 17 37.28 13.85
 0 -31 17 96.03 15.95
 0 -31 18 12.4 10.68
 0 -31 18 37.72 12.96
 0 -31 19 1.03 11.06
 0 -31 19 62.05 13.73
 0 -31 20 -0.36 10.38
 0 -31 20 0.46 13.32
 0 -31 21 -0.48 13.75
 0 -31 22 12.81 14.67
 0 -31 -23 6.81 7.79
 0 -31 -23 6.56 3.88
 0 -31 -24 1.85 10.06
 0 -31 -24 2.65 4.35
 0 -31 -25 5.15 5.14
 0 -31 -25 28.88 12.57
 0 -31 -26 6.53 5.57
 0 -31 -26 -5.2 14.77
 0 -31 -27 2.3 6.06
 0 -31 -27 3.53 18.08
 0 -30 0 0.15 5.31
 0 -30 0 -3.27 4.45
 0 -30 -1 7.8 4.14
 0 -30 -1 9.35 5.36
 0 -30 -2 -0.1 3.48
 0 -30 -2 14.7 4.99
 0 -30 -3 -1.89 3.12
 0 -30 3 -1.9 6.21
 0 -30 -3 4.68 4.79
 0 -30 3 -0.23 7.22
 0 -30 -4 25.42 4.9
 0 -30 -4 18.32 5.74
 0 -30 4 22.66 7.75
 0 -30 4 21.96 8.34
 0 -30 -5 4.54 2.8
 0 -30 5 9.38 7.04
 0 -30 -5 5.03 3.58
 0 -30 5 17.28 7.38
 0 -30 -6 12.89 2.87
 0 -30 6 13.54 7.48
 0 -30 -6 11.29 3.4
 0 -30 6 8.12 6.91
 0 -30 7 56.33 12.24
 0 -30 8 33.65 9.14
 0 -30 8 28.49 8.32
 0 -30 9 25.63 8.03
 0 -30 9 6.03 6.98
 0 -30 10 31.34 8.8
 0 -30 10 13.67 7.81
 0 -30 11 5.58 8.39
 0 -30 11 -0.27 6.86
 0 -30 12 10.62 9.39
 0 -30 12 19.98 7.89
 0 -30 13 21.05 9.5
 0 -30 13 17.32 8.28
 0 -30 14 40.38 10.93
 0 -30 14 27.83 9.66
 0 -30 15 21.88 9.93
 0 -30 15 1.21 7.81
 0 -30 16 4.77 10.22
 0 -30 16 10.22 8.36
 0 -30 17 -15.53 11.2
 0 -30 17 3.19 9.13
 0 -30 18 -0.42 11.85
 0 -30 18 10.95 9.42
 0 -30 19 1.32 12.84
 0 -30 19 -1.02 10.21
 0 -30 20 10.93 12.88
 0 -30 -20 3.03 2.59
 0 -30 -20 6.54 5.26
 0 -30 20 -1.06 10.54
 0 -30 -21 5.59 3.52
 0 -30 21 8.51 13.5
 0 -30 -21 5.18 7.97
 0 -30 -22 6.42 4.01
 0 -30 22 -5.5 13.43
 0 -30 -22 0.27 10.62
 0 -30 -23 1.84 4.3
 0 -30 -23 -14.45 17.82
 0 -30 -24 3.3 4.69
 0 -30 -24 10.06 24.05
 0 -30 -25 5.65 5.2
 0 -30 -25 16.86 27.29
 0 -30 -26 4.17 5.63
 0 -30 -26 -7.47 27.89
 0 -30 -27 8.52 6.22
 0 -30 -27 12.64 29.73
 0 -29 -1 9.96 3.92
 0 -29 -1 5.04 4.97
 0 -29 -2 114.65 20.01
 0 -29 -2 115.83 19.77
 0 -29 -3 195.17 31.45
 0 -29 3 166.65 31.75
 0 -29 3 231.53 32.17
 0 -29 -3 175.75 31.2
 0 -29 -4 312.76 50.31
 0 -29 4 294.81 50.69
 0 -29 4 342.11 50.92
 0 -29 -4 282.5 50.17
 0 -29 5 163.95 29.96
 0 -29 -5 176.21 29.2
 0 -29 -5 163.57 29.06
 0 -29 5 231.87 30.3
 0 -29 -6 9.11 2.54
 0 -29 6 8.82 7.68
 0 -29 -6 7.53 3.22
 0 -29 6 20.21 7.25
 0 -29 7 14.69 7.6
 0 -29 7 0.48 7.1
 0 -29 8 4.17 7.68
 0 -29 8 5.73 6.85
 0 -29 9 178.39 23.36
 0 -29 9 93.77 22.8
 0 -29 10 175.13 24.9
 0 -29 10 110.87 24.33
 0 -29 11 85.33 21.69
 0 -29 11 181.26 22.63
 0 -29 12 97.71 21.05
 0 -29 12 146.16 22.02
 0 -29 13 28.63 10.15
 0 -29 13 60.37 11.68
 0 -29 14 -0.88 7.49
 0 -29 14 2.93 9.33
 0 -29 15 2.7 7.38
 0 -29 15 1.52 9.33
 0 -29 16 6.74 8.29
 0 -29 16 13.78 10.23
 0 -29 17 9.48 8.91
 0 -29 17 34.57 11.14
 0 -29 18 22.27 11.54
 0 -29 18 54.94 13.57
 0 -29 19 27.99 12.04
 0 -29 19 59.49 14.63
 0 -29 -20 16.14 4.39
 0 -29 20 7.7 10.74
 0 -29 20 17.98 13.62
 0 -29 -20 17.23 10.63
 0 -29 -21 1.96 3.83
 0 -29 21 -7.94 10.56
 0 -29 -21 2.96 19.65
 0 -29 21 -2.82 13.25
 0 -29 -22 -11.52 21.38
 0 -29 22 22.47 14.12
 0 -29 -22 -4.78 4.13
 0 -29 -23 8.08 4.69
 0 -29 -23 -4.68 20.42
 0 -29 -24 3.73 4.91
 0 -29 -24 -13.98 21.19
 0 -29 -25 -0.55 5.21
 0 -29 -25 35.9 23.6
 0 -29 -26 6.74 5.85
 0 -29 -26 26.54 25
 0 -29 -27 0.91 6.2
 0 -29 -27 63.08 27.03
 0 -29 -28 9.18 6.83
 0 -29 -28 37.98 29.61
 0 -28 -1 400.55 69.45
 0 -28 -1 421.32 69.35
 0 -28 -2 48.77 9.28
 0 -28 2 49.26 9.83
 0 -28 -2 44.33 8.78
 0 -28 2 58.38 10.49
 0 -28 3 31.44 8.2
 0 -28 -3 33.35 6.88
 0 -28 -3 31.37 6.22
 0 -28 3 35.92 8.61
 0 -28 4 45.23 8.22
 0 -28 -4 35.62 6.67
 0 -28 4 35.06 8.73
 0 -28 -4 27.02 5.99
 0 -28 5 85.51 14.01
 0 -28 -5 69.29 12.24
 0 -28 -5 68.92 12
 0 -28 5 65.25 13.75
 0 -28 -6 113.74 18.46
 0 -28 6 139.76 20.33
 0 -28 6 120.09 19.94
 0 -28 -6 97.36 18.54
 0 -28 7 308.16 46.87
 0 -28 7 245.6 46.59
 0 -28 8 218.74 31.08
 0 -28 8 148.3 30.54
 0 -28 9 102.25 16
 0 -28 9 65.03 15.31
 0 -28 10 17.58 8.29
 0 -28 10 7.57 6.97
 0 -28 11 20.71 8.48
 0 -28 11 12.83 7.46
 0 -28 12 90.35 15.02
 0 -28 12 57.11 13.97
 0 -28 13 125.33 18.06
 0 -28 13 66.88 17
 0 -28 14 118.27 17.67
 0 -28 14 65.51 16.3
 0 -28 15 110.25 15.73
 0 -28 15 46.04 14.16
 0 -28 16 73.26 12.26
 0 -28 16 18.88 9.96
 0 -28 17 7.65 10.5
 0 -28 17 0.94 8.48
 0 -28 -17 3.55 2.04
 0 -28 -17 -1.79 4.6
 0 -28 -18 1.61 2.92
 0 -28 18 3.24 9.35
 0 -28 18 7.87 11.7
 0 -28 -18 9.05 8.43
 0 -28 -19 4.72 3.48
 0 -28 19 5.69 10.21
 0 -28 19 -1.72 12.17
 0 -28 -19 -5.72 18.11
 0 -28 20 8.33 10.72
 0 -28 20 24.4 13.12
 0 -28 -21 3.42 4.27
 0 -28 21 5.02 10.48
 0 -28 21 11.54 12.7
 0 -28 -21 5.32 18.38
 0 -28 -22 22.32 6.1
 0 -28 22 34.01 14.19
 0 -28 -22 9.22 19.8
 0 -28 -23 10.18 5.17
 0 -28 23 19.74 14.49
 0 -28 -23 -6.12 20.96
 0 -28 -24 5.33 5.18
 0 -28 -24 2.74 22.79
 0 -28 -25 7.41 5.62
 0 -28 -25 7.59 24.02
 0 -28 -26 -3.28 5.94
 0 -28 -26 -6.7 25.54
 0 -28 -27 3.43 6.32
 0 -28 -27 -4.61 28.46
 0 -28 -28 13.48 7.33
 0 -28 -28 21.23 30.54
 0 -27 1 52.27 11.52
 0 -27 1 81.49 12.81
 0 -27 -2 9.15 4.73
 0 -27 2 16.26 5.8
 0 -27 2 23.84 6.47
 0 -27 -2 13.69 3.84
 0 -27 3 89.53 17.78
 0 -27 -3 94.52 17.33
 0 -27 3 109.91 18.17
 0 -27 -3 104.67 17.11
 0 -27 4 100.7 16.5
 0 -27 -4 84.52 15.12
 0 -27 4 85.51 16.13
 0 -27 -4 94.08 15.4
 0 -27 5 89.08 14.69
 0 -27 -5 72.59 12.9
 0 -27 5 82.39 14.17
 0 -27 -5 72.14 12.69
 0 -27 6 40.95 9.46
 0 -27 6 39.78 8.54
 0 -27 -6 25.44 5.59
 0 -27 -6 31.7 5.39
 0 -27 7 4.1 7.94
 0 -27 7 -0.9 6.86
 0 -27 8 2.19 8.17
 0 -27 8 -12.02 7.23
 0 -27 9 77.77 13.29
 0 -27 9 48.38 12.29
 0 -27 10 70.71 12.38
 0 -27 10 40.65 11.24
 0 -27 11 23.33 7.87
 0 -27 12 24.88 9.06
 0 -27 12 9.23 7.45
 0 -27 13 19.66 9.09
 0 -27 13 -0.84 7.05
 0 -27 14 -5.81 9.25
 0 -27 14 -2.29 7.27
 0 -27 15 10.12 9.52
 0 -27 15 8.21 7.56
 0 -27 16 2.41 8.15
 0 -27 -16 15.58 3.32
 0 -27 -16 15.13 5.7
 0 -27 17 6.81 8.49
 0 -27 -17 12.88 3.63
 0 -27 -17 10.83 9.62
 0 -27 18 12.53 9.41
 0 -27 -18 18 4.77
 0 -27 18 32.59 11.88
 0 -27 -18 34.93 17.68
 0 -27 19 2.99 10.09
 0 -27 -19 10.74 4.4
 0 -27 19 14.41 12.25
 0 -27 -19 7.98 16.6
 0 -27 20 9.64 10.64
 0 -27 20 23.34 13.19
 0 -27 21 -1.78 10.48
 0 -27 -21 -5.23 19.31
 0 -27 21 4.1 12.94
 0 -27 -21 2.35 4.76
 0 -27 -22 15.87 19.99
 0 -27 22 11.42 13.65
 0 -27 -22 -0.49 5
 0 -27 -23 15.78 21.47
 0 -27 23 1.98 13.65
 0 -27 -23 -8.91 5.23
 0 -27 -24 8.34 5.8
 0 -27 -24 8.02 23.09
 0 -27 -25 6.5 5.95
 0 -27 -25 -8.05 25
 0 -27 -26 0.72 6.12
 0 -27 -26 15.05 27.55
 0 -27 -27 -1.02 6.29
 0 -27 -27 56.17 29.18
 0 -27 -28 6.74 7.16
 0 -27 -28 21.17 31.99
 0 -26 0 598.9 114.9
 0 -26 0 801.73 115
 0 -26 1 487.41 96.68
 0 -26 1 753.97 97
 0 -26 2 223.25 43.35
 0 -26 2 303.74 43.59
 0 -26 3 78.28 13.97
 0 -26 -3 74.23 12.72
 0 -26 -3 73.39 12.99
 0 -26 3 70.61 13.58
 0 -26 -4 41.2 7.65
 0 -26 4 44.23 9.52
 0 -26 -4 46.82 8
 0 -26 4 40.69 9.16
 0 -26 5 166.8 27.45
 0 -26 -5 161.4 26.72
 0 -26 5 186.79 27.72
 0 -26 -5 151.34 26.62
 0 -26 6 399.77 54.16
 0 -26 6 261.77 53.83
 0 -26 7 458.92 69.57
 0 -26 7 373.39 69.32
 0 -26 8 405.47 57.78
 0 -26 8 292.61 57.4
 0 -26 9 318.91 43.79
 0 -26 9 210.85 43.28
 0 -26 10 89.98 18.78
 0 -26 10 125.22 19.7
 0 -26 11 3.39 6.51
 0 -26 11 -0.65 8.11
 0 -26 12 44.1 11.72
 0 -26 12 77.55 13.39
 0 -26 13 67.45 18.55
 0 -26 13 155.36 19.76
 0 -26 14 103.08 25.85
 0 -26 14 221.86 26.9
 0 -26 15 74.75 20.08
 0 -26 -15 112.58 18.6
 0 -26 -15 94.76 19.22
 0 -26 16 35.72 12.6
 0 -26 -16 61.83 10.52
 0 -26 16 73.91 14.37
 0 -26 -16 77.66 15.7
 0 -26 17 16.47 8.76
 0 -26 -17 24.76 5.06
 0 -26 17 13.46 10.8
 0 -26 -17 8.06 13.92
 0 -26 18 -5.41 8.71
 0 -26 -18 -2.48 3.95
 0 -26 18 9.82 10.84
 0 -26 -18 -18.4 15.33
 0 -26 19 12.51 9.43
 0 -26 -19 5.08 4.66
 0 -26 19 7.18 12.04
 0 -26 -19 -6.55 17.5
 0 -26 20 14.34 11.21
 0 -26 -20 25.73 6.83
 0 -26 21 -3.53 10.68
 0 -26 21 43.66 13.36
 0 -26 22 5.52 10.92
 0 -26 -22 16.36 21.41
 0 -26 22 45.9 13.89
 0 -26 -22 19.9 6.69
 0 -26 -23 14.57 6.29
 0 -26 -23 -2.1 21.85
 0 -26 -24 9.65 6.49
 0 -26 -24 50.31 24.9
 0 -26 -25 1.69 6.28
 0 -26 -25 34.04 26.33
 0 -26 -26 4.64 6.45
 0 -26 -26 24.21 28.69
 0 -26 -27 7.7 7.06
 0 -26 -27 40.6 30.53
 0 -26 -28 2.08 7.14
 0 -26 -28 3.31 31.92
 0 -26 -29 4.75 7.46
 0 -25 0 -0.3 4.67
 0 -25 0 -0.12 3.74
 0 -25 1 49.53 9.2
 0 -25 1 38.93 8.49
 0 -25 2 127.88 21.57
 0 -25 2 119.88 21.4
 0 -25 3 -3.7 5.37
 0 -25 -3 0.96 3.17
 0 -25 3 6.27 4.58
 0 -25 -3 -1.55 2.35
 0 -25 4 45.31 9.13
 0 -25 -4 38.37 7.27
 0 -25 -4 44.37 7.53
 0 -25 4 38.21 8.76
 0 -25 -5 32.82 6.11
 0 -25 5 35.88 8.85
 0 -25 -5 37.16 6.5
 0 -25 5 35.25 8.3
 0 -25 6 8.74 7.34
 0 -25 6 5.75 6.09
 0 -25 7 22.1 8.57
 0 -25 7 20.7 7.57
 0 -25 8 3.62 8.67
 0 -25 8 0.46 7.05
 0 -25 9 66.64 14.63
 0 -25 9 70.82 14.01
 0 -25 10 1.56 7.93
 0 -25 10 -0.5 6.87
 0 -25 11 1.31 8.32
 0 -25 11 7.25 6.59
 0 -25 12 -3.44 8.78
 0 -25 12 -3.42 6.67
 0 -25 13 -2.12 8.86
 0 -25 13 -0.54 6.92
 0 -25 14 1.82 9.24
 0 -25 14 4.47 7.25
 0 -25 -14 0.19 2.16
 0 -25 -14 6.36 4.97
 0 -25 15 -0.74 9.52
 0 -25 -15 14.17 12.88
 0 -25 15 15.82 7.64
 0 -25 16 8.05 9.52
 0 -25 -16 -1.49 11.21
 0 -25 16 -4.41 7.55
 0 -25 17 -12.64 9.89
 0 -25 -17 -5.66 13.1
 0 -25 17 -4.22 7.93
 0 -25 18 3.25 10.76
 0 -25 -18 2.46 15.61
 0 -25 18 6.62 8.4
 0 -25 19 8.38 11.76
 0 -25 -19 3.77 18.15
 0 -25 19 1.63 9.43
 0 -25 -20 3.84 4.97
 0 -25 20 4.73 12.26
 0 -25 -20 16.63 20.4
 0 -25 20 -5.76 9.85
 0 -25 21 0.45 13.02
 0 -25 21 -11.57 10.63
 0 -25 -22 -3.81 5.93
 0 -25 22 -10.64 13.06
 0 -25 22 7.32 10.71
 0 -25 -22 16.19 23.07
 0 -25 -23 1.99 6.05
 0 -25 -23 -22.42 23.67
 0 -25 -24 2.91 6.35
 0 -25 -24 23.04 25.86
 0 -25 -25 8.14 6.81
 0 -25 -25 -16.21 27.8
 0 -25 -26 3.96 7.35
 0 -25 -26 24.52 29.47
 0 -25 -27 10.19 7.53
 0 -25 -27 30.87 31.6
 0 -25 -28 0.63 7.44
 0 -25 -29 9.79 7.99
 0 -25 -29 9.99 35.58
 0 -24 0 1847.31 378.35
 0 -24 0 3439.46 378.69
 0 -24 -1 719.44 131.31
 0 -24 1 731.28 131.37
 0 -24 1 951.12 131.53
 0 -24 -1 805.66 131.3
 0 -24 2 455.82 82.62
 0 -24 2 540.21 82.75
 0 -24 3 72.77 13.54
 0 -24 3 77.88 13.89
 0 -24 4 5.52 5.78
 0 -24 -4 1.43 2.01
 0 -24 -4 0.84 2.57
 0 -24 4 -2.14 4.84
 0 -24 5 146.77 25.14
 0 -24 -5 153.1 24.46
 0 -24 5 177.69 25.49
 0 -24 -5 136.58 24.38
 0 -24 6 670.85 127.25
 0 -24 6 887.1 127.47
 0 -24 7 502.03 95.9
 0 -24 7 686.16 96.27
 0 -24 8 337.97 70.3
 0 -24 8 545.9 70.73
 0 -24 9 197.55 39.11
 0 -24 9 279.95 39.82
 0 -24 10 18.26 8.81
 0 -24 10 48.21 10.63
 0 -24 11 -3.05 6.44
 0 -24 11 -1.65 8.63
 0 -24 12 61.64 12.64
 0 -24 13 58.83 15.07
 0 -24 -13 77.54 14.07
 0 -24 -14 177.97 23.84
 0 -24 14 157.28 22.53
 0 -24 15 99.13 25.74
 0 -24 -15 159.2 27.29
 0 -24 16 31.42 11.65
 0 -24 -16 51.63 15.37
 0 -24 17 15.83 9.59
 0 -24 17 61.03 11.72
 0 -24 -17 46.46 15.08
 0 -24 18 -2.19 8.2
 0 -24 18 4.86 10.41
 0 -24 -18 0.89 16.02
 0 -24 19 -8.08 9.16
 0 -24 19 19.53 11.53
 0 -24 -19 -19.97 19.32
 0 -24 20 9.07 10.13
 0 -24 20 33.88 12.86
 0 -24 -20 -6.39 21.34
 0 -24 21 3.83 11.26
 0 -24 21 66.26 14.07
 0 -24 22 6.18 10.58
 0 -24 -22 7.21 24.8
 0 -24 -23 -4.76 25.79
 0 -24 -23 26.77 7.68
 0 -24 24 7 14.59
 0 -24 -24 16.62 7.38
 0 -24 -25 7.2 7.06
 0 -24 -25 -27.44 28.02
 0 -24 -26 16.81 7.91
 0 -24 -26 15.43 30.53
 0 -24 -27 -0.96 7.54
 0 -24 -28 12.19 8.26
 0 -24 -28 34.86 34.76
 0 -24 -29 17.08 8.68
 0 -24 -29 -9.07 36.38
 0 -23 0 2.83 3.4
 0 -23 0 9.55 6.25
 0 -23 -1 55.91 9.74
 0 -23 1 49.9 9.91
 0 -23 1 56.7 10.2
 0 -23 -1 53.93 9.53
 0 -23 2 308.09 52.07
 0 -23 -2 308.57 51.92
 0 -23 2 327.47 52.15
 0 -23 -2 302.34 51.86
 0 -23 3 341.67 60.05
 0 -23 3 374.33 60.15
 0 -23 4 404.62 71.32
 0 -23 4 449.04 71.47
 0 -23 5 132.93 23.85
 0 -23 -5 134.69 23.18
 0 -23 -5 138.93 23.11
 0 -23 5 145.34 24.23
 0 -23 6 0.72 6.9
 0 -23 6 3.57 5.52
 0 -23 7 0.26 7.67
 0 -23 7 5.04 5.97
 0 -23 8 26.09 9.39
 0 -23 8 15.92 7.45
 0 -23 9 67.36 14.64
 0 -23 9 65.9 13.47
 0 -23 10 86.16 14.57
 0 -23 10 51.91 13.13
 0 -23 11 177.3 24.74
 0 -23 11 111.78 23.41
 0 -23 12 68.64 14.52
 0 -23 -12 72.68 13.35
 0 -23 12 98.49 15.9
 0 -23 13 22.44 8.96
 0 -23 -13 44.3 12.97
 0 -23 13 47.01 10.88
 0 -23 14 9.79 7.15
 0 -23 -14 4 10.83
 0 -23 14 4.39 9.76
 0 -23 15 4.21 7.36
 0 -23 -15 -0.61 11.87
 0 -23 15 4.13 9.56
 0 -23 16 15.25 7.92
 0 -23 -16 2.16 13.54
 0 -23 16 23.88 10.17
 0 -23 17 6.21 7.87
 0 -23 -17 19.01 14.79
 0 -23 17 31.4 10.68
 0 -23 18 17.01 9.01
 0 -23 -18 24.4 17.62
 0 -23 18 27.7 11.16
 0 -23 19 11.54 9.93
 0 -23 -19 29.45 20.61
 0 -23 19 54.03 12.44
 0 -23 20 6.34 9.92
 0 -23 20 12.34 12.35
 0 -23 -20 -2.51 23.05
 0 -23 21 -5.18 10.75
 0 -23 21 -10.05 12.48
 0 -23 -21 -19.58 24.4
 0 -23 23 29.31 14.14
 0 -23 -23 37.91 27.66
 0 -23 -24 13.82 28.17
 0 -23 24 11.44 13.68
 0 -23 -24 6.11 6.88
 0 -23 -25 84.94 30.44
 0 -23 -25 5.47 7.52
 0 -23 -26 46.53 32.03
 0 -23 -26 4.05 7.45
 0 -23 -27 2.33 33.98
 0 -23 -27 1.34 7.94
 0 -23 -28 3.57 8.45
 0 -23 -28 11.25 35.74
 0 -23 -29 7.51 8.59
 0 -23 -29 8.01 37.77
 0 -23 -30 10.62 8.88
 0 -23 -30 1.43 39.36
 0 -22 0 550.13 110.67
 0 -22 0 931.81 110.96
 0 -22 1 343.65 65.22
 0 -22 -1 366.24 65.16
 0 -22 1 439.05 65.33
 0 -22 -1 414.46 65.15
 0 -22 -2 304.63 56.22
 0 -22 2 309.02 56.36
 0 -22 2 378.63 56.47
 0 -22 -2 354.67 56.18
 0 -22 3 0.84 3.81
 0 -22 3 1.63 4.43
 0 -22 4 4.92 4.41
 0 -22 4 0.37 4.98
 0 -22 5 187.29 28.79
 0 -22 -5 187.27 28.2
 0 -22 5 216.73 29.2
 0 -22 -5 151.02 28.15
 0 -22 6 464.39 84.54
 0 -22 6 563.65 84.81
 0 -22 7 292.97 54.03
 0 -22 7 363.41 54.49
 0 -22 8 175.05 35.39
 0 -22 8 271.76 36.24
 0 -22 9 88.74 20.82
 0 -22 9 164.12 21.93
 0 -22 10 47.04 12.4
 0 -22 11 8.36 6.79
 0 -22 11 -1.36 9.96
 0 -22 12 26.06 8.54
 0 -22 12 32.44 10.45
 0 -22 -12 42.62 11.76
 0 -22 13 70.5 17.4
 0 -22 -13 94.51 18.71
 0 -22 14 37.3 11.2
 0 -22 14 79.28 13.16
 0 -22 -14 47.38 14.26
 0 -22 15 60.4 17.52
 0 -22 -15 96.11 20.71
 0 -22 16 15.93 8.45
 0 -22 16 42.56 10.71
 0 -22 -16 26.23 15.24
 0 -22 17 18.42 8.23
 0 -22 -17 10.23 16.3
 0 -22 17 30.49 10.9
 0 -22 18 6.13 7.75
 0 -22 -18 20.7 17.9
 0 -22 18 1.2 10.13
 0 -22 19 9.54 8.95
 0 -22 -19 29.36 20.78
 0 -22 19 16.48 11.31
 0 -22 20 -4.3 9.8
 0 -22 20 6.34 11.36
 0 -22 21 2.75 10.64
 0 -22 -21 -11.35 24.2
 0 -22 21 27.34 12.65
 0 -22 23 5.25 10.99
 0 -22 23 -3.27 13.04
 0 -22 -23 21.88 26.64
 0 -22 24 -2.44 13.54
 0 -22 -24 -31.35 27.23
 0 -22 -25 5.98 28.69
 0 -22 -25 0.3 7.39
 0 -22 -26 17.56 32.12
 0 -22 -26 2.24 7.73
 0 -22 -27 14.29 34.28
 0 -22 -27 4.5 8.2
 0 -22 -28 65.82 38.83
 0 -22 -29 13.87 39.9
 0 -22 -29 16.53 9.29
 0 -22 -30 37.02 41.51
 0 -22 -30 8.25 9.32
 0 -21 0 2.25 4.22
 0 -21 0 0.3 3.02
 0 -21 1 306.49 48.35
 0 -21 -1 300.61 48.17
 0 -21 -1 276.89 48.19
 0 -21 1 263.81 48.25
 0 -21 2 602.7 98.05
 0 -21 -2 587.24 97.85
 0 -21 -2 580.02 97.89
 0 -21 2 565.26 97.99
 0 -21 3 1706.88 250.6
 0 -21 -3 1523.97 250.34
 0 -21 3 1483.77 250.51
 0 -21 -3 1393.69 250.36
 0 -21 4 1190.89 210.83
 0 -21 4 1357.7 210.97
 0 -21 5 564.56 103.49
 0 -21 5 700.6 103.72
 0 -21 6 189.3 35.56
 0 -21 6 244.26 36.07
 0 -21 7 63.01 14.48
 0 -21 7 106.54 15.6
 0 -21 8 72.23 15.74
 0 -21 8 107.06 17.06
 0 -21 9 88.04 18.71
 0 -21 9 129.37 19.9
 0 -21 10 520.49 70.03
 0 -21 10 352.97 69.39
 0 -21 11 273.57 41.43
 0 -21 -11 276 40.95
 0 -21 11 190.75 40.53
 0 -21 12 267.02 34.9
 0 -21 -12 197.22 34.35
 0 -21 12 162.09 33.78
 0 -21 13 56.65 12.21
 0 -21 -13 65.35 14.5
 0 -21 14 21.18 7.83
 0 -21 14 33.32 10.31
 0 -21 -14 3.4 12.2
 0 -21 15 6.57 7.43
 0 -21 15 19.11 10.21
 0 -21 -15 7.83 13.74
 0 -21 16 27.84 9.45
 0 -21 -16 43.99 16.61
 0 -21 16 44.7 11.72
 0 -21 -17 103.41 22.14
 0 -21 17 134.04 18.17
 0 -21 18 34.58 12.56
 0 -21 -18 79.89 20.52
 0 -21 18 89.87 14.44
 0 -21 19 31.51 13.29
 0 -21 -19 36.2 22.42
 0 -21 20 14.12 10.69
 0 -21 -20 28.19 23.26
 0 -21 20 51.18 13.12
 0 -21 -21 -25.82 24.48
 0 -21 -22 -3.81 25.15
 0 -21 23 1.87 11.03
 0 -21 23 6.03 12.89
 0 -21 24 17.96 13.83
 0 -21 -24 1.81 26.99
 0 -21 25 39.07 15.74
 0 -21 -26 24.58 32.1
 0 -21 -26 6.96 8.14
 0 -21 -27 22.21 34.12
 0 -21 -27 9.53 8.36
 0 -21 -28 -11.47 36.36
 0 -21 -28 6.09 8.55
 0 -21 -29 30.58 39.72
 0 -21 -29 6.51 9.21
 0 -21 -30 19.58 42.66
 0 -21 -30 9.88 9.92
 0 -20 0 21.83 5.69
 0 -20 0 39.63 6.22
 0 -20 -1 104.75 16.19
 0 -20 1 88.65 16.32
 0 -20 -1 81.32 16.19
 0 -20 1 107.54 16.43
 0 -20 -2 19.04 3.27
 0 -20 2 16.43 4.36
 0 -20 -2 8.97 3.57
 0 -20 2 17.69 4.81
 0 -20 -3 24.52 4.58
 0 -20 -3 27.51 4.86
 0 -20 3 22 5.61
 0 -20 3 27.09 6.33
 0 -20 4 16.17 4.9
 0 -20 4 18.68 5.82
 0 -20 5 27.64 6.7
 0 -20 5 33.65 7.72
 0 -20 6 35.21 8.6
 0 -20 6 24.64 6.7
 0 -20 7 61.94 10.92
 0 -20 7 36.45 9.21
 0 -20 8 100.26 21.71
 0 -20 8 169.57 22.81
 0 -20 9 29.92 10.04
 0 -20 9 76.54 12.52
 0 -20 10 2.98 10
 0 -20 -10 3.82 2.91
 0 -20 10 14.05 7.09
 0 -20 -10 2.96 5.34
 0 -20 11 1.37 9.67
 0 -20 -11 -0.13 3.42
 0 -20 11 -9.83 7.46
 0 -20 -11 9.07 9.56
 0 -20 12 9.57 10.1
 0 -20 -12 -2.48 3.62
 0 -20 12 -0.98 6.69
 0 -20 -12 7.39 9.99
 0 -20 13 29.59 9.99
 0 -20 -13 20.13 5.04
 0 -20 13 14.65 7.32
 0 -20 -13 -0.28 11.23
 0 -20 14 1.13 9.51
 0 -20 -14 4.5 12.68
 0 -20 14 3.13 6.64
 0 -20 -14 1.73 4.74
 0 -20 15 -1.16 9.67
 0 -20 -15 8.26 14.13
 0 -20 15 7.3 7.19
 0 -20 -15 8.48 5.35
 0 -20 16 13.34 7.38
 0 -20 16 -1.97 9.87
 0 -20 -16 13.03 14.97
 0 -20 17 9.74 7.77
 0 -20 17 21.28 10.13
 0 -20 -17 13.89 15.75
 0 -20 18 5.71 7.77
 0 -20 18 -7.66 10.04
 0 -20 -18 -12.29 17.21
 0 -20 19 13.12 8.95
 0 -20 19 13.86 10.75
 0 -20 -19 15.44 19.93
 0 -20 20 2.93 9.2
 0 -20 20 2.08 11.25
 0 -20 -20 -1.31 21.59
 0 -20 -21 -22.18 24.71
 0 -20 22 4.61 10.83
 0 -20 22 2.21 12.52
 0 -20 -22 9.34 25.63
 0 -20 23 -9.69 11.06
 0 -20 23 15.6 13.02
 0 -20 -24 -32.77 27.32
 0 -20 24 -7.17 12.94
 0 -20 -25 -13.73 28.66
 0 -20 25 -4.09 13.98
 0 -20 -26 20.17 31.19
 0 -20 -27 50.28 33.74
 0 -20 -27 22.12 9.41
 0 -20 -28 48.51 35.82
 0 -20 -28 19 9.88
 0 -20 -29 28.42 37.71
 0 -20 -29 8.28 9.75
 0 -20 -30 65.2 41.83
 0 -20 -30 -6.63 10.04
 0 -20 -31 85.36 46.29
 0 -20 -31 8.82 11.12
 0 -19 0 -0.91 2.73
 0 -19 0 2.01 3.29
 0 -19 -1 384.28 59.15
 0 -19 1 333.69 59.2
 0 -19 -1 345.27 59.14
 0 -19 1 337.29 59.24
 0 -19 -2 1317.9 217.84
 0 -19 2 1292.48 217.95
 0 -19 -2 1293.08 217.86
 0 -19 2 1277.04 218
 0 -19 -3 3015.22 484.36
 0 -19 3 3149.15 484.61
 0 -19 -3 2790.17 484.38
 0 -19 3 2602.87 484.5
 0 -19 4 1751.78 274.94
 0 -19 -4 1742.88 274.6
 0 -19 -4 1497.63 274.6
 0 -19 4 1678.24 274.81
 0 -19 5 1035.78 158.42
 0 -19 5 890.79 158.19
 0 -19 6 422.99 61.39
 0 -19 6 331.32 60.95
 0 -19 7 6.53 5.21
 0 -19 7 -1.64 7.61
 0 -19 8 138.5 22.74
 0 -19 8 115.32 21.65
 0 -19 9 305.98 43.31
 0 -19 9 222.39 42.45
 0 -19 10 793.26 107.35
 0 -19 10 503.66 106.67
 0 -19 -10 644.23 106.28
 0 -19 -10 654.89 106.76
 0 -19 11 499.64 70.18
 0 -19 -11 403.12 68.77
 0 -19 -11 383.8 69.62
 0 -19 12 193.84 46.65
 0 -19 -12 290.66 46.18
 0 -19 -12 250.83 47.62
 0 -19 13 99.8 22.24
 0 -19 -13 122.26 21.52
 0 -19 -13 124.91 24.5
 0 -19 14 30.24 9.7
 0 -19 -14 12.82 5.08
 0 -19 14 9.27 7.05
 0 -19 -14 14.97 12.5
 0 -19 15 10.91 9.73
 0 -19 -15 -7.19 5.14
 0 -19 15 1.6 6.93
 0 -19 -16 62.41 11.42
 0 -19 16 35.18 12.21
 0 -19 -16 31.47 18.6
 0 -19 -17 110.35 18.2
 0 -19 -17 90.04 23.98
 0 -19 17 61.8 18.39
 0 -19 -18 128.31 25.26
 0 -19 18 190.41 20.48
 0 -19 -19 106.54 25.84
 0 -19 19 166.75 18.81
 0 -19 -20 69.54 26.42
 0 -19 -21 -25.76 25.89
 0 -19 22 9.16 10.66
 0 -19 -22 -1.64 26.18
 0 -19 22 14.03 12.6
 0 -19 23 -15.57 11.34
 0 -19 -23 12.36 27.61
 0 -19 23 4.56 12.75
 0 -19 24 0.39 11.24
 0 -19 24 16.64 13.36
 0 -19 25 42.07 15.84
 0 -19 -25 25.29 30.63
 0 -19 -26 13.96 30.88
 0 -19 -27 27.55 32.87
 0 -19 -28 -28.32 35.41
 0 -19 -28 28.41 10.21
 0 -19 -29 -23.86 37.12
 0 -19 -29 -10.57 9.92
 0 -19 -30 -2.9 40.23
 0 -19 -30 7.19 10.25
 0 -19 -31 51.88 44.04
 0 -19 -31 6.65 11.05
 0 -18 0 65.08 10.69
 0 -18 0 56.09 10.82
 0 -18 -1 44.89 7.74
 0 -18 1 48.38 7.95
 0 -18 -1 39.43 7.7
 0 -18 1 42.09 8.06
 0 -18 -2 173 29.61
 0 -18 -2 178.96 29.66
 0 -18 2 180.98 29.83
 0 -18 2 173.54 29.9
 0 -18 -3 203.81 30.69
 0 -18 -3 157.64 30.71
 0 -18 3 180.69 30.96
 0 -18 3 179.16 31.19
 0 -18 4 74.94 14.95
 0 -18 4 108.16 15.6
 0 -18 5 77.1 15.01
 0 -18 5 99.61 15.65
 0 -18 6 38.66 8.29
 0 -18 6 50.13 9.91
 0 -18 7 49.48 9.76
 0 -18 7 48.3 11.35
 0 -18 8 4.58 5.45
 0 -18 8 6.21 8.12
 0 -18 9 -13.31 9.44
 0 -18 -9 -2.72 2.39
 0 -18 9 -1.47 6.06
 0 -18 10 20.94 10.29
 0 -18 -10 8.53 3.15
 0 -18 10 -6.22 6.52
 0 -18 -10 6.49 8.8
 0 -18 11 -3.48 10.17
 0 -18 -11 2.46 3.72
 0 -18 11 7.63 7.05
 0 -18 -11 12.63 10.87
 0 -18 -12 -0.73 3.81
 0 -18 12 5.73 10.47
 0 -18 12 5.93 6.99
 0 -18 -12 -0.55 12.27
 0 -18 -13 38.07 7.1
 0 -18 13 47.3 11.6
 0 -18 -13 21.25 12.93
 0 -18 13 24.52 8.9
 0 -18 -14 20.84 5.28
 0 -18 14 14.23 7.24
 0 -18 -14 7.67 13.09
 0 -18 -15 10.69 5.55
 0 -18 15 35.17 10.55
 0 -18 15 12.92 7.24
 0 -18 -15 5.56 14.76
 0 -18 -16 -0.57 5.9
 0 -18 16 4.73 9.94
 0 -18 16 -5.71 6.86
 0 -18 -16 -10.73 16.23
 0 -18 -17 -3.3 6.31
 0 -18 17 5.22 10.48
 0 -18 17 8.17 7.12
 0 -18 -17 12.61 17.3
 0 -18 -18 7.97 7.07
 0 -18 18 9.64 9.95
 0 -18 -18 30.47 18.89
 0 -18 18 6.49 7.66
 0 -18 19 12.9 10.33
 0 -18 -19 3.35 21.06
 0 -18 19 -1.23 7.95
 0 -18 -20 2.93 23.83
 0 -18 21 9.74 11.97
 0 -18 -21 17.47 26.22
 0 -18 21 -1.34 9.83
 0 -18 22 -8.75 12.21
 0 -18 -22 28.24 27.07
 0 -18 22 -2.82 10.73
 0 -18 23 -6.34 12.67
 0 -18 23 6.27 10.97
 0 -18 24 -3.31 13.06
 0 -18 24 -6.17 11.28
 0 -18 25 2.49 13.68
 0 -18 -25 60.76 31.19
 0 -18 26 -21.78 15.11
 0 -18 -26 -5.57 32.87
 0 -18 -27 -2.36 32.97
 0 -18 -28 49.76 36.54
 0 -18 -29 -3.97 36.69
 0 -18 -29 2.13 9.96
 0 -18 -30 56.83 40.24
 0 -18 -30 6.37 10.46
 0 -18 -31 7.65 42.79
 0 -18 -31 2.9 11.25
 0 -17 0 1.58 2.33
 0 -17 0 -2.29 2.78
 0 -17 -1 247.26 34.59
 0 -17 -1 184.19 34.53
 0 -17 1 192.19 34.62
 0 -17 1 202.2 34.67
 0 -17 -2 1322.45 214.19
 0 -17 2 1303.75 214.36
 0 -17 -2 1215.88 214.2
 0 -17 2 1284.55 214.31
 0 -17 3 2500 376.67
 0 -17 -3 2231.8 376.4
 0 -17 -3 2277 376.42
 0 -17 3 2064.49 376.55
 0 -17 4 2865.21 426.51
 0 -17 4 2367.34 426.33
 0 -17 5 666.4 90.8
 0 -17 5 483.35 90.41
 0 -17 6 212.48 28.7
 0 -17 6 144.79 27.9
 0 -17 7 -2.41 4.62
 0 -17 7 0.57 7.14
 0 -17 8 55.03 11.3
 0 -17 8 66.07 13.4
 0 -17 -9 473.73 86.94
 0 -17 9 525.62 87.51
 0 -17 -9 537.9 86.5
 0 -17 9 446.26 86.88
 0 -17 -10 386.58 66.37
 0 -17 10 469.84 66.83
 0 -17 -10 401.23 65.57
 0 -17 10 323.67 65.99
 0 -17 11 542.58 70.39
 0 -17 11 285.44 69.38
 0 -17 -11 435.22 69.04
 0 -17 -11 452.6 70.13
 0 -17 12 343.85 41.73
 0 -17 -12 240.59 39.65
 0 -17 12 181.56 40.15
 0 -17 -12 233.75 41.64
 0 -17 13 389.98 50.32
 0 -17 -13 297.77 48.81
 0 -17 13 229.97 49.22
 0 -17 -13 286.7 50.62
 0 -17 -14 0.14 4.23
 0 -17 14 0.38 9.36
 0 -17 14 3.51 6.37
 0 -17 -14 9.25 13.41
 0 -17 -15 2.71 4.84
 0 -17 15 6.69 9.63
 0 -17 15 4.95 6.69
 0 -17 -15 6.04 15.33
 0 -17 -16 35.34 7.42
 0 -17 16 38.57 11.02
 0 -17 16 5.64 8.16
 0 -17 -16 47.11 18.14
 0 -17 -17 92.52 14.46
 0 -17 17 84.61 16.6
 0 -17 17 49.08 14.72
 0 -17 -17 95.52 23.28
 0 -17 -18 96.5 19.24
 0 -17 -18 130.49 27.53
 0 -17 18 70.12 19.43
 0 -17 -19 86.44 16.64
 0 -17 -19 82.22 26.74
 0 -17 -20 28.82 25.48
 0 -17 21 16.82 12.11
 0 -17 -21 -12.64 27.4
 0 -17 21 -3.67 9.72
 0 -17 22 2.61 12.15
 0 -17 -22 -0.9 28.53
 0 -17 22 -0.35 10.62
 0 -17 23 19.73 13.06
 0 -17 23 2.58 11.12
 0 -17 24 7.48 13.2
 0 -17 24 -11.91 11.09
 0 -17 25 22.02 14.1
 0 -17 -25 8.64 31.91
 0 -17 26 6.88 14.3
 0 -17 -26 -6.88 33.15
 0 -17 -27 3.64 33.85
 0 -17 -28 -16.65 35.78
 0 -17 -29 17.49 38.07
 0 -17 -29 5.2 10.16
 0 -17 -30 66.77 40.49
 0 -17 -30 -1.37 10.32
 0 -17 -31 -19.7 40.94
 0 -17 -31 19 11.76
 0 -17 -32 -9.82 12.48
 0 -16 0 665.17 109.86
 0 -16 0 646.58 109.82
 0 -16 1 773.58 134.91
 0 -16 -1 1024.36 134.89
 0 -16 -1 726.64 134.82
 0 -16 1 740.24 134.87
 0 -16 2 303.06 51.56
 0 -16 -2 304.26 51.34
 0 -16 2 301.77 51.48
 0 -16 -2 309.17 51.31
 0 -16 3 67.32 12.92
 0 -16 -3 74.63 12.57
 0 -16 3 91.09 13.43
 0 -16 -3 73.31 12.5
 0 -16 4 274.49 51.15
 0 -16 4 363.64 51.46
 0 -16 5 36.14 7.01
 0 -16 5 30.79 8.4
 0 -16 6 724.35 131.23
 0 -16 6 908.73 131.6
 0 -16 7 368.25 66.62
 0 -16 7 458.73 67.15
 0 -16 8 309.11 55.97
 0 -16 8 386.48 56.73
 0 -16 -9 246.44 40.98
 0 -16 9 209.52 41.56
 0 -16 9 300.42 42.6
 0 -16 -9 241.53 41.87
 0 -16 -10 27.41 5.58
 0 -16 10 17.62 11.63
 0 -16 10 31.84 8.01
 0 -16 -10 30.77 11.26
 0 -16 -11 -4.19 3.71
 0 -16 11 3.92 10.54
 0 -16 11 6.47 7.08
 0 -16 -11 18.82 11.39
 0 -16 -12 88.19 15.76
 0 -16 12 104.6 19.24
 0 -16 -12 81.1 20.66
 0 -16 -13 176.04 26.89
 0 -16 13 116.61 27.4
 0 -16 13 171.34 29.1
 0 -16 -13 156.14 30.47
 0 -16 -14 124.36 20.24
 0 -16 14 85.81 20.73
 0 -16 -14 99.16 24.87
 0 -16 -15 112.01 21.12
 0 -16 15 196.28 23.59
 0 -16 15 101.07 21.7
 0 -16 -15 164.34 27.55
 0 -16 -16 41.93 8.53
 0 -16 16 31.12 12.2
 0 -16 16 28.69 9.39
 0 -16 -17 6.65 6.32
 0 -16 17 28.96 10.39
 0 -16 17 -6.35 7.11
 0 -16 -17 31.23 20.96
 0 -16 -18 12.88 7.1
 0 -16 18 11.99 10.31
 0 -16 -18 16.05 22.13
 0 -16 18 12.2 7.75
 0 -16 -19 44.48 10.83
 0 -16 -19 35.78 25.1
 0 -16 -20 12.36 8.61
 0 -16 20 10.2 10.67
 0 -16 -20 38.15 26.7
 0 -16 20 5.69 8.77
 0 -16 21 31.3 12.09
 0 -16 21 8.63 10.12
 0 -16 22 37.09 13.15
 0 -16 -22 48.7 30.73
 0 -16 22 4.56 10.88
 0 -16 23 -0.89 12.8
 0 -16 -23 -23.13 30.36
 0 -16 23 -4.39 11.15
 0 -16 24 8.36 12.97
 0 -16 -24 13.85 32.28
 0 -16 24 -10.71 11.07
 0 -16 25 -0.49 13.5
 0 -16 25 -2.76 11.06
 0 -16 26 20.14 14.68
 0 -16 -26 17.67 34.11
 0 -16 -27 -3.73 34.9
 0 -16 -28 24.87 35.98
 0 -16 -29 -15.17 37.99
 0 -16 -30 31.82 39.34
 0 -16 -30 0.46 10.81
 0 -16 -31 33.37 42.14
 0 -16 -31 16.77 11.97
 0 -16 -32 48.28 44.87
 0 -16 -32 16.67 12.98
 0 -15 0 -1.76 2.5
 0 -15 0 -2.6 2.32
 0 -15 1 463.21 78.22
 0 -15 -1 413.08 78.12
 0 -15 1 420.53 78.17
 0 -15 -1 618.31 78.2
 0 -15 2 1024.92 200.57
 0 -15 -2 1208.82 200.43
 0 -15 2 1197.54 200.53
 0 -15 -2 1238.56 200.42
 0 -15 -3 378.84 64.34
 0 -15 3 355.29 64.51
 0 -15 3 395.28 64.69
 0 -15 -3 392.05 64.32
 0 -15 4 522.14 77.99
 0 -15 4 434.39 77.72
 0 -15 5 554.01 78.69
 0 -15 5 428.31 78.3
 0 -15 6 265.36 34.49
 0 -15 6 176.71 33.63
 0 -15 7 4.86 4.35
 0 -15 7 -5.78 7.09
 0 -15 8 29.87 7.09
 0 -15 8 33.51 9.94
 0 -15 9 343.31 58.6
 0 -15 9 294.22 57.83
 0 -15 -9 352.04 57.43
 0 -15 -9 362.52 58.16
 0 -15 10 249.74 35.86
 0 -15 10 162.43 34.57
 0 -15 -10 210.57 34.01
 0 -15 -10 184.1 35.52
 0 -15 -11 213.48 36.96
 0 -15 11 274.92 36.67
 0 -15 11 186.97 35.23
 0 -15 -11 200.47 34.64
 0 -15 12 145.41 21.88
 0 -15 -12 106.06 18.3
 0 -15 12 90.77 19.12
 0 -15 -12 98.93 23.83
 0 -15 13 134 20.02
 0 -15 -13 101.25 17.08
 0 -15 13 67.62 17.84
 0 -15 -13 129.12 24.29
 0 -15 14 26.58 10.24
 0 -15 -14 3.43 4.76
 0 -15 -14 10.49 17.91
 0 -15 14 10 6.56
 0 -15 -15 -0.16 4.76
 0 -15 15 3.29 6.18
 0 -15 -15 17.53 18.89
 0 -15 16 0.39 9.91
 0 -15 -16 4.68 5.53
 0 -15 16 12.53 6.82
 0 -15 -16 24.45 21.37
 0 -15 -17 44.24 10.89
 0 -15 17 35.24 11.37
 0 -15 -18 55.73 12.01
 0 -15 -18 59.08 26.38
 0 -15 -19 45.42 11.03
 0 -15 -19 58.91 27.92
 0 -15 20 30.97 11.18
 0 -15 -20 17.54 9.29
 0 -15 20 6.61 8.87
 0 -15 -20 38.51 29.27
 0 -15 21 3.63 9.68
 0 -15 21 21.69 11.76
 0 -15 22 7.67 10.34
 0 -15 -22 27.04 32.57
 0 -15 22 -2.57 12.52
 0 -15 23 9.53 11.3
 0 -15 -23 -13.98 32.95
 0 -15 23 6.62 12.81
 0 -15 24 6.47 11.4
 0 -15 -24 44.54 33.56
 0 -15 24 20.78 13.22
 0 -15 25 7.08 11.25
 0 -15 25 -8.23 13.32
 0 -15 -26 21.91 35
 0 -15 26 2.57 14.06
 0 -15 -27 15.28 35.59
 0 -15 -28 -6.68 37.08
 0 -15 -29 29.5 39.59
 0 -15 -30 7.97 10.84
 0 -15 -30 11.8 40.18
 0 -15 -31 7.39 11.97
 0 -15 -31 -9.28 42.91
 0 -15 -32 7.34 12.9
 0 -15 -32 25.81 45.98
 0 -14 0 247.97 41.12
 0 -14 0 240.32 41.15
 0 -14 -1 832.47 110
 0 -14 -1 624 109.93
 0 -14 1 604.53 109.97
 0 -14 1 581.14 110.01
 0 -14 -2 449.06 75.04
 0 -14 2 437.9 75.28
 0 -14 -2 464.77 75.06
 0 -14 2 411.18 75.17
 0 -14 3 66.43 10.48
 0 -14 3 49.49 9.71
 0 -14 4 157.33 24.78
 0 -14 4 136.31 24.23
 0 -14 5 414.54 66.42
 0 -14 5 382.98 66.05
 0 -14 6 2212.06 312.67
 0 -14 6 1727.29 312.27
 0 -14 7 889.69 145.84
 0 -14 7 830.86 145.46
 0 -14 -7 888.08 145.21
 0 -14 -7 799.36 145.42
 0 -14 8 1209.79 176.51
 0 -14 8 986.22 176
 0 -14 9 778.02 101.18
 0 -14 9 532.93 100.43
 0 -14 -10 90.84 15.82
 0 -14 10 68.95 16.8
 0 -14 -10 99.71 19.24
 0 -14 11 -4.76 10.34
 0 -14 -11 6.43 3.83
 0 -14 11 -1.92 6.22
 0 -14 -11 -13.28 14.63
 0 -14 12 222.47 31.54
 0 -14 12 110.15 29.4
 0 -14 -12 190.82 28.92
 0 -14 -12 180.95 34.2
 0 -14 13 324.09 47.66
 0 -14 13 226.08 46.27
 0 -14 -13 293.55 45.96
 0 -14 -13 211.29 50.31
 0 -14 -14 315.41 58.21
 0 -14 14 448.61 55.76
 0 -14 -14 385.18 54.42
 0 -14 15 314.29 38.75
 0 -14 -15 238.39 37.18
 0 -14 15 154.46 37.4
 0 -14 -15 212.64 42.68
 0 -14 16 101.7 17.08
 0 -14 -16 89.7 14.54
 0 -14 16 55.75 14.88
 0 -14 -16 74.24 26.5
 0 -14 17 81.9 14.35
 0 -14 -17 51.92 11.41
 0 -14 -17 80.62 26.69
 0 -14 17 44.51 11.8
 0 -14 -18 5.38 6.88
 0 -14 -18 -6.97 25.26
 0 -14 19 48.22 11.88
 0 -14 -19 44.82 9.67
 0 -14 19 21.15 9.72
 0 -14 20 54.53 12.75
 0 -14 -20 45.2 10.81
 0 -14 20 23.44 10.46
 0 -14 -20 36.04 30.67
 0 -14 -21 52.35 13.12
 0 -14 21 25.36 12.21
 0 -14 22 18.36 12.17
 0 -14 -22 61.59 35.46
 0 -14 22 63.39 14.23
 0 -14 23 14.58 11.31
 0 -14 -23 5.83 35.26
 0 -14 23 21.47 13.05
 0 -14 24 -8.73 11.02
 0 -14 -24 34.95 36.24
 0 -14 24 10.96 13.05
 0 -14 25 5.89 11.09
 0 -14 25 -7.23 13.46
 0 -14 -26 -2.55 35.4
 0 -14 26 -9.21 14.23
 0 -14 -27 32.88 37.08
 0 -14 27 12.68 15.4
 0 -14 -28 28.77 38.05
 0 -14 -29 -19.97 39.11
 0 -14 -30 61.41 41.86
 0 -14 -31 24.37 12.8
 0 -14 -31 1.57 43.76
 0 -14 -32 -12.67 13.43
 0 -14 -32 47.58 46.81
 0 -13 0 -0.79 2.31
 0 -13 0 -0.29 2.07
 0 -13 1 32.53 6.91
 0 -13 1 33.78 6.63
 0 -13 -1 32.43 6.43
 0 -13 -1 48.46 6.69
 0 -13 2 66.53 13.3
 0 -13 2 81.51 12.94
 0 -13 -2 68.59 12.67
 0 -13 -2 78.18 12.62
 0 -13 3 68.49 10.64
 0 -13 3 49.36 9.82
 0 -13 4 -7.44 5.78
 0 -13 4 2.67 3.08
 0 -13 5 6.98 6.57
 0 -13 5 9.71 3.44
 0 -13 6 24.14 5.62
 0 -13 6 28.59 8.69
 0 -13 7 0.91 7.8
 0 -13 -7 4.69 1.87
 0 -13 7 0.31 3.83
 0 -13 -7 1.05 5.98
 0 -13 8 5.31 8.29
 0 -13 -8 2.08 2.1
 0 -13 -8 -2.53 6.8
 0 -13 8 3.89 4.62
 0 -13 9 6.94 5.24
 0 -13 9 9.34 8.89
 0 -13 10 0.6 5.62
 0 -13 10 -2.23 10.04
 0 -13 11 28.95 11.64
 0 -13 -11 18.66 5.02
 0 -13 11 10.04 6.79
 0 -13 12 46.29 13.72
 0 -13 -12 41.95 7.77
 0 -13 12 24.25 9.03
 0 -13 -12 37.54 21.21
 0 -13 13 5.89 12.6
 0 -13 -13 5.33 4.93
 0 -13 -13 13.25 22.53
 0 -13 14 7.82 10.37
 0 -13 -14 12.44 5.22
 0 -13 14 3.31 6.78
 0 -13 15 14.4 9.7
 0 -13 -15 8.28 5.2
 0 -13 15 5.65 6.56
 0 -13 -15 10.93 22.44
 0 -13 16 15.21 10.35
 0 -13 -16 14.07 5.98
 0 -13 -16 36.89 24.35
 0 -13 16 7.37 6.85
 0 -13 -17 -4.16 5.86
 0 -13 -17 27.73 26.34
 0 -13 -18 -6.77 6.44
 0 -13 -18 43.73 27.47
 0 -13 19 1.62 10.01
 0 -13 -19 6.3 7.21
 0 -13 19 -7.11 7.55
 0 -13 -19 -12.93 28.48
 0 -13 20 15.09 10.51
 0 -13 -20 -3.27 8.64
 0 -13 20 -5.61 8
 0 -13 -20 9.53 30.87
 0 -13 21 4.13 11.36
 0 -13 -21 12.68 10.41
 0 -13 21 -10.14 9.35
 0 -13 -21 18.95 34
 0 -13 22 18.01 10.4
 0 -13 22 5.5 12.17
 0 -13 23 11.65 11.22
 0 -13 -23 1.23 36.49
 0 -13 23 12.19 12.67
 0 -13 24 -2.27 11.02
 0 -13 -24 6.38 36.79
 0 -13 24 5.9 12.75
 0 -13 25 -7.43 11.36
 0 -13 25 -17.08 13.53
 0 -13 -25 5.27 37.48
 0 -13 26 -27.5 15.22
 0 -13 27 12.63 15.01
 0 -13 -27 -6.82 37.79
 0 -13 -28 1.41 39.52
 0 -13 -29 -35 40.62
 0 -13 -30 4.56 42.15
 0 -13 -31 47.63 43.28
 0 -13 -31 -10.55 12.64
 0 -13 -32 91.18 48.79
 0 -13 -32 22.08 14.39
 0 -13 -33 48.52 51.64
 0 -13 -33 13.93 15.13
 0 -12 0 2805.47 448.34
 0 -12 0 2569.27 448.32
 0 -12 1 1161.9 221.76
 0 -12 1 1119.19 221.71
 0 -12 -1 1290.1 221.68
 0 -12 -1 1811.59 221.75
 0 -12 2 385.41 62.39
 0 -12 -2 372.05 62.12
 0 -12 2 322.44 62.22
 0 -12 -2 380.89 62.09
 0 -12 3 6.74 3.21
 0 -12 3 9.7 5.22
 0 -12 4 185.83 31.56
 0 -12 4 188.25 32.09
 0 -12 5 349.73 62.19
 0 -12 5 431.08 62.74
 0 -12 6 1293.29 222.55
 0 -12 6 1413.14 222.94
 0 -12 7 3731.52 558.13
 0 -12 -7 3284.68 557.55
 0 -12 7 3136.2 557.73
 0 -12 -7 3529.88 557.76
 0 -12 8 1742.88 254.09
 0 -12 -8 1686.54 253.81
 0 -12 8 1383.3 253.57
 0 -12 -8 1494.62 253.39
 0 -12 9 827.67 115.58
 0 -12 9 635.57 114.82
 0 -12 10 182.28 27.56
 0 -12 10 137.1 25.75
 0 -12 11 74.27 16.69
 0 -12 -11 81.08 13.08
 0 -12 11 59.14 14.02
 0 -12 -11 47.73 22.39
 0 -12 12 359.9 50.92
 0 -12 12 219.88 49.49
 0 -12 -12 325.82 49.25
 0 -12 -12 269.74 54.43
 0 -12 13 199.14 28.91
 0 -12 13 119.95 26.63
 0 -12 -13 159.64 26.17
 0 -12 -13 182.24 36.58
 0 -12 14 367.41 51.33
 0 -12 -14 324.12 49.87
 0 -12 14 236.45 50.03
 0 -12 -14 240.51 55.67
 0 -12 15 211.61 49.18
 0 -12 -15 328.21 49.12
 0 -12 -15 233.18 54.88
 0 -12 -16 202.54 29.55
 0 -12 16 138.69 29.7
 0 -12 -16 125.01 39.15
 0 -12 -17 33.07 8.47
 0 -12 -17 82.06 28.92
 0 -12 18 -0.4 9.88
 0 -12 -18 0.25 6.56
 0 -12 18 9.48 7.31
 0 -12 -18 -21.9 28.98
 0 -12 19 26.82 11.43
 0 -12 -19 35.55 9.27
 0 -12 19 23.51 8.97
 0 -12 -19 51.02 30.6
 0 -12 -20 49.87 11.97
 0 -12 20 25.38 11.54
 0 -12 -20 10.05 33.47
 0 -12 21 100.4 16.62
 0 -12 -21 98.59 16.08
 0 -12 22 74.26 14.05
 0 -12 -22 37.85 13.04
 0 -12 22 9.32 12.03
 0 -12 -22 64.08 39.04
 0 -12 23 15.58 11.58
 0 -12 -23 23.17 38.27
 0 -12 23 29.1 12.95
 0 -12 24 4.13 11.28
 0 -12 -24 6.68 39.02
 0 -12 24 12.18 12.92
 0 -12 25 -5.06 11.23
 0 -12 -25 1.39 39
 0 -12 25 -3.78 12.94
 0 -12 26 -13.93 11.52
 0 -12 26 1.01 14.47
 0 -12 -27 -27.38 39.65
 0 -12 27 12.58 15.06
 0 -12 -28 -1.47 40.85
 0 -12 -29 6 40.84
 0 -12 -30 -10.82 42.79
 0 -12 -31 4.82 44.82
 0 -12 -32 -17.99 13.98
 0 -12 -32 -6.7 47.73
 0 -12 -33 11.76 14.79
 0 -11 0 -0.39 2.36
 0 -11 0 -0.62 2.05
 0 -11 1 34.04 7.98
 0 -11 -1 36.98 7.42
 0 -11 1 39.16 7.55
 0 -11 -1 60.17 7.62
 0 -11 2 205.51 25.54
 0 -11 2 126.51 25.14
 0 -11 3 113.76 19.89
 0 -11 3 112.35 19.23
 0 -11 4 259 49.84
 0 -11 4 306.46 49.41
 0 -11 5 132.13 23.87
 0 -11 5 133.81 22.76
 0 -11 6 61.76 11.69
 0 -11 -6 51.43 8.71
 0 -11 6 41.32 9.29
 0 -11 -6 60.31 9.99
 0 -11 7 1.62 8.22
 0 -11 -7 -1.52 1.98
 0 -11 7 2.19 3.73
 0 -11 -7 6.87 7.03
 0 -11 8 64.8 12.61
 0 -11 8 46.37 9.37
 0 -11 -8 47.83 8.6
 0 -11 -8 61.2 13.33
 0 -11 9 147.34 22.63
 0 -11 -9 114.07 19.96
 0 -11 9 120.12 20.49
 0 -11 -9 114.89 24.08
 0 -11 10 177.84 25.59
 0 -11 10 121.36 23.14
 0 -11 11 21.35 7.63
 0 -11 11 55.1 12.7
 0 -11 12 178.03 28.66
 0 -11 12 118.19 26.31
 0 -11 -12 167.45 25.94
 0 -11 -12 142.23 34.34
 0 -11 13 31.8 12.96
 0 -11 -13 28.09 6.73
 0 -11 13 14.46 7.99
 0 -11 -13 20.51 24.99
 0 -11 14 19.34 12.13
 0 -11 -14 22.14 6.12
 0 -11 14 10.74 7.13
 0 -11 15 42.06 11.16
 0 -11 -15 26.99 7.18
 0 -11 15 25.25 7.93
 0 -11 -16 -0.42 5.77
 0 -11 -16 20.37 25.89
 0 -11 -17 64.96 12.63
 0 -11 -17 40.38 30.95
 0 -11 18 30.04 10.63
 0 -11 -18 22.61 7.29
 0 -11 18 7.46 7.84
 0 -11 -18 12.46 29.94
 0 -11 19 31.67 11.02
 0 -11 -19 11.62 7.8
 0 -11 19 8.17 7.98
 0 -11 -19 13.34 31.31
 0 -11 20 2.85 10.19
 0 -11 -20 4.59 8.52
 0 -11 20 0.31 8.14
 0 -11 21 1.22 10.93
 0 -11 -21 1.48 10.35
 0 -11 21 -3.6 9.07
 0 -11 -21 -13.65 37.3
 0 -11 22 5.41 11.89
 0 -11 -22 10.11 11.49
 0 -11 22 -5.15 10.29
 0 -11 23 -6.49 10.92
 0 -11 -23 1.34 39.45
 0 -11 23 -9.49 12.56
 0 -11 24 5.98 11.26
 0 -11 -24 4.15 40.28
 0 -11 24 15.69 12.76
 0 -11 25 3.87 11.09
 0 -11 -25 -20.15 40.98
 0 -11 25 -4.22 13.04
 0 -11 26 1.98 11.17
 0 -11 -26 43.36 41.45
 0 -11 26 14.4 13.94
 0 -11 -27 38.01 43.2
 0 -11 27 28.31 15.95
 0 -11 -28 -35.19 42.77
 0 -11 -29 -14.02 42.06
 0 -11 -30 47.6 44.48
 0 -11 -31 -1.63 45.45
 0 -11 -32 19.18 14.9
 0 -11 -32 104.62 49.08
 0 -11 -33 12.24 15.2
 0 -10 0 2859.15 427.64
 0 -10 0 2315.69 427.61
 0 -10 1 219.26 37.17
 0 -10 1 199.97 37
 0 -10 -1 197.16 36.94
 0 -10 -1 271.47 36.99
 0 -10 2 610.21 112.38
 0 -10 2 819.49 112.6
 0 -10 3 105.76 20.17
 0 -10 3 164.21 21.02
 0 -10 4 34.43 6.52
 0 -10 4 30.3 8.71
 0 -10 5 107.38 17.95
 0 -10 5 92.45 19.17
 0 -10 6 6.89 3.33
 0 -10 -6 0.54 6.06
 0 -10 -6 5.01 1.9
 0 -10 7 1031.04 202.69
 0 -10 -7 1283.54 202.65
 0 -10 7 1107.19 202.29
 0 -10 -7 1263.78 202.15
 0 -10 8 1049.18 193.96
 0 -10 -8 1065.02 194.1
 0 -10 8 1168.24 193.49
 0 -10 -8 1176.8 193.32
 0 -10 9 978.61 141.48
 0 -10 -9 742.2 141.73
 0 -10 -9 857.44 140.61
 0 -10 9 776.81 140.8
 0 -10 10 204.32 28.38
 0 -10 10 138.48 26.18
 0 -10 11 14.88 6.5
 0 -10 11 8.96 11.15
 0 -10 12 288.79 41.79
 0 -10 -12 235.86 39.51
 0 -10 12 219.5 39.83
 0 -10 -12 172.07 45.2
 0 -10 -13 249.84 37.97
 0 -10 13 167.64 38.15
 0 -10 -13 152.01 46.07
 0 -10 14 176.58 29.04
 0 -10 -14 115 37.49
 0 -10 -14 151.87 26.78
 0 -10 -15 105.3 33.39
 0 -10 -15 161.16 22.03
 0 -10 15 90.92 22.03
 0 -10 -16 108.35 31.36
 0 -10 -16 97.67 17.73
 0 -10 17 10.2 7.67
 0 -10 -17 19.41 7.1
 0 -10 18 4.02 10.08
 0 -10 18 -1.65 7.09
 0 -10 -18 4.35 6.65
 0 -10 -18 32.92 30.99
 0 -10 19 34.16 10.67
 0 -10 19 10.45 8.1
 0 -10 -19 9.26 7.5
 0 -10 -19 1.14 32.05
 0 -10 20 41.51 12.33
 0 -10 20 31.05 10.39
 0 -10 -20 41.96 10.6
 0 -10 -20 69.35 34.56
 0 -10 21 64.1 13.53
 0 -10 21 31.19 11.76
 0 -10 -21 39.64 12.6
 0 -10 -21 60.69 39.15
 0 -10 22 70.65 14.2
 0 -10 22 14.42 12.33
 0 -10 -22 51.75 13.69
 0 -10 -22 59.48 42.2
 0 -10 23 26.98 12.26
 0 -10 23 4.67 11.07
 0 -10 -23 9.62 12.06
 0 -10 -23 -20.86 41.64
 0 -10 24 10.2 12.47
 0 -10 -24 -10.07 41.47
 0 -10 24 -3.36 10.94
 0 -10 25 -10.27 13.01
 0 -10 25 3.08 10.99
 0 -10 26 -9.39 13.75
 0 -10 -26 32.19 42.81
 0 -10 26 -16.15 11.21
 0 -10 27 25.48 15.8
 0 -10 -28 29 44.53
 0 -10 28 -7.78 16.65
 0 -10 -29 50.15 46.58
 0 -10 -30 -13.15 45.79
 0 -10 -31 -26.73 47.08
 0 -10 -32 -1.71 49.1
 0 -10 -33 -1.68 15.13
 0 -9 0 2.95 2.43
 0 -9 0 5.79 2.55
 0 -9 1 41.58 6.93
 0 -9 1 29.38 7.57
 0 -9 2 423.24 76.83
 0 -9 2 568.14 77.17
 0 -9 3 580.19 99.8
 0 -9 3 637.69 100.16
 0 -9 4 825.47 133.98
 0 -9 4 730.64 134.28
 0 -9 5 579.5 101.8
 0 -9 5 699.43 102.33
 0 -9 -6 350.88 57.48
 0 -9 6 294.48 57.65
 0 -9 -6 355.28 58.24
 0 -9 6 441.28 58.57
 0 -9 7 2.01 9.22
 0 -9 7 15.29 4.8
 0 -9 -7 19.56 3.7
 0 -9 -7 14.76 10.85
 0 -9 8 190.31 45.48
 0 -9 8 242.17 44.52
 0 -9 -8 294.7 44.31
 0 -9 -8 164.23 46.12
 0 -9 9 649.6 102.82
 0 -9 -9 629.46 102.61
 0 -9 -9 460.67 103.97
 0 -9 9 512.8 103.38
 0 -9 -10 649.89 112.1
 0 -9 10 693.92 112.31
 0 -9 10 850.11 113.24
 0 -9 -10 455.78 113.76
 0 -9 11 367.99 68.55
 0 -9 11 546.04 69.83
 0 -9 12 357.66 64.09
 0 -9 12 441.53 65.28
 0 -9 13 181.34 25.68
 0 -9 -13 100.21 34.28
 0 -9 13 107.03 22.78
 0 -9 -13 133.47 22.33
 0 -9 14 27.01 12.72
 0 -9 14 8.59 6.77
 0 -9 -14 13.36 5.87
 0 -9 -15 69.54 12.54
 0 -9 -15 0.86 27.43
 0 -9 -16 58.04 11.24
 0 -9 -16 7.47 28.78
 0 -9 17 166.26 39.48
 0 -9 -17 183.6 49.39
 0 -9 -17 309.33 39.63
 0 -9 18 112.04 17.47
 0 -9 18 51.94 15.4
 0 -9 -18 61.81 33.59
 0 -9 -18 95.09 15.43
 0 -9 19 95.85 15.47
 0 -9 19 50.04 13.37
 0 -9 -19 64.35 13.17
 0 -9 -19 24.37 33.55
 0 -9 -20 17.23 8.44
 0 -9 20 0.92 8.23
 0 -9 21 8.85 10.83
 0 -9 21 11.68 9.03
 0 -9 -21 -3.33 9.91
 0 -9 -21 -25 38.46
 0 -9 22 5.78 11.67
 0 -9 22 -8.57 10.27
 0 -9 -22 7.8 11.37
 0 -9 23 19.56 12.64
 0 -9 23 13.21 10.99
 0 -9 -23 13.74 12.53
 0 -9 -23 -18.85 42.56
 0 -9 24 15.43 12.59
 0 -9 -24 9.02 42.81
 0 -9 24 4.83 11.58
 0 -9 25 59.86 13.89
 0 -9 -25 -18.39 43.99
 0 -9 25 -5.74 11.47
 0 -9 26 11.3 13.61
 0 -9 -26 -1.58 44.3
 0 -9 26 -0.39 10.84
 0 -9 27 8.64 14.87
 0 -9 -28 -24.92 45.99
 0 -9 28 17.28 16.97
 0 -9 -29 -25.5 47.02
 0 -9 -30 34.07 47.46
 0 -9 -31 20.46 48.97
 0 -9 -32 5.22 38.27
 0 -9 -33 6.16 15.62
 0 -8 0 3326.58 518.08
 0 -8 0 2901.25 518.06
 0 -8 1 665.08 102.77
 0 -8 1 587.17 102.66
 0 -8 2 5.76 5.93
 0 -8 2 7.61 3.02
 0 -8 3 182.54 38.3
 0 -8 3 235.78 37.69
 0 -8 4 59.52 10.58
 0 -8 4 37.75 7.45
 0 -8 -5 294.14 47.82
 0 -8 5 342.9 48.16
 0 -8 -5 288.55 47.16
 0 -8 5 241.6 47.32
 0 -8 -6 13.35 2.76
 0 -8 6 8.14 3.88
 0 -8 6 16.03 8.76
 0 -8 7 13.79 8.15
 0 -8 7 -1.61 3.38
 0 -8 -7 1.07 2.14
 0 -8 -7 -6.11 10.54
 0 -8 8 574.61 96.52
 0 -8 -8 592.88 96.35
 0 -8 -8 314.22 97.34
 0 -8 8 695.02 97.35
 0 -8 9 163 38.32
 0 -8 -9 97.32 39.48
 0 -8 -9 227.66 36.82
 0 -8 9 236.33 37.11
 0 -8 10 -13.74 10.85
 0 -8 10 -1.23 5.06
 0 -8 -10 12.64 16.3
 0 -8 -10 4.22 3.24
 0 -8 11 71.58 14.47
 0 -8 11 102.98 17.97
 0 -8 12 96.22 18.37
 0 -8 12 123.16 21.71
 0 -8 13 489.62 63.1
 0 -8 -13 229.68 66.81
 0 -8 -13 404.88 61.59
 0 -8 13 299.17 61.63
 0 -8 -14 46.8 28.43
 0 -8 -14 13.05 6.39
 0 -8 -15 9.63 28.1
 0 -8 -15 67.44 12.36
 0 -8 16 48.4 12.32
 0 -8 16 31.72 9.14
 0 -8 -16 15.26 27.67
 0 -8 -16 42.15 8.9
 0 -8 17 16.58 10.32
 0 -8 17 -3.32 6.85
 0 -8 -17 18.55 29.69
 0 -8 -17 1.22 6.25
 0 -8 18 2.79 10.41
 0 -8 18 8.13 6.98
 0 -8 -18 5.53 30.94
 0 -8 -18 -4.71 6.79
 0 -8 19 8.86 10.46
 0 -8 19 16.06 7.81
 0 -8 -19 5.91 32.35
 0 -8 -19 3.77 7.59
 0 -8 20 24.11 10.6
 0 -8 20 13.12 8.43
 0 -8 -20 37.73 34.82
 0 -8 -20 16.76 9
 0 -8 21 7.97 10.86
 0 -8 21 10.67 9.18
 0 -8 -21 45.39 38.29
 0 -8 -21 20.99 10.15
 0 -8 22 6.96 11.58
 0 -8 22 2.73 10.24
 0 -8 -22 28.27 42.29
 0 -8 -22 4.12 11.66
 0 -8 23 -3.38 12.08
 0 -8 23 1.77 10.6
 0 -8 -23 25.36 44.46
 0 -8 -23 -6.27 12.63
 0 -8 24 11.09 11.25
 0 -8 24 3.06 12.65
 0 -8 -24 15.47 44.69
 0 -8 25 -1.89 10.94
 0 -8 25 -9.23 12.98
 0 -8 -25 -47.95 45.75
 0 -8 26 5.41 10.79
 0 -8 26 12.22 13.43
 0 -8 27 7.1 11.36
 0 -8 -27 -6.64 45.71
 0 -8 27 7.52 14.84
 0 -8 -28 96.03 48.96
 0 -8 28 7.12 16.9
 0 -8 -29 1.75 48.53
 0 -8 -30 52.88 51.2
 0 -8 -31 14.07 50.22
 0 -7 0 -0.83 1.45
 0 -7 0 1.71 1.67
 0 -7 1 20.25 4.03
 0 -7 1 24.62 4.87
 0 -7 2 2591.47 421.88
 0 -7 2 2354.51 422.02
 0 -7 3 887.31 153.25
 0 -7 3 1006.72 153.62
 0 -7 4 3413.17 581.27
 0 -7 4 3634.92 581.56
 0 -7 5 673.72 132.87
 0 -7 -5 882.86 132.77
 0 -7 -5 558.15 133.19
 0 -7 5 845.65 133.4
 0 -7 6 761.38 128.3
 0 -7 -6 805.32 128.18
 0 -7 -6 440.66 128.71
 0 -7 6 871.58 128.86
 0 -7 7 269.86 35.99
 0 -7 7 199.83 34.71
 0 -7 -7 213.84 34.55
 0 -7 8 526.53 86.13
 0 -7 -8 535.13 85.96
 0 -7 8 649.55 86.94
 0 -7 -9 649.8 98.6
 0 -7 9 595.16 98.73
 0 -7 9 632.55 99.58
 0 -7 10 739.71 116.7
 0 -7 10 700.39 115.85
 0 -7 -10 754.48 115.72
 0 -7 11 898.65 160.2
 0 -7 -11 1041.76 160.14
 0 -7 11 1208.7 161.13
 0 -7 12 291.31 55.45
 0 -7 12 476.64 57.14
 0 -7 13 286.08 57.4
 0 -7 13 540.96 59.11
 0 -7 -14 10.88 27.48
 0 -7 -14 -2.73 5.97
 0 -7 -15 -17.2 26.07
 0 -7 -15 22.28 6.87
 0 -7 16 140.19 21.66
 0 -7 16 88.1 19.67
 0 -7 -16 68.98 32.93
 0 -7 -16 121.49 19.66
 0 -7 17 132.79 29.42
 0 -7 -17 104.29 41.43
 0 -7 -17 170.03 29.53
 0 -7 18 279.15 33.23
 0 -7 18 120.66 31.69
 0 -7 -18 95.74 44.25
 0 -7 -18 215.96 31.89
 0 -7 19 70.65 19.78
 0 -7 -19 39.62 37.28
 0 -7 -19 119.04 19.94
 0 -7 20 61.62 13.1
 0 -7 20 38.35 11.22
 0 -7 -20 74.03 35.96
 0 -7 -20 40.4 11.27
 0 -7 21 20.15 10.69
 0 -7 21 2.26 8.99
 0 -7 -21 -21.65 38.77
 0 -7 -21 17.58 10.01
 0 -7 22 12.6 11.34
 0 -7 22 2.37 9.8
 0 -7 -22 4.29 42.05
 0 -7 -22 -6.17 11.61
 0 -7 23 33.52 12.25
 0 -7 23 -0.35 10.93
 0 -7 -23 13.59 44.04
 0 -7 -23 8.99 12.47
 0 -7 24 36.97 12.76
 0 -7 24 -2.2 11.4
 0 -7 -24 -1.59 45.53
 0 -7 -24 25.41 13.31
 0 -7 25 15.79 12.09
 0 -7 25 58.7 14.55
 0 -7 26 15.72 11.47
 0 -7 26 29.18 14.36
 0 -7 -26 13.39 46.38
 0 -7 27 0.39 11.2
 0 -7 -27 20.59 47.67
 0 -7 27 19.26 14.88
 0 -7 28 15.96 17.7
 0 -7 -29 73.44 52.22
 0 -7 -30 39.95 51.94
 0 -7 -31 -5.46 51.35
 0 -6 1 401.03 64.93
 0 -6 1 355.86 65.03
 0 -6 2 470.22 74.32
 0 -6 2 365.98 74.55
 0 -6 3 1211.26 205.74
 0 -6 3 1284.45 206.07
 0 -6 4 1152.08 199.28
 0 -6 4 1326.43 199.69
 0 -6 -5 786.13 117.74
 0 -6 5 650.86 117.83
 0 -6 5 852.18 118.41
 0 -6 6 508.51 69.06
 0 -6 6 423.25 68.24
 0 -6 -6 432.5 68.11
 0 -6 7 378.06 54.17
 0 -6 7 316.17 53.22
 0 -6 -7 335.48 53.08
 0 -6 8 3.02 3.98
 0 -6 8 6.33 8.98
 0 -6 -8 1.04 2.69
 0 -6 9 50.09 11.71
 0 -6 9 33.66 7.12
 0 -6 -9 35.97 14.89
 0 -6 -9 30.37 6.38
 0 -6 10 3.98 11.27
 0 -6 10 29.43 6.27
 0 -6 -10 24.64 5.49
 0 -6 -10 24.37 16.06
 0 -6 11 94.78 20.5
 0 -6 -11 40.6 24.91
 0 -6 -11 111.33 17.35
 0 -6 11 88.42 17.66
 0 -6 12 31.12 12.48
 0 -6 12 11.96 6.04
 0 -6 -12 -3.18 21.32
 0 -6 -12 12.49 5.18
 0 -6 -14 -6.13 27.24
 0 -6 -14 6.37 6.2
 0 -6 15 8.29 10.41
 0 -6 15 7.57 6.23
 0 -6 -15 2.72 6.13
 0 -6 16 -5.12 9.89
 0 -6 16 -0.24 6.18
 0 -6 -16 11.19 6.27
 0 -6 17 -6.28 9.9
 0 -6 17 -2.77 6.53
 0 -6 -17 4.14 29.02
 0 -6 -17 6.38 6.86
 0 -6 18 19.44 10.33
 0 -6 18 1.88 7.19
 0 -6 -18 -11.35 31.5
 0 -6 -18 -0.54 6.95
 0 -6 19 -6.31 9.86
 0 -6 19 -1.99 7.31
 0 -6 -19 2.93 7.48
 0 -6 20 14.96 10.34
 0 -6 20 -5.47 7.87
 0 -6 -20 32.35 35.05
 0 -6 -20 5.85 8.11
 0 -6 21 8.22 10.35
 0 -6 21 2.58 8.79
 0 -6 -21 7.74 9.56
 0 -6 22 6.85 11.49
 0 -6 22 13.14 9.9
 0 -6 -22 8.68 43.23
 0 -6 -22 10.23 11.4
 0 -6 23 4.99 11.87
 0 -6 23 -13.36 10.74
 0 -6 -23 -12.18 12.79
 0 -6 24 -22.46 12.79
 0 -6 24 3.64 11.06
 0 -6 -24 25.66 46.45
 0 -6 -24 -1.94 12.97
 0 -6 25 -6.69 10.72
 0 -6 25 23.24 13.19
 0 -6 26 9.86 10.68
 0 -6 26 10.64 13.64
 0 -6 -26 3.44 46.94
 0 -6 27 0.39 10.96
 0 -6 -27 31.76 48.53
 0 -6 27 -0.53 14.52
 0 -6 28 0.61 16.82
 0 -6 -29 3.65 50.1
 0 -6 29 -17.38 19.74
 0 -6 -30 57.72 53.72
 0 -5 1 655.48 105.96
 0 -5 1 581.12 106.05
 0 -5 2 3215.65 554.93
 0 -5 2 3588.84 555.09
 0 -5 3 3704.93 675.78
 0 -5 3 5357.08 676.1
 0 -5 4 2018.95 334.37
 0 -5 -4 2457.42 334.31
 0 -5 4 2157.48 334.73
 0 -5 5 1069.22 177.32
 0 -5 -5 1222.66 177.24
 0 -5 5 1219.44 177.81
 0 -5 -6 513.03 78.66
 0 -5 6 476.25 78.76
 0 -5 6 495.77 79.48
 0 -5 7 461.77 67.73
 0 -5 -7 419.35 66.78
 0 -5 7 438.48 66.91
 0 -5 -8 109.63 17.53
 0 -5 8 104.25 17.78
 0 -5 8 106.82 20.12
 0 -5 9 751.47 96.76
 0 -5 9 599.33 95.79
 0 -5 -9 588.62 95.67
 0 -5 10 652.27 104.41
 0 -5 -10 625.16 104.3
 0 -5 10 797.77 105.46
 0 -5 -11 1268.47 195.74
 0 -5 11 1211.56 195.79
 0 -5 11 1166.1 196.49
 0 -5 12 476.8 61.49
 0 -5 -12 364.9 59.84
 0 -5 12 334.21 59.89
 0 -5 15 64.58 13.66
 0 -5 15 38.95 9.38
 0 -5 -15 39.61 9.3
 0 -5 16 246.81 32.49
 0 -5 16 130.32 30.92
 0 -5 -16 70.5 39.64
 0 -5 -16 226.16 31.26
 0 -5 17 62.76 13.8
 0 -5 17 38.43 11.2
 0 -5 -17 70.97 11.74
 0 -5 18 196.74 25.06
 0 -5 18 99.48 23.33
 0 -5 -18 55.01 37.97
 0 -5 -18 141.15 23.55
 0 -5 19 120.41 18.39
 0 -5 19 55.91 16.46
 0 -5 -19 58.69 35.82
 0 -5 -19 107.73 17.01
 0 -5 20 67.38 12.27
 0 -5 20 16.62 9.88
 0 -5 -20 31.49 35.7
 0 -5 -20 37.6 10.42
 0 -5 21 -2.33 10.34
 0 -5 21 4.16 8.77
 0 -5 -21 -11.09 38.16
 0 -5 -21 18.32 9.97
 0 -5 22 -19.57 11.53
 0 -5 22 -2.68 9.68
 0 -5 -22 0.41 11.66
 0 -5 23 21.04 12.34
 0 -5 23 3.84 10.53
 0 -5 -23 46.18 44.96
 0 -5 -23 11.29 12.25
 0 -5 24 55.75 13.43
 0 -5 24 1.44 11.74
 0 -5 -24 63.08 47.09
 0 -5 -24 25.37 14.07
 0 -5 25 2.58 10.9
 0 -5 25 32.61 13.19
 0 -5 26 8.67 11.13
 0 -5 26 36.08 14.11
 0 -5 -26 19.36 48.33
 0 -5 27 8.52 11.25
 0 -5 27 15.37 15.01
 0 -5 -27 63.38 50.99
 0 -5 28 -0.41 10.34
 0 -5 -28 20.16 50.06
 0 -5 28 5.48 16.84
 0 -5 -29 -20.45 51.95
 0 -5 -30 18.95 53.72
 0 -4 1 3676.04 591.39
 0 -4 1 3200.46 591.46
 0 -4 2 107.19 18.79
 0 -4 2 132.51 19.35
 0 -4 3 283.23 46.98
 0 -4 3 261.62 47.57
 0 -4 -4 62.41 9.83
 0 -4 4 50.24 10.13
 0 -4 4 64.7 13.34
 0 -4 -5 331.09 50.77
 0 -4 5 265.84 50.84
 0 -4 5 274.68 51.86
 0 -4 -6 1654.07 271.94
 0 -4 6 1552.16 272
 0 -4 6 1705.19 272.46
 0 -4 7 590.29 102.77
 0 -4 -7 625.81 102.7
 0 -4 7 620.77 103.4
 0 -4 8 1031.22 136.79
 0 -4 8 925.71 136.06
 0 -4 -8 899.74 135.96
 0 -4 9 166.88 24.58
 0 -4 9 122.26 22.51
 0 -4 -9 132.92 22.37
 0 -4 10 6.98 4.5
 0 -4 -10 6.67 3.78
 0 -4 11 12.35 5.31
 0 -4 -11 9.35 4.59
 0 -4 -12 16.09 23.1
 0 -4 -12 55.07 10.43
 0 -4 -13 58.03 33.26
 0 -4 -13 132.77 22.46
 0 -4 14 28.44 7.7
 0 -4 14 6.73 12.7
 0 -4 15 124.85 28.39
 0 -4 -15 100.32 37.49
 0 -4 -15 185.15 28.54
 0 -4 16 248.43 33.36
 0 -4 16 129.15 31.92
 0 -4 -16 110.74 41.04
 0 -4 -16 234.88 32.18
 0 -4 17 22.55 10.41
 0 -4 17 -0.25 6.65
 0 -4 -17 25.92 27.42
 0 -4 -17 11.57 7.44
 0 -4 18 13.54 9.97
 0 -4 18 -0.53 6.95
 0 -4 -18 -9.93 29.72
 0 -4 -18 4.75 7.45
 0 -4 19 2.31 9.87
 0 -4 19 11.94 7.53
 0 -4 -19 15.73 32.98
 0 -4 -19 8.07 7.79
 0 -4 20 43.16 11.61
 0 -4 20 21.11 9.78
 0 -4 -20 45.64 10.38
 0 -4 21 14.95 9.5
 0 -4 21 31.87 11.23
 0 -4 22 76.4 13.26
 0 -4 22 7.33 11.35
 0 -4 -22 104.86 44.36
 0 -4 -22 32.03 13.07
 0 -4 23 27.83 11.9
 0 -4 23 -4.84 10.31
 0 -4 -23 11.88 12.83
 0 -4 24 14.48 12.45
 0 -4 24 11.68 10.83
 0 -4 -24 4.89 46.29
 0 -4 -24 -7.39 13.23
 0 -4 25 1.46 10.76
 0 -4 25 4.5 12.95
 0 -4 -25 51.24 48.42
 0 -4 26 -10.11 10.8
 0 -4 26 1.46 13.54
 0 -4 27 4.3 10.63
 0 -4 27 -2.64 14.36
 0 -4 28 -1.63 11.69
 0 -4 -28 26.34 52.25
 0 -4 28 7.28 17.18
 0 -4 -30 25.05 54.58
 0 -3 2 1522.74 244.16
 0 -3 2 1275.71 244.31
 0 -3 3 1904.59 294.67
 0 -3 3 1294.16 294.91
 0 -3 4 514.87 95.68
 0 -3 -4 641.37 94.83
 0 -3 4 583.55 94.89
 0 -3 -5 1839.84 250.56
 0 -3 5 1732.52 250.61
 0 -3 5 1684.53 251.13
 0 -3 6 63.73 11.7
 0 -3 -6 67.98 11.57
 0 -3 6 75.01 14.5
 0 -3 7 261.02 45.36
 0 -3 -7 261.32 44.12
 0 -3 7 263.37 44.2
 0 -3 8 -1.67 3.4
 0 -3 -8 4.03 2.99
 0 -3 8 9.63 9.36
 0 -3 -9 529.83 88.98
 0 -3 9 513.01 89.05
 0 -3 9 599.45 89.97
 0 -3 -10 665.22 99.87
 0 -3 10 509.13 99.84
 0 -3 10 689.77 100.83
 0 -3 11 452.41 85.12
 0 -3 -11 578.74 85.18
 0 -3 11 466.8 86.15
 0 -3 -12 216.5 36.88
 0 -3 -13 19.52 25.42
 0 -3 -13 28.36 7.54
 0 -3 14 21.84 7.61
 0 -3 14 19.71 12.94
 0 -3 15 36.6 8.86
 0 -3 15 34.93 12.7
 0 -3 16 140.76 29
 0 -3 -16 176.25 29.18
 0 -3 17 50.74 12.2
 0 -3 17 27.3 9.19
 0 -3 -17 45.77 9.69
 0 -3 18 59.19 15.09
 0 -3 -18 82.74 15.49
 0 -3 19 52.44 12.63
 0 -3 19 33.06 10.57
 0 -3 -19 52.21 32.37
 0 -3 -19 45.54 10.85
 0 -3 20 32.78 10.85
 0 -3 20 13.82 8.71
 0 -3 -20 23.64 9.58
 0 -3 21 3.8 10.18
 0 -3 21 12.3 8.92
 0 -3 -21 -11.24 38.63
 0 -3 -21 5.98 9.78
 0 -3 22 -3.14 11.19
 0 -3 22 -2.65 9.45
 0 -3 -22 -9.56 12.01
 0 -3 23 12.58 11.93
 0 -3 23 21.17 10.55
 0 -3 -23 39.15 45.67
 0 -3 -23 2.72 13.37
 0 -3 24 49.87 13.69
 0 -3 24 15.75 11.68
 0 -3 -24 -4.93 46.68
 0 -3 -24 27.62 14.81
 0 -3 25 6.71 12.67
 0 -3 25 13.31 10.7
 0 -3 -25 32.66 48.2
 0 -3 -25 10.46 14.08
 0 -3 26 11.86 11.05
 0 -3 26 17.88 13.78
 0 -3 -26 14.38 49.47
 0 -3 27 -0.79 11.41
 0 -3 27 18.41 15.32
 0 -3 28 23.09 12.43
 0 -3 -28 19.23 53.61
 0 -3 28 25.97 17.5
 0 -3 -30 -3.93 56.88
 0 -2 2 920.9 160.01
 0 -2 2 1130.58 160.28
 0 -2 3 45.62 10.22
 0 -2 -3 75.38 10.15
 0 -2 3 61.21 12.71
 0 -2 4 296.78 45.84
 0 -2 -4 296.85 45.78
 0 -2 4 156.56 47.2
 0 -2 -5 553.8 96.6
 0 -2 5 638.02 96.67
 0 -2 5 443.36 97.4
 0 -2 -6 901.03 138.06
 0 -2 6 948.14 138.11
 0 -2 6 953.63 138.79
 0 -2 7 938.79 167.75
 0 -2 -7 1053.02 167.73
 0 -2 7 1017 168.31
 0 -2 8 1421.68 182.58
 0 -2 -8 1252.07 181.85
 0 -2 8 1235.69 181.89
 0 -2 9 823.03 113.69
 0 -2 9 601.33 112.77
 0 -2 -9 709.07 112.76
 0 -2 10 183.01 24.1
 0 -2 10 115.7 21.62
 0 -2 -10 126.21 21.61
 0 -2 -11 53.49 10.32
 0 -2 -12 73.87 13.73
 0 -2 13 486.52 67.45
 0 -2 -13 411.98 66.01
 0 -2 13 346.85 65.94
 0 -2 14 203.34 29.06
 0 -2 14 129.42 26.43
 0 -2 -14 100.44 38.26
 0 -2 -14 165.77 26.57
 0 -2 15 258.5 53.34
 0 -2 15 520.38 54.97
 0 -2 16 391.16 40.8
 0 -2 16 165.78 39.26
 0 -2 -16 62.37 46.45
 0 -2 -16 264.25 39.5
 0 -2 17 256.13 28.03
 0 -2 17 111.03 26.28
 0 -2 -17 9.22 37.39
 0 -2 -17 161.16 26.55
 0 -2 18 2.64 9.91
 0 -2 18 11.63 7.23
 0 -2 -18 3.19 7.52
 0 -2 -18 14.18 29.44
 0 -2 19 12.11 7.89
 0 -2 -19 24.31 30.34
 0 -2 -19 25.57 8.58
 0 -2 20 68.21 13.19
 0 -2 20 24.45 11.4
 0 -2 -20 1.29 34.78
 0 -2 -20 69.51 12.33
 0 -2 21 57.98 16.69
 0 -2 -21 91.91 17.68
 0 -2 22 88.21 14.86
 0 -2 22 26.45 13.43
 0 -2 -22 44.99 44.16
 0 -2 -22 62.98 15.41
 0 -2 23 48.69 12.59
 0 -2 23 1.69 10.57
 0 -2 -23 50.5 46.24
 0 -2 -23 18.34 13.73
 0 -2 24 20.64 12.36
 0 -2 24 -2.43 10.43
 0 -2 -24 10.45 13.91
 0 -2 25 -20.42 12.92
 0 -2 25 8.57 10.52
 0 -2 -25 -39.78 48.73
 0 -2 -25 9.49 14.1
 0 -2 26 10.08 10.92
 0 -2 26 1.44 13.67
 0 -2 -26 34.32 50.19
 0 -2 27 13.28 10.91
 0 -2 27 1.62 14.64
 0 -2 -28 42.78 55.41
 0 -2 -29 17.75 54.83
 0 -1 2 90.04 29.14
 0 -1 2 183.24 28.73
 0 -1 3 3.31 1.95
 0 -1 -3 4.47 1.62
 0 -1 3 -1.76 7.17
 0 -1 4 60.98 9.9
 0 -1 -4 52.43 9.75
 0 -1 4 45.9 14.73
 0 -1 -5 118.4 19.68
 0 -1 5 119.77 19.77
 0 -1 6 27.05 4.67
 0 -1 -6 14.86 4.29
 0 -1 6 17.88 10.51
 0 -1 7 43.7 8.01
 0 -1 -7 43.71 7.86
 0 -1 7 47.08 12.22
 0 -1 -7 21.97 13.95
 0 -1 8 1.27 3.15
 0 -1 -8 0.64 3.01
 0 -1 8 -2.73 9.09
 0 -1 9 30.27 5.83
 0 -1 -9 21.94 5.78
 0 -1 -9 32.88 15.63
 0 -1 9 33.05 10.76
 0 -1 10 94.92 17.24
 0 -1 -10 97.19 17.18
 0 -1 10 127.25 19.75
 0 -1 -11 57.29 10.85
 0 -1 12 4.84 12.48
 0 -1 -12 30.89 7.08
 0 -1 13 24.58 6.91
 0 -1 -13 7.96 6.57
 0 -1 14 26.72 12.75
 0 -1 14 10.47 6.72
 0 -1 -14 24.5 27.93
 0 -1 -14 19.42 7.46
 0 -1 15 10.08 6.46
 0 -1 15 6.19 10.97
 0 -1 16 6.79 6.28
 0 -1 16 37.55 9.97
 0 -1 17 -6.39 9.56
 0 -1 17 11.47 6.66
 0 -1 -17 -3.11 27.53
 0 -1 -17 4.13 7.14
 0 -1 18 13.01 9.99
 0 -1 18 7.08 7.39
 0 -1 -18 40.84 30.46
 0 -1 -18 11.48 7.98
 0 -1 19 15.53 9.74
 0 -1 19 5.04 7.61
 0 -1 -19 5.94 8.09
 0 -1 20 7.67 7.83
 0 -1 -20 -27.75 32.12
 0 -1 20 -5.96 9.63
 0 -1 21 24.94 10.19
 0 -1 21 -5.6 8.3
 0 -1 -21 6.35 10.21
 0 -1 22 4.62 10.98
 0 -1 22 13.2 9.71
 0 -1 -22 -15 43.74
 0 -1 -22 9.15 11.84
 0 -1 23 0.8 11.18
 0 -1 23 1.66 9.95
 0 -1 -23 -7.41 13.19
 0 -1 24 28.84 12.68
 0 -1 24 3.07 10.77
 0 -1 -24 4.99 45.96
 0 -1 -24 29.86 14.31
 0 -1 25 6.68 12.88
 0 -1 25 18.78 10.68
 0 -1 -25 -19.13 47.92
 0 -1 -25 -11.15 14.52
 0 -1 26 0.38 10.66
 0 -1 26 -1.43 13.35
 0 -1 -26 23.6 49.11
 0 -1 27 8.92 11.14
 0 -1 -27 -13.24 51
 0 -1 27 3.75 14.85
 0 -1 -28 19.67 54.07
 0 -1 -29 80.53 58.18
 0 0 3 169.18 28.92
 0 0 -3 189.2 28.93
 0 0 4 85.44 13.77
 0 0 -4 76.18 13.74
 0 0 4 61.69 17.83
 0 0 -5 291.07 49.75
 0 0 5 315.71 49.76
 0 0 5 186.58 51.07
 0 0 -6 341.62 57.69
 0 0 6 370.82 57.72
 0 0 6 204.87 58.69
 0 0 7 2105.2 322.29
 0 0 -7 1834.08 322.27
 0 0 7 1672.82 322.7
 0 0 -8 1220.25 208.28
 0 0 8 1257.93 208.28
 0 0 8 1270.07 208.88
 0 0 9 1617.99 214.89
 0 0 -9 1514.52 214.22
 0 0 9 1351.8 214.18
 0 0 -10 13.99 17.7
 0 0 -10 47.52 8.81
 0 0 -11 135.2 23.41
 0 0 12 229.73 48.93
 0 0 12 264.27 47.43
 0 0 -12 318.82 47.63
 0 0 13 505 76.66
 0 0 13 409.84 75.41
 0 0 -13 475.27 75.53
 0 0 14 379.16 51.95
 0 0 14 258.13 50.17
 0 0 -14 315.72 50.35
 0 0 15 457.5 62.79
 0 0 15 340.18 61.62
 0 0 -15 389.22 61.76
 0 0 16 167.34 32.84
 0 0 16 250.68 34.16
 0 0 17 311.77 42.79
 0 0 -17 183.93 49.88
 0 0 -17 213.23 41.94
 0 0 18 -0.37 9.7
 0 0 18 8.65 7.12
 0 0 -18 -1.49 7.83
 0 0 19 26.75 10.17
 0 0 19 6.94 8.22
 0 0 -19 4.73 30.28
 0 0 -19 37.68 9.18
 0 0 20 41.96 11.64
 0 0 20 35.46 10.21
 0 0 -20 43.65 33.6
 0 0 -20 41.18 11.27
 0 0 21 158.67 21.88
 0 0 21 78.46 20.66
 0 0 -21 50.39 41.71
 0 0 -21 120.12 21.76
 0 0 22 103.23 15.52
 0 0 22 39.18 14.24
 0 0 -22 50.95 43.83
 0 0 -22 57.6 16.53
 0 0 23 79.05 14.56
 0 0 23 27.22 12.92
 0 0 -23 55.07 15.72
 0 0 24 10.78 12.38
 0 0 24 7.45 10.52
 0 0 -24 31.81 46.14
 0 0 -24 10.54 13.89
 0 0 25 7.07 12.69
 0 0 25 -3.55 10.42
 0 0 -25 -1.75 48.33
 0 0 -25 15.52 14.42
 0 0 26 -0.48 13.37
 0 0 26 -1.49 10.6
 0 0 27 27.58 16.03
 0 0 -27 -1.9 51.18
 0 0 27 16.84 11.6
 0 0 -28 55.3 55.28
 0 0 -29 22.36 57.12
 0 1 -2 50 23
 0 1 -2 146.66 22.55
 0 1 3 2.11 1.81
 0 1 -3 5.17 1.79
 0 1 3 2.41 6.56
 0 1 -3 3.16 7.58
 0 1 4 57.67 9.66
 0 1 -4 53.09 9.72
 0 1 4 41.46 14.33
 0 1 5 113.42 18.75
 0 1 -5 110.7 18.8
 0 1 5 61.77 21.98
 0 1 6 16 3.65
 0 1 -6 13.73 3.89
 0 1 7 46.92 8.47
 0 1 -7 48.65 8.57
 0 1 7 31.04 13.09
 0 1 8 -1.69 2.96
 0 1 -8 3.91 3.19
 0 1 8 -6.16 9.39
 0 1 9 24.43 5.6
 0 1 9 23.86 10.31
 0 1 -9 29.44 5.83
 0 1 -10 26.84 24.45
 0 1 -10 107.65 17.77
 0 1 11 63.51 14.06
 0 1 11 45.42 9.56
 0 1 -11 58.79 9.86
 0 1 12 37.87 8.11
 0 1 -12 41.19 8.47
 0 1 13 22.7 12.45
 0 1 13 11.54 6.17
 0 1 -13 13.33 6.78
 0 1 14 15.83 12.61
 0 1 14 15.95 6.77
 0 1 -14 11.96 7.2
 0 1 15 11.93 10.94
 0 1 15 -6.41 6.29
 0 1 -15 -3.35 6.72
 0 1 16 18.63 6.87
 0 1 16 23.58 10.46
 0 1 17 -0.24 6.52
 0 1 17 26.6 10.04
 0 1 18 24.92 9.93
 0 1 18 5.44 7.21
 0 1 -18 -10.15 29.55
 0 1 -18 9.39 8
 0 1 19 26.39 10.23
 0 1 19 19.47 8.27
 0 1 -19 22.59 9.19
 0 1 -19 38.17 32.3
 0 1 20 13.61 7.95
 0 1 -20 9.3 9.16
 0 1 21 6.92 9.73
 0 1 21 11.77 8.41
 0 1 -21 13.75 10.56
 0 1 22 14.97 10.68
 0 1 22 3.74 9.13
 0 1 -22 -13.06 12.26
 0 1 23 -0.39 11.2
 0 1 23 2.26 9.69
 0 1 -23 31.88 45.79
 0 1 -23 4.63 13.49
 0 1 24 -2.05 11.96
 0 1 24 -5.68 10.3
 0 1 -24 -50.57 47.43
 0 1 -24 -9.11 13.97
 0 1 25 1.32 12.56
 0 1 25 -5.72 10.56
 0 1 -25 17.57 49.11
 0 1 -25 0.54 14.51
 0 1 -26 10.99 50.99
 0 1 26 23.53 13.74
 0 1 26 -7.75 10.63
 0 1 -27 -81.93 55.05
 0 1 -28 25.75 56.2
 0 1 -29 28.76 59.01
 0 2 -2 548.45 193.92
 0 2 -2 1425.09 193.82
 0 2 3 36.34 13.2
 0 2 -3 35.45 14.41
 0 2 3 70.9 11.72
 0 2 -3 73.52 11.84
 0 2 -4 16.22 38.17
 0 2 4 87.82 37.87
 0 2 -4 230.39 36.54
 0 2 4 237.95 36.47
 0 2 5 632.71 100.91
 0 2 -5 627.03 100.96
 0 2 6 694 156.81
 0 2 -6 934.9 156.23
 0 2 6 975.64 156.2
 0 2 7 861.12 175.18
 0 2 -7 1102.87 174.61
 0 2 7 1030.46 174.57
 0 2 8 1200.91 204.42
 0 2 8 1171.5 203.81
 0 2 -8 1277.62 203.87
 0 2 -9 630.24 105.85
 0 2 -10 30.07 25.67
 0 2 -10 119.45 19.54
 0 2 11 46.24 9.08
 0 2 -11 47.55 9.41
 0 2 11 43.72 13.33
 0 2 12 38.27 18.02
 0 2 12 79.63 14.45
 0 2 -12 92.91 14.72
 0 2 -12 29.76 26.57
 0 2 13 427.4 66.01
 0 2 13 363.1 64.82
 0 2 -13 433.92 65
 0 2 -14 160.34 27.69
 0 2 14 198.4 29.9
 0 2 14 144.8 27.45
 0 2 -15 300.13 55.33
 0 2 15 459.94 56.52
 0 2 15 303.4 55.21
 0 2 16 232.56 45.67
 0 2 -16 262.66 45.94
 0 2 17 206.41 25.28
 0 2 17 103.47 23.81
 0 2 18 30.59 10.15
 0 2 18 13.57 7.44
 0 2 -18 7.68 8.37
 0 2 -18 10.26 30.19
 0 2 19 11.41 7.47
 0 2 19 11.05 9.51
 0 2 -19 2.41 31.4
 0 2 20 96.81 15.38
 0 2 20 49.35 14.06
 0 2 -20 81.55 15.29
 0 2 21 138.25 17.6
 0 2 21 48.19 16.11
 0 2 -21 82.6 17.51
 0 2 -21 52.02 39.49
 0 2 22 76.64 13.96
 0 2 22 37 12.66
 0 2 -22 51.06 15.2
 0 2 23 32.81 12.07
 0 2 23 2.23 10.02
 0 2 -23 28.5 13.27
 0 2 -23 52.49 46.07
 0 2 24 -11.47 11.97
 0 2 24 11.08 10.33
 0 2 -24 17.68 14.26
 0 2 -24 1.69 47.98
 0 2 25 -2.2 12.58
 0 2 25 -0.35 10.47
 0 2 -25 -2.71 14.76
 0 2 26 -8.2 10.69
 0 2 26 21.02 13.86
 0 2 -26 27.57 49.93
 0 2 -27 36.32 52.79
 0 2 -28 -7.94 54.68
 0 3 -2 817.96 248.54
 0 3 -2 1715.83 248.38
 0 3 -3 606.95 252.37
 0 3 -3 1896.6 252.21
 0 3 4 211.33 92.14
 0 3 -4 133.26 92.41
 0 3 4 610.47 91.52
 0 3 -4 590.35 91.58
 0 3 -5 311.42 243.07
 0 3 5 778.17 243.07
 0 3 5 1711.94 242.77
 0 3 -5 1835.24 242.84
 0 3 6 37.01 14.08
 0 3 -6 58.25 10.04
 0 3 6 56.8 9.88
 0 3 7 256.66 44.24
 0 3 -7 280.39 44.31
 0 3 7 204.09 45.69
 0 3 -8 1.13 3.23
 0 3 -9 571.11 95.97
 0 3 -10 637.83 105.12
 0 3 10 673.75 105.8
 0 3 10 604.72 105.01
 0 3 -11 495.07 87.3
 0 3 11 553.87 88.12
 0 3 11 527.74 87.21
 0 3 12 158.8 33.7
 0 3 12 197.18 31.77
 0 3 -12 190.22 31.94
 0 3 -13 37.01 9.88
 0 3 13 62.73 13.96
 0 3 13 44.66 9.36
 0 3 -14 30.49 8.67
 0 3 14 26.98 12.71
 0 3 14 27.06 8.02
 0 3 -15 39.09 9.65
 0 3 15 45.5 12.58
 0 3 15 35.37 9.11
 0 3 -16 207.88 34.46
 0 3 16 273.86 35.34
 0 3 16 163.69 34.11
 0 3 17 68.89 11.13
 0 3 17 16.61 8.56
 0 3 18 111.21 21.3
 0 3 19 57.61 12.12
 0 3 19 30.7 10.33
 0 3 -19 54.47 11.51
 0 3 20 27.54 9.94
 0 3 20 10.54 7.98
 0 3 -20 24.67 9.52
 0 3 21 8.12 9.55
 0 3 21 1.74 8.01
 0 3 -21 -14.16 10.25
 0 3 -21 9.41 35.45
 0 3 22 2.93 10.29
 0 3 22 0.6 8.92
 0 3 -22 6.01 12.01
 0 3 -22 43.12 42.06
 0 3 23 19.55 11.69
 0 3 23 18.87 10.17
 0 3 -23 16.97 14.03
 0 3 -23 18.64 44.68
 0 3 24 77.1 13.97
 0 3 24 16.16 11.93
 0 3 -24 15.16 47.03
 0 3 -24 18.83 15.27
 0 3 25 7.87 12.51
 0 3 25 -0.35 10.52
 0 3 -25 12.53 15.02
 0 3 26 8.67 11.32
 0 3 26 30.09 14.18
 0 3 -26 -31.37 51.76
 0 3 -27 51.76 54.01
 0 3 -28 -15.92 55.36
 0 4 -1 3069.24 662
 0 4 -1 4341.39 661.92
 0 4 -2 55.32 19.07
 0 4 -2 111.96 17.97
 0 4 -3 96.53 46.25
 0 4 -3 292.43 45.24
 0 4 4 60.04 10.46
 0 4 4 26.81 13.92
 0 4 -4 20.75 16.87
 0 4 -4 69.07 10.74
 0 4 5 320.39 47.75
 0 4 -5 297.1 47.85
 0 4 -5 36.2 49.38
 0 4 5 109.79 48.63
 0 4 -6 1625.85 257.59
 0 4 6 959.78 257.87
 0 4 6 1632.31 257.53
 0 4 -7 596.1 92.26
 0 4 7 420.54 93.01
 0 4 7 539.8 92.16
 0 4 -8 930.99 156.19
 0 4 -9 131.83 22.7
 0 4 10 11.44 4.28
 0 4 -10 11.77 5.01
 0 4 11 9.45 4.7
 0 4 -11 14.75 5.7
 0 4 11 2.77 10.56
 0 4 -12 46.84 9.39
 0 4 12 46.69 8.74
 0 4 13 145.55 27.04
 0 4 13 142.94 24.87
 0 4 -13 150.79 25.11
 0 4 14 18.78 12.51
 0 4 14 26.38 7.92
 0 4 -14 21.09 8.58
 0 4 -14 24.71 27.8
 0 4 -15 181.05 29.36
 0 4 15 222.7 30.58
 0 4 15 138.98 28.89
 0 4 -16 214.13 35.13
 0 4 16 272.69 35.94
 0 4 16 166.19 34.78
 0 4 17 35.35 9.5
 0 4 17 12.41 7.06
 0 4 -17 14.84 8.25
 0 4 18 1.01 9.23
 0 4 18 14.14 7.05
 0 4 19 13.52 9
 0 4 19 2.35 7.15
 0 4 -19 10.56 8.51
 0 4 -19 6.13 31.57
 0 4 20 32.16 10.29
 0 4 20 25.53 8.87
 0 4 -20 35.63 10.49
 0 4 21 9.94 8.65
 0 4 -21 43.69 11.26
 0 4 22 59.29 12.65
 0 4 -22 71.52 14.44
 0 4 23 20.48 11.25
 0 4 23 5.74 9.91
 0 4 -23 9.03 13.91
 0 4 24 7.68 11.96
 0 4 24 12.27 10.4
 0 4 -24 5.03 46.98
 0 4 -24 6.67 13.88
 0 4 25 -11.45 12.74
 0 4 25 2.49 10.62
 0 4 -25 -1.1 14.73
 0 4 -25 14.21 48
 0 4 -26 75.93 52.83
 0 4 -27 23.08 53.62
 0 4 -28 11.97 55.98
 0 5 -1 732.41 115.83
 0 5 -1 574.09 115.96
 0 5 -2 3318.63 500.16
 0 5 -2 2049.39 500.34
 0 5 -3 4140.26 617.62
 0 5 -3 2323.29 617.87
 0 5 -4 2029.36 340.01
 0 5 4 2233.35 339.93
 0 5 -5 238.95 154.1
 0 5 5 351.12 153.83
 0 5 5 1109.06 153.55
 0 5 -5 1065.64 153.63
 0 5 6 266.97 75.76
 0 5 -6 520.43 75.17
 0 5 6 486.13 75.05
 0 5 -7 441.37 74.2
 0 5 -8 113.34 19.54
 0 5 9 653.11 112.92
 0 5 -9 660.61 112.35
 0 5 9 677.87 112.23
 0 5 10 864.6 129.89
 0 5 -10 780.7 129.32
 0 5 10 738.45 129.19
 0 5 11 1805.75 259.18
 0 5 -11 1480.45 258.67
 0 5 11 1509.24 258.57
 0 5 12 338.98 61.54
 0 5 12 345.32 60.31
 0 5 -12 381.23 60.5
 0 5 13 242.73 39.63
 0 5 -13 245.4 38.44
 0 5 13 216.36 38.14
 0 5 -14 17.12 8.08
 0 5 14 16 7.27
 0 5 15 42.19 12.15
 0 5 15 38.05 9.11
 0 5 -15 40.89 9.95
 0 5 16 256.54 32.86
 0 5 -16 207.28 32.22
 0 5 16 148.94 31.76
 0 5 17 67.74 12.71
 0 5 -17 55.37 11.88
 0 5 17 39.39 10.82
 0 5 18 127.75 25.37
 0 5 18 174.59 26.35
 0 5 19 84.08 19.33
 0 5 19 145.74 20.51
 0 5 20 57.73 11.11
 0 5 -20 71.48 35.02
 0 5 20 18.07 9.21
 0 5 -20 35.3 11.13
 0 5 21 21.86 9.46
 0 5 -21 1.36 36.77
 0 5 21 5.87 7.91
 0 5 -21 9.76 10.36
 0 5 22 7.49 10.64
 0 5 -22 48.47 41.05
 0 5 22 11.42 9.16
 0 5 -22 11.37 12.67
 0 5 23 33.91 11.6
 0 5 -23 4.56 43.22
 0 5 23 -3.46 9.76
 0 5 -23 17.35 13.9
 0 5 24 48.1 13.64
 0 5 24 20.01 12.03
 0 5 -24 68.13 46.52
 0 5 -24 48.55 16.05
 0 5 25 41.9 14.19
 0 5 25 25.42 12.2
 0 5 -25 28.16 15.87
 0 5 -25 81.67 49.53
 0 5 -26 59.53 51.71
 0 5 -27 -40.5 54.02
 0 6 -1 335.45 58.25
 0 6 -1 392.64 58.51
 0 6 -2 429.77 66.92
 0 6 -2 250.74 67.46
 0 6 -3 1085.87 165.95
 0 6 -3 558.22 166.51
 0 6 -4 1024.66 154.21
 0 6 -4 445.37 154.87
 0 6 5 153.73 111.82
 0 6 -5 205.69 112.36
 0 6 5 775.22 111.53
 0 6 -5 826.6 111.67
 0 6 6 203.29 69.65
 0 6 -6 67.64 70.32
 0 6 -6 437.02 69.13
 0 6 6 470.44 69.02
 0 6 -7 384.5 64.69
 0 6 -8 0.29 3.84
 0 6 9 43.58 11.2
 0 6 -9 33.22 7.48
 0 6 9 34.87 6.79
 0 6 10 33.34 10.66
 0 6 -10 25.66 6.19
 0 6 10 21.46 5.54
 0 6 11 137.76 20.24
 0 6 11 96.98 17.46
 0 6 -11 92.69 17.87
 0 6 -12 27.94 24.79
 0 6 -12 5.75 6.21
 0 6 12 9.85 5.25
 0 6 13 81.28 15.12
 0 6 13 49.89 10.89
 0 6 -13 52.73 11.8
 0 6 14 9.6 10.96
 0 6 -14 4.6 7.33
 0 6 14 -10.96 6.5
 0 6 15 10.39 9.3
 0 6 -15 -3.19 7.4
 0 6 15 0.59 5.63
 0 6 16 8.63 8.44
 0 6 -16 -0.57 7.37
 0 6 16 10.48 5.93
 0 6 17 0.32 8.52
 0 6 17 2.9 6.28
 0 6 -17 8.59 8.33
 0 6 18 9.96 8.89
 0 6 -18 8.08 8.34
 0 6 18 11.05 6.76
 0 6 19 5.11 8.43
 0 6 20 -6.45 8.66
 0 6 -20 -19.65 33.84
 0 6 20 13.3 7.19
 0 6 -20 -3.64 9.07
 0 6 21 4.04 9.36
 0 6 21 -2.25 7.86
 0 6 -21 20.88 10.74
 0 6 22 8.81 10.17
 0 6 -22 -30.12 40.76
 0 6 22 4.43 8.86
 0 6 -22 1.76 12.66
 0 6 23 7.82 10.9
 0 6 23 -5.97 9.4
 0 6 -23 -29.94 43.28
 0 6 -23 7.09 13.75
 0 6 24 7.2 12.36
 0 6 24 1.35 10.6
 0 6 -24 -8.84 15.03
 0 6 25 -6.61 12.88
 0 6 25 18.11 11.23
 0 6 -25 17.22 15.37
 0 6 -25 8.88 48.5
 0 6 -26 -5.21 15.61
 0 6 -26 -3.72 51.34
 0 6 -27 11.6 52.83
 0 7 0 -0.93 1.48
 0 7 -1 25.65 4.61
 0 7 -1 17.04 6.66
 0 7 -2 2603.05 402.73
 0 7 -2 1775.28 403
 0 7 -3 994.14 152.69
 0 7 -3 499.63 153.37
 0 7 -4 3380.85 459.55
 0 7 -4 1276.25 459.81
 0 7 5 150.83 116.43
 0 7 -5 217.16 117
 0 7 -5 781.95 116.34
 0 7 5 842.9 116.18
 0 7 -6 183.55 112.52
 0 7 -6 778.56 111.68
 0 7 -7 229.52 38.82
 0 7 8 419.65 89.95
 0 7 8 543.13 89.2
 0 7 -8 550.35 89.36
 0 7 9 570.21 101.26
 0 7 -9 629.81 100.8
 0 7 9 674.63 100.64
 0 7 10 852.47 141.41
 0 7 -10 849.8 140.97
 0 7 10 829.24 140.81
 0 7 11 1315.85 197.33
 0 7 -11 1165.87 196.89
 0 7 11 1134.09 196.75
 0 7 12 248.84 57.52
 0 7 12 359.01 56.5
 0 7 -12 337.44 56.71
 0 7 13 516.39 61.59
 0 7 13 338.32 60.35
 0 7 -13 351.59 60.6
 0 7 14 -19.66 10.81
 0 7 -14 -26.78 30.7
 0 7 -14 11.44 7.7
 0 7 14 4.91 5.85
 0 7 15 21.8 9.62
 0 7 -15 9.71 7.82
 0 7 15 20.77 6.48
 0 7 16 137.5 20.18
 0 7 16 84.97 18.62
 0 7 -16 115.36 19.54
 0 7 17 241.35 34.19
 0 7 -17 196.68 33.96
 0 7 17 181.7 33.36
 0 7 18 266.33 31.28
 0 7 -18 228.69 31.16
 0 7 19 99.67 23.31
 0 7 19 186.82 24.25
 0 7 20 25.95 9.09
 0 7 20 42.55 10.4
 0 7 21 14.17 9.31
 0 7 21 9.95 8.2
 0 7 -21 21.48 11.29
 0 7 22 8.31 10.16
 0 7 22 7.32 9.16
 0 7 -22 31.74 41.71
 0 7 -22 2.22 12.87
 0 7 23 36.98 12.15
 0 7 23 19.94 10.86
 0 7 -23 9.03 43.05
 0 7 -23 24.81 14.48
 0 7 24 29.26 12.68
 0 7 24 10.51 11.11
 0 7 -24 24.09 14.83
 0 7 -24 -17.87 45.06
 0 7 -25 10.06 15.34
 0 7 -25 30.07 49.21
 0 7 -26 -1.16 15.78
 0 7 -26 -40.86 50.24
 0 7 -27 -106.63 58.89
 0 8 0 3318.32 549.58
 0 8 0 3203.84 549.66
 0 8 -1 683.42 111.83
 0 8 -1 611.61 112.12
 0 8 -2 8.55 3.48
 0 8 -2 27.34 11.53
 0 8 -3 342.68 53.89
 0 8 -3 166.82 55.35
 0 8 -4 43.31 7.88
 0 8 -4 26.28 14.38
 0 8 -5 282.22 44.04
 0 8 -5 110.29 45.87
 0 8 -6 11 4.12
 0 8 -6 6.97 12.87
 0 8 -7 -12.8 14.77
 0 8 7 0.8 9.13
 0 8 -7 1.7 3.65
 0 8 7 0.86 2.12
 0 8 8 477.9 99.41
 0 8 -8 621.88 98.87
 0 8 8 592.3 98.67
 0 8 9 264.37 41.7
 0 8 -9 231.09 40.82
 0 8 9 241.12 40.57
 0 8 10 -5.61 8.93
 0 8 10 4.92 3.67
 0 8 -10 0.18 5.13
 0 8 11 117.36 18.43
 0 8 -11 95.72 16.22
 0 8 11 82.34 15.63
 0 8 12 54.3 20.59
 0 8 -12 111.33 18.7
 0 8 12 109.08 18.11
 0 8 13 474.49 68.29
 0 8 13 371.67 67.33
 0 8 -13 407.37 67.66
 0 8 14 7.88 10.17
 0 8 -14 -25.22 28.87
 0 8 -14 3.54 7.4
 0 8 14 2 5.76
 0 8 15 100.28 16.31
 0 8 -15 90.37 15.62
 0 8 15 66.77 14.53
 0 8 16 51.61 11.16
 0 8 -16 44.91 10.35
 0 8 16 29.72 8.63
 0 8 17 2.98 8.34
 0 8 -17 -0.95 8.18
 0 8 17 12.9 6.04
 0 8 18 6.66 8.5
 0 8 18 5.54 6.17
 0 8 -18 -2.97 8.39
 0 8 19 8.2 8.22
 0 8 -19 4.53 8.62
 0 8 19 8.97 6.82
 0 8 20 4.88 7.47
 0 8 20 31.01 8.94
 0 8 21 12.32 9.2
 0 8 21 6.88 8.03
 0 8 -21 11.45 11.16
 0 8 22 0.34 10.02
 0 8 22 -1.48 9.09
 0 8 -22 39.18 41.65
 0 8 -22 -0.45 12.41
 0 8 23 7.35 11.03
 0 8 23 10.51 10.13
 0 8 -23 -14.21 13.85
 0 8 24 -1.21 12.04
 0 8 24 -0.34 10.91
 0 8 -24 -1.58 14.94
 0 8 -24 -35.33 43.68
 0 8 -25 9.56 15.48
 0 8 -25 36.74 48.29
 0 8 -26 -2.92 15.9
 0 8 -26 29.71 51.79
 0 8 -27 31.13 53.34
 0 9 0 1.07 2.69
 0 9 0 -7.85 5.33
 0 9 -1 47.15 8.02
 0 9 -1 25.54 10.68
 0 9 -2 798.31 122.98
 0 9 -2 472.33 123.49
 0 9 -3 772.98 119.19
 0 9 -3 409.59 119.94
 0 9 -4 858.51 128.73
 0 9 -4 368.93 129.48
 0 9 -5 623.95 89.63
 0 9 -5 156.38 90.51
 0 9 -6 385.75 56.09
 0 9 -6 73.2 57.38
 0 9 7 14.92 3.55
 0 9 7 -3.95 9.04
 0 9 -7 4.02 14.64
 0 9 -7 27.32 4.91
 0 9 8 226.49 46.57
 0 9 -8 248.63 45.62
 0 9 8 284.48 45.36
 0 9 9 640.4 117.55
 0 9 -9 732.96 117.23
 0 9 9 695.21 117.01
 0 9 10 840.56 133.73
 0 9 -10 762.81 133.34
 0 9 10 797.97 133.15
 0 9 11 499.52 78.74
 0 9 -11 457.07 78.13
 0 9 11 457.14 77.88
 0 9 12 379.79 68.29
 0 9 12 395.7 67.48
 0 9 -12 420.85 67.79
 0 9 13 196.86 27.47
 0 9 -13 159.44 26.38
 0 9 13 133.58 25.72
 0 9 14 3.98 9.64
 0 9 14 11.14 5.87
 0 9 -14 15.6 8.19
 0 9 15 66.42 14.27
 0 9 -15 76.43 13.82
 0 9 15 64.91 12.58
 0 9 16 57.43 11.61
 0 9 -16 69.64 11.5
 0 9 16 32.22 9.73
 0 9 17 286.61 36.2
 0 9 17 168.81 35.38
 0 9 18 119.07 18.03
 0 9 18 73.08 17.02
 0 9 -18 100.37 18.19
 0 9 19 87.96 14.5
 0 9 -19 81.99 14.99
 0 9 19 52.13 13.6
 0 9 20 24.52 9.32
 0 9 21 -3.31 7.97
 0 9 -21 -18.19 37.93
 0 9 21 9.56 9.14
 0 9 22 1.02 9.95
 0 9 22 -0.6 9.27
 0 9 -22 11.67 41.36
 0 9 -22 20.8 12.8
 0 9 23 -3.29 11.02
 0 9 23 2.56 10.04
 0 9 -23 26.17 14.14
 0 9 24 18.6 11.15
 0 9 -24 7.96 14.87
 0 9 -24 39.51 43.78
 0 9 -25 8.48 15.71
 0 9 -25 32.88 47.38
 0 9 -26 -10.58 16.27
 0 9 -26 -3.73 52.05
 0 10 0 2992.65 478.21
 0 10 0 2594.43 478.31
 0 10 -1 221.64 33.89
 0 10 -1 155.73 34.63
 0 10 1 190.16 33.9
 0 10 -2 748.51 118.91
 0 10 -2 528.92 119.53
 0 10 -3 106.6 18.12
 0 10 -3 94.01 22.4
 0 10 -4 41.11 7.41
 0 10 -4 9.61 14.17
 0 10 -5 118.44 18.6
 0 10 -5 14.26 22.1
 0 10 6 9.73 2.31
 0 10 6 2.56 7.48
 0 10 -6 -5.86 13.84
 0 10 -6 9.68 3.94
 0 10 7 694.84 183.46
 0 10 -7 1265.55 183.34
 0 10 7 1253.99 183.13
 0 10 8 1036.15 205.33
 0 10 -8 1286.48 205.14
 0 10 8 1243.12 204.93
 0 10 9 1040.13 157.37
 0 10 -9 959.44 157.07
 0 10 9 901.81 156.85
 0 10 10 208.45 29.25
 0 10 -10 181.72 28.3
 0 10 10 147.91 27.81
 0 10 -11 16.44 6.48
 0 10 11 5.27 4.23
 0 10 12 260.44 42
 0 10 12 234.17 40.73
 0 10 -12 242.54 41.18
 0 10 13 279.94 41.61
 0 10 -13 246.22 41.03
 0 10 13 232.3 40.43
 0 10 14 171.22 25.21
 0 10 14 124.3 23.81
 0 10 -14 140.11 24.63
 0 10 15 194.17 29.58
 0 10 15 157.62 28.8
 0 10 -15 180.63 29.62
 0 10 16 204.72 23.61
 0 10 -16 23.4 36.62
 0 10 -16 128.99 23.53
 0 10 16 99.57 22.63
 0 10 17 36.31 8.74
 0 10 17 10.21 6.59
 0 10 -17 20.69 9.12
 0 10 18 0.28 7.58
 0 10 -18 2.02 8.65
 0 10 18 7.17 6.38
 0 10 19 20.02 8.05
 0 10 -19 18.33 9.39
 0 10 19 -1.42 6.74
 0 10 20 26.43 9.86
 0 10 20 49.24 10.5
 0 10 21 26.46 11.9
 0 10 21 80.77 12.86
 0 10 22 73.1 13.64
 0 10 22 44.37 12.85
 0 10 -22 37.21 16.17
 0 10 23 35.81 11.6
 0 10 23 4.76 10.27
 0 10 -23 -3.98 14.13
 0 10 -23 38.18 44.06
 0 10 -24 1.07 14.49
 0 10 -24 42.85 44.46
 0 10 -25 -6.83 15.84
 0 10 -25 3.41 46.94
 0 10 -26 -8.27 16.25
 0 10 -26 40.76 50.72
 0 11 0 -2.4 2.87
 0 11 0 3.64 5.69
 0 11 1 29.05 7.13
 0 11 -1 44.14 10.15
 0 11 -1 38.95 6.71
 0 11 -2 92.5 26.43
 0 11 -2 147.63 24.12
 0 11 -3 54.61 21.78
 0 11 -3 111.14 18.23
 0 11 -4 134.4 51.2
 0 11 -4 319.22 49.64
 0 11 -5 59.25 27.56
 0 11 -5 153.84 24.57
 0 11 6 27.4 10.38
 0 11 -6 42.08 8.61
 0 11 6 48.21 7.88
 0 11 7 3.52 8.32
 0 11 -7 2.43 16.26
 0 11 -7 -4.59 3.8
 0 11 7 1.08 1.93
 0 11 8 44.13 11.79
 0 11 -8 32.32 8.76
 0 11 8 51.62 8.16
 0 11 9 152.28 25.39
 0 11 9 137.17 24.01
 0 11 -9 147.45 24.48
 0 11 10 191.99 27.83
 0 11 10 162.9 26.5
 0 11 -10 136.68 26.95
 0 11 11 49.97 9.23
 0 11 -11 61.04 10.71
 0 11 12 211.2 29.4
 0 11 -12 176.11 28.62
 0 11 12 144.54 27.96
 0 11 13 32.67 10.11
 0 11 13 12.31 6.16
 0 11 -13 28.88 8.87
 0 11 14 29.75 12.41
 0 11 -14 51.6 30.15
 0 11 15 30.92 8.95
 0 11 -15 20.32 27.84
 0 11 15 23.87 6.97
 0 11 -15 29.8 8.85
 0 11 16 6.15 7.51
 0 11 -16 -2.49 8.09
 0 11 16 3.28 5.33
 0 11 17 74.37 14
 0 11 17 62.24 12.98
 0 11 -17 71.33 14.72
 0 11 18 29.53 8.43
 0 11 18 14.88 7.4
 0 11 -18 27.61 9.47
 0 11 19 37.83 9.22
 0 11 19 19.42 8.36
 0 11 -19 26.51 10.47
 0 11 20 -0.87 8.07
 0 11 20 -1.03 7.35
 0 11 -20 2.72 35.34
 0 11 -20 19.81 10.44
 0 11 21 3.31 8.3
 0 11 21 3.07 8.7
 0 11 22 16.26 10.28
 0 11 22 7.37 9.54
 0 11 -22 4.43 42.45
 0 11 -22 16.67 13.5
 0 11 23 0.37 11.08
 0 11 23 -1.56 10.11
 0 11 -23 5.51 14.08
 0 11 -24 -11.29 15.04
 0 11 -24 -1.59 44.22
 0 11 -25 4.58 15.59
 0 11 -25 6.74 46.01
 0 11 -26 -21.38 16.9
 0 11 -26 -23.8 51.56
 0 12 0 2614.66 422.97
 0 12 0 2345.74 423.11
 0 12 -1 1415.86 192.61
 0 12 1 979.19 192.63
 0 12 -1 855.09 192.9
 0 12 -2 388.05 59.49
 0 12 -2 198.48 60.53
 0 12 2 350.49 59.38
 0 12 -3 0.41 3.02
 0 12 -3 -6.38 11.96
 0 12 -4 219.92 34.32
 0 12 -4 71.47 36.64
 0 12 -5 390.26 58.88
 0 12 -5 129.61 60.26
 0 12 -6 1397.2 184.61
 0 12 -6 364.88 185.08
 0 12 7 1892.18 482.22
 0 12 7 3415.47 482.03
 0 12 -7 3292.06 482.27
 0 12 8 1354.87 269.19
 0 12 -8 1717.47 269.15
 0 12 8 1636.7 268.9
 0 12 9 864.65 131.64
 0 12 9 764.42 131.21
 0 12 -9 774.99 131.47
 0 12 10 197.18 27.28
 0 12 -10 143.21 26.6
 0 12 10 151.91 26.03
 0 12 -11 79.42 13.37
 0 12 11 75.15 12.23
 0 12 12 305.58 52.95
 0 12 -12 327.73 52.71
 0 12 12 302.22 52.21
 0 12 13 181.9 28.56
 0 12 -13 171.5 28.33
 0 12 13 146.62 27.48
 0 12 14 377.12 70.86
 0 12 -14 287.58 70.81
 0 12 15 384.41 51.12
 0 12 -15 325.69 51.21
 0 12 15 264.28 50.61
 0 12 16 174.57 34.82
 0 12 16 252.81 35.3
 0 12 17 76.2 13
 0 12 -17 63.94 13.72
 0 12 17 50.73 12.24
 0 12 18 -7.92 7.33
 0 12 -18 3.48 8.63
 0 12 18 3.07 6.24
 0 12 19 34.87 9.25
 0 12 19 29.79 8.71
 0 12 -19 27.76 10.65
 0 12 20 67.24 11.73
 0 12 20 34.12 11.1
 0 12 -20 45.56 13.44
 0 12 -20 39.72 36.82
 0 12 21 83.23 17.01
 0 12 22 33.62 13.33
 0 12 22 85.22 14.44
 0 12 -23 7.56 14.3
 0 12 -23 -18.51 44.29
 0 12 -24 8.74 15.36
 0 12 -24 12.81 44.92
 0 12 -25 -7.48 16
 0 12 -25 9.95 45.99
 0 12 -26 -28.96 49.38
 0 13 0 1.68 2.89
 0 13 0 4.87 6.08
 0 13 1 32.2 7.08
 0 13 -1 29.03 5.73
 0 13 -1 24.5 9.96
 0 13 -2 76.05 12.64
 0 13 -2 34.47 16.6
 0 13 -3 47.96 8.52
 0 13 -3 23.4 14.92
 0 13 -4 6.23 3.54
 0 13 -4 -2.37 12.61
 0 13 -5 20.03 4.94
 0 13 -5 4.25 13.58
 0 13 -6 28.09 6.11
 0 13 -6 8.81 16.08
 0 13 7 2.77 1.61
 0 13 -7 4.79 4.29
 0 13 7 0.83 7.75
 0 13 -7 5.8 16.98
 0 13 8 -1.13 2.09
 0 13 -8 7.73 4.65
 0 13 8 -0.52 7.15
 0 13 9 6.91 3.14
 0 13 9 17.31 6.99
 0 13 -9 8.81 5.4
 0 13 10 -3.99 7.96
 0 13 -10 1.47 5.91
 0 13 10 -0.74 3.26
 0 13 11 11.62 8.9
 0 13 11 21.01 5.19
 0 13 -11 16.5 7.47
 0 13 12 43.91 9.51
 0 13 12 22.28 6.54
 0 13 -12 24.69 8.72
 0 13 13 11.13 8.34
 0 13 -13 22.73 8.59
 0 13 13 7.88 5.52
 0 13 14 15.73 7.48
 0 13 -14 7.42 7.63
 0 13 14 2.65 5.06
 0 13 15 3.58 6.83
 0 13 15 0.33 5.12
 0 13 -15 4.84 7.35
 0 13 16 11.17 7.09
 0 13 16 11.53 5.76
 0 13 -16 28.82 29.86
 0 13 -16 4.51 8.09
 0 13 17 5.83 6.86
 0 13 -17 4 8.5
 0 13 17 4.94 6.06
 0 13 18 -2.18 6.99
 0 13 -18 -0.35 8.65
 0 13 18 9.22 6.29
 0 13 19 6.95 7.29
 0 13 19 2.55 6.78
 0 13 -19 7.1 9.32
 0 13 20 8.83 7.8
 0 13 20 3.24 7.31
 0 13 -20 27.59 36.79
 0 13 -20 -9.68 10.43
 0 13 21 11.09 9.32
 0 13 -21 8.76 12.33
 0 13 21 -0.27 8.22
 0 13 22 -5.64 9.09
 0 13 22 1 10.33
 0 13 -23 1.55 14.46
 0 13 -23 -75.95 43.44
 0 13 -24 2.2 15.04
 0 13 -24 27.32 44.9
 0 13 -25 6.36 15.96
 0 13 -25 -18.31 46.79
 0 14 0 257.62 39.74
 0 14 0 171.24 40.26
 0 14 -1 638.71 97.08
 0 14 1 576.22 97.23
 0 14 -1 363.58 97.62
 0 14 -2 513.66 79.39
 0 14 -2 255.69 80.36
 0 14 -3 62.22 10.89
 0 14 -3 48.58 16.28
 0 14 -4 175.92 27.85
 0 14 -4 64.69 30.68
 0 14 -5 431.42 65.21
 0 14 -5 130.34 66.81
 0 14 -6 559.43 278.31
 0 14 -6 2157.16 277.9
 0 14 7 627.1 134.36
 0 14 7 834.87 134.04
 0 14 -7 929.87 134.39
 0 14 8 1162.33 178.74
 0 14 8 1090.66 178.45
 0 14 -8 1166.01 178.78
 0 14 9 837.73 123.52
 0 14 -9 739.51 123.54
 0 14 9 707.39 123.18
 0 14 10 69.76 16.53
 0 14 -10 95.37 16.19
 0 14 10 88.48 15.06
 0 14 11 7.18 7.76
 0 14 11 4.61 3.78
 0 14 -11 -1.42 6.96
 0 14 12 191.99 31.98
 0 14 -12 177.02 32
 0 14 12 188.07 31.23
 0 14 13 306.2 47.01
 0 14 13 262.02 46.53
 0 14 -13 271.16 47.21
 0 14 14 395.75 58.89
 0 14 -14 353.07 59.16
 0 14 14 336.56 58.56
 0 14 15 262.13 38.66
 0 14 15 200.18 38.26
 0 14 -15 233.47 38.99
 0 14 16 106.51 16.41
 0 14 16 78.82 15.84
 0 14 -16 87.42 17.28
 0 14 17 67.65 11.53
 0 14 17 39.32 10.86
 0 14 -17 67.43 12.9
 0 14 18 12.88 6.84
 0 14 -18 12.2 9.26
 0 14 18 -3.52 6.26
 0 14 19 59.15 11.24
 0 14 19 40.64 10.88
 0 14 -19 53.97 13.02
 0 14 20 64.11 11.12
 0 14 20 21.92 10.54
 0 14 -20 19.46 37.88
 0 14 -20 58.86 13.42
 0 14 21 79.64 13.95
 0 14 21 52.97 13.2
 0 14 -21 42.14 16.41
 0 14 -21 30.36 42.47
 0 14 22 23.59 10.12
 0 14 -24 2.21 15.14
 0 14 -24 35.51 44.97
 0 14 -25 -9.89 15.76
 0 14 -25 36.75 46.44
 0 15 0 -2.44 3.11
 0 15 0 7.43 7.03
 0 15 -1 466.19 69.91
 0 15 -1 227.1 70.6
 0 15 -2 1359 199.08
 0 15 -2 635.58 199.55
 0 15 3 277.46 52.93
 0 15 -3 188.05 54.63
 0 15 -4 468.25 70.64
 0 15 -4 171.45 71.93
 0 15 -5 458.56 68.84
 0 15 -5 136.01 70.49
 0 15 -6 248.64 37.83
 0 15 -6 49.36 40.66
 0 15 -7 -5.35 4.65
 0 15 -7 19.74 18.38
 0 15 8 32.74 5.85
 0 15 8 42.2 7.96
 0 15 -8 28.04 7.76
 0 15 9 321.39 59.81
 0 15 -9 386.78 59.98
 0 15 9 355.83 59.43
 0 15 10 207.79 34.46
 0 15 -10 218.73 34.62
 0 15 10 194.22 33.8
 0 15 11 215.23 38.18
 0 15 11 221.68 37.68
 0 15 -11 239.1 38.54
 0 15 12 145.24 20.53
 0 15 -12 113.93 20.89
 0 15 12 104.1 19.57
 0 15 13 125.48 19.52
 0 15 13 94.8 18.78
 0 15 -13 121.71 20.09
 0 15 14 10.54 6.26
 0 15 14 -0.8 4.42
 0 15 -14 15.36 7.72
 0 15 15 -4.8 6
 0 15 15 -7.33 4.96
 0 15 16 -0.2 6.17
 0 15 16 10.48 5.49
 0 15 -16 9.46 8.53
 0 15 17 81.15 13.45
 0 15 17 67.82 13.09
 0 15 -17 57.62 14.73
 0 15 18 76.96 12.69
 0 15 -18 63.46 14.1
 0 15 18 48.9 12.23
 0 15 19 65.94 11.43
 0 15 19 40.29 10.89
 0 15 -19 52.69 13.13
 0 15 20 34.65 9.25
 0 15 -20 20.49 11.79
 0 15 20 17.6 8.38
 0 15 21 14.28 9.32
 0 15 21 1.76 8.02
 0 15 -21 5.02 12.74
 0 15 -21 -8.73 41.37
 0 15 -22 -4.87 14.21
 0 15 -22 1.51 43.02
 0 15 -24 23.37 15.81
 0 15 -24 -3.24 45.98
 0 15 -25 -8.8 16.17
 0 15 -25 -5.03 46.56
 0 16 0 387.54 65.87
 0 16 -1 819.28 122.82
 0 16 -1 446.96 123.37
 0 16 -2 330.88 50.62
 0 16 -2 128.37 51.99
 0 16 3 71.05 13.56
 0 16 3 79.34 13.06
 0 16 -3 77.33 13.58
 0 16 -4 331.05 49.92
 0 16 -4 88.51 51.76
 0 16 -5 43.19 7.93
 0 16 -5 -11.18 17.42
 0 16 -6 932.06 128.8
 0 16 -6 193.12 129.74
 0 16 -7 457.27 67.07
 0 16 -7 72.7 69.16
 0 16 -8 358.75 58.85
 0 16 8 369.85 58.62
 0 16 8 347.48 58.35
 0 16 9 262.75 41.68
 0 16 -9 265.55 41.99
 0 16 9 238.45 41.31
 0 16 10 22.34 6.87
 0 16 -10 28.35 7.58
 0 16 10 18.88 4.47
 0 16 11 0.27 6.11
 0 16 -11 -4.25 7.53
 0 16 11 -0.81 3.24
 0 16 12 107.27 19.02
 0 16 -12 106.83 19.81
 0 16 12 104.56 18.3
 0 16 13 208.06 30.97
 0 16 13 166.24 30.6
 0 16 -13 174.2 31.61
 0 16 14 130.98 21.08
 0 16 14 107.7 20.67
 0 16 -14 150.29 22
 0 16 15 175.14 27.11
 0 16 15 141.49 26.82
 0 16 -15 180.57 27.91
 0 16 16 51.95 10.12
 0 16 -16 57.77 11.76
 0 16 -16 27.43 31.13
 0 16 16 39.13 9.48
 0 16 17 21.72 6.46
 0 16 -17 0.35 9.03
 0 16 17 6.29 5.85
 0 16 18 3.46 6.44
 0 16 -18 14.79 9.49
 0 16 18 -2.11 5.87
 0 16 19 42.88 9.85
 0 16 -19 45.04 12.13
 0 16 -19 48.82 35.83
 0 16 19 32.19 9.27
 0 16 20 32.87 9.09
 0 16 -20 26.15 12.04
 0 16 20 13.15 8.16
 0 16 21 50.3 11.13
 0 16 -21 24.86 14.33
 0 16 21 20.08 9.95
 0 16 -21 46.88 42.52
 0 16 -22 -13.68 44.09
 0 16 -22 14.53 14.68
 0 16 -24 39.07 45.36
 0 16 -24 5.08 15.59
 0 16 -25 37.01 47.26
 0 16 -25 12.97 16.24
 0 17 -1 92.43 35.1
 0 17 -1 215.27 33.41
 0 17 -2 680.5 218.14
 0 17 2 1152.94 217.71
 0 17 2 1358.69 217.5
 0 17 -2 1456.88 217.67
 0 17 3 2029.46 345.14
 0 17 -3 2497.35 345.37
 0 17 3 2163.59 345.29
 0 17 -4 2721.22 349.4
 0 17 -4 799.86 349.73
 0 17 -5 166.64 91.88
 0 17 -5 621.11 90.51
 0 17 -6 27.18 34.39
 0 17 -6 194.21 30.19
 0 17 -7 -5.02 18.35
 0 17 -7 0.57 4.76
 0 17 -8 56.85 11.29
 0 17 9 555.31 84.92
 0 17 -9 534.13 85.3
 0 17 9 486.65 84.74
 0 17 10 414.73 68.78
 0 17 -10 427.79 69.22
 0 17 10 402.84 68.59
 0 17 11 481.59 70.94
 0 17 -11 439.29 71.39
 0 17 11 392.17 70.71
 0 17 12 300.55 42.35
 0 17 -12 257.73 43.03
 0 17 12 222.92 42.04
 0 17 13 340.39 50.35
 0 17 -13 304.63 50.87
 0 17 13 270.99 50.12
 0 17 14 7.37 5.05
 0 17 -14 -1.23 7.65
 0 17 14 3.7 4.28
 0 17 15 -5.07 5.32
 0 17 -15 -7.7 7.97
 0 17 -15 -9.22 29.96
 0 17 15 -6.9 4.69
 0 17 16 41.69 9.76
 0 17 -16 52.1 11.77
 0 17 16 49.59 9.47
 0 17 17 94.57 15.46
 0 17 -17 77.81 16.97
 0 17 17 75.69 15.13
 0 17 18 171.77 26.27
 0 17 -18 157.97 27.41
 0 17 18 129.28 26
 0 17 -19 81.67 20
 0 17 19 81.42 18.34
 0 17 20 26.19 10.45
 0 17 -20 36.66 14.06
 0 17 -21 -35.4 42.05
 0 17 -21 10.29 13.44
 0 17 -22 9.17 43.99
 0 17 -22 1.51 14.22
 0 17 -23 -12.65 44.83
 0 17 -23 -3.78 14.88
 0 17 -25 32.6 17.6
 0 18 1 24.74 9.51
 0 18 2 138.78 26.18
 0 18 -2 201.97 25.54
 0 18 2 140.46 25.09
 0 18 3 164.64 29.96
 0 18 -3 86.11 33.23
 0 18 3 172.56 29.36
 0 18 -3 202.94 29.77
 0 18 -4 29.82 20.56
 0 18 -4 82.32 13.92
 0 18 -5 38.31 22.41
 0 18 -5 94.73 15.94
 0 18 -6 20.47 21.22
 0 18 -6 61.87 11.24
 0 18 -7 5.16 21.42
 0 18 -7 50.46 9.8
 0 18 -8 -0.22 6.27
 0 18 9 -0.65 3.04
 0 18 -9 0.23 6.86
 0 18 9 0.55 1.79
 0 18 10 5.02 4.02
 0 18 -10 9.61 7.29
 0 18 10 5.79 2.55
 0 18 11 0.27 4.44
 0 18 11 2.73 2.98
 0 18 -11 -6.84 8.29
 0 18 12 4.34 4.98
 0 18 -12 -1.12 8.37
 0 18 12 10.73 3.67
 0 18 13 29.64 6.79
 0 18 -13 38.62 9.36
 0 18 13 26.71 6.08
 0 18 14 26.86 5.88
 0 18 14 15.69 5.13
 0 18 15 23.06 6.29
 0 18 -15 27.16 9.1
 0 18 -15 23.33 29.71
 0 18 15 18.15 5.7
 0 18 16 10.03 5.47
 0 18 -16 10.56 8.72
 0 18 -16 -7.32 30.54
 0 18 16 3.34 5.07
 0 18 17 5.5 5.79
 0 18 -17 -0.72 8.85
 0 18 17 -5.37 5.3
 0 18 18 7.01 6.49
 0 18 18 15.98 5.99
 0 18 19 9.06 7.18
 0 18 -19 8.69 10.78
 0 18 19 3.36 6.34
 0 18 20 9.54 8.57
 0 18 20 10.99 7.26
 0 18 -20 -9.48 11.93
 0 18 -21 35.64 42.97
 0 18 -21 11.31 13.4
 0 18 -22 13.72 14.48
 0 18 -23 34.98 45.39
 0 18 -23 -20.11 15.03
 0 18 -25 1.79 16.65
 0 19 1 185.83 33.15
 0 19 2 873.04 193.5
 0 19 2 1223.02 193.14
 0 19 -2 1383.02 193.38
 0 19 3 2150.94 420.57
 0 19 -3 3097.66 420.61
 0 19 3 2618.37 420.34
 0 19 4 1168.47 248.04
 0 19 4 1551.47 247.88
 0 19 -4 2063.37 248.2
 0 19 -5 1041.98 144.07
 0 19 -5 239.18 144.98
 0 19 -6 81.44 62.63
 0 19 -6 399.06 59.97
 0 19 -7 -2.27 21.36
 0 19 -7 7.84 5.8
 0 19 -8 147.97 25.89
 0 19 -9 300.85 51.27
 0 19 10 679.43 109.06
 0 19 10 625.16 109
 0 19 -10 729.22 109.67
 0 19 11 458.69 70.81
 0 19 -11 444.92 71.52
 0 19 11 395.89 70.72
 0 19 12 255.29 45.55
 0 19 -12 315.6 46.5
 0 19 12 272.46 45.46
 0 19 13 168.57 24.7
 0 19 -13 152.45 25.91
 0 19 13 128.02 24.51
 0 19 14 25.45 5.61
 0 19 -14 20.33 8.76
 0 19 14 18.19 5.12
 0 19 15 3.29 4.68
 0 19 -15 1.64 8.07
 0 19 15 0.79 3.99
 0 19 16 75.4 11.73
 0 19 -16 68.28 13.76
 0 19 16 50.56 11.33
 0 19 17 167.63 23.79
 0 19 -17 128.2 24.93
 0 19 17 116.1 23.47
 0 19 18 182.3 24.34
 0 19 -18 142.09 25.73
 0 19 18 106.28 23.92
 0 19 19 162.12 22.35
 0 19 -19 144.41 23.97
 0 19 19 92.02 21.59
 0 19 -20 85.6 19.73
 0 19 -21 4.48 43.56
 0 19 -21 12.6 14.05
 0 19 -22 2.61 14.79
 0 19 -23 22.38 46.05
 0 19 -23 15.46 15.25
 0 20 0 5.96 11.95
 0 20 1 52.38 14.57
 0 20 2 8.66 10.35
 0 20 2 25.88 4.8
 0 20 3 18.94 3.74
 0 20 -3 27.9 5.7
 0 20 -4 23.36 17.99
 0 20 4 19.34 8.5
 0 20 4 7.2 2.94
 0 20 -4 22.5 5.03
 0 20 -5 5.35 18.61
 0 20 -5 30.73 7.11
 0 20 -6 -13.72 19.84
 0 20 -6 33.23 7.56
 0 20 -7 11.63 22.93
 0 20 -7 48.32 9.99
 0 20 -8 140.91 24.93
 0 20 -9 58.34 12.55
 0 20 10 -0.08 2.52
 0 20 10 2.16 1.85
 0 20 11 1.89 3.09
 0 20 -11 -6.89 8.09
 0 20 11 -0.6 2.4
 0 20 12 5.4 3.42
 0 20 -12 -0.58 7.8
 0 20 12 -0.52 2.65
 0 20 13 18.16 4.7
 0 20 13 13.33 4.23
 0 20 14 7.19 4.05
 0 20 -14 -0.32 8.15
 0 20 14 3.61 3.36
 0 20 15 9.88 4.8
 0 20 -15 -17.94 30.82
 0 20 -15 8.02 8.72
 0 20 15 8.07 4.17
 0 20 16 18.05 5.54
 0 20 -16 13.72 32.78
 0 20 16 5.91 4.63
 0 20 -16 10.22 9.32
 0 20 17 14.5 5.94
 0 20 17 4.53 4.96
 0 20 -17 6.4 9.44
 0 20 18 -1.67 6.49
 0 20 18 0.31 5.02
 0 20 -18 12.35 10.08
 0 20 19 17.45 8.3
 0 20 19 4.32 5.85
 0 20 -19 -0.43 10.97
 0 20 -20 13.88 13.1
 0 20 -21 4.49 14.17
 0 20 -21 -28.6 43.74
 0 20 -22 3.15 14.78
 0 20 -23 -0.56 15.56
 0 20 -23 4.82 46.52
 0 20 -24 8.16 16.48
 0 21 0 -5.46 13.18
 0 21 -1 92.96 38.34
 0 21 1 115.91 37.66
 0 21 2 482.12 77.64
 0 21 2 309.56 78.6
 0 21 3 1387.36 216.67
 0 21 3 812.73 217.06
 0 21 4 1005.18 158.81
 0 21 -4 293.15 160.07
 0 21 4 516.2 159.14
 0 21 -4 1367.14 159.21
 0 21 -5 690.27 100.34
 0 21 -5 150.23 102.03
 0 21 -6 212.22 32.99
 0 21 -6 33.4 37.92
 0 21 -7 75.13 13.7
 0 21 -7 17.49 27.22
 0 21 -8 102.41 18.89
 0 21 -9 127.06 22.95
 0 21 -10 515.7 87.18
 0 21 11 221.6 38.54
 0 21 -11 271.17 39.8
 0 21 11 237.11 38.62
 0 21 -12 225.07 35.93
 0 21 12 189.61 34.78
 0 21 12 233.38 34.9
 0 21 13 101.32 14.98
 0 21 13 77.21 14.76
 0 21 14 29.42 5.4
 0 21 14 15.07 4.63
 0 21 -14 13.27 8.91
 0 21 15 15.91 4.4
 0 21 -15 23.58 9.26
 0 21 15 8.11 5.04
 0 21 16 44.01 9.77
 0 21 16 68.88 10.54
 0 21 -16 50.69 12.86
 0 21 17 95.66 18.37
 0 21 17 128.22 18.97
 0 21 -17 94.94 20.57
 0 21 18 101.88 14.98
 0 21 -18 86.9 16.65
 0 21 18 60.35 13.64
 0 21 -19 109.12 22.15
 0 21 -20 48.97 15.92
 0 21 -21 -12.12 42.55
 0 21 -21 -0.5 14.02
 0 21 -22 -1.61 15.02
 0 21 -23 51.7 46.12
 0 21 -23 -11.85 15.71
 0 21 -24 -4.12 16.36
 0 22 0 232.99 42.17
 0 22 1 200.86 32.05
 0 22 -1 133.55 32.81
 0 22 2 358.38 56.79
 0 22 2 150.93 58.13
 0 22 3 1.63 2.03
 0 22 3 1.91 10.97
 0 22 -4 0.37 5.2
 0 22 4 4.4 2.43
 0 22 5 153.98 24.53
 0 22 -5 199.03 25.22
 0 22 5 39.66 25.66
 0 22 -5 46.87 31.89
 0 22 -6 542.61 80.38
 0 22 -6 96.86 83.03
 0 22 -7 418.97 62.41
 0 22 -7 35.04 66.12
 0 22 -8 233.68 40.16
 0 22 -9 138.61 24.84
 0 22 -10 52.53 12.18
 0 22 -11 3.1 8.11
 0 22 12 54.48 8.32
 0 22 12 39.15 7.5
 0 22 -12 45.31 10.64
 0 22 13 167.72 20.32
 0 22 -13 132.23 21.76
 0 22 13 96.51 19.99
 0 22 14 75.27 10.63
 0 22 -14 72.24 13.1
 0 22 14 46.25 9.96
 0 22 15 175.34 21.66
 0 22 15 98.84 21.13
 0 22 -15 148.34 23.12
 0 22 16 63.27 8.97
 0 22 16 25.02 7.26
 0 22 -16 20.42 33.71
 0 22 -16 39.54 11.41
 0 22 -17 30.14 11.33
 0 22 17 18.03 6.7
 0 22 18 -1.69 7.74
 0 22 -18 -0.42 10.86
 0 22 18 6.62 4.85
 0 22 -19 4.51 12.18
 0 22 -20 13.92 13.41
 0 22 -21 38.15 16.32
 0 22 -21 -4.58 45.22
 0 22 -22 15.84 15.51
 0 22 -22 -56.71 46.31
 0 22 -23 -3.41 15.75
 0 22 -23 69.86 45.56
 0 22 -24 5.91 16.36
 0 23 0 3.25 14.19
 0 23 -1 12.46 15.91
 0 23 1 4.92 13.67
 0 23 -2 285.68 39.79
 0 23 -2 71.59 42.67
 0 23 2 105.36 41.23
 0 23 2 238.43 39.22
 0 23 3 101.12 49.63
 0 23 3 302.62 48.15
 0 23 4 120.49 53.77
 0 23 4 336.32 52.67
 0 23 5 105.61 20.22
 0 23 -5 164.41 21.05
 0 23 -6 15.66 23.8
 0 23 -6 -4.28 6.52
 0 23 -7 -3.34 24.83
 0 23 -7 12.28 7.2
 0 23 -8 18.22 7.99
 0 23 -9 110.86 20.51
 0 23 -10 -14.84 33.31
 0 23 -10 96.76 17.18
 0 23 -11 151.64 26.96
 0 23 12 80.13 12.98
 0 23 12 73.01 12.96
 0 23 -12 91.51 15.39
 0 23 -13 39.81 10.75
 0 23 13 51.72 7.16
 0 23 13 30.97 6.91
 0 23 14 3.33 3.6
 0 23 -14 -4.74 8.55
 0 23 14 0.67 2.65
 0 23 15 16.12 5.24
 0 23 -15 24.41 9.89
 0 23 15 14.38 4.09
 0 23 16 30.64 6.09
 0 23 -16 15.23 10.17
 0 23 -16 29.69 32.52
 0 23 16 15.16 4.92
 0 23 17 31.01 6.68
 0 23 17 20.7 5.91
 0 23 -17 26.19 10.96
 0 23 -18 44.41 13.84
 0 23 -19 26.14 13.62
 0 23 -20 2.96 14.31
 0 23 -21 19.98 46.05
 0 23 -21 7.79 14.79
 0 23 -22 -55.48 46.16
 0 23 -22 -9.9 15.83
 0 23 -23 29.41 44.49
 0 23 -23 -1.73 15.75
 0 23 -24 -4.16 16.49
 0 24 0 612.58 104.81
 0 24 -1 225.96 45.91
 0 24 1 268.32 45.11
 0 24 -2 427.47 70.95
 0 24 2 473.39 70.61
 0 24 -2 142.27 73.09
 0 24 2 144.92 71.94
 0 24 -3 86.09 13.72
 0 24 3 72.76 12.37
 0 24 -3 31.12 22.78
 0 24 3 14 17.73
 0 24 4 0.41 2.63
 0 24 4 2.57 11.82
 0 24 5 137.32 23.44
 0 24 -6 787.91 110.2
 0 24 -6 76.41 112.22
 0 24 -7 656.09 110.5
 0 24 -8 463.91 78.53
 0 24 -9 251.59 43.32
 0 24 -10 27.51 9.08
 0 24 -10 -31.24 29.86
 0 24 -11 -1.18 7.64
 0 24 -12 5.54 27.79
 0 24 13 69.25 12.73
 0 24 13 78.76 12.74
 0 24 -13 111.95 15.74
 0 24 14 124.7 20.56
 0 24 14 117.15 20.55
 0 24 -14 142.57 22.78
 0 24 15 192.58 28.61
 0 24 15 149.3 28.56
 0 24 -15 190.64 30.47
 0 24 16 75.89 11.29
 0 24 -16 73.32 14.88
 0 24 16 52.39 11.19
 0 24 17 32.28 6.9
 0 24 17 33.83 6.93
 0 24 -17 41.74 12.2
 0 24 -18 -1.77 11.54
 0 24 -19 21.72 13.76
 0 24 -20 32.37 15.44
 0 24 -21 54.8 18.24
 0 24 -21 57.27 47
 0 24 -22 16.75 16.22
 0 24 -22 -19.14 46.29
 0 24 -23 2.91 16.04
 0 24 -24 -5.38 16.3
 0 25 0 4.09 17
 0 25 -1 37.85 18.46
 0 25 1 7.3 16.2
 0 25 -2 110.15 18.49
 0 25 2 106.2 17.5
 0 25 -2 32.14 26.03
 0 25 2 35.56 22.79
 0 25 -3 3.82 6.7
 0 25 -3 -16.1 20.88
 0 25 3 12.27 14.09
 0 25 3 4.09 2.7
 0 25 4 8.08 13.25
 0 25 4 23.23 4.75
 0 25 5 33.04 6.96
 0 25 -6 10.73 24.74
 0 25 -6 -2.14 7.09
 0 25 -7 23.57 8.51
 0 25 -8 10.03 8.36
 0 25 -9 69.01 14.47
 0 25 -10 8.35 7.73
 0 25 -11 -5.15 7.68
 0 25 -12 37.15 28.49
 0 25 -12 19.4 8.93
 0 25 -13 -0.34 8.47
 0 25 14 -0.66 1.87
 0 25 -14 8.57 31.36
 0 25 -14 1.8 9.19
 0 25 14 5.6 1.94
 0 25 -15 -4.96 9.43
 0 25 15 0.76 2.48
 0 25 -15 14 33.69
 0 25 15 0.39 2.47
 0 25 -16 -2.44 10.11
 0 25 16 -0.7 2.86
 0 25 -16 17.17 32.12
 0 25 16 1.17 2.91
 0 25 -17 0.87 10.86
 0 25 17 -0.78 3.28
 0 25 -18 13.54 12.19
 0 25 -19 2.92 13.72
 0 25 -20 -10.22 14.86
 0 25 -21 -21.65 15.49
 0 25 -21 31.18 45.89
 0 25 -22 -1.69 15.55
 0 25 -22 36.93 45.95
 0 25 -23 -2.34 16.32
 0 26 0 156.08 32.43
 0 26 -1 81.79 28.36
 0 26 1 148.21 27.2
 0 26 -2 46.82 41.14
 0 26 2 52.86 39.08
 0 26 3 63.13 10.92
 0 26 -3 73.84 12.78
 0 26 -3 50.63 25.15
 0 26 4 19.34 4.82
 0 26 -4 42.02 8.26
 0 26 -4 16.39 22.72
 0 26 5 119.06 20.45
 0 26 -7 459.93 77.91
 0 26 -8 379.55 64.55
 0 26 -9 292.53 50.05
 0 26 -10 105.93 19.71
 0 26 -11 -9.7 7.98
 0 26 -12 69.82 14.83
 0 26 -13 104.75 20.08
 0 26 -14 17.37 40.42
 0 26 -14 171.7 28.29
 0 26 15 90.8 15.98
 0 26 15 96.04 15.98
 0 26 16 58.49 9.23
 0 26 16 46.26 9.18
 0 26 -16 61.55 13.87
 0 26 -17 20.25 11.9
 0 26 -18 -11.16 12.09
 0 26 -19 4.9 13.74
 0 26 -20 46.11 17.08
 0 26 -21 -54.96 46.97
 0 26 -21 50.69 17.32
 0 26 -22 1.62 45.89
 0 26 -22 13.13 16.29
 0 26 -23 20.62 16.84
 0 27 0 -6.14 19.53
 0 27 1 20.64 19.01
 0 27 -1 31.83 21.27
 0 27 -2 45.87 22.23
 0 27 2 16.63 4.47
 0 27 3 14.71 23.45
 0 27 -3 22.22 29.32
 0 27 3 109.42 17.48
 0 27 -3 95.5 18.9
 0 27 -4 79.5 13.38
 0 27 4 62.07 11.26
 0 27 -5 71.29 14.09
 0 27 5 68.12 12.06
 0 27 -8 7.04 8.32
 0 27 -9 -10.17 30.33
 0 27 -9 76.55 14.51
 0 27 -10 52.06 12.2
 0 27 -12 0.69 8.93
 0 27 -13 -1.8 9.17
 0 27 -14 42.75 31.88
 0 27 -14 -3.47 9.86
 0 27 -15 -2.87 10.14
 0 27 -16 -51.36 35.28
 0 27 -16 20.18 10.96
 0 27 -17 6.81 11.77
 0 27 -18 28.27 14.42
 0 27 -19 5.04 14.45
 0 27 -20 25.06 16.5
 0 27 -21 -33.21 45.67
 0 27 -21 13.85 15.67
 0 27 -22 -1.15 16.19
 0 27 -23 -2.96 16.29
 0 28 0 56.51 23.18
 0 28 1 92.84 58.72
 0 28 -1 61.7 59.71
 0 28 2 -0.47 19.64
 0 28 -2 15.83 23.75
 0 28 2 40.89 7.57
 0 28 -3 48.1 25.62
 0 28 3 36.15 6.94
 0 28 -4 31.64 25.36
 0 28 -4 37.53 9.26
 0 28 4 17.88 4.86
 0 28 5 63.68 12.12
 0 28 -5 79.55 14.33
 0 28 6 98.58 17.66
 0 28 -8 228.41 39.6
 0 28 -9 -15.56 29.26
 0 28 -9 85.12 15.36
 0 28 -10 9.48 8.43
 0 28 -11 21.95 9.48
 0 28 -12 93.65 18.69
 0 28 -13 125.77 23.58
 0 28 -14 124.32 23.77
 0 28 -15 89.12 18.71
 0 28 -16 4.1 35.59
 0 28 -16 37.63 12.45
 0 28 -17 -11.23 12.31
 0 28 -18 -2.46 13.96
 0 28 -19 16.01 14.93
 0 28 -20 17.19 15.52
 0 28 -21 -22.3 45.71
 0 28 -21 -7.32 15.57
 0 28 -22 31.33 16.94
 0 29 0 43.08 22.81
 0 29 1 19.87 20.17
 0 29 -1 17.83 23.5
 0 29 1 11.27 4.58
 0 29 -2 17.82 29.37
 0 29 2 12.37 25.55
 0 29 -3 17.57 38.46
 0 29 3 174.36 28.85
 0 29 4 234.68 39.92
 0 29 -4 270.37 40.95
 0 29 -5 211.11 28.3
 0 29 5 144.23 26.78
 0 29 -6 6.41 8.85
 0 29 6 16.4 6.05
 0 29 -9 135.76 24.5
 0 29 -10 134.56 24.58
 0 29 -11 12.68 37.13
 0 29 -11 145.31 24.37
 0 29 -12 132.08 24.72
 0 29 -13 47.45 13.29
 0 29 -14 16.71 10.6
 0 29 -15 6.04 10.62
 0 29 -16 41.49 36.38
 0 29 -16 11.18 11.41
 0 29 -17 5.71 38.28
 0 29 -17 34.01 13.74
 0 29 -18 50.01 17.14
 0 29 -19 39.44 16.75
 0 29 -20 7.65 16.19
 0 29 -21 14.45 45.82
 0 29 -21 -7.39 15.93
 0 29 -22 2.92 16.15
 0 30 0 -12 22.89
 0 30 -1 10.96 24.13
 0 30 1 8.72 4.7
 0 30 -2 22.85 24.96
 0 30 2 7.08 4.25
 0 30 3 0.51 3.42
 0 30 4 16.71 4.57
 0 30 -5 0.29 8.97
 0 30 5 12.55 4.67
 0 30 6 2.18 5.52
 0 30 6 10.74 12.45
 0 30 -6 19.03 8.54
 0 30 -7 74.84 15.48
 0 30 -10 13.59 9.38
 0 30 -11 21.11 29.89
 0 30 -11 0.36 9.27
 0 30 -12 19.43 10.2
 0 30 -13 28.57 11.28
 0 30 -14 20.2 10.99
 0 30 -15 46.06 34.75
 0 30 -15 6.69 11.32
 0 30 -16 51.78 37.89
 0 30 -16 19.84 12.22
 0 30 -17 -11.55 39.83
 0 30 -17 -4.86 13.19
 0 30 -18 -13.9 14.92
 0 30 -19 20.33 16.62
 0 30 -20 -0.56 15.71
 0 30 -21 12.02 16.21
 0 31 1 152 26.17
 0 31 2 459.75 77.3
 0 31 3 21.24 40.77
 0 31 3 223.22 35.93
 0 31 4 373.73 58.7
 0 31 4 41.2 61.31
 0 31 -5 171.92 30.92
 0 31 5 174.78 29.62
 0 31 6 43.93 8.82
 0 31 -6 53.65 11.16
 0 31 -7 16.35 9.1
 0 31 -11 204.33 36.08
 0 31 -12 135.54 25.46
 0 31 -13 64.15 34.26
 0 31 -13 54.44 14.43
 0 31 -14 -5.31 32.49
 0 31 -14 6.96 11
 0 31 -15 24.69 35.65
 0 31 -15 24.32 12.15
 0 31 -16 -28.31 37.98
 0 31 -16 23.66 13.46
 0 31 -17 42.31 42.33
 0 31 -17 62.82 17.8
 0 31 -18 63.34 18.66
 0 31 -19 -24.72 46.15
 0 31 -19 47.34 17.44
 0 31 -20 -11.23 16.1
 0 31 -21 -4.62 16.1
 0 32 1 4.32 4.77
 0 32 2 2.15 3.98
 0 32 3 3.21 3.52
 0 32 4 -1.7 3.42
 0 32 5 7.71 4.22
 0 32 5 -14.14 14.87
 0 32 -6 10.97 8.96
 0 32 6 12.93 5.58
 0 32 -7 29.86 27.13
 0 32 -7 11.53 8.86
 0 32 -8 -1.05 8.6
 0 32 -11 2.79 10.12
 0 32 -12 -1.25 10.36
 0 32 -13 -28.64 33.6
 0 32 -13 2.59 10.56
 0 32 -14 18.84 33.78
 0 32 -14 -0.45 11.49
 0 32 -15 -59.73 36.85
 0 32 -15 16.04 12.49
 0 32 -16 34.37 38
 0 32 -16 -10.83 12.91
 0 32 -17 5.08 14.16
 0 32 -18 -21.66 15.7
 0 32 -19 51.45 44.27
 0 32 -19 9.91 15.79
 0 32 -20 5.66 16.17
 0 33 1 11.56 4.89
 0 33 2 107.06 18.48
 0 33 3 145.15 24.73
 0 33 4 163.82 27.81
 0 33 5 50.44 8.96
 0 33 5 3.08 16.9
 0 33 6 44.64 9.33
 0 33 -6 65.03 11.96
 0 33 -7 -8.36 9.03
 0 33 -8 89.22 18.06
 0 33 -9 124.41 23.41
 0 33 -12 79.98 17.5
 0 33 -13 49.77 13.93
 0 33 -14 10.14 11.7
 0 33 -15 21.1 37.02
 0 33 -15 7.22 12.44
 0 33 -16 28.6 14.96
 0 33 -17 34.67 16
 0 33 -18 16.13 16
 0 33 -19 -45.63 46.89
 0 33 -19 4.99 15.49
 0 34 0 124.22 21.56
 0 34 1 109.46 19.07
 0 34 2 68.23 12.19
 0 34 3 2.28 3.37
 0 34 4 3.56 3.51
 0 34 5 31.97 6.71
 0 34 -5 -6.89 26.15
 0 34 6 34.36 7.42
 0 34 6 0.92 14.63
 0 34 -7 71.88 15.51
 0 34 -8 36.23 11.46
 0 34 -9 18.67 31.26
 0 34 -9 43.52 12.48
 0 34 -10 10.98 10.53
 0 34 -13 -13.41 33.49
 0 34 -13 19.08 11.7
 0 34 -14 15.19 12.2
 0 34 -15 9.97 37.92
 0 34 -15 16.69 13.6
 0 34 -16 24.54 15.86
 0 34 -17 13.7 15.52
 0 34 -18 15.23 15.91
 0 34 -19 -7.27 15.86
 0 35 0 -1.49 4.61
 0 35 -1 17.88 21.73
 0 35 1 -1.19 4.44
 0 35 2 9.69 20.53
 0 35 -2 5.18 25.02
 0 35 2 24.63 5.54
 0 35 -3 5.48 26.44
 0 35 3 58.54 10.39
 0 35 4 50.46 8.98
 0 35 -4 3.85 26.61
 0 35 4 15.89 19.76
 0 35 5 25.7 6.2
 0 35 6 24.84 6.91
 0 35 6 18.01 15.1
 0 35 -9 40.73 12.57
 0 35 -10 27.46 11.93
 0 35 -13 13.6 35.14
 0 35 -14 -15.42 36.55
 0 35 -14 3.39 12.82
 0 35 -15 27.42 40.79
 0 35 -15 -9.51 14.09
 0 35 -16 -20.77 44.21
 0 35 -16 25.9 14.96
 0 35 -17 15.47 15.4
 0 35 -18 2.75 15.67
 0 36 0 477.13 80.34
 0 36 1 376.46 63.46
 0 36 2 97.11 16.91
 0 36 3 0.61 20.07
 0 36 3 5.55 3.75
 0 36 4 -1.61 18.97
 0 36 4 20.44 5.1
 0 36 5 24.53 6.17
 0 36 6 56.35 19.62
 0 36 6 74.06 13.48
 0 36 7 29.86 16.24
 0 36 7 94.09 14.42
 0 36 -8 -7.01 30.41
 0 36 -9 71.79 16.36
 0 36 -10 0.42 10.66
 0 36 -11 -11.9 11.21
 0 36 -14 21.32 38.64
 0 36 -14 39.3 15.03
 0 36 -15 8.77 41.3
 0 36 -15 34.5 15.96
 0 36 -16 24.02 44.75
 0 36 -16 43.44 16.97
 0 37 0 2.99 4.97
 0 37 1 -0.31 4.51
 0 37 2 43.23 8.49
 0 37 3 4.44 20.86
 0 37 3 33.13 6.75
 0 37 4 25.82 20.12
 0 37 4 2.57 4.02
 0 37 5 13.27 5.27
 0 37 6 -18.41 15.74
 0 37 6 5.73 5.88
 0 37 7 -1.83 8.84
 0 37 7 6.53 11.28
 0 37 -7 28.73 30.13
 0 37 -11 -3.96 33.94
 0 37 -11 15.2 11.54
 0 37 -12 24.49 35.06
 0 37 -12 1.39 11.54
 0 37 -15 -8.21 14.98
 0 37 -18 19.15 46.64
 0 38 0 266.89 45.3
 0 38 1 157.17 25.98
 0 38 -1 26.83 35.9
 0 38 2 58.83 10.76
 0 38 2 38.46 25.09
 0 38 3 56.7 10.3
 0 38 3 24.43 23.68
 0 38 4 8.05 4.37
 0 38 5 40.45 18.9
 0 38 5 0.65 4.86
 0 38 6 69.93 20.6
 0 38 6 75.83 13.49
 0 38 7 96.76 14.74
 0 38 7 12.64 15.81
 0 38 -10 -15.61 32.89
 0 38 -13 48.33 40.43
 0 38 -18 40.31 46.96
 0 39 0 0.37 5.26
 0 39 -1 3.67 5.9
 0 39 1 10.16 5
 0 39 2 46.89 9.01
 0 39 2 29.36 24.92
 0 39 3 13.7 4.7
 0 39 3 21.28 22.27
 0 39 4 6.72 4.42
 0 39 -4 -10.67 28.59
 0 39 5 0.27 4.97
 0 39 6 -11.87 17.08
 0 39 6 7.77 6.16
 0 39 7 -1.45 9.88
 0 39 7 7.52 12.53
 0 39 -10 -42.36 34.16
 0 39 -11 9.55 36.63
 0 39 -13 -14.43 40.82
 0 40 0 255.39 43.46
 0 40 -1 106.53 18.83
 0 40 1 104.01 18.56
 0 40 2 21.91 5.82
 0 40 2 35.91 24.83
 0 40 3 4.44 4.27
 0 40 3 17.11 23.67
 0 40 4 2.98 4.55
 0 40 5 9.82 19.33
 0 40 5 5.55 5.21
 0 40 6 14.68 20.3
 0 40 6 56.71 10.91
 0 40 7 45.99 10.67
 0 40 7 14.85 14.66
 0 40 -9 5.23 33.06
 0 40 -12 -24.24 40.08
 0 40 -13 -33.67 42.78
 0 41 0 3.14 5.5
 0 41 -1 4.71 5.91
 0 41 1 -1.53 4.72
 0 41 2 67.24 12.01
 0 41 2 4.85 27.37
 0 41 3 76.77 13.85
 0 41 4 47.47 9.42
 0 41 5 25.59 20.47
 0 41 5 30.51 7.54
 0 41 6 28.97 19.51
 0 41 6 13.15 6.68
 0 41 7 5.91 7.66
 0 41 7 -8.28 13.24
 0 41 -8 -15.51 33.46
 0 41 -10 23.31 37.09
 0 41 -11 52.18 39.82
 0 41 -12 -21.72 41.96
 0 41 -13 44.55 44.19
 0 41 -14 19.79 45.14
 0 42 0 32.49 7.76
 0 42 0 -11.46 27.81
 0 42 -1 33.68 7.61
 0 42 1 23.07 6.83
 0 42 2 9 4.93
 0 42 -2 13.01 6.69
 0 42 -2 37.02 29.51
 0 42 2 27.6 25.63
 0 42 3 2.38 4.57
 0 42 4 6.41 4.88
 0 42 4 -13.75 23.63
 0 42 5 14.95 6.2
 0 42 5 20.13 20.81
 0 42 6 1.36 6.58
 0 42 6 15.56 20.02
 0 42 -6 16.08 32.25
 0 42 -7 -23 33.15
 0 42 -9 8.14 36.2
 0 42 -11 10.03 41.2
 0 42 -12 -57.37 43.9
 0 43 0 -2.67 5.6
 0 43 0 41.36 28.78
 0 43 1 5.13 4.97
 0 43 -1 -2.48 5.94
 0 43 2 55.35 10.56
 0 43 -2 57.69 11.44
 0 43 3 84.16 15.16
 0 43 4 67.97 12.68
 0 43 5 34.14 8.7
 0 43 5 71.33 22.72
 0 43 6 23.81 7.75
 0 43 6 7.55 21.16
 0 43 -7 1.3 34.59
 0 43 -8 10.75 36.01
 0 43 -10 59.67 41.96
 0 43 -11 32.07 42.57
 0 43 -13 -21.41 44.77
 0 43 -16 -39.19 48.01
 0 44 0 4.14 5.83
 0 44 0 -24.35 28.86
 0 44 1 -3.65 5.14
 0 44 -1 3.24 6.43
 0 44 1 -5.74 27.68
 0 44 -1 -12.81 29.97
 0 44 -2 2.21 6.43
 0 44 2 -0.84 4.9
 0 44 3 -1.62 4.96
 0 44 -3 -9.31 30.8
 0 44 4 -0.98 5.16
 0 44 4 5.91 24.84
 0 44 -4 -26.58 32.38
 0 44 5 4.22 6.27
 0 44 5 9.57 21.9
 0 44 -5 -16.26 33.85
 0 44 -6 32.3 34.46
 0 44 -9 7.04 39.74
 0 44 -10 57.83 43.29
 0 44 -11 -11.85 42.97
 0 45 0 26.12 30.19
 0 45 0 1.05 5.99
 0 45 -1 5.88 6.47
 0 45 1 2.22 5.24
 0 45 2 35.19 8.12
 0 45 -2 38.09 9.34
 0 45 -3 4.78 33.68
 0 45 3 58.67 29.68
 0 45 -3 68.44 11.6
 0 45 3 42.18 10.08
 0 45 4 26.01 27.32
 0 45 4 49.64 10.15
 0 45 -7 -16.32 38.35
 0 45 -8 19.58 39.76
 0 45 -9 1.44 41.1
 0 45 -10 13.24 43.19
 0 45 -12 52.39 46.97
 0 45 -15 -34.47 47.58
 0 46 0 40.6 9.32
 0 46 -1 25.89 7.75
 0 46 1 21.45 6.75
 0 46 -2 1.18 33.13
 0 46 2 14.16 5.73
 0 46 -2 4.14 7.28
 0 46 -3 3.67 34.42
 0 46 3 0.17 5.53
 0 46 -3 -1.92 7.58
 0 46 -4 24.09 35.87
 0 46 -5 14.41 37.56
 0 46 -6 -2.7 38
 0 46 -7 26.38 39.91
 0 46 -8 27.09 40.67
 0 46 -9 7.31 42.86
 0 46 -11 -50.54 46.45
 0 46 -15 1.66 34.48
 0 47 0 -0.43 6.21
 0 47 -1 0.24 7.02
 0 47 1 7 5.88
 0 47 2 -9.82 31.14
 0 47 -2 -2.42 36.31
 0 47 -2 5.04 7.45
 0 47 2 6.37 5.95
 0 47 -3 32.25 9.76
 0 47 -4 -10.39 37.7
 0 47 -4 24.04 9.04
 0 47 -5 -26.79 39.32
 0 47 -6 22.07 40.2
 0 47 -7 32.59 42.1
 0 47 -10 74.65 47.51
 0 47 -14 -16.54 47.33
 0 48 0 52.39 36.57
 0 48 0 45.04 10.29
 0 48 -1 42.03 10
 0 48 1 38.78 9.42
 0 48 2 -3.04 33.06
 0 48 -2 6.23 7.98
 0 48 -3 9.01 37.88
 0 48 -3 -0.29 8.17
 0 48 -4 7.98 39.22
 0 48 -4 11.46 8.8
 0 48 -7 33.27 43.41
 0 48 -8 50.39 46.45
 0 49 0 -4.93 6.98
 0 49 1 -29.99 36.03
 0 49 -1 14.7 38.35
 0 49 1 -0.21 6.63
 0 49 -1 -2.23 7.35
 0 49 -2 -4.67 8.29
 0 49 -4 10.73 9.01
 0 49 -5 -2.26 9.09
 0 49 -13 -11.69 47.47
 0 50 0 17.83 7.9
 0 50 -1 25.72 8.94
 0 50 -2 -61.41 40.92
 0 50 -2 8.08 8.59
 0 50 -3 1.2 8.79
 0 50 -4 1.26 9.11
 0 50 -5 5.26 9.63
 0 50 -12 -48.32 48.53
 0 51 -1 -1.27 7.86
 0 51 -2 -1.68 8.35
 0 51 -3 -56.77 42.17
 0 51 -3 7.59 9.02
 0 51 -4 5.46 9.55
 0 51 -5 0.33 9.76
 0 51 -6 -5.25 10.02
 0 51 -10 -4.9 46.68
 0 51 -11 -11.64 48.09
 0 52 -3 2.48 9.15
 0 52 -4 4.91 9.89
 0 52 -5 7.49 45.12
 0 52 -5 11.66 10.18
 0 52 -6 -56.76 46.49
 0 52 -6 9.94 10.31
 0 52 -7 -47.05 46.15
 0 52 -7 15.87 10.83
 0 52 -8 -9.61 47.12
 0 52 -9 -26.11 46.59
 0 53 -3 21 10.1
 0 53 -4 15.34 10.38
 0 53 -5 11.15 10.22
 0 53 -6 10.8 10.32
 0 53 -7 -5.25 10.71
 0 54 -4 80.98 47.31
 0 54 -4 -0.68 9.66
 0 54 -5 15.27 10.44
 0 54 -6 17.75 11.05
 0 54 -7 -0.38 10.64
 0 54 -8 1.58 10.81
 0 54 -11 -12.24 48.76
 0 55 -5 1.6 47.25
 0 55 -6 34.3 47.62
 0 55 -6 16.5 11.15
 0 55 -7 38.3 48.19
 0 55 -7 16.68 11.26
 0 55 -8 -28.82 46.87
 0 55 -8 7.61 11.12
 0 55 -9 18.96 49.82
 0 55 -9 2.07 11.22
 0 55 -10 -12.25 48
 0 55 -11 5.33 50.31
 0 56 -6 1.67 48.08
 0 56 -7 81.54 49.72
 0 56 -7 2.37 10.91
 0 56 -8 -1.73 49.32
 0 56 -8 2.03 10.91
 0 56 -9 -24.57 49.41
 0 56 -9 6.7 11.18
 0 56 -10 35.64 51.29
 0 56 -10 7.34 12.07
 0 57 -7 6.93 49.04
 0 57 -8 17.61 48.1
 0 57 -8 7.89 11.39
 0 57 -9 -8.94 50.29
 0 57 -9 8.05 11.79
 0 57 -10 8.29 11.9
 0 57 -11 18.85 12.81
 0 57 -12 9.63 12.81
 0 58 -9 27.31 50.59
 0 58 -9 5.18 11.99
 0 58 -10 13.25 12.43
 0 58 -11 12.69 12.61
 0 59 -11 5.5 12.85
 -1 -73 4 6.17 12.87
 -1 -73 3 -9.8 15.94
 -1 -73 3 8.45 11.14
 1 -73 4 2.79 11.31
 1 -73 5 -0.96 13.1
 -1 -72 5 4.27 13.03
 -1 -72 4 -12.57 12.66
 -1 -72 3 -10.07 15.15
 -1 -72 3 9.1 11.73
 -1 -72 2 -1.58 14.79
 -1 -72 2 3.14 9.58
 -1 -72 1 -6.21 14.52
 -1 -72 1 -4.75 8.37
 1 -72 2 8.29 14.62
 1 -72 3 12.78 15.68
 1 -72 3 18.63 10.14
 1 -72 4 -10.39 15.94
 1 -72 4 8.22 12.05
 1 -72 5 -6.56 12.75
 -1 -71 5 3.22 12.8
 -1 -71 4 4.1 12.27
 -1 -71 3 4.1 14.32
 -1 -71 3 12 11.43
 -1 -71 2 -6.54 10.65
 -1 -71 2 -2.55 14.35
 -1 -71 1 -0.85 8.33
 -1 -71 1 2.02 14.18
 -1 -71 0 4.95 7.67
 -1 -71 0 -3.95 13.75
 1 -71 1 -6.36 13.72
 1 -71 1 -3.64 7.42
 1 -71 2 17.23 14.48
 1 -71 2 8.72 8.8
 1 -71 3 -10.49 14.71
 1 -71 3 -0.87 10.79
 1 -71 4 11.71 14.89
 1 -71 4 -8.55 11.57
 1 -71 5 9.21 12.54
 -1 -70 5 -1.34 12
 -1 -70 4 0.49 13.87
 -1 -70 4 4.45 11.48
 -1 -70 3 -9.85 13.57
 -1 -70 3 10.82 11.24
 -1 -70 2 3.4 10.73
 -1 -70 2 7.88 13.77
 -1 -70 1 13.63 9.96
 1 -70 -1 5.29 12.15
 -1 -70 1 3.91 13.28
 1 -70 -1 2.9 6.21
 -1 -70 0 1.99 7.4
 1 -70 0 2.33 13.13
 -1 -70 0 13.96 13.58
 1 -70 0 6.06 6.95
 -1 -70 -1 2.33 7.17
 1 -70 1 13.43 13.58
 -1 -70 -1 4.69 13.12
 1 -70 1 -1.56 7.74
 1 -70 2 30.3 14.12
 1 -70 2 -5.74 9.71
 1 -70 3 17.47 14.21
 1 -70 3 6.38 10.85
 1 -70 4 9.92 14.64
 1 -70 4 -6.59 11.34
 1 -70 5 -7.7 12.22
 1 -70 6 -1.86 12.84
 -1 -69 6 11.05 12.09
 -1 -69 5 11.68 11.67
 -1 -69 4 9.55 13.59
 -1 -69 4 12.19 11.44
 -1 -69 3 10.9 13.14
 -1 -69 3 -3.4 10.76
 1 -69 -2 -2.28 10.7
 -1 -69 2 -9.02 13.13
 1 -69 -2 2.95 5.73
 -1 -69 2 -9.93 10.2
 -1 -69 1 -1.21 9.37
 1 -69 -1 -3.88 11.94
 -1 -69 1 8.03 12.79
 1 -69 -1 4.19 5.92
 -1 -69 0 10.43 9.2
 1 -69 0 9.05 12.69
 -1 -69 0 21.47 13.03
 1 -69 0 -0.37 7.69
 -1 -69 -1 7.47 7.34
 1 -69 1 1.87 12.81
 -1 -69 -1 4.11 13.02
 1 -69 1 19.32 8.98
 -1 -69 -2 -4.32 6.12
 1 -69 2 7.83 13.22
 -1 -69 -2 11.42 12.33
 1 -69 2 6.41 9.23
 1 -69 3 0.5 13.89
 -1 -69 -3 5.27 11.4
 1 -69 3 6.7 10.47
 1 -69 4 -6.16 14.07
 1 -69 4 9.93 11.03
 1 -69 5 25.21 15.08
 1 -69 5 -2.67 11.92
 1 -69 6 10.44 12.73
 -1 -68 6 8.64 11.64
 -1 -68 5 9.32 13.6
 -1 -68 5 1.69 11.24
 -1 -68 4 6.47 12.86
 -1 -68 4 -0.84 10.78
 -1 -68 3 10.1 12.81
 -1 -68 3 6.66 10.56
 1 -68 -3 -1.18 5.34
 1 -68 -2 7.21 10.74
 -1 -68 2 6.38 12.4
 1 -68 -2 9.23 5.77
 -1 -68 2 3.22 9.93
 -1 -68 1 5.52 9.4
 1 -68 -1 1.67 12.19
 -1 -68 1 5.42 12.28
 1 -68 -1 10.2 7.22
 -1 -68 0 7.16 8.71
 1 -68 0 4.37 12.2
 -1 -68 0 8.07 12.32
 1 -68 0 5.65 8.38
 -1 -68 -1 3.65 8.6
 1 -68 1 4.58 12.62
 -1 -68 -1 4.86 12.25
 1 -68 1 4.87 8.88
 -1 -68 -2 3.5 6.38
 1 -68 2 0.48 12.93
 -1 -68 -2 16.68 12.34
 1 -68 2 5.5 9.35
 1 -68 3 -6.37 13.23
 -1 -68 -3 -0.4 11.3
 1 -68 3 -0.41 10.34
 -1 -68 -4 0.29 5.34
 1 -68 4 -6.07 14.2
 -1 -68 -4 0.36 10.12
 1 -68 4 8.04 10.91
 1 -68 5 -0.51 14.45
 1 -68 5 3.93 11.41
 1 -68 6 7.03 11.92
 1 -68 7 8.06 12.34
 -1 -67 7 9.37 11.75
 -1 -67 6 7.56 11.15
 -1 -67 5 -5.42 12.58
 -1 -67 5 3.32 10.97
 1 -67 -4 2.24 4.93
 1 -67 -4 2.43 8.08
 -1 -67 4 0.45 12.57
 -1 -67 4 22.85 10.5
 1 -67 -3 -8.73 9.37
 -1 -67 3 -4.91 12.31
 1 -67 -3 -2.31 5.24
 -1 -67 3 -8.52 10.46
 1 -67 -2 8.68 10.71
 -1 -67 2 6.61 11.85
 1 -67 -2 -4.36 7.01
 -1 -67 2 -3.53 9.33
 -1 -67 1 -0.38 8.88
 1 -67 -1 -20.94 11.66
 -1 -67 1 8.73 11.79
 1 -67 -1 -0.66 7.43
 -1 -67 0 4.06 8.53
 1 -67 0 6.43 12.03
 -1 -67 0 12.49 12
 1 -67 0 4.83 8.33
 -1 -67 -1 7.5 8.71
 1 -67 1 22.08 12.54
 -1 -67 -1 -6.83 11.86
 1 -67 1 11.01 8.69
 -1 -67 -2 7.84 7.99
 1 -67 2 1.4 12.49
 -1 -67 -2 3.33 11.75
 1 -67 2 -1.16 9.09
 -1 -67 -3 -7.35 6.62
 1 -67 3 -9.17 13.19
 -1 -67 -3 -12.28 11.28
 1 -67 3 -2.81 9.82
 -1 -67 -4 2.53 5.09
 1 -67 4 -0.99 13.68
 -1 -67 -4 -2.17 10.41
 1 -67 4 15.03 10.78
 -1 -67 -5 4.31 4.78
 1 -67 5 13.59 14.39
 -1 -67 -5 -7.43 9.07
 1 -67 5 9.67 11.04
 1 -67 6 -6.46 11.43
 1 -67 7 4.84 11.96
 -1 -66 7 4.6 11.41
 -1 -66 6 25.83 11.85
 1 -66 -5 3.19 4.04
 -1 -66 5 -5.75 12.41
 1 -66 -5 2.48 6.67
 -1 -66 5 -8.14 10.58
 1 -66 -4 5.11 5.26
 1 -66 -4 16.39 8.24
 -1 -66 4 7 12.3
 -1 -66 4 -3.96 10.11
 1 -66 -3 19.42 9.42
 -1 -66 3 9.49 12
 -1 -66 3 6.74 9.77
 1 -66 -3 1.96 6.82
 1 -66 -2 -5.22 10.64
 -1 -66 2 6.41 11.61
 1 -66 -2 3.62 7.04
 -1 -66 2 3.45 9.11
 -1 -66 1 18.67 8.85
 1 -66 -1 7.97 11.7
 -1 -66 1 1.69 11.72
 1 -66 -1 7.76 7.32
 -1 -66 0 0.36 8.43
 1 -66 0 9.21 11.78
 -1 -66 0 -11.18 11.28
 1 -66 0 -0.68 7.77
 -1 -66 -1 -1.38 8
 1 -66 1 2.21 12.1
 -1 -66 -1 -5.71 11.39
 1 -66 1 -5.04 8.38
 -1 -66 -2 3.65 7.59
 1 -66 2 -15.97 12.48
 -1 -66 -2 14.82 11.43
 1 -66 2 12.08 9
 -1 -66 -3 -7.22 7.41
 1 -66 3 11.38 12.98
 -1 -66 -3 -0.39 10.92
 1 -66 3 -3.55 9.6
 1 -66 4 -11.17 13.28
 -1 -66 -4 4.11 6.42
 1 -66 4 3.25 10.15
 -1 -66 -5 2.5 4.99
 1 -66 5 12.82 13.77
 1 -66 5 11.07 10.56
 -1 -66 -5 10.2 9.08
 1 -66 6 11.42 11.37
 -1 -66 -6 16.12 8.57
 -1 -66 -6 9.4 4.9
 1 -66 6 4.99 14.27
 1 -66 7 -13.4 12.17
 -1 -65 8 9.53 11.94
 -1 -65 7 16.79 11.87
 1 -65 -6 1.29 3.08
 1 -65 -6 -3.53 3.73
 -1 -65 6 12.17 11.55
 -1 -65 6 9.22 10.58
 1 -65 -5 1.5 5.42
 -1 -65 5 -6.04 11.78
 1 -65 -5 10.94 6.74
 -1 -65 5 9.1 10.29
 1 -65 -4 -0.26 7.84
 -1 -65 4 0.43 11.73
 1 -65 -4 -4.51 6.02
 -1 -65 4 1.94 9.89
 1 -65 -3 -12.41 9.17
 -1 -65 3 5.49 11.65
 1 -65 -3 3.49 6.47
 -1 -65 3 -1.92 9.53
 1 -65 -2 1.46 10.33
 -1 -65 2 7.9 11.26
 1 -65 -2 -2.34 6.86
 -1 -65 2 5.26 9.17
 1 -65 -1 -5.43 11.14
 -1 -65 1 0.81 11.17
 1 -65 -1 -10.2 7.18
 -1 -65 1 -9.82 8.64
 -1 -65 0 3.16 8.26
 1 -65 0 6.96 11.58
 -1 -65 0 5.22 11.17
 1 -65 0 1 7.89
 -1 -65 -1 0.33 7.92
 1 -65 1 5.19 12.04
 -1 -65 -1 9.85 11.18
 1 -65 1 8.5 8.56
 -1 -65 -2 -3.88 7.37
 1 -65 2 9.86 12.47
 -1 -65 -2 2.32 10.83
 1 -65 2 10.75 8.76
 -1 -65 -3 -0.61 7.35
 1 -65 3 9.3 12.78
 -1 -65 -3 4.12 10.59
 1 -65 3 5.03 9.27
 1 -65 4 3.8 13.15
 -1 -65 -4 13.4 6.76
 1 -65 4 -1.56 9.68
 -1 -65 -5 3.44 6.39
 1 -65 5 3.38 13.5
 1 -65 5 14.97 10.37
 -1 -65 -5 -6.19 9.3
 1 -65 6 17.83 11.19
 -1 -65 -6 11.1 8.01
 -1 -65 -6 -0.42 4.82
 1 -65 6 -3.38 13.65
 1 -65 7 18.29 11.48
 -1 -65 -7 4 3.97
 -1 -65 -7 3.86 7.02
 1 -65 8 -7.8 12.12
 -1 -64 7 20.1 11.52
 1 -64 -6 4.23 3.54
 -1 -64 6 -2.97 11.57
 1 -64 -6 5.35 4.08
 -1 -64 6 -6.68 10.61
 -1 -64 5 -0.38 9.9
 1 -64 -5 3.44 6.49
 -1 -64 5 -6.29 11.58
 1 -64 -5 4.24 5.34
 1 -64 -4 -1.82 7.89
 1 -64 -4 6.28 6.1
 -1 -64 4 11.4 9.78
 -1 -64 4 -1.24 11.32
 1 -64 -3 0.93 9.2
 1 -64 -3 9.65 6.76
 -1 -64 3 8.91 9.22
 -1 -64 3 -0.41 11.24
 1 -64 -2 -10.96 10.15
 -1 -64 2 11.76 8.89
 1 -64 -2 1.71 6.58
 -1 -64 2 4.45 10.98
 1 -64 -1 -3.4 10.72
 -1 -64 1 6.01 8.22
 1 -64 -1 -1.8 6.95
 -1 -64 1 1.59 10.88
 1 -64 0 0.32 7.61
 1 -64 0 5.24 11.23
 -1 -64 0 0.39 10.83
 -1 -64 0 -8.59 7.93
 1 -64 1 -6.22 8.2
 1 -64 1 1.69 11.71
 -1 -64 -1 -9.88 10.76
 -1 -64 -1 11.07 7.77
 1 -64 2 2.91 8.57
 1 -64 2 4.41 12.2
 -1 -64 -2 19.23 10.59
 -1 -64 -2 0.31 7.35
 1 -64 3 -1.5 8.96
 1 -64 3 12.75 12.59
 -1 -64 -3 1.44 10.51
 -1 -64 -3 4.17 7.21
 1 -64 4 0.38 9.68
 1 -64 4 5.1 12.79
 -1 -64 -4 -2.06 9.84
 -1 -64 -4 -2.36 6.22
 1 -64 5 9.13 10.18
 -1 -64 -5 2.63 6.14
 1 -64 5 -7.06 13.13
 -1 -64 -5 12.74 9.49
 -1 -64 -6 13.13 8.21
 1 -64 6 13.06 10.8
 -1 -64 -6 3.09 5.88
 1 -64 6 4.23 12.94
 1 -64 7 8.34 11.15
 -1 -64 -7 -8.77 4.93
 -1 -64 -7 1.99 7.02
 1 -64 7 -17.04 13.54
 1 -64 8 16.32 12.4
 -1 -63 9 -5.25 11.22
 1 -63 -6 -2.84 3.84
 -1 -63 6 2.07 11.63
 1 -63 -6 0.83 4.41
 -1 -63 6 6.15 10.19
 -1 -63 5 -1.51 9.49
 1 -63 -5 -0.8 6.43
 -1 -63 5 -4.92 11.45
 1 -63 -5 0.73 5.25
 1 -63 -4 0.25 7.62
 -1 -63 4 7.41 9.28
 1 -63 -4 -0.23 5.91
 -1 -63 4 12.13 11.3
 1 -63 -3 10.19 9.33
 1 -63 -3 -2.3 6.2
 -1 -63 3 0.36 8.67
 -1 -63 3 1.99 10.84
 1 -63 -2 3.48 10.16
 -1 -63 2 5.75 8.47
 1 -63 -2 1.39 6.5
 -1 -63 2 -3.51 10.61
 1 -63 -1 8.48 10.51
 -1 -63 1 7.93 8.22
 -1 -63 1 0.77 10.67
 1 -63 0 -8.64 7.47
 1 -63 0 5.13 11.3
 -1 -63 0 4.15 10.39
 -1 -63 0 7.35 7.96
 1 -63 1 -0.68 7.95
 1 -63 1 12.37 11.56
 -1 -63 -1 -0.37 10.2
 -1 -63 -1 5.7 7.42
 1 -63 2 5.71 8.29
 1 -63 2 -3.03 11.85
 -1 -63 -2 2.85 10.09
 -1 -63 -2 -2.13 7.04
 1 -63 3 3.62 8.81
 1 -63 3 6.67 12.28
 -1 -63 -3 4.82 9.95
 -1 -63 -3 11.27 6.96
 1 -63 4 -4.91 9.49
 -1 -63 -4 6.38 6.21
 1 -63 4 -6.36 12.59
 -1 -63 -4 2.65 9.63
 1 -63 5 20.68 10.4
 -1 -63 -5 5.35 6.15
 1 -63 5 -2.29 12.65
 -1 -63 -5 8.83 9.26
 -1 -63 -6 8.14 7.95
 1 -63 6 -10.53 13.04
 -1 -63 -6 1.82 5.62
 1 -63 6 1.2 10.54
 -1 -63 -7 8.02 6.86
 1 -63 7 -9.5 10.94
 1 -63 7 -15.08 12.97
 -1 -63 -7 3.33 4.95
 -1 -62 9 10.39 11.74
 -1 -62 8 -13.2 10.92
 1 -62 -6 2.49 4.76
 1 -62 -6 2.7 4.07
 1 -62 -5 5.94 6.28
 1 -62 -5 0.73 5.23
 1 -62 -4 -1 7.7
 1 -62 -4 8.95 5.89
 -1 -62 4 5.06 9.19
 -1 -62 4 -0.8 10.96
 1 -62 -3 4.91 9.03
 1 -62 -3 2.71 6.18
 -1 -62 3 17.25 8.92
 -1 -62 3 11.01 10.84
 1 -62 -2 2.7 9.71
 1 -62 -2 -3.98 6.31
 -1 -62 2 4.56 8.52
 -1 -62 2 15 10.77
 1 -62 -1 3.61 10.24
 -1 -62 1 3.03 8.08
 1 -62 -1 6.11 6.82
 -1 -62 1 4.12 10.3
 1 -62 0 4.06 7.57
 1 -62 0 8.51 11.02
 -1 -62 0 1.46 10.13
 -1 -62 0 -4.89 7.58
 1 -62 1 3.32 7.79
 1 -62 1 0.41 11.2
 -1 -62 -1 6.43 10.07
 -1 -62 -1 5.91 7.6
 1 -62 2 12.28 11.79
 1 -62 2 -2.06 7.98
 -1 -62 -2 1.72 10.05
 1 -62 3 -2.86 8.51
 -1 -62 -3 -1.69 6.52
 1 -62 3 -6.52 11.88
 -1 -62 -3 0.99 9.58
 1 -62 4 11.47 9.27
 -1 -62 -4 4.75 6.43
 1 -62 4 14.93 12.33
 -1 -62 -4 4.78 9.53
 1 -62 5 9.94 9.77
 -1 -62 -5 2.04 5.91
 1 -62 5 11.03 12.25
 -1 -62 -5 9.55 9.25
 -1 -62 -6 4.36 7.92
 1 -62 6 1.33 12.2
 -1 -62 -6 2.76 5.36
 1 -62 6 2.37 10.38
 -1 -62 -7 4.91 5
 -1 -62 -7 5.08 6.77
 -1 -62 -8 0.53 3.1
 -1 -62 -8 3.99 3.75
 1 -62 9 5.81 12.64
 -1 -61 10 -1.21 11.54
 -1 -61 9 -11.05 11.33
 -1 -61 8 6.6 11.57
 -1 -61 8 -4.97 10.3
 -1 -61 7 -0.82 11.45
 -1 -61 7 -6.33 10.27
 1 -61 -6 1.32 4.21
 -1 -61 6 9.71 11.19
 1 -61 -6 2.3 4.85
 -1 -61 6 7.04 9.72
 1 -61 -5 2.93 6.27
 1 -61 -5 3.39 5.12
 1 -61 -4 7.7 7.8
 1 -61 -4 4.07 5.68
 1 -61 -3 9.06 9.02
 -1 -61 3 -10.31 8.43
 1 -61 -3 15.35 6.01
 -1 -61 3 -1.16 10.46
 1 -61 -2 -2.63 9.56
 1 -61 -2 4.4 6.16
 -1 -61 2 8.08 8.3
 -1 -61 2 -1.13 10.56
 1 -61 -1 -0.35 10.31
 1 -61 -1 2.56 6.72
 -1 -61 1 11.87 7.94
 -1 -61 1 8.48 10.24
 1 -61 0 21.84 10.8
 -1 -61 0 6.36 7.77
 1 -61 0 6.12 7.6
 -1 -61 0 -2.51 10.19
 1 -61 1 6.19 7.76
 1 -61 1 -1.99 11.09
 -1 -61 -1 15.48 9.92
 -1 -61 -1 -3.64 7.31
 1 -61 2 -0.33 7.84
 1 -61 2 3.72 11.12
 -1 -61 -2 -4.02 9.45
 -1 -61 -2 1.74 6.76
 1 -61 3 12.61 8.6
 -1 -61 -3 0.55 6.44
 1 -61 3 -6.38 11.64
 -1 -61 -3 0.96 9.16
 1 -61 4 -9.07 9.01
 1 -61 4 1.7 11.66
 -1 -61 -4 -1.95 5.94
 -1 -61 -4 3.36 9.09
 -1 -61 -5 5.53 5.86
 -1 -61 -5 5.47 8.97
 -1 -61 -6 1.02 8.1
 -1 -61 -6 9.02 5.39
 -1 -61 -7 -9.49 6.73
 -1 -61 -7 4.6 4.78
 1 -61 8 13.3 12.59
 1 -61 8 2.19 12.09
 -1 -61 -8 1.86 3.51
 -1 -61 -8 2.09 4.43
 1 -61 9 31.5 14.37
 1 -61 10 8.84 14.2
 -1 -60 10 0.4 11.13
 -1 -60 9 8.94 11.11
 -1 -60 8 15.93 11.52
 -1 -60 8 0.38 10.41
 -1 -60 7 0.4 11.08
 -1 -60 7 0.73 9.69
 1 -60 -6 4.48 4.18
 -1 -60 6 -1.6 10.91
 1 -60 -6 3.38 4.93
 -1 -60 6 -15.49 9.59
 -1 -60 5 17.64 9.13
 1 -60 -5 -2.9 6.34
 -1 -60 5 13.79 10.9
 1 -60 -5 7.7 5.17
 1 -60 -4 2.43 7.58
 1 -60 -4 5.19 5.5
 1 -60 -3 3.82 8.81
 1 -60 -3 6.07 5.88
 1 -60 -2 3.83 9.37
 1 -60 -2 0.25 6.23
 -1 -60 2 5.91 8.06
 -1 -60 2 -0.75 10.31
 1 -60 -1 8.35 10.12
 1 -60 -1 1.12 6.69
 -1 -60 1 9.67 7.74
 -1 -60 1 0.36 9.99
 1 -60 0 1.84 10.49
 -1 -60 0 -6.8 7.43
 1 -60 0 4.8 7.5
 -1 -60 0 10.2 10.18
 1 -60 1 -7.27 7.75
 1 -60 1 4.29 11.29
 -1 -60 -1 7.44 9.91
 -1 -60 -1 6.52 7.36
 1 -60 2 10.53 8.3
 -1 -60 -2 6.21 6.9
 1 -60 2 7.68 11.52
 -1 -60 -2 19.36 9.82
 1 -60 3 0.34 8.37
 -1 -60 -3 5.07 6.6
 -1 -60 -3 13.37 9.26
 1 -60 3 -3.29 11.54
 -1 -60 -4 2.06 8.46
 -1 -60 -4 2.67 6
 -1 -60 -5 -2.76 8.52
 -1 -60 -5 3.89 5.6
 1 -60 6 -4.2 11.62
 -1 -60 -6 5.54 7.96
 -1 -60 -6 0.38 5.15
 1 -60 6 5.94 10.26
 -1 -60 -7 2.97 6.61
 1 -60 7 -3.87 11.89
 -1 -60 -7 4.28 4.8
 1 -60 7 5.05 11.32
 1 -60 8 -3.94 12.14
 1 -60 8 15.74 12.83
 -1 -60 -8 -0.63 3.77
 -1 -60 -8 -1.39 4.83
 1 -60 9 1.47 13.54
 1 -60 10 6.85 14.93
 -1 -59 10 -3.93 11.16
 -1 -59 9 -0.41 11.32
 -1 -59 9 4.21 10.74
 -1 -59 8 -4.42 11.22
 -1 -59 8 -1.86 10.15
 -1 -59 7 -6.38 11.27
 -1 -59 7 0.36 9.66
 1 -59 -6 2.04 4.03
 -1 -59 6 16.92 10.94
 1 -59 -6 1.57 4.67
 -1 -59 6 4.19 9.2
 1 -59 -5 7.09 6.29
 1 -59 -5 4.1 4.86
 -1 -59 5 0.35 8.9
 -1 -59 5 2.33 10.71
 1 -59 -4 -0.24 7.45
 1 -59 -4 5.08 5.48
 -1 -59 4 7.39 8.34
 -1 -59 4 -0.38 10.56
 1 -59 -3 9.41 8.69
 1 -59 -3 2.51 5.75
 1 -59 -2 0.5 6.09
 1 -59 -1 10.2 9.99
 -1 -59 1 12.28 7.9
 1 -59 -1 0.82 6.52
 -1 -59 1 -1.78 9.94
 1 -59 0 -3.26 10.42
 -1 -59 0 9.62 7.47
 1 -59 0 18.61 7.64
 -1 -59 0 1.73 9.68
 1 -59 1 15.85 7.77
 1 -59 1 6.87 11.15
 -1 -59 -1 12.34 9.74
 -1 -59 -1 6.06 7.24
 1 -59 2 10.64 8.21
 -1 -59 -2 9.25 6.84
 -1 -59 -2 13 9.53
 1 -59 2 8.29 11.19
 -1 -59 -3 0.6 9.03
 -1 -59 -3 -6.49 6.36
 -1 -59 -4 -0.29 8.55
 -1 -59 -4 -6.74 6.01
 -1 -59 -5 5.32 8.16
 1 -59 5 -2.83 10.85
 -1 -59 -5 -1.05 5.48
 1 -59 5 2.26 9.56
 1 -59 6 -2.01 10.62
 -1 -59 -6 5.62 7.62
 1 -59 6 7.46 11.73
 -1 -59 -6 3.9 5.12
 1 -59 7 14.66 12
 -1 -59 -7 5.45 6.86
 1 -59 7 8.49 11.78
 -1 -59 -7 1.27 4.89
 1 -59 8 21.82 13.88
 1 -59 8 6.39 11.93
 -1 -59 -8 2.57 5.16
 -1 -59 -8 8.17 4.22
 1 -59 9 20.4 15.19
 1 -59 9 -8.21 11.92
 1 -59 10 11.15 16.74
 -1 -58 11 1.19 10.92
 -1 -58 10 -1.17 10.68
 -1 -58 9 5.22 11.41
 -1 -58 9 13.55 10.55
 -1 -58 8 -11.54 11.19
 -1 -58 8 5.5 10.01
 -1 -58 7 -2.75 10.73
 -1 -58 7 8.16 9.49
 1 -58 -6 -0.12 3.99
 -1 -58 6 2.71 10.66
 1 -58 -6 0.26 4.89
 -1 -58 6 4.12 8.99
 1 -58 -5 4.33 6.17
 -1 -58 5 3.74 8.72
 1 -58 -5 -0.5 4.96
 -1 -58 5 5 10.42
 1 -58 -4 0.47 7.52
 1 -58 -4 0.2 5.27
 -1 -58 4 11.52 8.19
 -1 -58 4 -4.54 10.32
 1 -58 -3 17.09 8.87
 1 -58 -3 3.49 5.74
 -1 -58 3 0.64 7.9
 -1 -58 3 11.87 10.42
 1 -58 -2 1.22 9.04
 1 -58 -2 -2.44 6.17
 1 -58 -1 -6.61 9.66
 1 -58 -1 6.43 6.61
 1 -58 0 2.84 10.14
 -1 -58 0 12.89 7.48
 -1 -58 0 9.9 9.78
 1 -58 1 -0.74 10.6
 -1 -58 -1 11.13 9.42
 1 -58 1 3.9 7.38
 -1 -58 -2 4.47 6.44
 -1 -58 -2 -10.62 9.03
 -1 -58 -3 -1.01 6.22
 1 -58 4 0.35 8.7
 -1 -58 -4 -8.05 5.98
 1 -58 4 9.74 10.97
 -1 -58 -4 8.27 8.12
 -1 -58 -5 8.96 8.04
 1 -58 5 11.95 11.15
 -1 -58 -5 2.25 5.39
 1 -58 5 2.3 9.88
 1 -58 6 -0.85 11.04
 -1 -58 -6 7.03 7.42
 1 -58 6 13.48 11.29
 -1 -58 -6 0.55 4.96
 1 -58 7 3.8 12.6
 1 -58 7 9.07 11.42
 -1 -58 -7 0.2 6.71
 -1 -58 -7 6.71 4.87
 1 -58 8 -6.62 14.77
 1 -58 8 13.68 11.91
 -1 -58 -8 7.23 5.31
 -1 -58 -8 0.45 4.12
 1 -58 9 11.79 16.89
 1 -58 9 -8.83 11.64
 1 -58 10 -7.22 19.87
 1 -58 11 23.78 25.38
 -1 -57 11 -1.96 10.91
 -1 -57 10 -6.42 11.25
 -1 -57 10 1.54 10.59
 -1 -57 9 13.88 11.3
 -1 -57 9 8.95 9.95
 -1 -57 8 9.07 10.95
 -1 -57 8 3.25 9.74
 -1 -57 7 1.17 10.28
 -1 -57 7 11.55 9.38
 1 -57 -6 8.01 4.17
 -1 -57 6 7.71 10.55
 1 -57 -6 3.16 4.98
 -1 -57 6 15.39 8.82
 1 -57 -5 -0.74 6.13
 1 -57 -5 3.29 4.82
 -1 -57 5 -0.97 8.25
 -1 -57 5 6.83 10.22
 1 -57 -4 7 7.62
 -1 -57 4 3.21 8.03
 1 -57 -4 4.2 5.26
 -1 -57 4 -0.38 10.26
 1 -57 -3 5.45 8.16
 -1 -57 3 3.43 7.96
 1 -57 -3 0.85 5.41
 -1 -57 3 1.1 9.96
 1 -57 -2 5.36 9.07
 1 -57 -2 3.36 6.17
 -1 -57 2 6.97 7.44
 -1 -57 2 0.72 9.99
 1 -57 -1 -0.32 9.61
 1 -57 -1 10.74 6.65
 -1 -57 1 8.91 7.31
 -1 -57 1 3.83 9.66
 1 -57 0 -0.35 10.19
 1 -57 0 16.23 7.21
 -1 -57 -1 11.24 7.16
 -1 -57 -1 8.7 9.46
 1 -57 2 7.41 7.84
 -1 -57 -2 11.83 6.7
 1 -57 2 15.67 10.84
 -1 -57 -2 14.8 9.22
 1 -57 3 -3.96 8.2
 -1 -57 -3 0.98 6.17
 1 -57 3 2.26 10.42
 -1 -57 -3 8.12 8.65
 1 -57 4 8.34 10.39
 -1 -57 -4 6.47 8.04
 -1 -57 -4 2.3 5.86
 1 -57 4 2.85 9.1
 -1 -57 -5 6.48 7.6
 1 -57 5 -9.41 10.63
 -1 -57 -5 0.99 5.28
 1 -57 5 14.13 10.1
 -1 -57 -6 12.64 7.67
 1 -57 6 5.56 10.8
 -1 -57 -6 8.77 5.3
 1 -57 6 12.71 12.04
 1 -57 7 16.39 14.07
 -1 -57 -7 5.58 6.7
 1 -57 7 4.81 10.78
 -1 -57 -7 4.92 4.84
 1 -57 8 1.64 11.24
 -1 -57 -8 6.41 5.34
 -1 -57 -8 3.08 4.15
 1 -57 9 16.62 23.21
 1 -57 9 2.49 11.57
 1 -57 10 8.94 20.33
 1 -57 11 9.9 21.54
 -1 -56 12 -6.76 11.12
 -1 -56 11 6.19 10.61
 -1 -56 10 -1.58 10.93
 -1 -56 10 5.27 10.3
 -1 -56 9 3.93 10.58
 -1 -56 9 -0.74 10.02
 -1 -56 8 -15.6 10.65
 -1 -56 8 7.8 9.58
 -1 -56 7 -2.71 10.49
 -1 -56 7 8.96 9.25
 1 -56 -6 3.98 4.03
 -1 -56 6 -5.28 8.72
 1 -56 -6 8.1 4.86
 -1 -56 6 1.54 10.34
 -1 -56 5 -6.42 10.24
 -1 -56 5 10.55 8.08
 1 -56 -5 2.39 4.71
 1 -56 -5 -1.08 6.05
 -1 -56 4 -5.99 10.4
 1 -56 -4 -4.83 5.01
 -1 -56 4 13.23 8.1
 1 -56 -4 -3.01 7.33
 -1 -56 3 -0.37 10.24
 -1 -56 3 -9.73 7.54
 1 -56 -3 3.34 5.38
 1 -56 -3 1.06 8.25
 -1 -56 2 -9.31 10.1
 1 -56 -2 -2.11 6.01
 -1 -56 2 8.63 7.34
 1 -56 -2 -7.61 8.86
 -1 -56 1 -5.53 9.85
 -1 -56 1 7.2 7.13
 1 -56 -1 -6.17 6.9
 1 -56 -1 6.64 9.71
 -1 -56 0 -0.67 9.46
 -1 -56 0 -4.76 6.84
 1 -56 1 7.46 9.96
 1 -56 1 0.29 7.02
 1 -56 2 -10.06 7.73
 -1 -56 -2 0.25 6.18
 1 -56 2 10.06 10.36
 -1 -56 -2 12.66 8.67
 1 -56 3 -0.33 8.13
 -1 -56 -3 -2.14 6.05
 1 -56 3 4 10.16
 -1 -56 -3 6.86 8.3
 -1 -56 -4 -3.45 7.96
 1 -56 4 1.49 10.45
 -1 -56 -4 1.12 5.8
 1 -56 4 -6.62 9.37
 1 -56 5 -1.16 10.23
 -1 -56 -5 -3.37 7.47
 -1 -56 -5 3.68 5.18
 1 -56 5 -1.73 10.88
 -1 -56 -6 6.99 7.03
 1 -56 6 10.8 10.41
 -1 -56 -6 2.8 4.99
 1 -56 6 5.05 12.85
 1 -56 7 -3.88 20.76
 -1 -56 -7 1.73 6.46
 1 -56 7 -0.79 10.55
 -1 -56 -7 -0.15 4.62
 1 -56 8 7.68 18.95
 -1 -56 -8 6.57 5.4
 1 -56 8 -10.89 10.75
 -1 -56 -8 1.25 4
 1 -56 9 6.58 17.64
 1 -56 9 4.1 11.17
 1 -56 10 -1.27 17.67
 1 -56 10 -12.11 11.67
 1 -56 11 11.05 18.17
 1 -56 12 10.66 17.96
 -1 -55 12 8.23 10.95
 -1 -55 11 -2.36 10.24
 -1 -55 11 2.68 10.52
 -1 -55 10 -4.73 10.81
 -1 -55 10 -2.97 10.03
 -1 -55 9 -2.74 10.54
 -1 -55 9 -0.73 9.77
 -1 -55 8 -3.9 10.28
 -1 -55 8 4.56 8.95
 -1 -55 7 27.47 11.02
 -1 -55 7 10.15 9.47
 1 -55 -6 -1.04 3.93
 -1 -55 6 9.45 8.7
 1 -55 -6 5.91 4.64
 -1 -55 6 -7.22 10.42
 -1 -55 5 9.39 10.32
 1 -55 -5 10.1 5.04
 -1 -55 5 20.38 8.51
 1 -55 -5 5.48 6.19
 -1 -55 4 11.48 10.45
 1 -55 -4 8.86 5.19
 -1 -55 4 7.1 7.79
 1 -55 -4 -0.46 7.51
 -1 -55 3 0.36 10.09
 -1 -55 3 -2.38 7.39
 1 -55 -3 4.5 5.37
 1 -55 -3 1.54 7.85
 -1 -55 2 1.06 9.8
 1 -55 -2 5.51 6.29
 -1 -55 2 -0.58 7.36
 1 -55 -2 -4.58 8.85
 -1 -55 1 2.23 7.03
 -1 -55 1 1.71 9.62
 -1 -55 0 4.65 9.86
 1 -55 0 24.51 10.25
 -1 -55 0 17.79 7.46
 1 -55 0 18.02 7.32
 1 -55 1 16.3 7.29
 -1 -55 -1 7.04 6.82
 1 -55 1 5.87 10.18
 -1 -55 -1 7.02 9.45
 1 -55 2 8.37 10.04
 1 -55 2 12.82 8.02
 1 -55 3 8.84 9.97
 -1 -55 -3 -4.79 8.39
 -1 -55 -3 8.09 6.08
 1 -55 3 7.96 8.67
 -1 -55 -4 6.03 7.92
 1 -55 4 6.61 10.17
 -1 -55 -4 1.09 5.74
 1 -55 4 7.75 10.61
 -1 -55 -5 6.19 7.52
 1 -55 5 3.36 10.37
 -1 -55 -5 9.25 5.47
 1 -55 5 20.62 13.06
 -1 -55 -6 2.55 6.92
 1 -55 6 1.9 10.37
 -1 -55 -6 2.23 4.89
 1 -55 6 17.96 16.45
 -1 -55 -7 14.02 5.38
 -1 -55 -7 14.78 6.89
 1 -55 7 17.9 11.02
 1 -55 8 10.11 16.89
 -1 -55 -8 2.72 4.1
 1 -55 8 5.57 10.69
 -1 -55 -8 6.99 5.6
 1 -55 9 -8.09 15.98
 1 -55 9 -4.05 11.21
 1 -55 10 7.11 16.11
 1 -55 10 -0.82 11.14
 1 -55 11 -11.11 16.13
 1 -55 12 -10.75 16.82
 -1 -54 13 -4.37 11.16
 -1 -54 12 2.71 10.64
 -1 -54 11 2.64 10.23
 -1 -54 11 -5.12 10.77
 -1 -54 10 9.53 9.9
 -1 -54 10 5.08 10.88
 -1 -54 9 7.46 9.8
 -1 -54 9 -1.17 10.24
 -1 -54 8 6.92 9.32
 -1 -54 8 -3.86 10.51
 -1 -54 7 -7.3 9.13
 -1 -54 7 -10.68 10.6
 -1 -54 6 0.32 8.6
 1 -54 -6 -0.63 4.67
 -1 -54 6 -0.38 10.13
 1 -54 -6 1.82 3.94
 -1 -54 5 -5.93 10.43
 1 -54 -5 3.27 4.48
 -1 -54 5 -14.67 8.17
 1 -54 -5 -2.59 5.94
 -1 -54 4 -1.09 10.37
 1 -54 -4 14.8 5.19
 -1 -54 4 4.2 8.21
 1 -54 -4 15.21 7.58
 -1 -54 3 3.2 10.24
 1 -54 -3 11.21 5.58
 -1 -54 3 6.99 7.68
 1 -54 -3 4.51 8.07
 -1 -54 2 -1.73 9.67
 -1 -54 2 0.85 6.99
 -1 -54 1 -9.45 9.76
 1 -54 -1 -2.4 6.3
 -1 -54 1 -2.17 7.01
 1 -54 0 -1.82 6.64
 -1 -54 0 4.9 9.51
 -1 -54 0 3.47 6.75
 1 -54 0 2.59 9.59
 -1 -54 -1 -5.03 9.16
 1 -54 1 5.3 9.65
 -1 -54 -1 3.8 6.56
 1 -54 2 0.68 9.68
 -1 -54 -2 6.95 6.19
 1 -54 2 -0.62 7.84
 1 -54 3 -0.35 9.84
 1 -54 3 14.27 9.68
 1 -54 4 5.78 10.11
 -1 -54 -4 2.58 8.07
 -1 -54 -4 2.12 5.72
 1 -54 4 30.35 11.97
 -1 -54 -5 2.11 7.44
 1 -54 5 4.72 10.23
 -1 -54 -5 12.9 5.33
 1 -54 5 -4.7 15.45
 -1 -54 -6 2.08 6.86
 1 -54 6 -1.12 10.37
 -1 -54 -6 7.73 4.83
 1 -54 6 6.37 16.59
 1 -54 7 15.36 15.2
 -1 -54 -7 3.37 4.62
 -1 -54 -7 -1.43 6.03
 1 -54 7 -1.53 10.39
 1 -54 8 6.65 14.85
 -1 -54 -8 4.05 3.99
 -1 -54 -8 -1.31 5.34
 1 -54 8 12.95 10.6
 1 -54 9 2.75 14.76
 1 -54 9 -1.6 10.82
 1 -54 10 10.32 14.59
 1 -54 10 -7.36 11.04
 1 -54 11 19.89 15.19
 1 -54 11 12.04 11.5
 1 -54 12 2.75 15.44
 -1 -53 13 1.95 10.83
 -1 -53 12 -0.38 10.32
 -1 -53 11 17.13 10.41
 -1 -53 11 8.98 10.84
 -1 -53 10 4.34 9.82
 -1 -53 10 -2.71 10.46
 -1 -53 9 -6.66 9.43
 -1 -53 9 -2.33 10.35
 -1 -53 8 6.47 9.06
 -1 -53 8 9.58 10.43
 -1 -53 7 0.98 8.74
 -1 -53 7 -6.41 10.37
 -1 -53 6 1.58 8.43
 1 -53 -6 3.05 4.58
 -1 -53 6 0.37 10.27
 1 -53 -6 3.33 3.88
 -1 -53 5 -1.09 10.02
 1 -53 -5 0.72 4.5
 -1 -53 5 1.21 7.89
 1 -53 -5 2.03 5.82
 -1 -53 4 6.38 9.96
 -1 -53 4 2.32 7.4
 1 -53 -4 3.19 4.83
 1 -53 -4 -5.43 7.22
 -1 -53 3 7.39 7.56
 -1 -53 3 3.78 9.74
 -1 -53 2 4.01 9.62
 -1 -53 2 -0.27 7.05
 1 -53 -2 9.67 5.99
 1 -53 -2 1.9 8.75
 -1 -53 1 5.53 9.53
 1 -53 -1 2.08 9.24
 -1 -53 1 7.69 7.02
 1 -53 -1 12.95 6.31
 1 -53 0 16.18 6.99
 -1 -53 0 4.41 9.22
 1 -53 0 14.81 9.81
 -1 -53 0 6.25 6.86
 1 -53 1 14.99 7.7
 -1 -53 -1 7.97 9.33
 1 -53 1 8.38 9.7
 -1 -53 -1 8.61 6.7
 1 -53 2 -1.97 9.42
 1 -53 2 -5.4 8.32
 -1 -53 -2 -0.47 6.19
 1 -53 3 8.2 10.12
 1 -53 3 -1.19 10.28
 1 -53 4 -5.88 9.63
 1 -53 4 4.44 14.47
 -1 -53 -5 0.46 7.41
 1 -53 5 -6.79 9.88
 1 -53 5 -4.23 15.97
 -1 -53 -5 0.18 4.86
 1 -53 6 4.42 10.25
 -1 -53 -6 7.58 7.08
 1 -53 6 11.38 14.82
 -1 -53 -6 -3.29 4.85
 -1 -53 -7 -2.45 6.16
 1 -53 7 1.13 10.33
 -1 -53 -7 9.33 4.61
 1 -53 7 10.21 13.86
 1 -53 8 0.39 10.35
 -1 -53 -8 -2.69 5.3
 -1 -53 -8 1.69 3.97
 1 -53 8 4.57 13.62
 1 -53 9 10.09 13.44
 -1 -53 -9 1.03 3.04
 1 -53 9 1.58 10.65
 -1 -53 -9 2.27 2.7
 1 -53 10 15.57 13.86
 1 -53 10 1.62 11.02
 1 -53 11 -4.12 14.3
 1 -53 11 4.93 11.24
 1 -53 12 2.06 14.16
 1 -53 13 -10.5 14.78
 -1 -52 14 10.92 11.15
 -1 -52 13 3.45 10.58
 -1 -52 12 18.8 10.61
 -1 -52 12 8.97 11.07
 -1 -52 11 5.53 9.98
 -1 -52 11 4.65 10.61
 -1 -52 10 8.55 9.72
 -1 -52 10 18.59 10.9
 -1 -52 9 13.47 9.26
 -1 -52 9 -3.83 10.17
 -1 -52 8 8.34 9.28
 -1 -52 8 8.67 10.32
 -1 -52 7 12.95 9.05
 -1 -52 7 4.07 10.45
 -1 -52 6 -8.99 8.63
 1 -52 -6 0.24 4.67
 -1 -52 6 8.26 9.94
 1 -52 -6 -0.11 3.84
 -1 -52 5 14.95 9.81
 1 -52 -5 3.49 4.29
 -1 -52 5 0.3 8.16
 1 -52 -5 7.44 5.97
 -1 -52 4 9.66 7.86
 -1 -52 4 20.04 10.21
 -1 -52 3 16.43 10.09
 1 -52 -3 29.44 6.54
 -1 -52 3 8.91 7.93
 1 -52 -3 14.99 8.68
 -1 -52 2 2.24 9.61
 -1 -52 2 20.36 7.56
 1 -52 -2 21.07 6.58
 1 -52 -2 19.37 9.04
 -1 -52 1 -3.11 9.13
 1 -52 -1 8.14 9.24
 -1 -52 1 21.44 7.03
 1 -52 -1 11.96 6.43
 1 -52 0 0.25 6.56
 -1 -52 0 1.5 9.1
 1 -52 0 3.67 9.45
 -1 -52 0 2.54 6.56
 1 -52 1 -5.12 7.63
 -1 -52 -1 9.36 8.91
 1 -52 1 -0.94 9.4
 -1 -52 -1 -6.95 6.32
 1 -52 2 -0.32 9.4
 -1 -52 -2 1.13 8.65
 1 -52 2 -0.35 9.2
 -1 -52 -2 10.7 6
 1 -52 3 -0.34 9.92
 -1 -52 -3 16.07 8.78
 1 -52 3 24.76 12.57
 -1 -52 -3 14.38 6.22
 1 -52 4 13.62 11.12
 1 -52 4 77.03 16.97
 1 -52 5 13.7 10.67
 1 -52 5 39.32 13.98
 1 -52 6 1.09 10.42
 -1 -52 -6 10.98 6.98
 1 -52 6 23.82 13.48
 -1 -52 -6 9.62 5.07
 1 -52 7 4.11 10.49
 -1 -52 -7 2.74 6.11
 -1 -52 -7 5.34 4.67
 1 -52 7 7.5 12.9
 -1 -52 -8 4.55 5.2
 -1 -52 -8 -6.62 4.04
 1 -52 8 15 12.75
 1 -52 9 5.18 12.67
 1 -52 9 1.56 10.45
 -1 -52 -9 8.58 3.64
 -1 -52 -9 2.21 2.99
 1 -52 10 18.04 13.23
 1 -52 10 10.75 11.23
 1 -52 11 17.05 13.27
 1 -52 11 0.81 11.21
 1 -52 12 9.97 13.86
 1 -52 12 9.45 11.47
 1 -52 13 19.88 14.94
 -1 -51 14 2.29 10.66
 -1 -51 13 1.5 10.47
 -1 -51 12 -0.39 10.59
 -1 -51 12 2.21 10.01
 -1 -51 11 -11.24 10.53
 -1 -51 11 9.79 9.98
 -1 -51 10 5.74 10.42
 -1 -51 10 -3.88 9.42
 -1 -51 9 9.07 10.46
 -1 -51 9 8.86 9.38
 -1 -51 8 -2.22 10.41
 -1 -51 8 13.8 9.04
 1 -51 -7 3.61 2.06
 -1 -51 7 -4.77 8.28
 1 -51 -7 2.69 2.21
 -1 -51 7 -4.67 9.44
 -1 -51 6 -4.87 9.77
 -1 -51 6 -4.25 8.04
 1 -51 -6 3.15 3.79
 1 -51 -6 0.7 4.68
 -1 -51 5 -6.15 7.9
 -1 -51 5 1.68 9.41
 -1 -51 4 -3.34 7.4
 -1 -51 4 5.88 9.25
 -1 -51 3 5.72 9.19
 -1 -51 3 -3 7.06
 1 -51 -3 4.12 5.31
 1 -51 -3 -2.55 7.75
 -1 -51 2 17.31 9.07
 1 -51 -2 4.14 8.39
 -1 -51 2 -3.13 6.85
 1 -51 -2 2.66 5.52
 1 -51 -1 6.52 5.87
 -1 -51 1 -0.3 8.89
 1 -51 -1 8.2 8.9
 -1 -51 1 -2.53 6.62
 1 -51 0 -6.98 6.79
 -1 -51 0 -13.34 8.79
 1 -51 0 -7.12 9.04
 -1 -51 0 1.47 6.48
 1 -51 1 20.34 8.15
 1 -51 1 5.15 9.1
 -1 -51 -1 3.03 6.39
 -1 -51 -1 -4.75 8.47
 1 -51 2 1.89 9.32
 -1 -51 -2 -3.49 8.16
 -1 -51 -2 3.33 5.82
 1 -51 3 -9.74 9.48
 -1 -51 -3 -1.56 8.18
 1 -51 3 -6.42 13.85
 -1 -51 -3 7.09 5.7
 -1 -51 -4 -9.46 8.22
 1 -51 4 9.37 9.82
 1 -51 4 22.29 13.22
 -1 -51 -4 5.45 5.54
 1 -51 5 3.46 9.86
 1 -51 5 14.64 12.23
 1 -51 6 6.46 10.28
 1 -51 6 -0.89 12.39
 1 -51 7 4.06 10.29
 -1 -51 -7 -0.17 6.07
 -1 -51 -7 6.06 4.42
 1 -51 7 6.11 11.93
 1 -51 8 -3.03 10.39
 -1 -51 -8 -2.3 5.19
 -1 -51 -8 2.23 4
 1 -51 8 11.51 12.32
 1 -51 9 8.53 12.5
 -1 -51 -9 2.68 3.81
 1 -51 9 -1.94 10.51
 -1 -51 -9 -0.15 3.08
 1 -51 10 11.85 12.5
 1 -51 10 -5.52 10.67
 1 -51 11 -15.43 12.62
 1 -51 11 9.23 11.06
 1 -51 12 -15.81 13.47
 1 -51 12 -3.26 11.38
 1 -51 13 0.98 13.79
 1 -51 14 -1.5 14.16
 -1 -50 14 -10.58 10.48
 -1 -50 13 10.1 10.96
 -1 -50 13 7.36 10.23
 -1 -50 12 -16.95 10.98
 -1 -50 12 25.27 10.1
 -1 -50 11 4.22 10.77
 -1 -50 11 16.26 9.75
 -1 -50 10 9.08 10.78
 -1 -50 10 22.54 9.98
 -1 -50 9 2.22 10.43
 -1 -50 9 19.46 9.35
 -1 -50 8 7.83 9.81
 -1 -50 8 11.65 8.83
 1 -50 -7 1.64 2.05
 -1 -50 7 3.74 8.65
 1 -50 -7 0.4 2.21
 -1 -50 7 -10.35 9.67
 -1 -50 6 -1.2 8.02
 -1 -50 6 10.05 9.42
 -1 -50 5 9.18 8.02
 -1 -50 5 18.94 9.53
 -1 -50 4 24.03 10.81
 1 -50 -4 36.99 7.59
 -1 -50 4 37.72 9.58
 1 -50 -4 30.68 9.25
 -1 -50 3 19.57 10.63
 -1 -50 3 36.73 9.23
 1 -50 -3 40.34 7.78
 1 -50 -3 23.54 9.57
 -1 -50 2 35.93 10
 1 -50 -2 11.89 9.57
 1 -50 -2 34.32 7.52
 -1 -50 2 25.79 8.46
 1 -50 -1 20.48 6.7
 -1 -50 1 20.83 9.22
 1 -50 -1 9.09 9.32
 -1 -50 1 15.29 7.4
 1 -50 0 -3.76 7.1
 -1 -50 0 2.85 6.44
 -1 -50 0 5.24 8.52
 1 -50 1 16.58 9.08
 1 -50 1 14.11 8.85
 -1 -50 -2 5.13 8.33
 1 -50 2 8.66 9.31
 1 -50 2 29.54 13.07
 -1 -50 -2 9.51 6.11
 -1 -50 -3 20.26 9.3
 1 -50 3 17.92 10.5
 1 -50 3 51.3 13.51
 -1 -50 -3 28.46 7.35
 -1 -50 -4 25.21 9.75
 1 -50 4 22.37 11.46
 -1 -50 -4 36.44 8.09
 1 -50 5 6.8 10.18
 -1 -50 -5 8.02 8.24
 1 -50 5 35.56 11.97
 -1 -50 -5 22.68 5.79
 1 -50 6 -2.83 9.93
 1 -50 6 8.55 11.28
 -1 -50 -7 3.75 6.45
 -1 -50 -7 -0.94 4.77
 1 -50 7 17.87 11.74
 1 -50 8 6.01 10.56
 -1 -50 -8 0.8 5.25
 -1 -50 -8 -3.3 3.99
 1 -50 8 -5.94 11.7
 -1 -50 -9 -0.93 3.24
 -1 -50 -9 4.11 3.99
 1 -50 9 -5.76 10.64
 1 -50 9 6.5 12.09
 1 -50 10 18 11.52
 1 -50 10 25.41 12.84
 1 -50 11 -4.78 10.92
 1 -50 11 27.31 12.7
 1 -50 12 4.05 11.3
 1 -50 12 19.13 12.98
 1 -50 13 10.03 13.31
 1 -50 14 2.95 14.04
 -1 -49 15 10.01 10.76
 -1 -49 14 3.75 10.26
 -1 -49 13 -6.18 10.8
 -1 -49 13 -2.56 9.91
 -1 -49 12 -13.06 10.66
 -1 -49 12 6.36 9.76
 -1 -49 11 -4.16 10.48
 -1 -49 11 18.33 9.61
 -1 -49 10 -2.59 10.34
 -1 -49 10 0.34 9.38
 -1 -49 9 -4.28 9.95
 -1 -49 9 2.32 9.12
 -1 -49 8 4.84 9.68
 -1 -49 8 -12.12 8.63
 -1 -49 7 3.02 9.65
 -1 -49 7 -3.68 8.22
 -1 -49 6 8.45 9.03
 -1 -49 6 -0.3 8.22
 -1 -49 5 2.53 7.88
 1 -49 -5 -2.3 4.13
 -1 -49 5 9.45 9.14
 1 -49 -5 4.12 5.82
 1 -49 -4 0.31 4.62
 -1 -49 4 -10.19 7.13
 1 -49 -4 -2.33 6.92
 -1 -49 4 7.3 8.8
 -1 -49 3 5.87 8.59
 -1 -49 3 3.31 6.88
 1 -49 -3 0.89 5.13
 1 -49 -3 3.98 7.65
 -1 -49 2 -8.83 8.21
 1 -49 -2 -1.48 8.32
 1 -49 -2 -4.51 5.5
 1 -49 -1 10.51 6.13
 -1 -49 1 3.31 8.36
 1 -49 -1 -4.83 8.6
 -1 -49 1 9.84 6.67
 1 -49 0 24.39 8.31
 -1 -49 0 2.39 8.38
 1 -49 0 10.57 9.08
 -1 -49 0 20.52 6.8
 1 -49 1 25.15 10.96
 -1 -49 -1 5.88 8.22
 1 -49 1 24.55 9.08
 -1 -49 -1 2.66 6.42
 1 -49 2 5.83 12.36
 -1 -49 -2 2.53 5.66
 1 -49 2 6.28 9.02
 -1 -49 -2 4.65 7.72
 1 -49 3 8.94 11.08
 -1 -49 -3 -0.98 5.29
 1 -49 3 -6.8 9.43
 -1 -49 -3 -4.92 7.68
 1 -49 4 14.87 9.65
 -1 -49 -4 -11.13 7.54
 1 -49 4 13.09 11.04
 -1 -49 -4 2.57 5.25
 -1 -49 -5 10.73 7.31
 1 -49 5 -10.42 9.81
 1 -49 5 8.09 10.81
 -1 -49 -5 5.49 4.84
 1 -49 6 5.59 9.89
 -1 -49 -6 -8.34 7.1
 1 -49 6 19.1 10.95
 -1 -49 -6 3.69 4.56
 1 -49 7 -3.61 9.94
 1 -49 7 3.61 11.15
 1 -49 8 -1.48 10.43
 -1 -49 -8 5.24 5.39
 -1 -49 -8 6.34 4.15
 1 -49 8 2.06 11.29
 -1 -49 -9 4.04 3.47
 1 -49 9 14.03 10.62
 -1 -49 -9 3.01 4.17
 1 -49 9 -2.54 11.7
 1 -49 10 -12.77 10.98
 1 -49 10 2.18 12.11
 1 -49 11 7.49 11.07
 1 -49 11 19.69 12.36
 1 -49 12 -14.04 11.22
 1 -49 12 7.35 12.73
 1 -49 13 -1.63 11.23
 1 -49 13 0.47 12.82
 1 -49 14 6.73 13.65
 1 -49 15 0.99 14.06
 -1 -48 14 6.3 10.22
 -1 -48 13 9.57 10.93
 -1 -48 13 10.46 10.08
 -1 -48 12 0.38 10.57
 -1 -48 12 19.2 9.95
 -1 -48 11 -4.46 10.36
 -1 -48 11 7.11 9.33
 -1 -48 10 -5.41 10.16
 -1 -48 10 31.64 9.67
 -1 -48 9 10.4 9.95
 -1 -48 9 11.07 9.1
 -1 -48 8 19.5 9.73
 -1 -48 8 -4.07 8.85
 -1 -48 7 9.12 9.54
 -1 -48 7 13.27 8.87
 1 -48 -6 1.53 3.6
 -1 -48 6 11.91 8.24
 -1 -48 6 7.9 9.16
 1 -48 -6 -0.21 4.62
 1 -48 -5 13.83 4.66
 -1 -48 5 23.99 8.31
 1 -48 -5 7.66 6.11
 -1 -48 5 9.99 9.19
 -1 -48 4 22.99 9.43
 1 -48 -4 18.53 5.84
 -1 -48 4 24.53 8.36
 1 -48 -4 22 7.82
 -1 -48 3 23.9 9.98
 1 -48 -3 28.92 8.98
 1 -48 -3 28.15 7.13
 -1 -48 3 36.49 8.68
 1 -48 -2 26.35 6.77
 -1 -48 2 26.07 9.16
 1 -48 -2 14.74 9.06
 -1 -48 2 20.19 7.83
 1 -48 -1 16.61 6.45
 -1 -48 1 14.85 8.55
 1 -48 -1 14.64 8.89
 -1 -48 1 12.12 6.87
 1 -48 0 4.57 7.81
 -1 -48 0 -3.58 7.84
 1 -48 0 -5.12 8.75
 -1 -48 0 1.34 6.12
 1 -48 1 -3.61 14.3
 -1 -48 -1 4.92 7.74
 1 -48 1 -3.92 8.53
 -1 -48 -1 -4.11 5.8
 1 -48 2 3.13 11.03
 -1 -48 -2 7.56 5.65
 -1 -48 -2 12.67 7.62
 1 -48 2 -0.29 8.74
 -1 -48 -3 22.98 6.93
 1 -48 3 26.4 10.21
 -1 -48 -3 30.01 8.73
 1 -48 4 26.09 11.04
 -1 -48 -4 22.36 6.29
 1 -48 4 15.63 9.85
 -1 -48 -4 17.83 8.06
 1 -48 5 30.58 11.21
 -1 -48 -5 19.15 5.9
 1 -48 5 12.9 10.22
 -1 -48 -5 26.25 7.9
 1 -48 6 8.28 10.23
 -1 -48 -6 6.32 7
 1 -48 6 18.53 10.96
 -1 -48 -6 10.06 4.77
 -1 -48 -7 4.1 6.46
 1 -48 7 -6.05 10.5
 -1 -48 -7 5.12 4.25
 1 -48 7 3.52 11.01
 1 -48 8 -4.01 10.13
 1 -48 8 0.4 10.89
 1 -48 9 -1.25 11.3
 1 -48 9 15.4 10.6
 -1 -48 -9 3.39 4.38
 -1 -48 -9 6.93 3.64
 1 -48 10 -0.43 11.68
 1 -48 10 6.9 10.62
 1 -48 11 46.11 13.72
 1 -48 11 18.38 12.47
 1 -48 12 22.08 12.89
 1 -48 12 1.98 11.04
 1 -48 13 17.55 12.96
 1 -48 13 0.81 11.3
 1 -48 14 -6.16 13.17
 1 -48 15 -1.45 13.77
 -1 -47 14 -12.22 10.93
 -1 -47 13 18.52 10.12
 -1 -47 13 6.07 10.83
 -1 -47 12 21.1 9.77
 -1 -47 12 -6.73 10.71
 -1 -47 11 -8.68 9.03
 -1 -47 11 -3.26 10.2
 -1 -47 10 -12.7 8.92
 -1 -47 10 11.83 10.03
 -1 -47 9 13.08 8.96
 -1 -47 9 1.01 9.87
 -1 -47 8 11.15 9.04
 -1 -47 8 10.47 9.64
 -1 -47 7 20.19 8.39
 1 -47 -7 10.25 2.59
 -1 -47 7 7.23 9.2
 1 -47 -7 7.89 2.74
 -1 -47 6 17.63 9.5
 -1 -47 6 28.67 9.01
 1 -47 -6 18.15 4.91
 1 -47 -6 23.3 5.65
 -1 -47 5 4.71 8.93
 -1 -47 5 23.88 8.17
 1 -47 -5 17.09 4.7
 1 -47 -5 12.4 6.26
 -1 -47 4 3.7 8.22
 1 -47 -4 13.85 4.74
 -1 -47 4 10.88 7.28
 1 -47 -4 -8.02 6.69
 -1 -47 3 -0.55 8.13
 1 -47 -3 -8.19 7.2
 1 -47 -3 -0.83 4.81
 -1 -47 3 -8.3 6.86
 1 -47 -2 11.24 5.91
 -1 -47 2 10.16 8.18
 1 -47 -2 14.6 8.27
 -1 -47 2 21.86 7.15
 1 -47 -1 22.33 6.82
 -1 -47 1 13.53 8.06
 -1 -47 1 8.61 6.46
 1 -47 -1 16.73 8.64
 1 -47 0 31.79 9.85
 -1 -47 0 22.41 8.14
 -1 -47 -1 34.59 9.92
 1 -47 1 28.29 10.73
 -1 -47 -1 30.42 8.74
 1 -47 2 36.22 10.5
 -1 -47 -2 17.2 8.3
 1 -47 2 13.63 9.37
 -1 -47 -2 27.6 6.78
 1 -47 3 -2.03 9.46
 -1 -47 -3 10.8 7.14
 1 -47 3 -2.09 8.86
 -1 -47 -3 5.86 5.25
 1 -47 4 9.7 9.8
 -1 -47 -4 -0.61 6.85
 1 -47 4 3.45 9.27
 -1 -47 -4 7.82 5
 1 -47 5 11.79 9.99
 -1 -47 -5 -3.04 6.65
 1 -47 5 -10.44 9.43
 -1 -47 -5 0.92 4.5
 1 -47 6 22.51 10.69
 -1 -47 -6 5.45 6.62
 1 -47 6 6.78 10.19
 -1 -47 -6 4.19 4.58
 -1 -47 -7 15.62 4.86
 1 -47 7 15.03 10.3
 -1 -47 -7 9.92 6.49
 1 -47 7 10.32 11.15
 1 -47 8 -3.25 10.59
 1 -47 8 11.14 11.34
 1 -47 9 14.04 11.06
 1 -47 9 18.91 11.76
 1 -47 10 5.69 10.82
 1 -47 10 7.64 11.68
 1 -47 11 1.54 10.84
 1 -47 11 -9.6 12.16
 1 -47 12 -7.47 10.92
 1 -47 12 3.59 12.33
 1 -47 13 -4 10.87
 1 -47 13 -7.35 12.75
 1 -47 14 21.15 13.62
 1 -47 15 15.3 13.91
 -1 -46 16 12.6 10.83
 -1 -46 13 -4.12 10.88
 -1 -46 13 16.88 9.92
 -1 -46 12 -1.1 10.22
 -1 -46 12 11.26 9.49
 -1 -46 11 1.41 10.18
 -1 -46 11 17.2 9.4
 -1 -46 10 -1.7 9.72
 -1 -46 10 0.32 8.8
 -1 -46 9 9.86 9.38
 -1 -46 9 5.31 8.66
 -1 -46 8 8.21 9.23
 -1 -46 8 7.6 8.43
 -1 -46 7 -11.61 8.84
 -1 -46 7 0.58 8.02
 1 -46 -7 1.35 1.93
 1 -46 -7 -2.81 2.11
 -1 -46 6 -1.48 8.4
 -1 -46 6 3.9 8.05
 1 -46 -6 6.58 3.4
 1 -46 -6 8.76 4.36
 -1 -46 5 15.16 8.15
 -1 -46 5 12.05 7.5
 1 -46 -5 7.34 3.94
 1 -46 -5 8.24 5.59
 -1 -46 4 18.89 8.18
 -1 -46 4 15.71 7.37
 1 -46 -4 14.36 4.96
 1 -46 -4 9.68 6.71
 -1 -46 3 20.62 7.95
 1 -46 -3 4.49 6.97
 1 -46 -3 7.59 4.83
 1 -46 -2 13.44 5.36
 -1 -46 2 5.56 7.67
 1 -46 -2 10.09 7.54
 -1 -46 2 6.97 6.18
 1 -46 -1 5.03 6.93
 -1 -46 1 4.33 7.32
 1 -46 -1 15.43 7.77
 -1 -46 1 1.77 5.66
 1 -46 0 7.65 10.67
 -1 -46 0 -2.2 6.99
 1 -46 0 -2.53 7.35
 -1 -46 0 1.06 5.47
 1 -46 1 8.18 9.17
 -1 -46 -1 -2.36 7.16
 -1 -46 -1 13.14 5.55
 1 -46 2 -2.88 8.38
 -1 -46 -2 9.92 6.88
 1 -46 2 -3.06 7.9
 -1 -46 -2 -4.82 5.12
 1 -46 3 23.61 8.96
 -1 -46 -3 1.91 6.93
 1 -46 3 7.9 8.53
 -1 -46 -3 10.37 5.18
 1 -46 4 8.39 8.89
 -1 -46 -4 12.36 6.63
 1 -46 4 0.61 8.83
 -1 -46 -4 -0.17 4.78
 1 -46 5 20.9 10.22
 -1 -46 -5 3.87 6.63
 1 -46 5 15.15 9.91
 -1 -46 -5 16.04 4.95
 1 -46 6 10.2 10.24
 -1 -46 -6 6.68 6.25
 1 -46 6 9.35 9.6
 -1 -46 -6 1.35 4.23
 -1 -46 -7 11.96 5.93
 -1 -46 -7 2.44 4.21
 1 -46 7 6.22 9.81
 1 -46 7 4.55 10.73
 -1 -46 -8 0.31 3.9
 1 -46 8 8.91 10.25
 -1 -46 -8 6.14 5.44
 1 -46 8 5.51 10.83
 1 -46 9 -13.87 10.55
 1 -46 9 6.1 11.63
 1 -46 10 -5.97 10.62
 1 -46 10 -11.33 11.76
 1 -46 11 15.25 10.98
 1 -46 11 0.43 12.06
 1 -46 12 -5.45 11.04
 1 -46 12 17.31 12.34
 1 -46 13 -0.39 10.94
 1 -46 13 9.56 12.34
 1 -46 14 10.05 10.88
 1 -46 14 8.38 12.79
 -1 -45 17 6.58 10.73
 -1 -45 16 16.22 11
 -1 -45 15 -3.79 10.83
 -1 -45 15 27.91 10.31
 -1 -45 12 17.92 11.64
 -1 -45 12 49.49 11.38
 -1 -45 11 1.37 9.84
 -1 -45 11 6.52 9.07
 -1 -45 10 -5.33 9.42
 -1 -45 10 -0.95 8.95
 -1 -45 9 7.05 9.06
 -1 -45 9 -5.18 8.57
 -1 -45 8 27.04 9.92
 -1 -45 8 23.51 9.61
 1 -45 -7 14.78 3.4
 1 -45 -7 15.48 3.48
 -1 -45 6 44.39 11.33
 1 -45 -6 40.73 8.22
 -1 -45 6 73.22 11.06
 1 -45 -6 42.04 8.61
 -1 -45 5 45.01 12.88
 1 -45 -5 60.85 10.85
 -1 -45 5 67.22 12.51
 1 -45 -5 61.89 11.39
 -1 -45 4 20.14 9.03
 1 -45 -4 26.95 7.7
 1 -45 -4 32.37 6.48
 -1 -45 4 30.04 8.25
 1 -45 -3 3.93 4.44
 -1 -45 3 1.86 7.29
 1 -45 -3 -2.78 6.34
 -1 -45 3 14.27 6.13
 1 -45 -2 17.36 6.07
 -1 -45 2 9.32 7.73
 1 -45 -2 33.44 7.7
 -1 -45 2 13.48 6.37
 1 -45 -1 49.35 11.36
 -1 -45 1 40.88 10.39
 -1 -45 1 44.69 11.24
 -1 -45 0 74.5 14.71
 1 -45 0 71.44 15.55
 -1 -45 0 66.25 15.4
 1 -45 1 96.82 14.63
 -1 -45 -1 71.15 13.04
 1 -45 1 50.59 14.01
 -1 -45 -1 65.68 13.69
 1 -45 2 61.04 11.12
 -1 -45 -2 38.16 8.96
 1 -45 2 41.88 10.88
 -1 -45 -2 41.91 10.04
 1 -45 3 19.1 8.47
 -1 -45 -3 11.47 4.99
 -1 -45 -3 10.24 6.66
 1 -45 3 -1.15 8.27
 -1 -45 -4 -3.44 4.58
 1 -45 4 9.39 8.62
 -1 -45 -4 1.37 6.25
 1 -45 5 2.4 9.91
 -1 -45 -5 2.6 4.34
 1 -45 5 4.76 9.13
 -1 -45 -5 12.18 6.27
 1 -45 6 36.31 10.87
 -1 -45 -6 12.42 5.17
 1 -45 6 24.08 10.05
 -1 -45 -6 21.55 6.81
 -1 -45 -7 36.23 9.47
 1 -45 7 32.05 12.54
 -1 -45 -7 46.95 8.62
 -1 -45 -8 27.02 7.1
 1 -45 8 17.55 11.3
 -1 -45 -8 26.45 6.13
 -1 -45 -9 2.79 3.64
 -1 -45 -9 10.31 4.89
 1 -45 9 12.23 10.47
 1 -45 9 19.96 11.87
 1 -45 10 -4.79 10.82
 1 -45 10 15.98 11.57
 1 -45 11 1.13 10.66
 1 -45 11 5.2 12.28
 1 -45 12 9.98 11.07
 1 -45 12 24.49 12.68
 1 -45 13 6.65 11.2
 1 -45 13 17.82 12.79
 1 -45 16 27.5 14.16
 -1 -44 17 10.71 11.05
 -1 -44 16 3.73 10.31
 -1 -44 15 4.14 10.44
 -1 -44 15 4.35 10.24
 -1 -44 14 -7.07 10.52
 -1 -44 14 11.29 10.02
 -1 -44 11 -4.36 9.49
 -1 -44 11 5.14 8.99
 -1 -44 10 -0.32 8.94
 -1 -44 10 -0.93 8.65
 -1 -44 9 0.31 8.62
 -1 -44 9 6.55 8.23
 -1 -44 8 -6.59 8.66
 -1 -44 8 0.29 8.16
 -1 -44 7 8.4 8.42
 -1 -44 7 5.66 7.54
 1 -44 -7 0.84 1.79
 1 -44 -7 2.71 1.92
 -1 -44 6 -9.01 7.42
 -1 -44 6 -3.51 6.98
 1 -44 -6 0.4 2.9
 1 -44 -6 8.12 3.65
 -1 -44 5 -2.78 7.39
 -1 -44 5 2.82 6.75
 1 -44 -5 -1.73 3.48
 1 -44 -5 4.07 4.56
 -1 -44 4 0.8 7.19
 1 -44 -4 -3.77 5.4
 1 -44 -4 -0.92 3.92
 1 -44 -3 -0.15 4.26
 -1 -44 3 9.73 7.08
 1 -44 -3 1.15 5.96
 -1 -44 3 -0.23 5.72
 1 -44 -2 -7.59 5.43
 -1 -44 2 1.27 6.81
 -1 -44 2 -2.81 5.23
 1 -44 -2 2.38 6.43
 1 -44 -1 0.4 10.53
 1 -44 -1 3.91 6.7
 -1 -44 1 9.45 5.27
 1 -44 0 -1.17 7.3
 -1 -44 0 -5.38 6.48
 1 -44 0 -0.96 6.79
 -1 -44 0 3.22 4.85
 1 -44 1 3.4 7.33
 -1 -44 -1 -4.23 6.22
 1 -44 1 4.51 7.09
 -1 -44 -1 0.78 5.04
 1 -44 2 -2.32 7.2
 -1 -44 -2 2.1 5.98
 1 -44 2 1.87 7.26
 -1 -44 -2 1.1 4.71
 1 -44 3 -0.3 7.63
 -1 -44 -3 -1.52 4.47
 1 -44 3 3.11 7.66
 -1 -44 -3 -3.77 5.84
 1 -44 4 3.22 8.29
 -1 -44 -4 5.25 4.3
 1 -44 4 -1.2 8.17
 -1 -44 -4 -1.32 5.86
 1 -44 5 -3.76 8.99
 -1 -44 -5 3.78 3.94
 1 -44 5 -5.95 8.53
 -1 -44 -5 -4.91 5.6
 1 -44 6 -6.11 10.03
 -1 -44 -6 0.51 3.94
 1 -44 6 -3.25 9.15
 -1 -44 -6 -0.65 5.44
 1 -44 7 -2.26 10.44
 -1 -44 -7 0.86 5.37
 1 -44 7 14.76 9.47
 -1 -44 -7 2.78 3.81
 1 -44 8 -5.48 11.04
 -1 -44 -8 2.04 4.89
 1 -44 8 -3.45 9.96
 -1 -44 -8 -0.3 3.54
 -1 -44 -9 7.74 4.61
 -1 -44 -9 3.77 3.53
 1 -44 9 -1.77 10.35
 1 -44 9 6.19 11.67
 1 -44 10 -6.89 10.39
 1 -44 10 -7.67 12.31
 1 -44 11 -6.31 10.95
 1 -44 11 14.49 12.74
 1 -44 12 5.31 10.66
 1 -44 12 2.26 12.9
 1 -44 15 -6.79 11.05
 1 -44 15 -4.27 13.13
 1 -44 16 3.38 13.65
 -1 -43 17 30.61 11.88
 -1 -43 16 -17.33 11.12
 -1 -43 16 34.59 10.74
 -1 -43 15 3.36 10.66
 -1 -43 15 5.74 9.91
 -1 -43 14 14.71 11.91
 -1 -43 14 43.18 11.25
 -1 -43 13 3.52 10.37
 -1 -43 13 30.1 10.24
 -1 -43 10 7.85 8.98
 -1 -43 10 3.06 8.42
 -1 -43 9 13.66 8.81
 -1 -43 9 14.13 8.17
 -1 -43 8 27.16 11.19
 -1 -43 8 64.67 11.07
 1 -43 -7 23.7 4.55
 1 -43 -7 23.33 4.61
 -1 -43 6 96.93 13.65
 1 -43 -6 66 11.92
 1 -43 -6 62.43 11.71
 -1 -43 6 65.02 13.86
 -1 -43 5 45.54 11.97
 1 -43 -5 47.51 10
 -1 -43 5 82.47 11.9
 1 -43 -5 59.8 10.53
 -1 -43 4 24.15 8.97
 1 -43 -4 27.76 7.6
 1 -43 -4 37.21 6.84
 -1 -43 4 35.55 8.3
 1 -43 -3 7.15 4.35
 -1 -43 3 4.37 6.79
 1 -43 -3 2.79 5.85
 -1 -43 3 8.8 5.63
 1 -43 -2 12.3 6.47
 -1 -43 2 8.63 7.18
 1 -43 -2 21.64 7.07
 -1 -43 2 21.82 6.09
 -1 -43 1 32.29 11.03
 1 -43 -1 48.72 11.21
 -1 -43 1 51.18 10.41
 -1 -43 0 54.1 14.2
 1 -43 0 72.87 14.56
 -1 -43 0 72.61 13.79
 1 -43 1 61.75 10.73
 -1 -43 -1 48.3 10.02
 1 -43 1 37.81 10.58
 -1 -43 -1 42.75 9.34
 1 -43 2 55.26 10.94
 -1 -43 -2 40.18 9.89
 -1 -43 -2 48.29 9.33
 1 -43 3 49.85 9.48
 -1 -43 -3 27.99 6.73
 1 -43 3 20.33 9.12
 -1 -43 -3 27.52 7.62
 1 -43 4 0.32 8.05
 -1 -43 -4 0.77 4.14
 1 -43 4 3.82 7.68
 -1 -43 -4 3.2 5.29
 1 -43 5 16.7 8.97
 -1 -43 -5 3.94 3.93
 1 -43 5 6.75 8.35
 -1 -43 -5 6.4 5.25
 1 -43 6 33.05 10.82
 -1 -43 -6 26.2 5.57
 1 -43 6 14.69 9.57
 -1 -43 -6 20.6 6.58
 1 -43 7 52.28 12.48
 -1 -43 -7 28.45 7.87
 1 -43 7 29.98 11.06
 -1 -43 -7 36.68 7.03
 1 -43 8 63.9 13.93
 -1 -43 -8 39.41 8.88
 1 -43 8 60.72 12.48
 -1 -43 -8 41.14 8.26
 -1 -43 -9 20.94 5.42
 1 -43 9 14.98 10.56
 -1 -43 -9 16.1 4.75
 1 -43 10 11.29 12.18
 1 -43 10 6.79 10.23
 -1 -43 -10 6.75 3.08
 -1 -43 -10 6.19 2.9
 1 -43 11 -0.9 12.57
 1 -43 11 -8.05 10.65
 1 -43 14 22.61 13.57
 1 -43 14 19.45 11.57
 1 -43 15 44.06 13.76
 1 -43 15 3.57 11.67
 1 -43 16 49.1 16
 1 -43 17 -2.93 13.49
 -1 -42 18 10.41 10.74
 -1 -42 17 10.89 10.37
 -1 -42 16 19 10.54
 -1 -42 16 5.62 10.97
 -1 -42 15 14.51 10.03
 -1 -42 15 6.29 10.55
 -1 -42 14 11.33 10.02
 -1 -42 14 -1.45 10.57
 -1 -42 13 -11 9.46
 -1 -42 13 10.65 9.87
 -1 -42 12 17.77 9.51
 -1 -42 12 4.32 9.61
 -1 -42 9 20.57 8.54
 -1 -42 9 9.47 8.13
 -1 -42 8 -2.21 7.07
 -1 -42 8 7.73 7.67
 -1 -42 7 4.34 6.93
 -1 -42 7 1.7 7.47
 -1 -42 6 1.1 7.21
 -1 -42 6 9.61 6.59
 1 -42 -6 2.82 2.76
 1 -42 -6 2.04 3.31
 -1 -42 5 19.3 7.66
 1 -42 -5 15.77 4.45
 -1 -42 5 15.54 6.98
 1 -42 -5 19.27 5.23
 -1 -42 4 33.5 9.18
 1 -42 -4 32.28 7.96
 -1 -42 4 43.38 8.66
 1 -42 -4 34.81 7.13
 1 -42 -3 27.27 6.43
 -1 -42 3 18.88 7.99
 1 -42 -3 33.88 7.43
 -1 -42 3 26.51 7.32
 -1 -42 2 17.81 8.53
 1 -42 -2 34.65 8.62
 -1 -42 2 34.13 7.8
 1 -42 -1 23.07 7.41
 -1 -42 1 12.5 6.89
 1 -42 -1 23.84 7.17
 -1 -42 1 20.09 6.04
 1 -42 0 4.71 6.35
 -1 -42 0 2.79 5.8
 1 -42 0 0.91 6.52
 -1 -42 0 0.76 4.64
 1 -42 1 1.04 6.66
 -1 -42 -1 3.46 5.57
 1 -42 1 2.16 6.66
 -1 -42 -1 3.13 4.55
 1 -42 2 0.28 7.02
 -1 -42 -2 6.61 5.64
 1 -42 2 11.31 7.11
 -1 -42 -2 6.53 4.65
 1 -42 3 33.05 8.44
 -1 -42 -3 22.76 5.53
 1 -42 3 11.8 8.02
 -1 -42 -3 15.59 6.4
 1 -42 4 12.76 8.31
 -1 -42 -4 7.18 4.32
 -1 -42 -4 6.53 5.39
 1 -42 4 7.53 7.93
 -1 -42 -5 17.93 4.58
 1 -42 5 20.54 8.58
 -1 -42 -5 8.13 5.52
 1 -42 6 19.19 9.79
 -1 -42 -6 6.3 3.8
 1 -42 6 15.04 8.37
 -1 -42 -6 4.06 4.88
 1 -42 7 5.52 10.5
 -1 -42 -7 1.31 4.55
 1 -42 7 -7.77 8.68
 -1 -42 -7 4.07 3.5
 1 -42 8 4.92 10.53
 -1 -42 -8 -6.2 4.39
 1 -42 8 -0.33 9
 -1 -42 -8 0.28 3.31
 -1 -42 -9 2.72 4.21
 1 -42 9 13.49 11.97
 -1 -42 -9 7.34 3.54
 1 -42 9 11.97 9.4
 -1 -42 -10 1.59 2.99
 1 -42 10 3.96 12.15
 1 -42 10 9.48 10.17
 -1 -42 -10 -1.31 2.86
 1 -42 13 1.88 13.41
 1 -42 13 -11.69 11.26
 1 -42 14 -2.84 12.95
 1 -42 14 -5.39 10.83
 1 -42 15 12.63 13.75
 1 -42 15 3.92 11.1
 1 -42 16 9.3 13.89
 1 -42 16 1.19 9.48
 1 -42 17 21.62 14.44
 -1 -41 18 -7.66 10.64
 -1 -41 17 -18.64 10.77
 -1 -41 16 11.24 10.3
 -1 -41 16 -9.31 10.55
 -1 -41 15 9.48 10.04
 -1 -41 15 4.76 10.22
 -1 -41 14 12.59 9.99
 -1 -41 14 4.59 10.26
 -1 -41 13 16.42 9.49
 -1 -41 13 -4.03 9.78
 -1 -41 12 16.23 8.97
 -1 -41 12 -4.87 9.09
 -1 -41 11 5.84 8.26
 -1 -41 11 -0.93 8.38
 -1 -41 8 19.6 7.69
 -1 -41 8 17.25 7.85
 -1 -41 7 50 10.39
 -1 -41 7 37.51 10.38
 -1 -41 6 98.73 13.87
 1 -41 -6 65.17 12.29
 1 -41 -6 69.47 12.14
 -1 -41 6 63.37 13.97
 -1 -41 5 45.16 11.7
 1 -41 -5 53.23 10.29
 1 -41 -5 54.13 9.93
 -1 -41 5 70.19 11.37
 1 -41 -4 3 3.62
 -1 -41 4 3.77 6.53
 1 -41 -4 2.23 4.88
 -1 -41 4 -1.84 5.73
 1 -41 -3 -4.23 4.6
 -1 -41 3 2.14 6.27
 1 -41 -3 6.28 5.54
 -1 -41 3 6.69 5.5
 1 -41 -2 32.12 8.08
 -1 -41 2 9.11 6.52
 1 -41 -2 20.75 6.78
 -1 -41 2 9.47 5.66
 1 -41 -1 57.24 10.26
 -1 -41 1 42.74 10.13
 1 -41 -1 46.99 10.31
 -1 -41 1 45.82 9.67
 1 -41 0 76.18 12.12
 -1 -41 0 47.11 11.74
 1 -41 0 43.93 12.08
 -1 -41 0 68.08 11.26
 1 -41 1 59.08 10.25
 -1 -41 -1 37.42 9.63
 1 -41 1 45.45 10.26
 -1 -41 -1 41.97 8.9
 1 -41 2 11.27 7.67
 -1 -41 -2 14.63 6.39
 1 -41 2 19.66 7.71
 -1 -41 -2 19.31 5.31
 1 -41 3 36.56 8.56
 -1 -41 -3 17.3 5.24
 1 -41 3 18.52 7.92
 -1 -41 -3 10.65 6.28
 1 -41 4 -2.31 8.23
 -1 -41 -4 -1.89 3.96
 1 -41 4 7.37 7.56
 -1 -41 -4 2.27 5.2
 1 -41 5 9.6 9.1
 -1 -41 -5 3.07 3.62
 1 -41 5 8.6 7.5
 -1 -41 -5 4.85 4.97
 1 -41 6 15.64 9.97
 -1 -41 -6 12.49 4.13
 1 -41 6 10.15 8.57
 -1 -41 -6 7.85 5.2
 1 -41 7 39.81 11.76
 -1 -41 -7 23.23 6.41
 1 -41 7 27.27 9.5
 -1 -41 -7 26.99 5.77
 1 -41 8 16.06 11.33
 -1 -41 -8 21.39 4.89
 1 -41 8 19.29 9.06
 -1 -41 -8 10.16 4.06
 -1 -41 -9 22.7 5.31
 1 -41 9 43.85 12.21
 1 -41 9 28.94 10
 -1 -41 -9 17.82 4.87
 -1 -41 -10 4.06 3.14
 -1 -41 -10 6.08 3.36
 1 -41 13 6.33 11.07
 1 -41 13 -5.35 13.89
 1 -41 14 8.75 10.93
 1 -41 14 -5.86 13.99
 1 -41 15 1.17 11.16
 1 -41 15 0.49 13.81
 1 -41 16 17.4 12.12
 1 -41 16 36.97 14.43
 1 -41 17 11.91 14.39
 1 -41 18 -10.46 13.9
 -1 -40 19 2.36 11
 -1 -40 18 14.56 10.75
 -1 -40 17 13 10.78
 -1 -40 17 22.75 10.92
 -1 -40 16 -8.09 10.66
 -1 -40 16 27.9 10.55
 -1 -40 15 -1.44 10.59
 -1 -40 15 16.71 10.14
 -1 -40 14 6.55 9.87
 -1 -40 14 13.15 9.83
 -1 -40 13 -1.65 9.59
 -1 -40 13 -2.6 9
 -1 -40 12 3.81 8.96
 -1 -40 12 12.53 8.66
 -1 -40 11 32.38 9.41
 -1 -40 11 22.49 9.35
 -1 -40 10 61.92 13.32
 -1 -40 7 20.36 7.23
 -1 -40 7 13.97 7.61
 1 -40 -6 -0.15 3.04
 1 -40 -6 0.66 2.51
 -1 -40 6 -2 6.24
 -1 -40 6 -7.17 6.73
 1 -40 -5 4.5 4.2
 1 -40 -5 6.01 3.38
 -1 -40 5 7.84 6.13
 -1 -40 5 -0.25 6.6
 1 -40 -4 62.27 11.91
 -1 -40 4 51.41 12.69
 1 -40 -4 71.86 11.48
 -1 -40 4 59.91 12.35
 -1 -40 3 84.23 21.73
 -1 -40 3 119.59 21.69
 1 -40 -3 112.9 21.59
 1 -40 -2 196.04 24.34
 -1 -40 2 109.14 23.91
 -1 -40 2 129.87 23.7
 1 -40 -2 131.11 23.93
 1 -40 -1 80.25 12.33
 -1 -40 1 47.03 12.23
 1 -40 -1 61.15 12.32
 -1 -40 1 63.37 11.86
 1 -40 0 54.06 9.82
 -1 -40 0 42.99 9.78
 1 -40 0 31.76 9.93
 -1 -40 0 48.01 9
 1 -40 1 2.01 6.4
 -1 -40 -1 -0.81 5.67
 1 -40 1 3.9 6.65
 -1 -40 -1 2.75 4.52
 1 -40 2 13.65 7.41
 -1 -40 -2 10.16 5.84
 1 -40 2 5.66 7.01
 -1 -40 -2 3.56 4.4
 -1 -40 -3 48.7 9.74
 -1 -40 -3 41.63 10.4
 1 -40 4 96.61 14.69
 -1 -40 -4 64.03 12.06
 1 -40 4 63.78 13.74
 -1 -40 -4 60.69 12.63
 1 -40 5 68.38 14.51
 -1 -40 -5 66.17 11.15
 1 -40 5 50.27 13.21
 -1 -40 -5 57.81 11.77
 1 -40 6 42.81 12.25
 -1 -40 -6 32.11 8.37
 1 -40 6 32.5 10.56
 -1 -40 -6 46.5 7.73
 1 -40 7 12.85 10.3
 -1 -40 -7 4.88 4.73
 1 -40 7 13.08 8.11
 -1 -40 -7 9.06 3.6
 1 -40 8 3.02 10.72
 1 -40 8 8.36 8.31
 -1 -40 -8 2.09 3.15
 -1 -40 -8 0.23 4.16
 -1 -40 -9 5.55 3.4
 -1 -40 -9 7.68 3.89
 -1 -40 -10 10.91 3.68
 -1 -40 -10 11.62 3.63
 1 -40 12 4.66 10.98
 1 -40 12 40.23 14.26
 1 -40 13 -0.37 10.96
 1 -40 13 27.53 14.22
 1 -40 14 0.38 10.93
 1 -40 14 6.93 14.07
 1 -40 15 11.14 10.87
 1 -40 15 -5.46 13.69
 1 -40 16 -16.82 11.53
 1 -40 16 -3.97 13.98
 1 -40 17 24.01 14.66
 1 -40 18 16.61 14.6
 -1 -39 19 -5.85 10.78
 -1 -39 18 3.81 10.44
 -1 -39 17 1.48 10.74
 -1 -39 17 5.19 10.65
 -1 -39 16 12.38 10.6
 -1 -39 16 -7.91 10.13
 -1 -39 15 0.7 10.41
 -1 -39 15 6.26 10.2
 -1 -39 14 6.4 9.83
 -1 -39 14 -8.08 9.69
 -1 -39 13 -5.82 9.39
 -1 -39 13 -8.38 8.84
 -1 -39 12 -5.26 8.44
 -1 -39 12 -8.06 8.36
 -1 -39 11 13.99 7.72
 -1 -39 11 6.83 8
 -1 -39 10 2.58 7.22
 -1 -39 10 1.15 7.22
 -1 -39 7 8.54 6.48
 -1 -39 7 12.89 6.93
 -1 -39 6 3.61 6.78
 1 -39 -6 10.76 3.11
 1 -39 -6 12.63 3.56
 -1 -39 5 17.77 7.65
 1 -39 -5 28.24 6
 1 -39 -5 25.64 5.43
 -1 -39 5 30.89 7.66
 1 -39 -4 9.85 4.15
 -1 -39 4 8.42 6.53
 -1 -39 4 13.6 6.02
 1 -39 -4 12.82 5.14
 1 -39 -3 8.16 8.07
 1 -39 -3 9.46 5.44
 -1 -39 3 -2.88 5.3
 1 -39 -2 1.8 5.78
 -1 -39 2 3.26 5.86
 1 -39 -2 -0.19 5.7
 -1 -39 2 0.77 5.05
 1 -39 -1 12.47 5.92
 -1 -39 1 7.68 6.37
 1 -39 -1 20.97 6.35
 -1 -39 1 9.59 5.3
 1 -39 0 39.12 8.05
 -1 -39 0 22.94 7.75
 1 -39 0 28.82 8.02
 -1 -39 0 28.89 6.77
 1 -39 1 23.21 7.21
 -1 -39 -1 6.4 6.42
 1 -39 1 21 7.12
 -1 -39 -1 19.92 5.41
 1 -39 2 3.39 7.33
 -1 -39 -2 0.56 5.55
 1 -39 2 2.9 6.79
 -1 -39 -2 6.43 4.18
 1 -39 3 12.56 8.79
 -1 -39 -3 6.39 4.21
 1 -39 3 15.81 7.23
 -1 -39 -3 7.35 5.41
 1 -39 4 10.05 8.97
 -1 -39 -4 2.05 3.75
 1 -39 4 -2.18 7.33
 -1 -39 -4 2.81 5.13
 1 -39 5 -4.18 9.82
 -1 -39 -5 1.32 3.44
 -1 -39 -5 7.71 4.79
 1 -39 5 -2.85 7.43
 -1 -39 -6 4.21 3.39
 1 -39 6 4.43 7.5
 -1 -39 -6 -0.14 4.57
 1 -39 7 20.43 11.06
 -1 -39 -7 11.45 4.71
 1 -39 7 5.81 8.18
 -1 -39 -7 9.33 3.67
 1 -39 8 7.98 11.11
 1 -39 8 -8.54 8.21
 -1 -39 -8 5.55 3.06
 -1 -39 -8 1.22 3.97
 -1 -39 -9 4.48 3.04
 -1 -39 -9 1.3 3.61
 -1 -39 -10 -3.6 3.11
 -1 -39 -10 -1.61 3.31
 1 -39 11 -13.79 9.74
 1 -39 11 14.99 13.32
 1 -39 12 7.07 9.96
 1 -39 12 8.98 14.12
 1 -39 13 -15.93 10.57
 1 -39 13 9.57 14.04
 1 -39 14 13.37 10.96
 1 -39 14 -0.51 14.68
 1 -39 15 1.9 11.46
 1 -39 15 36.47 15.18
 1 -39 16 20.51 11.61
 1 -39 16 8.26 15.01
 1 -39 17 3.02 14
 1 -39 18 12.69 14.49
 -1 -38 19 25.99 11.85
 -1 -38 18 20.76 11.07
 -1 -38 17 22.43 12.09
 -1 -38 17 45.03 12.1
 -1 -38 16 5.41 11.3
 -1 -38 16 37.38 11.11
 -1 -38 15 24.79 11.49
 -1 -38 15 37.6 11.23
 -1 -38 14 10.56 9.41
 -1 -38 14 -3.34 9.44
 -1 -38 13 -0.63 8.61
 -1 -38 13 -1.61 8.68
 -1 -38 12 59.19 10.51
 -1 -38 12 16.02 10.22
 -1 -38 11 102.7 15.76
 -1 -38 11 58.08 15.6
 -1 -38 10 105.89 16.85
 -1 -38 10 70.69 16.84
 -1 -38 9 102.06 15.39
 -1 -38 9 57.28 15.2
 1 -38 -6 9.58 3.12
 1 -38 -6 2.29 2.54
 -1 -38 6 1.67 6.06
 -1 -38 6 1.25 6.53
 1 -38 -5 38.03 7.8
 -1 -38 5 33 9.41
 1 -38 -5 43.05 7.42
 -1 -38 5 39.23 9.15
 -1 -38 4 63.24 16.74
 1 -38 -4 90.08 16.24
 -1 -38 4 96.18 16.66
 1 -38 -4 104.89 16.05
 -1 -38 3 95.53 20.49
 1 -38 -3 171.23 20.84
 -1 -38 3 101.47 20.26
 1 -38 -3 111.74 20.26
 1 -38 -2 90.64 14.02
 -1 -38 2 61.64 14.27
 1 -38 -2 68.68 14.16
 -1 -38 2 79.1 13.86
 1 -38 -1 40.65 8.94
 -1 -38 1 33.67 9.22
 1 -38 -1 46.18 9.07
 -1 -38 1 40.57 8.42
 1 -38 0 65.21 10.09
 -1 -38 0 37.95 9.79
 1 -38 0 46.02 9.9
 -1 -38 0 40.47 8.97
 1 -38 1 4.37 6.65
 -1 -38 -1 4.39 5.63
 1 -38 1 0.87 6.07
 -1 -38 -1 0.16 4.25
 1 -38 2 64.31 11.38
 -1 -38 -2 44.01 9.47
 1 -38 2 43.17 10.22
 -1 -38 -2 41.06 8.83
 1 -38 3 152.69 22.44
 -1 -38 -3 116.74 20.62
 1 -38 3 124.88 21.57
 -1 -38 -3 107.8 20.93
 1 -38 4 233.8 30.12
 -1 -38 -4 157.1 28.17
 1 -38 4 157.62 29.03
 -1 -38 -4 162.29 28.51
 -1 -38 -5 79.11 14.73
 1 -38 5 90.46 16.42
 -1 -38 -5 78.63 15.23
 -1 -38 -6 55.05 12.33
 1 -38 6 76.48 14.09
 -1 -38 -6 64.74 11.84
 1 -38 7 27.07 11.7
 1 -38 7 10.52 7.99
 -1 -38 -7 10.25 3.9
 -1 -38 -7 11.77 4.83
 -1 -38 -8 2.57 3.18
 -1 -38 -8 4.58 4.1
 -1 -38 -9 5.81 3.13
 -1 -38 -9 3.78 3.79
 -1 -38 -10 18.99 4.69
 -1 -38 -10 15.84 4.56
 1 -38 10 24.46 9.24
 -1 -38 -11 32.76 6.38
 -1 -38 -11 34.25 6.45
 1 -38 11 52.68 11.39
 1 -38 12 94.16 15.98
 1 -38 12 15.35 11.77
 1 -38 13 39.15 14.99
 1 -38 13 17.16 10.84
 1 -38 14 16.41 14.47
 1 -38 14 -3.3 10.74
 1 -38 15 21.18 15.23
 1 -38 15 12.77 11.33
 1 -38 16 0.52 14.86
 1 -38 16 -11.51 11.11
 1 -38 17 31.45 15.35
 1 -38 17 0.39 10.92
 1 -38 18 40.41 16
 1 -38 19 28.32 15.26
 -1 -37 20 -17.88 11.63
 -1 -37 19 13.16 11
 -1 -37 18 -16.94 10.91
 -1 -37 18 7.36 10.65
 -1 -37 17 4.75 10.43
 -1 -37 17 -1.45 10.89
 -1 -37 16 10.99 10.27
 -1 -37 16 -1.78 10.19
 -1 -37 15 -12.7 9.52
 -1 -37 15 3.03 9.98
 -1 -37 14 -11.21 8.82
 -1 -37 14 10.07 9.17
 -1 -37 13 0.32 8.54
 -1 -37 13 0.62 8.33
 -1 -37 12 4.17 7.68
 -1 -37 12 10.09 7.9
 -1 -37 11 -1.14 7.16
 -1 -37 11 -7.54 7
 -1 -37 10 -3.38 6.98
 -1 -37 10 5.55 6.86
 -1 -37 9 -1.09 6.72
 -1 -37 9 -7.2 6.78
 -1 -37 8 8.16 6.49
 -1 -37 8 -4 6.85
 1 -37 -6 1.15 2.32
 1 -37 -6 3.92 2.82
 -1 -37 5 39.41 9.75
 1 -37 -5 48.12 8.41
 -1 -37 5 40.56 9.54
 1 -37 -5 43.66 8.04
 1 -37 -4 8.35 4.53
 -1 -37 4 5.38 6.07
 1 -37 -4 12.36 4.66
 -1 -37 4 5.46 5.3
 1 -37 -3 5.83 5.28
 -1 -37 3 5.96 5.82
 1 -37 -3 4.71 5.03
 -1 -37 3 -0.79 5.08
 1 -37 -2 15.2 5.46
 -1 -37 2 14.63 6.33
 1 -37 -2 13.23 5.9
 -1 -37 2 5.51 5.2
 1 -37 -1 33.83 7.71
 -1 -37 1 27.82 7.79
 1 -37 -1 27.26 7.71
 -1 -37 1 31.67 6.98
 1 -37 0 6.38 6.02
 -1 -37 0 6.07 5.48
 1 -37 0 5.28 5.89
 -1 -37 0 1.31 4.25
 1 -37 1 4.32 6.93
 -1 -37 -1 0.94 5.32
 1 -37 1 -6.38 6.07
 -1 -37 -1 3.28 3.96
 1 -37 2 14.43 8.75
 -1 -37 -2 18.99 6.3
 1 -37 2 9.74 7.1
 -1 -37 -2 22.56 5.18
 1 -37 3 22.39 9.47
 -1 -37 -3 11.46 4.46
 1 -37 3 18.63 7.28
 -1 -37 -3 11.49 5.74
 1 -37 4 16.19 9.83
 -1 -37 -4 3.59 3.8
 -1 -37 -4 10.85 5.35
 1 -37 5 0.41 10.88
 -1 -37 -5 -5.39 3.39
 1 -37 5 3.54 7.16
 -1 -37 -5 1.84 4.99
 1 -37 6 8.81 7.49
 -1 -37 -6 6.94 3.57
 -1 -37 -6 3.11 4.83
 -1 -37 -7 29.7 7.15
 -1 -37 -7 33.71 6.41
 -1 -37 -8 24.22 5.36
 -1 -37 -8 16.39 4.6
 -1 -37 -9 9.02 4.07
 -1 -37 -9 8.51 3.37
 1 -37 9 6.94 8.32
 -1 -37 -10 4.42 3.33
 1 -37 10 -0.51 12.94
 -1 -37 -10 0.97 3.14
 1 -37 10 -2.6 8.01
 1 -37 11 7.88 13.23
 -1 -37 -11 0.12 2.69
 -1 -37 -11 -1.85 2.61
 1 -37 11 -2.68 8.47
 1 -37 12 2.63 13.43
 1 -37 12 -1.03 9.02
 1 -37 13 7.92 14.44
 1 -37 13 -1.77 9.85
 1 -37 14 23.26 14.72
 1 -37 14 2.17 10.31
 1 -37 15 3.73 15.4
 1 -37 15 -3.71 10.86
 1 -37 16 23.64 14.96
 1 -37 16 -10.25 11.05
 1 -37 17 -13.26 14.78
 1 -37 17 5.42 11.22
 1 -37 18 -9.58 14.81
 1 -37 19 -3.12 14.28
 -1 -36 20 -8.28 11.07
 -1 -36 19 13.19 11.28
 -1 -36 18 25.27 11.04
 -1 -36 18 9.46 10.87
 -1 -36 17 19.77 11
 -1 -36 17 11.89 10.77
 -1 -36 16 49.32 12.15
 -1 -36 16 25.41 12.29
 -1 -36 15 32.28 10.86
 -1 -36 15 21.26 10.68
 -1 -36 14 -9.51 8.97
 -1 -36 14 -3.5 8.67
 -1 -36 13 9.8 8.36
 -1 -36 13 12.68 8.3
 -1 -36 12 15.13 8.79
 -1 -36 12 42.95 9.2
 -1 -36 11 40.41 11.86
 -1 -36 11 72.82 12.29
 -1 -36 10 99.2 14.78
 -1 -36 10 51.5 14.55
 -1 -36 9 101.05 15.26
 -1 -36 9 56.68 15.14
 -1 -36 8 47.36 12.56
 -1 -36 8 75.54 12.53
 -1 -36 7 3.43 6.44
 -1 -36 7 15.03 6.26
 1 -36 -6 4.02 2.76
 1 -36 -6 -2.24 2.23
 1 -36 -5 49.7 9.99
 1 -36 -5 58.86 9.77
 -1 -36 4 143.55 36.27
 1 -36 -4 186.32 36.03
 -1 -36 4 205.88 36.31
 1 -36 -3 223.12 30.6
 -1 -36 3 145.21 30.79
 1 -36 -3 173.87 30.55
 -1 -36 3 165.43 30.6
 1 -36 -2 214.43 30.96
 -1 -36 2 137.4 31.05
 1 -36 -2 179.95 31.01
 -1 -36 2 185.48 30.9
 1 -36 -1 54.59 9.76
 -1 -36 1 33.77 9.6
 1 -36 -1 55.15 9.59
 -1 -36 1 41.96 9.05
 1 -36 0 10.69 6.41
 -1 -36 0 6.91 5.38
 1 -36 0 -0.38 5.52
 -1 -36 0 10.04 4.28
 1 -36 1 2.79 7.03
 -1 -36 -1 -1.67 5.18
 1 -36 1 0.21 5.83
 -1 -36 -1 -2.88 3.94
 1 -36 2 104.33 15.38
 -1 -36 -2 71.18 13
 1 -36 2 69.42 14.02
 -1 -36 -2 66.62 13.56
 1 -36 3 141.61 20.89
 -1 -36 -3 101.46 18.48
 1 -36 3 100.47 19.43
 -1 -36 -3 109.39 18.9
 1 -36 4 285.7 38.77
 -1 -36 -4 196.29 36.8
 1 -36 4 221.92 37.5
 -1 -36 -4 233.39 37.05
 1 -36 5 328.05 43.18
 -1 -36 -5 271.82 41.31
 -1 -36 -5 224.24 41.06
 1 -36 5 223.08 41.75
 -1 -36 -6 111.07 18.93
 -1 -36 -6 109.28 19.27
 -1 -36 -7 34.22 6.79
 -1 -36 -7 36.6 7.48
 1 -36 8 26.97 13.54
 -1 -36 -8 21.72 5.52
 1 -36 8 26.09 8.63
 -1 -36 -8 14.75 4.43
 -1 -36 -9 14.53 5.04
 1 -36 9 19.6 13.54
 -1 -36 -9 16.07 4.18
 1 -36 9 24.81 8.63
 -1 -36 -10 28.24 6.82
 -1 -36 -10 34.47 6.53
 1 -36 10 32 10.22
 -1 -36 -11 31.85 6.54
 1 -36 11 23.11 10.19
 -1 -36 -11 38.88 6.86
 1 -36 12 46.18 13.62
 1 -36 12 98.44 18.44
 1 -36 13 17.08 10.73
 1 -36 13 61.45 15.9
 1 -36 14 17.87 11.01
 1 -36 14 17.76 15.53
 1 -36 15 19.45 11.26
 1 -36 15 12.38 15.66
 1 -36 16 6.39 11.22
 1 -36 16 9.75 16.02
 1 -36 17 -19.94 11.02
 1 -36 17 19.23 15.27
 1 -36 18 -3.12 11.2
 1 -36 18 20.49 15.19
 1 -36 19 50.18 17.22
 -1 -35 20 22.55 11.75
 -1 -35 19 -0.36 10.49
 -1 -35 19 3.08 10.43
 -1 -35 18 1.45 10.32
 -1 -35 18 10.61 10.83
 -1 -35 17 -18.94 11.11
 -1 -35 17 3.68 10.15
 -1 -35 16 4.42 9.77
 -1 -35 16 -3.56 9.77
 -1 -35 15 -3.91 9.21
 -1 -35 15 18.59 9.68
 -1 -35 14 24.29 9.76
 -1 -35 14 41.63 10.41
 -1 -35 13 67.27 11.1
 -1 -35 13 21.41 10.65
 -1 -35 12 25.52 8.35
 -1 -35 12 17.12 7.89
 -1 -35 11 -1.71 7.08
 -1 -35 11 -6.12 6.95
 -1 -35 10 10.55 6.94
 -1 -35 10 -7.63 6.9
 -1 -35 9 29.28 8.06
 -1 -35 9 23.64 8.07
 -1 -35 8 68.19 10.5
 -1 -35 8 26.43 10.17
 -1 -35 7 42.6 8.94
 -1 -35 7 33.04 8.98
 -1 -35 6 97.58 15.64
 1 -35 -6 81.28 14.49
 1 -35 -6 86.86 14.56
 1 -35 -5 104.13 17.59
 1 -35 -5 101.44 17.71
 1 -35 -4 26.25 7.87
 1 -35 -4 63.18 8.67
 1 -35 -3 11.38 4.61
 -1 -35 3 10.23 6.18
 1 -35 -3 5.08 4.92
 -1 -35 3 10.01 5.11
 1 -35 -2 6.99 4.83
 -1 -35 2 3.45 5.46
 1 -35 -2 5.69 5.06
 -1 -35 2 0.7 4.47
 1 -35 -1 37.51 8
 -1 -35 1 32.6 7.81
 1 -35 -1 31.59 7.59
 -1 -35 1 30.37 6.97
 -1 -35 0 66.02 12.19
 1 -35 0 88.9 13.05
 1 -35 0 59.47 12.19
 -1 -35 0 56.34 11.58
 1 -35 1 36.63 9.43
 -1 -35 -1 30.13 7.49
 1 -35 1 26.19 7.72
 -1 -35 -1 30.55 6.55
 1 -35 2 54.2 11.62
 -1 -35 -2 44.57 8.9
 1 -35 2 51.8 9.73
 -1 -35 -2 34.76 8.09
 1 -35 3 63.01 14.11
 -1 -35 -3 53.56 10.95
 1 -35 3 60.78 11.86
 -1 -35 -3 56.52 10.37
 1 -35 4 -5.96 11.3
 1 -35 4 -1.25 6.43
 -1 -35 -4 3.12 3.47
 -1 -35 -4 -0.78 4.71
 -1 -35 -5 13.34 4.08
 -1 -35 -5 17.31 5.41
 -1 -35 -6 33.68 6.31
 -1 -35 -6 28.2 7.45
 -1 -35 -7 110.4 18.81
 -1 -35 -7 108.86 19.27
 1 -35 8 65.52 16.74
 -1 -35 -8 53.8 9.64
 -1 -35 -8 52.76 10.34
 1 -35 8 50.97 12.24
 -1 -35 -9 52.12 9.72
 1 -35 9 58.25 12.4
 1 -35 9 78.34 17.56
 -1 -35 -10 -0.23 3.2
 1 -35 10 17.64 8.18
 1 -35 10 -5.06 14.18
 1 -35 11 -10.72 8.38
 -1 -35 -11 1.83 2.97
 1 -35 11 11.26 13.79
 1 -35 12 0.33 8.68
 -1 -35 -12 0.4 2.51
 1 -35 13 13.43 9.14
 1 -35 13 14.68 14.97
 1 -35 14 2.47 9.8
 1 -35 14 37.26 15.96
 1 -35 15 5.07 10.82
 1 -35 15 37.81 16.42
 1 -35 16 20.45 11.94
 1 -35 16 56.47 17.16
 1 -35 17 5.7 11.27
 1 -35 17 24.25 16.03
 1 -35 18 13.54 11.57
 1 -35 18 17.92 15.19
 1 -35 19 10.74 15.05
 1 -35 20 16.1 15.31
 -1 -35 -21 1.64 2.42
 -1 -35 -21 0.49 3.02
 -1 -35 -22 5.46 2.9
 -1 -35 -22 4.1 3.84
 -1 -35 -23 4.28 2.99
 -1 -35 -23 4.43 4.79
 -1 -35 -24 2.22 3.11
 -1 -35 -24 -0.15 5.53
 -1 -35 -25 0.2 3.3
 -1 -35 -25 9.35 6.22
 -1 -34 21 16.93 11.71
 -1 -34 20 -2.79 11.34
 -1 -34 19 -0.39 10.86
 -1 -34 19 2.9 10.5
 -1 -34 18 16.45 10.89
 -1 -34 18 1.44 10.91
 -1 -34 17 4.08 10.57
 -1 -34 17 -4.94 9.99
 -1 -34 16 37.69 11.61
 -1 -34 16 26.88 11.11
 -1 -34 15 10.55 9.05
 -1 -34 15 17.97 9.25
 -1 -34 14 19.05 8.74
 -1 -34 14 -1.83 8.06
 -1 -34 13 -0.58 7.27
 -1 -34 13 6.55 7.56
 -1 -34 12 19.91 8.11
 -1 -34 12 23.99 8.43
 -1 -34 11 23.72 8.78
 -1 -34 11 42.03 9.25
 -1 -34 10 32.85 10.5
 -1 -34 10 59.18 10.63
 -1 -34 9 47.45 12.37
 -1 -34 9 75.01 12.44
 -1 -34 8 25.6 7.77
 -1 -34 7 6.25 5.74
 -1 -34 7 2.52 5.82
 -1 -34 6 10.2 5.9
 -1 -34 6 13.91 5.52
 1 -34 -6 5.03 2.28
 1 -34 -6 3.25 2.5
 1 -34 -5 11.85 4.19
 1 -34 -5 20.46 3.98
 1 -34 -4 112.75 15.68
 1 -34 -4 70.92 15.42
 1 -34 -3 47.02 7.6
 -1 -34 3 26.36 8.29
 1 -34 -3 30.41 7.69
 -1 -34 3 37.42 7.9
 1 -34 -2 76.37 11.66
 -1 -34 2 57.86 11.89
 1 -34 -2 51.84 11.65
 -1 -34 2 60.45 11.49
 1 -34 -1 15.71 6.23
 -1 -34 1 12.86 5.76
 1 -34 -1 13.23 5.47
 -1 -34 1 9.58 4.52
 1 -34 0 5.14 7.14
 -1 -34 0 -1.14 5.09
 1 -34 0 3.96 5.32
 -1 -34 0 -5.86 3.98
 1 -34 1 20.6 8.3
 -1 -34 -1 9.64 5.32
 1 -34 1 14.67 6.05
 -1 -34 -1 3.99 4.07
 1 -34 2 -0.73 9.51
 -1 -34 -2 4.91 4.91
 1 -34 2 6.69 5.88
 -1 -34 -2 2.82 3.48
 1 -34 3 114.13 18.72
 -1 -34 -3 88.23 15.85
 1 -34 3 87.61 16.37
 -1 -34 -3 85.44 15.4
 1 -34 4 85.75 15.52
 1 -34 4 49.27 11.58
 -1 -34 -4 49.69 9.94
 -1 -34 -4 63.51 10.71
 -1 -34 -5 71.67 12.88
 -1 -34 -5 78.12 13.56
 -1 -34 -6 21.92 4.69
 -1 -34 -6 17.01 6.26
 1 -34 7 18.39 8.22
 -1 -34 -7 20.7 4.64
 1 -34 7 26.17 13.91
 1 -34 8 -1.16 7.66
 -1 -34 -8 11.14 3.46
 1 -34 8 -2.85 14.45
 1 -34 9 24.07 14.98
 -1 -34 -9 13.66 3.93
 1 -34 9 7.49 8.13
 1 -34 10 26.22 14.71
 -1 -34 -10 8.45 3.65
 1 -34 10 9.31 8.04
 1 -34 11 21.77 8.91
 -1 -34 -11 17.33 4.44
 1 -34 11 25.01 15.32
 1 -34 12 22.77 9.62
 -1 -34 -12 25.5 5.43
 1 -34 13 20.83 15.74
 -1 -34 -13 12.85 3.24
 -1 -34 -13 14.54 3.7
 1 -34 13 11.22 9.19
 1 -34 14 13.83 15.78
 -1 -34 -14 3.54 2.71
 -1 -34 -14 9.91 2.43
 1 -34 14 -6.98 9.38
 1 -34 15 1.73 15.82
 -1 -34 -15 -1.89 2.5
 -1 -34 -15 0.63 1.99
 1 -34 15 -0.36 10.25
 1 -34 16 0.37 10.88
 1 -34 16 -0.56 15.4
 1 -34 17 3.38 10.98
 1 -34 17 11.72 15.7
 -1 -34 -18 -1.38 3.5
 1 -34 18 -14.57 11.13
 1 -34 18 1.65 15.7
 -1 -34 -19 0.63 4.34
 1 -34 19 19.88 15.38
 -1 -34 -20 9.12 6.14
 1 -34 20 54.02 16.15
 -1 -34 -21 -3.44 6.39
 -1 -34 -22 3.91 7.25
 -1 -34 -23 1.84 8.6
 -1 -34 -23 0.96 4.79
 -1 -34 -24 6.93 9.63
 -1 -34 -24 2.55 5.06
 -1 -34 -25 3.96 10.6
 -1 -34 -25 3.84 5.18
 -1 -34 -26 -2.04 11.77
 -1 -34 -26 1.48 5.14
 -1 -33 21 35.71 12.87
 -1 -33 20 48.55 14
 -1 -33 19 14.84 11.2
 -1 -33 19 10.76 10.72
 -1 -33 18 2.27 10.58
 -1 -33 18 7.5 10.8
 -1 -33 17 1.1 10.3
 -1 -33 17 -5.92 10.2
 -1 -33 16 30.18 10.51
 -1 -33 16 9.54 9.65
 -1 -33 15 62.4 12.62
 -1 -33 15 41.18 12.11
 -1 -33 14 92.87 12.99
 -1 -33 14 24.72 12.05
 -1 -33 13 49.64 16.12
 -1 -33 13 134.5 16.98
 -1 -33 12 85.08 13.15
 -1 -33 12 41.72 12.51
 -1 -33 11 13.71 7.67
 -1 -33 11 23.23 7.75
 -1 -33 10 -0.53 6.51
 -1 -33 10 -1.32 6.69
 -1 -33 9 59.56 10.68
 -1 -33 9 37.46 10.65
 -1 -33 8 87.79 14.49
 -1 -33 8 64.42 14.3
 -1 -33 7 110.75 16.26
 -1 -33 7 67.3 16.14
 -1 -33 6 178.65 33.81
 1 -33 -6 187.19 33.09
 -1 -33 6 235.4 33.8
 1 -33 -6 204.75 33.13
 -1 -33 5 101.82 22.96
 -1 -33 5 126.93 22.8
 1 -33 -5 154.84 22.26
 1 -33 -5 119.23 22.22
 1 -33 -4 71.09 14.43
 1 -33 -4 94.6 14.51
 1 -33 -3 5.74 4.42
 1 -33 -3 -5.25 4.12
 1 -33 -2 12.71 5.6
 -1 -33 2 16.98 6.01
 1 -33 -2 8.79 5.39
 -1 -33 2 11.13 4.88
 1 -33 -1 150.28 21.93
 -1 -33 1 117.86 21.43
 1 -33 -1 116.71 21.29
 -1 -33 1 116.8 21.1
 1 -33 0 462.55 67.02
 -1 -33 0 398.85 66.5
 1 -33 0 376.83 66.47
 -1 -33 0 380.55 66.32
 1 -33 1 483.22 72.37
 -1 -33 -1 418.59 71.59
 1 -33 1 440.02 71.69
 -1 -33 -1 405.94 71.42
 1 -33 2 128.34 22.4
 -1 -33 -2 113.61 20.12
 1 -33 2 125.28 20.45
 -1 -33 -2 108.73 19.74
 1 -33 3 209.16 33.29
 -1 -33 -3 193.14 31.19
 -1 -33 -3 167.91 30.82
 1 -33 3 195.66 31.47
 -1 -33 -4 16.69 6.18
 -1 -33 -4 17.41 4.38
 -1 -33 -5 17.62 6.21
 -1 -33 -5 19.65 4.44
 1 -33 6 116.94 20.41
 -1 -33 -6 111.16 19.09
 1 -33 6 102.81 24.38
 1 -33 7 194.3 28.99
 -1 -33 -7 158.28 27.78
 1 -33 7 163.51 31.98
 1 -33 8 211.19 31.87
 1 -33 8 146.93 28
 -1 -33 -8 158.31 26.87
 1 -33 9 97 20.77
 -1 -33 -9 111.72 19.21
 1 -33 10 50.04 16.45
 1 -33 10 26.55 9.21
 -1 -33 -10 26.93 5.81
 -1 -33 -11 6.64 3.3
 1 -33 11 10.73 8.05
 -1 -33 -11 5.59 2.96
 1 -33 12 10.09 8.23
 -1 -33 -12 6.21 3.26
 -1 -33 -12 2.01 2.68
 1 -33 13 24.98 15.32
 -1 -33 -13 17.12 4.09
 -1 -33 -13 23.74 4.76
 1 -33 13 15.1 9.02
 -1 -33 -14 44.07 7.75
 -1 -33 -14 37.71 7.44
 1 -33 14 40.02 11.81
 -1 -33 -15 38.94 6.99
 -1 -33 -15 31.77 6.86
 1 -33 15 29.75 11.45
 -1 -33 -16 28.99 6.49
 1 -33 16 36.05 12.16
 -1 -33 -16 27.77 6.56
 1 -33 17 1.12 10.89
 1 -33 17 27.31 16.39
 1 -33 18 -2.23 15.56
 -1 -33 -18 5.53 5.19
 -1 -33 -18 -0.26 5.5
 1 -33 18 -10.26 11.54
 -1 -33 -19 1.64 6.5
 1 -33 19 -5.79 11.28
 1 -33 19 12.86 16.17
 -1 -33 -20 12.13 7.52
 1 -33 20 -1.66 15.36
 -1 -33 -21 4.53 8.66
 -1 -33 -22 12.81 10.49
 -1 -33 -23 3.02 11.27
 -1 -33 -24 15.76 12.95
 -1 -33 -25 7.04 6
 -1 -33 -25 2.94 13.83
 -1 -33 -26 4.53 6.31
 -1 -33 -26 13.48 14.8
 -1 -32 21 11.28 11.64
 -1 -32 20 -7.18 10.99
 -1 -32 20 2.15 10.29
 -1 -32 19 11.58 11.3
 -1 -32 19 2.51 10.38
 -1 -32 18 10.45 11.1
 -1 -32 18 17.72 11.16
 -1 -32 17 -2.62 10.49
 -1 -32 17 -11.27 9.93
 -1 -32 16 2.9 9.94
 -1 -32 16 11.63 8.89
 -1 -32 15 13.28 8.97
 -1 -32 15 1.85 8.13
 -1 -32 14 -6.76 7.42
 -1 -32 14 5.05 8.33
 -1 -32 13 12.66 7.17
 -1 -32 13 11.3 7.93
 -1 -32 12 0.83 6.67
 -1 -32 12 -0.3 7.41
 -1 -32 11 8.62 7.05
 -1 -32 11 2.79 7.04
 -1 -32 10 2.85 6.78
 -1 -32 10 13.59 7
 -1 -32 9 -2.68 6.21
 -1 -32 9 -0.25 6.13
 -1 -32 8 2.31 5.84
 -1 -32 8 3.94 5.77
 -1 -32 7 13.55 5.82
 -1 -32 7 -6.18 5.62
 -1 -32 6 0.68 5.63
 1 -32 -6 5.14 2.23
 1 -32 -6 7.85 2.47
 1 -32 -5 -0.96 3.64
 -1 -32 5 -5.28 5.42
 1 -32 -5 2.43 2.88
 -1 -32 5 -1.18 4.97
 1 -32 -4 3.76 3.66
 -1 -32 4 4.97 5.61
 -1 -32 4 -0.94 5.11
 1 -32 -4 2.9 3.76
 1 -32 -3 -7.5 4.65
 1 -32 -3 -2.04 4.66
 1 -32 -2 -4.39 5.05
 1 -32 -2 9.64 6.05
 1 -32 -1 33.3 8.36
 -1 -32 1 17.18 6.86
 1 -32 -1 11.3 6.07
 -1 -32 1 18.3 5.37
 1 -32 0 20.82 9.53
 -1 -32 0 11.66 6.15
 1 -32 0 15.23 5.95
 -1 -32 0 12.54 4.84
 1 -32 1 6.75 11.11
 -1 -32 -1 0.86 5.31
 1 -32 1 9 5.96
 -1 -32 -1 7.75 4.15
 1 -32 2 13.19 6.42
 -1 -32 -2 17.69 5.63
 -1 -32 -2 6.91 4.02
 -1 -32 -3 5.19 5.52
 -1 -32 -3 -1.85 3.38
 -1 -32 -4 0.17 5.41
 -1 -32 -4 8.37 3.42
 1 -32 5 -3.68 6.49
 1 -32 5 -1.69 14.32
 -1 -32 -5 -0.38 2.85
 1 -32 6 9.25 6.89
 -1 -32 -6 4.68 2.91
 1 -32 7 0.27 6.49
 -1 -32 -7 0.84 2.79
 1 -32 8 0.84 7.04
 -1 -32 -8 3.61 3.02
 1 -32 9 1.74 7.38
 -1 -32 -9 3.66 3.03
 1 -32 10 0.3 7.46
 -1 -32 -10 -2.34 3.31
 -1 -32 -10 0.53 2.89
 1 -32 11 -10.38 16.42
 -1 -32 -11 1.49 2.72
 -1 -32 -11 3.63 3.24
 1 -32 11 -1.86 7.81
 1 -32 12 11.68 16.06
 -1 -32 -12 2.78 2.49
 -1 -32 -12 1.76 3.35
 1 -32 12 -4.49 8.08
 1 -32 13 6.63 8.56
 -1 -32 -13 -5.71 3.37
 -1 -32 -13 0.86 2.73
 -1 -32 -14 -0.91 3.45
 1 -32 14 8.18 9.07
 -1 -32 -14 2.57 3.06
 1 -32 15 9.92 16.81
 -1 -32 -15 2.23 3.59
 1 -32 15 -1.75 9.62
 -1 -32 -15 3.09 4
 1 -32 16 3 16.82
 -1 -32 -16 -2.17 4.18
 -1 -32 -16 6.88 5.11
 1 -32 16 1.44 10.11
 1 -32 17 3.48 16.63
 -1 -32 -17 -0.92 4.59
 1 -32 17 -3.7 10.85
 -1 -32 -17 -0.89 6.25
 1 -32 18 4.06 17.19
 1 -32 18 -18.45 11.37
 1 -32 19 19.26 16.24
 -1 -32 -19 5.2 6.23
 -1 -32 -19 20.41 8.9
 1 -32 19 8.04 11.09
 -1 -32 -20 -12.28 9.96
 1 -32 20 0.56 15.38
 -1 -32 -21 0.64 10.63
 1 -32 21 9.37 15.15
 -1 -32 -22 5.49 12.17
 -1 -32 -23 -1.24 13.49
 -1 -32 -24 7.88 14.9
 -1 -32 -25 17.99 16.21
 -1 -32 -26 5.66 16.86
 -1 -32 -26 1.73 6.58
 -1 -31 22 14.38 11.82
 -1 -31 21 25.65 12.15
 -1 -31 20 28.54 12.03
 -1 -31 20 4.3 10.45
 -1 -31 19 34.42 12.33
 -1 -31 19 14.21 11.19
 -1 -31 18 4.38 11.3
 -1 -31 18 -7.71 10.05
 -1 -31 17 1.54 10.59
 -1 -31 17 4.05 9.6
 -1 -31 16 41.26 11.44
 -1 -31 16 24.56 10.2
 -1 -31 15 23.72 12.28
 -1 -31 15 108.6 13.96
 -1 -31 14 47.47 14.31
 -1 -31 14 111 15.37
 -1 -31 13 139.17 17.47
 -1 -31 13 54.27 16.45
 -1 -31 12 42.1 11.68
 -1 -31 12 73.88 12.41
 -1 -31 11 11.94 7.17
 -1 -31 11 13.92 7.5
 -1 -31 10 1.27 6.54
 -1 -31 10 5.69 6.57
 -1 -31 9 56.83 14.11
 -1 -31 9 95.57 14.43
 -1 -31 8 61.54 14.94
 -1 -31 8 103.4 15.15
 -1 -31 7 257.83 53.3
 -1 -31 7 382.69 53.43
 -1 -31 6 266.89 48.09
 1 -31 -6 285.07 47.48
 -1 -31 6 347.02 48.09
 1 -31 -6 273.96 47.47
 -1 -31 5 157.45 36
 -1 -31 5 176.61 35.89
 1 -31 -5 190.4 35.46
 1 -31 -4 88.55 15.79
 -1 -31 4 73.79 16.5
 -1 -31 4 90.61 16.29
 1 -31 -4 100.12 15.81
 1 -31 -3 3.71 4.86
 1 -31 -3 -4.46 4.54
 1 -31 -2 127.47 22.32
 1 -31 -2 122.5 21.73
 -1 -31 1 358.59 60.17
 1 -31 -1 402.71 60.75
 1 -31 -1 334.25 60.06
 1 -31 0 531.86 86.81
 1 -31 0 496.42 86
 -1 -31 0 543.83 86.03
 -1 -31 0 493.38 85.87
 1 -31 1 480.09 103.44
 -1 -31 -1 628.54 102.6
 -1 -31 -1 582.34 102.43
 1 -31 1 683.03 102.64
 -1 -31 -2 235.78 39.38
 -1 -31 -2 228.12 39.04
 -1 -31 -3 136.27 23.35
 -1 -31 -3 131.83 22.76
 -1 -31 -4 40.45 7.68
 1 -31 5 2.88 6.83
 -1 -31 -5 14.94 3.84
 -1 -31 -6 146.93 25.43
 1 -31 6 216.54 30.51
 -1 -31 -7 286.16 49.67
 1 -31 7 302.25 50.34
 1 -31 8 525.97 65.62
 -1 -31 -8 366.64 62.15
 1 -31 8 349.63 62.78
 -1 -31 -9 207.24 32.53
 -1 -31 -9 180.86 32.49
 1 -31 9 160.52 33.46
 -1 -31 -10 65.41 11.29
 1 -31 10 63.89 13.59
 -1 -31 -10 66.51 11.5
 -1 -31 -11 7.09 2.75
 -1 -31 -11 3.87 3.42
 1 -31 11 -2.14 7.89
 -1 -31 -12 6.02 2.98
 1 -31 12 6.65 8.18
 -1 -31 -12 7.36 3.59
 1 -31 12 -6.23 17.16
 1 -31 13 61.75 17.76
 -1 -31 -13 32.27 7.05
 -1 -31 -13 45.68 7.26
 1 -31 13 17.01 10.34
 -1 -31 -14 77.84 14.08
 -1 -31 -14 86.99 14.01
 1 -31 14 116.47 22.06
 1 -31 14 48.83 15.99
 -1 -31 -15 57.49 9.96
 -1 -31 -15 55.24 9.42
 1 -31 15 79.47 19.15
 -1 -31 -16 64.64 13.33
 -1 -31 -16 74.32 12.33
 1 -31 16 33.17 15.3
 -1 -31 -17 26.02 9.2
 -1 -31 -17 24.72 6.8
 1 -31 17 29.96 18.16
 1 -31 17 44.29 12.02
 1 -31 18 20.12 17.81
 1 -31 18 13.81 11.46
 -1 -31 -19 -2 10.61
 -1 -31 -19 -3.3 5.76
 1 -31 19 14.93 16.23
 1 -31 19 -0.38 11.02
 1 -31 20 5.65 15.75
 -1 -31 -20 -5.69 11.58
 -1 -31 -20 5.75 6.75
 1 -31 21 19.01 15.52
 -1 -31 -21 -9.15 12.73
 -1 -31 -22 3.02 13.97
 -1 -31 -23 20.86 16.1
 -1 -31 -24 -9.22 16.88
 -1 -31 -25 10.18 18.35
 -1 -31 -26 -13.13 19.82
 -1 -31 -27 4.38 7.36
 -1 -31 -27 12.21 21.45
 1 -30 -27 10.64 8.09
 1 -30 -27 9.02 15.81
 1 -30 -26 8.92 7.05
 1 -30 -26 -0.71 12.8
 1 -30 -25 4.55 6.05
 1 -30 -25 5.25 10.12
 -1 -30 22 21.2 12.26
 -1 -30 21 -4.58 11.2
 -1 -30 20 7.28 11.68
 -1 -30 20 9.23 10.31
 -1 -30 19 3.26 12.11
 -1 -30 19 18.07 10.72
 -1 -30 18 15.37 11.21
 -1 -30 18 4.18 10.16
 -1 -30 17 -2.76 10.7
 -1 -30 17 8.59 8.96
 -1 -30 16 20.94 9.96
 -1 -30 16 -3.77 7.92
 -1 -30 15 23.73 9.26
 -1 -30 15 2.97 7.64
 -1 -30 14 -4.82 7.2
 -1 -30 14 -8.18 8.59
 -1 -30 13 8.99 7.14
 -1 -30 13 0.33 8.06
 -1 -30 12 -2.4 6.81
 -1 -30 12 1.21 7.42
 -1 -30 11 31.31 9.84
 -1 -30 11 54.29 10.22
 -1 -30 10 7.39 6.47
 -1 -30 10 11.59 6.75
 -1 -30 9 28.73 9.01
 -1 -30 9 52.62 9.41
 -1 -30 8 2.01 5.59
 -1 -30 8 2.69 5.66
 -1 -30 7 20.46 7.18
 -1 -30 7 29.58 7.05
 -1 -30 6 3.73 6.11
 1 -30 -6 0.18 1.92
 -1 -30 6 7.38 5.32
 1 -30 -6 3.79 2.01
 1 -30 -5 10.04 4.08
 -1 -30 5 7.64 6.35
 -1 -30 5 8.76 5.48
 1 -30 -5 8.47 3.32
 1 -30 -4 93.68 14.85
 -1 -30 4 65.06 15.55
 -1 -30 4 84.39 15.35
 1 -30 -4 84.12 14.78
 1 -30 -3 12.2 5.83
 -1 -30 3 -4.37 6.21
 -1 -30 3 -4.14 5.23
 1 -30 -3 12.42 4.84
 1 -30 -2 31.32 7.83
 1 -30 -2 39.52 10.15
 1 -30 -1 1.45 5.31
 1 -30 -1 -4.39 10.17
 -1 -30 0 -1.77 5.86
 1 -30 0 -3.65 5.62
 -1 -30 0 2.25 4.27
 -1 -30 -1 25.02 5.73
 -1 -30 -1 28.1 7.48
 1 -30 1 7.6 7.13
 -1 -30 -2 62.92 11.7
 -1 -30 -2 54.83 10.49
 -1 -30 -3 118.71 20.41
 1 -30 4 61.62 11.76
 -1 -30 -4 54.05 10.12
 1 -30 4 63.84 20.32
 1 -30 5 93.17 16.74
 -1 -30 -5 86.93 15.33
 1 -30 5 115.07 23.22
 1 -30 6 31.3 7.89
 -1 -30 -6 21.03 4.8
 1 -30 6 8.54 16.32
 1 -30 7 -0.26 6.64
 -1 -30 -7 0.57 2.8
 1 -30 7 -0.64 15.81
 -1 -30 -8 25.98 4.97
 -1 -30 -8 22.18 5
 1 -30 8 11.26 8.1
 -1 -30 -9 1.11 2.88
 1 -30 9 2.51 7.01
 1 -30 9 14.96 16.92
 -1 -30 -9 5.1 3.1
 1 -30 10 2.04 7.73
 -1 -30 -10 1.9 2.81
 -1 -30 -10 9.62 3.53
 -1 -30 -11 17.85 4.96
 1 -30 11 19.31 8.71
 -1 -30 -11 23.84 4.61
 -1 -30 -12 9.58 3.72
 1 -30 12 -1.87 8.05
 -1 -30 -12 6.21 3.48
 -1 -30 -13 8.07 3.88
 1 -30 13 0.32 8.2
 1 -30 13 4.26 17.8
 -1 -30 -13 7.9 4.06
 -1 -30 -14 2.73 4.75
 1 -30 14 4.75 16.38
 1 -30 14 -8.32 8.31
 -1 -30 -14 1.27 3.85
 -1 -30 -15 3.2 5.9
 -1 -30 -15 -0.44 4.01
 1 -30 15 -5.21 16.55
 1 -30 15 1.03 8.84
 -1 -30 -16 -0.99 7.69
 -1 -30 -16 4.86 4.26
 1 -30 16 -0.65 17.65
 1 -30 16 -6.71 9.76
 -1 -30 -17 5.25 9.74
 -1 -30 -17 3.3 5.05
 1 -30 17 2.5 17.77
 1 -30 17 9.06 10.74
 -1 -30 -18 12.56 10.95
 -1 -30 -18 7.43 5.65
 1 -30 18 27.82 17.57
 1 -30 18 2.59 10.92
 1 -30 19 28.12 16.58
 1 -30 19 4.9 11.26
 -1 -30 -20 1.16 13.45
 -1 -30 -20 1.64 6.45
 1 -30 20 0.57 15.93
 1 -30 20 1.91 11.15
 1 -30 21 -5.08 15.49
 -1 -30 -21 3.09 14.52
 -1 -30 -21 2.98 7.73
 -1 -30 -22 13.43 15.85
 -1 -30 -23 19.9 18.22
 -1 -30 -24 12.77 22.06
 -1 -30 -25 -25.76 25.68
 -1 -30 -26 -18 31.43
 -1 -30 -27 29.84 33.74
 1 -29 -28 40.77 24.07
 1 -29 -28 6.26 9.48
 1 -29 -27 19.66 21.34
 1 -29 -27 4.47 8.77
 1 -29 -26 -5.23 18.94
 1 -29 -26 0.25 8.08
 1 -29 -25 15.24 17.27
 1 -29 -25 3.51 7.58
 1 -29 -24 -0.37 14.48
 1 -29 -24 7.42 6.99
 1 -29 -23 5.85 11.53
 1 -29 -23 -0.32 6.04
 -1 -29 22 16.1 11.62
 1 -29 -22 0.8 8.02
 1 -29 -22 9.67 5.32
 -1 -29 21 10.75 11.67
 -1 -29 21 7.76 10.44
 -1 -29 20 34.13 12.24
 -1 -29 20 -0.7 10.52
 -1 -29 19 6.86 11.28
 -1 -29 19 -9.12 10.56
 -1 -29 18 25.06 11.61
 -1 -29 18 4.13 9.85
 -1 -29 17 9.76 10.4
 -1 -29 17 0.97 8.67
 -1 -29 16 59.12 11.1
 -1 -29 16 8.33 9.13
 -1 -29 15 38.76 14.45
 -1 -29 15 130.52 16.05
 -1 -29 14 33.95 12.02
 -1 -29 14 102.06 13.86
 -1 -29 13 53.82 13.88
 -1 -29 13 98.03 15.02
 -1 -29 12 103.42 13.94
 -1 -29 12 39.06 13.04
 -1 -29 11 2.04 6.67
 -1 -29 11 18.98 7.11
 -1 -29 10 -1.91 6.02
 -1 -29 9 30.12 8.83
 -1 -29 9 46.56 8.99
 -1 -29 8 102.98 23.04
 -1 -29 8 167.47 23.28
 -1 -29 7 362.74 61.35
 -1 -29 6 117.7 21.75
 1 -29 -6 115.48 20.62
 -1 -29 6 163.24 21.63
 1 -29 -6 124.52 20.63
 1 -29 -5 38.88 6.31
 -1 -29 5 32.22 8.25
 -1 -29 5 23.31 7.8
 1 -29 -5 27.37 6.12
 1 -29 -4 1.48 4.36
 -1 -29 4 4.6 6.34
 -1 -29 4 2.79 5.13
 1 -29 -4 0.71 3.88
 1 -29 -3 9.64 6.36
 -1 -29 3 14.46 6.4
 -1 -29 3 8.23 5.34
 1 -29 -3 5.16 4.86
 1 -29 -2 59.62 13.5
 -1 -29 2 57.09 11.61
 -1 -29 2 61.98 10.97
 1 -29 -2 53.38 11.09
 1 -29 -1 144.2 22.9
 1 -29 -1 110.84 20.53
 1 -29 0 498.35 72.17
 1 -29 0 400.01 70.81
 -1 -29 -1 534.25 89.06
 -1 -29 -1 525.39 88.79
 -1 -29 -2 300.21 50.61
 1 -29 3 38.88 9.8
 1 -29 3 43.14 18.86
 -1 -29 -3 40.12 7.74
 1 -29 4 0.87 7.15
 1 -29 4 8.66 17.84
 -1 -29 -4 0.89 3.58
 1 -29 5 9.18 7.06
 -1 -29 -5 6.96 3.39
 1 -29 6 131.57 19.49
 -1 -29 -6 98.6 18.16
 1 -29 7 195.22 32.17
 -1 -29 -7 144.92 25.5
 -1 -29 -7 160.11 25.57
 1 -29 7 136.42 26.41
 -1 -29 -8 150.42 21.93
 1 -29 8 120.62 23.04
 1 -29 8 136.57 28.6
 -1 -29 -8 111.48 21.89
 -1 -29 -9 176.4 27.15
 1 -29 9 147.66 28.21
 1 -29 9 201.01 33.15
 -1 -29 -9 143.65 27.18
 -1 -29 -10 86.46 12.57
 -1 -29 -10 56.29 12.68
 1 -29 10 51.58 14.35
 -1 -29 -11 9.94 3.86
 1 -29 11 8.32 7.7
 -1 -29 -11 9.52 3.74
 -1 -29 -12 7.73 3.9
 1 -29 12 8.62 8.18
 -1 -29 -12 4.88 4.05
 1 -29 12 -1.48 18.86
 -1 -29 -13 36.34 7.65
 -1 -29 -13 35.57 7.01
 1 -29 13 37.57 10.44
 -1 -29 -14 56.06 11.71
 1 -29 14 39.15 13.02
 -1 -29 -14 66.61 10.94
 1 -29 14 75.99 20.25
 -1 -29 -15 54.52 11.47
 1 -29 15 31.83 12.41
 -1 -29 -15 53.43 9.83
 -1 -29 -16 77.7 13.91
 -1 -29 -16 60.73 11.12
 -1 -29 -17 42.98 12.87
 1 -29 17 30.88 12.15
 -1 -29 -17 33.71 8.18
 -1 -29 -18 11.53 12.65
 1 -29 18 9.28 17.25
 -1 -29 -18 4.36 5.53
 1 -29 18 -15.4 10.87
 1 -29 19 -3.74 11.07
 1 -29 19 7.78 17.24
 1 -29 20 14.52 16.08
 -1 -29 -20 20.87 15.02
 1 -29 20 -17.79 11.07
 -1 -29 -20 3.49 6.34
 -1 -29 -21 21.52 8.46
 1 -29 21 24.02 16.4
 -1 -29 -21 16.82 18.45
 -1 -29 -22 14.48 8.49
 1 -29 22 -4.53 16.15
 -1 -29 -22 16.76 25.61
 -1 -29 -23 4.18 31.87
 -1 -29 -24 -58.01 37.79
 -1 -29 -25 6.42 39.01
 -1 -29 -26 -36.96 40.49
 -1 -29 -27 -16.05 42.26
 1 -28 -28 -2.94 9.02
 1 -28 -28 2.39 25.51
 1 -28 -27 3.83 8.27
 1 -28 -27 23.7 23.49
 1 -28 -26 1.58 7.83
 1 -28 -26 -28.28 22.15
 1 -28 -25 5.03 7.29
 1 -28 -25 1.7 19.82
 1 -28 -24 6.21 7
 1 -28 -24 17.75 18.47
 1 -28 -23 3.43 6.65
 -1 -28 23 7.59 11.79
 1 -28 -23 10.01 16.24
 1 -28 -22 1.48 6.36
 -1 -28 22 7.18 12.03
 1 -28 -22 2.71 14.35
 1 -28 -21 -0.98 5.9
 1 -28 -21 9.81 11.46
 -1 -28 21 2.12 10.35
 -1 -28 21 -1.7 11.73
 -1 -28 20 -1.41 10.7
 -1 -28 20 1.24 11.78
 -1 -28 19 -1.05 10.43
 -1 -28 19 24.01 11.59
 -1 -28 18 -5.78 10
 -1 -28 18 46.03 11.54
 -1 -28 17 2.56 9.18
 -1 -28 17 59.94 11.88
 -1 -28 16 34.72 11.14
 -1 -28 16 61.28 12.85
 -1 -28 15 53.69 11.72
 -1 -28 15 27.31 9.64
 -1 -28 14 -8.65 8.87
 -1 -28 14 9.34 7.12
 -1 -28 13 25.36 8.47
 -1 -28 13 8.87 7.22
 -1 -28 12 34.65 9.02
 -1 -28 12 18.03 8.08
 -1 -28 11 79.15 18.22
 -1 -28 11 128.39 18.74
 -1 -28 10 134.12 29.79
 -1 -28 10 220.01 30.04
 -1 -28 9 97.6 21.54
 -1 -28 9 153.54 21.82
 -1 -28 8 122.58 25.58
 -1 -28 8 174.23 25.73
 -1 -28 7 103.45 19.76
 -1 -28 7 116.51 19.73
 -1 -28 6 1.33 5.74
 1 -28 -6 -0.06 1.93
 1 -28 -6 2.64 1.94
 -1 -28 6 -0.41 5.94
 1 -28 -5 2.95 3.38
 -1 -28 5 6.24 6.35
 1 -28 -5 6.12 3.02
 -1 -28 5 3.57 5.51
 1 -28 -4 286.95 46.66
 -1 -28 4 270.23 46.9
 1 -28 -4 263.55 46.47
 -1 -28 4 291.51 46.77
 1 -28 -3 426.16 73.45
 -1 -28 3 409.67 73.31
 -1 -28 3 437.26 73.17
 1 -28 -3 449 73.05
 1 -28 -2 675.84 102.51
 -1 -28 2 584.36 102.02
 -1 -28 2 582.1 101.88
 1 -28 -2 622.88 101.88
 1 -28 -1 159.73 26.76
 -1 -28 1 138.11 24.32
 -1 -28 1 135.14 23.95
 1 -28 -1 142.49 24.11
 1 -28 2 89.77 16.06
 1 -28 2 109.26 23.71
 -1 -28 -2 85.18 15.21
 1 -28 3 384.4 60.06
 -1 -28 -3 346.81 59.61
 1 -28 3 291.48 63.25
 1 -28 4 435.11 64.55
 1 -28 4 417.39 67.83
 -1 -28 -4 361.11 64.01
 -1 -28 -5 234.35 40.83
 1 -28 5 266.64 41.58
 1 -28 5 282.29 47.05
 1 -28 6 119.43 31.04
 -1 -28 -6 130.73 22.99
 -1 -28 -6 137.61 22.92
 1 -28 6 138.77 24.03
 1 -28 7 83.08 22.23
 -1 -28 -7 72.18 10.67
 1 -28 7 72.72 12.49
 -1 -28 -7 47.58 10.53
 -1 -28 -8 1.69 2.58
 1 -28 8 -7.09 19.26
 -1 -28 -8 1.81 2.88
 1 -28 8 7.24 6.63
 -1 -28 -9 78.28 15.16
 1 -28 9 109.06 24.02
 1 -28 9 84.19 16.59
 -1 -28 -9 100.82 15.24
 -1 -28 -10 49.84 9.74
 -1 -28 -10 60.58 9.85
 1 -28 10 50.27 11.9
 -1 -28 -11 169.3 31.4
 1 -28 11 158.47 32.23
 -1 -28 -11 202.02 31.36
 -1 -28 -12 108.33 16.84
 1 -28 12 73.82 18.27
 -1 -28 -12 86.72 17.07
 -1 -28 -13 61.82 10.37
 1 -28 13 22.83 21.54
 -1 -28 -13 62.89 11.23
 1 -28 13 33.95 12.43
 -1 -28 -14 23.46 5.85
 1 -28 14 14.63 8.86
 -1 -28 -14 31.42 7.91
 -1 -28 -15 5.25 4.13
 1 -28 15 6.42 17.84
 1 -28 15 0.33 8.56
 -1 -28 -15 3.61 8.19
 -1 -28 -16 2.77 4.79
 1 -28 16 14.38 18.01
 1 -28 16 11.41 9.42
 -1 -28 -16 -0.86 10.08
 -1 -28 -17 23.11 6.14
 1 -28 17 9.2 18.33
 1 -28 17 9.25 10.7
 -1 -28 -17 25.28 12.72
 -1 -28 -18 22.07 6.23
 1 -28 18 30.39 18.74
 1 -28 18 -0.36 11.04
 -1 -28 -18 14.54 14.38
 1 -28 19 37.95 18.23
 -1 -28 -19 17.21 6.6
 -1 -28 -19 -1.43 16.84
 1 -28 19 4.45 11.59
 1 -28 20 2.63 11.46
 1 -28 20 43.88 17.9
 -1 -28 -21 3.41 7.29
 1 -28 21 5.22 16.39
 -1 -28 -21 21.14 30.96
 -1 -28 -22 2.64 8.11
 1 -28 22 -2.28 15.95
 -1 -28 -23 4.09 30.99
 -1 -28 -23 5.42 9.32
 -1 -28 -24 14.03 32.63
 -1 -28 -25 11.08 33.54
 -1 -28 -26 -27.6 35.27
 -1 -28 -27 27.94 36.82
 -1 -28 -28 -13.7 37.74
 1 -27 -28 -0.9 27.84
 1 -27 -28 9.62 8.71
 1 -27 -27 11.56 25.6
 1 -27 -27 -5.07 8.05
 1 -27 -26 2.96 7.72
 1 -27 -26 31.49 24.33
 1 -27 -25 9.22 7.19
 1 -27 -25 -18.88 22.26
 1 -27 -24 11.48 6.79
 1 -27 -24 7.19 20.87
 1 -27 -23 2.56 6.38
 -1 -27 23 -6.28 11.47
 1 -27 -23 1.05 19.51
 1 -27 -22 10.82 6.5
 -1 -27 22 9.64 11.67
 1 -27 -22 9.36 17.17
 -1 -27 21 8.45 11.91
 1 -27 -21 -1.43 5.97
 -1 -27 21 0.7 10.11
 1 -27 -21 -1.47 15.74
 -1 -27 20 9.43 10.65
 -1 -27 20 17.8 12.17
 -1 -27 19 24.5 12.2
 1 -27 -19 -5.9 5.23
 -1 -27 19 9.7 10.74
 1 -27 -19 24.14 9.65
 -1 -27 18 -8.72 11.34
 -1 -27 18 -5.38 9.44
 -1 -27 17 24.04 10.66
 -1 -27 17 4.72 8.44
 -1 -27 16 24.44 10.22
 -1 -27 16 -1.49 7.65
 -1 -27 15 77.89 12.1
 -1 -27 15 20.72 10.14
 -1 -27 14 18.5 9.19
 -1 -27 14 8.12 7.17
 -1 -27 13 5.79 8.64
 -1 -27 13 7.12 7.02
 -1 -27 12 27.6 8.08
 -1 -27 12 0.77 6.92
 -1 -27 11 11.97 7.49
 -1 -27 11 15.32 6.58
 -1 -27 10 12.4 6.66
 -1 -27 10 4.37 5.7
 -1 -27 9 -1.16 5.96
 -1 -27 9 3.99 5.74
 -1 -27 8 148.62 32.48
 -1 -27 8 238.98 32.69
 -1 -27 7 120.97 24.62
 -1 -27 7 156.37 24.48
 -1 -27 6 53.18 9.79
 -1 -27 6 37.67 9.97
 1 -27 -5 43.82 8.98
 -1 -27 5 45.25 10.57
 1 -27 -5 49.51 8.79
 -1 -27 5 68.65 10.24
 1 -27 -4 51.97 10.53
 -1 -27 4 52.3 10.93
 1 -27 -4 47.85 9.47
 -1 -27 4 63.31 10.31
 1 -27 -3 124.88 24.67
 -1 -27 3 134.24 23.81
 1 -27 -3 139.42 23.42
 -1 -27 3 139.05 23.59
 -1 -27 2 9.47 5.96
 1 -27 -2 16.61 10.36
 -1 -27 2 15.24 4.71
 1 -27 -2 7.81 5.18
 -1 -27 1 29.97 8.27
 1 -27 -1 39.2 13.64
 1 -27 -1 33.71 7.66
 -1 -27 1 37.76 7.18
 1 -27 2 187.39 28.78
 1 -27 2 160.33 35.54
 -1 -27 -2 158.13 28.22
 1 -27 3 19.42 7.26
 1 -27 3 0.67 21.1
 -1 -27 -3 19.37 4.78
 1 -27 4 2.48 6.69
 -1 -27 -4 13.27 3.69
 1 -27 4 5.75 23.72
 1 -27 5 23.26 7.79
 1 -27 5 29.8 24.58
 -1 -27 -5 17.25 4.66
 -1 -27 -5 21.39 5.1
 -1 -27 -6 69.76 10.84
 1 -27 6 65.51 12.65
 -1 -27 -6 50.66 10.7
 -1 -27 -7 116.4 19.43
 -1 -27 -7 113.99 19.42
 1 -27 7 97.1 29.72
 1 -27 7 102.94 20.74
 -1 -27 -8 78.12 11.49
 -1 -27 -8 52.34 11.46
 1 -27 8 95.23 22.93
 1 -27 8 68.3 13.37
 -1 -27 -9 43.72 8.18
 -1 -27 -9 44.67 8.13
 1 -27 9 40.85 10.29
 -1 -27 -10 42.11 6.87
 -1 -27 -10 27.72 6.75
 1 -27 10 26.53 9.18
 -1 -27 -11 0.61 4.47
 1 -27 11 -2.89 7.4
 -1 -27 -11 0.66 3.57
 1 -27 11 -15.08 19.11
 -1 -27 -12 6.66 5.53
 -1 -27 -12 -2.85 3.84
 1 -27 12 9.29 7.56
 1 -27 12 15.04 19.54
 1 -27 13 22.05 20.28
 -1 -27 -13 28.01 8.66
 -1 -27 -13 37.73 6.56
 1 -27 13 10.24 9.18
 1 -27 14 -4.58 19.28
 -1 -27 -14 24.99 5.73
 1 -27 14 13.17 8.79
 -1 -27 -14 19.1 8.91
 -1 -27 -15 41.4 7.95
 1 -27 15 22.07 19.06
 1 -27 15 25.17 10.77
 -1 -27 -15 53.78 11.69
 -1 -27 -16 13.48 5.17
 1 -27 16 3.76 9.2
 -1 -27 -16 3.23 11.17
 -1 -27 -17 26.93 14.18
 1 -27 17 5.28 10.12
 -1 -27 -17 9.51 5.32
 -1 -27 -18 -4.29 22.26
 1 -27 18 -5.04 10.69
 -1 -27 -18 6.32 5.75
 1 -27 18 24.65 18.22
 -1 -27 -19 -5.05 30.02
 1 -27 19 14.34 11.05
 -1 -27 -19 -7.92 6.17
 1 -27 19 -16.91 17.99
 1 -27 20 -17.15 11.48
 1 -27 20 -3.03 16.98
 -1 -27 -21 -21.26 27.45
 1 -27 21 11.36 10.98
 1 -27 21 13.53 16.46
 -1 -27 -21 2.47 7.21
 1 -27 22 13.32 16.59
 -1 -27 -22 5.7 8.02
 -1 -27 -22 2.61 27.12
 -1 -27 -23 6.86 9.32
 -1 -27 -23 32.39 28.4
 -1 -27 -24 -1 29.83
 -1 -27 -25 -7.51 31.48
 -1 -27 -26 12.67 33.41
 -1 -27 -27 29.81 35.82
 -1 -27 -28 57.5 38.91
 1 -26 -29 8.08 9.22
 1 -26 -29 19.64 32.33
 1 -26 -28 7.3 8.39
 1 -26 -28 18.03 29.98
 1 -26 -27 10.78 8.29
 1 -26 -27 48.21 28.31
 1 -26 -26 6.8 7.54
 1 -26 -26 29.33 25.98
 1 -26 -25 15.45 7.28
 1 -26 -25 -21.72 23.42
 1 -26 -24 11.53 6.71
 1 -26 -24 -10.97 21.49
 1 -26 -23 15.93 6.8
 1 -26 -23 22.97 20.31
 1 -26 -22 13.07 6.18
 1 -26 -22 23.69 18.35
 -1 -26 22 -3.89 12.01
 -1 -26 22 6.01 10.35
 1 -26 -21 -2.59 5.75
 1 -26 -21 5.25 17.2
 -1 -26 21 -17.79 12.42
 -1 -26 21 6.26 10.58
 -1 -26 20 25.63 12.4
 -1 -26 20 9.7 10.55
 1 -26 -19 20.98 7.1
 1 -26 -19 54.31 15.28
 -1 -26 19 61.33 13.39
 -1 -26 19 12.74 11.16
 1 -26 -18 34.97 7.09
 1 -26 -18 17.2 11.94
 -1 -26 18 11.56 10.45
 -1 -26 17 144.81 18.17
 -1 -26 17 49.43 16.04
 -1 -26 16 107.53 14.77
 -1 -26 16 33.96 12.29
 -1 -26 15 67.69 12.64
 -1 -26 15 31.74 10.47
 -1 -26 14 7.41 9.21
 -1 -26 14 6.13 6.79
 -1 -26 13 78.23 12.03
 -1 -26 13 29.08 10.13
 -1 -26 12 93.83 21.3
 -1 -26 12 160.07 22.02
 -1 -26 11 73.48 18.98
 -1 -26 11 160.47 19.71
 -1 -26 10 241.25 54.38
 -1 -26 10 448.04 54.75
 -1 -26 9 109.82 23.4
 -1 -26 9 161.48 23.65
 -1 -26 8 273.54 54.5
 -1 -26 8 376.37 54.61
 -1 -26 7 32.68 8.28
 -1 -26 7 32.39 8.33
 -1 -26 6 47.32 9.28
 -1 -26 6 39.03 9.65
 1 -26 -5 354.99 58.43
 -1 -26 5 305.96 58.78
 1 -26 -5 344.52 58.33
 -1 -26 5 377.76 58.71
 1 -26 -4 610.79 117.2
 -1 -26 4 671.94 117.25
 1 -26 -4 710.79 116.96
 -1 -26 4 771.14 117.2
 1 -26 -3 889.22 143.88
 -1 -26 3 834.84 143.58
 -1 -26 3 881.4 143.5
 1 -26 -3 838.27 143.39
 1 -26 -2 395.13 81.72
 -1 -26 2 489.48 80.85
 -1 -26 2 472.69 80.66
 1 -26 -2 498.34 80.64
 -1 -26 1 195.62 34.97
 -1 -26 1 208.91 34.63
 -1 -26 0 42.53 8.11
 1 -26 1 -8.03 20.29
 1 -26 1 8.56 5.39
 1 -26 2 179.62 60.21
 1 -26 2 351.92 56.41
 1 -26 3 263.22 82.85
 1 -26 3 501.45 79.64
 -1 -26 -3 472.02 79.28
 1 -26 4 764.09 122.61
 -1 -26 -4 761 122.31
 1 -26 4 399.67 125.07
 -1 -26 -4 709.9 122.26
 1 -26 5 297.33 77.63
 -1 -26 -5 457.36 72.64
 -1 -26 -5 407.84 72.59
 1 -26 5 467.32 73.13
 1 -26 6 137.82 39.86
 -1 -26 -6 184.26 29.86
 1 -26 6 184.22 30.81
 -1 -26 -6 168.35 29.83
 1 -26 7 109.27 23.34
 1 -26 7 154.65 33.79
 -1 -26 -7 120.6 22.15
 -1 -26 -7 145.14 22.19
 1 -26 8 5.48 7.37
 1 -26 8 1.61 23.18
 -1 -26 -8 3.57 3.09
 -1 -26 -8 3.43 3.08
 -1 -26 -9 79.42 12.18
 1 -26 9 62.9 24.62
 1 -26 9 66.49 13.71
 -1 -26 -9 58.9 12.22
 1 -26 10 145.45 26.11
 -1 -26 -10 91.98 16.07
 1 -26 10 83.32 17.39
 -1 -26 -10 95.28 16.3
 1 -26 11 244.54 41.06
 -1 -26 -11 209.17 35.51
 1 -26 11 180.55 36.02
 -1 -26 -11 214.55 35.23
 -1 -26 -12 237.48 35.23
 -1 -26 -12 207.96 34.68
 1 -26 12 148.63 35.41
 1 -26 12 269 41.04
 -1 -26 -13 118 17.17
 1 -26 13 78.5 17.25
 -1 -26 -13 79.59 15.52
 -1 -26 -14 55.6 11.81
 -1 -26 -14 40.76 8.44
 1 -26 14 23.79 10.82
 -1 -26 -15 10.6 10.32
 -1 -26 -15 3.39 4.45
 1 -26 15 -0.33 8.15
 1 -26 16 -15.06 19.31
 1 -26 16 1.69 8.78
 -1 -26 -16 3.94 13.23
 -1 -26 -16 10.6 4.92
 1 -26 17 46.06 20.04
 1 -26 17 11.17 11.63
 -1 -26 -17 53.19 25.25
 -1 -26 -17 50.22 8.66
 1 -26 18 73.25 20.59
 1 -26 18 28.92 12.96
 -1 -26 -18 87.05 29.46
 -1 -26 -18 44.28 9.54
 1 -26 19 62.87 19.88
 1 -26 19 -0.36 12.13
 -1 -26 -19 52.8 27.07
 -1 -26 -19 49.07 8.97
 1 -26 20 16.66 11.28
 1 -26 20 32.25 18.3
 1 -26 21 9.4 11.22
 1 -26 21 23.44 17.35
 1 -26 22 15.86 16.32
 -1 -26 -22 5.19 26.29
 -1 -26 -22 0.84 7.69
 -1 -26 -23 16.75 28.23
 -1 -26 -23 8.75 9.22
 -1 -26 -24 20.07 29.77
 -1 -26 -24 -5.48 9.9
 -1 -26 -25 -5.4 31.66
 -1 -26 -26 6.99 33.61
 -1 -26 -27 41.38 35.92
 -1 -26 -28 5.39 37.69
 1 -25 -29 21.31 33.37
 1 -25 -29 9.2 9.2
 1 -25 -28 -1.02 30.6
 1 -25 -28 -5.68 8.23
 1 -25 -27 5.47 27.8
 1 -25 -27 10.31 7.83
 1 -25 -26 32.86 25.65
 1 -25 -26 3.27 7.12
 1 -25 -25 32.63 23.83
 1 -25 -25 -0.74 6.56
 -1 -25 24 -4.25 11.55
 1 -25 -24 9.28 6.46
 1 -25 -23 -1.2 20.12
 1 -25 -23 0.61 5.95
 1 -25 -22 4.29 19.36
 -1 -25 22 1.4 10.1
 -1 -25 22 0.43 11.67
 1 -25 -22 -1.11 5.72
 -1 -25 21 -9.75 10.3
 -1 -25 21 -3.87 11.72
 1 -25 -20 3.26 16.72
 -1 -25 20 -9.71 10.36
 -1 -25 20 13.1 12.45
 1 -25 -20 -4.24 5.29
 1 -25 -19 -9.3 14.58
 -1 -25 19 0.45 12.35
 1 -25 -19 -3.12 5.12
 -1 -25 19 -6.14 9.66
 1 -25 -18 20.04 12.57
 -1 -25 18 20.2 11.77
 1 -25 -18 6.87 5.04
 -1 -25 18 4.57 8.89
 1 -25 -17 24.84 10.29
 -1 -25 17 5.38 10.01
 1 -25 -17 6.84 4.87
 -1 -25 17 7.67 7.83
 1 -25 -16 3.49 6.5
 -1 -25 16 7.66 10.4
 -1 -25 16 8.67 7.52
 1 -25 -16 4.49 4.02
 -1 -25 15 12.65 10.42
 -1 -25 15 -5.22 7.16
 -1 -25 14 3.29 9.16
 -1 -25 14 0.53 6.95
 -1 -25 13 20.96 9.38
 -1 -25 13 12.37 7.27
 -1 -25 12 38.47 9.22
 -1 -25 12 18.63 7.84
 -1 -25 11 18.29 7.72
 -1 -25 11 9.27 6.13
 -1 -25 10 -4.79 6.62
 -1 -25 10 4.62 5.94
 -1 -25 9 7.47 6.44
 -1 -25 9 -3.93 6.39
 -1 -25 8 8.3 6.57
 -1 -25 8 14.66 6.92
 -1 -25 7 -1.34 5.91
 -1 -25 7 10.91 6.27
 -1 -25 6 10.67 5.49
 -1 -25 6 -0.6 6.09
 1 -25 -5 4.39 4.12
 -1 -25 5 1.94 5.55
 1 -25 -5 3.79 2.37
 -1 -25 5 -1.99 5.06
 1 -25 -4 29.2 8.82
 -1 -25 4 26.6 7.59
 -1 -25 4 29.95 6.75
 1 -25 -4 28.98 5.72
 -1 -25 3 4.47 5.38
 1 -25 -3 4.91 10.71
 1 -25 -3 2.3 3.52
 -1 -25 3 3.17 4.57
 -1 -25 2 20.68 6.38
 -1 -25 2 12.12 4.95
 -1 -25 1 6.37 6.11
 -1 -25 1 7.52 3.82
 1 -25 0 7.77 4.64
 1 -25 0 6.71 17.88
 -1 -25 0 1.35 3.51
 1 -25 1 12.72 5.52
 1 -25 1 3.72 20.17
 -1 -25 -1 10.29 3.89
 1 -25 2 7.4 5.41
 1 -25 2 33.91 21.39
 1 -25 3 6.44 6.02
 1 -25 3 0.74 23.48
 1 -25 4 5.32 6.39
 -1 -25 -4 12.06 4.17
 -1 -25 -4 12.95 3.56
 1 -25 4 10.29 25.05
 1 -25 5 22.23 7.86
 -1 -25 -5 28.76 5.51
 -1 -25 -5 23.94 5.36
 -1 -25 -6 6.44 3.17
 -1 -25 -6 1.87 2.99
 1 -25 6 2 7.01
 -1 -25 -7 6.14 3.71
 1 -25 7 3.74 7.53
 -1 -25 -7 13.52 3.68
 1 -25 8 12.72 7.02
 -1 -25 -8 2.15 3.79
 -1 -25 -8 3.07 3.32
 -1 -25 -9 1.83 4.04
 1 -25 9 -7.86 23.71
 -1 -25 -9 6.25 3.47
 1 -25 9 -7.18 6.97
 -1 -25 -10 5.51 4.88
 1 -25 10 -7.49 21.01
 -1 -25 -10 4.2 3.6
 1 -25 10 11.29 7.09
 1 -25 11 7.84 7.21
 -1 -25 -11 5.47 3.68
 -1 -25 -11 10.69 6.06
 1 -25 12 22.08 20.63
 1 -25 12 2.62 7.5
 -1 -25 -12 5.89 4.08
 -1 -25 -12 3.18 7.67
 1 -25 13 16.35 20.39
 1 -25 13 0.91 7.93
 -1 -25 -13 3.07 4.13
 -1 -25 -13 -1.76 8.8
 -1 -25 -14 1.49 9.84
 -1 -25 -14 6.66 4.84
 1 -25 14 12.85 8.05
 1 -25 15 -9.5 19.46
 1 -25 15 0.97 8.05
 -1 -25 -15 -2.84 4.69
 -1 -25 -15 -6.38 13.05
 -1 -25 -16 3.45 4.82
 1 -25 16 16.76 8.48
 -1 -25 -16 -9 22.35
 1 -25 17 40.7 19.82
 -1 -25 -17 9.25 5.63
 1 -25 17 15.52 9.25
 -1 -25 -17 4.1 22.5
 1 -25 18 0.71 18.72
 -1 -25 -18 -1.11 5.64
 1 -25 18 -8.5 9.46
 -1 -25 -18 1.31 22.65
 1 -25 19 -14.47 18.86
 -1 -25 -19 2.14 6.47
 1 -25 19 4.32 10.33
 -1 -25 -19 -28.67 24.44
 1 -25 20 36.83 18.63
 -1 -25 -20 7.71 6.98
 -1 -25 -20 28.58 25.51
 1 -25 20 -6.62 11.45
 1 -25 21 2.24 10.65
 1 -25 21 7.99 17.25
 1 -25 22 -18.11 16.6
 -1 -25 -22 6.87 7.6
 -1 -25 -22 14.97 26.76
 -1 -25 -23 12.16 8.97
 -1 -25 -23 14.23 28.28
 -1 -25 -24 5.12 10.03
 -1 -25 -24 25.51 29.73
 -1 -25 -25 -0.44 10.84
 -1 -25 -26 16.47 33.97
 -1 -25 -27 20.22 35.39
 -1 -25 -28 31.37 39.28
 -1 -25 -29 19.09 41.03
 1 -24 -29 -5.42 8.63
 1 -24 -28 -0.33 7.89
 1 -24 -28 27.5 29.9
 1 -24 -27 3.86 7.49
 1 -24 -27 3.74 28.5
 1 -24 -26 15.05 7.43
 1 -24 -26 42.42 26.84
 1 -24 -25 8.48 6.81
 1 -24 -25 24.86 25.18
 -1 -24 24 18.59 12.02
 1 -24 -24 17.13 6.75
 1 -24 -24 -11.04 23.89
 1 -24 -23 17.44 6.58
 1 -24 -23 12.76 21.78
 1 -24 -22 -1.29 5.56
 1 -24 -22 19.45 20.98
 -1 -24 21 8.29 10.48
 -1 -24 21 -10.25 12.3
 -1 -24 20 23.37 12.71
 1 -24 -20 11.8 5.6
 -1 -24 20 5.16 10.14
 1 -24 -20 0.96 18.76
 1 -24 -19 23.59 6.32
 -1 -24 19 19.92 10.6
 1 -24 -19 -3.73 17.4
 1 -24 -18 60.64 10.93
 1 -24 -18 25.8 16.98
 -1 -24 18 38.41 13.12
 -1 -24 17 38.53 13.95
 1 -24 -17 41.04 16.39
 1 -24 -17 65.17 12.36
 1 -24 -16 47.31 9.63
 -1 -24 16 35.41 11.4
 1 -24 -16 30.83 12.65
 1 -24 -15 6.98 4.63
 -1 -24 15 16.18 7.36
 -1 -24 15 24.58 10.36
 1 -24 -15 18.95 7.23
 -1 -24 14 0.26 6.7
 -1 -24 14 4.24 9.45
 -1 -24 13 12.01 7.63
 -1 -24 13 38.57 9.5
 -1 -24 12 230.08 25
 -1 -24 12 90.48 23.87
 -1 -24 11 210.37 25.01
 -1 -24 11 101.23 24.02
 -1 -24 10 432.11 55.84
 -1 -24 10 265.45 55.41
 -1 -24 9 621.23 104.66
 -1 -24 8 301.28 45.47
 -1 -24 8 233.25 45.44
 -1 -24 7 3.8 6.18
 -1 -24 7 0.19 5.51
 -1 -24 6 41.59 9.65
 -1 -24 6 48.5 9.33
 1 -24 -5 268.3 52.25
 -1 -24 5 297.54 52.41
 -1 -24 5 346.11 52.31
 1 -24 -5 313.22 51.92
 1 -24 -4 443.93 83.91
 -1 -24 4 474.61 83.52
 -1 -24 4 556.57 83.48
 1 -24 -4 489.76 83.22
 1 -24 -3 506.5 153.79
 -1 -24 3 900.91 153.25
 1 -24 -3 965.01 153.04
 -1 -24 3 961.1 153.15
 -1 -24 2 585.78 106.81
 -1 -24 2 666.58 106.65
 -1 -24 1 375.14 63.12
 1 -24 0 155.01 26.58
 -1 -24 0 161.31 26.41
 1 -24 1 6.08 4.61
 1 -24 1 -4.83 18.15
 -1 -24 -1 1.24 3.1
 1 -24 2 164.27 26.58
 1 -24 2 36.44 33.35
 1 -24 3 595.51 94.28
 1 -24 3 267.65 97.42
 1 -24 4 503.28 75.55
 -1 -24 -4 441.93 75.18
 -1 -24 -4 445 75.15
 1 -24 5 308.78 92.21
 1 -24 5 556.23 88.3
 -1 -24 -5 550.67 87.89
 -1 -24 -5 498.19 87.87
 1 -24 6 129.89 46.15
 1 -24 6 217.79 37.35
 -1 -24 -6 255.3 36.68
 -1 -24 -6 188.97 36.62
 1 -24 7 37.46 31.78
 -1 -24 -7 47.5 8.13
 1 -24 7 41.03 10.37
 -1 -24 -7 39.94 7.94
 1 -24 8 7.23 7.45
 1 -24 8 0.93 28.79
 -1 -24 -8 4.49 3.52
 -1 -24 -8 6.73 4.34
 -1 -24 -9 81.67 13.71
 1 -24 9 73.6 15.24
 -1 -24 -9 77.56 14.17
 -1 -24 -10 173.13 28.35
 1 -24 10 139.92 28.76
 -1 -24 -10 169.45 27.93
 1 -24 10 129.92 37.01
 -1 -24 -11 193.52 32.19
 -1 -24 -11 192.95 31.51
 1 -24 11 154.79 32.24
 1 -24 11 212.02 39.68
 -1 -24 -12 431.39 70.5
 1 -24 12 474.59 74.37
 1 -24 12 319.27 70.35
 -1 -24 -12 447.97 69.93
 -1 -24 -13 258.44 41.05
 1 -24 13 290.34 46.13
 -1 -24 -13 249.54 39.8
 1 -24 13 174.81 40.48
 1 -24 14 87.97 22.2
 1 -24 14 28.49 12.17
 -1 -24 -14 60.67 10.43
 -1 -24 -14 72.45 16.75
 1 -24 15 7.92 19.92
 1 -24 15 0.32 8.18
 -1 -24 -15 8.7 5.04
 -1 -24 -15 13.49 20.61
 1 -24 16 14.27 9.25
 -1 -24 -16 21.66 5.51
 -1 -24 -16 27.34 19.25
 1 -24 17 31.32 20.16
 1 -24 17 26.66 11.33
 -1 -24 -17 46.76 8.76
 -1 -24 -17 53.53 21.13
 1 -24 18 64.24 23.13
 1 -24 18 36.49 14.44
 -1 -24 -18 70.13 12
 -1 -24 -18 88.77 25.17
 1 -24 19 55.39 20.78
 1 -24 19 23.23 12.65
 -1 -24 -19 53.87 10
 -1 -24 -19 10.66 25.82
 1 -24 20 69.64 19.68
 1 -24 20 17.88 12.29
 -1 -24 -20 33.33 9.07
 -1 -24 -20 55.4 26.35
 1 -24 21 18.87 18.36
 1 -24 21 3.34 11.1
 1 -24 22 34.99 17.57
 -1 -24 -22 6.22 26.61
 -1 -24 -22 12.97 8.49
 -1 -24 -23 -9.58 28.41
 -1 -24 -23 1.63 8.5
 -1 -24 -24 20.6 30.07
 -1 -24 -24 2.29 9.66
 -1 -24 -25 -12.2 31.62
 -1 -24 -25 2.66 10.54
 -1 -24 -26 5.95 34.47
 -1 -24 -27 12.76 35.23
 -1 -24 -28 -4.11 38.69
 -1 -24 -29 30.88 41.88
 1 -23 -30 22.2 35.3
 1 -23 -29 -7.99 32.55
 1 -23 -29 9.64 8.54
 1 -23 -28 -9.56 7.98
 1 -23 -27 44.02 30.22
 1 -23 -27 9.43 7.74
 1 -23 -26 -27.99 28.31
 1 -23 -26 -1.4 7.06
 1 -23 -25 18.15 26.59
 1 -23 -25 11.66 7.06
 1 -23 -24 7.19 25.35
 -1 -23 24 0.42 11.63
 1 -23 -24 6.94 6.17
 1 -23 -23 24.35 23.66
 -1 -23 23 -0.35 10.25
 -1 -23 23 -2.62 12.32
 1 -23 -23 8.18 5.72
 -1 -23 21 -2.06 9.97
 -1 -23 21 5.33 12.81
 1 -23 -21 1.02 5.28
 -1 -23 20 11.93 10.6
 -1 -23 20 33.51 13.67
 1 -23 -20 14.93 5.63
 1 -23 -19 -1.5 19.24
 -1 -23 19 16.11 9.63
 -1 -23 19 33.65 12.13
 1 -23 -19 12.08 5.27
 1 -23 -18 0.43 16.3
 -1 -23 18 6.34 8.48
 -1 -23 18 27.89 11.89
 1 -23 -18 11.1 4.65
 -1 -23 17 9 7.89
 -1 -23 17 11.68 10.39
 1 -23 -17 -2.65 3.79
 1 -23 -16 7.81 11.7
 -1 -23 16 -0.46 11.16
 -1 -23 16 -0.84 7.13
 1 -23 -16 -2.31 4
 -1 -23 15 21.82 9.27
 -1 -23 15 67.59 13.07
 1 -23 -15 37.48 7.63
 1 -23 -15 50.66 11.8
 -1 -23 14 27.8 8.24
 1 -23 -14 25.38 6.29
 1 -23 -14 13.18 8.21
 -1 -23 13 81.44 21.68
 -1 -23 13 215.33 23.24
 -1 -23 12 70.74 16.86
 -1 -23 12 136.46 18.17
 -1 -23 11 94.72 13.35
 -1 -23 11 44.44 11.99
 -1 -23 10 7.57 7.72
 -1 -23 10 -1.5 5.91
 -1 -23 9 10.06 6.8
 -1 -23 9 -0.22 6.67
 -1 -23 8 99.62 19.12
 -1 -23 8 113.17 19.14
 -1 -23 7 220.95 42.62
 -1 -23 7 277.96 42.59
 -1 -23 6 150.57 29.21
 -1 -23 6 185.78 29.11
 1 -23 -5 196.85 43.4
 -1 -23 5 240.47 43.4
 1 -23 -5 262.01 42.86
 -1 -23 5 280.66 43.29
 -1 -23 4 83.32 16.04
 1 -23 -4 93.41 15.24
 -1 -23 4 93.2 15.79
 -1 -23 3 -3.85 5.19
 -1 -23 3 1.09 3.83
 -1 -23 2 38.84 8.94
 -1 -23 2 43.57 8.07
 -1 -23 1 137.5 24.24
 1 -23 -1 160.83 24.41
 1 -23 0 325.8 53.65
 -1 -23 0 329.26 53.56
 1 -23 1 370.83 59.69
 -1 -23 -1 362.84 59.53
 1 -23 2 100.21 14.52
 -1 -23 -2 74.4 13.96
 -1 -23 -2 78.34 13.86
 1 -23 3 48.8 9.67
 1 -23 3 23.21 22.94
 1 -23 4 9.72 5.88
 1 -23 4 14.42 22.34
 1 -23 5 -2.44 25.21
 -1 -23 -5 0.08 2.93
 -1 -23 -5 0.07 2.74
 1 -23 5 2.8 5.69
 -1 -23 -6 2.22 3.16
 -1 -23 -6 -1.16 2.76
 1 -23 6 -0.21 6.51
 -1 -23 -7 81.28 13.44
 1 -23 7 83.77 32.49
 -1 -23 -7 69.77 13.64
 1 -23 7 83.77 15.18
 -1 -23 -8 66.15 11.76
 1 -23 8 95.33 33.5
 -1 -23 -8 70.88 12.31
 1 -23 8 55.61 13.64
 1 -23 9 88.04 35.92
 -1 -23 -9 125.34 21.57
 -1 -23 -9 122.6 21.06
 1 -23 9 122.28 22.17
 -1 -23 -10 31.23 6.91
 -1 -23 -10 46.8 9.17
 1 -23 10 34.35 9.27
 -1 -23 -11 -3.11 7.55
 -1 -23 -11 0.76 3.72
 1 -23 11 4.35 6.84
 1 -23 11 7.98 22.11
 -1 -23 -12 11.34 8.89
 1 -23 12 29.76 21.75
 -1 -23 -12 9.11 4.32
 1 -23 12 6.23 7.45
 1 -23 13 56.92 22.62
 -1 -23 -13 43.87 14.47
 -1 -23 -13 32.67 7.06
 1 -23 13 29.79 9.56
 1 -23 14 46.93 22.21
 -1 -23 -14 52.57 21.17
 -1 -23 -14 46.1 8.91
 1 -23 14 37.33 11.13
 1 -23 15 32.19 20.51
 -1 -23 -15 0.55 17.92
 1 -23 15 22.49 9.01
 -1 -23 -15 21.5 6.08
 -1 -23 -16 49.62 18.85
 -1 -23 -16 40.24 7.43
 1 -23 16 59.45 20.82
 1 -23 16 6.57 9.79
 -1 -23 -17 19.57 5.9
 1 -23 17 13.54 8.9
 -1 -23 -18 7.33 21.76
 -1 -23 -18 5.62 5.61
 1 -23 18 1.5 20.36
 1 -23 18 -10.78 9.26
 -1 -23 -19 -26.64 24.32
 -1 -23 -19 2.66 6.33
 1 -23 19 13.18 19.93
 1 -23 19 -4.61 10.34
 -1 -23 -20 -19.44 26.14
 -1 -23 -20 5.8 6.94
 1 -23 20 -18.69 19.13
 1 -23 20 -9 11.13
 -1 -23 -21 -0.84 26.83
 -1 -23 -21 5.17 7.69
 1 -23 21 2.58 17.82
 1 -23 21 -0.37 10.77
 -1 -23 -23 6.54 8.6
 -1 -23 -23 16.5 29.18
 -1 -23 -24 4.55 9.63
 -1 -23 -24 42.86 31.54
 -1 -23 -25 2.65 10.89
 -1 -23 -25 19.04 32.7
 -1 -23 -26 11.78 12.09
 -1 -23 -26 3.6 34.35
 -1 -23 -27 6.43 35.58
 -1 -23 -28 -1.38 37.99
 -1 -23 -29 5.91 41.25
 1 -22 -30 21.62 36.46
 1 -22 -30 2.39 8.98
 1 -22 -29 7.2 34.21
 1 -22 -29 17.92 9.07
 1 -22 -28 48.46 32.7
 1 -22 -28 -1.34 7.97
 1 -22 -27 6.65 7.23
 1 -22 -26 3.96 30.01
 1 -22 -26 16.88 7.42
 -1 -22 25 17.72 12.43
 1 -22 -25 -0.94 28.21
 1 -22 -25 20.86 7.35
 -1 -22 24 12.04 11.89
 1 -22 -24 9.74 6.44
 1 -22 -23 27.64 27.49
 -1 -22 23 17.75 12.44
 -1 -22 23 19.23 10.8
 1 -22 -23 16.27 6.66
 1 -22 -21 11.83 26.67
 1 -22 -21 4.36 5.16
 1 -22 -20 -12.97 25.72
 -1 -22 20 15.71 12.33
 -1 -22 20 -9.8 9.96
 1 -22 -20 15.29 5.28
 -1 -22 19 9.31 9.38
 -1 -22 19 19.88 12.77
 1 -22 -19 16.14 5.4
 -1 -22 18 38.56 13.61
 1 -22 -18 65.27 11.53
 1 -22 -18 15.96 22.5
 1 -22 -17 28.11 19.66
 -1 -22 17 21.5 11.82
 1 -22 -17 57.41 9.98
 1 -22 -16 56.45 10.23
 1 -22 -16 34.59 18.38
 -1 -22 16 40.38 12.07
 1 -22 -15 8.45 13.89
 1 -22 -15 11.9 4.38
 -1 -22 15 11.57 7.13
 -1 -22 15 16.78 11.27
 1 -22 -14 15.23 4.48
 -1 -22 14 5.89 6.77
 1 -22 -13 6.26 7.08
 -1 -22 13 15.26 9.9
 -1 -22 13 11.16 6.56
 1 -22 -13 4.21 4.06
 -1 -22 12 182.81 18.91
 -1 -22 12 58.7 17.1
 -1 -22 11 167.72 20.2
 -1 -22 11 75.96 18.94
 -1 -22 10 147.89 21.43
 -1 -22 10 95.69 20.67
 -1 -22 9 583.49 76.15
 -1 -22 9 357.97 75.9
 -1 -22 8 205.45 27.79
 -1 -22 8 122.11 27.59
 -1 -22 7 13.25 5.96
 -1 -22 7 11.16 5.58
 -1 -22 6 29.87 8.68
 -1 -22 6 43.74 8.12
 1 -22 -5 143.65 41.16
 -1 -22 5 223.81 40.54
 1 -22 -5 239.32 40.05
 -1 -22 5 287.27 40.5
 -1 -22 4 836.56 127.66
 -1 -22 4 671.86 127.71
 -1 -22 3 676.08 107.73
 -1 -22 3 593.63 107.84
 -1 -22 2 285.88 43.43
 1 -22 -2 258.35 43.35
 -1 -22 1 550.39 85.71
 1 -22 -1 542.23 85.75
 1 -22 0 171.25 29.97
 -1 -22 0 188.58 29.83
 1 -22 1 21.75 5.62
 -1 -22 -1 24.43 4.89
 1 -22 2 135.33 22.45
 -1 -22 -2 130.72 22.06
 -1 -22 -2 129.42 22.15
 1 -22 3 533.01 82.6
 -1 -22 -3 494.51 82.31
 1 -22 4 53.48 36.58
 1 -22 4 185.03 29.92
 -1 -22 -5 127.73 20.62
 -1 -22 -5 111.47 20.56
 1 -22 5 145.02 21.43
 -1 -22 -6 70.85 9.48
 -1 -22 -6 40.12 9.2
 1 -22 6 50.69 10.99
 1 -22 7 -11.76 26.73
 -1 -22 -7 12.52 4.27
 1 -22 7 10.57 7.06
 -1 -22 -7 6.52 3.3
 -1 -22 -8 2.23 5.3
 1 -22 8 -16.27 29.65
 -1 -22 -8 -0.73 3.43
 1 -22 8 1.16 7.19
 -1 -22 -9 4.7 6.97
 -1 -22 -9 3.69 4.11
 1 -22 9 25.4 7.31
 1 -22 9 -16.14 29.6
 -1 -22 -10 164.55 28.09
 1 -22 10 141.84 27.9
 -1 -22 -10 165.58 27.06
 1 -22 10 77.08 38.62
 -1 -22 -11 131.73 23.82
 1 -22 11 116.52 23.21
 -1 -22 -11 135.83 22.26
 1 -22 11 73.56 34.18
 -1 -22 -12 189.53 29.19
 1 -22 12 102.37 27.15
 -1 -22 -12 174.69 26.54
 1 -22 13 125.78 27.81
 1 -22 13 175.09 35.76
 -1 -22 -13 160.9 26.94
 -1 -22 -14 16.69 5.49
 1 -22 14 10.28 8.52
 -1 -22 -14 13.25 16.77
 1 -22 14 23.08 21.31
 1 -22 15 -3.45 8.01
 -1 -22 -15 2.18 5
 1 -22 15 -23.57 20.65
 -1 -22 -15 -2.67 17.3
 -1 -22 -16 6.36 17.7
 -1 -22 -16 7.95 5.3
 1 -22 16 9.75 8.48
 1 -22 16 -0.81 19.6
 1 -22 17 -18.55 20.63
 1 -22 17 15.09 9.02
 -1 -22 -17 -1.87 19.47
 -1 -22 -17 13.21 5.76
 1 -22 18 57.41 21.04
 1 -22 18 11.3 10.26
 -1 -22 -18 47.49 22.38
 -1 -22 -18 30 7.53
 1 -22 19 20.4 11.62
 -1 -22 -19 32.38 8.74
 1 -22 20 23.32 20.67
 1 -22 20 15.37 10.98
 -1 -22 -20 41.18 26.87
 -1 -22 -20 16.61 7.78
 1 -22 21 26.26 19.29
 1 -22 21 -9.09 11
 -1 -22 -21 -7.71 27.01
 -1 -22 -21 11.74 7.71
 1 -22 23 -7.08 16.17
 -1 -22 -23 -6.96 29.84
 -1 -22 -23 2.63 8.23
 1 -22 24 1.16 16.07
 -1 -22 -24 8.92 9.38
 -1 -22 -24 10.67 31.77
 -1 -22 -25 8.68 10.9
 -1 -22 -25 4.58 33.53
 -1 -22 -26 10.89 11.74
 -1 -22 -26 41.65 35.01
 -1 -22 -27 -13.08 36.46
 -1 -22 -28 -37.7 40.01
 -1 -22 -29 7.45 41.77
 -1 -22 -30 27.01 45.04
 1 -21 -30 -17.26 37.17
 1 -21 -30 10.81 9.07
 1 -21 -29 63.86 36.18
 1 -21 -29 4.36 8.32
 1 -21 -28 14.15 34.8
 1 -21 -28 11.67 8.21
 1 -21 -27 40.32 33
 1 -21 -27 26.47 8.87
 1 -21 -26 8.61 31.4
 1 -21 -26 -0.56 6.68
 1 -21 -25 -11.32 6.57
 -1 -21 25 -7.26 11.95
 1 -21 -24 21 31.24
 1 -21 -24 -3.55 5.89
 -1 -21 24 0.85 11.83
 -1 -21 23 2.78 10.23
 -1 -21 23 24.07 12.38
 -1 -21 22 21.94 11.52
 1 -21 -22 21.65 7.25
 -1 -21 22 46.95 13.21
 1 -21 -21 29.36 30.84
 1 -21 -21 41.56 8.91
 1 -21 -20 -10.84 28.49
 -1 -21 20 8.44 10.88
 1 -21 -20 37.43 7.6
 -1 -21 20 67.14 13.92
 1 -21 -19 21.35 26.24
 -1 -21 19 13.17 11.05
 1 -21 -19 43.91 8.54
 -1 -21 18 16.76 8.73
 1 -21 -18 20.57 5.45
 1 -21 -17 -8.13 20.47
 -1 -21 17 30.13 11.88
 -1 -21 17 7.86 7.14
 1 -21 -17 8.61 4.05
 1 -21 -16 33.35 20.08
 -1 -21 16 69.1 15.35
 1 -21 -16 39.73 7.68
 -1 -21 16 31.72 9.82
 1 -21 -15 56.21 26.74
 1 -21 -15 119.73 20.66
 -1 -21 15 100.11 21.58
 1 -21 -14 69.51 27.59
 1 -21 -14 139.71 23.51
 -1 -21 14 101.33 24.25
 1 -21 -13 75.62 21.45
 1 -21 -13 107.09 18.11
 -1 -21 13 108.28 18.99
 1 -21 -12 89.49 24.34
 -1 -21 12 130.73 23.69
 1 -21 -12 117.65 23.03
 -1 -21 11 85.57 20.31
 -1 -21 11 180.43 21.68
 -1 -21 10 10.02 8.11
 -1 -21 9 46.41 14.6
 -1 -21 9 116.26 15.1
 -1 -21 8 448.53 88.75
 -1 -21 8 625.64 88.88
 -1 -21 7 644.27 131.11
 -1 -21 7 936.16 131.17
 -1 -21 6 722.51 131.41
 -1 -21 6 836.08 131.37
 -1 -21 5 475.26 76.84
 -1 -21 5 517.51 76.78
 1 -21 -5 485.63 76.46
 -1 -21 4 179.25 30.4
 -1 -21 4 177.92 30.65
 -1 -21 3 305.84 48.72
 -1 -21 3 261.94 48.91
 1 -21 -2 31.51 6.16
 -1 -21 2 30.56 6.19
 1 -21 -1 113.6 19.76
 -1 -21 1 116.74 19.7
 -1 -21 0 477.7 80.72
 1 -21 0 484.54 80.78
 -1 -21 -1 786.52 137.32
 -1 -21 -1 818.06 137.31
 1 -21 1 865.71 137.41
 -1 -21 -2 591.23 95.54
 -1 -21 -2 563.71 95.52
 1 -21 2 626.84 95.7
 -1 -21 -3 267 40.8
 1 -21 3 246.53 41.12
 -1 -21 -3 225.56 40.78
 1 -21 4 37.78 27.14
 1 -21 4 108.03 18.24
 1 -21 5 9.38 22.44
 1 -21 5 -4.38 5.56
 -1 -21 -6 131.44 23.39
 -1 -21 -6 156.43 23.6
 1 -21 6 133.4 24.13
 -1 -21 -7 303.72 52.92
 1 -21 7 297.36 53.27
 1 -21 7 132.43 59.42
 -1 -21 -7 327.66 52.72
 1 -21 8 349.41 63.47
 -1 -21 -8 451.13 63.33
 -1 -21 -8 360.42 62.97
 -1 -21 -9 294.57 43.58
 1 -21 9 238.36 43.49
 -1 -21 -9 248.75 42.85
 1 -21 9 178.8 53.67
 -1 -21 -10 191.84 31.17
 -1 -21 -10 175.69 29.86
 1 -21 10 166.07 30.71
 1 -21 10 139.99 42.67
 -1 -21 -11 10.9 4.49
 1 -21 11 5.28 7.53
 -1 -21 -12 -4.28 17.35
 -1 -21 -12 15.46 4.56
 1 -21 12 4.41 7.48
 1 -21 12 -24.65 24.16
 -1 -21 -13 54.74 19.67
 -1 -21 -13 75.74 12.48
 1 -21 13 54.57 14.05
 1 -21 13 59.4 25.9
 -1 -21 -14 86.57 20.48
 -1 -21 -14 79.14 12.79
 1 -21 14 38.5 14.11
 1 -21 14 119.83 26.38
 -1 -21 -15 134.91 29.27
 -1 -21 -15 152.42 23.69
 1 -21 15 102.14 24.46
 1 -21 15 171.13 32.37
 -1 -21 -16 130.27 25.7
 1 -21 16 161.97 28.3
 -1 -21 -16 104.42 17.83
 1 -21 16 75.59 19.02
 1 -21 17 53.89 21.14
 -1 -21 -17 23.64 6.87
 -1 -21 -17 17.22 20.03
 1 -21 17 22.5 9.64
 1 -21 18 -30.42 20.73
 -1 -21 -18 -6.41 5.82
 -1 -21 -18 8.3 21.5
 1 -21 18 1.7 9.08
 1 -21 19 -16.19 20.41
 -1 -21 -19 5.38 6.34
 -1 -21 -19 -27.82 23.88
 1 -21 19 -4.16 9.74
 1 -21 20 23.97 19.99
 -1 -21 -20 5.67 7.46
 1 -21 20 6.03 10.41
 -1 -21 -20 40.71 26.81
 -1 -21 -21 23.41 8.58
 -1 -21 -21 -14.95 28.08
 -1 -21 -22 16.15 8.75
 -1 -21 -22 -31.24 28.33
 1 -21 23 0.6 16.6
 1 -21 24 -2.96 16.3
 -1 -21 -24 -19.64 31.68
 -1 -21 -24 0.73 9.05
 -1 -21 -25 15.17 34
 -1 -21 -25 6.88 10.96
 -1 -21 -26 1.25 35.23
 -1 -21 -26 3.96 12.06
 -1 -21 -27 -18.59 37.27
 -1 -21 -28 25.46 39.67
 -1 -21 -29 -1.51 41.58
 -1 -21 -30 -8.02 44.85
 1 -20 -31 -13.7 9.41
 1 -20 -31 30.51 40.89
 1 -20 -30 -1.98 8.75
 1 -20 -30 49.4 39.14
 1 -20 -29 4.02 8.19
 1 -20 -29 26.15 38.24
 1 -20 -28 26.29 36.06
 1 -20 -27 3.42 7.29
 1 -20 -27 88.17 35.88
 1 -20 -26 1.73 6.89
 1 -20 -26 -26.04 34.69
 -1 -20 25 8.5 11.77
 1 -20 -25 9.01 6.71
 1 -20 -25 -14.94 34.49
 1 -20 -24 15.51 6.68
 -1 -20 24 7.64 11.99
 -1 -20 24 7.76 10.24
 1 -20 -24 14.31 33.76
 -1 -20 23 -0.88 12.36
 -1 -20 23 16.24 10.08
 1 -20 -22 -6.26 5.6
 -1 -20 22 7.17 13.04
 -1 -20 22 10.22 10.33
 1 -20 -22 1.98 33.16
 1 -20 -21 10.91 5.71
 1 -20 -21 4.69 32.58
 1 -20 -20 11.6 5.24
 1 -20 -20 18.3 30.53
 1 -20 -19 17.29 5.2
 -1 -20 19 36.76 13.53
 -1 -20 19 -1.96 8.95
 1 -20 -19 -19.28 27.07
 1 -20 -18 6.22 4.15
 -1 -20 18 34.38 12.4
 -1 -20 18 3.66 7.68
 1 -20 -18 5.06 23.86
 1 -20 -17 21.37 5.71
 1 -20 -17 25.71 22.41
 -1 -20 17 30.23 8.75
 -1 -20 17 48.9 14.25
 -1 -20 16 16.43 13.29
 -1 -20 16 2.43 7.26
 1 -20 -16 28.75 20.69
 1 -20 -16 16.52 4.27
 -1 -20 15 17.59 11.93
 -1 -20 15 -1.28 6.6
 1 -20 -15 7.77 18.58
 1 -20 -15 1.65 3.34
 -1 -20 14 -6.8 11.38
 -1 -20 14 -2.75 6.27
 1 -20 -14 -6.93 16.19
 1 -20 -14 -3.34 3.35
 -1 -20 13 1.44 6.02
 -1 -20 13 3.79 9.32
 1 -20 -13 -0.25 3.33
 1 -20 -13 -1.65 14.3
 -1 -20 12 2.87 5.83
 -1 -20 12 7.55 9.52
 1 -20 -12 3.11 3.83
 1 -20 -12 0.5 12.77
 -1 -20 11 -13.95 9.45
 -1 -20 11 -5.07 6.27
 -1 -20 10 73.17 11.54
 -1 -20 10 29.05 10.13
 -1 -20 9 41.52 9.59
 -1 -20 9 39.48 9.27
 -1 -20 8 44.16 8.13
 -1 -20 8 24.59 8
 -1 -20 7 2.41 5.09
 -1 -20 7 1.53 5.41
 -1 -20 6 20.29 5.21
 -1 -20 6 9.45 5.52
 -1 -20 5 98.48 19.08
 -1 -20 5 116.64 18.88
 -1 -20 4 55.24 10.34
 -1 -20 4 51.29 9.7
 -1 -20 3 107.01 20.26
 1 -20 -3 112.33 19.66
 -1 -20 3 127.72 19.9
 1 -20 -2 0.08 2.98
 -1 -20 2 9.33 3.19
 1 -20 -1 295.9 50.78
 -1 -20 1 306.61 50.75
 1 -20 0 18.87 4.99
 -1 -20 0 22.47 4.5
 -1 -20 -1 33.09 6.61
 1 -20 1 36.62 7.16
 -1 -20 -1 38.99 6.76
 1 -20 2 0.14 3.92
 -1 -20 -2 0.24 2.43
 -1 -20 -2 4.77 2.52
 1 -20 3 64.23 12.01
 -1 -20 -3 71.67 11.29
 -1 -20 -3 59.1 11.26
 -1 -20 -4 126.64 24.24
 -1 -20 -4 176 24.35
 1 -20 4 135.21 24.79
 1 -20 5 21.42 21.19
 1 -20 5 1.86 5.28
 1 -20 6 22.12 23.85
 1 -20 6 27.21 7.36
 -1 -20 -7 2.27 5.2
 1 -20 7 5.24 25.82
 -1 -20 -7 3.42 2.83
 1 -20 7 -2.33 6.51
 -1 -20 -8 1.56 6.76
 1 -20 8 -9.26 27.89
 -1 -20 -8 0.78 3.64
 1 -20 8 10.28 6.66
 -1 -20 -9 25.31 9.51
 -1 -20 -9 22.74 5.5
 1 -20 9 20.04 8.17
 1 -20 9 15.65 30.68
 -1 -20 -10 11.01 10.31
 -1 -20 -10 11.21 4.49
 1 -20 10 2.73 7.86
 1 -20 10 -20.59 31.26
 -1 -20 -11 39.6 18.43
 -1 -20 -11 17.55 5.7
 1 -20 11 26.27 8.33
 1 -20 11 41 30.43
 -1 -20 -12 12.36 14.08
 -1 -20 -12 11.79 4.64
 1 -20 12 17.13 7.67
 1 -20 12 21.53 26.72
 -1 -20 -13 7.51 15.76
 -1 -20 -13 26.65 5.9
 1 -20 13 19.27 8.39
 1 -20 13 17.69 23.44
 -1 -20 -14 38.51 16.65
 1 -20 14 11.2 8.21
 -1 -20 -14 16.85 5.7
 1 -20 14 49.89 23.3
 -1 -20 -15 21.48 17.42
 1 -20 15 -4.91 8.14
 -1 -20 -15 -1.43 5.24
 1 -20 15 6.71 20.89
 -1 -20 -16 27.52 18.09
 -1 -20 -16 6.05 5.28
 1 -20 16 7.31 8.24
 1 -20 16 0.83 20.59
 -1 -20 -17 35.34 19.79
 1 -20 17 39.25 20.72
 -1 -20 -17 6.16 5.55
 1 -20 17 0.66 8.43
 -1 -20 -18 17.09 21.7
 -1 -20 -18 -5.78 6.22
 1 -20 18 -11.06 9
 -1 -20 -19 19.36 25.31
 -1 -20 -19 18.85 6.98
 1 -20 19 8.33 20.47
 1 -20 19 6.87 10.13
 -1 -20 -20 -4.19 27.01
 -1 -20 -20 4.18 7.3
 1 -20 20 -10.18 20.73
 1 -20 20 -2.11 10.35
 -1 -20 -21 3.07 7.64
 -1 -20 -21 -16.27 27.84
 -1 -20 -22 24.29 29.39
 -1 -20 -22 -2.17 8.36
 1 -20 22 34.75 17.68
 1 -20 22 -4.39 10.71
 1 -20 23 9.81 17.4
 1 -20 23 20.62 11.53
 1 -20 24 6.47 16.51
 -1 -20 -24 14.25 9.38
 -1 -20 -24 -11.15 32.42
 -1 -20 -25 35.71 34.74
 -1 -20 -26 -0.97 11.72
 -1 -20 -26 22.86 35.39
 -1 -20 -27 -6.54 13.05
 -1 -20 -27 54.02 38.02
 -1 -20 -28 21.56 39.76
 -1 -20 -29 -13.74 41.8
 -1 -20 -30 -8.09 45.39
 1 -19 -31 4.48 41.7
 1 -19 -31 16.31 10.34
 1 -19 -30 -19.92 40.17
 1 -19 -30 10.28 9.22
 1 -19 -29 12.39 38.78
 1 -19 -29 6.61 8.56
 1 -19 -28 4.03 38.58
 1 -19 -28 25.54 9.11
 1 -19 -27 9.36 39.36
 1 -19 -27 13.54 7.81
 1 -19 -26 72.63 38.76
 1 -19 -26 7.78 7.16
 1 -19 -25 -1.32 6.52
 -1 -19 25 -5.07 11.55
 1 -19 -24 4.14 6.38
 -1 -19 24 7.72 10.09
 -1 -19 24 5.48 11.58
 -1 -19 23 7.56 10.75
 -1 -19 23 51.33 13.53
 1 -19 -22 21.88 6.39
 1 -19 -22 -15.15 35.52
 -1 -19 22 -2.71 10.49
 -1 -19 22 21.78 12.65
 1 -19 -21 72.32 12.12
 1 -19 -21 67.95 36.99
 -1 -19 21 16.63 14.39
 -1 -19 21 107.77 17.16
 1 -19 -20 57.18 10.56
 1 -19 -20 -31.66 32.85
 1 -19 -19 61.69 11.35
 -1 -19 19 39.76 13.63
 1 -19 -19 18.68 29.65
 1 -19 -18 37.83 7.42
 -1 -19 18 22.91 9.81
 1 -19 -18 9.98 25.92
 -1 -19 18 61.14 14.75
 1 -19 -17 18.47 4.55
 -1 -19 17 -1.03 13.17
 -1 -19 17 3.96 7.47
 1 -19 -16 41.22 7.43
 -1 -19 16 62.45 14.57
 1 -19 -16 34.69 22.7
 -1 -19 16 19.73 9.45
 -1 -19 15 95.87 27.7
 1 -19 -15 172.7 27.1
 1 -19 -15 77.52 33.23
 -1 -19 14 161.67 43.13
 1 -19 -14 269.83 42.7
 1 -19 -14 131.37 45.77
 -1 -19 13 147.78 29.9
 1 -19 -13 171.85 29.3
 -1 -19 12 230.15 50.1
 1 -19 -12 305.47 49.72
 -1 -19 11 226.68 22.94
 1 -19 -11 108.71 20.8
 -1 -19 11 130.99 21.39
 1 -19 -11 12.59 23.77
 -1 -19 10 32.95 9.56
 -1 -19 10 35.4 8.65
 -1 -19 9 334.37 43.99
 -1 -19 9 200.67 43.73
 -1 -19 8 1271.89 172.8
 -1 -19 8 843.03 172.69
 -1 -19 7 1265.75 188.05
 -1 -19 7 983.06 188.03
 -1 -19 6 1566.47 247.38
 -1 -19 6 1378.91 247.4
 -1 -19 5 517.83 83.19
 -1 -19 5 464.61 83.29
 1 -19 -4 214.6 33.95
 -1 -19 4 214.47 34.23
 -1 -19 4 202.48 34.48
 -1 -19 3 300.26 44.76
 1 -19 -3 274.41 44.59
 -1 -19 2 110.11 17.32
 1 -19 -2 93.44 17.22
 1 -19 -1 292.62 50.85
 -1 -19 1 311.73 50.85
 -1 -19 0 1117.32 180.29
 1 -19 0 1152.55 180.35
 -1 -19 0 975.78 180.29
 -1 -19 -1 1300.38 218.19
 1 -19 1 1339.31 218.28
 -1 -19 -1 1277.45 218.2
 -1 -19 -2 721.97 127.95
 1 -19 2 779.3 128.08
 -1 -19 -2 797.49 127.96
 -1 -19 -3 221.33 40.9
 1 -19 3 226.48 41.16
 -1 -19 -3 277.55 40.94
 -1 -19 -4 2.31 2.2
 1 -19 4 0.17 4.42
 -1 -19 -4 3.67 2.66
 1 -19 5 51.17 9.66
 1 -19 5 0.75 22.48
 1 -19 6 319.13 50.22
 1 -19 6 89.12 54.81
 1 -19 7 372.7 58.63
 -1 -19 -7 375.21 58.56
 -1 -19 -7 337.83 58.18
 1 -19 8 683.39 126.31
 -1 -19 -8 767.76 126.37
 -1 -19 -8 797.57 125.99
 -1 -19 -9 536.28 94.91
 -1 -19 -9 608.27 94.36
 1 -19 9 500.47 94.7
 1 -19 9 265.64 99.7
 -1 -19 -10 331.38 57.61
 1 -19 10 162.35 66.99
 -1 -19 -11 85.02 18.58
 -1 -19 -11 51.87 9.79
 1 -19 11 39.18 11.36
 1 -19 11 57.56 32.43
 -1 -19 -12 -17.55 14.7
 -1 -19 -12 10.23 4.45
 1 -19 12 9.64 7.21
 1 -19 12 23.91 27.15
 -1 -19 -13 90.83 23.82
 -1 -19 -13 112.68 18.54
 1 -19 13 96.16 19.6
 1 -19 13 88.54 32.29
 -1 -19 -14 183.33 28.28
 1 -19 14 148.47 33.43
 1 -19 14 111.22 23.66
 -1 -19 -14 135.27 22.82
 -1 -19 -15 266.04 42.14
 1 -19 15 326.19 49.32
 1 -19 15 191.2 42.58
 -1 -19 -15 325.88 46.18
 -1 -19 -16 140.35 27.7
 -1 -19 -16 129.33 20.18
 1 -19 16 73.28 21.13
 1 -19 16 171.65 29.93
 -1 -19 -17 47.31 21.2
 1 -19 17 57.3 21.39
 -1 -19 -17 47.92 9.22
 1 -19 17 27.73 10.88
 1 -19 18 -9.14 21.23
 -1 -19 -18 5.07 5.98
 1 -19 18 10.3 8.84
 1 -19 19 -21.14 21.16
 -1 -19 -19 12.44 6.43
 1 -19 19 8.47 9.43
 -1 -19 -19 -6.38 25.26
 -1 -19 -20 0.86 27.6
 -1 -19 -20 17.07 8.03
 -1 -19 -21 -0.93 28.99
 -1 -19 -21 24.84 8.69
 -1 -19 -22 34.05 10.09
 1 -19 22 9.47 12.01
 -1 -19 -22 31.98 31.31
 1 -19 23 43.32 18.34
 1 -19 23 15.08 11.69
 1 -19 24 14.94 17.02
 -1 -19 -24 19.46 32.76
 -1 -19 -24 16.2 9.84
 -1 -19 -25 8.52 34.99
 -1 -19 -25 -5.8 10.49
 -1 -19 -26 18.09 35.99
 -1 -19 -26 4.25 11.49
 -1 -19 -27 9.6 37.55
 -1 -19 -27 -4.34 13.11
 -1 -19 -28 59.62 42.59
 -1 -19 -29 20.06 42.15
 -1 -19 -30 3.28 43.92
 -1 -19 -31 -8.67 48.22
 1 -18 -31 7.73 43.6
 1 -18 -31 12.39 10.35
 1 -18 -30 -4.47 40.83
 1 -18 -30 5.6 9.32
 1 -18 -29 42.94 41.81
 1 -18 -29 -2.59 8.52
 1 -18 -28 46.6 41.77
 1 -18 -28 -3.4 8.14
 1 -18 -27 54.29 40.99
 1 -18 -27 -4.38 7.28
 -1 -18 26 9.78 11.72
 1 -18 -26 1.76 7.11
 -1 -18 25 -16.79 11.86
 1 -18 -25 -5.27 39.21
 1 -18 -25 -9.31 7.07
 -1 -18 24 -11.3 12.04
 -1 -18 24 0.35 10.07
 1 -18 -23 19.58 39.48
 -1 -18 23 0.44 12.11
 -1 -18 23 12.64 10.19
 1 -18 -23 5.7 6.61
 1 -18 -22 3.42 38.06
 -1 -18 22 12.34 12.88
 -1 -18 22 13.78 10.3
 1 -18 -22 2.4 6.11
 -1 -18 21 -7.18 12.6
 -1 -18 21 -1.65 9.86
 1 -18 -21 13.16 5.87
 1 -18 -20 27.18 32.3
 1 -18 -20 -5.28 5.15
 1 -18 -19 40.89 28.43
 1 -18 -19 4.58 4.58
 -1 -18 18 10.74 8.01
 1 -18 -18 12.44 4.92
 -1 -18 17 9.14 13.19
 1 -18 -17 8.94 4.02
 1 -18 -17 -6.43 23.45
 -1 -18 17 2.24 7.19
 -1 -18 16 20.28 14.72
 -1 -18 16 6.02 6.74
 1 -18 -16 -13.78 21.02
 1 -18 -16 10.24 4.02
 -1 -18 15 -1.49 6.56
 1 -18 -15 8.68 3.58
 -1 -18 14 5.58 6.11
 1 -18 -14 -5.38 16.36
 1 -18 -14 1.21 3.05
 -1 -18 13 6.26 10.74
 -1 -18 13 -2.77 5.72
 1 -18 -13 15.24 14.99
 1 -18 -13 -1 3.01
 -1 -18 12 35.01 11.56
 1 -18 -12 59.55 10.21
 1 -18 -12 15.76 17.5
 1 -18 -11 54.21 10.96
 -1 -18 11 53.54 12.19
 -1 -18 10 10.73 5.95
 -1 -18 10 4.98 7.7
 1 -18 -10 4.21 4.51
 1 -18 -10 13.68 11.21
 -1 -18 9 51.38 10.91
 -1 -18 9 50.81 10.55
 -1 -18 8 36.43 7.73
 -1 -18 8 27.94 7.51
 -1 -18 7 -4.11 4.51
 -1 -18 7 -0.18 4.95
 -1 -18 6 7.56 3.73
 -1 -18 6 -6.17 4.73
 -1 -18 5 0.82 3.53
 -1 -18 5 10.03 4.65
 -1 -18 4 131.94 22.13
 1 -18 -4 123.11 21.38
 -1 -18 4 160.98 21.79
 1 -18 -3 0.39 2.12
 -1 -18 3 1.95 2.96
 1 -18 -2 64.94 10.25
 -1 -18 2 51.22 10.29
 1 -18 -1 43.12 7.29
 -1 -18 1 37.13 7.13
 1 -18 0 87.87 13.68
 -1 -18 0 69.33 13.46
 -1 -18 0 80.14 13.44
 1 -18 1 22.22 5.36
 -1 -18 -1 27.01 4.88
 -1 -18 -1 23 4.78
 1 -18 2 16.46 4.33
 -1 -18 -2 13.04 3.19
 -1 -18 -2 12.2 3.14
 1 -18 3 117.98 18.19
 -1 -18 -3 110.34 17.71
 -1 -18 -3 92.27 17.73
 -1 -18 -4 1.12 2
 -1 -18 -4 0.26 2.71
 1 -18 4 -2.11 4.43
 -1 -18 -5 167.14 28.14
 -1 -18 -5 164.87 28.34
 1 -18 5 169.23 28.64
 1 -18 6 -2.36 23.59
 1 -18 6 58.74 10.82
 1 -18 7 18.49 23.54
 1 -18 7 2.02 5.67
 -1 -18 -8 13.81 4.24
 1 -18 8 15.28 6.93
 1 -18 8 -7.15 27.15
 -1 -18 -8 19.84 8.44
 -1 -18 -9 13.39 4.94
 -1 -18 -9 10.31 14.01
 1 -18 9 30.96 7.76
 1 -18 9 13.26 28.8
 -1 -18 -10 21.94 17.93
 -1 -18 -10 48.59 8.92
 1 -18 10 44.15 10.92
 1 -18 10 67.98 31.9
 -1 -18 -11 -7.8 16.81
 1 -18 11 37.04 9.62
 -1 -18 -11 26.4 6.64
 1 -18 11 31.54 32.1
 -1 -18 -12 19 15.12
 1 -18 12 2.38 7.2
 -1 -18 -12 7.49 4.59
 1 -18 12 -17.64 28.95
 1 -18 13 20.14 7.79
 -1 -18 -13 16.71 5.24
 -1 -18 -14 -13.23 16.52
 1 -18 14 15.86 7.82
 -1 -18 -14 12.56 5.23
 1 -18 14 1 24.83
 -1 -18 -15 13.39 17.68
 -1 -18 -15 6.06 5.66
 1 -18 15 -6.3 8.07
 -1 -18 -16 19.18 18.83
 1 -18 16 36.73 22.32
 1 -18 16 12.71 8.47
 -1 -18 -16 8.5 5.67
 -1 -18 -17 11.14 20.11
 -1 -18 -17 14.02 6.1
 1 -18 17 37.03 21.07
 1 -18 17 10.86 8.34
 1 -18 18 1.66 21.66
 -1 -18 -18 7.68 6
 1 -18 18 -4.58 8.26
 -1 -18 -18 7.61 21.83
 -1 -18 -19 13.33 6.43
 1 -18 19 4.04 9.24
 -1 -18 -19 29.8 25.48
 -1 -18 -20 27.63 28.73
 -1 -18 -20 16.48 7.96
 -1 -18 -21 2.87 8.2
 1 -18 21 20.66 19.86
 1 -18 21 2.47 10.46
 -1 -18 -22 -6.6 8.7
 1 -18 22 -19.47 11.24
 -1 -18 -23 7.72 9.07
 1 -18 23 -3.75 17.51
 1 -18 23 -2.25 10.67
 -1 -18 -23 -4.38 32.02
 1 -18 24 4.76 16.21
 1 -18 25 22.91 16.47
 -1 -18 -25 -12.43 35.11
 -1 -18 -25 -8.52 9.99
 -1 -18 -26 -14.55 36.87
 -1 -18 -26 -0.95 11.79
 -1 -18 -27 1.4 38.41
 -1 -18 -27 9.25 13.27
 -1 -18 -28 -28.17 41.18
 -1 -18 -28 -0.59 14
 -1 -18 -29 35.99 43.15
 -1 -18 -30 77.38 47.41
 -1 -18 -31 -13.96 48.84
 1 -17 -32 9.69 10.95
 1 -17 -31 54.44 44.74
 1 -17 -31 22.08 10.74
 1 -17 -30 19.14 44.09
 1 -17 -30 6.77 9.15
 1 -17 -29 -45.62 43.76
 1 -17 -29 10.27 8.94
 1 -17 -28 12.38 43.36
 1 -17 -28 17.15 8.77
 1 -17 -27 32.76 42.09
 1 -17 -27 10.02 8
 -1 -17 26 26.21 12.04
 1 -17 -26 39.22 42.42
 1 -17 -26 10.38 7.94
 1 -17 -25 -4.22 41.56
 -1 -17 25 -7.51 11.31
 -1 -17 25 0.36 9.22
 1 -17 -25 4.54 6.9
 -1 -17 24 -4.32 11.88
 -1 -17 24 -7.99 10.09
 1 -17 -23 -5.05 39.15
 -1 -17 23 2.16 12.13
 -1 -17 23 -7.47 10.44
 1 -17 -23 17.35 6.65
 1 -17 -22 10.58 38.01
 -1 -17 22 9.02 10.38
 -1 -17 22 9.62 12.87
 1 -17 -22 25.46 7.03
 -1 -17 21 19.01 12.97
 -1 -17 21 94.1 16.43
 1 -17 -21 83.93 37.89
 1 -17 -21 54.33 10.54
 -1 -17 20 30.04 13.77
 1 -17 -20 9.06 33.88
 1 -17 -20 67.81 11.96
 1 -17 -19 17.38 29.3
 1 -17 -19 44.61 8.91
 -1 -17 18 18.02 7.72
 -1 -17 18 44.53 13.59
 1 -17 -18 0.8 25.03
 1 -17 -18 8.67 4.8
 -1 -17 17 0.83 7.06
 -1 -17 17 2.4 14.98
 1 -17 -17 22.05 22.52
 1 -17 -17 -1.39 3.86
 -1 -17 16 16.04 11.02
 -1 -17 16 92.07 17.67
 1 -17 -16 22.86 22.42
 1 -17 -16 63.32 9.57
 -1 -17 15 108.42 33.34
 1 -17 -15 69.58 37.53
 -1 -17 14 175.59 43.72
 1 -17 -14 274.15 43.29
 1 -17 -13 252.98 38.76
 -1 -17 13 154.76 39.21
 1 -17 -12 476.43 74.01
 -1 -17 12 339.81 74.35
 -1 -17 11 204.64 40.38
 1 -17 -11 223.56 39.95
 -1 -17 10 9.76 7.44
 1 -17 -10 0.15 3.8
 -1 -17 10 5.87 6.14
 -1 -17 9 101.14 13.6
 1 -17 -9 80.03 12.55
 -1 -17 8 552.95 108.65
 -1 -17 8 759.12 108.74
 -1 -17 7 811.99 161.8
 -1 -17 7 1138.84 161.86
 -1 -17 6 1103.23 206.74
 -1 -17 6 1357.92 206.73
 1 -17 -5 217.54 56.58
 -1 -17 5 323.46 56.26
 1 -17 -5 333.83 55.83
 -1 -17 5 381.64 56.13
 1 -17 -4 10 9.04
 -1 -17 4 1.95 4.48
 1 -17 -4 1.8 1.64
 -1 -17 4 1.82 3.01
 -1 -17 3 0.77 2.9
 1 -17 -3 1.71 1.95
 -1 -17 2 2.28 2.72
 1 -17 -2 7.2 2.55
 1 -17 -1 640.75 110.95
 -1 -17 1 682.11 110.95
 -1 -17 0 885.3 166.46
 1 -17 0 1100.05 166.52
 -1 -17 0 1025.48 166.47
 -1 -17 -1 1189.23 209.08
 1 -17 1 1315.19 209.17
 -1 -17 -1 1265.17 209.09
 -1 -17 -2 706.55 115.39
 -1 -17 -2 653.81 115.38
 1 -17 2 720.3 115.5
 -1 -17 -3 90.48 16.63
 -1 -17 -3 108.62 16.75
 1 -17 3 99.54 17.06
 -1 -17 -4 10.16 2.68
 -1 -17 -4 5.06 3.39
 -1 -17 -5 44.42 7.89
 1 -17 5 48.15 9.06
 -1 -17 -5 43.55 8.64
 -1 -17 -6 176.79 28.81
 1 -17 6 158.55 29.3
 -1 -17 -6 161.94 29.36
 1 -17 7 100.58 82.31
 1 -17 7 520.72 79.23
 -1 -17 -8 414.05 62.73
 1 -17 8 371.16 62.16
 1 -17 9 534.19 97.3
 -1 -17 -9 579.85 96.97
 -1 -17 -10 497.74 79.69
 -1 -17 -10 471.07 77.92
 1 -17 10 464.2 78.32
 -1 -17 -11 86.78 15.05
 1 -17 11 84.84 16.4
 1 -17 11 33.18 33.72
 -1 -17 -11 68.17 21.59
 1 -17 12 12.74 7.89
 -1 -17 -12 24.43 6.01
 1 -17 12 38.1 30.51
 -1 -17 -12 24.24 16.18
 1 -17 13 35.48 30.7
 1 -17 13 59.47 14.5
 -1 -17 -13 87.31 20.63
 -1 -17 -13 81.13 13.39
 1 -17 14 76.8 36.29
 1 -17 14 120.46 25.85
 -1 -17 -14 159.62 30.31
 -1 -17 -14 162.21 25.23
 1 -17 15 181.24 36.91
 1 -17 15 127.35 28.03
 -1 -17 -15 147.06 32.71
 -1 -17 -15 177.87 27.45
 1 -17 16 75.48 19.05
 -1 -17 -16 113.64 27.06
 -1 -17 -16 109.3 18.22
 -1 -17 -17 29.66 7.62
 1 -17 17 19.22 9.37
 1 -17 17 49.48 21.96
 -1 -17 -17 63.18 22.3
 -1 -17 -18 4.16 6.02
 1 -17 18 -5.19 8.33
 1 -17 18 20.01 21.13
 -1 -17 -19 3.36 25.34
 -1 -17 -19 9.62 6.68
 -1 -17 -20 42.97 28.75
 -1 -17 -20 19.98 8.63
 1 -17 21 7.35 10.88
 -1 -17 -21 24.85 9
 1 -17 21 1.42 20.14
 -1 -17 -22 21.35 30.52
 1 -17 22 -6.45 11.38
 -1 -17 -22 35.45 9.77
 -1 -17 -23 -21.69 31.49
 1 -17 23 2.27 11.26
 1 -17 23 21.76 18.35
 -1 -17 -23 8.1 9.23
 1 -17 24 22.97 17.1
 1 -17 25 20.48 16.25
 -1 -17 -25 0.41 10.49
 -1 -17 -25 2.47 35.26
 -1 -17 -26 7.49 11.42
 -1 -17 -26 1.32 36.31
 -1 -17 -27 -3.72 12.72
 -1 -17 -27 19.74 38.44
 -1 -17 -28 4.75 14.22
 -1 -17 -28 -16.47 41.22
 -1 -17 -29 15.88 43.96
 -1 -17 -30 26.82 46.08
 -1 -17 -31 10.57 48.51
 1 -16 -32 -6.99 11.19
 1 -16 -32 46.21 48.87
 1 -16 -31 3 9.98
 1 -16 -31 -23.92 46.84
 1 -16 -30 5.16 9.09
 1 -16 -30 -1.69 46.29
 1 -16 -29 29.39 10.01
 1 -16 -29 -14.99 47.38
 1 -16 -28 2.82 8.34
 1 -16 -28 43.38 45.16
 1 -16 -27 5.99 7.86
 1 -16 -27 -40.87 44.88
 1 -16 -26 -1.87 7.63
 1 -16 -26 30.56 44.61
 -1 -16 26 5.46 11.5
 1 -16 -25 30.92 44.85
 -1 -16 25 0.71 10.11
 -1 -16 25 25.28 11.84
 -1 -16 24 0.69 10.43
 1 -16 -24 31.35 8.08
 -1 -16 24 26.16 12.47
 -1 -16 23 33.02 12.74
 1 -16 -23 16.48 7.24
 -1 -16 22 20.14 13.07
 1 -16 -22 6.97 6.73
 1 -16 -22 32.58 38.35
 -1 -16 22 6.97 9.81
 -1 -16 21 20.25 13.69
 1 -16 -21 2.45 6.12
 1 -16 -21 6.74 37.17
 -1 -16 21 -0.33 9.31
 -1 -16 20 16.38 13.25
 1 -16 -20 6.13 5.46
 -1 -16 20 -2.91 8.62
 1 -16 -19 -2.68 27.79
 1 -16 -19 26.51 6.65
 1 -16 -18 67.06 26.57
 1 -16 -18 53.79 10.38
 -1 -16 17 59.35 21.05
 1 -16 -17 73.04 30.46
 1 -16 -17 133.8 20.41
 -1 -16 16 42.66 10.19
 1 -16 -16 41.95 8.65
 1 -16 -15 13.23 19.47
 -1 -16 15 12.45 6.8
 1 -16 -15 19.34 4.74
 -1 -16 14 6.87 6.02
 -1 -16 14 -0.51 12.94
 1 -16 -14 -1.4 3.14
 -1 -16 13 29.88 13.54
 -1 -16 13 4.02 6.8
 1 -16 -13 20.26 4.16
 -1 -16 12 169.25 42.46
 1 -16 -12 276.71 42.07
 -1 -16 11 47.29 13
 1 -16 -11 64.38 11.8
 -1 -16 10 208.2 43.89
 1 -16 -10 269.71 43.48
 -1 -16 9 441.09 50.81
 1 -16 -9 308.47 50.23
 -1 -16 9 290.66 50.56
 1 -16 -8 96.55 21.37
 1 -16 -8 114.4 21.53
 -1 -16 8 146.73 21.9
 -1 -16 7 8.19 4.83
 -1 -16 7 6.55 4.19
 -1 -16 6 29.93 7.63
 -1 -16 6 40.43 7.23
 1 -16 -5 142.14 25.9
 -1 -16 5 145.59 25.44
 1 -16 -5 148.83 24.8
 -1 -16 5 144.27 25.11
 -1 -16 4 511.41 80.84
 1 -16 -4 486.98 80.64
 1 -16 -4 322.41 81.34
 1 -16 -3 1555.45 244.73
 -1 -16 3 1569.85 244.84
 1 -16 -2 545.8 87.55
 -1 -16 2 593.91 87.62
 -1 -16 1 1590.67 261.98
 -1 -16 1 1503.28 262
 1 -16 -1 1590.61 261.98
 -1 -16 0 785.44 139.06
 -1 -16 0 844.89 139.06
 1 -16 0 865.48 139.11
 -1 -16 -1 94.91 15.14
 -1 -16 -1 84.88 15.15
 1 -16 1 90.09 15.41
 -1 -16 -2 28.01 5
 1 -16 2 23.77 5.64
 -1 -16 -2 25.49 4.91
 -1 -16 -3 449.87 69.35
 -1 -16 -3 394.67 69.28
 1 -16 3 458.24 69.51
 -1 -16 -4 674.84 120.1
 1 -16 4 713.26 120.31
 -1 -16 -4 803.28 120.22
 -1 -16 -5 689.72 111.28
 -1 -16 -5 647.3 111.09
 1 -16 5 675.58 111.34
 -1 -16 -6 514.48 88.16
 1 -16 6 517.58 88.44
 -1 -16 -6 571.7 88.5
 1 -16 7 23.67 6.81
 1 -16 8 -0.86 26.12
 1 -16 8 49.12 10.11
 -1 -16 -9 139.04 30.27
 1 -16 9 147.86 27.93
 -1 -16 -9 172.02 27.29
 -1 -16 -10 188.62 35.55
 1 -16 10 155.62 32.57
 -1 -16 -10 207.82 32.02
 -1 -16 -11 130.46 28.41
 1 -16 11 58.25 39.88
 -1 -16 -11 140.29 23.69
 -1 -16 -12 134.02 28.48
 1 -16 12 124.33 24.01
 -1 -16 -12 139.03 23.19
 1 -16 12 116 39.02
 -1 -16 -13 242.79 37.16
 -1 -16 -13 257.79 40.92
 1 -16 13 178.98 48.58
 1 -16 13 173.56 37.53
 -1 -16 -14 13.64 17.63
 1 -16 14 25.03 8.55
 -1 -16 -14 29.43 6.62
 1 -16 15 17.21 7.93
 -1 -16 -15 5.73 5.7
 1 -16 15 13.55 25.12
 -1 -16 -15 11.96 18.95
 -1 -16 -16 16.03 6.14
 1 -16 16 10.25 8.47
 1 -16 16 41.92 23.36
 -1 -16 -16 -15.71 20.42
 -1 -16 -17 43.57 9.15
 1 -16 17 32.46 10.72
 1 -16 17 51.37 23.41
 -1 -16 -17 76.08 22.85
 -1 -16 -18 49.18 9.64
 1 -16 18 23.64 11.16
 -1 -16 -18 76.89 23.56
 1 -16 18 69.79 23.38
 -1 -16 -19 -0.82 24.94
 -1 -16 -19 44.02 9.69
 -1 -16 -20 22.72 27.84
 -1 -16 -20 27.74 9.15
 1 -16 20 38.8 21.93
 -1 -16 -21 -0.94 29.44
 1 -16 21 3.47 10.56
 -1 -16 -21 16.52 8.83
 1 -16 21 13.15 21.15
 -1 -16 -22 39.94 30.28
 1 -16 22 9.01 11.26
 -1 -16 -22 11.8 9.12
 1 -16 22 5.43 20.03
 -1 -16 -23 14.88 31.22
 1 -16 23 5.25 10.87
 -1 -16 -23 -8.83 9.24
 1 -16 23 19.1 18.06
 -1 -16 -24 29.35 32.54
 1 -16 24 4.98 11.21
 1 -16 24 -0.62 16.91
 -1 -16 -24 18.09 9.9
 1 -16 25 4.16 17.01
 -1 -16 -26 13.58 11.52
 -1 -16 -26 51.64 37.24
 -1 -16 -27 -8.4 13
 -1 -16 -27 70.2 38.47
 -1 -16 -28 -2.94 13.98
 -1 -16 -28 -26.73 40.73
 -1 -16 -29 -12.65 42.97
 -1 -16 -30 -8.42 45.98
 -1 -16 -31 32.06 50.83
 -1 -16 -32 -5.62 53.74
 1 -15 -32 28.65 50.41
 1 -15 -32 8.29 11.2
 1 -15 -31 50.45 50.02
 1 -15 -31 -0.43 9.9
 1 -15 -30 47.7 48.75
 1 -15 -30 0.4 9.28
 1 -15 -29 32.72 49.05
 1 -15 -29 12.3 9.3
 1 -15 -28 -8.36 46.32
 1 -15 -28 0.72 8.37
 1 -15 -27 47.77 47.56
 -1 -15 27 -2.1 11.73
 1 -15 -27 14 8.36
 1 -15 -26 38.22 45.43
 -1 -15 26 11.7 11.59
 1 -15 -26 5.48 7.96
 -1 -15 25 0.36 10.07
 -1 -15 25 -14.83 11.18
 -1 -15 24 38.74 12.35
 -1 -15 24 21.89 10.3
 1 -15 -24 21.15 41.41
 1 -15 -24 -4.32 7.72
 -1 -15 23 -1.01 10.22
 -1 -15 23 -21.7 12.44
 1 -15 -23 -1.36 7.27
 -1 -15 22 22.24 13.35
 -1 -15 22 15.1 10.26
 1 -15 -22 25.96 39.51
 1 -15 -22 9.11 7.08
 -1 -15 21 10.66 10.15
 1 -15 -21 26.52 7.87
 -1 -15 20 51.58 13.55
 -1 -15 20 -0.32 9.18
 1 -15 -20 59.87 31.49
 1 -15 -20 21.16 6.8
 -1 -15 19 12.47 9.51
 1 -15 -19 1.77 26.87
 1 -15 -19 33.8 7.47
 1 -15 -18 -14.63 24.64
 1 -15 -18 1.79 4.79
 -1 -15 17 15.18 14.71
 1 -15 -17 3.54 4.5
 -1 -15 17 -2.43 6.7
 1 -15 -17 25.18 22.78
 -1 -15 16 19.17 10.96
 1 -15 -16 64.22 9.96
 -1 -15 15 31.54 12.32
 1 -15 -15 78.38 11.43
 1 -15 -14 114.99 17.89
 1 -15 -14 57.95 25.79
 -1 -15 14 57.63 18.61
 -1 -15 13 95.51 22.59
 1 -15 -13 128.93 21.86
 -1 -15 12 209.65 51.12
 1 -15 -12 312.03 50.8
 -1 -15 11 53.3 11.78
 1 -15 -11 55.99 10.44
 -1 -15 10 13.67 7.84
 1 -15 -10 6.22 3.14
 1 -15 -10 19.18 12.59
 -1 -15 10 -2.34 5.84
 1 -15 -9 5 6.99
 -1 -15 9 3.51 5.7
 1 -15 -9 4.45 3.27
 -1 -15 9 -0.55 5.56
 -1 -15 8 202.86 40.06
 -1 -15 8 274.76 40.16
 -1 -15 7 285.88 54.23
 -1 -15 7 352.45 54.19
 -1 -15 6 201.92 37.23
 1 -15 -6 186.35 37.25
 -1 -15 6 191.63 37.06
 1 -15 -6 229.71 36.78
 -1 -15 5 525.33 77.8
 -1 -15 5 426.48 77.89
 1 -15 -5 451.13 77.86
 1 -15 -5 457.71 77.56
 -1 -15 4 12.12 3.84
 1 -15 -4 15.77 2.88
 -1 -15 3 17.11 3.75
 1 -15 -3 13.22 3.06
 1 -15 -2 21.65 4.1
 -1 -15 2 20.75 4.34
 -1 -15 1 483.92 76.75
 -1 -15 1 480.41 76.72
 1 -15 -1 466.48 76.72
 1 -15 0 305.05 50.39
 -1 -15 0 278.35 50.33
 -1 -15 0 318.14 50.35
 1 -15 1 568.05 92.74
 -1 -15 -1 516.19 92.64
 -1 -15 -1 582.39 92.66
 1 -15 2 615.74 111.04
 -1 -15 -2 738.74 110.97
 -1 -15 -2 626.49 110.93
 -1 -15 -3 649.11 94.22
 -1 -15 -3 561.2 94.12
 1 -15 3 548.35 94.27
 -1 -15 -4 379.76 58.44
 -1 -15 -4 336.5 58.25
 1 -15 4 338.12 58.48
 -1 -15 -5 7.21 5.18
 1 -15 5 11.13 4.38
 -1 -15 -5 7.5 2.49
 1 -15 5 18.41 19.42
 -1 -15 -6 86.68 15.4
 1 -15 6 95.88 16.14
 -1 -15 -6 101.42 16.57
 -1 -15 -7 338.08 58.05
 1 -15 7 336.65 58.36
 -1 -15 -7 440.54 59.55
 1 -15 8 144.88 25.29
 1 -15 9 95.48 53.15
 1 -15 9 294.05 46.94
 -1 -15 -10 82.3 20.85
 1 -15 10 76.33 33.81
 1 -15 10 72.53 15.73
 -1 -15 -10 86.66 14.64
 -1 -15 -11 56.54 18.27
 1 -15 11 33.45 9.99
 -1 -15 -11 37.45 8.11
 -1 -15 -12 41.87 17.67
 1 -15 12 -8.48 32.88
 -1 -15 -12 15.78 5.83
 1 -15 12 16.7 8.06
 -1 -15 -13 -13.38 16.99
 1 -15 13 7.43 7.18
 -1 -15 -13 14.32 5.02
 1 -15 13 -14.46 29.14
 1 -15 14 144.92 32.14
 -1 -15 -14 108.2 22.32
 -1 -15 -14 95.97 14.22
 -1 -15 -15 61.44 10.61
 1 -15 15 34.6 11.59
 1 -15 15 42.37 28.99
 -1 -15 -15 65.53 20.77
 1 -15 16 28.83 10.1
 -1 -15 -16 39.28 8.7
 1 -15 16 78.17 25.29
 -1 -15 -16 49.39 21.09
 1 -15 17 30.19 22.35
 -1 -15 -17 11.03 6.23
 1 -15 17 17.18 8.26
 -1 -15 -17 30.53 20.16
 -1 -15 -18 15.95 22.02
 -1 -15 -18 14.82 6.8
 -1 -15 -19 11.33 23.13
 -1 -15 -19 5.92 6.64
 1 -15 20 -44.17 22.62
 -1 -15 -20 15.98 7.89
 -1 -15 -20 -24.92 26.6
 1 -15 20 0.33 9.59
 1 -15 21 3.76 20.72
 -1 -15 -21 6.06 8.44
 -1 -15 -21 -7.34 28.8
 1 -15 21 -3.77 10.15
 1 -15 22 6.28 20.46
 -1 -15 -22 2.56 8.64
 1 -15 22 13.97 11.01
 1 -15 23 19.59 18.61
 -1 -15 -23 34.3 30.32
 1 -15 23 3.73 11.22
 1 -15 24 1.85 16.89
 -1 -15 -24 0.77 9.77
 1 -15 24 10.29 11.06
 -1 -15 -24 -32.28 32.36
 1 -15 25 18.36 16.88
 -1 -15 -26 9.42 11.12
 -1 -15 -26 -31.75 35.9
 -1 -15 -27 0.52 12.24
 -1 -15 -27 16.26 37.45
 -1 -15 -28 14.1 14.61
 -1 -15 -28 11.65 39.84
 -1 -15 -29 13.33 15.55
 -1 -15 -29 -3.09 41.25
 -1 -15 -30 21.63 45.07
 -1 -15 -31 63.98 51.66
 -1 -15 -32 77.17 56.44
 1 -14 -32 9.58 11.48
 1 -14 -32 75.51 53.09
 1 -14 -31 10.32 10.46
 1 -14 -31 90.23 52.36
 1 -14 -30 6.61 9.79
 1 -14 -30 20.04 49.02
 1 -14 -29 10.46 9.33
 1 -14 -29 94.69 50.78
 1 -14 -28 6.28 8.6
 1 -14 -28 3.53 49.46
 1 -14 -27 4.23 8.49
 -1 -14 27 1.26 11.39
 1 -14 -27 35.85 48.57
 1 -14 -26 11.42 8.41
 -1 -14 26 12.47 11.72
 1 -14 -26 48.53 46.61
 -1 -14 25 19.18 11.12
 -1 -14 25 18.82 11.59
 1 -14 -24 26.46 8.8
 1 -14 -24 15.78 42.91
 -1 -14 24 3.74 10.82
 -1 -14 24 45.23 12.83
 1 -14 -23 25.62 8.52
 1 -14 -23 -4.04 41.54
 -1 -14 23 4.01 10.62
 -1 -14 23 41.79 12.83
 1 -14 -22 1.05 7.42
 -1 -14 22 11.74 9.75
 -1 -14 22 21.14 13.08
 1 -14 -21 7.29 6.52
 -1 -14 21 0.32 9.29
 -1 -14 21 -14.33 12.83
 1 -14 -20 37.83 8.15
 1 -14 -20 39.37 30.1
 -1 -14 20 14.24 9.78
 -1 -14 20 49.59 13.74
 1 -14 -19 114.96 16.27
 1 -14 -19 6.36 30.65
 -1 -14 19 34.28 17.06
 -1 -14 19 163.49 21.11
 1 -14 -18 30.06 29.86
 1 -14 -18 104.44 17.85
 1 -14 -17 36.6 49.92
 1 -14 -17 279.39 44.48
 -1 -14 16 169.17 43.93
 1 -14 -16 276.39 43.67
 1 -14 -15 69.15 11.99
 -1 -14 15 40.37 12.88
 -1 -14 14 21.9 7.32
 1 -14 -14 20.98 5.33
 -1 -14 13 224.76 23
 1 -14 -13 -36.01 25.58
 1 -14 -13 118.94 17.57
 -1 -14 13 57.24 18.25
 1 -14 -12 281.64 44.9
 -1 -14 12 170.07 45.22
 -1 -14 11 186.89 39.66
 1 -14 -11 235.96 39.16
 1 -14 -10 659.84 105.52
 -1 -14 10 516.73 105.76
 -1 -14 9 694.42 90.89
 -1 -14 9 442.72 90.64
 -1 -14 8 268.49 42.14
 -1 -14 8 228.25 42.13
 1 -14 -7 192.38 24.57
 -1 -14 7 136.89 24.8
 -1 -14 7 116.87 24.87
 1 -14 -7 102.52 24.69
 -1 -14 6 188.74 35.9
 -1 -14 6 247.79 35.77
 1 -14 -6 211.11 35.41
 1 -14 -6 180.27 35.96
 -1 -14 5 1261.67 184.89
 -1 -14 5 987.92 184.96
 1 -14 -5 1010.68 184.91
 1 -14 -5 1104.95 184.69
 -1 -14 4 907.24 135.27
 1 -14 -4 782.61 135.09
 1 -14 -4 790.45 135.4
 -1 -14 3 1552.65 231.5
 1 -14 -3 1338.3 231.38
 1 -14 -3 1231.11 231.79
 -1 -14 2 1011.87 157.04
 1 -14 -2 674.34 157.57
 1 -14 -2 928.9 156.98
 -1 -14 1 1225.67 204.49
 1 -14 -1 1312.24 204.48
 -1 -14 1 1277.33 204.48
 -1 -14 0 308.5 47.71
 -1 -14 0 262.39 47.67
 1 -14 0 315.01 47.76
 1 -14 1 9.95 3.3
 -1 -14 -1 5.89 2.37
 -1 -14 -1 4.72 2.29
 1 -14 2 743.79 109.74
 -1 -14 -2 602.56 109.6
 -1 -14 -2 764.91 109.66
 -1 -14 -3 2065.51 320.54
 1 -14 3 2277.62 320.62
 -1 -14 -3 2063.78 320.46
 -1 -14 -4 2478.87 417.81
 -1 -14 -4 2452.89 417.67
 1 -14 4 2610.5 417.84
 -1 -14 -5 532.08 88.57
 1 -14 5 545.42 88.79
 -1 -14 -5 494.34 88.86
 -1 -14 -6 514.57 86.48
 1 -14 6 527.03 86.75
 -1 -14 -6 501.64 86.94
 -1 -14 -7 61.2 11.28
 1 -14 7 68.28 12.04
 1 -14 8 21.63 6.85
 1 -14 9 0.89 39.49
 1 -14 9 190.79 30.46
 1 -14 10 407.13 76.63
 -1 -14 -10 496.83 76.35
 -1 -14 -10 454.12 78.08
 1 -14 11 621.23 114.36
 -1 -14 -11 742.43 114.14
 -1 -14 -11 709.69 115.7
 1 -14 12 428.38 80.74
 -1 -14 -12 509.04 80.42
 -1 -14 -12 545.73 82.91
 1 -14 12 242.55 86.94
 -1 -14 -13 206.91 34.38
 1 -14 13 157.03 45.43
 -1 -14 -13 255.16 39.35
 1 -14 13 185.84 34.88
 1 -14 14 85.12 31.2
 1 -14 14 31.36 11.55
 -1 -14 -14 63.62 10.58
 -1 -14 -14 76.92 19.19
 1 -14 15 -25.06 28.43
 1 -14 15 -4.53 7.42
 -1 -14 -15 -0.21 5.55
 -1 -14 -15 8.05 18.37
 1 -14 16 38.54 26.04
 -1 -14 -16 19.78 6.84
 1 -14 16 23.23 8.72
 -1 -14 -16 36.01 19.83
 1 -14 17 52.26 15.39
 -1 -14 -17 85.44 24.89
 1 -14 17 110.16 27.83
 -1 -14 -17 89.12 14.44
 -1 -14 -18 62.41 24.81
 -1 -14 -18 69.7 13.39
 -1 -14 -19 109.48 28.37
 -1 -14 -19 85.15 16.55
 1 -14 19 100.41 26.71
 1 -14 20 26.01 23.83
 1 -14 20 10.59 11.88
 1 -14 21 43.44 22.21
 -1 -14 -21 2.76 28.55
 1 -14 21 19.43 11.12
 -1 -14 -21 20.83 9.53
 1 -14 22 10.77 20.12
 -1 -14 -22 23.45 29.02
 1 -14 22 -1.44 10.77
 -1 -14 -22 4.83 8.96
 1 -14 23 -11.39 18.78
 -1 -14 -23 29.11 29.98
 1 -14 23 -14.05 10.72
 -1 -14 -23 4.6 9.11
 1 -14 24 13.88 17.62
 -1 -14 -24 30.82 31.75
 -1 -14 -24 0.39 9.93
 1 -14 24 8.79 11
 1 -14 25 7.22 16.8
 -1 -14 -26 -18.59 34.95
 -1 -14 -26 17.81 11.43
 1 -14 26 24.03 16.66
 -1 -14 -27 8.3 12.83
 -1 -14 -27 26.57 37
 -1 -14 -28 0.58 14.3
 -1 -14 -28 28.25 39.62
 -1 -14 -29 3.18 15.5
 -1 -14 -29 10.62 41.88
 -1 -14 -30 22.75 44.86
 -1 -14 -31 43.56 50.07
 -1 -14 -32 -20.52 53.63
 1 -13 -33 19.61 13.54
 1 -13 -33 90.57 58.79
 1 -13 -32 3.67 11.43
 1 -13 -32 72.91 54.89
 1 -13 -31 15.34 11.1
 1 -13 -31 -59.52 53.41
 1 -13 -30 4.15 9.85
 1 -13 -30 -28.23 51.72
 1 -13 -29 1.98 9.5
 1 -13 -29 50.29 51.7
 1 -13 -28 -4.94 8.75
 1 -13 -28 47.11 50.02
 1 -13 -27 8.36 8.98
 -1 -13 27 5.83 11.41
 1 -13 -27 5.2 48.84
 -1 -13 26 -3.72 11.39
 -1 -13 26 10.28 10.35
 -1 -13 25 15.85 11.41
 1 -13 -25 41.75 44.71
 -1 -13 25 -0.35 10.35
 1 -13 -25 8.52 8.01
 -1 -13 24 16.78 12
 1 -13 -24 -1.46 43.57
 -1 -13 24 2.71 9.76
 1 -13 -24 -3.7 7.69
 -1 -13 23 6.7 12.12
 1 -13 -23 12.19 41.07
 -1 -13 23 0.33 9.93
 1 -13 -23 13.33 7.89
 -1 -13 22 -0.89 12.58
 -1 -13 22 -9.08 9.57
 1 -13 -22 3.52 7.5
 -1 -13 21 13.27 12.37
 1 -13 -21 30.25 34.3
 -1 -13 21 -3.5 8.87
 1 -13 -21 0.25 7.03
 -1 -13 20 -5.77 12.21
 -1 -13 20 -2.82 8.21
 1 -13 -20 -3.48 6.01
 -1 -13 19 3.14 12.87
 1 -13 -19 6.5 26.45
 -1 -13 19 -0.31 7.76
 1 -13 -19 13.89 5.67
 -1 -13 18 -20.88 14.63
 1 -13 -18 -0.39 5.04
 -1 -13 18 5.39 7.24
 1 -13 -18 -2.56 25.35
 1 -13 -17 11.59 5.3
 1 -13 -17 20.34 23.64
 1 -13 -16 13.52 5.26
 -1 -13 16 16.48 7.11
 -1 -13 15 10.32 11.32
 1 -13 -15 -4.16 3.88
 -1 -13 15 3.28 5.87
 -1 -13 14 19.98 8.15
 1 -13 -14 32.99 6.61
 -1 -13 13 188.28 22.29
 1 -13 -13 90.03 16.89
 -1 -13 12 42.31 11.28
 1 -13 -12 57 10.13
 1 -13 -11 -12.4 15.3
 -1 -13 11 1.94 5.63
 -1 -13 11 5.03 8.49
 1 -13 -11 2.05 2.94
 1 -13 -10 19.38 11.82
 -1 -13 10 25.63 7.85
 -1 -13 10 9.51 6.35
 1 -13 -10 22.96 4.44
 -1 -13 9 -1.07 4.66
 -1 -13 9 -4.13 5.39
 -1 -13 8 92.73 15.97
 -1 -13 8 87.41 16.05
 1 -13 -7 14.08 3.79
 -1 -13 7 9.31 4.04
 1 -13 -7 5.99 3.98
 -1 -13 7 12.86 4.5
 1 -13 -6 155.75 18.29
 -1 -13 6 93.13 17.51
 -1 -13 6 108.85 17.23
 1 -13 -6 95.67 16.8
 1 -13 -5 39.53 10.74
 -1 -13 5 57.55 10.51
 1 -13 -5 57.96 9.36
 -1 -13 5 47.16 9.8
 -1 -13 4 19.02 4.92
 1 -13 -4 26.06 4.34
 1 -13 -4 22.5 6.87
 1 -13 -3 343.52 54.61
 -1 -13 3 327.09 54.09
 1 -13 -3 317.02 53.95
 -1 -13 2 28.73 5.44
 -1 -13 2 29.65 5.5
 1 -13 -2 10.84 10.26
 1 -13 -2 28.38 5.16
 -1 -13 1 0.98 2.33
 1 -13 -1 0.56 2.18
 -1 -13 1 1.09 2.19
 -1 -13 0 4.58 2.12
 1 -13 0 -2.52 2.65
 -1 -13 0 1.65 2.12
 -1 -13 -1 25.27 4.73
 1 -13 1 17.39 5.13
 -1 -13 -1 28.22 4.67
 -1 -13 -2 25.23 5.44
 1 -13 2 31.06 5.67
 -1 -13 -2 28.62 5.11
 -1 -13 -3 19.23 4.45
 1 -13 3 14.6 4.41
 -1 -13 -3 17.05 3.44
 -1 -13 -4 67.83 11.83
 1 -13 4 78.42 12.29
 -1 -13 -4 60 12.66
 -1 -13 -5 74.76 12.75
 1 -13 5 79.42 13.38
 -1 -13 -5 71.89 13.89
 -1 -13 -6 10.21 3.15
 1 -13 6 15.36 4.93
 -1 -13 -6 20.07 11.51
 -1 -13 -7 48.76 8.21
 1 -13 7 38.28 8.98
 -1 -13 -7 38.56 12.44
 -1 -13 -8 4.55 3.48
 -1 -13 -8 7.09 11.24
 1 -13 8 -3.3 5.27
 1 -13 9 7.24 6.1
 1 -13 10 -4.62 26.76
 1 -13 10 -3.95 6.67
 1 -13 11 1.96 28.25
 -1 -13 -11 14.51 17.57
 1 -13 11 -4.18 7.08
 -1 -13 -11 6.03 5.01
 1 -13 12 13.41 32.7
 -1 -13 -12 -2.37 5.27
 -1 -13 -12 -25.02 18.5
 1 -13 13 14.09 30.4
 1 -13 13 13.1 7.45
 -1 -13 -13 13.51 5.49
 -1 -13 -13 -12.5 18.03
 1 -13 14 26.15 29.6
 -1 -13 -14 10.07 5.53
 1 -13 14 12.57 7.27
 -1 -13 -14 32.13 16.67
 1 -13 15 -26.96 28.88
 -1 -13 -15 11.29 5.67
 1 -13 15 -0.56 7.13
 -1 -13 -15 -5.52 17.99
 1 -13 16 18.49 27
 -1 -13 -16 1.07 5.88
 1 -13 16 15.31 7.78
 -1 -13 -16 39 19.68
 -1 -13 -17 2.68 5.89
 -1 -13 -17 -41.36 21.24
 -1 -13 -18 -1.23 6.31
 -1 -13 -18 18.47 21.28
 1 -13 19 -3.81 8.22
 -1 -13 -19 15.73 23.63
 -1 -13 -19 3.33 6.69
 1 -13 19 -5.86 21
 1 -13 20 -13.33 21.94
 -1 -13 -20 -14.14 25.91
 1 -13 20 9.52 9.35
 -1 -13 -20 4.08 7.55
 1 -13 21 -16.96 22.16
 1 -13 21 5.48 10.19
 -1 -13 -21 -10.86 8.96
 1 -13 22 -2.14 20.67
 -1 -13 -22 19.99 29.95
 1 -13 22 22.52 11.15
 -1 -13 -22 -0.32 8.86
 1 -13 23 -19.34 18.91
 -1 -13 -23 17.93 31
 1 -13 23 0.73 10.96
 -1 -13 -23 -0.35 9.4
 1 -13 24 -3.77 17.56
 -1 -13 -24 -20.01 31.9
 1 -13 24 4.6 11.15
 -1 -13 -24 -0.39 10.02
 1 -13 25 19.18 16.35
 -1 -13 -25 30.52 32.88
 -1 -13 -25 -3.35 10.32
 1 -13 25 1.2 9.91
 1 -13 26 1.17 15.93
 -1 -13 -27 8.66 12.74
 -1 -13 -27 7.88 35.97
 -1 -13 -28 -4.6 13.97
 -1 -13 -28 -4.16 38
 -1 -13 -29 5.71 15.7
 -1 -13 -29 20.74 40.36
 -1 -13 -30 -36.49 45.09
 -1 -13 -31 -40.77 47.82
 1 -12 -33 -1.94 12.46
 1 -12 -33 14.39 59.41
 1 -12 -32 -4.67 11.94
 1 -12 -32 2.02 56.53
 1 -12 -31 16.88 11.57
 1 -12 -31 -1.98 53.87
 1 -12 -30 -2.54 9.96
 1 -12 -30 62.53 54.75
 1 -12 -29 8.15 9.85
 1 -12 -29 22.93 53.85
 1 -12 -28 15.23 9.59
 1 -12 -28 -5.54 50.79
 1 -12 -27 5.62 8.91
 -1 -12 27 -6.21 11.43
 1 -12 -27 10.5 49.33
 -1 -12 26 10.3 10.5
 -1 -12 26 2.87 11.38
 1 -12 -25 31.5 10.18
 1 -12 -25 7.83 45.1
 -1 -12 25 11.99 11.37
 -1 -12 25 55.72 12.83
 1 -12 -24 1.47 43.32
 -1 -12 24 15.45 10.7
 -1 -12 24 30.4 12.33
 1 -12 -23 44.72 9.11
 1 -12 -23 26.46 39.62
 -1 -12 23 2.3 10.79
 -1 -12 23 27.83 12.93
 1 -12 -22 10.76 7.77
 1 -12 -22 -5.88 36.14
 -1 -12 22 7.73 9.85
 -1 -12 22 8.84 12.47
 1 -12 -21 6.17 7.01
 1 -12 -21 -26.34 33.34
 -1 -12 21 -14.42 8.95
 -1 -12 21 20.85 12.1
 1 -12 -20 10.26 6.29
 -1 -12 20 17.14 12.17
 -1 -12 20 -2.8 8.28
 -1 -12 19 66.11 20.74
 1 -12 -19 21.77 33.15
 -1 -12 18 76.09 23.87
 1 -12 -18 150.43 23.4
 1 -12 -17 208.7 35.62
 1 -12 -16 -6.58 50.56
 1 -12 -16 297.61 46.16
 -1 -12 15 39.9 11.09
 1 -12 -15 50.15 10.12
 -1 -12 14 37.96 11.88
 1 -12 -14 19.8 5.91
 -1 -12 14 26.82 7.5
 1 -12 -13 250.67 33.15
 -1 -12 13 386.24 36.68
 1 -12 -12 47.21 26.32
 1 -12 -12 121.65 19.61
 -1 -12 12 80.17 20.18
 1 -12 -11 118.86 60.17
 -1 -12 11 230.87 58.44
 -1 -12 10 1326.23 138.37
 -1 -12 10 625.03 137.85
 -1 -12 9 989.15 125.6
 -1 -12 9 598.35 125.39
 -1 -12 8 226.95 31.27
 1 -12 -8 172.65 30.88
 1 -12 -8 179.01 30.88
 -1 -12 8 181.16 31.25
 -1 -12 7 4.58 3.3
 1 -12 -7 -4.02 3.5
 -1 -12 7 3.37 3.93
 1 -12 -7 2.05 2.91
 1 -12 -6 571.23 92.11
 -1 -12 6 517.26 92.25
 1 -12 -6 531.55 91.94
 -1 -12 6 618.48 92.16
 1 -12 -5 386.62 74.22
 1 -12 -5 440.8 73.86
 -1 -12 5 471 74.05
 1 -12 -4 1602.38 277.37
 1 -12 -4 1650.75 277.62
 -1 -12 4 1858.1 277.53
 1 -12 -3 1317.24 247.16
 1 -12 -3 1470.47 246.92
 -1 -12 3 1572.09 247.03
 -1 -12 2 2835.32 460.2
 -1 -12 2 2875.46 460.19
 1 -12 -2 2206.6 460.43
 1 -12 -2 2744.52 460.13
 -1 -12 1 1430.92 230.9
 1 -12 -1 1397.12 230.88
 1 -12 -1 1222.72 231.52
 -1 -12 1 1334.23 230.89
 -1 -12 0 167.53 29.33
 1 -12 0 193.25 29.41
 -1 -12 0 173.96 29.34
 1 -12 1 109.63 19.86
 -1 -12 -1 105.7 19.71
 -1 -12 -1 143.87 19.82
 -1 -12 -2 476.63 79.99
 1 -12 2 523.6 80.04
 -1 -12 -2 478.23 79.9
 1 -12 3 2487.18 356.09
 -1 -12 -3 2252.54 355.94
 -1 -12 -3 2358.89 356.08
 1 -12 4 5023.44 762.63
 -1 -12 -4 4410.83 762.48
 -1 -12 -4 4414.88 762.65
 -1 -12 -5 1501.38 235.28
 1 -12 5 1534.77 235.45
 -1 -12 -5 1557.09 235.62
 1 -12 6 390.59 63.17
 -1 -12 -6 377.89 62.92
 -1 -12 -6 427.15 64.2
 -1 -12 -7 280.64 47.78
 1 -12 7 286.2 48.04
 -1 -12 -7 299.28 49.18
 -1 -12 -8 4.1 11.08
 1 -12 8 12.58 5.44
 -1 -12 -8 7.74 3.68
 -1 -12 -9 269.7 44.58
 1 -12 9 253.12 44.93
 -1 -12 -9 263.28 46.71
 1 -12 10 540.1 83.13
 1 -12 10 109.97 87.17
 1 -12 11 766.86 141
 -1 -12 -11 910 140.84
 -1 -12 -11 1026.02 142.57
 1 -12 12 649.65 124.11
 -1 -12 -12 788.6 123.91
 -1 -12 -12 985.53 125.96
 -1 -12 -13 549.4 83.35
 -1 -12 -13 588.41 85.75
 1 -12 13 433.6 83.54
 1 -12 14 133.6 27.21
 -1 -12 -14 167.87 26.87
 1 -12 14 110.1 39.31
 -1 -12 -14 199.73 32.04
 1 -12 15 4.1 6.83
 -1 -12 -15 -8.01 5.8
 -1 -12 -15 15.07 18.12
 1 -12 16 38.56 29
 -1 -12 -16 26.33 7.51
 1 -12 16 27.83 8.9
 -1 -12 -16 27.43 20.48
 -1 -12 -17 62.45 12.57
 -1 -12 -17 81.45 23.78
 -1 -12 -18 91.28 17.51
 1 -12 18 103.06 28.27
 -1 -12 -18 129.85 28.31
 1 -12 19 72.87 17.35
 -1 -12 -19 121.2 28.85
 -1 -12 -19 93.6 16.66
 1 -12 19 135.13 27.43
 1 -12 20 100.49 26.02
 -1 -12 -20 70.97 29.93
 1 -12 20 36.03 14.68
 -1 -12 -20 92.76 14.2
 1 -12 21 39.87 22.97
 -1 -12 -21 -7.72 29.13
 1 -12 21 1.03 10.71
 -1 -12 -21 34.5 9.61
 -1 -12 -22 24.56 29.84
 1 -12 22 -12.04 10.7
 1 -12 22 2.21 21.24
 1 -12 23 23.97 20.29
 -1 -12 -23 5.4 30.96
 1 -12 23 23.84 11.38
 -1 -12 -23 2.48 9.46
 1 -12 24 7.08 17.99
 -1 -12 -24 33.03 32.56
 1 -12 24 11.93 11.28
 -1 -12 -24 23.93 10.76
 1 -12 25 34.73 17.92
 -1 -12 -25 10.76 33.48
 -1 -12 -25 29.7 11.6
 1 -12 25 13.28 12.05
 1 -12 26 6.5 16.36
 -1 -12 -27 10.99 12.84
 -1 -12 -27 -40.74 36.56
 -1 -12 -28 19.24 14.61
 -1 -12 -28 13.85 39.01
 -1 -12 -29 12.64 16.03
 -1 -12 -29 7.3 40.42
 -1 -12 -30 38.72 43.33
 -1 -12 -31 -29.79 47.17
 1 -11 -33 4.44 13.01
 1 -11 -33 -16.85 61.16
 1 -11 -32 6.13 12.26
 1 -11 -32 43.39 57.89
 1 -11 -31 11.64 11.37
 1 -11 -31 94.93 57.8
 1 -11 -30 1.72 10.49
 1 -11 -30 40.11 55.1
 1 -11 -29 7.1 10.23
 1 -11 -29 13.69 53.92
 1 -11 -28 8.84 9.58
 1 -11 -28 -40.92 50.81
 -1 -11 28 -16.05 11.68
 1 -11 -27 15.89 48.79
 -1 -11 27 5.36 11.28
 1 -11 -27 -2.68 8.98
 -1 -11 26 1.61 11.23
 -1 -11 26 -2.93 10.35
 1 -11 -26 15.63 9
 -1 -11 25 11.23 11.28
 1 -11 -25 -30 45.33
 -1 -11 25 6.34 10.16
 1 -11 -25 12.34 8.69
 -1 -11 24 4.13 11.68
 1 -11 -24 -20.52 42.86
 -1 -11 24 -6.69 9.87
 1 -11 -24 -1.93 8.12
 -1 -11 23 11.53 11.9
 1 -11 -23 40.17 38.93
 -1 -11 23 1.96 9.8
 1 -11 -23 2.41 7.91
 -1 -11 22 8.76 12.28
 -1 -11 22 -1.59 9.44
 1 -11 -22 9.61 7.94
 -1 -11 21 17.05 12.41
 1 -11 -21 13.36 33.56
 -1 -11 21 -8.09 8.75
 1 -11 -21 29.64 7.55
 -1 -11 20 14.59 12.33
 -1 -11 20 14.82 8.65
 1 -11 -20 17.96 6.85
 -1 -11 19 10.21 12.87
 -1 -11 19 13.82 7.89
 1 -11 -19 9.21 5.9
 -1 -11 18 18.61 14.74
 -1 -11 18 10.56 7.29
 1 -11 -18 3.1 5.48
 -1 -11 17 8.3 13.71
 1 -11 -17 1.33 4.83
 -1 -11 17 -3.1 6.61
 1 -11 -17 -2.46 24.02
 1 -11 -16 27.21 6.62
 1 -11 -15 136.45 23.29
 -1 -11 15 94.11 23.57
 -1 -11 14 36.31 10.65
 1 -11 -14 53.14 9.69
 1 -11 -13 20.05 20.81
 -1 -11 13 9.24 12.55
 -1 -11 13 9.07 6.16
 1 -11 -13 7.33 4.5
 1 -11 -12 36.6 30.96
 -1 -11 12 95.86 25.69
 1 -11 -11 18.47 15.86
 -1 -11 11 8.21 8.65
 -1 -11 11 2.47 5.68
 1 -11 -11 -0.18 3.11
 -1 -11 10 7.19 5.17
 -1 -11 10 17.73 7.05
 -1 -11 9 3.41 4.71
 -1 -11 9 8.41 5.03
 -1 -11 8 229.46 34.23
 1 -11 -8 212.42 33.91
 -1 -11 8 157.04 34.17
 1 -11 -8 197.7 33.92
 -1 -11 7 157.15 34.15
 1 -11 -7 159.75 33.88
 -1 -11 7 198.77 34.08
 -1 -11 6 223.03 45.89
 1 -11 -6 279.99 45.69
 1 -11 -6 272.07 45.51
 -1 -11 6 290.23 45.74
 1 -11 -5 220.37 31.83
 1 -11 -5 179.37 31.11
 -1 -11 5 195.46 31.34
 1 -11 -4 302.51 46.64
 1 -11 -4 258.22 46.09
 -1 -11 4 324.12 46.29
 -1 -11 3 55.11 10.23
 1 -11 -3 58.84 11.84
 1 -11 -3 59.75 9.96
 -1 -11 2 10.72 3.05
 1 -11 -2 8.98 2.7
 -1 -11 1 640.99 103.21
 1 -11 -1 670.17 103.19
 -1 -11 1 538.75 103.2
 1 -11 -1 600.22 104
 -1 -11 0 514.05 92.58
 1 -11 0 345.46 93.64
 1 -11 0 640.21 92.63
 -1 -11 0 547.57 92.58
 1 -11 1 705.34 173.67
 -1 -11 -1 1040.49 172.77
 -1 -11 -1 1007.34 172.73
 1 -11 1 1114.3 172.8
 -1 -11 -2 845.13 151.23
 -1 -11 -2 942.35 151.15
 1 -11 2 1039.28 151.27
 1 -11 3 1.04 3.25
 -1 -11 -3 2.56 4.3
 -1 -11 -3 3.15 1.87
 1 -11 3 -10 13.81
 1 -11 4 92.31 13.69
 -1 -11 -4 77.06 13.23
 -1 -11 -4 57.47 14.01
 -1 -11 -5 26.77 13.04
 -1 -11 -5 43.33 7.29
 1 -11 5 36.72 7.85
 -1 -11 -6 270.88 44.93
 1 -11 6 251.71 45.16
 -1 -11 -6 290.79 46.16
 -1 -11 -7 316.32 52.85
 1 -11 7 310.15 53.11
 -1 -11 -7 311.77 54.08
 -1 -11 -8 44.38 13.51
 1 -11 8 39.69 8.74
 -1 -11 -8 42.91 7.94
 -1 -11 -9 222.75 37.85
 1 -11 9 219.18 38.18
 -1 -11 -9 254.64 40.47
 1 -11 10 22.01 7.51
 1 -11 11 20.87 29.79
 1 -11 11 8.68 6.86
 1 -11 12 13.12 8.2
 -1 -11 -12 32.79 6.78
 -1 -11 -12 7.45 18.28
 -1 -11 -13 7.36 5.53
 1 -11 13 6.67 7.4
 -1 -11 -13 -0.54 17.81
 1 -11 14 11.1 28.19
 -1 -11 -14 9.18 6.01
 1 -11 14 23.7 7.42
 -1 -11 -14 13.78 18.08
 1 -11 15 9.31 29.04
 -1 -11 -15 42.04 8.16
 1 -11 15 23.09 8.72
 -1 -11 -15 18.98 19.71
 -1 -11 -16 26.96 7.8
 -1 -11 -16 52.49 20.92
 -1 -11 -17 10.14 6.17
 -1 -11 -17 -6.89 21.02
 1 -11 18 -2.7 7.74
 -1 -11 -18 -3.03 6.37
 -1 -11 -18 14.78 22.43
 1 -11 19 10.26 21.63
 1 -11 19 9.35 8.24
 -1 -11 -19 19.44 7.22
 1 -11 20 -1.69 21.87
 -1 -11 -20 15.86 26.87
 1 -11 20 -0.98 8.86
 -1 -11 -20 -2.23 7.39
 1 -11 21 -5.77 22.98
 -1 -11 -21 -7.92 30.19
 1 -11 21 -11.25 10.24
 -1 -11 -21 7.3 8.92
 1 -11 22 31.49 21.76
 -1 -11 -22 48.12 31.84
 1 -11 22 23.12 11.26
 -1 -11 -22 10.63 9.69
 1 -11 23 -21.8 19.69
 -1 -11 -23 -1.1 31.85
 1 -11 23 -2.57 11.02
 -1 -11 -23 12.89 9.31
 1 -11 24 12.18 17.71
 -1 -11 -24 4.64 33.17
 1 -11 24 -4.63 11.16
 -1 -11 -24 -0.39 9.9
 1 -11 25 -15.17 16.7
 -1 -11 -25 -7.27 10.79
 1 -11 25 0.41 11.52
 -1 -11 -26 5.8 11.07
 1 -11 26 -5.3 16.31
 -1 -11 -27 1.33 36.25
 -1 -11 -27 7.9 12.47
 1 -11 27 -5.15 15.88
 -1 -11 -28 13.38 14.03
 -1 -11 -28 -44.45 38.02
 -1 -11 -29 5.66 16.2
 -1 -11 -29 45.19 40.71
 -1 -11 -30 -18.26 17.28
 -1 -11 -30 64.57 43.77
 -1 -11 -31 14.66 45.68
 1 -10 -33 -12.01 13.72
 1 -10 -32 3.79 12.19
 1 -10 -32 -54.76 60.21
 1 -10 -31 5.95 11.76
 1 -10 -31 92.15 58.99
 1 -10 -30 0.88 10.77
 1 -10 -30 37.1 57.71
 1 -10 -29 -13.22 10.51
 1 -10 -29 23.62 54.2
 1 -10 -28 2.45 9.82
 -1 -10 28 3.36 11.73
 -1 -10 27 12.7 11.55
 -1 -10 27 2.7 9.66
 -1 -10 26 21.59 11.17
 1 -10 -26 -28.69 47.16
 -1 -10 26 -11.74 10.38
 1 -10 -26 9.96 9.01
 -1 -10 25 35.83 12.01
 1 -10 -25 -4.74 45.47
 -1 -10 25 -3.86 10.44
 1 -10 -25 23.6 9.4
 -1 -10 24 49.21 12.73
 -1 -10 24 13.04 11.01
 1 -10 -24 24.57 9.51
 -1 -10 23 26.95 12.38
 1 -10 -23 -11.55 38.51
 -1 -10 23 5.84 10.1
 1 -10 -23 30.32 8.92
 -1 -10 22 18.89 11.94
 -1 -10 22 12.97 9.67
 1 -10 -22 9.43 7.97
 -1 -10 21 11.1 11.8
 -1 -10 21 -0.62 8.41
 1 -10 -21 8.3 7.12
 -1 -10 20 10.71 11.63
 -1 -10 20 6.37 7.89
 1 -10 -20 15.21 6.61
 1 -10 -19 70.71 12.63
 1 -10 -19 23.49 29.63
 -1 -10 19 30.58 13.36
 1 -10 -18 43.49 34.22
 -1 -10 18 65.74 23.75
 1 -10 -17 25.04 30.03
 -1 -10 17 60.83 19.19
 1 -10 -16 178.84 30.62
 1 -10 -15 73.96 13.41
 -1 -10 14 30.99 13.07
 1 -10 -14 32.22 7.22
 -1 -10 13 125.84 32.32
 1 -10 -13 42.97 37.7
 -1 -10 12 134.09 38.17
 1 -10 -12 54.08 41.6
 -1 -10 11 258.2 58.19
 -1 -10 11 564.81 58.98
 -1 -10 10 301.42 67.26
 -1 -10 10 617.08 67.75
 1 -10 -9 340.79 59.21
 -1 -10 9 441.8 59.39
 -1 -10 9 248.86 59.18
 1 -10 -9 377.28 59
 1 -10 -8 290.68 54.55
 -1 -10 8 404.8 54.84
 1 -10 -8 352.47 54.54
 -1 -10 8 266.79 54.76
 -1 -10 7 17.87 4.21
 1 -10 -7 8.77 3.39
 -1 -10 7 13.28 4.84
 -1 -10 6 116.57 23.82
 1 -10 -6 128.93 23.48
 -1 -10 6 160.95 23.63
 1 -10 -6 140.25 23.32
 -1 -10 5 888.84 140.29
 1 -10 -5 822.6 140.15
 1 -10 -5 828.66 140.3
 1 -10 -4 1868.84 319.59
 1 -10 -4 1821.28 319.34
 -1 -10 4 2202.85 319.48
 -1 -10 3 957.81 143.33
 1 -10 -3 745.94 143.5
 -1 -10 3 943.7 143.31
 1 -10 -3 803.75 143.2
 -1 -10 2 321.1 44.85
 1 -10 -2 238.1 45.32
 1 -10 -2 253.77 44.74
 -1 -10 2 248.41 44.82
 -1 -10 1 824.99 133.74
 1 -10 -1 804.47 134.26
 -1 -10 1 827.9 133.74
 1 -10 -1 754.16 133.71
 -1 -10 0 5.15 2.2
 1 -10 0 1.74 2.58
 1 -10 0 6.25 11.58
 -1 -10 0 0.13 2.2
 1 -10 1 189.77 34.39
 -1 -10 -1 191.56 34.3
 1 -10 1 157.45 37.22
 -1 -10 -1 245.33 34.42
 1 -10 2 767.8 129.54
 1 -10 2 380.51 130.39
 -1 -10 -2 839.83 129.6
 -1 -10 -2 786.33 129.44
 1 -10 3 3318.99 487.84
 -1 -10 -3 3045.09 487.71
 -1 -10 -3 3339.45 487.91
 -1 -10 -4 2340.48 379.72
 -1 -10 -4 2418.52 380
 1 -10 4 2730.53 379.87
 1 -10 5 1858.02 311.98
 -1 -10 -5 2008.12 312.4
 -1 -10 -5 1836.46 311.85
 1 -10 6 149.11 24.21
 -1 -10 -6 137.75 23.87
 -1 -10 -6 172.15 25.91
 -1 -10 -7 139.47 22.71
 1 -10 7 120.76 22.99
 -1 -10 -7 142.69 25.16
 1 -10 8 25.23 6.75
 -1 -10 -8 28.86 5.91
 1 -10 9 77.33 16.23
 -1 -10 -9 98.34 15.74
 -1 -10 -9 77.7 20.59
 1 -10 10 346.31 63.27
 -1 -10 -10 384.26 63.04
 -1 -10 -10 421.57 65.06
 1 -10 11 486.8 75.75
 1 -10 11 108.33 80.56
 -1 -10 -12 378.93 59.03
 -1 -10 -12 398.59 62.25
 1 -10 12 320.49 59.27
 1 -10 13 92.54 19.81
 -1 -10 -13 116.85 19.23
 -1 -10 -13 153.26 27.47
 1 -10 14 88.72 17
 -1 -10 -14 95.13 16.6
 1 -10 14 84.47 33.37
 -1 -10 -14 82.27 24.14
 1 -10 15 -23.01 29.15
 1 -10 15 2.11 6.55
 -1 -10 -15 -1.74 5.62
 -1 -10 -15 -16.26 19.39
 -1 -10 -16 14.24 6.4
 -1 -10 -16 -21.98 20.8
 -1 -10 -17 15.19 6.76
 1 -10 17 30.72 25.43
 -1 -10 -17 10.26 22.4
 1 -10 18 24.63 10.91
 -1 -10 -18 57.66 10.46
 1 -10 18 95.07 24.69
 -1 -10 -18 75.42 25.02
 1 -10 19 52.25 15.6
 -1 -10 -19 94.83 28.55
 -1 -10 -19 97.06 15.24
 1 -10 19 111.89 27.13
 1 -10 20 92.51 25.02
 -1 -10 -20 42.04 28.94
 1 -10 20 44.82 13.28
 -1 -10 -20 63.13 12.37
 1 -10 21 -49.13 23.6
 -1 -10 -21 -52.64 30.89
 1 -10 21 6.75 9.87
 -1 -10 -21 16.3 9.1
 1 -10 22 -9.82 21.78
 -1 -10 -22 -3.2 31.68
 1 -10 22 -11.92 10.66
 -1 -10 -22 -11.4 9.24
 1 -10 23 7.01 20.29
 -1 -10 -23 31.43 32.32
 1 -10 23 -14.01 11.14
 -1 -10 -23 11.12 9.69
 1 -10 24 26.96 19.12
 -1 -10 -24 10.63 33.08
 1 -10 24 -7.35 11.46
 -1 -10 -24 30 10.88
 1 -10 25 16.32 17.03
 -1 -10 -25 -1.24 34.9
 1 -10 25 3.66 11.78
 -1 -10 -25 10.68 11.16
 -1 -10 -26 12.94 35.12
 -1 -10 -26 6.24 11.34
 1 -10 26 23.48 16.49
 1 -10 27 23.95 16.41
 -1 -10 -28 10 14.26
 -1 -10 -28 -5.65 39.29
 -1 -10 -29 -7.57 16.28
 -1 -10 -29 74.88 42.42
 -1 -10 -30 -6.11 17.3
 -1 -10 -30 15.32 43.22
 -1 -10 -31 43.39 43.19
 1 -9 -33 -18.54 13.98
 1 -9 -32 19.37 60.47
 1 -9 -32 9.14 12.6
 1 -9 -31 29.94 61.52
 1 -9 -31 -10.69 11.81
 1 -9 -30 16.6 57.51
 1 -9 -30 12.23 11.4
 1 -9 -29 7.91 55.15
 1 -9 -29 13.46 10.85
 1 -9 -28 -1.88 51.33
 -1 -9 28 -0.41 11.53
 1 -9 -28 10.35 10.1
 -1 -9 27 13.36 11.29
 -1 -9 27 0.77 10.97
 -1 -9 26 13.51 11.33
 1 -9 -26 30.39 46.66
 -1 -9 26 9.89 10.64
 1 -9 -26 21.61 9.72
 -1 -9 25 3.95 11.03
 -1 -9 25 7.69 10.14
 1 -9 -25 6.71 8.94
 -1 -9 24 8.62 11.43
 1 -9 -24 -4.13 40.16
 -1 -9 24 3.33 9.98
 1 -9 -24 15.57 8.53
 1 -9 -23 14.26 38.48
 -1 -9 23 35.61 11.92
 -1 -9 23 -2.25 9.87
 -1 -9 22 48.82 12.68
 1 -9 -22 6.09 36.35
 -1 -9 22 16.6 10.45
 1 -9 -22 23.08 9.21
 -1 -9 21 101.49 15.91
 1 -9 -21 45.68 34.46
 -1 -9 21 27.07 12.9
 1 -9 -21 69.36 12.48
 -1 -9 20 115.04 16.2
 -1 -9 20 35.81 12.81
 -1 -9 19 96.69 15.68
 -1 -9 19 27.95 10.81
 -1 -9 18 1.1 7.02
 -1 -9 18 11.32 14.19
 1 -9 -18 13.82 25.87
 -1 -9 17 -2.03 6.29
 -1 -9 16 97.08 24.91
 -1 -9 16 326.3 27.8
 1 -9 -15 190.33 30.34
 1 -9 -15 14.9 36.35
 -1 -9 14 141.82 38.02
 1 -9 -14 237.75 37.89
 -1 -9 13 163.97 37.46
 1 -9 -13 232.62 37.25
 -1 -9 12 358.13 83.18
 1 -9 -12 191.25 85.18
 -1 -9 11 72.08 17.29
 -1 -9 11 154.58 18.69
 -1 -9 10 79.49 11.32
 1 -9 -10 64.61 11.92
 1 -9 -10 47.8 9.64
 -1 -9 10 51.53 10.63
 1 -9 -9 31.76 7.83
 -1 -9 9 44.72 8.12
 -1 -9 9 29.25 7.85
 1 -9 -9 41.51 6.91
 1 -9 -8 419.76 74.65
 -1 -9 8 477.2 74.84
 1 -9 -8 484.13 74.64
 -1 -9 8 374.68 74.82
 -1 -9 7 351.5 67.43
 -1 -9 7 387.24 67.34
 1 -9 -7 334.76 67.2
 -1 -9 6 693.48 130.86
 1 -9 -6 810.32 130.7
 1 -9 -6 757.38 130.63
 -1 -9 6 863.2 130.79
 1 -9 -5 674.95 122.08
 1 -9 -5 739.48 121.96
 -1 -9 5 749.78 122.09
 1 -9 -4 73.87 12.91
 -1 -9 4 68.48 11.51
 1 -9 -4 64.55 11.2
 -1 -9 3 121.34 18.36
 1 -9 -3 79.62 19.38
 -1 -9 3 74.16 18.34
 1 -9 -3 120.13 18.19
 -1 -9 2 50.16 9.99
 1 -9 -2 67.17 12.24
 1 -9 -2 56.62 9.87
 -1 -9 2 66.71 10.04
 -1 -9 1 2671.44 456.66
 1 -9 -1 2773.64 456.94
 1 -9 -1 2838.03 456.64
 -1 -9 1 2633.15 456.66
 -1 -9 0 2483.61 408.48
 1 -9 0 2463.47 408.49
 -1 -9 0 2388.05 408.49
 1 -9 0 2309.62 408.95
 -1 -9 -1 5639.42 988.39
 1 -9 1 4863.76 988.93
 1 -9 1 6490.82 988.45
 -1 -9 -1 6014.08 988.46
 1 -9 2 1247.11 204.73
 -1 -9 -2 1266.4 204.64
 1 -9 2 694.32 205.55
 -1 -9 -2 1203.84 204.8
 1 -9 3 189.16 33.25
 -1 -9 -3 191.19 33.57
 -1 -9 -3 205.96 33.07
 1 -9 4 12 14.77
 -1 -9 -4 2.02 2.13
 -1 -9 -4 9.91 10.41
 1 -9 4 8.21 3.58
 -1 -9 -5 25.82 11.13
 1 -9 5 39.72 7.8
 -1 -9 -5 43.71 7.4
 -1 -9 -6 1889.75 328.91
 1 -9 6 1989.99 328.54
 -1 -9 -6 1959.71 328.43
 -1 -9 -7 729.04 108.51
 1 -9 7 624.03 108.61
 -1 -9 -7 685.24 109.34
 -1 -9 -8 961.55 148.32
 -1 -9 -8 873.58 147.32
 1 -9 8 862.28 147.45
 -1 -9 -9 806.77 119.51
 1 -9 9 679.33 118.47
 -1 -9 -9 703.17 118.32
 -1 -9 -10 280.62 42.02
 -1 -9 -10 233.05 39.18
 1 -9 10 217.57 39.39
 1 -9 11 6.76 6.55
 1 -9 12 -21.43 30.68
 1 -9 12 10.3 7.08
 1 -9 13 116.24 24.29
 -1 -9 -13 160.47 23.84
 -1 -9 -13 93.33 30.8
 1 -9 14 167.2 36.63
 -1 -9 -14 265.19 36.62
 -1 -9 -14 229.4 41.61
 -1 -9 -15 283.51 47.64
 -1 -9 -15 254.07 51.96
 -1 -9 -16 59.17 12.46
 -1 -9 -16 107.81 24.71
 1 -9 17 49.85 11.9
 -1 -9 -17 59.48 11.28
 1 -9 17 22.67 28.47
 -1 -9 -17 51.97 25.22
 1 -9 18 13.47 7.7
 -1 -9 -18 10.12 6.99
 1 -9 18 47.95 24.58
 -1 -9 -18 14.97 23.62
 1 -9 19 -7.18 8.12
 -1 -9 -19 7.07 6.87
 1 -9 19 38.72 21.88
 -1 -9 -19 4.68 24.98
 1 -9 20 10.04 9.79
 -1 -9 -20 -5.96 28.42
 -1 -9 -20 35.36 8.78
 1 -9 20 39.63 22.7
 -1 -9 -21 1.04 31.27
 1 -9 21 13.01 9.65
 1 -9 21 -15.96 24.1
 -1 -9 -22 50.38 33.06
 1 -9 22 9.82 11.9
 -1 -9 -22 45.71 11.22
 1 -9 23 41.16 20.58
 -1 -9 -23 32.13 32.91
 1 -9 23 -9.98 11.44
 -1 -9 -23 32.91 10.31
 1 -9 24 11.78 18.76
 -1 -9 -24 28.83 34.16
 1 -9 24 17.11 12.04
 -1 -9 -24 20.87 11.2
 1 -9 25 14.85 17.11
 -1 -9 -25 15.05 34.22
 1 -9 25 2.04 11.68
 -1 -9 -25 12.91 11.33
 1 -9 26 6.56 16.35
 -1 -9 -26 21.02 36.41
 -1 -9 -26 -12.55 11.43
 1 -9 26 10.13 11.69
 1 -9 27 -7.96 15.72
 -1 -9 -28 -5.02 14.4
 -1 -9 -28 2.86 39.36
 -1 -9 -29 15.57 16.32
 -1 -9 -29 -29.74 42.16
 -1 -9 -30 1.36 17.82
 -1 -9 -30 -9.25 43.95
 1 -8 -33 2.51 13.63
 1 -8 -32 6.33 12.75
 1 -8 -32 61.68 63.17
 1 -8 -31 5.69 12.35
 1 -8 -31 56.51 62.51
 1 -8 -30 -5.05 11.67
 1 -8 -30 14.58 57.53
 1 -8 -29 22.42 11.13
 1 -8 -29 -29.8 54.73
 -1 -8 29 2.55 12.03
 1 -8 -28 -41.64 54.21
 -1 -8 28 -9.47 11.39
 1 -8 -28 16.41 10.36
 -1 -8 27 -1.61 11.19
 -1 -8 27 8.89 10.93
 1 -8 -27 -7.56 9.5
 -1 -8 26 9.87 10.83
 -1 -8 26 -10.6 10.33
 1 -8 -26 16.25 9.6
 -1 -8 25 0.39 11.25
 1 -8 -25 10.47 41.25
 -1 -8 25 -9.38 10.07
 1 -8 -25 -1.42 8.94
 -1 -8 24 13.99 11.25
 -1 -8 24 -1.66 9.99
 1 -8 -24 14.77 8.83
 -1 -8 23 0.4 11.52
 1 -8 -23 26.15 38.77
 -1 -8 23 -0.32 9.41
 1 -8 -23 1.27 8.45
 -1 -8 22 12.89 11.33
 1 -8 -22 19.69 36.58
 -1 -8 22 8.72 9.04
 1 -8 -22 3.87 8.32
 -1 -8 21 -3.02 8.21
 -1 -8 21 5.29 10.7
 1 -8 -21 16.17 33.37
 -1 -8 20 9.1 11.56
 -1 -8 20 3.58 7.65
 -1 -8 19 4.37 7.47
 -1 -8 19 8.36 12.21
 1 -8 -19 23.16 27.45
 -1 -8 18 54.09 14.49
 -1 -8 18 132.75 17.97
 -1 -8 17 5.53 7.09
 -1 -8 17 74.11 14.34
 -1 -8 16 6.93 6.77
 -1 -8 16 77.58 14.09
 1 -8 -14 38.04 23.97
 1 -8 -13 67.65 11.93
 -1 -8 13 47.83 12.46
 -1 -8 12 93.28 23.81
 -1 -8 12 301.73 25.92
 -1 -8 11 97.4 22.29
 -1 -8 11 209.39 23.57
 -1 -8 10 64.73 9.77
 -1 -8 10 45.57 9.07
 1 -8 -10 48.24 8.34
 1 -8 -9 80.58 15.37
 -1 -8 9 107.73 15.54
 -1 -8 9 69.21 15.35
 1 -8 -9 90.71 14.94
 1 -8 -8 450.56 77.56
 -1 -8 8 537.24 77.75
 1 -8 -8 500.82 77.54
 -1 -8 8 350.2 77.67
 -1 -8 7 39.26 10.42
 1 -8 -7 52.33 9.79
 -1 -8 7 51.89 10.18
 1 -8 -6 271.56 44.65
 1 -8 -6 255.59 44.58
 -1 -8 6 283.62 44.76
 1 -8 -5 36.54 6.73
 -1 -8 5 42.38 7.12
 1 -8 -5 43.02 7.29
 1 -8 -4 78.56 13.2
 1 -8 -4 66.55 13.8
 -1 -8 4 82.35 13.46
 -1 -8 3 1829.88 288.65
 -1 -8 3 1733.01 288.66
 1 -8 -3 1655.03 288.57
 1 -8 -3 1799.68 288.87
 1 -8 -2 63.19 18.78
 -1 -8 2 109.23 17.56
 -1 -8 2 109.51 17.56
 1 -8 -2 100.14 17.45
 1 -8 -1 863.49 124.99
 1 -8 -1 859.71 124.53
 -1 -8 1 568.16 124.52
 -1 -8 1 786.42 124.55
 -1 -8 0 92.64 11.79
 -1 -8 0 64.12 11.54
 1 -8 0 50.28 14.9
 1 -8 0 55.82 11.6
 1 -8 1 115.42 27.44
 1 -8 1 184.29 24.33
 -1 -8 -1 122.9 24.13
 -1 -8 -1 151.8 24.41
 1 -8 2 960.57 150.67
 -1 -8 -2 889.19 150.57
 -1 -8 -2 900.63 150.79
 1 -8 2 626.71 151.65
 1 -8 3 1191.03 193.78
 -1 -8 -3 1225.66 193.67
 1 -8 3 528.58 194.54
 -1 -8 -3 1089.41 193.93
 1 -8 4 504.16 89.2
 -1 -8 -4 566.31 89.08
 -1 -8 -4 654.09 89.89
 -1 -8 -5 1358.95 236.9
 1 -8 5 1510.05 237.03
 -1 -8 -5 1441.84 237.4
 -1 -8 -6 101.28 16.68
 -1 -8 -6 89.57 19.19
 1 -8 6 100.28 17.02
 -1 -8 -7 15.87 10.77
 1 -8 7 -0.15 4.22
 -1 -8 -7 11.16 3.31
 -1 -8 -8 0.11 3.29
 1 -8 8 6.79 4.32
 -1 -8 -8 5.67 11.46
 -1 -8 -9 98.04 15.75
 1 -8 9 81.26 16.07
 -1 -8 -9 70.35 19.66
 -1 -8 -10 254.01 39.62
 1 -8 10 182.17 36.55
 -1 -8 -10 234.16 36.41
 -1 -8 -11 123.71 20.44
 1 -8 11 106.89 20.66
 -1 -8 -11 125.17 26.46
 1 -8 12 -32.64 32.22
 1 -8 12 86.29 15.22
 1 -8 13 5.08 30.41
 1 -8 13 -0.23 6.98
 -1 -8 -13 4.94 20.19
 1 -8 14 -4.28 29.26
 -1 -8 -14 1.05 5.8
 1 -8 14 1.94 6.57
 -1 -8 -14 -10.18 19.73
 -1 -8 -15 20.32 6.96
 -1 -8 -15 24.54 21.37
 1 -8 16 7.08 29.39
 -1 -8 -16 -6.83 6.23
 -1 -8 -16 -35.46 22.48
 1 -8 17 -5.83 7.21
 -1 -8 -17 6.24 6.51
 1 -8 17 -8.6 27.72
 -1 -8 -17 15.52 24.69
 -1 -8 -18 30.48 8.22
 1 -8 18 23.26 25.08
 1 -8 18 21.7 8.75
 1 -8 19 26.55 10
 -1 -8 -19 37.94 9.4
 1 -8 19 65.04 23.14
 -1 -8 -19 40 27.4
 1 -8 20 11.21 9.57
 -1 -8 -20 15.5 28.94
 1 -8 20 45.96 23.17
 -1 -8 -20 40.31 9.09
 1 -8 21 -20.03 23.3
 -1 -8 -21 -22.72 32.08
 1 -8 21 6.67 9.6
 -1 -8 -21 0.64 8.95
 1 -8 22 13.93 22
 1 -8 22 -4.93 10.54
 -1 -8 -22 -2.43 9.49
 1 -8 23 10.05 20.4
 -1 -8 -23 -1.18 35.02
 1 -8 23 -1.85 11.34
 -1 -8 -23 -4.01 10.18
 1 -8 24 26.71 18.63
 -1 -8 -24 11.03 34.77
 1 -8 24 -5.46 11.34
 -1 -8 -24 8.73 10.47
 1 -8 25 -4.93 17.28
 -1 -8 -25 28.12 36.29
 1 -8 25 -3.66 11.52
 -1 -8 -25 20.25 11.28
 1 -8 26 26.75 16.73
 -1 -8 -26 27.91 36.78
 1 -8 26 -1.68 11.93
 -1 -8 -26 7.67 11.74
 -1 -8 -27 -16.63 36.82
 -1 -8 -27 1.94 12.75
 1 -8 27 19.73 16.39
 -1 -8 -28 0.55 14.14
 -1 -8 -28 15.9 40.31
 -1 -8 -29 -7.36 15.92
 -1 -8 -29 -15.02 41.14
 -1 -8 -30 3.37 17.96
 -1 -8 -30 -14.05 44.04
 1 -7 -33 16.27 14.7
 1 -7 -32 22.36 14.06
 1 -7 -31 -26.21 61.08
 1 -7 -31 9.16 12.44
 1 -7 -30 -25.05 58.95
 1 -7 -30 23.26 12.58
 1 -7 -29 33.88 55.06
 -1 -7 29 10.14 11.77
 1 -7 -29 10.7 11.5
 -1 -7 28 49.59 14.32
 -1 -7 27 10 11.28
 1 -7 -27 -1.8 49.39
 -1 -7 27 13.99 11.2
 1 -7 -27 14.5 10.29
 -1 -7 26 24.69 11.26
 -1 -7 26 -4.39 10.37
 1 -7 -26 9.9 9.63
 -1 -7 25 -10.7 10.84
 1 -7 -25 -25.07 41.46
 -1 -7 25 -0.69 10.08
 1 -7 -25 3.96 9.03
 -1 -7 24 8.48 11.22
 -1 -7 24 3.98 10.08
 1 -7 -24 -19.07 8.88
 -1 -7 23 10.36 11.17
 1 -7 -23 35.59 40.02
 -1 -7 23 7.58 9.68
 1 -7 -23 23.47 8.95
 1 -7 -22 16.14 37.84
 -1 -7 22 68.97 13.82
 -1 -7 22 27.07 11.46
 -1 -7 21 193.87 20.29
 -1 -7 21 47.59 18.01
 -1 -7 20 137.32 17.39
 -1 -7 20 47.79 14.99
 -1 -7 19 48.67 13.47
 1 -7 -19 31.62 29.78
 -1 -7 18 11.96 7.5
 -1 -7 18 35.02 12.07
 -1 -7 17 9.94 6.89
 -1 -7 17 41.7 13.84
 -1 -7 16 126.33 30.41
 -1 -7 16 443.94 33.88
 -1 -7 15 502.09 85.79
 1 -7 -14 123.34 31.68
 -1 -7 13 408.2 63.38
 1 -7 -13 148.4 66.46
 -1 -7 12 270.24 61.58
 -1 -7 12 763.27 62.98
 1 -7 -11 133.14 28.49
 1 -7 -11 141.82 26.26
 -1 -7 11 137.46 26.49
 1 -7 -10 -5.96 7.37
 -1 -7 10 1.34 5.21
 -1 -7 10 1.62 4.48
 1 -7 -10 8.81 3.11
 1 -7 -9 465.05 77.87
 -1 -7 9 536.93 77.98
 -1 -7 9 372 77.87
 1 -7 -9 482.79 77.74
 1 -7 -8 621.08 107.64
 -1 -7 8 714.5 107.76
 1 -7 -8 691.35 107.61
 -1 -7 8 513.15 107.73
 -1 -7 7 1259.85 249.32
 1 -7 -7 1360.58 249.18
 -1 -7 7 1482.9 249.28
 1 -7 -7 2006.14 249.32
 1 -7 -6 1803.02 298.26
 1 -7 -6 1763.04 298.23
 -1 -7 6 1780.78 298.33
 1 -7 -5 381.33 67.76
 -1 -7 5 439.9 67.81
 1 -7 -5 400.58 67.68
 1 -7 -4 178.52 30.31
 1 -7 -4 166.52 30.58
 -1 -7 4 193.07 30.44
 -1 -7 3 486.91 79.72
 1 -7 -3 448.93 79.62
 1 -7 -3 628.78 80.5
 -1 -7 3 496.4 79.71
 1 -7 -2 148.38 27.12
 -1 -7 2 196.05 27.24
 -1 -7 2 158.81 27.22
 1 -7 -2 132.75 28.18
 -1 -7 1 1005.98 169.18
 1 -7 -1 1067.27 169.16
 -1 -7 1 980.87 169.19
 1 -7 -1 841.88 169.56
 -1 -7 0 3630.12 620.76
 1 -7 0 3790.7 620.77
 1 -7 0 3694.92 621.08
 -1 -7 0 3705.31 620.81
 -1 -7 -1 4804.92 859.04
 -1 -7 -1 4688.71 858.93
 1 -7 1 4966.12 859.43
 1 -7 1 6228.09 859
 1 -7 2 807.29 128.07
 -1 -7 -2 767.52 127.98
 -1 -7 -2 689.53 128.2
 1 -7 2 709.16 129.3
 1 -7 3 623.56 103.34
 -1 -7 -3 609.49 103.23
 -1 -7 -3 862.55 104.39
 1 -7 4 111.27 18.8
 1 -7 4 53.62 23.57
 -1 -7 -4 109.16 18.5
 -1 -7 -4 120.37 20.58
 1 -7 5 451.24 64.7
 -1 -7 -5 374.28 64.53
 -1 -7 -5 393.67 65.36
 -1 -7 -6 1173.45 188.82
 1 -7 6 1036.19 188.9
 -1 -7 -6 1200.88 189.47
 1 -7 7 1294.38 226.25
 -1 -7 -7 1335.44 226.17
 -1 -7 -7 1605.65 226.93
 -1 -7 -8 1380.17 200.61
 1 -7 8 1240.48 200.69
 -1 -7 -8 1319.33 201.35
 1 -7 9 639.47 111.82
 -1 -7 -9 665.26 111.73
 -1 -7 -9 774.01 112.99
 1 -7 10 609.18 106.33
 -1 -7 -10 623.65 106.22
 -1 -7 -10 800.43 107.97
 -1 -7 -11 61.85 11.56
 1 -7 11 55.04 12.22
 1 -7 12 -42.56 29.73
 1 -7 12 29.92 8.12
 1 -7 13 26.04 34.15
 1 -7 13 76.52 14.58
 -1 -7 -14 457.36 76.6
 -1 -7 -14 427.78 80.02
 -1 -7 -15 336.52 57.39
 -1 -7 -15 357.02 61.66
 1 -7 16 181.6 36.8
 -1 -7 -16 237.87 36.75
 1 -7 16 185.54 47.94
 -1 -7 -16 299.47 44.14
 1 -7 17 105.23 22.94
 -1 -7 -17 146.45 22.8
 1 -7 17 141.7 37.24
 -1 -7 -17 137.81 34.17
 1 -7 18 11.73 8.81
 -1 -7 -18 38.15 8.57
 1 -7 18 65.32 25.64
 -1 -7 -18 59.62 27.87
 1 -7 19 3.05 7.79
 -1 -7 -19 3.06 7.14
 -1 -7 -19 19.7 27.88
 1 -7 20 8.92 9.3
 1 -7 20 44.77 23.01
 -1 -7 -20 37.26 8.79
 1 -7 21 37.24 23.92
 -1 -7 -21 41.49 33.91
 1 -7 21 21.34 11.23
 -1 -7 -21 44.87 11.1
 1 -7 22 59.98 23.73
 -1 -7 -22 88.53 35.55
 1 -7 22 12.33 12.31
 -1 -7 -22 57.65 12.25
 1 -7 23 70.69 22.67
 -1 -7 -23 26.69 35.92
 1 -7 23 8.92 13.18
 -1 -7 -23 65.59 12.58
 1 -7 24 43.48 19.44
 -1 -7 -24 17.68 35.81
 1 -7 24 16.01 12.06
 -1 -7 -24 11.19 10.83
 1 -7 25 23.32 17.08
 -1 -7 -25 -9.13 36.67
 1 -7 25 2.43 11.6
 -1 -7 -25 23.84 11.82
 1 -7 26 39.69 16.98
 -1 -7 -26 16.27 36.71
 1 -7 26 -5.05 11.87
 -1 -7 -26 0.45 11.48
 -1 -7 -27 -2.81 39.53
 -1 -7 -27 11.18 12.83
 1 -7 27 -11 16.18
 1 -7 28 11.2 15.9
 -1 -7 -29 6.06 42.34
 -1 -7 -29 15.38 16.38
 -1 -7 -30 44.02 46.26
 -1 -7 -30 -2.01 17.83
 1 -6 -32 -2.01 13.44
 1 -6 -31 17.54 12.96
 1 -6 -31 34.99 63.09
 1 -6 -30 23.9 13.1
 1 -6 -30 4.18 57.46
 1 -6 -29 83.97 56.05
 1 -6 -29 17.99 12.05
 -1 -6 28 9.76 11.24
 -1 -6 28 -11.93 11.74
 -1 -6 27 3.96 10.92
 1 -6 -27 26.77 49.33
 -1 -6 27 5.82 11.03
 1 -6 -27 -0.81 10.2
 -1 -6 26 -4.62 10.75
 1 -6 -26 11.16 43.78
 -1 -6 26 -8.06 10.4
 1 -6 -26 -10.35 9.7
 -1 -6 25 5.31 10.66
 1 -6 -25 -19.29 41.35
 -1 -6 25 -3.82 10.15
 1 -6 -25 2.55 9.24
 -1 -6 24 12.23 11.23
 1 -6 -24 2.81 39.81
 -1 -6 24 8.26 10.06
 1 -6 -24 1.04 9.1
 -1 -6 23 6.88 9.48
 -1 -6 23 8.74 10.84
 -1 -6 22 9.13 8.69
 -1 -6 22 2.37 11.19
 1 -6 -22 -13.77 37.05
 -1 -6 21 -9.47 8.13
 -1 -6 21 -6.36 10.33
 1 -6 -21 -5.89 32.81
 -1 -6 20 1.44 7.31
 -1 -6 20 2.83 10.45
 1 -6 -20 8.84 29.86
 -1 -6 19 0.57 7.43
 -1 -6 19 7.17 10.37
 1 -6 -19 15.48 26.88
 -1 -6 18 -4.3 7.01
 -1 -6 17 -0.49 6.59
 -1 -6 17 35.91 13.79
 -1 -6 16 13.13 6.19
 -1 -6 16 25.64 12.61
 -1 -6 15 41.15 10.83
 1 -6 -15 4.51 23.72
 1 -6 -14 19.85 23.97
 -1 -6 12 8.82 5.45
 -1 -6 12 25.25 8.76
 1 -6 -11 57.94 13.84
 -1 -6 11 79.53 11.6
 1 -6 -11 53.92 9.97
 -1 -6 11 41.49 10.52
 1 -6 -10 19.55 7.68
 -1 -6 10 30.47 6.43
 -1 -6 10 11.43 5.75
 1 -6 -10 24.87 4.92
 1 -6 -9 83.57 16.66
 -1 -6 9 114.71 16.79
 -1 -6 9 75.57 16.75
 1 -6 -9 103 16.37
 1 -6 -8 58.02 10.36
 -1 -6 8 63.73 10.63
 1 -6 -8 65.18 10.25
 -1 -6 8 41.09 10.67
 -1 -6 7 24.67 5.51
 1 -6 -7 33.88 5.66
 1 -6 -7 29.14 5.1
 -1 -6 7 16.19 6.23
 1 -6 -6 66.29 12.76
 -1 -6 6 87.46 12.98
 1 -6 -6 75.95 12.72
 1 -6 -5 46.4 8.84
 -1 -6 5 52.69 8.91
 1 -6 -5 50.5 8.6
 -1 -6 4 909.86 169.8
 1 -6 -4 1022.27 169.83
 -1 -6 4 1069.66 169.81
 1 -6 -4 1034.78 169.73
 -1 -6 3 27.73 5.75
 -1 -6 3 36.87 5.9
 1 -6 -3 24 7.1
 1 -6 -3 30.87 5.47
 1 -6 -2 99.76 22.72
 -1 -6 2 94.25 21.36
 1 -6 -2 143.18 21.3
 -1 -6 2 138.34 21.38
 1 -6 -1 319.71 55.08
 1 -6 -1 268.64 55.82
 -1 -6 1 385.85 55.18
 -1 -6 1 310.85 55.11
 1 -6 0 123.88 23.73
 1 -6 0 152.23 25.56
 -1 -6 0 191.1 24.01
 -1 -6 0 133.85 23.72
 -1 -6 -1 91.94 15.13
 -1 -6 -1 70.85 16
 1 -6 1 91.29 15.27
 1 -6 1 75.64 18.5
 -1 -6 -2 417.19 74.36
 -1 -6 -2 444.11 74.75
 1 -6 2 486.8 74.47
 1 -6 2 490.05 75.96
 -1 -6 -3 9.67 9.66
 -1 -6 -3 21.59 4.28
 1 -6 3 15.35 14.92
 1 -6 3 23.76 4.96
 1 -6 4 30.22 5.59
 -1 -6 -4 23.04 4.84
 1 -6 4 31.81 15.88
 -1 -6 -4 29.84 9.43
 1 -6 5 34.08 6.4
 -1 -6 -5 28.69 5.91
 1 -6 5 19.53 15.8
 -1 -6 -5 41.24 10.32
 -1 -6 -6 46.24 8.13
 1 -6 6 41.07 8.42
 -1 -6 -6 51.19 12.47
 1 -6 7 6.39 4.06
 1 -6 7 8.38 17.03
 -1 -6 -7 7.17 3.43
 -1 -6 -7 -4.47 9.78
 -1 -6 -8 149.81 24.69
 1 -6 8 130.37 21.53
 -1 -6 -8 123.11 21.34
 -1 -6 -9 -8.35 13.41
 1 -6 9 -3.04 21
 1 -6 9 -6.17 4.81
 -1 -6 -9 8.56 3.97
 -1 -6 -10 1.99 15.55
 1 -6 10 -3.27 23.27
 -1 -6 -10 6.27 4.37
 1 -6 10 -2.92 5.17
 -1 -6 -11 -4.51 18.84
 -1 -6 -11 14.39 5.61
 1 -6 11 8.43 6.25
 -1 -6 -12 13.44 21.5
 -1 -6 -12 -3.25 5.47
 1 -6 12 -3.97 6.38
 1 -6 13 0.99 30
 1 -6 13 2.44 6.78
 -1 -6 -15 -17.15 23.23
 -1 -6 -15 -1.36 5.93
 1 -6 15 -19.79 27.92
 -1 -6 -16 -10.09 24.31
 1 -6 16 3.18 6.92
 1 -6 16 5.77 29.62
 -1 -6 -16 -1.4 6.16
 -1 -6 -17 -3.91 26.76
 1 -6 17 22.74 7.73
 1 -6 17 -8 29.99
 -1 -6 -17 10.68 7.14
 -1 -6 -18 -16.61 28.07
 1 -6 18 -4.34 7.46
 1 -6 18 -13.95 25.26
 -1 -6 -18 -5.94 7.28
 -1 -6 -19 11.13 7.31
 1 -6 19 6.62 7.71
 -1 -6 -20 18.96 7.78
 -1 -6 -20 6.87 32.26
 1 -6 20 8.27 8.67
 1 -6 20 15.4 22.37
 1 -6 21 26.06 22.69
 -1 -6 -21 8.33 34.98
 1 -6 21 3.03 9.67
 -1 -6 -21 1.3 9.24
 1 -6 22 27.86 22.83
 -1 -6 -22 12.32 35.34
 1 -6 22 4.23 10.42
 -1 -6 -22 -3.52 9.56
 1 -6 23 -10.65 20.24
 -1 -6 -23 25.44 35.75
 1 -6 23 16.02 11.63
 -1 -6 -23 -5.51 10.25
 1 -6 24 -3.99 18.92
 -1 -6 -24 41.47 37.21
 1 -6 24 5.45 11.59
 -1 -6 -24 -7.15 10.88
 1 -6 25 29.56 18.15
 -1 -6 -25 10.75 36.35
 1 -6 25 6.46 11.63
 -1 -6 -25 18.19 11.71
 1 -6 26 -6.49 16.28
 -1 -6 -26 4.15 37.28
 1 -6 26 7.13 11.84
 -1 -6 -26 -16.49 12.05
 -1 -6 -27 -14.25 39.46
 1 -6 27 13.27 16.3
 -1 -6 -27 6.78 13.11
 1 -6 28 -10.06 15.98
 -1 -6 -29 13.73 42.21
 -1 -6 -29 12.69 16.18
 -1 -6 -30 -10.73 18.16
 -1 -6 -31 -9.26 20.18
 1 -5 -32 11.71 14.03
 1 -5 -31 -67.86 62.99
 1 -5 -31 10.35 13.24
 1 -5 -30 -2.84 12.21
 1 -5 -30 -10.48 58.63
 1 -5 -29 26.25 12.67
 1 -5 -29 2 55.98
 -1 -5 28 8.09 11.59
 1 -5 -28 21.55 11.09
 -1 -5 28 -4.95 11.77
 -1 -5 27 25.21 11.96
 1 -5 -27 22.49 11.13
 -1 -5 27 19.84 11.62
 1 -5 -27 -19.14 47.06
 -1 -5 26 -9.55 10.48
 1 -5 -26 23.69 9.97
 -1 -5 26 8.06 10.61
 1 -5 -26 12.56 43.43
 -1 -5 25 20.03 10.63
 1 -5 -25 0.37 9.27
 -1 -5 25 -7.63 10.19
 1 -5 -25 2.98 42.11
 -1 -5 24 -22.12 10.15
 -1 -5 24 11.39 10.7
 1 -5 -24 28.27 39.76
 -1 -5 23 3.11 9.64
 -1 -5 23 38 11.44
 1 -5 -23 45.46 39.28
 -1 -5 22 48.78 12.4
 -1 -5 22 26.61 10.61
 -1 -5 21 150.38 17.28
 -1 -5 21 39.08 15.41
 -1 -5 20 43.74 13.52
 -1 -5 20 113.1 15.78
 -1 -5 19 46.92 13.84
 -1 -5 19 113.98 16.22
 -1 -5 18 26.84 10.33
 -1 -5 18 93.53 14.39
 -1 -5 17 13.45 6.94
 -1 -5 17 20.7 11.14
 -1 -5 16 218.13 20.33
 -1 -5 16 60.94 15.96
 -1 -5 15 136.8 32.25
 1 -5 -15 58.94 38.95
 -1 -5 14 362.66 74.96
 1 -5 -14 159.91 78.25
 1 -5 -12 112.66 25.89
 -1 -5 11 22.69 5.96
 -1 -5 11 38.93 7.3
 1 -5 -11 25.62 11
 1 -5 -11 11.68 5.34
 1 -5 -10 50.66 11.31
 -1 -5 10 68.82 10.37
 1 -5 -10 64.9 9.64
 1 -5 -9 461.04 78.43
 -1 -5 9 351.51 78.37
 -1 -5 9 498.91 78.44
 1 -5 -9 547.77 78.34
 1 -5 -8 647.74 113.26
 -1 -5 8 552.88 113.32
 -1 -5 8 720.27 113.33
 1 -5 -8 756.95 113.25
 -1 -5 7 1404.74 293.61
 -1 -5 7 1746.34 293.57
 1 -5 -7 2178.66 293.61
 1 -5 -7 1713.92 293.5
 1 -5 -6 3855.65 630.07
 -1 -5 6 3961.36 630.13
 1 -5 -6 3575.15 630.05
 1 -5 -5 1888.52 306.76
 -1 -5 5 1904.35 306.8
 1 -5 -5 1753.68 306.72
 -1 -5 4 1103.08 175.37
 -1 -5 4 888.99 175.35
 1 -5 -4 996.54 175.37
 1 -5 -4 1142.52 175.3
 -1 -5 3 375.11 65.94
 1 -5 -3 395.34 66.12
 1 -5 -3 398.12 65.88
 -1 -5 3 401.26 65.94
 1 -5 -2 3290.75 595.35
 -1 -5 2 3791.55 595.41
 1 -5 -2 4833.42 595.85
 -1 -5 2 3517.31 595.39
 1 -5 -1 316.31 51.49
 1 -5 -1 254.04 52.33
 -1 -5 1 286.29 51.51
 -1 -5 1 334.65 51.6
 -1 -5 0 7929.57 1429.11
 1 -5 0 8913.94 1429.12
 1 -5 0 8541.22 1429.41
 -1 -5 0 9124.18 1429.2
 1 -5 1 1428.65 292.68
 1 -5 1 1920.03 292.32
 -1 -5 -1 1594.3 292.45
 -1 -5 -1 1734.83 292.27
 -1 -5 -2 1538.48 186.13
 -1 -5 -2 1114.16 185.36
 1 -5 2 1048.82 185.42
 1 -5 2 909.15 186.15
 -1 -5 -3 2093.08 344.47
 1 -5 3 2079.54 344.1
 -1 -5 -3 2043.73 344.03
 1 -5 3 1919.42 344.93
 -1 -5 -4 358.67 64.79
 -1 -5 -4 380.16 63.95
 1 -5 4 205.75 65.96
 1 -5 4 409.73 64.07
 1 -5 5 325.92 58.49
 -1 -5 -5 383 58.39
 -1 -5 -5 356.28 59.42
 -1 -5 -6 429.01 70.41
 1 -5 6 454.39 70.52
 -1 -5 -6 403.38 71.35
 1 -5 7 1993.84 331.34
 -1 -5 -7 1948.61 331.26
 -1 -5 -7 2041.8 331.86
 1 -5 8 1162.36 210.17
 -1 -5 -8 1303.86 210.14
 -1 -5 -8 1389.03 211.01
 1 -5 9 843.86 139.69
 -1 -5 -9 920.06 139.65
 -1 -5 -9 1014.22 140.93
 -1 -5 -10 427.24 66.49
 -1 -5 -10 383.69 63.82
 1 -5 10 364.59 63.92
 1 -5 11 28.26 8.65
 -1 -5 -11 42.26 8.05
 -1 -5 -11 21.46 20.08
 1 -5 12 60.95 13.07
 -1 -5 -12 71.36 12.77
 -1 -5 -12 62.02 25.09
 -1 -5 -15 206.57 44.83
 1 -5 15 169.01 36.59
 1 -5 15 120.59 46.38
 -1 -5 -15 262.42 36.56
 -1 -5 -16 270.93 58.45
 1 -5 16 260.04 51.62
 1 -5 16 215.87 59.85
 -1 -5 -16 359.61 51.68
 1 -5 17 79.23 19.92
 -1 -5 -17 102.96 33.96
 -1 -5 -17 141.09 20
 -1 -5 -18 54.6 29.66
 1 -5 18 76.73 28.34
 -1 -5 -18 13.1 7.7
 1 -5 18 19.38 8.14
 -1 -5 -19 0.84 7.13
 1 -5 19 7.85 7.81
 -1 -5 -20 3.83 7.86
 1 -5 20 19.73 8.65
 1 -5 20 10.18 21.55
 1 -5 21 37.96 26.01
 -1 -5 -21 39.63 37.34
 1 -5 21 44.05 13.91
 -1 -5 -21 80.51 14.02
 1 -5 22 47.46 23.58
 -1 -5 -22 42.34 37.78
 1 -5 22 32.09 12.72
 -1 -5 -22 44.39 12.27
 1 -5 23 29.33 21.65
 -1 -5 -23 27.86 37.67
 1 -5 23 19.37 11.99
 -1 -5 -23 26.99 11.2
 1 -5 24 38.42 19.26
 -1 -5 -24 12.1 36.93
 1 -5 24 12.79 11.62
 -1 -5 -24 18 11.35
 1 -5 25 24.43 18.02
 -1 -5 -25 11.08 38.23
 1 -5 25 5.24 11.6
 -1 -5 -25 5.66 11.78
 1 -5 26 12.35 16.36
 -1 -5 -26 -24.03 38.54
 1 -5 26 -2.09 11.58
 -1 -5 -26 -7.82 12.1
 -1 -5 -27 8.72 39.76
 1 -5 27 6.9 16.19
 -1 -5 -27 -6.8 13.17
 1 -5 28 4.46 15.58
 -1 -5 -28 23.15 14.96
 -1 -5 -29 6.16 43.42
 -1 -5 -29 9.09 16.56
 -1 -5 -30 21.96 19.12
 1 -4 -32 10.79 14.31
 1 -4 -31 -39.42 61.07
 1 -4 -31 2.48 13.01
 1 -4 -30 -8.11 12.43
 1 -4 -30 8.39 59.02
 -1 -4 28 6.82 11.17
 1 -4 -28 11.31 11.17
 -1 -4 28 -7.42 11.64
 1 -4 -28 35.8 51.43
 -1 -4 27 16.66 10.96
 1 -4 -27 -5.34 10.48
 -1 -4 27 3.9 10.81
 1 -4 -27 5.15 47.32
 -1 -4 26 -1.13 10.19
 1 -4 -26 -7.45 10.15
 -1 -4 26 5.88 10.47
 -1 -4 25 4.84 10.27
 -1 -4 25 19.87 10.91
 1 -4 -25 17.97 42
 -1 -4 24 4.92 10.04
 -1 -4 24 4.73 10.3
 1 -4 -24 -15.63 41.46
 -1 -4 23 6.22 9.49
 -1 -4 23 23.32 10.42
 1 -4 -23 45.75 39.85
 -1 -4 22 8.08 8.38
 -1 -4 22 -13.99 10.35
 -1 -4 21 -8.99 7.82
 -1 -4 21 9.19 9.83
 -1 -4 20 0.84 7.19
 -1 -4 20 8.86 9.34
 1 -4 -20 19.15 29.51
 -1 -4 19 57.61 11.27
 -1 -4 19 17.41 8.94
 -1 -4 18 109.79 15.14
 -1 -4 18 39.58 12.63
 -1 -4 17 143.39 16.66
 -1 -4 17 45.49 13.35
 -1 -4 16 290.22 50.2
 -1 -4 15 77.82 18.34
 1 -4 -15 8.57 28.42
 -1 -4 14 33.34 9.25
 -1 -4 14 62.49 13.34
 1 -4 -12 53.59 17.97
 -1 -4 11 42.87 11.2
 1 -4 -11 61.58 14.37
 -1 -4 11 85.61 11.83
 1 -4 -10 687.65 119.32
 -1 -4 10 533.34 119.03
 -1 -4 10 903.85 119.21
 1 -4 -10 778.24 119.04
 1 -4 -9 806.72 135.49
 -1 -4 9 694.87 135.46
 -1 -4 9 878.5 135.48
 1 -4 -9 842.36 135.4
 1 -4 -8 441.18 78.89
 -1 -4 8 428.06 78.98
 -1 -4 8 509.47 78.94
 1 -4 -8 494.41 78.88
 1 -4 -7 128.42 18.38
 -1 -4 7 119.02 18.63
 -1 -4 7 95.68 18.26
 1 -4 -7 100.23 18.17
 1 -4 -6 13.21 2.89
 -1 -4 6 11.24 3.28
 1 -4 -6 11.55 2.82
 1 -4 -5 28.43 4.91
 -1 -4 5 24.42 5.22
 1 -4 -5 26.88 5.11
 -1 -4 4 359.98 56.9
 -1 -4 4 279.24 56.89
 1 -4 -4 318.93 56.92
 1 -4 -4 375.57 56.83
 -1 -4 3 648.52 108.79
 1 -4 -3 685.21 108.92
 1 -4 -3 598.99 108.75
 -1 -4 3 714.13 108.8
 1 -4 -2 537.88 89.67
 1 -4 -2 444.49 89.99
 -1 -4 2 535.46 89.72
 -1 -4 2 559.05 89.71
 -1 -4 1 1440.7 235.23
 1 -4 -1 1395.08 235.21
 -1 -4 1 1352.22 235.27
 1 -4 -1 1448.48 235.6
 1 -4 0 9.27 2.56
 -1 -4 0 8.97 4.58
 -1 -4 0 5.76 2.36
 1 -4 1 765.82 132.34
 1 -4 1 837.85 131.79
 -1 -4 -1 742.62 131.75
 -1 -4 -1 814.48 132.04
 -1 -4 -2 4.11 2.64
 1 -4 2 9.85 3.16
 1 -4 2 10.14 11.5
 -1 -4 -2 3.57 10.99
 -1 -4 -3 373.98 65.26
 1 -4 3 416.4 65.38
 -1 -4 -3 386.91 66.14
 1 -4 3 396.2 67.26
 -1 -4 -4 420.27 71.77
 -1 -4 -4 438.04 70.92
 1 -4 4 417.22 71
 1 -4 4 279.01 72.74
 1 -4 5 275.83 46.92
 -1 -4 -5 288.22 46.82
 -1 -4 -5 282.96 48.08
 1 -4 5 143.52 49.65
 -1 -4 -6 93.68 16.36
 1 -4 6 107.92 16.53
 -1 -4 -6 77.71 18.96
 -1 -4 -7 47.76 8.24
 1 -4 7 7.96 17.81
 1 -4 7 45.42 8.58
 -1 -4 -7 19.03 12.83
 -1 -4 -8 52.36 9.24
 1 -4 8 47.69 9.46
 -1 -4 -8 37.41 14.74
 -1 -4 -9 66.17 11.15
 -1 -4 -9 63.26 18.06
 1 -4 9 56.19 11.45
 1 -4 10 135.74 25.38
 -1 -4 -10 155.03 25.23
 -1 -4 -10 151.51 31.02
 -1 -4 -11 300.37 49.78
 1 -4 11 240.71 44.15
 -1 -4 -11 273.04 44.08
 1 -4 12 200.76 35.54
 -1 -4 -12 223.46 43.56
 -1 -4 -12 210.19 35.39
 -1 -4 -13 246.86 48.12
 -1 -4 -13 225 38.87
 1 -4 14 35.17 8.99
 1 -4 14 36.61 29.48
 1 -4 15 5.36 6.31
 1 -4 15 -19.32 26.86
 -1 -4 -16 -2.01 27.08
 1 -4 16 -32.75 29.66
 -1 -4 -16 2.87 6.33
 1 -4 16 10.74 6.77
 -1 -4 -17 50.92 10.21
 1 -4 17 33.84 10.41
 1 -4 17 65.73 31.2
 -1 -4 -18 9.93 7.3
 1 -4 18 6.29 7.63
 1 -4 18 18.49 26.85
 -1 -4 -18 -21.53 30.44
 -1 -4 -19 36.91 9.19
 1 -4 19 25.67 9.61
 1 -4 19 57.3 26
 -1 -4 -19 -3.56 31.83
 -1 -4 -20 21.7 9.12
 -1 -4 -20 12.43 33.84
 1 -4 20 31.03 9.54
 1 -4 20 30.15 23.41
 1 -4 21 19.26 22.93
 -1 -4 -21 12.96 37.63
 1 -4 21 -3.37 9.34
 -1 -4 -21 -7.29 9.36
 1 -4 22 -33.53 23.54
 -1 -4 -22 20.19 39.24
 1 -4 22 -3.92 10.83
 -1 -4 -22 10.74 10.1
 1 -4 23 -5.1 21.59
 -1 -4 -23 -38.54 39.08
 1 -4 23 -10.77 11.2
 -1 -4 -23 -1.49 10.33
 1 -4 24 25.71 19.48
 -1 -4 -24 -17.04 39.98
 1 -4 24 6.58 11.28
 -1 -4 -24 -2.01 10.99
 1 -4 25 21.2 17.82
 -1 -4 -25 12.95 39.38
 1 -4 25 -5.62 11.83
 -1 -4 -25 19.71 11.84
 1 -4 26 0.6 16.64
 -1 -4 -26 36.36 39.34
 1 -4 26 8.71 11.84
 -1 -4 -26 -7.4 12.28
 1 -4 27 9.75 16.03
 1 -4 27 -10.24 11.95
 -1 -4 -27 -2.93 13.07
 -1 -4 -28 1.52 42.72
 -1 -4 -28 -1.59 14.58
 1 -4 28 27.26 15.73
 -1 -4 -30 7.33 18.66
 1 -3 -31 11.01 13.67
 1 -3 -30 -0.48 12.77
 1 -3 -30 2.1 59.28
 1 -3 -28 3.92 11.51
 -1 -3 28 18.55 12.12
 1 -3 -28 7.44 50.88
 -1 -3 27 11.16 10.8
 1 -3 -27 4.15 10.73
 -1 -3 27 16.8 11.21
 1 -3 -27 24.9 44.8
 -1 -3 26 13.84 10.34
 1 -3 -26 -3.18 9.94
 1 -3 -26 12.65 43.5
 -1 -3 26 10.34 10.67
 1 -3 -25 -9.03 42.49
 -1 -3 25 -2.55 10.39
 -1 -3 25 3.8 10.02
 -1 -3 24 -7.43 10.48
 -1 -3 24 -4.24 10.09
 -1 -3 23 24.86 10.67
 -1 -3 23 16.46 9.86
 -1 -3 22 62.21 11.47
 -1 -3 22 8.59 9.89
 1 -3 -21 38.67 34.3
 -1 -3 21 20.37 11.19
 -1 -3 21 92.24 13.2
 -1 -3 20 21.28 10.29
 -1 -3 20 82.29 12.4
 -1 -3 19 40.39 10.02
 -1 -3 18 -8.17 7.06
 -1 -3 18 14.12 9.86
 -1 -3 17 9.87 6.4
 -1 -3 17 11.15 9.13
 -1 -3 16 21.02 8.88
 -1 -3 16 98.17 12.72
 -1 -3 15 99.03 22.8
 1 -3 -15 55.41 32.25
 -1 -3 14 320.01 36.06
 -1 -3 14 153.92 34.97
 -1 -3 13 152.74 32.69
 1 -3 -13 154.35 39.41
 1 -3 -12 94.15 21.84
 1 -3 -11 10.08 10.12
 -1 -3 10 31.11 7.57
 1 -3 -10 61.44 9.51
 -1 -3 10 20.09 7.68
 1 -3 -10 49.61 7.38
 1 -3 -9 128.21 25.52
 -1 -3 9 107.8 25.47
 -1 -3 9 171.99 25.5
 1 -3 -9 183.42 25.42
 1 -3 -8 781.3 134.45
 -1 -3 8 667.56 134.5
 -1 -3 8 855.89 134.48
 1 -3 -8 879.86 134.45
 1 -3 -7 805.79 113.38
 -1 -3 7 542.84 113.39
 -1 -3 7 642.1 113.32
 1 -3 -7 702.98 113.29
 1 -3 -6 2300 387.59
 -1 -3 6 2328.64 387.63
 1 -3 -6 2316.02 387.59
 1 -3 -5 2748.59 441.9
 -1 -3 5 2695.84 441.92
 1 -3 -5 2512.14 441.87
 1 -3 -4 2358.74 396.79
 1 -3 -4 2323.27 396.75
 -1 -3 4 2500.97 396.79
 -1 -3 4 2311.26 396.8
 -1 -3 3 1939.64 326.68
 1 -3 -3 1868.05 326.65
 -1 -3 3 2099.76 326.69
 1 -3 -3 1927.52 326.74
 1 -3 -2 353.28 60.17
 -1 -3 2 324.1 59.93
 -1 -3 2 365.77 59.9
 1 -3 -2 371.36 59.86
 -1 -3 1 686.76 112.79
 1 -3 -1 662.39 112.77
 -1 -3 1 735.62 112.89
 1 -3 -1 497.53 113.23
 1 -3 0 335.37 52.99
 -1 -3 0 312.01 52.98
 -1 -3 0 307.16 53.29
 1 -3 0 223.69 53.72
 1 -3 1 229.12 37.41
 -1 -3 -1 223.51 36.01
 1 -3 1 200.19 36.04
 -1 -3 -1 219.58 36.84
 -1 -3 -2 694.52 135.36
 1 -3 2 1054.96 135.53
 -1 -3 -2 639.31 134.71
 1 -3 2 1066.46 134.79
 -1 -3 -3 1232.1 212.51
 1 -3 3 1386.17 212.58
 -1 -3 -3 1184.9 212.98
 1 -3 3 1099.11 213.29
 -1 -3 -4 57.15 8.75
 1 -3 4 39.44 8.87
 1 -3 4 48.06 16.98
 -1 -3 -4 40.68 12.87
 -1 -3 -5 61.68 14.69
 1 -3 5 69.05 11.68
 -1 -3 -5 65.94 11.55
 1 -3 5 27.36 18.45
 1 -3 6 492.94 79.4
 -1 -3 -6 507.68 79.34
 -1 -3 -6 464.36 80.22
 -1 -3 -7 1118.8 184.69
 1 -3 7 1302.71 184.8
 -1 -3 -7 1055.64 185.47
 -1 -3 -8 1139.67 175.52
 -1 -3 -8 1038.17 174.42
 1 -3 8 1019.98 174.46
 -1 -3 -9 269.76 51
 -1 -3 -9 301.44 48.08
 1 -3 9 268.26 48.11
 1 -3 10 133.38 23.31
 -1 -3 -10 137.19 23.25
 -1 -3 -10 109.23 30.22
 -1 -3 -11 7.74 5.03
 1 -3 11 -10.81 25.24
 -1 -3 -11 -9.97 22.7
 1 -3 11 15.56 6.03
 -1 -3 -12 -7.94 6
 -1 -3 -12 43.12 24.71
 -1 -3 -13 559.53 101.42
 -1 -3 -13 575.74 96.76
 1 -3 14 23.72 7.67
 1 -3 14 25.09 28.92
 1 -3 15 122.57 21.57
 1 -3 15 93.33 34.9
 -1 -3 -16 206.82 48.42
 1 -3 16 137.39 48.54
 -1 -3 -16 263.85 38.6
 1 -3 16 194.44 38.54
 -1 -3 -17 33.04 8.97
 1 -3 17 27.72 9.16
 1 -3 17 30.51 31.62
 -1 -3 -17 67.93 31.54
 -1 -3 -18 7.54 7.35
 1 -3 18 2.88 7.53
 1 -3 18 -16.08 28.22
 -1 -3 -19 -0.86 7.38
 1 -3 19 13.65 7.96
 1 -3 19 27.94 23.85
 -1 -3 -19 -23.21 32.14
 -1 -3 -20 8.46 8.22
 1 -3 20 11.54 8.82
 1 -3 20 28.2 22.49
 1 -3 21 60.48 25.1
 1 -3 21 25.1 11.83
 -1 -3 -21 50.12 11.7
 1 -3 22 -4.06 22.97
 -1 -3 -22 8.31 39.78
 1 -3 22 24.78 11.06
 -1 -3 -22 7.57 10.65
 1 -3 23 14.5 20.73
 -1 -3 -23 35.55 40.22
 1 -3 23 -19.95 11.24
 -1 -3 -23 10.12 10.4
 1 -3 24 23.02 19.23
 -1 -3 -24 24.97 41.89
 1 -3 24 -9.63 11.5
 -1 -3 -24 -4.86 10.89
 1 -3 25 49.06 18.23
 -1 -3 -25 -4.48 40.9
 1 -3 25 -0.8 11.68
 -1 -3 -25 5.72 12.1
 1 -3 26 16.08 16.87
 -1 -3 -26 -22.63 41.33
 1 -3 26 -1.24 11.47
 -1 -3 -26 1.39 12.58
 1 -3 27 4.57 16.05
 -1 -3 -27 -9.14 41.99
 1 -3 27 3.83 12.14
 -1 -3 -27 6.78 13.02
 -1 -3 -28 46.45 43.85
 -1 -3 -28 12.23 14.9
 1 -3 28 1.67 15.46
 -1 -3 -30 20.35 19.11
 1 -2 -31 -9.05 13.83
 1 -2 -30 13.93 13.4
 1 -2 -30 44.15 59.19
 1 -2 -28 8.31 11.59
 1 -2 -28 50.57 50.4
 -1 -2 27 20.21 10.88
 1 -2 -27 5.02 10.98
 -1 -2 27 1.18 11.11
 -1 -2 26 -5.55 10.84
 -1 -2 26 11.84 10.39
 1 -2 -26 -15.87 43.46
 -1 -2 25 30.48 12.34
 -1 -2 25 57.55 12.86
 -1 -2 24 16.65 11.1
 -1 -2 24 35.75 11.32
 1 -2 -24 27.28 41.07
 -1 -2 23 7.42 10.43
 -1 -2 23 52.82 11.18
 -1 -2 22 11.99 8.43
 -1 -2 22 0.35 9.64
 -1 -2 21 -0.57 7.59
 -1 -2 21 -1.37 9.05
 -1 -2 20 12.31 7.31
 -1 -2 20 8.5 8.76
 -1 -2 19 84.93 12.43
 -1 -2 19 25.52 10.85
 -1 -2 18 261.69 27.23
 -1 -2 18 92.5 25.95
 -1 -2 17 318.21 30.16
 -1 -2 17 107.94 28.54
 -1 -2 16 198 45.05
 1 -2 -16 37.48 50.33
 -1 -2 15 120.35 27.97
 -1 -2 15 269.26 29.29
 -1 -2 14 15.62 7.24
 -1 -2 14 42.53 9.96
 -1 -2 13 48.62 12.93
 1 -2 -13 58.96 24.87
 1 -2 -12 251.99 45.18
 1 -2 -11 756.46 127.64
 -1 -2 10 1214.7 161.16
 -1 -2 10 793.18 161.05
 1 -2 -10 935.7 161.31
 1 -2 -9 1039.72 173.62
 -1 -2 9 869.46 173.55
 -1 -2 9 1197.01 173.59
 1 -2 -9 1053.11 173.54
 1 -2 -8 2055.71 359.47
 -1 -2 8 2092.66 359.52
 -1 -2 8 2220.7 359.48
 1 -2 -8 2202.38 359.47
 1 -2 -7 120.25 17.44
 -1 -2 7 98.56 17.54
 -1 -2 7 116.39 17.33
 1 -2 -7 79.85 17.24
 1 -2 -6 87.09 16.75
 -1 -2 6 91.64 16.83
 1 -2 -6 116.13 16.76
 1 -2 -5 1633.79 252.13
 1 -2 -5 1444.71 252.1
 -1 -2 5 1452.41 252.13
 1 -2 -4 1543.57 249.31
 -1 -2 4 1549.57 249.3
 1 -2 -4 1457.63 249.27
 -1 -2 4 1419.58 249.3
 -1 -2 3 1200.15 219.75
 1 -2 -3 1365.37 219.83
 1 -2 -3 1303.09 219.74
 -1 -2 3 1415.63 219.77
 -1 -2 2 70.03 10.63
 1 -2 -2 57.85 11.43
 -1 -2 2 57.66 10.4
 1 -2 -2 58.25 10.35
 1 -2 -1 221.15 34.99
 -1 -2 1 208.3 35.21
 -1 -2 1 184.04 35.01
 1 -2 0 215.13 34.62
 -1 -2 0 207.06 34.6
 -1 -2 0 177.48 35.05
 1 -2 0 178.9 35.6
 1 -2 1 381.2 79.01
 -1 -2 -1 461.11 78.28
 1 -2 1 470.63 78.3
 -1 -2 -1 653.68 79.72
 -1 -2 -2 1527.41 252.72
 1 -2 2 1462.45 252.73
 -1 -2 -2 1729.77 253.24
 1 -2 2 1405.46 253.21
 -1 -2 -3 1490.68 258.17
 -1 -2 -3 1483.18 257.68
 1 -2 3 1668.04 257.73
 1 -2 3 1362.35 258.29
 1 -2 4 1375.59 205.81
 -1 -2 -4 1108.1 205.75
 1 -2 4 1025.47 206.68
 -1 -2 -4 1460.45 206.43
 1 -2 5 1052.75 270.28
 -1 -2 -5 1736.42 270.05
 -1 -2 -5 1641.06 269.5
 1 -2 5 1650.66 269.53
 1 -2 6 72.33 27.49
 -1 -2 -6 139.71 25.53
 -1 -2 -6 151.96 23.24
 1 -2 6 124 23.28
 1 -2 7 579.5 94.55
 -1 -2 -7 579.47 94.5
 -1 -2 -7 740.15 95.85
 -1 -2 -8 130.17 22.25
 1 -2 8 127.74 22.31
 -1 -2 -9 11.43 16.66
 -1 -2 -9 7.85 4.68
 1 -2 9 17.12 5.02
 -1 -2 -10 240.18 40.43
 1 -2 10 239.9 40.49
 -1 -2 -10 199.21 45.41
 -1 -2 -11 542.2 96.48
 -1 -2 -11 542.32 92.96
 1 -2 11 564.43 93
 -1 -2 -12 697.28 113.25
 -1 -2 -12 643.55 109.01
 -1 -2 -13 216.97 45.12
 1 -2 13 173.27 34
 -1 -2 -13 222.17 34.11
 -1 -2 -14 36.83 9.04
 1 -2 14 26.82 8.86
 1 -2 14 22.77 29.66
 1 -2 15 -2.65 6.22
 1 -2 15 41.9 27.84
 1 -2 16 14.52 7.16
 1 -2 16 22.09 28.96
 -1 -2 -17 11.53 32.24
 1 -2 17 54.39 11.99
 -1 -2 -17 60.88 12
 1 -2 17 25.55 32.02
 -1 -2 -18 47.01 38.45
 1 -2 18 138.04 36.47
 1 -2 18 123.94 22.93
 -1 -2 -18 134.37 22.96
 1 -2 19 91.16 18.91
 1 -2 19 171.89 31.56
 -1 -2 -19 116.97 38.16
 1 -2 20 117.89 26.55
 1 -2 20 54.1 14.12
 -1 -2 -20 65.23 13.84
 -1 -2 -20 95.7 37.81
 1 -2 21 56.71 23.43
 -1 -2 -21 27.27 39.3
 1 -2 21 11.79 9.72
 -1 -2 -21 10.1 10.04
 1 -2 22 -53.28 23.76
 -1 -2 -22 28.34 41.24
 1 -2 22 -1.06 10.49
 -1 -2 -22 0.73 10.56
 1 -2 23 -3.6 20.79
 1 -2 23 7.73 10.95
 -1 -2 -23 -1.13 10.35
 1 -2 24 8.08 18.86
 -1 -2 -24 -5.98 41.31
 1 -2 24 -5.36 11.41
 -1 -2 -24 4.07 11.21
 1 -2 25 23.49 17.69
 -1 -2 -25 -9.25 42.01
 1 -2 25 18.63 11.81
 -1 -2 -25 7.52 12.61
 1 -2 26 21.95 16.49
 -1 -2 -26 18.76 42.24
 1 -2 26 -4.5 11.76
 -1 -2 -26 14.55 12.83
 1 -2 27 41.61 16.34
 1 -2 27 15.34 12.39
 -1 -2 -27 7.29 13.42
 -1 -2 -28 4.77 44.53
 -1 -2 -28 6.4 14.64
 -1 -2 -30 3.94 18.7
 1 -1 -31 18.66 14.07
 1 -1 -30 52.46 61.07
 1 -1 -29 -13.86 56.36
 1 -1 -29 13.85 12.67
 1 -1 -28 26.71 49.09
 1 -1 -28 -4.85 11.51
 -1 -1 27 1.14 10.52
 1 -1 -27 3.38 10.88
 -1 -1 27 -5.9 11.25
 1 -1 -27 -35.02 44.69
 -1 -1 26 20.79 10.77
 1 -1 -26 30.24 43.04
 -1 -1 26 -0.73 10.4
 -1 -1 25 4.5 10.17
 1 -1 -25 -9.1 41.82
 -1 -1 25 5.28 9.96
 -1 -1 24 14.02 9.95
 1 -1 -24 23.08 41.18
 -1 -1 24 4.79 10.08
 -1 -1 23 12.66 9.47
 -1 -1 23 10.78 9.96
 -1 -1 22 4.63 8.26
 -1 -1 22 17.19 9.56
 -1 -1 21 -3.36 7.62
 1 -1 -21 11.04 33.07
 -1 -1 21 14.99 8.6
 -1 -1 20 6.48 7.3
 -1 -1 20 7.71 8.49
 -1 -1 19 -0.26 7.02
 -1 -1 19 1.67 8.6
 -1 -1 18 -9.73 6.85
 -1 -1 18 8.51 8.52
 -1 -1 17 17.39 8.73
 -1 -1 16 -0.86 5.84
 -1 -1 16 13.02 7.73
 1 -1 -16 -5.3 23.64
 -1 -1 15 26.51 7.69
 -1 -1 15 36.69 9.28
 -1 -1 14 44.03 9.14
 -1 -1 14 40.43 10.78
 1 -1 -14 14.28 26.18
 -1 -1 13 43.28 11.17
 1 -1 -13 3.89 22.77
 -1 -1 12 16.83 6.31
 -1 -1 12 31.11 7.04
 1 -1 -12 29.81 14.98
 1 -1 -11 18.7 9.99
 1 -1 -10 30.32 8.29
 1 -1 -9 3.13 4.55
 -1 -1 9 1.27 3.26
 1 -1 -9 5.97 3.42
 -1 -1 9 9.14 4.07
 1 -1 -8 121.22 21.37
 -1 -1 8 126.32 21.28
 1 -1 -8 135.77 21.32
 -1 -1 8 113.08 21.44
 1 -1 -7 31.86 6.5
 -1 -1 7 28.87 6.2
 1 -1 -7 38.63 6.25
 1 -1 -6 235.75 37.34
 -1 -1 6 205.19 37.32
 1 -1 -6 225.26 37.3
 1 -1 -5 143.25 24.82
 -1 -1 5 166.04 24.86
 1 -1 -5 149.78 24.85
 -1 -1 5 129.53 24.87
 -1 -1 4 87.55 12.23
 1 -1 -4 66.83 12.09
 -1 -1 4 55.72 12.13
 1 -1 -4 81.53 12.23
 -1 -1 3 13.37 3.09
 1 -1 -3 7.94 4.02
 -1 -1 3 12.47 3.12
 1 -1 -3 10.37 2.98
 1 -1 -2 61.53 9.97
 -1 -1 2 52 9.07
 1 -1 -2 49.13 9.02
 -1 -1 2 53.98 9.35
 -1 -1 1 11.12 2.73
 1 -1 -1 11.74 2.67
 1 -1 -1 14.4 5.52
 -1 -1 1 13.82 4.53
 1 -1 0 15.76 3.18
 -1 -1 0 14.13 3.1
 -1 -1 0 17.82 5.94
 1 -1 0 2.47 7.89
 1 -1 1 488.39 76.89
 -1 -1 -1 483.35 77.01
 1 -1 1 449.59 76.17
 -1 -1 -1 449.94 76.16
 -1 -1 -2 17.4 12.07
 1 -1 2 16.42 11.51
 1 -1 2 39.67 7.06
 -1 -1 -2 40.86 7.06
 -1 -1 -3 98.27 18.91
 -1 -1 -3 89.5 16.02
 1 -1 3 99.45 16.08
 1 -1 3 77.91 19.31
 -1 -1 -4 70.09 12.45
 1 -1 4 73.43 12.49
 1 -1 4 69.62 17.58
 -1 -1 -4 71.03 15.29
 -1 -1 -5 5.98 3.06
 1 -1 5 3.31 3.14
 -1 -1 -5 0.97 9.23
 1 -1 5 12.66 15.25
 -1 -1 -6 61.74 10.26
 1 -1 6 56.47 10.41
 -1 -1 -6 45.35 14.75
 -1 -1 -7 13.13 3.99
 1 -1 7 16.34 15.21
 1 -1 7 6.23 3.92
 -1 -1 -7 29.77 12.95
 -1 -1 -8 9.88 4.37
 1 -1 8 13.15 4.54
 -1 -1 -8 10.11 15.16
 -1 -1 -9 1.76 3.99
 1 -1 9 -0.81 4.51
 -1 -1 -9 18.53 17.73
 -1 -1 -10 28.51 6.93
 1 -1 10 9.66 21.39
 -1 -1 -10 19.39 20.77
 1 -1 10 34.7 7.21
 -1 -1 -11 -5.58 24.24
 -1 -1 -11 12.57 5.89
 -1 -1 -12 54.88 28.52
 -1 -1 -12 16.91 6.98
 -1 -1 -13 126.61 38.04
 -1 -1 -13 137.22 24.07
 1 -1 13 133.05 23.89
 -1 -1 -14 4.86 7.34
 1 -1 14 8.17 6.9
 1 -1 14 -3.91 29.18
 -1 -1 -14 34.35 30.83
 1 -1 15 14.69 7.4
 1 -1 15 60.01 28.08
 1 -1 16 33.99 8.92
 1 -1 16 14.2 29.17
 -1 -1 -17 -5.04 7.14
 1 -1 17 -6.25 7.41
 1 -1 17 22.98 30.5
 -1 -1 -17 10.76 31.66
 -1 -1 -18 -9.66 7.33
 1 -1 18 8.07 7.69
 1 -1 18 16.4 28.27
 -1 -1 -18 -35.33 33.26
 -1 -1 -19 -4.94 7.66
 1 -1 19 -11.57 8.16
 1 -1 19 -3.81 24.15
 -1 -1 -19 -1.31 33.02
 -1 -1 -20 6.76 8.54
 1 -1 20 6.72 8.62
 1 -1 20 40.71 23.18
 -1 -1 -20 -5.4 36.24
 -1 -1 -21 17.99 9.67
 -1 -1 -21 8.4 39.42
 1 -1 21 0.33 9.57
 1 -1 21 51.32 23.28
 1 -1 22 -1.6 23.07
 -1 -1 -22 26.14 42.67
 1 -1 22 4.91 10.35
 -1 -1 -22 -10.61 10.44
 1 -1 23 25.26 21.71
 -1 -1 -23 -20.89 42.28
 1 -1 23 -18.28 11.17
 -1 -1 -23 7.97 10.46
 1 -1 24 -12.06 19.49
 -1 -1 -24 29.16 42.83
 1 -1 24 4.93 11.21
 -1 -1 -24 -13.92 11.1
 1 -1 25 4.31 17.29
 -1 -1 -25 32.95 43.71
 1 -1 25 5.49 11.36
 -1 -1 -25 -6.23 12.02
 1 -1 26 4.14 16.1
 -1 -1 -26 12.91 43.84
 1 -1 26 5.29 11.76
 -1 -1 -26 11.79 12.67
 1 -1 27 15.91 15.82
 -1 -1 -27 -24.49 44.8
 -1 -1 -27 3.9 13.28
 1 -1 27 -0.42 11.99
 -1 -1 -28 -24.28 46.16
 -1 -1 -28 -13.37 15.26
 -1 -1 -29 -4.16 16.78
 1 0 -31 -18.23 14.68
 1 0 -29 -0.92 12.73
 1 0 -29 34.63 53.49
 1 0 -28 7.99 11.98
 1 0 -28 -29.71 48.19
 1 0 -27 3.83 11.13
 1 0 -27 20.06 45.39
 -1 0 27 -0.39 11.09
 1 0 -26 36.71 43.41
 -1 0 26 33.14 10.46
 -1 0 26 -13.73 11.16
 -1 0 25 70.78 13.33
 -1 0 25 25.3 13.33
 -1 0 24 49.53 11.55
 -1 0 24 19.49 11.49
 -1 0 23 30.4 10.15
 -1 0 23 8.28 9.57
 1 0 -22 30.05 37.25
 -1 0 22 14.88 8.76
 -1 0 22 -7.51 8.33
 1 0 -21 23.49 32.98
 -1 0 21 -1.29 8.41
 -1 0 21 -4.42 7.35
 -1 0 20 6.65 6.94
 -1 0 19 19.21 7.69
 -1 0 19 24.92 8.75
 -1 0 18 135.43 33.65
 1 0 -18 9.27 42.31
 -1 0 17 123.58 32.2
 -1 0 17 306.51 33
 -1 0 16 196.77 45.59
 -1 0 16 412.74 46.23
 -1 0 15 132.65 28.57
 -1 0 15 231.09 29.31
 -1 0 14 10.28 7.79
 -1 0 14 13.2 6.12
 1 0 -14 8.41 24.18
 -1 0 13 83.3 20.14
 1 0 -13 76.87 28.56
 -1 0 12 457.03 56.85
 -1 0 12 267.27 56.59
 1 0 -12 299.26 58.46
 1 0 -11 1286.06 216.23
 1 0 -10 960.62 161.42
 -1 0 9 1804.74 256.41
 -1 0 9 1250.69 256.37
 1 0 -9 1602.07 256.5
 1 0 -8 3889.52 647.24
 1 0 -8 4041.44 647.23
 -1 0 8 4256.21 647.22
 -1 0 8 3233.71 647.23
 1 0 -7 370.99 69.06
 -1 0 7 428.25 69.06
 1 0 -7 440.64 69.13
 1 0 -6 41.78 7.09
 1 0 -6 46 7.26
 -1 0 6 31.96 7.05
 -1 0 5 1705.42 275.41
 1 0 -5 1653.83 275.39
 -1 0 5 1692.53 275.39
 1 0 -5 1541.34 275.38
 1 0 -4 2149.05 347.13
 -1 0 4 1985.01 347.13
 -1 0 4 2028.49 347.13
 1 0 -4 2139.53 347.15
 1 0 -3 6494.35 1419.77
 -1 0 3 9728.06 1419.81
 1 0 -3 9999 1419.85
 -1 0 3 9193.6 1419.81
 1 0 -2 2113.82 348.12
 -1 0 2 2057.05 348.12
 -1 0 2 2091.19 348.18
 1 0 -2 2033.43 348.21
 1 0 -1 57.46 12.5
 -1 0 1 72.61 11.63
 -1 0 1 60.25 12.35
 1 0 -1 67.5 11.63
 1 0 0 524.7 72.75
 -1 0 0 340.28 72.43
 -1 0 0 440.7 71.99
 1 0 0 423.69 71.98
 -1 0 -1 144.29 26.68
 1 0 1 125.39 27.99
 -1 0 -1 157.54 28.2
 1 0 1 177.25 26.69
 -1 0 -2 566.12 73.9
 1 0 2 426.61 72.82
 -1 0 -2 414.8 72.81
 1 0 2 520.43 73.89
 -1 0 -3 2175.57 355.25
 1 0 3 2069.25 355.23
 1 0 3 1956.31 355.65
 -1 0 -3 2330.47 355.77
 1 0 4 1191.55 200.63
 -1 0 -4 1089.59 201.16
 1 0 4 1163.51 201.39
 -1 0 -4 1235.15 200.64
 1 0 5 3619.49 556.65
 -1 0 -5 2937.68 557.1
 1 0 5 2599.65 557.28
 -1 0 -5 3308.29 556.63
 1 0 6 738.3 191.78
 -1 0 -6 1238.83 191.72
 -1 0 -6 1109.01 190.81
 1 0 6 1226.61 190.84
 -1 0 -7 1542.69 255.08
 1 0 7 1642.98 254.05
 -1 0 -7 1620.76 254.04
 -1 0 -8 14.95 4.46
 1 0 8 -5.47 16.8
 -1 0 -8 13.74 16.26
 1 0 8 11.95 4.49
 -1 0 -9 56.65 20.86
 -1 0 -9 50.16 8.73
 1 0 9 37.84 8.82
 -1 0 -10 521.16 85.07
 -1 0 -10 479.71 81.32
 -1 0 -11 696.62 129.99
 -1 0 -11 760.54 126.75
 -1 0 -12 1205.17 222.22
 -1 0 -12 1402.79 219.49
 1 0 12 1235.85 219.43
 -1 0 -13 291.91 55.51
 -1 0 -13 264.08 44.94
 1 0 13 259.71 44.88
 -1 0 -14 78.85 13.8
 1 0 14 66.12 13.83
 -1 0 -14 49.46 33.26
 -1 0 -15 -7.15 6.41
 -1 0 -15 -13.43 29.16
 1 0 15 9.66 6.08
 1 0 15 4.09 27.4
 1 0 16 64.35 12.5
 1 0 16 11.87 28.91
 -1 0 -17 -2.47 33.34
 1 0 17 21.21 8.19
 1 0 17 37.52 30.79
 -1 0 -18 134.02 47.39
 1 0 18 179.6 31.75
 1 0 18 202.04 43.41
 -1 0 -18 185.18 31.8
 -1 0 -19 165.4 46
 1 0 19 207.48 37.77
 -1 0 -19 184.02 28.52
 1 0 19 132.57 28.45
 -1 0 -20 84.02 17.47
 1 0 20 88.41 17.69
 1 0 20 130.57 27.79
 -1 0 -20 111.42 40.27
 -1 0 -21 26 10.22
 -1 0 -21 7.21 41.48
 1 0 21 2.33 9.68
 1 0 21 14.79 23.05
 1 0 22 -45.24 24.37
 -1 0 -22 -41.35 43.32
 1 0 22 -6.26 10.69
 -1 0 -22 4.05 10.46
 1 0 23 23.63 21.48
 -1 0 -23 4.58 42.61
 1 0 23 18.09 11.59
 -1 0 -23 19.1 11.36
 1 0 24 -2 19.04
 1 0 24 5.99 11.31
 -1 0 -24 24.29 11.65
 1 0 25 11.03 17.45
 -1 0 -25 -35.37 43.55
 1 0 25 2.34 11.35
 -1 0 -25 14.59 12.28
 1 0 26 42.39 17.37
 1 0 26 28.9 12.57
 -1 0 -26 7.1 13.51
 1 0 27 13.03 16.24
 1 0 27 18.55 12.36
 -1 0 -27 9.97 46.03
 -1 0 -27 23.5 14.02
 -1 0 -28 36.89 47
 -1 0 -28 8.94 14.87
 -1 0 -29 10.12 17.53
 1 1 -29 6.52 12.63
 1 1 -29 -11.35 52.58
 1 1 -28 9.85 12.09
 1 1 -28 -49 48.41
 1 1 -27 40.19 45.45
 -1 1 26 -9.3 10.96
 -1 1 26 8.55 10.11
 1 1 -25 22.91 42.12
 -1 1 25 -1.38 10.02
 -1 1 25 -17.74 10.76
 -1 1 24 7.94 9.56
 -1 1 24 -0.33 9.9
 -1 1 23 4.46 9.24
 -1 1 23 -3.67 9.18
 -1 1 22 10 8.88
 -1 1 22 -4.33 8.38
 -1 1 21 4.27 8.03
 -1 1 21 7.37 7.8
 -1 1 20 0.6 7.93
 -1 1 20 11.04 7.08
 -1 1 19 23.96 7.92
 -1 1 19 -2.26 6.8
 -1 1 18 -5.47 7.65
 -1 1 18 3.71 6.76
 -1 1 17 0.54 7.01
 -1 1 17 5.65 6.55
 -1 1 16 24.12 7.74
 -1 1 16 19.89 6.92
 -1 1 15 31.5 7.73
 -1 1 15 10.69 6.33
 1 1 -15 10.96 24.79
 -1 1 14 36.21 8.23
 -1 1 14 18.81 7.35
 -1 1 13 79.49 11.91
 -1 1 13 46.02 11.62
 1 1 -13 33.04 22.23
 -1 1 12 27.4 6.17
 -1 1 12 21.1 6.06
 -1 1 11 -2.87 4.23
 -1 1 11 0.69 4.1
 1 1 -11 0.35 9.52
 1 1 -10 16.93 7.63
 1 1 -9 4.85 4.81
 1 1 -8 116.25 22.36
 1 1 -8 135.93 22.34
 -1 1 8 147.43 22.26
 -1 1 8 116.71 22.4
 1 1 -7 32.98 6.34
 -1 1 7 28.3 5.98
 1 1 -7 37.33 6.19
 1 1 -6 258.07 33.21
 -1 1 6 157.21 32.97
 1 1 -6 217.64 33.06
 -1 1 5 152.76 24.83
 1 1 -5 146.36 24.83
 1 1 -5 147 24.85
 -1 1 5 141.4 24.86
 1 1 -4 70.92 12.93
 1 1 -4 95.12 13.05
 -1 1 4 56.38 12.91
 -1 1 4 86.79 12.91
 1 1 -3 9.57 2.98
 1 1 -3 12.64 3.66
 -1 1 3 17.42 3.43
 -1 1 3 8.54 2.88
 1 1 -2 57.23 9.03
 -1 1 2 39.34 8.98
 -1 1 2 68.62 9.53
 1 1 -2 63.04 9.63
 -1 1 1 7.35 2.35
 1 1 -1 9.91 2.47
 -1 1 1 3.81 4.93
 -1 1 0 7.77 2.44
 1 1 0 9.94 2.5
 1 1 0 13.31 9.05
 -1 1 -1 511.93 77.21
 1 1 1 448.53 77.06
 -1 1 -1 438.09 76.4
 1 1 1 466.8 76.4
 -1 1 -2 37.41 6.55
 1 1 2 42.5 12.11
 -1 1 -2 47.33 12.31
 1 1 2 30.68 6.5
 -1 1 -3 98.74 17.12
 1 1 3 102.92 17.06
 1 1 3 89.39 19.4
 -1 1 -3 91.74 19.9
 -1 1 -4 60.87 10.82
 1 1 4 61.44 10.71
 1 1 4 79.52 14.76
 -1 1 -4 47.71 14.52
 1 1 5 -0.29 2.98
 -1 1 -5 9.05 3.2
 1 1 5 15.88 13.74
 -1 1 -5 14.99 11.15
 -1 1 -6 66.36 12.01
 1 1 6 70.97 11.95
 -1 1 -6 57.49 18.09
 1 1 6 55.5 19.03
 -1 1 -7 13.9 3.95
 1 1 7 15.93 16.48
 1 1 7 5.76 3.74
 -1 1 -7 23.92 15.09
 -1 1 -8 19.89 4.75
 1 1 8 18.96 17.35
 1 1 8 7.32 4.48
 -1 1 -8 39.65 17.69
 -1 1 -9 1.07 3.99
 1 1 9 -7.84 18.39
 1 1 9 -2.43 4.3
 -1 1 -10 44.18 8.86
 -1 1 -10 34.49 23.51
 -1 1 -11 22.11 6.8
 -1 1 -11 14 26.04
 -1 1 -12 10.96 6.97
 -1 1 -12 -27.32 30.68
 1 1 12 24.72 6.94
 1 1 12 -17.48 26.11
 -1 1 -13 78.63 41.22
 -1 1 -13 150.73 24.94
 1 1 13 133.64 24.75
 -1 1 -14 13.58 7.52
 1 1 14 18 7.28
 1 1 14 18.04 29.07
 -1 1 -14 16.11 32.79
 -1 1 -15 3.86 6.62
 1 1 15 4.31 6.5
 1 1 15 18.15 27.44
 1 1 16 23.46 28.69
 1 1 17 -0.81 7.02
 1 1 17 -23.62 30.21
 -1 1 -18 5.2 7.31
 1 1 18 -9.38 7.61
 1 1 18 -24.58 28.99
 -1 1 -19 1.79 7.67
 1 1 19 10.19 7.89
 1 1 19 3.91 24.86
 -1 1 -20 0.32 8.1
 1 1 20 1.57 8.5
 1 1 20 17.53 22.61
 -1 1 -20 1.44 38.93
 -1 1 -21 10.57 10.2
 1 1 21 10.88 9.51
 1 1 21 40.62 23.47
 1 1 22 -31.04 24.02
 -1 1 -22 6.07 43.57
 1 1 22 -6.53 10.42
 -1 1 -22 -4.82 10.98
 1 1 23 -13.21 20.84
 -1 1 -23 4.65 44.18
 1 1 23 4.64 10.8
 -1 1 -23 5.77 10.56
 1 1 24 24.53 19.73
 -1 1 -24 28.83 44.71
 1 1 24 -8.92 11.06
 -1 1 -24 -1.24 11.25
 1 1 25 -6.71 17.33
 -1 1 -25 -8.19 45.42
 1 1 25 -4.68 11.38
 -1 1 -25 5.84 12.16
 1 1 26 15.24 16.51
 1 1 26 5.27 11.31
 -1 1 -26 35.25 46.8
 -1 1 -26 -6.18 12.91
 -1 1 -27 -90.57 48.15
 -1 1 -27 5.89 13.33
 -1 1 -28 57.07 48.26
 -1 1 -28 2.64 14.71
 -1 1 -29 7.75 17.27
 1 2 -30 9.27 13.5
 1 2 -29 9.36 12.98
 1 2 -29 -55.91 52.46
 1 2 -28 12.62 12.8
 1 2 -28 47.29 49.55
 1 2 -27 36.91 46.52
 -1 2 26 5.59 11.18
 -1 2 26 15.13 10.4
 1 2 -26 54.57 45.25
 -1 2 25 16.81 11.77
 -1 2 25 46.55 11.47
 1 2 -25 12.26 42.62
 -1 2 24 18.2 11.48
 -1 2 24 48.46 11.36
 1 2 -24 7.31 41.38
 -1 2 23 30.17 9.87
 -1 2 23 10.06 9.76
 -1 2 22 9.2 8.86
 -1 2 22 19.96 8.92
 1 2 -22 -5.29 38.18
 -1 2 21 -0.8 7.26
 -1 2 21 -0.29 7.91
 -1 2 20 7.09 7.49
 -1 2 20 1.04 6.74
 -1 2 19 52.93 10.49
 -1 2 19 33.52 9.94
 -1 2 18 238.29 40.98
 -1 2 17 111.82 29.86
 -1 2 17 255.45 30.25
 -1 2 16 226.4 49.57
 -1 2 16 392.41 49.9
 -1 2 15 112.17 25.18
 -1 2 15 207.73 25.61
 -1 2 14 33.21 8.73
 1 2 -14 45.91 26.35
 -1 2 14 32.87 8.17
 -1 2 13 75.01 11.94
 -1 2 13 49.13 11.71
 1 2 -13 54.62 22.58
 1 2 -12 325.57 51.32
 -1 2 12 347.54 49.15
 -1 2 12 239.85 49.03
 1 2 -11 756.49 130.98
 -1 2 11 865.52 130.33
 -1 2 11 699.48 130.3
 1 2 -10 999.19 163.08
 -1 2 10 1001.27 162.75
 -1 2 10 926.05 162.75
 1 2 -9 1038.11 174.22
 1 2 -8 2073.74 346.09
 -1 2 8 1944.56 346.06
 1 2 -8 2191.98 346.08
 1 2 -7 104.52 17.02
 -1 2 7 114.54 16.86
 1 2 -7 75.34 16.92
 1 2 -6 158.38 19
 1 2 -6 132.33 18.65
 -1 2 5 1469.45 247.41
 1 2 -5 1489.04 247.44
 1 2 -5 1586.02 247.45
 -1 2 5 1389.88 247.42
 1 2 -4 1241.24 242.37
 -1 2 4 1455.39 242.37
 1 2 -4 1628.33 242.42
 -1 2 4 1517.17 242.38
 -1 2 3 1384.51 224.83
 1 2 -3 1475.58 224.85
 1 2 -3 1295.01 224.8
 -1 2 3 1275.11 224.79
 1 2 -2 71.76 10.89
 1 2 -2 52.66 10.49
 -1 2 2 55.28 11
 -1 2 2 65.01 10.43
 1 2 -1 206.01 36.85
 1 2 -1 213.89 37.18
 -1 2 1 198.84 37.29
 -1 2 1 237.47 36.85
 -1 2 0 200.93 34.4
 1 2 0 200.12 33.83
 -1 2 0 199.38 33.27
 1 2 0 195.7 33.26
 -1 2 -1 484.6 79.24
 1 2 1 463.15 79.98
 -1 2 -1 418.67 79.96
 1 2 1 469.8 79.23
 1 2 2 1710.33 272.09
 -1 2 -2 1539.72 272.66
 -1 2 -2 1542.5 272.11
 1 2 2 1596.83 272.5
 1 2 3 1449.35 261.99
 1 2 3 1562.95 262.45
 -1 2 -3 1645.12 262.56
 -1 2 -3 1699.86 262.04
 1 2 4 1333.63 218.95
 1 2 4 1204.25 219.43
 -1 2 -4 1324.11 218.99
 -1 2 -4 1213.47 219.57
 -1 2 -5 1151.54 237
 1 2 5 1658.69 237.02
 -1 2 -5 1528.87 238
 1 2 5 1583.24 237.86
 1 2 6 78.56 26.96
 -1 2 -6 130.88 27.72
 1 2 6 145.59 23.26
 -1 2 -6 132.13 23.32
 1 2 7 574.25 93.24
 -1 2 -7 566.78 93.27
 1 2 7 286.25 94.79
 -1 2 -7 632.53 95.55
 -1 2 -8 145.25 24.45
 1 2 8 144.82 24.41
 -1 2 -8 185.27 31.01
 -1 2 -9 26.65 21.9
 -1 2 -9 15.7 5.08
 -1 2 -10 218.23 51.2
 -1 2 -10 266.43 44.65
 -1 2 -11 433.41 94.86
 -1 2 -11 592.11 90.38
 1 2 11 559.24 90.32
 -1 2 -12 480.59 114.17
 1 2 12 646.93 109.82
 -1 2 -12 678.99 109.91
 -1 2 -13 176.6 48.32
 1 2 13 72.84 45.71
 1 2 13 190.73 35.25
 -1 2 -13 234.68 35.44
 1 2 14 21.07 8.55
 -1 2 -14 37.97 8.59
 -1 2 -15 11.58 29.4
 1 2 15 4.02 6.42
 -1 2 -15 5.63 6.4
 -1 2 -16 51.39 33.65
 1 2 16 40.22 9.08
 -1 2 -16 26.89 8.96
 1 2 16 45.32 28.76
 1 2 17 40.49 9.81
 1 2 17 5.56 29.56
 -1 2 -18 89.35 43.13
 1 2 18 92.28 38.33
 1 2 18 129.11 24.54
 -1 2 -18 152.06 24.67
 1 2 19 88.31 20.96
 -1 2 -19 139.16 21.17
 -1 2 -19 155.85 42.25
 -1 2 -20 70.01 14.32
 1 2 20 57.73 14.29
 1 2 20 76.49 26.12
 -1 2 -21 4.26 10.05
 1 2 21 9.09 9.13
 1 2 21 25.5 23.25
 1 2 22 -58.41 23.89
 -1 2 -22 -14.08 44.69
 1 2 22 18.29 10.18
 -1 2 -22 1.1 10.19
 1 2 23 -16.05 21.37
 -1 2 -23 17.53 45.33
 1 2 23 -0.35 10.65
 -1 2 -23 7.73 10.81
 1 2 24 3.96 18.78
 -1 2 -24 -9.75 44.25
 1 2 24 -4.46 11.21
 -1 2 -24 -0.42 11.31
 1 2 25 9.71 17.61
 -1 2 -25 -4.98 45.99
 1 2 25 19.75 11.65
 -1 2 -25 12.18 12.55
 1 2 26 18.32 16.5
 -1 2 -26 -28.85 46.94
 -1 2 -26 4.29 12.9
 1 2 26 -3.61 11.3
 -1 2 -27 -20.8 47.83
 -1 2 -27 4.44 13.69
 -1 2 -28 1.59 14.56
 -1 2 -29 2.99 17.11
 1 3 -30 -8.29 13.62
 1 3 -29 7.06 13.28
 1 3 -29 -1.83 48.48
 1 3 -28 -19.45 12.8
 1 3 -28 -5.26 48.13
 1 3 -27 -1.68 45.38
 -1 3 26 4.46 11
 -1 3 25 -19.93 10.59
 -1 3 25 13.32 9.59
 -1 3 24 -3.25 10.17
 -1 3 24 -10.58 9.58
 -1 3 23 3.34 9.66
 -1 3 23 24.4 9.53
 -1 3 22 13.4 9.19
 -1 3 22 34.11 9.5
 1 3 -22 23.95 38.64
 -1 3 21 42.74 10.49
 -1 3 20 70.07 11.54
 -1 3 20 36.1 11.12
 -1 3 19 95.66 13.89
 -1 3 19 46.43 13.45
 -1 3 18 2.29 6.9
 -1 3 18 9.38 6.5
 -1 3 17 8.32 6.5
 -1 3 17 4.56 6.33
 1 3 -16 4.66 24.99
 -1 3 16 26.73 9.02
 -1 3 16 64.26 9.59
 -1 3 15 170.68 22.61
 -1 3 15 100.97 22.35
 1 3 -14 97.38 42.14
 -1 3 14 164.68 33.21
 -1 3 13 230.57 30.94
 1 3 -13 118.46 36.82
 -1 3 13 146.65 30.73
 -1 3 12 164.51 24.36
 1 3 -12 133.23 27.8
 -1 3 12 121.44 24.29
 -1 3 11 12.23 4.85
 1 3 -11 18.63 10.43
 -1 3 11 16.14 4.62
 -1 3 10 22.95 5.46
 -1 3 10 25.07 5.05
 1 3 -10 17.64 8.1
 1 3 -9 149.02 25.67
 1 3 -8 741.62 124.49
 1 3 -7 710.54 114.37
 -1 3 7 635.47 114.25
 1 3 -7 734.62 114.36
 -1 3 6 2412.5 435.84
 1 3 -6 2407.46 435.9
 1 3 -5 2376.67 424.64
 -1 3 5 2651.98 424.62
 1 3 -5 2702.75 424.67
 -1 3 5 2428.62 424.62
 1 3 -4 2366.87 390.19
 -1 3 4 2415.46 390.16
 -1 3 4 2250.48 390.16
 1 3 -4 2280.88 390.19
 1 3 -3 2017.56 335.53
 -1 3 3 1968.61 335.52
 -1 3 3 2050.16 335.48
 1 3 -3 1960.97 335.5
 -1 3 2 371.15 60.5
 -1 3 2 353.34 60.27
 1 3 -2 360.83 60.3
 1 3 -2 361.64 60.39
 -1 3 1 857.42 117.09
 1 3 -1 705.08 116.78
 1 3 -1 664.56 116.64
 -1 3 1 694.68 116.63
 -1 3 0 319.18 50
 -1 3 0 250.91 50.89
 1 3 0 297.74 49.99
 1 3 0 241.1 50.35
 -1 3 -1 132.61 30.3
 -1 3 -1 206.54 32.05
 1 3 1 221.59 32.17
 1 3 1 214.93 30.27
 1 3 2 958.62 154.9
 -1 3 -2 1093.33 155.62
 -1 3 -2 848.36 154.93
 1 3 2 935.49 155.47
 1 3 3 1198.7 216.01
 -1 3 -3 1192.78 216.17
 -1 3 -3 1299.14 215.6
 1 3 3 1310.48 215.55
 -1 3 -4 53.28 9.75
 1 3 4 54.62 9.44
 1 3 4 48.47 12.73
 -1 3 -4 55.52 14.7
 -1 3 -5 69.73 11.91
 1 3 5 68.86 11.81
 1 3 5 58.42 16.36
 -1 3 -5 35.27 17.7
 1 3 6 448.36 77.12
 1 3 6 397.18 78.84
 -1 3 -6 467.11 79.24
 -1 3 -6 482.56 77.21
 1 3 7 1212.97 188.23
 1 3 7 750.56 189.25
 -1 3 -7 1013.88 189.69
 -1 3 -7 1115.04 188.25
 -1 3 -8 831.9 163.91
 -1 3 -8 1050.96 162.06
 1 3 8 1027.23 162.01
 -1 3 -9 279.14 53.32
 -1 3 -9 285.02 48.12
 -1 3 -10 54.38 33.28
 -1 3 -10 132.48 22.36
 -1 3 -11 -11.75 6.19
 1 3 11 1.49 22.56
 -1 3 -11 12.81 28.08
 1 3 11 2.4 5.6
 -1 3 -12 3.92 31.75
 -1 3 -12 1.53 7.01
 1 3 12 1.87 5.91
 1 3 13 528.86 89.5
 -1 3 -13 389.89 96.41
 -1 3 -13 545.47 89.62
 -1 3 -14 -2.22 32.61
 1 3 14 31.73 8.55
 -1 3 -14 26.39 8.51
 1 3 15 165.58 28.24
 -1 3 -15 172.13 28.29
 -1 3 -16 187.3 53.15
 1 3 16 122.85 50.37
 -1 3 -16 274 42.72
 1 3 16 241.49 42.61
 1 3 17 35.4 9.53
 1 3 17 36.3 30.23
 1 3 18 3.32 7.31
 1 3 18 -16.91 29.9
 -1 3 -19 -5.71 7.73
 1 3 19 9.02 7.63
 -1 3 -19 -24.41 37.49
 -1 3 -20 13.67 8.83
 1 3 20 2.44 8.22
 1 3 20 -6.89 22.62
 -1 3 -21 42.92 13.59
 -1 3 -21 72.96 45.5
 1 3 21 55.13 13.12
 1 3 21 80.78 25.37
 1 3 22 -13.69 23.57
 -1 3 -22 6.37 44.54
 1 3 22 25.83 10.63
 -1 3 -22 17.78 11.03
 1 3 23 9.42 21.25
 -1 3 -23 -22.96 46.3
 1 3 23 2.47 10.92
 -1 3 -23 20.79 11.08
 1 3 24 19.01 19.15
 -1 3 -24 -15 46.06
 1 3 24 2.21 11.3
 -1 3 -24 22.58 11.58
 1 3 25 12.67 17.37
 -1 3 -25 -23.75 46.42
 1 3 25 11.47 11.33
 -1 3 -25 2.72 12.07
 1 3 26 -22.23 16.32
 1 3 26 5.57 11.4
 -1 3 -26 -8.65 47.21
 -1 3 -26 4.31 12.85
 -1 3 -27 -42.36 48.59
 -1 3 -27 8.4 14.16
 -1 3 -28 6.36 14.73
 1 4 -30 2.45 13.81
 1 4 -29 9.95 13.38
 1 4 -28 -26.33 49.08
 1 4 -27 28.63 45.09
 1 4 -26 -20.97 44.43
 -1 4 25 13.79 9.65
 -1 4 25 -1.76 10.59
 -1 4 24 14.42 9.43
 -1 4 24 2.29 10.1
 -1 4 23 9.73 9.6
 -1 4 23 24.3 9.22
 -1 4 22 7.95 8.22
 -1 4 22 -0.29 8.23
 1 4 -22 36.14 37.47
 -1 4 21 11.18 7.44
 -1 4 21 6.83 7.45
 1 4 -21 19.07 34.03
 -1 4 20 9.91 6.93
 -1 4 20 -1.75 6.99
 -1 4 19 30.42 7.98
 -1 4 19 17.49 7.61
 -1 4 18 62 10.36
 -1 4 18 31.23 10.08
 -1 4 17 107.88 14.83
 -1 4 17 51.72 14.65
 -1 4 16 174.51 23.65
 -1 4 16 100.75 23.43
 1 4 -15 34.36 29.93
 -1 4 15 78.73 18.28
 -1 4 14 37.62 7.84
 1 4 -14 11.46 26.74
 -1 4 14 26.99 7.74
 -1 4 13 5.4 4.87
 1 4 -13 -15.65 19.4
 -1 4 13 2.15 5.25
 -1 4 12 35.8 9.81
 -1 4 12 66.07 9.9
 1 4 -12 70.2 16.36
 1 4 -11 51.24 14.77
 -1 4 11 47.1 10.87
 -1 4 11 72.24 10.81
 1 4 -10 642.84 113.87
 -1 4 10 621.84 113.45
 -1 4 10 742.49 113.45
 1 4 -9 794.25 120.01
 -1 4 9 737.35 119.81
 -1 4 9 665.51 119.74
 1 4 -8 456.43 76.78
 1 4 -7 107.15 16.77
 1 4 -7 88.61 16.68
 1 4 -6 11.45 4.42
 1 4 -6 15.7 3.69
 -1 4 6 10.87 2.89
 -1 4 5 25.16 5.01
 1 4 -5 31.02 5.34
 -1 4 5 28.63 4.99
 1 4 -5 25.39 5.27
 1 4 -4 375.82 57.3
 -1 4 4 326.88 57.26
 -1 4 4 372.45 57.26
 1 4 -4 286.19 57.29
 1 4 -3 721.43 114.95
 -1 4 3 636.84 114.94
 1 4 -3 659.55 114.92
 -1 4 3 710.5 114.88
 -1 4 2 584.49 92.3
 -1 4 2 494.67 92.53
 1 4 -2 544.12 92.4
 1 4 -2 529.51 92.33
 1 4 -1 1500.35 229.45
 -1 4 1 1219.3 229.42
 1 4 -1 1377.8 229.54
 -1 4 1 1892.53 230.15
 -1 4 0 -2.18 9.23
 -1 4 0 7.76 2.54
 1 4 0 9.32 5.58
 1 4 0 5.23 2.5
 -1 4 -1 954.77 140.35
 -1 4 -1 763.72 139.64
 1 4 1 1157.88 140.57
 1 4 1 843.01 139.62
 1 4 2 6.97 8.96
 1 4 2 11.61 2.81
 -1 4 -2 18.13 10.11
 -1 4 -2 2.84 3.52
 1 4 3 433.05 73.95
 -1 4 -3 388.67 75.04
 -1 4 -3 473.78 74.04
 1 4 3 397.21 74.72
 -1 4 -4 416.14 81.17
 1 4 4 414.6 80.4
 1 4 4 507.26 79.77
 -1 4 -4 456.13 79.83
 1 4 5 270.21 46.96
 -1 4 -5 275.87 49.53
 1 4 5 248.95 48.3
 -1 4 -5 299.31 47.07
 -1 4 -6 98.2 17.57
 1 4 6 104.68 17.38
 1 4 6 102.62 21.92
 -1 4 -6 83.48 23.45
 -1 4 -7 48.24 9.47
 1 4 7 25.15 17.74
 1 4 7 54.76 9.2
 -1 4 -7 19.51 19.81
 -1 4 -8 56.07 10.2
 -1 4 -8 19.95 22.16
 -1 4 -9 57.22 10.66
 -1 4 -9 36.18 23.12
 -1 4 -10 161.11 28.16
 1 4 10 169.39 28.02
 -1 4 -10 87.78 37.65
 -1 4 -11 321.51 53.69
 1 4 11 320.48 53.57
 -1 4 -11 184.92 61.08
 -1 4 -12 220.26 36.13
 1 4 12 33.2 43.44
 1 4 12 221.69 35.88
 -1 4 -12 99.88 47.02
 -1 4 -13 251.83 38.68
 1 4 13 207.94 38.45
 -1 4 -13 125.48 51.27
 -1 4 -14 55.67 11.1
 1 4 14 44.94 10.63
 -1 4 -14 16.92 34.97
 -1 4 -15 11.18 6.79
 1 4 15 13.78 6.57
 1 4 15 12.59 25.41
 -1 4 -15 15.5 30.57
 -1 4 -16 4.8 7.06
 1 4 16 11.08 6.62
 1 4 16 -15.42 27.76
 -1 4 -16 -17.59 32.04
 -1 4 -17 50.58 10.09
 1 4 17 28.65 9.39
 1 4 17 32.61 30.11
 1 4 18 -2.44 7.25
 1 4 18 39.03 30.46
 -1 4 -19 42.72 9.71
 1 4 19 25.77 9.48
 1 4 19 15.97 26.9
 -1 4 -19 -10.15 37.37
 -1 4 -20 33.13 10.22
 1 4 20 23.49 9.7
 1 4 20 59.76 23.42
 -1 4 -20 3.03 40.43
 -1 4 -21 -1.8 10.14
 1 4 21 16.57 9.43
 1 4 21 29.94 22.91
 -1 4 -22 48.88 47.09
 1 4 22 -1 9.97
 -1 4 -22 6.71 10.54
 -1 4 -23 -1.67 47.21
 1 4 23 -5.23 10.58
 -1 4 -23 -2.76 11.14
 1 4 23 5.04 21.5
 -1 4 -24 -1.7 46.94
 1 4 24 14.18 11.29
 -1 4 -24 6.3 11.6
 1 4 24 35.18 18.83
 1 4 25 12.89 11.18
 -1 4 -25 -9.1 12.27
 1 4 25 -5.4 17.04
 -1 4 -26 59.54 49
 -1 4 -26 5.29 13.09
 -1 4 -27 49.94 49.81
 -1 4 -27 -3.47 13.59
 -1 4 -28 -7.44 14.73
 1 5 -29 3.81 13.42
 1 5 -28 19.33 49.02
 1 5 -27 3.37 45.23
 1 5 -26 -42.05 45.46
 -1 5 25 -0.65 9.34
 -1 5 25 1.4 10.45
 -1 5 24 10.8 9.16
 -1 5 24 3.61 10.54
 -1 5 23 8.2 8.78
 -1 5 23 6.7 9.5
 -1 5 22 48.2 9.94
 -1 5 22 15.84 9.99
 -1 5 21 135.77 18.01
 -1 5 21 58.51 17.66
 1 5 -20 34 32.85
 -1 5 20 78.28 12.22
 -1 5 20 41.01 11.97
 1 5 -19 -12.64 32.15
 -1 5 19 82.75 14.81
 -1 5 18 51.26 9.88
 -1 5 18 37.45 9.84
 1 5 -17 -1.02 26.19
 -1 5 17 15.47 5.98
 -1 5 17 5.85 6.28
 -1 5 16 105.48 15.67
 -1 5 16 73.33 15.66
 -1 5 15 187 36.81
 -1 5 15 258.17 36.85
 -1 5 14 387.16 78.09
 1 5 -14 259.52 82.71
 1 5 -13 335.31 74.98
 -1 5 13 373.14 71.85
 -1 5 13 495.05 71.89
 1 5 -12 209.88 36.97
 -1 5 12 183.1 33.96
 -1 5 12 213.86 33.92
 1 5 -11 21.44 11.73
 -1 5 11 23.18 5.5
 -1 5 11 26.06 5.77
 1 5 -10 47.59 10.06
 -1 5 10 33.04 7.69
 -1 5 10 44.86 7.52
 1 5 -9 448.37 68.11
 -1 5 9 369.49 67.84
 -1 5 9 415.05 67.8
 1 5 -8 630.95 105.99
 1 5 -7 1711.98 286.24
 1 5 -7 1703.23 286.24
 1 5 -6 3026.54 563.54
 1 5 -6 3249.83 563.61
 -1 5 6 3615.9 563.47
 -1 5 5 1600.07 292.38
 1 5 -5 1909.03 292.48
 1 5 -5 1887.31 292.48
 -1 5 5 1750.72 292.39
 1 5 -4 1087.28 177.5
 1 5 -4 1043.96 177.49
 -1 5 4 985.89 177.44
 -1 5 4 1120.04 177.44
 1 5 -3 386.69 68.24
 1 5 -3 376.03 68.26
 -1 5 3 389.3 68.29
 -1 5 3 445.72 68.19
 -1 5 2 3094.95 571.35
 1 5 -2 3934.59 571.3
 -1 5 2 3397.93 571.22
 1 5 -2 3248.29 571.24
 -1 5 1 305.67 48.67
 1 5 -1 316.67 48.86
 -1 5 1 257.74 49.65
 1 5 -1 265.65 48.68
 -1 5 0 8596.03 1369.22
 -1 5 0 9011.12 1369.54
 1 5 0 7666.21 1369.21
 1 5 0 8082.79 1369.33
 -1 5 -1 1556.99 295.97
 1 5 1 1752.26 295.53
 1 5 1 1654.33 295.75
 -1 5 -1 1880.29 295.58
 1 5 2 1103.16 156.57
 1 5 2 1037.99 157.07
 -1 5 -2 744.18 156.58
 -1 5 -2 791.06 157.25
 1 5 3 2061.78 338.26
 -1 5 -3 2062.12 338.95
 -1 5 -3 1928.53 338.32
 1 5 3 2061.88 338.66
 -1 5 -4 368.89 60.68
 1 5 4 356.87 61.43
 -1 5 -4 391.99 62.74
 1 5 4 354.31 60.59
 1 5 5 344.46 60.16
 -1 5 -5 324.76 61.75
 1 5 5 359.75 59.13
 -1 5 -5 343.84 59.24
 -1 5 -6 307.43 67.69
 1 5 6 359.74 66.55
 1 5 6 385.78 65.11
 -1 5 -6 404.34 65.23
 -1 5 -7 1491.51 331.28
 1 5 7 1454.19 330.99
 -1 5 -7 2082.97 330.22
 1 5 7 2050.37 330.14
 -1 5 -8 1238.11 198.74
 -1 5 -8 850.81 200.29
 -1 5 -9 906.03 126.2
 -1 5 -9 589.81 128.67
 -1 5 -10 409.77 64.08
 -1 5 -10 247.89 69.16
 1 5 10 394.29 63.95
 -1 5 -11 9.53 28.1
 1 5 11 19.71 6.05
 -1 5 -11 14.21 7.02
 1 5 12 83.28 15.09
 -1 5 -12 82.03 15.5
 -1 5 -13 105.94 49.5
 -1 5 -13 210.65 36.13
 1 5 13 213.32 35.96
 -1 5 -14 215.27 36.94
 1 5 14 220.08 36.82
 -1 5 -15 110.01 51.01
 1 5 15 93.62 48.27
 -1 5 -15 240.96 40.75
 1 5 15 254.93 40.68
 -1 5 -16 184.57 61.44
 1 5 16 119.77 58.3
 -1 5 -16 319.87 51.33
 1 5 16 307.2 51.2
 1 5 17 129.79 23.09
 1 5 17 125.73 37.38
 -1 5 -17 116.3 42.69
 1 5 18 5.1 7.4
 1 5 18 73.71 30.59
 1 5 19 20.7 8.31
 1 5 19 -8.89 26.35
 -1 5 -20 30.2 10.23
 1 5 20 28.41 9.66
 1 5 20 16.07 23.01
 -1 5 -21 68.25 14.03
 -1 5 -21 1.59 46.3
 1 5 21 35.89 12.83
 1 5 21 103.51 25.5
 -1 5 -22 59.44 46.77
 1 5 22 32.87 11.29
 -1 5 -22 30.67 12.21
 1 5 22 19.83 23.53
 -1 5 -23 1.69 48.46
 1 5 23 29.25 12.79
 -1 5 -23 49.19 13.42
 1 5 23 75.77 23.09
 -1 5 -24 -15.66 48.74
 1 5 24 9.01 10.97
 -1 5 -24 -2.99 11.69
 1 5 24 29.14 19.15
 -1 5 -25 21.2 48.16
 1 5 25 -5.28 10.99
 -1 5 -25 0.46 12.61
 1 5 25 2.39 16.82
 -1 5 -26 -14.18 48.47
 -1 5 -26 18.33 13.56
 -1 5 -27 54.09 51.19
 -1 5 -27 7.96 13.78
 -1 5 -28 5.86 14.86
 1 6 -29 -2.39 13.59
 1 6 -28 -1.76 49.41
 1 6 -27 -13.52 46.79
 1 6 -26 -9.73 43.73
 -1 6 24 -13.46 10.55
 -1 6 24 -8.83 9.3
 -1 6 23 10.35 9.5
 -1 6 23 3.45 8.41
 -1 6 22 5.06 8.39
 1 6 -22 -41.97 37.95
 -1 6 21 2.09 7.34
 -1 6 21 6.21 7.08
 -1 6 20 4.65 6.62
 -1 6 20 1.96 6.54
 -1 6 19 4.36 6.34
 -1 6 19 7.1 6.28
 -1 6 18 -0.22 6.21
 -1 6 18 3.45 5.87
 -1 6 17 1.68 5.82
 -1 6 17 5 5.49
 -1 6 16 0.81 5.76
 -1 6 16 11.45 5
 1 6 -16 -10.66 25.42
 -1 6 15 30.27 7.65
 -1 6 15 34.34 7.4
 -1 6 14 32.32 6.85
 1 6 -14 29.58 26.65
 -1 6 14 17.86 6.97
 -1 6 13 17.66 5.72
 1 6 -13 16.23 20.38
 -1 6 13 20.35 5.98
 -1 6 12 13.41 4.53
 1 6 -12 13.77 14.15
 -1 6 12 11.26 5.14
 -1 6 11 46.26 8.65
 1 6 -11 32.12 13.56
 -1 6 11 47.63 8.72
 1 6 -10 24.42 8.69
 -1 6 10 21.81 5.27
 -1 6 10 24.97 5.03
 1 6 -9 95.52 16.98
 -1 6 9 89.86 16.28
 -1 6 9 97.64 16.17
 1 6 -8 66.2 10.44
 -1 6 8 65.21 10.08
 -1 6 8 47.92 9.71
 1 6 -7 30.38 5.95
 1 6 -7 26.37 5.95
 1 6 -6 76.77 14.75
 1 6 -6 96.73 14.94
 1 6 -5 71.04 8.96
 -1 6 5 35.97 8.43
 1 6 -5 42.44 8.79
 -1 6 5 61.04 8.48
 -1 6 4 932.11 164.11
 1 6 -4 992.96 164.16
 1 6 -4 1061 164.18
 -1 6 4 970.99 164.09
 1 6 -3 26.33 5.43
 -1 6 3 24.14 6.04
 1 6 -3 39.71 5.61
 -1 6 3 27.02 5.21
 1 6 -2 105.87 21.44
 -1 6 2 103.95 21.97
 -1 6 2 140.54 21.26
 1 6 -2 124 21.32
 1 6 -1 283.74 54.13
 -1 6 1 332.68 54.12
 -1 6 1 333.7 55.02
 1 6 -1 379.27 54.3
 -1 6 0 144.06 25.16
 1 6 0 162.91 25.66
 -1 6 0 130.65 27
 1 6 0 150.81 25.13
 1 6 1 75.55 15.11
 -1 6 -1 98.98 17.51
 -1 6 -1 75.57 14.16
 1 6 1 86.24 14.01
 1 6 2 478.31 84.26
 -1 6 -2 555.79 83.65
 1 6 2 469.13 83.55
 -1 6 -2 512 84.54
 -1 6 -3 17.37 4.44
 1 6 3 21.06 3.95
 -1 6 -3 28.03 13.36
 1 6 3 10.95 8.31
 1 6 4 22.37 4.24
 -1 6 -4 18.46 4.9
 1 6 4 20.06 9.73
 -1 6 -4 26.78 14.94
 -1 6 -5 32.76 7.1
 1 6 5 37.61 6.64
 -1 6 -5 45.62 18.06
 1 6 5 38.53 10.97
 -1 6 -6 47.7 9
 1 6 6 47.2 8.55
 1 6 6 70.37 14.41
 -1 6 -6 35.03 18.97
 -1 6 -7 -0.86 3.8
 -1 6 -7 -39.99 18.96
 -1 6 -8 121.82 20.66
 -1 6 -8 77.89 29.18
 1 6 9 19.11 17.84
 -1 6 -9 -0.84 23.13
 1 6 9 9.62 4.15
 -1 6 -9 6.92 5.05
 1 6 10 -17.92 20.48
 -1 6 -10 -31.77 26.14
 1 6 10 3.48 4.48
 -1 6 -10 0.39 5.56
 -1 6 -11 -5.83 29.87
 1 6 11 9.87 5.13
 -1 6 -11 5.39 6.62
 -1 6 -12 26.91 31.94
 1 6 12 -28.96 25.73
 1 6 12 0.86 5.93
 -1 6 -12 8.16 6.99
 1 6 13 17.27 28.83
 1 6 13 22.17 7.33
 -1 6 -13 18.83 8.15
 1 6 14 21.57 7.82
 -1 6 -14 33.42 8.48
 1 6 15 2.83 6.07
 -1 6 -15 4.85 6.56
 -1 6 -15 8.58 32.13
 1 6 15 27.31 26.27
 1 6 16 5.81 6.59
 -1 6 -16 14.84 7.39
 1 6 17 11.65 7.13
 -1 6 -17 11.62 7.68
 -1 6 -17 -12.17 36.21
 1 6 17 -25.48 29
 -1 6 -18 -11.53 7.31
 1 6 18 1.05 7.35
 1 6 18 5.61 29.68
 -1 6 -18 24.05 37.03
 1 6 19 -3.62 7.53
 1 6 19 58.66 26.1
 -1 6 -20 4.4 8.85
 1 6 20 7.04 8.18
 1 6 20 -1.68 22.19
 -1 6 -20 7.71 40.37
 -1 6 -21 -1.83 10.29
 -1 6 -21 16.04 43.87
 1 6 21 1.54 8.81
 1 6 21 40.56 22.81
 -1 6 -22 14.99 49.17
 1 6 22 15.26 10.03
 -1 6 -22 -3.39 10.48
 1 6 22 -45.64 23.17
 -1 6 -23 36.24 49
 1 6 23 -5.45 10.5
 -1 6 -23 9.97 11.28
 1 6 23 -5.68 20.82
 -1 6 -24 -29.99 49.83
 1 6 24 -3.22 10.94
 -1 6 -24 -14.18 11.74
 1 6 24 -1.87 17.85
 1 6 25 5.23 10.94
 -1 6 -25 11.01 12.36
 1 6 25 7.5 16.47
 -1 6 -26 54.45 49.81
 -1 6 -26 2.89 13.08
 -1 6 -27 7.48 14.25
 -1 6 -28 6.94 14.55
 1 7 -29 7.19 13.56
 1 7 -25 107.55 46.32
 -1 7 24 18.04 9.18
 -1 7 24 -6.22 10.4
 1 7 -23 -14.27 40.86
 -1 7 23 19.77 8.77
 -1 7 23 9.77 9.83
 1 7 -22 17.71 38.97
 -1 7 22 61.38 10.37
 -1 7 22 13.48 10.57
 -1 7 21 101.51 16.46
 -1 7 21 69.68 16.5
 -1 7 20 113.14 16.88
 -1 7 20 68.64 16.78
 -1 7 19 27.83 10.47
 -1 7 19 72.75 10.63
 -1 7 18 20.53 7.36
 -1 7 18 26.89 7.12
 -1 7 17 4.46 6.14
 -1 7 17 25.26 6.03
 1 7 -17 -7.3 25.76
 -1 7 16 122.69 27.69
 1 7 -16 51.04 37.16
 -1 7 15 179.29 34.49
 -1 7 15 221.68 34.42
 -1 7 14 353.54 69.61
 -1 7 14 487.08 69.63
 1 7 -14 229.31 75.09
 1 7 -13 364.85 90.26
 -1 7 13 469.89 87.21
 -1 7 13 582.39 87.22
 1 7 -12 372.68 64.39
 -1 7 12 349.72 62.31
 -1 7 12 387.34 62.27
 1 7 -11 140.23 28.01
 -1 7 11 133.44 25.32
 -1 7 11 163.43 25.29
 1 7 -10 -0.9 7.96
 -1 7 10 6.58 3.37
 -1 7 10 2.28 2.91
 1 7 -9 465.49 70.86
 -1 7 9 408.29 70.45
 -1 7 9 415.12 70.4
 1 7 -8 601.81 95.76
 -1 7 8 584.46 95.58
 -1 7 8 548.9 95.5
 1 7 -7 1252.18 209.98
 1 7 -6 2167.59 341.26
 1 7 -6 1934.29 341.2
 1 7 -5 372.05 65.63
 -1 7 5 347.98 65.49
 1 7 -5 529.27 65.78
 -1 7 5 409.57 65.49
 1 7 -4 188.89 29.63
 1 7 -4 181.95 29.64
 -1 7 4 166.6 29.54
 -1 7 4 173.03 29.48
 1 7 -3 518.03 80.17
 -1 7 3 515.9 80.25
 1 7 -3 488.64 80.16
 -1 7 3 443.04 80.07
 -1 7 2 157.43 28.38
 1 7 -2 206.95 28.54
 1 7 -2 151.92 28.44
 1 7 -1 1011.84 166.12
 -1 7 1 903.59 166.49
 1 7 -1 943.02 166.17
 -1 7 1 1018.05 166.1
 1 7 0 3562.07 601.09
 -1 7 0 3672.73 601.47
 -1 7 0 3429.73 601.1
 1 7 0 3898.06 601.2
 -1 7 -1 5231.12 865.46
 -1 7 -1 4939.5 865.8
 1 7 1 5043.15 865.57
 1 7 1 5215.59 865.43
 1 7 2 780.82 136.08
 -1 7 -2 817.75 136.16
 1 7 2 1046.93 137.01
 -1 7 -2 864.8 137.01
 1 7 3 574.24 98.8
 -1 7 -3 479.81 100.07
 -1 7 -3 658.51 98.92
 1 7 3 519.4 99.39
 1 7 4 117.33 19.73
 -1 7 -4 113.06 19.97
 -1 7 -4 105.33 25.28
 1 7 4 128.32 21.71
 1 7 5 459.44 71.92
 -1 7 -5 335.65 74.39
 -1 7 -5 403.42 72.04
 1 7 5 368.93 72.6
 -1 7 -6 803.05 192.96
 -1 7 -6 1201.74 191.7
 -1 7 -7 875.13 213.4
 -1 7 -7 1325.29 211.94
 1 7 8 1364.67 213.71
 -1 7 -8 1341.56 213.81
 1 7 8 855.56 214.79
 -1 7 -8 719.69 215.2
 1 7 9 761.24 119.34
 -1 7 -9 780.17 119.49
 1 7 9 284.21 120.75
 -1 7 -9 369.27 121.93
 -1 7 -10 439.18 116.4
 -1 7 -10 726.51 112.62
 1 7 10 711.21 112.46
 -1 7 -11 45.54 30.24
 -1 7 -11 67.77 12.88
 1 7 11 62.71 12.08
 1 7 12 11.97 25.53
 -1 7 -12 32.65 34.17
 -1 7 -12 36.54 9.14
 1 7 12 30.36 8.12
 -1 7 -13 121.97 20.6
 1 7 13 110.18 20.07
 -1 7 -14 440.49 69.25
 1 7 14 402.08 69.05
 -1 7 -15 361.86 60.51
 1 7 15 389.38 60.37
 -1 7 -15 221.04 68.96
 -1 7 -16 225.3 39.99
 1 7 16 251.69 39.85
 -1 7 -16 161.75 52.25
 1 7 16 120.59 48.07
 -1 7 -17 169.98 24.79
 1 7 17 116.92 24.28
 1 7 17 100.63 37.17
 -1 7 -17 109.34 43.53
 1 7 18 18.84 30.05
 1 7 18 29.1 9.24
 -1 7 -18 39.69 9.88
 1 7 19 -6.01 7.23
 1 7 19 26.11 25.82
 1 7 20 11.27 8.63
 1 7 20 72.17 23.75
 1 7 21 35.73 11.36
 -1 7 -21 39.87 12.82
 -1 7 -21 30.71 45.93
 1 7 21 71.73 24.2
 1 7 22 -14.83 24.01
 -1 7 -22 65.14 13.22
 -1 7 -22 -52.04 49.94
 1 7 22 35.37 12.18
 1 7 23 57.73 21.78
 -1 7 -23 39.18 12.85
 -1 7 -23 38.27 49.64
 1 7 23 27.97 12.16
 1 7 24 24.14 18.41
 -1 7 -24 5.36 50.45
 1 7 24 4.28 11
 -1 7 -24 8.2 11.95
 -1 7 -25 3.23 12.62
 -1 7 -25 45.47 50.99
 -1 7 -26 21.25 13.69
 -1 7 -26 -47.89 50.91
 -1 7 -27 0.5 14.06
 -1 7 -28 11.24 15.51
 1 8 -27 49.18 47.99
 -1 8 24 19.28 9.33
 1 8 -24 35.97 41.54
 -1 8 24 6.5 10.5
 -1 8 23 6.98 8.43
 -1 8 23 4.58 9.53
 -1 8 22 -4.19 7.67
 -1 8 22 -2.82 8.42
 -1 8 21 4.92 6.92
 -1 8 21 5.19 7.66
 -1 8 20 -0.69 6.11
 -1 8 19 6.22 6.09
 -1 8 19 14.29 6.4
 -1 8 18 72.76 11.76
 -1 8 18 45.54 11.78
 -1 8 17 19.21 7.37
 1 8 -17 12.66 27.74
 -1 8 17 33.77 7.1
 -1 8 16 18.83 6.73
 -1 8 16 28.5 6.22
 -1 8 15 15.55 6.06
 1 8 -15 30.79 25.14
 -1 8 15 15.04 5.22
 -1 8 14 43.22 9.96
 -1 8 14 52.25 9.48
 1 8 -14 26.18 27.65
 -1 8 13 45.37 8.67
 -1 8 13 44.67 9
 -1 8 12 117.32 23.25
 1 8 -12 156.71 27.35
 -1 8 12 148.3 23.16
 1 8 -11 95.04 21.43
 -1 8 11 86 18.04
 -1 8 11 122.77 18.01
 1 8 -10 50.26 11.2
 -1 8 10 37.81 7.87
 -1 8 10 42.87 7.62
 1 8 -9 86.87 14.48
 -1 8 9 72.92 13.49
 -1 8 9 78.91 13.34
 1 8 -8 484.61 74.43
 -1 8 8 435.91 74.2
 -1 8 8 432.82 74.12
 -1 8 7 44.84 7.76
 1 8 -7 43.2 8.37
 1 8 -6 286.49 50.1
 1 8 -6 310.64 50.15
 1 8 -5 48.6 8.86
 1 8 -5 49.08 9.46
 1 8 -4 72.35 11.93
 1 8 -4 47.27 11.92
 -1 8 4 65.61 11.85
 -1 8 4 78.33 11.7
 1 8 -3 1924.53 290.04
 -1 8 3 1618.14 290.06
 1 8 -3 1813.49 290.02
 -1 8 3 1652.96 289.94
 -1 8 2 92.96 18.93
 -1 8 2 94.92 17.26
 1 8 -2 100.88 17.35
 1 8 -2 118.8 17.41
 1 8 -1 850.73 124.96
 -1 8 1 693.7 124.93
 1 8 -1 677.61 124.99
 -1 8 1 816.31 125.47
 1 8 0 56.79 8.52
 -1 8 0 66.03 12.51
 1 8 0 67.68 9.15
 -1 8 -1 179.26 27.88
 -1 8 -1 183.57 29.7
 1 8 1 169.16 28.21
 1 8 1 154.11 27.75
 -1 8 -2 976.31 154.71
 1 8 2 870.11 154.63
 -1 8 -2 925.61 155.63
 1 8 2 1075.19 155.16
 1 8 3 1135.14 194.66
 -1 8 -3 1132.33 195.85
 1 8 3 1092.31 195.1
 -1 8 -3 1247.85 194.77
 1 8 4 600.31 96.62
 -1 8 -4 544.59 96.75
 1 8 4 543.44 97.21
 -1 8 -4 529.35 98.59
 1 8 5 1366.86 234.69
 -1 8 -5 955.96 235.87
 1 8 5 1418.36 235.14
 -1 8 -5 1554.23 234.84
 -1 8 -6 90.35 26.11
 -1 8 -6 113.16 19.3
 -1 8 -7 -15.84 20.57
 -1 8 -7 -1.05 3.79
 1 8 8 9.48 3.52
 -1 8 -8 28.65 20.96
 1 8 8 3.23 16.43
 -1 8 -8 8.69 4.93
 -1 8 -9 97.64 17.34
 1 8 9 100.43 16.88
 1 8 9 47.63 24.35
 -1 8 -9 80.35 29.54
 -1 8 -10 244.51 39.64
 1 8 10 240.79 39.29
 -1 8 -10 117.87 47.48
 1 8 10 98.52 43.95
 -1 8 -11 152.58 25.64
 1 8 11 141.75 25.06
 -1 8 -11 123.7 39.78
 -1 8 -12 112.56 19.54
 1 8 12 110.71 19.02
 -1 8 -12 71.57 37.62
 -1 8 -13 -20.42 34.39
 1 8 13 -0.36 6.09
 -1 8 -13 12.09 7.53
 1 8 14 1.75 5.69
 -1 8 -14 2.39 32.63
 1 8 14 -21.38 25.43
 -1 8 -14 2.23 6.92
 1 8 15 19.01 7.01
 -1 8 -15 -13.84 32.72
 1 8 15 -22.86 25.43
 -1 8 -15 29.54 7.8
 1 8 16 3.78 6.25
 -1 8 -16 15.84 34.42
 1 8 16 0.97 26.96
 -1 8 -16 -2.55 7.2
 1 8 17 0.95 6.65
 1 8 17 -38.3 28.96
 -1 8 -17 45.59 36.74
 -1 8 -17 6.16 7.69
 1 8 18 20.81 30.75
 -1 8 -18 37.52 38.24
 -1 8 -18 38.83 10.27
 1 8 19 37.7 9.97
 -1 8 -19 40.63 38.64
 1 8 19 16.26 25.77
 -1 8 -19 42.28 10.62
 1 8 20 106.73 24.63
 1 8 20 36.7 11.23
 1 8 21 34.35 22.34
 -1 8 -21 11.95 10.73
 -1 8 -21 -22.79 47.47
 1 8 21 -0.3 8.93
 -1 8 -22 -3.83 10.96
 1 8 22 -29.21 22.69
 -1 8 -22 1.69 48.38
 1 8 22 -1.28 9.78
 -1 8 -23 -11.37 11.39
 1 8 23 21.56 19.32
 1 8 23 -2.03 10.58
 -1 8 -24 9.2 12.09
 1 8 24 38.72 18.5
 1 8 24 9.3 11.26
 -1 8 -24 -12.65 50.51
 -1 8 -25 2.8 12.5
 -1 8 -25 18.43 50.24
 -1 8 -26 5.82 13.45
 -1 8 -26 42.99 53.34
 -1 8 -27 10.54 14.45
 1 9 -27 -1.7 46.53
 1 9 -24 36.12 42.36
 1 9 -23 41.79 41.05
 -1 9 23 13.09 10.05
 -1 9 22 30.65 8.78
 1 9 -22 42.71 39.17
 -1 9 22 15.28 9.98
 -1 9 21 27.28 12.15
 -1 9 21 82.53 12.07
 -1 9 20 36.27 11.63
 -1 9 20 73.44 11.53
 -1 9 19 38.05 9.71
 -1 9 19 45.79 9.28
 -1 9 18 6.71 5.81
 -1 9 18 5.22 5.49
 -1 9 17 15.66 5.35
 -1 9 17 3.45 5.72
 1 9 -17 3.2 27.6
 -1 9 16 182.19 25.52
 -1 9 16 117.96 25.57
 -1 9 15 180.77 27.23
 -1 9 15 139.42 27.32
 1 9 -14 103.72 44.3
 -1 9 14 245.8 35.63
 -1 9 14 173.08 35.71
 1 9 -13 171.88 39.43
 -1 9 13 162.82 33.12
 -1 9 13 226.6 33.1
 -1 9 12 468.24 81.77
 1 9 -12 459.81 83.59
 -1 9 12 505.28 81.73
 -1 9 11 82.88 15.82
 1 9 -11 63.05 19.81
 -1 9 11 99.91 15.72
 -1 9 10 50.6 10.19
 1 9 -10 58.63 13.49
 -1 9 10 60.84 10.01
 -1 9 9 23.58 5.65
 1 9 -9 26.88 7.97
 -1 9 9 31.58 5.35
 -1 9 8 369.84 65.65
 -1 9 8 400.88 65.59
 1 9 -8 407.12 65.94
 -1 9 7 328.23 55.76
 1 9 -7 345.27 56.01
 -1 9 6 665.81 116.42
 1 9 -6 824.32 116.65
 1 9 -6 724.19 116.61
 -1 9 6 679.41 116.43
 1 9 -5 742.29 146.62
 1 9 -5 1190.36 146.89
 1 9 -4 84.85 12.22
 1 9 -4 58.61 12.1
 1 9 -3 95.24 19.59
 -1 9 3 108.17 19.93
 -1 9 3 128.26 19.47
 1 9 -3 115.41 19.6
 -1 9 2 73.35 11.78
 -1 9 2 48.8 9.42
 1 9 -2 51.43 9.55
 1 9 -2 68.14 9.64
 -1 9 1 2590.69 438.15
 1 9 -1 2711.32 438.2
 -1 9 1 3044.29 438.52
 1 9 -1 2479.14 438.16
 1 9 0 2277.73 419.73
 -1 9 0 2609.22 420.11
 -1 9 0 2754.76 419.76
 1 9 0 2554.01 419.82
 -1 9 -1 6535.86 1012.94
 1 9 1 5751.5 1012.88
 -1 9 -1 6404.04 1013.36
 1 9 1 5876.62 1013.01
 -1 9 -2 1314.58 199.87
 1 9 2 1171.15 199.78
 1 9 2 1055.83 199.99
 -1 9 -2 1179.65 200.77
 1 9 3 180.21 34.2
 -1 9 -3 201.21 33.29
 1 9 3 196.02 33.08
 -1 9 -3 210.8 36.79
 -1 9 -4 14.57 3.69
 1 9 4 0.24 8.11
 1 9 4 4.67 2.35
 -1 9 -5 46.28 8.52
 -1 9 -5 31.61 18.24
 -1 9 -6 2047.33 321.34
 -1 9 -6 1282.57 322.37
 -1 9 -7 428.24 121.12
 1 9 7 631.72 120.09
 1 9 7 741.02 119.04
 -1 9 -7 712.51 119.18
 1 9 8 664.08 150.36
 -1 9 -8 550.05 151.24
 -1 9 -8 910.68 149.16
 1 9 8 930.32 149.01
 1 9 9 356.66 119.14
 -1 9 -9 249.58 120.29
 1 9 9 753.83 117.35
 -1 9 -9 731.26 117.54
 -1 9 -10 123.43 49.29
 1 9 10 47.84 44.3
 1 9 10 240.57 39.7
 -1 9 -10 258.98 40.13
 -1 9 -11 -8.15 30.9
 -1 9 -11 6.71 6.45
 1 9 11 8.32 4.92
 1 9 12 46.8 25.62
 -1 9 -12 11.89 34.63
 -1 9 -12 16.95 7.99
 1 9 12 23.12 6.5
 -1 9 -13 79.94 44.43
 -1 9 -13 170.07 29.19
 1 9 13 167.25 28.75
 -1 9 -14 139.05 53.82
 -1 9 -14 247.15 42.83
 1 9 14 257.63 42.58
 -1 9 -15 247.74 43.63
 1 9 15 268.8 43.41
 1 9 16 75.93 30.6
 -1 9 -16 85.89 15.43
 1 9 16 76.04 14.81
 -1 9 -17 8.38 37.3
 1 9 17 28.6 29.34
 -1 9 -17 43.38 10.96
 1 9 17 47.36 10.19
 1 9 18 16.22 29.74
 -1 9 -18 -1.46 36.49
 -1 9 -18 13.95 7.99
 1 9 18 13.08 7.37
 1 9 19 18.91 25.22
 -1 9 -19 40.99 38.84
 -1 9 -19 10.81 8.67
 1 9 19 10.17 7.68
 1 9 20 32.49 23.08
 1 9 20 30.09 9.59
 1 9 21 14.45 9.46
 -1 9 -22 45.06 12.7
 1 9 22 35.63 22.77
 -1 9 -22 10.2 48.73
 1 9 22 20.77 11.21
 -1 9 -23 32.12 13.29
 1 9 23 62.16 21.36
 1 9 23 30.85 12.09
 -1 9 -23 40.5 50.6
 -1 9 -24 13.21 12.33
 1 9 24 9.16 11
 -1 9 -24 47.31 50.91
 -1 9 -25 -5.15 12.59
 -1 9 -25 -3.73 51.57
 -1 9 -26 -3.4 13.51
 -1 9 -26 53.02 52.94
 -1 9 -27 12.08 14.69
 -1 10 23 15.66 8.58
 -1 10 23 15.64 9.98
 -1 10 22 15.15 8.14
 -1 10 22 11.87 9.11
 1 10 -22 16.63 39.02
 -1 10 21 13 8.1
 -1 10 21 8.27 6.96
 -1 10 20 -2.61 6.73
 -1 10 20 7.25 6.03
 -1 10 19 91.04 11.73
 -1 10 19 25.54 11.74
 -1 10 18 132.48 19.81
 -1 10 18 89.77 19.85
 -1 10 17 115.69 18.01
 -1 10 17 88.72 18.13
 -1 10 16 177.92 27.69
 -1 10 16 150.02 27.78
 -1 10 15 89.44 14.63
 -1 10 15 75.77 14.86
 -1 10 14 23.44 5.93
 1 10 -13 156.09 34.36
 -1 10 13 136.95 26.85
 -1 10 13 171.58 26.71
 -1 10 12 148.22 29.64
 1 10 -12 224.87 33.93
 -1 10 12 192.7 29.58
 -1 10 11 287.82 51.77
 1 10 -11 325.16 53.74
 -1 10 11 322.15 51.73
 -1 10 10 349.85 62.09
 1 10 -10 381.38 63.11
 -1 10 10 383.78 62.05
 -1 10 9 309.45 52.22
 1 10 -9 330.11 52.86
 -1 10 9 307.88 52.16
 -1 10 8 294.19 46.77
 -1 10 8 261.57 46.69
 1 10 -8 311.55 47.18
 -1 10 7 10.27 2.66
 1 10 -7 17.06 4.5
 -1 10 6 132.79 22.82
 1 10 -6 157.37 23.21
 1 10 -6 137.89 23.17
 -1 10 6 132.29 22.83
 1 10 -5 1131.93 173.78
 1 10 -5 973.77 173.66
 1 10 -4 2080.91 320.42
 1 10 -4 1754.66 320.41
 1 10 -3 1031.02 143.05
 -1 10 3 786.64 142.93
 -1 10 3 900.51 143.15
 1 10 -3 827.26 143.01
 -1 10 2 328.87 50.89
 -1 10 2 206.01 51.45
 1 10 -2 292.37 50.95
 1 10 -2 300.8 50.94
 -1 10 1 735.42 125.99
 1 10 -1 895.18 126.07
 -1 10 1 880.9 126.57
 1 10 -1 664.67 125.99
 1 10 0 -0.86 2.03
 -1 10 0 2.15 2.72
 -1 10 0 3.63 8.69
 1 10 0 0.89 3.12
 -1 10 -1 188.9 32.19
 1 10 1 183.49 32.09
 -1 10 -1 241.45 34.33
 1 10 1 207.21 32.43
 -1 10 -2 775.61 133.54
 1 10 2 795.62 133.45
 1 10 2 811.26 133.7
 -1 10 -2 894.59 134.87
 -1 10 -3 3337.98 560.53
 1 10 3 3535.86 560.83
 -1 10 -3 3140.43 561.36
 1 10 3 3331.86 560.42
 -1 10 -4 2620.2 416.08
 1 10 4 2185.69 416.28
 1 10 4 2555.06 415.96
 -1 10 -4 1851.84 416.95
 -1 10 -5 1844.04 295.68
 -1 10 -5 1334.47 296.76
 -1 10 -6 111.04 31.05
 -1 10 -6 139.54 23.67
 -1 10 -7 143.96 26
 1 10 7 155.19 25.65
 1 10 7 155.91 28.76
 -1 10 -7 127.57 32.73
 1 10 8 28.78 5.3
 -1 10 -8 18.45 6.23
 1 10 8 22.84 16.99
 -1 10 -8 -5.94 22.15
 -1 10 -9 98.14 17.28
 1 10 9 98.25 16.63
 -1 10 -9 36.41 30.03
 1 10 9 61.36 25.49
 -1 10 -10 388.01 61.74
 1 10 10 389.08 61.41
 -1 10 -10 93.49 67.58
 1 10 10 100.54 64.67
 -1 10 -11 568.25 91.59
 1 10 11 584.83 91.33
 -1 10 -11 270.49 96.56
 1 10 11 149.02 94.18
 -1 10 -12 372.34 60
 1 10 12 381.46 59.68
 1 10 12 36.72 64.16
 -1 10 -12 131.3 68.18
 -1 10 -13 108.18 21.5
 1 10 13 128.55 20.99
 -1 10 -14 102.2 17.44
 1 10 14 90.57 16.82
 -1 10 -15 -10.21 7.18
 1 10 15 -6.66 5.89
 -1 10 -15 12.86 34.04
 -1 10 -16 2.89 7.34
 1 10 16 -0.43 6.03
 1 10 16 -17.05 26.54
 -1 10 -17 42.92 10.79
 1 10 17 49.07 10.16
 -1 10 -17 5.64 37.09
 1 10 17 -9.07 28.99
 -1 10 -18 75.64 12.74
 1 10 18 48.05 11.96
 -1 10 -18 1.47 38.51
 1 10 18 -3.2 30.83
 -1 10 -19 91.17 16.68
 1 10 19 79.97 15.97
 1 10 19 77.55 29.91
 -1 10 -20 76.68 15.31
 -1 10 -20 62.06 43.97
 1 10 20 110.87 26.4
 1 10 20 55.77 14.1
 1 10 21 33.87 22.47
 1 10 21 7.42 9.32
 1 10 22 -16.91 22.38
 1 10 22 5.36 9.7
 -1 10 -22 11.98 49.02
 -1 10 -22 4.3 11.21
 1 10 23 -28.72 19.34
 -1 10 -23 -26.56 49.47
 -1 10 -23 21.94 11.49
 1 10 23 8.69 10.81
 -1 10 -24 7.52 12.19
 -1 10 -24 5.49 51.29
 -1 10 -25 3.76 12.85
 -1 10 -25 52.75 53.07
 -1 10 -26 28.66 14.76
 -1 10 -27 7.14 14.79
 -1 11 23 0.89 9.66
 -1 11 22 13.14 7.77
 -1 11 22 -3.63 8.82
 -1 11 21 10.16 6.85
 -1 11 21 3.12 8.09
 -1 11 20 28.48 6.86
 -1 11 20 7.13 7.74
 -1 11 19 14.27 6.16
 -1 11 19 19.84 7.13
 -1 11 18 2.92 5.22
 1 11 -18 -5.76 29.56
 -1 11 18 4.95 5.81
 -1 11 17 -0.33 4.81
 -1 11 17 4.86 5.31
 -1 11 16 35.18 6.19
 1 11 -16 2.06 26.92
 -1 11 16 11.63 6.46
 -1 11 15 140.61 21.04
 -1 11 15 103.7 21.14
 -1 11 14 56.09 10.07
 1 11 -14 67.69 27.8
 -1 11 14 48.46 10.99
 -1 11 13 1.88 4
 1 11 -13 -15.6 20.54
 -1 11 13 1.43 4.82
 -1 11 12 116.76 21.59
 -1 11 12 130.02 21.47
 1 11 -12 159.12 27.2
 -1 11 11 6.28 3.79
 -1 11 11 4.39 3.18
 -1 11 10 0.71 2.66
 -1 11 10 10.09 3.2
 1 11 -10 18.43 10.19
 -1 11 9 -1.28 2.12
 -1 11 9 -0.07 2.7
 1 11 -8 179.62 32.39
 -1 11 8 190.82 31.79
 -1 11 8 188.88 31.87
 1 11 -7 159.9 28.88
 -1 11 7 171.11 28.45
 1 11 -6 280.05 40.98
 1 11 -6 236.25 40.91
 -1 11 6 240.82 40.65
 -1 11 6 237.04 40.63
 -1 11 5 145.29 28.38
 -1 11 5 178.59 28.36
 1 11 -5 222.64 28.84
 1 11 -5 176.17 28.66
 1 11 -4 378.52 60.98
 1 11 -4 349.84 60.9
 1 11 -3 52.98 9.3
 1 11 -3 52.99 9.36
 -1 11 2 7.39 2.73
 1 11 -2 15.85 3.17
 1 11 -2 11.41 2.93
 -1 11 1 660.19 100.4
 1 11 -1 672.38 99.87
 -1 11 1 533.13 99.8
 1 11 -1 594.1 99.81
 1 11 0 524.36 90.57
 -1 11 0 580.9 90.62
 1 11 0 518.98 90.65
 -1 11 0 531.3 91.27
 -1 11 -1 928.08 162.64
 -1 11 -1 1016.14 163.55
 1 11 1 976.14 162.72
 1 11 1 990.75 162.58
 -1 11 -2 1054.92 152.3
 1 11 2 846.17 152.16
 -1 11 -2 935.92 153.53
 1 11 2 896.89 152.38
 -1 11 -3 3.81 3.32
 -1 11 -3 8.88 15.74
 1 11 3 1.6 1.91
 1 11 3 -2.74 9.98
 -1 11 -4 21.13 20.22
 -1 11 -4 77.64 13.09
 -1 11 -5 45.32 20.43
 -1 11 -5 46.1 8.71
 1 11 6 263.36 43.14
 1 11 6 240.87 44.27
 -1 11 -6 131.07 48.08
 -1 11 -6 254.89 43.39
 1 11 7 315.3 59.57
 1 11 7 347.89 58.16
 -1 11 -7 204.62 62.83
 -1 11 -7 361.9 58.41
 1 11 8 37.77 7.16
 -1 11 -8 40.42 8.19
 1 11 8 17.94 16.9
 -1 11 -8 38.71 24.43
 1 11 9 206.93 36.05
 -1 11 -9 99.86 44.24
 1 11 9 162.71 40.84
 -1 11 -9 246.31 36.57
 1 11 10 -4.57 21.18
 -1 11 -10 -16.45 29.58
 1 11 10 27.43 6.14
 -1 11 -10 27.9 7.86
 -1 11 -11 34.91 31.16
 1 11 11 39.15 22.62
 1 11 11 3.61 4.48
 -1 11 -11 7.73 6.86
 1 11 12 22.61 6.61
 -1 11 -12 27.86 8.28
 1 11 13 7.28 5.34
 -1 11 -13 7.36 7.29
 1 11 13 6.78 25.87
 -1 11 -13 25.56 34.92
 1 11 14 15.92 5.6
 -1 11 -14 3.42 7.08
 -1 11 -14 34.2 32.71
 1 11 15 35.12 8.16
 -1 11 -15 35.28 9.37
 1 11 16 28.86 7.92
 -1 11 -16 27.68 9.38
 1 11 16 14.92 26.89
 -1 11 -16 55.84 35.36
 1 11 17 12.12 6.58
 -1 11 -17 0.89 7.35
 1 11 17 -39.73 27.91
 -1 11 -17 -8.56 37.4
 1 11 18 8.6 7.26
 -1 11 -18 19.37 8.31
 -1 11 -18 5.94 38.26
 1 11 18 -17.91 29.3
 -1 11 -19 2.37 8.53
 -1 11 -19 -47.87 40.72
 1 11 19 -0.92 25.46
 1 11 20 -8.66 8.03
 1 11 20 17.47 22.88
 -1 11 -20 3.21 42.66
 -1 11 -20 4.74 9.73
 1 11 21 41.7 22.42
 1 11 21 16.6 9.8
 1 11 22 26.59 10.66
 -1 11 -22 -18.94 49.76
 1 11 22 12.6 21.2
 1 11 23 15.81 19.37
 -1 11 -23 10.1 12.1
 1 11 23 22.42 11.13
 -1 11 -24 -45.97 51.1
 -1 11 -24 10.33 12.28
 -1 11 -25 -22.75 52.35
 -1 11 -25 -1.42 12.9
 -1 11 -26 -0.49 13.56
 -1 11 -27 17.9 14.99
 1 12 -26 -1.65 44.87
 1 12 -24 6.1 42.84
 -1 12 22 10.2 9.1
 -1 12 22 9.95 7.81
 -1 12 21 4.64 7.96
 -1 12 21 4.96 6.55
 -1 12 20 -2.6 7.21
 -1 12 20 18.4 6.21
 -1 12 19 57.12 15.11
 -1 12 19 102.26 14.99
 -1 12 18 114.09 16.59
 -1 12 18 71.45 16.69
 -1 12 17 206.33 29.65
 -1 12 17 143.44 29.67
 -1 12 16 308.76 44.93
 -1 12 16 229.24 44.94
 -1 12 15 66.86 10.97
 -1 12 15 54.12 11.19
 -1 12 14 23.9 6
 -1 12 14 30.18 6.66
 1 12 -14 11.15 25.22
 -1 12 13 127.27 26
 -1 12 13 172.51 25.86
 1 12 -13 92.33 34.75
 -1 12 12 106.22 19.53
 1 12 -12 105.55 25.68
 -1 12 12 117.68 19.34
 -1 12 11 297.73 47.97
 -1 12 11 267.51 48.02
 1 12 -11 301.68 50.29
 -1 12 10 758.08 125.47
 1 12 -10 729.55 126.31
 -1 12 10 739.52 125.5
 1 12 -9 672.07 113.19
 -1 12 9 676.52 112.56
 -1 12 9 664.86 112.59
 1 12 -8 183.76 30.27
 -1 12 8 171.07 29.55
 -1 12 8 180.47 29.61
 1 12 -7 -2.01 4.22
 -1 12 7 2.08 1.61
 -1 12 6 539.58 88.28
 1 12 -6 592.66 88.54
 -1 12 6 497.97 88.27
 1 12 -6 551.3 88.53
 1 12 -5 436.33 67.46
 1 12 -5 485.28 67.53
 -1 12 5 416.29 67.25
 -1 12 5 369.84 67.21
 1 12 -4 1928.01 370.75
 1 12 -4 2884.82 370.99
 1 12 -3 1381.96 236.3
 1 12 -3 1438.15 236.3
 1 12 -2 2570.27 458.34
 -1 12 2 2835.11 458.3
 1 12 -2 2795.88 458.35
 -1 12 2 2692.64 458.58
 -1 12 1 1466.56 226.46
 1 12 -1 1427.36 226.09
 -1 12 1 1331.02 226.05
 1 12 -1 1278.06 226.05
 1 12 0 159.13 29.78
 -1 12 0 180.26 31.31
 1 12 0 170.17 29.67
 -1 12 0 199.67 29.75
 -1 12 -1 124.48 22.02
 1 12 1 98.03 17.99
 -1 12 -1 105.1 18.2
 1 12 1 130.43 18.39
 1 12 2 493.57 80.09
 -1 12 -2 484.36 82
 1 12 2 447.69 79.8
 -1 12 -2 526.92 79.95
 -1 12 -3 1784.8 403.15
 -1 12 -3 2528.79 402.34
 -1 12 -4 2848.94 694.54
 -1 12 -4 4456.7 693.8
 -1 12 -5 946.01 242.67
 1 12 5 1425.01 241.82
 -1 12 -5 1616.17 241.49
 1 12 5 1410.5 241.31
 1 12 6 389.26 64.08
 1 12 6 377.58 64.91
 -1 12 -6 214.4 67.81
 -1 12 -6 380.39 64.32
 1 12 7 308 52.28
 1 12 7 317.68 53.67
 -1 12 -7 144.02 56.57
 -1 12 -7 332.52 52.57
 1 12 8 6.22 3.23
 -1 12 -8 13.78 5.54
 1 12 8 2.71 15.16
 -1 12 -8 -11.96 23.11
 1 12 9 283.93 47.25
 -1 12 -9 302.32 47.65
 -1 12 -9 112.27 53.97
 1 12 9 178.66 51.16
 1 12 10 612.13 97.05
 -1 12 -10 620.59 97.36
 -1 12 -10 233.82 101.51
 1 12 10 219.09 99.36
 1 12 11 929.38 143.84
 -1 12 -11 806.22 144.06
 1 12 12 816.83 134.61
 -1 12 -12 820.38 134.87
 1 12 13 526.55 88.6
 -1 12 -13 551 88.91
 -1 12 -13 272.85 94.77
 1 12 14 149.42 26.9
 -1 12 -14 177.55 27.56
 1 12 15 3.27 5.39
 -1 12 -15 6.48 33.23
 1 12 16 23.03 7.44
 -1 12 -16 34.18 9.01
 -1 12 -16 -12.33 35.8
 1 12 16 18.36 26.66
 1 12 17 84.44 14.68
 -1 12 -17 73.36 15.41
 -1 12 -17 12.92 38.75
 1 12 17 43.06 30.52
 1 12 18 72.71 15.71
 -1 12 -18 102.81 16.55
 1 12 18 77.94 31.95
 1 12 19 100.98 20.94
 -1 12 -19 134.17 21.87
 -1 12 -19 130.8 46.35
 1 12 19 128.42 32.87
 1 12 20 92.46 17.93
 -1 12 -20 79.16 47.36
 1 12 20 125.77 28.05
 -1 12 -20 88.77 18.91
 1 12 21 13.99 22.4
 -1 12 -21 -26.78 48.03
 -1 12 -21 23 11.6
 1 12 21 28.61 9.95
 1 12 22 -3.64 9.52
 -1 12 -23 12.53 50.18
 -1 12 -23 6.34 11.68
 -1 12 -24 -12.93 50.23
 -1 12 -24 12.64 12.33
 -1 12 -25 30.48 52.52
 -1 12 -25 20.47 13.71
 -1 12 -26 32.76 15.36
 1 13 -26 36.34 45.38
 1 13 -24 7.66 42.52
 1 13 -23 19.12 42.51
 -1 13 22 6.37 7.39
 -1 13 21 2.85 6.55
 -1 13 21 -1.52 7.86
 -1 13 20 9.11 5.77
 -1 13 20 -6.35 7.08
 -1 13 19 2.61 5.16
 -1 13 19 -6.2 6.28
 -1 13 18 -0.39 5.89
 -1 13 18 -8.19 4.94
 1 13 -18 16.44 29.34
 -1 13 17 1.22 5.4
 -1 13 17 5.9 4.72
 1 13 -17 17.86 29.1
 -1 13 16 6.31 5.44
 -1 13 16 17.93 4.91
 1 13 -16 1.06 26.62
 -1 13 15 6.02 4.58
 -1 13 15 4.88 4.04
 1 13 -15 24.02 25.95
 -1 13 14 10.82 5.5
 -1 13 14 26.67 5.07
 -1 13 13 64.17 10.22
 -1 13 13 42.98 10.63
 -1 13 12 51.76 9.69
 1 13 -12 58.56 19.97
 -1 13 12 49.62 9.26
 -1 13 11 6.8 3.16
 -1 13 11 11.17 3.87
 1 13 -11 9.46 13.44
 -1 13 10 19.11 5
 -1 13 10 27.22 4.73
 -1 13 9 1.36 2.7
 1 13 -9 6.04 7.75
 -1 13 9 2.46 2.18
 1 13 -8 99.93 14.82
 -1 13 8 80.59 13.45
 -1 13 8 75.17 13.34
 1 13 -7 8.98 4.77
 -1 13 7 7.26 1.96
 -1 13 6 89.28 16.74
 1 13 -6 127.94 17.34
 -1 13 6 104.85 16.75
 1 13 -6 104.65 17.32
 1 13 -5 47.78 9.49
 -1 13 5 43.53 8.95
 -1 13 5 55.82 8.84
 1 13 -5 63.11 9.66
 1 13 -4 31.62 6.15
 -1 13 4 18.7 5.26
 -1 13 4 25.93 4.13
 1 13 -3 316.9 58.92
 1 13 -3 388.11 58.95
 1 13 -2 30.94 5.33
 1 13 -2 24.57 5.24
 -1 13 1 0.21 2.38
 -1 13 1 5.12 7.64
 1 13 -1 -0.38 2.26
 1 13 -1 1.55 2.44
 -1 13 0 -0.34 2.55
 -1 13 0 6.04 9.96
 1 13 0 1.9 2.05
 1 13 0 4.47 2.88
 -1 13 -1 33.54 14.58
 -1 13 -1 34.51 6.04
 1 13 1 30.62 6.43
 1 13 1 28.27 5.54
 1 13 2 31.43 5.24
 -1 13 -2 23.1 5.8
 -1 13 -2 24.37 16.12
 1 13 2 24.72 6.73
 -1 13 -3 46.01 17.03
 -1 13 -3 23.45 5.18
 -1 13 -4 31.85 20.82
 -1 13 -4 71.63 12.34
 -1 13 -5 36.86 22.8
 1 13 5 70.05 12.4
 1 13 5 71.14 15.25
 -1 13 -5 82.19 12.96
 1 13 6 15.37 3.32
 -1 13 -6 4.72 4.79
 1 13 6 24.12 9.37
 -1 13 -6 30.28 22.16
 1 13 7 45.82 8.67
 -1 13 -7 59.35 9.84
 1 13 7 55.5 13.53
 -1 13 -7 34.17 22.16
 1 13 8 0.17 2.77
 -1 13 -8 4.84 5.58
 1 13 8 -16.67 14.52
 -1 13 -8 -6.86 22.35
 1 13 9 3.59 3.55
 -1 13 -9 11.01 6.05
 1 13 9 8.54 19.1
 -1 13 -9 18.9 26.44
 1 13 10 8.6 4.22
 -1 13 -10 10.64 6.94
 -1 13 -10 20.08 29.55
 1 13 10 30.43 21.63
 1 13 11 1.81 21.54
 -1 13 -11 3.88 7.08
 1 13 11 4.21 4.51
 -1 13 -12 -8.12 7.76
 1 13 12 1.72 4.85
 1 13 13 44.94 23.96
 -1 13 -13 38.29 32.12
 -1 13 -13 10.52 7.68
 1 13 13 16.58 5.62
 -1 13 -14 25.55 30.59
 -1 13 -14 6 7.05
 1 13 14 4.2 4.87
 -1 13 -15 7.75 33.07
 -1 13 -15 -19.15 7.52
 1 13 15 1.59 5.1
 1 13 16 -4.52 26.05
 -1 13 -16 5.26 7.39
 1 13 16 0.97 5.56
 1 13 17 1.93 27.89
 -1 13 -17 8.66 37.27
 -1 13 -17 -0.3 7.81
 1 13 17 0.21 6.11
 1 13 18 32.77 28.68
 -1 13 -18 40.86 39.22
 -1 13 -18 -8.35 8.09
 1 13 18 -1.11 6.27
 -1 13 -19 29.83 40.21
 1 13 19 -5.13 23.67
 -1 13 -19 3.92 8.99
 1 13 19 11.32 7.13
 1 13 20 17.31 21.81
 -1 13 -20 -4.88 44.09
 1 13 20 2.57 7.6
 -1 13 -20 1.49 10.18
 1 13 21 6.48 21.68
 -1 13 -21 38.76 48.39
 1 13 21 -3.29 8.49
 -1 13 -21 1.53 11
 1 13 22 4.61 9.38
 1 13 22 -12.5 20.46
 -1 13 -23 -14.39 51.42
 -1 13 -23 4.3 11.97
 -1 13 -24 11.14 52.12
 -1 13 -24 9.16 12.64
 -1 13 -25 6.75 13.39
 -1 13 -26 7.85 13.79
 1 14 -24 41.53 43.85
 1 14 -23 20.7 40.96
 -1 14 21 -10.17 6.66
 1 14 -21 21.78 37.99
 -1 14 21 0.25 8.12
 -1 14 20 5.3 7.77
 -1 14 20 27.54 6.79
 -1 14 19 43.86 12.64
 -1 14 19 78.39 12.17
 -1 14 18 90.56 13.68
 -1 14 18 57.07 13.98
 -1 14 17 266.78 38.98
 -1 14 17 197.18 39.02
 -1 14 16 260.07 39.64
 -1 14 16 213.16 39.69
 -1 14 15 85.02 13.31
 1 14 -15 81.18 28.72
 -1 14 15 62.54 13.42
 -1 14 14 21.1 5.39
 -1 14 14 28.41 5.95
 -1 14 13 86.29 13.81
 -1 14 13 70.56 14.1
 1 14 -12 211.48 44.52
 -1 14 12 239.85 40.08
 -1 14 12 236.62 40.24
 -1 14 11 220.88 35.8
 -1 14 11 197.52 35.88
 1 14 -11 255.06 39.1
 1 14 -10 423.51 103.93
 -1 14 10 608.47 102.94
 -1 14 10 638.56 102.91
 1 14 -9 461.32 78.32
 -1 14 9 456.65 77.48
 -1 14 9 466.15 77.46
 1 14 -8 252.28 38.21
 -1 14 8 212.21 37.37
 -1 14 8 233.63 37.43
 1 14 -7 117.29 20.72
 -1 14 7 118.46 19.93
 1 14 -6 256.2 34.28
 -1 14 6 222.4 33.81
 1 14 -6 234.03 34.25
 -1 14 6 171.57 33.8
 -1 14 5 1085.9 178.9
 -1 14 5 1033.82 178.86
 1 14 -5 1156.31 179.11
 1 14 -5 1092.85 179.08
 -1 14 4 799.78 146.34
 -1 14 4 822.19 146.47
 1 14 -4 998.13 146.53
 1 14 -4 1200.01 146.7
 1 14 -3 1320.62 231.34
 -1 14 3 1176.51 231.5
 1 14 -3 1644.15 231.42
 -1 14 3 1368.6 231.26
 1 14 -2 816.94 143.33
 1 14 -2 892.79 143.34
 1 14 -1 1216.74 209.31
 1 14 -1 1278.18 209.29
 -1 14 0 306.99 49.95
 1 14 0 278.25 48.36
 -1 14 0 297.69 48.36
 1 14 0 284.79 48.28
 -1 14 -1 8.42 3.14
 1 14 1 7.32 2.25
 -1 14 -1 17.67 13.49
 1 14 1 3.77 3.7
 -1 14 -2 520.67 119.1
 -1 14 -2 725.13 117.65
 -1 14 -3 2146.39 343.29
 -1 14 -3 1535.95 344.24
 -1 14 -4 2556.77 394.32
 -1 14 -4 1543.72 395.23
 1 14 4 2316.68 394.16
 1 14 4 2487.51 394.64
 1 14 5 434.97 86.39
 -1 14 -5 619.39 85.98
 1 14 5 500.14 85.7
 1 14 6 542.01 88.65
 -1 14 -6 578.88 88.09
 1 14 6 515.03 87.8
 1 14 7 63.04 16.15
 1 14 7 75.31 12.77
 -1 14 -7 31.09 24.7
 -1 14 -7 75.59 13.7
 1 14 8 12.07 3.7
 -1 14 -8 13.79 23.96
 1 14 8 25.83 14.58
 -1 14 -8 21.61 6.46
 -1 14 -9 224.84 35.18
 1 14 9 121.01 39.84
 1 14 9 206.65 34.56
 -1 14 -10 171.64 84.37
 1 14 10 246.37 82.06
 -1 14 -10 520 79.43
 1 14 10 480.51 79.01
 -1 14 -11 235.77 123.46
 1 14 11 245.78 121.09
 -1 14 -11 755.82 119.26
 1 14 11 761.63 118.94
 -1 14 -12 498.55 87.68
 1 14 12 549.34 87.32
 -1 14 -13 235.53 38.05
 1 14 13 217.96 37.48
 -1 14 -14 53.29 32.47
 -1 14 -14 67.55 12.19
 1 14 14 52.25 10.85
 -1 14 -15 -7.84 34.3
 -1 14 -15 2.59 7.46
 1 14 15 4.79 5.14
 1 14 16 -3.55 25.97
 -1 14 -16 1.38 37.53
 -1 14 -16 26.39 8.59
 1 14 16 22.3 6.78
 1 14 17 -6.64 30.89
 -1 14 -17 31.96 40.84
 -1 14 -17 104.74 16.82
 1 14 17 81.21 15.81
 1 14 18 37.32 31.73
 -1 14 -18 57.83 42.28
 -1 14 -18 80.49 16.47
 1 14 18 86.41 15.47
 1 14 19 39.64 27.21
 -1 14 -19 7.92 44.24
 -1 14 -19 92.34 16.21
 1 14 19 71.52 14.73
 1 14 20 86.12 25.34
 -1 14 -20 24.6 46.84
 1 14 20 70.99 13.92
 -1 14 -20 57.46 15.57
 1 14 21 23.93 22.35
 1 14 21 19.33 9.27
 -1 14 -21 23.41 12.09
 -1 14 -21 -6.78 49.8
 1 14 22 3.43 9.25
 -1 14 -24 -1.86 52.32
 -1 14 -24 21.63 13.23
 -1 14 -25 28.54 14.37
 -1 14 -26 20.67 14.19
 1 15 -24 50.97 43.83
 -1 15 21 18.1 6.98
 -1 15 21 0.24 7.85
 1 15 -21 -4.11 37.54
 -1 15 20 21.5 7.98
 -1 15 20 21.15 7.07
 -1 15 19 14.74 7.85
 -1 15 19 37.62 7.19
 -1 15 18 -2.61 4.81
 -1 15 18 3.62 5.84
 1 15 -18 17.98 30.73
 -1 15 17 0.58 4.45
 -1 15 17 -6.64 5.42
 -1 15 16 48.32 8.56
 -1 15 16 36.47 8.96
 -1 15 15 48.01 7.83
 1 15 -15 24.69 27.05
 -1 15 15 30.61 8.14
 -1 15 14 93.59 14.64
 -1 15 14 72.91 14.81
 -1 15 13 109.87 17.37
 -1 15 13 91.86 17.58
 1 15 -12 214.81 49.76
 -1 15 12 261.78 45.59
 -1 15 12 278.41 45.48
 1 15 -11 41.25 18.12
 -1 15 11 55.9 10.05
 -1 15 11 60.2 10.38
 -1 15 10 7.15 3.12
 -1 15 10 5.28 2.58
 -1 15 9 7.61 2.25
 1 15 -9 1.62 9.12
 -1 15 9 4.16 2.58
 1 15 -8 238.88 35.12
 -1 15 8 201.06 34.11
 -1 15 8 201.89 34.16
 -1 15 7 256.63 43.53
 1 15 -7 288.45 44.14
 -1 15 6 212.39 35.91
 -1 15 6 217.01 35.91
 1 15 -6 202.09 36.32
 1 15 -5 495.69 73.06
 -1 15 5 436.73 72.83
 1 15 -5 484.94 73.07
 -1 15 5 409.86 72.77
 -1 15 4 19.14 8.05
 1 15 -4 19.26 4.37
 -1 15 4 13.09 3.27
 1 15 -4 20.74 4.92
 1 15 -3 21.06 3.85
 1 15 -3 30.19 4.97
 -1 15 3 18.33 7.32
 -1 15 3 8.31 3.24
 1 15 -2 25.2 4.91
 1 15 -2 23.76 4.92
 1 15 -1 484.38 83.83
 1 15 -1 517.91 83.87
 1 15 0 269.08 47.83
 -1 15 0 297.12 49.71
 -1 15 0 277.82 47.9
 1 15 0 313.28 47.91
 1 15 1 425.95 81.19
 1 15 1 557.65 81.35
 -1 15 -1 446.59 83.12
 -1 15 -1 538.71 81.31
 -1 15 -2 306.76 104.47
 -1 15 -2 656.21 103.03
 -1 15 -3 390.87 96.16
 -1 15 -3 580.12 94.15
 1 15 4 439.93 56.07
 -1 15 -4 368.92 54.85
 -1 15 -4 217.99 58.37
 1 15 4 304.6 54.57
 -1 15 -5 11.95 4.48
 -1 15 -5 16.37 19.73
 1 15 5 8.92 2.62
 1 15 5 -7.1 9.36
 -1 15 -6 45.2 26.24
 1 15 6 89.47 15.5
 -1 15 -6 97.07 16.21
 1 15 6 99.36 18.34
 1 15 7 318.65 53.6
 1 15 7 324.18 54.82
 -1 15 -7 342.91 54.04
 1 15 8 131.76 29.72
 -1 15 -8 175.64 26.9
 1 15 8 153 26.17
 1 15 9 246.04 52.48
 1 15 9 288.96 48.64
 -1 15 -9 311.8 49.16
 1 15 10 95.38 16.18
 -1 15 -10 57.24 34.38
 -1 15 -10 97.36 17.24
 1 15 11 54.29 23.5
 1 15 11 33.44 7.43
 -1 15 -11 38.49 9.77
 -1 15 -12 -25.85 31.71
 1 15 12 -15.9 23.34
 1 15 12 29.48 6.97
 -1 15 -12 17.12 8.55
 -1 15 -13 10.38 30.74
 -1 15 -13 4.76 6.93
 1 15 13 9.97 4.63
 -1 15 -14 116.71 19.65
 1 15 14 105.93 18.86
 -1 15 -15 60.37 13.23
 1 15 15 65.44 11.91
 -1 15 -16 24.8 36.02
 1 15 16 -14.83 26.75
 -1 15 -16 45.65 10.07
 1 15 16 32.72 8.24
 1 15 17 43.82 26.92
 -1 15 -17 23.27 35.59
 -1 15 -17 8.1 8.16
 1 15 17 14.32 6.16
 1 15 18 -4.83 26.99
 -1 15 -18 -10.7 38.87
 -1 15 -18 19.17 8.7
 1 15 18 5.51 6.3
 1 15 19 -12.69 22.8
 -1 15 -19 -17.57 41.1
 -1 15 -19 1.81 9.71
 1 15 19 15.73 6.94
 1 15 20 -3.55 20.84
 1 15 20 1.71 7.54
 -1 15 -20 13.43 10.61
 1 15 21 -8.33 21.35
 -1 15 -21 12.07 11.48
 1 15 21 13.29 8.56
 -1 15 -21 -11.95 48.91
 -1 15 -22 38.78 50.16
 -1 15 -22 16.48 12.32
 -1 15 -24 41.2 52.46
 -1 15 -24 10.71 13.34
 -1 15 -25 3.86 13.13
 -1 15 -26 1.49 13.92
 1 16 -25 57.93 45.61
 1 16 -24 -32.59 42.93
 -1 16 20 15.11 7.66
 -1 16 20 25.62 6.84
 -1 16 19 17.46 7.53
 -1 16 19 24.04 6.31
 -1 16 18 56.51 10.68
 1 16 -18 29.06 31.61
 -1 16 18 56.07 11.31
 -1 16 17 129.64 18.9
 1 16 -17 39.26 34.49
 -1 16 17 82.3 19.13
 -1 16 16 41.68 8.22
 -1 16 16 43.59 8.81
 -1 16 15 13.45 4.75
 1 16 -15 26.08 26.41
 -1 16 15 27.46 5.59
 -1 16 14 0.85 3.15
 1 16 -14 -14.82 24.66
 -1 16 14 2.02 3.94
 -1 16 13 6.81 3.26
 1 16 -13 10.15 23.23
 -1 16 13 4.92 3.95
 -1 16 12 218.1 34.94
 -1 16 12 192.95 35.04
 1 16 -12 185.73 40.11
 -1 16 11 78.73 13.21
 1 16 -11 46.2 20.16
 -1 16 11 75.18 13.41
 -1 16 10 262.5 43.69
 -1 16 10 262.33 43.75
 1 16 -10 186.29 45.92
 -1 16 9 299.18 50.46
 -1 16 9 302.73 50.49
 1 16 -9 300.12 51.92
 1 16 -8 164.88 26
 -1 16 8 151.18 24.66
 -1 16 8 142.2 24.61
 1 16 -7 7.69 5.76
 1 16 -6 27.68 6.74
 -1 16 5 170.49 25.89
 1 16 -5 175.69 26.19
 1 16 -5 172.08 26.17
 -1 16 5 136.68 25.76
 -1 16 4 482.18 81.8
 -1 16 4 490.47 81.3
 1 16 -4 429.28 81.47
 1 16 -4 541.22 81.57
 -1 16 3 1502.71 273.58
 -1 16 3 1562.18 273.29
 1 16 -3 1514.66 273.37
 -1 16 2 502.49 100.27
 1 16 -2 615.17 99.88
 1 16 -2 577.12 99.85
 -1 16 2 618.41 99.82
 1 16 -1 1430.16 256.64
 1 16 -1 1655.22 256.67
 1 16 0 766.28 116.99
 1 16 0 620.81 117.01
 -1 16 -1 77.62 13.34
 -1 16 -1 55.22 20.01
 -1 16 -2 22.6 5.13
 -1 16 -2 16.67 16.88
 -1 16 -3 281.88 71.3
 -1 16 -3 486.53 68.66
 1 16 3 384.33 68.77
 1 16 3 390.24 68.43
 -1 16 -4 351.87 110.79
 -1 16 -4 748 109.01
 1 16 4 1003.72 110.15
 1 16 4 603.57 108.77
 1 16 5 532.4 102.45
 1 16 5 600.12 101.78
 -1 16 -5 726.14 102.09
 -1 16 -6 578.19 85.02
 1 16 6 498.95 85.54
 1 16 6 497.03 84.66
 -1 16 -7 34.65 23.15
 1 16 7 43.86 10.94
 1 16 7 20.5 4.7
 -1 16 -7 28.62 6.8
 1 16 8 57.76 10.38
 1 16 8 58.64 16.9
 -1 16 -8 35.18 27.59
 -1 16 -8 63.71 11.76
 1 16 9 143.5 33.43
 -1 16 -9 169.02 27.86
 1 16 9 160.65 27.1
 -1 16 -10 211.67 36.15
 1 16 10 219.02 35.49
 -1 16 -10 51.31 46.9
 1 16 10 91.84 41.47
 -1 16 -11 152.48 26.53
 1 16 11 153.59 25.68
 -1 16 -12 149.78 26.77
 1 16 12 156.01 25.94
 1 16 13 40.86 45.8
 -1 16 -13 54.97 49.87
 -1 16 -13 246.56 41.4
 1 16 13 260.39 40.82
 -1 16 -14 27.07 8.7
 1 16 14 26.23 6.38
 1 16 14 35.53 23.44
 -1 16 -14 -11 30.99
 1 16 15 7.23 5.13
 -1 16 -15 15.51 7.62
 1 16 16 15.38 5.87
 -1 16 -16 11.1 7.75
 1 16 16 6.85 26.21
 1 16 17 61.26 10.68
 -1 16 -17 37.44 11.92
 1 16 17 53.09 28.07
 -1 16 -17 14.68 37.69
 1 16 18 45.45 9.83
 -1 16 -18 45.1 11.77
 1 16 18 40.81 28.7
 -1 16 -18 13.83 40.01
 1 16 19 52.54 10.69
 -1 16 -19 35.89 12.68
 1 16 19 73.37 24.8
 1 16 20 14.88 7.89
 1 16 20 19.84 21.21
 -1 16 -20 36.64 46.59
 -1 16 -20 13.48 10.78
 1 16 21 7.45 8.27
 1 16 21 -22.79 21.3
 -1 16 -21 13.44 11.43
 -1 16 -21 36.09 50.23
 -1 16 -22 2.93 11.95
 -1 16 -22 15.96 50.79
 -1 16 -25 6.78 13.73
 -1 17 20 59.4 10.33
 -1 17 20 37.5 10.91
 -1 17 19 47.86 8.42
 -1 17 19 26.59 9.04
 -1 17 18 27.95 6.82
 -1 17 18 16.92 5.9
 -1 17 17 -1.13 5.32
 -1 17 17 7.01 4.33
 1 17 -17 25.69 30.38
 -1 17 16 31.24 7.22
 -1 17 16 29.92 6.42
 1 17 -16 12.24 28.06
 -1 17 15 117.86 25.14
 -1 17 15 171.61 25.06
 1 17 -15 107.87 37.03
 -1 17 14 221.03 37.39
 -1 17 14 223.85 37.28
 1 17 -14 108.31 45.77
 -1 17 13 216.7 35.22
 1 17 -13 153.06 43.09
 -1 17 13 199.84 35.32
 1 17 -12 347.09 68.4
 -1 17 12 375.74 64.55
 -1 17 12 392.31 64.5
 1 17 -11 252.86 42.18
 -1 17 11 220.86 38.17
 -1 17 11 229.48 38.11
 -1 17 10 3.62 2.91
 -1 17 10 1.92 2.21
 1 17 -9 88.97 15.57
 -1 17 9 63.27 10.65
 -1 17 9 60.15 10.55
 1 17 -8 626.12 105.64
 1 17 -7 1020.81 171.46
 1 17 -6 1150.49 193.07
 -1 17 5 359.64 58.13
 1 17 -5 367.65 58.33
 -1 17 5 338.46 58.02
 1 17 -5 330.77 58.33
 -1 17 4 -3.11 6.66
 -1 17 4 5.51 2.24
 1 17 -4 2.17 3.48
 1 17 -4 3.66 4.05
 1 17 -3 2.79 3.17
 -1 17 3 1.91 2.43
 1 17 -3 1.32 4.35
 -1 17 3 2.43 7.52
 1 17 -2 4.26 2.8
 -1 17 2 2.38 2.54
 1 17 -2 2.49 3.3
 -1 17 1 690.84 103.46
 1 17 -1 666.25 103.48
 1 17 -1 516.05 103.43
 1 17 2 528.92 96.47
 -1 17 -2 421.81 98.47
 1 17 2 588.15 96.67
 -1 17 -2 703.48 96.67
 -1 17 -3 102.64 14.48
 -1 17 -3 43.01 23.9
 1 17 3 73 14.85
 1 17 3 77.51 13.91
 -1 17 -4 19.05 4.93
 1 17 4 7.72 8.78
 1 17 4 11.08 3.06
 -1 17 -5 60.87 9.85
 1 17 5 47.45 8.68
 1 17 5 47.76 12.52
 1 17 6 135.36 28.53
 -1 17 -6 184.61 27.31
 1 17 6 156.14 26.66
 -1 17 -7 529.43 80.83
 1 17 7 474.84 80.43
 1 17 7 511.13 81.38
 -1 17 -8 410.19 65.23
 1 17 8 406.58 66.4
 1 17 8 384.2 64.77
 -1 17 -9 592.37 96.89
 1 17 9 597.57 98.98
 1 17 9 582.07 96.5
 1 17 10 555.39 88.11
 -1 17 -10 195.73 93.42
 1 17 10 329.54 91.29
 -1 17 -10 510.27 88.5
 1 17 11 83.18 14.18
 -1 17 -11 24.29 35.49
 1 17 11 30.33 25.7
 -1 17 -11 80.93 15.74
 1 17 12 23.16 5.62
 -1 17 -12 19.69 8.08
 -1 17 -13 76.38 16.14
 -1 17 -13 27.85 32.91
 1 17 13 44.65 25.47
 1 17 13 91.62 15.01
 -1 17 -14 174.62 27.63
 1 17 14 158.63 26.82
 -1 17 -15 156.73 29.7
 1 17 15 179.11 28.99
 -1 17 -16 123.93 22.43
 -1 17 -16 56.84 42.55
 1 17 16 39.44 32.88
 1 17 16 128.54 21.51
 -1 17 -17 31.84 9.44
 1 17 17 27.45 7.56
 -1 17 -18 12.78 9.85
 -1 17 -18 -18.6 39.84
 1 17 18 -11.76 26.23
 1 17 18 20 6.68
 -1 17 -19 5.56 9.57
 -1 17 -19 33.8 43.77
 1 17 19 0.74 21.36
 1 17 19 3.45 6.58
 -1 17 -20 10.99 11.01
 1 17 20 33.64 20.52
 -1 17 -20 -13.42 46.46
 1 17 20 1.63 7.5
 -1 17 -21 16.83 11.59
 -1 17 -21 -20.76 50.96
 -1 17 -22 39.6 14.42
 -1 17 -22 114.16 53.34
 -1 17 -23 20.64 13.44
 -1 17 -23 71.65 52.94
 -1 17 -25 12.11 13.77
 -1 18 20 -0.2 6.7
 -1 18 20 1.73 5.36
 -1 18 19 -7.28 5.8
 -1 18 19 3.75 4.76
 -1 18 18 0.33 5.52
 -1 18 18 16.36 4.77
 1 18 -17 23.62 29.32
 -1 18 17 3.45 5.19
 -1 18 17 6.59 3.95
 1 18 -16 9.01 29.45
 -1 18 16 2.73 4.73
 -1 18 16 1.4 3.55
 1 18 -15 32.17 26.93
 -1 18 15 7.6 4.65
 -1 18 15 8.36 3.5
 1 18 -14 -21.39 25.24
 -1 18 14 -1.99 3.9
 -1 18 14 1.07 2.93
 1 18 -13 5.47 22.91
 -1 18 13 -1.4 3.62
 -1 18 13 4.52 2.7
 -1 18 12 47.09 8.66
 -1 18 12 51.26 8.97
 1 18 -12 48.04 21.14
 1 18 -11 51.79 20.48
 -1 18 11 68.18 10.76
 -1 18 11 56.28 10.59
 -1 18 10 14.48 3.16
 -1 18 10 9.52 2.72
 1 18 -10 23.49 14.34
 1 18 -9 35 12.8
 1 18 -8 27.63 9.51
 1 18 -7 0.73 6.2
[truncated: 1,450,718 more chars]
