# Supplementary material for: Rapid extraction of trace benzene by a crown-ether-based metal-organic framework
Source: Natl Sci Rev. 2024 Oct 3;11(12):nwae342. doi: 10.1093/nsr/nwae342 (PMC11562822; doi:10.1093/nsr/nwae342)
Supplement: nwae342_Supplemental_Files [file nwae342_supplemental_files.zip › benzene@NKU-300_423K.cif]

data_benzene@NKU-300_423K
_audit_creation_date               2023-12-17
_audit_creation_method
;
Olex2 1.5
(compiled 2023.08.24 svn.re1ec1418 for OlexSys, GUI svn.r6817)
;
_shelx_SHELXL_version_number       '2018/3'
_audit_contact_author_address      ?
_audit_contact_author_email        ?
_audit_contact_author_name         ''
_audit_contact_author_phone        ?
_publ_contact_author_id_orcid      ?
_publ_section_references
;
Dolomanov, O.V., Bourhis, L.J., Gildea, R.J, Howard, J.A.K. & Puschmann, H.
 (2009), J. Appl. Cryst. 42, 339-341.

Sheldrick, G.M. (2015). Acta Cryst. C71, 3-8.
;
_chemical_name_common              ?
_chemical_name_systematic          ?
_chemical_formula_moiety           'C30 H27 Eu O12'
_chemical_formula_sum              'C30 H27 Eu O12'
_chemical_formula_weight           731.47
_chemical_melting_point            ?
loop_
  _atom_type_symbol
  _atom_type_description
  _atom_type_scat_dispersion_real
  _atom_type_scat_dispersion_imag
  _atom_type_scat_source
 'C' 'C' -0.0004 0.0007 'International Tables Vol C Tables 4.2.6.8 and 6.1.1.4'
 'H' 'H' 0.0000 0.0000 'International Tables Vol C Tables 4.2.6.8 and 6.1.1.4'
 'Eu' 'Eu' -0.9841 1.9032
 'International Tables Vol C Tables 4.2.6.8 and 6.1.1.4'
 'O' 'O' 0.0006 0.0026 'International Tables Vol C Tables 4.2.6.8 and 6.1.1.4'

_shelx_space_group_comment
;
The symmetry employed for this shelxl refinement is uniquely defined
by the following loop, which should always be used as a source of
symmetry information in preference to the above space-group names.
They are only intended as comments.
;
_space_group_crystal_system        'monoclinic'
_space_group_IT_number             11
_space_group_name_H-M_alt          'P 1 21/m 1'
_space_group_name_Hall             '-P 2yb'
loop_
  _space_group_symop_operation_xyz
 'x, y, z'
 '-x, y+1/2, -z'
 '-x, -y, -z'
 'x, -y-1/2, z'

_cell_length_a                     4.923
_cell_length_b                     37.7958(5)
_cell_length_c                     17.1877(2)
_cell_angle_alpha                  90
_cell_angle_beta                   96.0980(10)
_cell_angle_gamma                  90
_cell_volume                       3180.00(6)
_cell_formula_units_Z              4
_cell_measurement_reflns_used      7404
_cell_measurement_temperature      423(2)
_cell_measurement_theta_max        18.392
_cell_measurement_theta_min        0.737
_shelx_estimated_absorpt_T_max     ?
_shelx_estimated_absorpt_T_min     ?
_exptl_absorpt_coefficient_mu      0.736
_exptl_absorpt_correction_T_max    ?
_exptl_absorpt_correction_T_min    ?
_exptl_absorpt_correction_type     ?
_exptl_absorpt_process_details     ?
_exptl_absorpt_special_details     ?
_exptl_crystal_colour              ?
_exptl_crystal_density_diffrn      1.528
_exptl_crystal_density_meas        ?
_exptl_crystal_density_method      ?
_exptl_crystal_description         needle
_exptl_crystal_F_000               1464
_exptl_crystal_size_max            ?
_exptl_crystal_size_mid            ?
_exptl_crystal_size_min            ?
_exptl_transmission_factor_max     ?
_exptl_transmission_factor_min     ?
_diffrn_reflns_av_R_equivalents    0.0954
_diffrn_reflns_av_unetI/netI       0.0616
_diffrn_reflns_Laue_measured_fraction_full  0.997
_diffrn_reflns_Laue_measured_fraction_max  0.998
_diffrn_reflns_limit_h_max         6
_diffrn_reflns_limit_h_min         -6
_diffrn_reflns_limit_k_max         49
_diffrn_reflns_limit_k_min         -49
_diffrn_reflns_limit_l_max         22
_diffrn_reflns_limit_l_min         -22
_diffrn_reflns_number              50017
_diffrn_reflns_point_group_measured_fraction_full  0.997
_diffrn_reflns_point_group_measured_fraction_max  0.998
_diffrn_reflns_theta_full          16.950
_diffrn_reflns_theta_max           18.392
_diffrn_reflns_theta_min           0.737
_diffrn_ambient_temperature        423(2)
_diffrn_detector_area_resol_mean   ?
_diffrn_measured_fraction_theta_full  0.997
_diffrn_measured_fraction_theta_max  0.998
_diffrn_measurement_device_type    'Beamline I19 of Diamond Light Source'
_diffrn_measurement_method         '\f and \w shutterless scans'
_diffrn_radiation_type             'synchrotron'
_diffrn_radiation_wavelength       0.4859
_diffrn_source                     ?
_reflns_Friedel_coverage           0.000
_reflns_Friedel_fraction_full      .
_reflns_Friedel_fraction_max       .
_reflns_number_gt                  4908
_reflns_number_total               7404
_reflns_special_details
;
 Reflections were merged by SHELXL according to the crystal
 class for the calculation of statistics and refinement.
 
 Structure factors included contributions from the .fab file.
 
 _reflns_Friedel_fraction is defined as the number of unique
 Friedel pairs measured divided by the number that would be
 possible theoretically, ignoring centric projections and
 systematic absences.
;
_reflns_threshold_expression       'I > 2\s(I)'
_computing_cell_refinement         ?
_computing_data_collection         ?
_computing_data_reduction          ?
_computing_molecular_graphics      'Olex2 1.5 (Dolomanov et al., 2009)'
_computing_publication_material    'Olex2 1.5 (Dolomanov et al., 2009)'
_computing_structure_refinement    'ShelXL (Sheldrick, 2015)'
_computing_structure_solution      'SHELXT 2018/2 (Sheldrick, 2018)'
_refine_diff_density_max           0.442
_refine_diff_density_min           -0.453
_refine_diff_density_rms           0.069
_refine_ls_extinction_coef         .
_refine_ls_extinction_method       none
_refine_ls_goodness_of_fit_ref     0.984
_refine_ls_hydrogen_treatment      constr
_refine_ls_matrix_type             full
_refine_ls_number_parameters       391
_refine_ls_number_reflns           7404
_refine_ls_number_restraints       0
_refine_ls_R_factor_all            0.0461
_refine_ls_R_factor_gt             0.0296
_refine_ls_restrained_S_all        0.984
_refine_ls_shift/su_max            0.004
_refine_ls_shift/su_mean           0.000
_refine_ls_structure_factor_coef   Fsqd
_refine_ls_weighting_details      
 'w=1/[\s^2^(Fo^2^)+(0.0070P)^2^] where P=(Fo^2^+2Fc^2^)/3'
_refine_ls_weighting_scheme        calc
_refine_ls_wR_factor_gt            0.0561
_refine_ls_wR_factor_ref           0.0574
_refine_special_details            ?
_olex2_refinement_description
;
1.a Secondary CH2 refined with riding coordinates:
 C00P(H00A,H00B), C00X(H00C,H00D), C00Z(H00E,H00G), C011(H01A,H01B), C012(H01C,
 H01D), C013(H01E,H01F), C015(H01G,H01H), C016(H01I,H01J), C017(H01K,H01L),
 C018(H01M,H01N)
1.b Aromatic/amide H refined with riding coordinates:
 C00F(H00F), C00K(H00K), C00M(H00M), C00S(H00S), C00T(H00T), C00V(H00V),
 C00W(H00W), C00Y(H00Y), C014(H014)
;
_atom_sites_solution_hydrogens     geom
_atom_sites_solution_primary       ?
_atom_sites_solution_secondary     ?
loop_
  _atom_site_label
  _atom_site_type_symbol
  _atom_site_fract_x
  _atom_site_fract_y
  _atom_site_fract_z
  _atom_site_U_iso_or_equiv
  _atom_site_adp_type
  _atom_site_occupancy
  _atom_site_site_symmetry_order
  _atom_site_calc_flag
  _atom_site_refinement_flags_posn
  _atom_site_refinement_flags_adp
  _atom_site_refinement_flags_occupancy
  _atom_site_disorder_assembly
  _atom_site_disorder_group
 Eu00 Eu 0.19614(4) 0.46082(2) 0.07071(2) 0.04242(5) Uani 1 1 d . . . . .
 O002 O 1.1219(4) 0.48747(6) 0.93980(12) 0.0475(6) Uani 1 1 d . . . . .
 O003 O 1.5088(5) 0.49383(6) 0.88607(14) 0.0559(6) Uani 1 1 d . . . . .
 O004 O 0.9404(5) 0.45488(7) 0.17679(13) 0.0615(7) Uani 1 1 d . . . . .
 O005 O -0.5125(6) 0.43004(7) -0.00362(16) 0.0698(8) Uani 1 1 d . . . . .
 O006 O -0.0846(6) 0.41409(7) 0.03112(17) 0.0693(8) Uani 1 1 d . . . . .
 O007 O 0.5121(6) 0.43399(7) 0.16208(16) 0.0696(8) Uani 1 1 d . . . . .
 O008 O 0.9871(7) 0.38322(8) 0.64663(16) 0.0845(9) Uani 1 1 d . . . . .
 O009 O 1.3497(7) 0.42984(8) 0.62485(16) 0.0860(10) Uani 1 1 d . . . . .
 O00A O 1.2497(7) 0.41485(9) 0.45881(18) 0.0925(10) Uani 1 1 d . . . . .
 C00B C 1.1672(6) 0.45908(10) 0.81795(18) 0.0501(7) Uani 1 1 d . . . . .
 C00C C 1.2714(7) 0.48188(9) 0.88434(19) 0.0467(8) Uani 1 1 d . . . . .
 O00D O -0.0481(7) 0.28851(7) -0.0800(2) 0.0917(10) Uani 1 1 d . . . . .
 C00E C -0.3194(8) 0.40835(9) -0.0019(2) 0.0544(9) Uani 1 1 d . . . . .
 C00F C 0.9520(8) 0.43637(9) 0.8242(2) 0.0565(9) Uani 1 1 d . . . . .
 H00F H 0.851068 0.438145 0.866772 0.068 Uiso 1 1 calc R . . . .
 O00G O -0.4327(7) 0.28721(8) -0.1925(2) 0.0979(10) Uani 1 1 d . . . . .
 O00H O 0.9334(8) 0.36281(9) 0.48374(19) 0.1098(12) Uani 1 1 d . . . . .
 C00I C 1.0237(8) 0.40839(10) 0.7037(2) 0.0621(10) Uani 1 1 d . . . . .
 C00J C 0.7464(8) 0.43636(10) 0.1987(2) 0.0566(9) Uani 1 1 d . . . . .
 C00K C 0.8841(8) 0.41069(10) 0.7671(2) 0.0632(10) Uani 1 1 d . . . . .
 H00K H 0.741646 0.395045 0.772669 0.076 Uiso 1 1 calc R . . . .
 C00L C -0.3675(8) 0.37488(9) -0.0464(2) 0.0554(9) Uani 1 1 d . . . . .
 C00M C 1.2992(7) 0.45789(11) 0.7499(2) 0.0602(9) Uani 1 1 d . . . . .
 H00M H 1.437771 0.473967 0.743103 0.072 Uiso 1 1 calc R . . . .
 C00N C 0.7992(8) 0.41624(11) 0.2725(2) 0.0648(10) Uani 1 1 d . . . . .
 C00O C 1.2270(8) 0.43347(11) 0.6936(2) 0.0616(10) Uani 1 1 d . . . . .
 C00P C 1.4979(10) 0.45905(13) 0.6004(2) 0.0864(13) Uani 1 1 d . . . . .
 H00A H 1.644940 0.465036 0.640289 0.104 Uiso 1 1 calc R . . . .
 H00B H 1.378607 0.479426 0.591902 0.104 Uiso 1 1 calc R . . . .
 C00Q C 1.0529(9) 0.40699(12) 0.3985(2) 0.0741(12) Uani 1 1 d . . . . .
 C00R C -0.2117(9) 0.31750(10) -0.0848(3) 0.0715(12) Uani 1 1 d . . . . .
 C00S C 1.0128(9) 0.42595(12) 0.3285(2) 0.0723(12) Uani 1 1 d . . . . .
 H00S H 1.126658 0.444777 0.319261 0.087 Uiso 1 1 calc R . . . .
 C00T C -0.1833(8) 0.34676(10) -0.0366(3) 0.0700(11) Uani 1 1 d . . . . .
 H00T H -0.039266 0.347758 0.002984 0.084 Uiso 1 1 calc R . . . .
 C00U C -0.4267(10) 0.31662(10) -0.1455(3) 0.0727(12) Uani 1 1 d . . . . .
 C00V C -0.5837(9) 0.37241(10) -0.1026(3) 0.0728(11) Uani 1 1 d . . . . .
 H00V H -0.714006 0.390322 -0.107014 0.087 Uiso 1 1 calc R . . . .
 C00W C -0.6143(10) 0.34353(11) -0.1537(3) 0.0817(13) Uani 1 1 d . . . . .
 H00W H -0.760096 0.342606 -0.192790 0.098 Uiso 1 1 calc R . . . .
 C00X C 1.4040(10) 0.44606(13) 0.4531(3) 0.0882(14) Uani 1 1 d . . . . .
 H00C H 1.283787 0.466457 0.449468 0.106 Uiso 1 1 calc R . . . .
 H00D H 1.497988 0.445254 0.406272 0.106 Uiso 1 1 calc R . . . .
 C00Y C 0.6258(10) 0.38809(12) 0.2867(3) 0.0846(13) Uani 1 1 d . . . . .
 H00Y H 0.480796 0.382117 0.249929 0.102 Uiso 1 1 calc R . . . .
 C00Z C 1.6126(10) 0.44933(13) 0.5256(3) 0.0878(14) Uani 1 1 d . . . . .
 H00E H 1.707863 0.426937 0.533373 0.105 Uiso 1 1 calc R . . . .
 H00G H 1.746543 0.467039 0.515072 0.105 Uiso 1 1 calc R . . . .
 C010 C 0.8829(11) 0.37883(12) 0.4119(3) 0.0818(13) Uani 1 1 d . . . . .
 C011 C 0.1342(10) 0.28432(12) -0.0096(4) 0.0985(16) Uani 1 1 d . . . . .
 H01A H 0.031022 0.282893 0.035338 0.118 Uiso 1 1 calc R . . . .
 H01B H 0.256997 0.304410 -0.002554 0.118 Uiso 1 1 calc R . . . .
 C012 C 0.2984(13) 0.250000 -0.0171(5) 0.096(2) Uani 1 2 d S T P . .
 H01C H 0.370102 0.249999 -0.067577 0.115 Uiso 1 2 calc RS T P . .
 H01D H 0.452929 0.250000 0.022899 0.115 Uiso 1 2 calc RS T P . .
 C013 C 0.8091(14) 0.32885(13) 0.5915(3) 0.117(2) Uani 1 1 d . . . . .
 H01E H 0.701354 0.308456 0.603402 0.141 Uiso 1 1 calc R . . . .
 H01F H 0.998750 0.321469 0.595010 0.141 Uiso 1 1 calc R . . . .
 C014 C 0.6721(12) 0.36911(13) 0.3564(3) 0.0987(16) Uani 1 1 d . . . . .
 H014 H 0.561429 0.349934 0.365534 0.118 Uiso 1 1 calc R . . . .
 C015 C 0.7805(12) 0.35687(13) 0.6521(3) 0.1040(18) Uani 1 1 d . . . . .
 H01G H 0.600909 0.367630 0.643430 0.125 Uiso 1 1 calc R . . . .
 H01H H 0.800493 0.346385 0.703881 0.125 Uiso 1 1 calc R . . . .
 C016 C 0.7213(15) 0.34035(16) 0.5088(3) 0.136(2) Uani 1 1 d . . . . .
 H01I H 0.694919 0.319860 0.474874 0.163 Uiso 1 1 calc R . . . .
 H01J H 0.550250 0.353236 0.506547 0.163 Uiso 1 1 calc R . . . .
 C017 C -0.6622(13) 0.28379(13) -0.2499(3) 0.1066(17) Uani 1 1 d . . . . .
 H01K H -0.670737 0.303818 -0.285398 0.128 Uiso 1 1 calc R . . . .
 H01L H -0.829614 0.283197 -0.224843 0.128 Uiso 1 1 calc R . . . .
 C018 C -0.632(2) 0.250000 -0.2945(5) 0.125(3) Uani 1 2 d S T P . .
 H01M H -0.452540 0.250000 -0.313256 0.150 Uiso 1 2 calc RS T P . .
 H01N H -0.766156 0.250000 -0.339981 0.150 Uiso 1 2 calc RS T P . .

loop_
  _atom_site_aniso_label
  _atom_site_aniso_U_11
  _atom_site_aniso_U_22
  _atom_site_aniso_U_33
  _atom_site_aniso_U_23
  _atom_site_aniso_U_13
  _atom_site_aniso_U_12
 Eu00 0.03676(8) 0.05088(9) 0.03896(8) 0.00284(10) 0.00099(6) -0.00085(10)
 O002 0.0459(14) 0.0589(13) 0.0383(12) 0.0008(10) 0.0074(11) 0.0039(11)
 O003 0.0435(14) 0.0653(15) 0.0583(16) -0.0034(12) 0.0023(12) -0.0050(12)
 O004 0.0514(14) 0.0842(18) 0.0495(14) 0.0111(13) 0.0087(11) -0.0011(13)
 O005 0.0725(19) 0.0699(17) 0.0677(18) -0.0015(13) 0.0095(15) 0.0202(14)
 O006 0.0529(17) 0.0665(16) 0.088(2) -0.0137(15) 0.0056(16) -0.0097(13)
 O007 0.0467(16) 0.092(2) 0.0675(18) 0.0210(15) -0.0033(14) 0.0030(14)
 O008 0.104(2) 0.086(2) 0.0640(19) -0.0167(16) 0.0115(17) -0.0318(18)
 O009 0.105(2) 0.101(2) 0.0565(17) -0.0182(16) 0.0278(18) -0.0289(18)
 O00A 0.098(3) 0.115(3) 0.060(2) 0.0157(18) -0.0117(18) -0.022(2)
 C00B 0.0458(18) 0.0622(19) 0.0422(17) 0.0015(18) 0.0038(14) -0.0034(19)
 C00C 0.042(2) 0.054(2) 0.0428(19) 0.0000(15) 0.0015(16) -0.0018(15)
 O00D 0.092(2) 0.0644(18) 0.113(3) -0.0063(18) -0.016(2) 0.0166(17)
 C00E 0.052(2) 0.050(2) 0.063(2) 0.0067(17) 0.014(2) -0.0013(18)
 C00F 0.054(2) 0.068(2) 0.047(2) -0.0046(17) 0.0053(18) -0.0070(18)
 O00G 0.112(3) 0.072(2) 0.101(3) -0.0171(18) -0.025(2) 0.0049(18)
 O00H 0.150(3) 0.111(3) 0.064(2) 0.0275(19) -0.011(2) -0.024(2)
 C00I 0.070(3) 0.072(2) 0.042(2) -0.0092(18) -0.0032(19) -0.009(2)
 C00J 0.047(2) 0.077(3) 0.047(2) 0.0074(18) 0.0078(19) 0.0076(19)
 C00K 0.060(3) 0.074(2) 0.054(2) 0.0017(19) -0.004(2) -0.016(2)
 C00L 0.049(2) 0.052(2) 0.066(2) -0.0006(18) 0.0073(19) 0.0003(17)
 C00M 0.057(2) 0.076(2) 0.0479(19) -0.005(2) 0.0045(17) -0.011(2)
 C00N 0.054(2) 0.090(3) 0.050(2) 0.013(2) 0.003(2) 0.003(2)
 C00O 0.066(3) 0.081(3) 0.038(2) -0.0061(18) 0.0076(19) -0.009(2)
 C00P 0.098(3) 0.106(3) 0.058(2) 0.000(3) 0.019(2) -0.021(3)
 C00Q 0.073(3) 0.102(3) 0.045(2) 0.001(2) -0.006(2) -0.002(2)
 C00R 0.064(3) 0.050(2) 0.097(4) -0.003(2) -0.006(3) 0.006(2)
 C00S 0.065(3) 0.098(3) 0.052(2) 0.016(2) 0.001(2) -0.004(2)
 C00T 0.059(3) 0.058(2) 0.091(3) -0.009(2) -0.001(2) -0.008(2)
 C00U 0.083(3) 0.049(2) 0.085(3) -0.006(2) 0.001(3) -0.006(2)
 C00V 0.065(3) 0.059(2) 0.091(3) 0.000(2) -0.008(2) 0.003(2)
 C00W 0.080(3) 0.071(3) 0.087(3) -0.001(3) -0.021(3) -0.006(2)
 C00X 0.095(4) 0.103(4) 0.067(3) 0.009(2) 0.006(3) -0.011(3)
 C00Y 0.096(4) 0.098(3) 0.058(3) 0.015(2) -0.002(3) -0.014(3)
 C00Z 0.091(4) 0.113(4) 0.059(3) 0.000(2) 0.009(3) -0.012(3)
 C010 0.102(4) 0.088(3) 0.053(3) 0.018(2) -0.002(2) -0.011(3)
 C011 0.083(4) 0.072(3) 0.135(5) 0.006(3) -0.015(3) 0.003(3)
 C012 0.073(5) 0.058(4) 0.155(7) 0.000 -0.002(5) 0.000
 C013 0.203(7) 0.081(3) 0.063(3) 0.004(2) -0.009(4) -0.031(4)
 C014 0.122(5) 0.109(4) 0.061(3) 0.017(3) -0.010(3) -0.031(3)
 C015 0.145(5) 0.091(3) 0.076(3) -0.004(3) 0.014(3) -0.037(3)
 C016 0.208(7) 0.108(4) 0.082(4) 0.020(3) -0.023(4) -0.075(5)
 C017 0.134(5) 0.085(3) 0.092(4) -0.011(3) -0.031(4) -0.004(3)
 C018 0.195(10) 0.074(5) 0.101(6) 0.000 -0.015(6) 0.000

_geom_special_details
;
 All esds (except the esd in the dihedral angle between two l.s. planes)
 are estimated using the full covariance matrix.  The cell esds are taken
 into account individually in the estimation of esds in distances, angles
 and torsion angles; correlations between esds in cell parameters are only
 used when they are defined by crystal symmetry.  An approximate (isotropic)
 treatment of cell esds is used for estimating esds involving l.s. planes.
;
loop_
  _geom_bond_atom_site_label_1
  _geom_bond_atom_site_label_2
  _geom_bond_distance
  _geom_bond_site_symmetry_2
  _geom_bond_publ_flag
 Eu00 Eu00 4.1724(4) 3_565 ?
 Eu00 O002 2.457(2) 1_454 ?
 Eu00 O002 2.499(2) 3_666 ?
 Eu00 O003 2.317(2) 3_766 ?
 Eu00 O004 2.334(2) 1_455 ?
 Eu00 O005 2.331(2) 1_655 ?
 Eu00 O006 2.301(3) . ?
 Eu00 O007 2.323(3) . ?
 O002 C00C 1.282(3) . ?
 O003 C00C 1.250(4) . ?
 O004 C00J 1.273(4) . ?
 O005 C00E 1.253(4) . ?
 O006 C00E 1.251(5) . ?
 O007 C00J 1.257(5) . ?
 O008 C00I 1.365(4) . ?
 O008 C015 1.434(5) . ?
 O009 C00O 1.389(4) . ?
 O009 C00P 1.412(5) . ?
 O00A C00Q 1.374(5) . ?
 O00A C00X 1.412(5) . ?
 C00B C00C 1.478(5) . ?
 C00B C00F 1.376(5) . ?
 C00B C00M 1.399(4) . ?
 O00D C00R 1.357(5) . ?
 O00D C011 1.437(6) . ?
 C00E C00L 1.484(5) . ?
 C00F H00F 0.9300 . ?
 C00F C00K 1.395(5) . ?
 O00G C00U 1.372(5) . ?
 O00G C017 1.425(6) . ?
 O00H C010 1.374(5) . ?
 O00H C016 1.446(6) . ?
 C00I C00K 1.351(5) . ?
 C00I C00O 1.402(5) . ?
 C00J C00N 1.479(5) . ?
 C00K H00K 0.9300 . ?
 C00L C00T 1.396(5) . ?
 C00L C00V 1.362(6) . ?
 C00M H00M 0.9300 . ?
 C00M C00O 1.357(5) . ?
 C00N C00S 1.396(6) . ?
 C00N C00Y 1.402(6) . ?
 C00P H00A 0.9700 . ?
 C00P H00B 0.9700 . ?
 C00P C00Z 1.504(5) . ?
 C00Q C00S 1.396(6) . ?
 C00Q C010 1.388(6) . ?
 C00R C00T 1.379(5) . ?
 C00R C00U 1.406(6) . ?
 C00S H00S 0.9300 . ?
 C00T H00T 0.9300 . ?
 C00U C00W 1.371(6) . ?
 C00V H00V 0.9300 . ?
 C00V C00W 1.400(6) . ?
 C00W H00W 0.9300 . ?
 C00X H00C 0.9700 . ?
 C00X H00D 0.9700 . ?
 C00X C00Z 1.533(6) . ?
 C00Y H00Y 0.9300 . ?
 C00Y C014 1.393(6) . ?
 C00Z H00E 0.9700 . ?
 C00Z H00G 0.9700 . ?
 C010 C014 1.383(7) . ?
 C011 H01A 0.9700 . ?
 C011 H01B 0.9700 . ?
 C011 C012 1.541(5) . ?
 C012 H01C 0.9700 . ?
 C012 H01D 0.9700 . ?
 C013 H01E 0.9700 . ?
 C013 H01F 0.9700 . ?
 C013 C015 1.502(6) . ?
 C013 C016 1.505(7) . ?
 C014 H014 0.9300 . ?
 C015 H01G 0.9700 . ?
 C015 H01H 0.9700 . ?
 C016 H01I 0.9700 . ?
 C016 H01J 0.9700 . ?
 C017 H01K 0.9700 . ?
 C017 H01L 0.9700 . ?
 C017 C018 1.505(6) . ?
 C018 H01M 0.9700 . ?
 C018 H01N 0.9700 . ?

loop_
  _geom_angle_atom_site_label_1
  _geom_angle_atom_site_label_2
  _geom_angle_atom_site_label_3
  _geom_angle
  _geom_angle_site_symmetry_1
  _geom_angle_site_symmetry_3
  _geom_angle_publ_flag
 O002 Eu00 Eu00 32.34(4) 3_666 3_565 ?
 O002 Eu00 Eu00 32.96(5) 1_454 3_565 ?
 O002 Eu00 O002 65.29(7) 1_454 3_666 ?
 O003 Eu00 Eu00 84.11(6) 3_766 3_565 ?
 O003 Eu00 O002 79.13(8) 3_766 3_666 ?
 O003 Eu00 O002 91.00(8) 3_766 1_454 ?
 O003 Eu00 O004 101.10(8) 3_766 1_455 ?
 O003 Eu00 O005 98.26(9) 3_766 1_655 ?
 O003 Eu00 O007 75.77(10) 3_766 . ?
 O004 Eu00 Eu00 105.59(6) 1_455 3_565 ?
 O004 Eu00 O002 135.63(8) 1_455 1_454 ?
 O004 Eu00 O002 75.28(7) 1_455 3_666 ?
 O005 Eu00 Eu00 107.98(7) 1_655 3_565 ?
 O005 Eu00 O002 75.11(8) 1_655 1_454 ?
 O005 Eu00 O002 140.19(8) 1_655 3_666 ?
 O005 Eu00 O004 142.61(9) 1_655 1_455 ?
 O006 Eu00 Eu00 98.41(8) . 3_565 ?
 O006 Eu00 O002 103.11(9) . 3_666 ?
 O006 Eu00 O002 91.01(9) . 1_454 ?
 O006 Eu00 O003 177.47(10) . 3_766 ?
 O006 Eu00 O004 78.48(9) . 1_455 ?
 O006 Eu00 O005 80.79(9) . 1_655 ?
 O006 Eu00 O007 101.70(11) . . ?
 O007 Eu00 Eu00 159.89(7) . 3_565 ?
 O007 Eu00 O002 139.46(9) . 3_666 ?
 O007 Eu00 O002 145.27(8) . 1_454 ?
 O007 Eu00 O004 78.93(9) . 1_455 ?
 O007 Eu00 O005 75.26(10) . 1_655 ?
 Eu00 O002 Eu00 114.70(7) 1_656 3_666 ?
 C00C O002 Eu00 118.7(2) . 3_666 ?
 C00C O002 Eu00 124.9(2) . 1_656 ?
 C00C O003 Eu00 145.8(2) . 3_766 ?
 C00J O004 Eu00 140.2(2) . 1_655 ?
 C00E O005 Eu00 145.4(3) . 1_455 ?
 C00E O006 Eu00 139.8(2) . . ?
 C00J O007 Eu00 145.1(2) . . ?
 C00I O008 C015 118.5(3) . . ?
 C00O O009 C00P 117.5(3) . . ?
 C00Q O00A C00X 118.0(4) . . ?
 C00F C00B C00C 120.7(3) . . ?
 C00F C00B C00M 118.3(3) . . ?
 C00M C00B C00C 120.7(3) . . ?
 O002 C00C C00B 119.4(3) . . ?
 O003 C00C O002 122.1(3) . . ?
 O003 C00C C00B 118.4(3) . . ?
 C00R O00D C011 116.9(4) . . ?
 O005 C00E C00L 117.8(4) . . ?
 O006 C00E O005 124.0(4) . . ?
 O006 C00E C00L 118.1(3) . . ?
 C00B C00F H00F 119.7 . . ?
 C00B C00F C00K 120.5(3) . . ?
 C00K C00F H00F 119.7 . . ?
 C00U O00G C017 116.6(4) . . ?
 C010 O00H C016 117.3(4) . . ?
 O008 C00I C00O 115.0(3) . . ?
 C00K C00I O008 125.8(4) . . ?
 C00K C00I C00O 119.2(4) . . ?
 O004 C00J C00N 117.9(4) . . ?
 O007 C00J O004 124.6(3) . . ?
 O007 C00J C00N 117.5(3) . . ?
 C00F C00K H00K 119.8 . . ?
 C00I C00K C00F 120.5(4) . . ?
 C00I C00K H00K 119.8 . . ?
 C00T C00L C00E 121.4(4) . . ?
 C00V C00L C00E 119.6(4) . . ?
 C00V C00L C00T 118.8(4) . . ?
 C00B C00M H00M 119.7 . . ?
 C00O C00M C00B 120.6(3) . . ?
 C00O C00M H00M 119.7 . . ?
 C00S C00N C00J 120.4(4) . . ?
 C00S C00N C00Y 120.5(4) . . ?
 C00Y C00N C00J 119.0(4) . . ?
 O009 C00O C00I 114.8(3) . . ?
 C00M C00O O009 124.6(3) . . ?
 C00M C00O C00I 120.5(3) . . ?
 O009 C00P H00A 110.0 . . ?
 O009 C00P H00B 110.0 . . ?
 O009 C00P C00Z 108.5(4) . . ?
 H00A C00P H00B 108.4 . . ?
 C00Z C00P H00A 110.0 . . ?
 C00Z C00P H00B 110.0 . . ?
 O00A C00Q C00S 124.3(4) . . ?
 O00A C00Q C010 115.4(4) . . ?
 C010 C00Q C00S 120.2(5) . . ?
 O00D C00R C00T 126.1(5) . . ?
 O00D C00R C00U 114.9(4) . . ?
 C00T C00R C00U 119.0(4) . . ?
 C00N C00S C00Q 119.1(4) . . ?
 C00N C00S H00S 120.5 . . ?
 C00Q C00S H00S 120.5 . . ?
 C00L C00T H00T 119.5 . . ?
 C00R C00T C00L 121.0(4) . . ?
 C00R C00T H00T 119.5 . . ?
 O00G C00U C00R 115.1(4) . . ?
 C00W C00U O00G 124.6(5) . . ?
 C00W C00U C00R 120.3(4) . . ?
 C00L C00V H00V 119.3 . . ?
 C00L C00V C00W 121.5(4) . . ?
 C00W C00V H00V 119.3 . . ?
 C00U C00W C00V 119.2(4) . . ?
 C00U C00W H00W 120.4 . . ?
 C00V C00W H00W 120.4 . . ?
 O00A C00X H00C 109.8 . . ?
 O00A C00X H00D 109.8 . . ?
 O00A C00X C00Z 109.2(4) . . ?
 H00C C00X H00D 108.3 . . ?
 C00Z C00X H00C 109.8 . . ?
 C00Z C00X H00D 109.8 . . ?
 C00N C00Y H00Y 120.2 . . ?
 C014 C00Y C00N 119.6(5) . . ?
 C014 C00Y H00Y 120.2 . . ?
 C00P C00Z C00X 115.8(4) . . ?
 C00P C00Z H00E 108.3 . . ?
 C00P C00Z H00G 108.3 . . ?
 C00X C00Z H00E 108.3 . . ?
 C00X C00Z H00G 108.3 . . ?
 H00E C00Z H00G 107.4 . . ?
 O00H C010 C00Q 115.6(5) . . ?
 O00H C010 C014 123.6(4) . . ?
 C014 C010 C00Q 120.7(4) . . ?
 O00D C011 H01A 110.1 . . ?
 O00D C011 H01B 110.1 . . ?
 O00D C011 C012 107.9(5) . . ?
 H01A C011 H01B 108.4 . . ?
 C012 C011 H01A 110.1 . . ?
 C012 C011 H01B 110.1 . . ?
 C011 C012 C011 114.6(6) 4_565 . ?
 C011 C012 H01C 108.6 4_565 . ?
 C011 C012 H01C 108.6 . . ?
 C011 C012 H01D 108.6 4_565 . ?
 C011 C012 H01D 108.6 . . ?
 H01C C012 H01D 107.6 . . ?
 H01E C013 H01F 107.6 . . ?
 C015 C013 H01E 108.7 . . ?
 C015 C013 H01F 108.7 . . ?
 C015 C013 C016 114.4(5) . . ?
 C016 C013 H01E 108.7 . . ?
 C016 C013 H01F 108.7 . . ?
 C00Y C014 H014 120.1 . . ?
 C010 C014 C00Y 119.9(5) . . ?
 C010 C014 H014 120.1 . . ?
 O008 C015 C013 109.0(4) . . ?
 O008 C015 H01G 109.9 . . ?
 O008 C015 H01H 109.9 . . ?
 C013 C015 H01G 109.9 . . ?
 C013 C015 H01H 109.9 . . ?
 H01G C015 H01H 108.3 . . ?
 O00H C016 C013 107.9(5) . . ?
 O00H C016 H01I 110.1 . . ?
 O00H C016 H01J 110.1 . . ?
 C013 C016 H01I 110.1 . . ?
 C013 C016 H01J 110.1 . . ?
 H01I C016 H01J 108.4 . . ?
 O00G C017 H01K 110.0 . . ?
 O00G C017 H01L 110.0 . . ?
 O00G C017 C018 108.3(6) . . ?
 H01K C017 H01L 108.4 . . ?
 C018 C017 H01K 110.0 . . ?
 C018 C017 H01L 110.0 . . ?
 C017 C018 C017 116.1(7) . 4_565 ?
 C017 C018 H01M 108.3 . . ?
 C017 C018 H01M 108.3 4_565 . ?
 C017 C018 H01N 108.3 . . ?
 C017 C018 H01N 108.3 4_565 . ?
 H01M C018 H01N 107.4 . . ?

loop_
  _geom_torsion_atom_site_label_1
  _geom_torsion_atom_site_label_2
  _geom_torsion_atom_site_label_3
  _geom_torsion_atom_site_label_4
  _geom_torsion
  _geom_torsion_site_symmetry_1
  _geom_torsion_site_symmetry_2
  _geom_torsion_site_symmetry_3
  _geom_torsion_site_symmetry_4
  _geom_torsion_publ_flag
 Eu00 O002 C00C O003 -71.1(4) 1_656 . . . ?
 Eu00 O002 C00C O003 93.2(4) 3_666 . . . ?
 Eu00 O002 C00C C00B 105.7(3) 1_656 . . . ?
 Eu00 O002 C00C C00B -90.1(3) 3_666 . . . ?
 Eu00 O003 C00C O002 -30.4(6) 3_766 . . . ?
 Eu00 O003 C00C C00B 152.8(3) 3_766 . . . ?
 Eu00 O004 C00J O007 -58.1(6) 1_655 . . . ?
 Eu00 O004 C00J C00N 122.1(4) 1_655 . . . ?
 Eu00 O005 C00E O006 -64.4(6) 1_455 . . . ?
 Eu00 O005 C00E C00L 119.9(4) 1_455 . . . ?
 Eu00 O006 C00E O005 -23.1(6) . . . . ?
 Eu00 O006 C00E C00L 152.5(3) . . . . ?
 Eu00 O007 C00J O004 -21.8(7) . . . . ?
 Eu00 O007 C00J C00N 158.0(3) . . . . ?
 O004 C00J C00N C00S 21.0(5) . . . . ?
 O004 C00J C00N C00Y -161.3(4) . . . . ?
 O005 C00E C00L C00T -168.3(3) . . . . ?
 O005 C00E C00L C00V 17.0(5) . . . . ?
 O006 C00E C00L C00T 15.8(5) . . . . ?
 O006 C00E C00L C00V -158.9(4) . . . . ?
 O007 C00J C00N C00S -158.8(4) . . . . ?
 O007 C00J C00N C00Y 18.9(5) . . . . ?
 O008 C00I C00K C00F 175.9(4) . . . . ?
 O008 C00I C00O O009 3.2(6) . . . . ?
 O008 C00I C00O C00M -174.1(4) . . . . ?
 O009 C00P C00Z C00X 70.8(5) . . . . ?
 O00A C00Q C00S C00N -177.7(4) . . . . ?
 O00A C00Q C010 O00H 0.4(6) . . . . ?
 O00A C00Q C010 C014 178.1(4) . . . . ?
 O00A C00X C00Z C00P -72.7(5) . . . . ?
 C00B C00F C00K C00I -1.9(6) . . . . ?
 C00B C00M C00O O009 -178.7(4) . . . . ?
 C00B C00M C00O C00I -1.8(6) . . . . ?
 C00C C00B C00F C00K -169.0(3) . . . . ?
 C00C C00B C00M C00O 170.8(4) . . . . ?
 O00D C00R C00T C00L -179.0(4) . . . . ?
 O00D C00R C00U O00G -2.3(6) . . . . ?
 O00D C00R C00U C00W 176.6(4) . . . . ?
 O00D C011 C012 C011 -73.1(8) . . . 4_565 ?
 C00E C00L C00T C00R -172.0(4) . . . . ?
 C00E C00L C00V C00W 170.4(4) . . . . ?
 C00F C00B C00C O002 -17.9(5) . . . . ?
 C00F C00B C00C O003 158.9(3) . . . . ?
 C00F C00B C00M C00O -3.9(6) . . . . ?
 O00G C00U C00W C00V -179.1(4) . . . . ?
 O00G C017 C018 C017 69.5(9) . . . 4_565 ?
 O00H C010 C014 C00Y 176.3(4) . . . . ?
 C00I O008 C015 C013 -170.5(4) . . . . ?
 C00J C00N C00S C00Q 178.3(3) . . . . ?
 C00J C00N C00Y C014 -179.5(4) . . . . ?
 C00K C00I C00O O009 -177.1(4) . . . . ?
 C00K C00I C00O C00M 5.7(6) . . . . ?
 C00L C00V C00W C00U 2.0(7) . . . . ?
 C00M C00B C00C O002 167.5(3) . . . . ?
 C00M C00B C00C O003 -15.6(5) . . . . ?
 C00M C00B C00F C00K 5.7(6) . . . . ?
 C00N C00Y C014 C010 2.0(8) . . . . ?
 C00O O009 C00P C00Z 179.9(4) . . . . ?
 C00O C00I C00K C00F -3.8(6) . . . . ?
 C00P O009 C00O C00I 163.0(4) . . . . ?
 C00P O009 C00O C00M -19.9(6) . . . . ?
 C00Q O00A C00X C00Z -179.2(4) . . . . ?
 C00Q C010 C014 C00Y -1.1(8) . . . . ?
 C00R O00D C011 C012 -179.9(4) . . . . ?
 C00R C00U C00W C00V 2.1(7) . . . . ?
 C00S C00N C00Y C014 -1.8(7) . . . . ?
 C00S C00Q C010 O00H -177.7(4) . . . . ?
 C00S C00Q C010 C014 0.0(7) . . . . ?
 C00T C00L C00V C00W -4.4(6) . . . . ?
 C00T C00R C00U O00G 177.4(4) . . . . ?
 C00T C00R C00U C00W -3.8(7) . . . . ?
 C00U O00G C017 C018 -179.5(4) . . . . ?
 C00U C00R C00T C00L 1.4(6) . . . . ?
 C00V C00L C00T C00R 2.7(6) . . . . ?
 C00X O00A C00Q C00S 6.5(6) . . . . ?
 C00X O00A C00Q C010 -171.5(4) . . . . ?
 C00Y C00N C00S C00Q 0.6(6) . . . . ?
 C010 O00H C016 C013 -174.3(5) . . . . ?
 C010 C00Q C00S C00N 0.2(7) . . . . ?
 C011 O00D C00R C00T 14.1(7) . . . . ?
 C011 O00D C00R C00U -166.3(4) . . . . ?
 C015 O008 C00I C00K 1.1(7) . . . . ?
 C015 O008 C00I C00O -179.1(4) . . . . ?
 C015 C013 C016 O00H 76.0(7) . . . . ?
 C016 O00H C010 C00Q 163.4(5) . . . . ?
 C016 O00H C010 C014 -14.2(8) . . . . ?
 C016 C013 C015 O008 -72.3(7) . . . . ?
 C017 O00G C00U C00R 174.2(4) . . . . ?
 C017 O00G C00U C00W -4.6(7) . . . . ?

_smtbx_masks_special_details       ?
loop_
  _smtbx_masks_void_nr
  _smtbx_masks_void_average_x
  _smtbx_masks_void_average_y
  _smtbx_masks_void_average_z
  _smtbx_masks_void_volume
  _smtbx_masks_void_count_electrons
  _smtbx_masks_void_content
 1 -0.518 0.250 0.276 338.4 54.8 ?
 2 0.458 0.750 0.724 338.4 58.2 ?

_smtbx_masks_void_probe_radius     1.2
_smtbx_masks_void_truncation_radius  1.2
loop_
  _refln_index_h
  _refln_index_k
  _refln_index_l
  _refln_F_squared_meas
  _refln_F_squared_sigma
 -1 12 6 448.99 24.48
 -1 22 6 65.3 15.49
 -1 -1 9 1.76 10.28
 -1 35 9 40.92 15.46
 -1 -2 26 -28.27 16.93
 0 34 0 77.64 13.35
 0 -23 23 -11.39 12.63
 1 -31 26 -7.9 11.78
 2 -7 -8 708 35.99
 3 -48 14 6.3 13.14
 5 -54 8 -1.67 18.04
 -1 23 6 236.3 13.46
 -1 -5 11 80.94 6.48
 -1 39 11 2.23 5.92
 -1 43 15 4.23 9.13
 -1 -9 20 57.66 6.26
 -1 -7 23 3.3 6.85
 -1 -4 25 12.75 6.25
 -1 0 27 -2.72 7.43
 -1 3 28 -5.06 7.8
 -1 7 29 3.7 8.05
 -1 8 29 0 6.96
 0 28 -1 371.27 17.75
 0 42 2 20.79 6.19
 0 47 4 21.37 7.96
 0 49 5 1.83 6.61
 0 55 9 0 8.51
 0 56 10 -4.61 7.68
 0 -25 17 2.71 2.9
 0 -25 18 5.05 3.21
 0 -10 32 -6.29 8.12
 1 -19 0 1001.85 44.7
 1 -29 6 69.55 5.19
 2 -1 -9 100.92 7.71
 2 -15 -6 6.61 6.48
 2 -40 9 18.71 5.05
 3 9 -13 97.93 7.75
 3 25 -13 6.03 3.78
 3 -20 -8 -4.32 5.68
 3 -23 -7 29.72 6.06
 3 -28 -5 -0.71 6.42
 3 -34 -2 48.43 8.08
 3 -40 2 9.07 5.69
 3 -44 6 2.44 6.56
 3 -48 18 4.38 4.22
 4 4 -15 5.04 6.15
 4 -15 -12 6.76 7.35
 4 -19 -11 5.04 7.51
 4 -33 -6 24.64 6.59
 4 -43 0 19.45 6.85
 4 -49 6 -4.21 6.36
 4 -52 12 -2.15 5.98
 5 5 -17 42.65 8.04
 5 -23 -12 1.66 8.96
 5 -29 -10 17.42 9.31
 5 -34 -8 2.46 8.68
 5 -40 -5 11.78 8.47
 5 -46 -1 -2.05 7.6
 5 -52 5 11.42 7.9
 6 0 -18 9.59 8.15
 6 -8 -17 4.78 7
 -1 11 6 255.01 13.22
 -1 24 6 25.3 8
 -1 5 7 1400.12 61.66
 -1 33 8 67.17 7.89
 -1 36 9 69.61 9.11
 -1 38 10 90.76 9.99
 -1 41 12 1.6 9.39
 -1 42 13 -10.31 10.13
 -1 43 14 7.1 9.95
 -1 -9 15 167.44 9.71
 -1 44 16 -6.45 9.69
 -1 44 17 4.31 8.58
 -1 -8 22 3.96 7.22
 -1 -6 24 -1.4 7.49
 -1 -3 26 0 7.73
 -1 2 28 2.26 9.32
 -1 6 29 0 8.93
 0 45 3 46.87 8.01
 0 51 6 10.61 8.1
 0 54 8 -0.14 8.81
 0 57 11 2.54 9.36
 0 -18 28 4.05 5.96
 1 -21 1 904.76 40.28
 1 -23 2 113.15 7.33
 1 -30 7 -0.09 3.64
 1 -31 8 389.48 18
 1 -32 25 2.96 3.72
 2 9 -10 508.49 23.56
 2 -21 -4 123.99 9.37
 3 10 -13 87.81 7.46
 3 -1 -12 13.75 6.98
 3 -30 -4 1.27 7.3
 3 -41 3 7.47 6.86
 3 -43 5 -2.71 8.27
 3 -47 11 2.33 5.98
 3 -48 15 3.45 5.39
 4 -4 -14 -0.58 7.68
 4 -28 -8 0 7.41
 4 -40 -2 7.19 9
 4 -44 1 0.23 8.8
 4 -48 5 2.06 7.9
 5 6 -17 -2.31 8.72
 5 -4 -16 2.79 8.11
 5 -10 -15 21.34 10.13
 5 -15 -14 -0.86 9.64
 5 -19 -13 6.81 10.66
 5 -26 -11 2.46 9.3
 5 -36 -7 13.63 8.95
 5 -38 -6 2.52 8.6
 5 -43 -3 4.47 8.52
 5 -47 0 2.55 8.61
 5 -51 4 -1.84 8.68
 6 -7 -17 -1.52 9.46
 -1 10 6 128.24 8.69
 -1 25 6 0.17 8.99
 -1 1 8 115.39 7.95
 -1 34 8 21.02 7.69
 -1 40 11 28.55 9.01
 -1 44 15 1.49 10.55
 -1 -10 17 102.08 8.42
 -1 -10 18 76.11 7.33
 -1 -9 21 42.62 7.33
 -1 -5 25 5.92 8
 -1 -1 27 0.84 8.01
 -1 5 29 3.77 9.97
 0 39 1 -0.66 6.09
 0 53 7 0 9.48
 0 -25 16 -0.75 2.92
 0 -25 19 -4.74 4.1
 0 -24 22 9.28 4.89
 0 -15 30 -0.24 7.02
 0 -13 31 -2.72 7.95
 1 36 -5 41.18 4.48
 1 41 -4 -0.7 4.44
 1 45 -3 3.2 5.75
 2 -11 -7 34.18 6.99
 2 -18 -5 82.19 8.74
 2 -34 3 29.53 6.5
 2 -41 11 13.59 5.45
 3 11 -13 7.73 6
 3 24 -13 10.78 4.59
 3 -12 -10 83.72 10
 3 -16 -9 173.69 12.52
 3 -37 0 0.91 7.62
 3 -42 4 5.29 8.28
 3 -48 16 1.06 5.2
 3 -48 17 -2.52 4.94
 4 5 -15 121.02 9.98
 4 -22 -10 44.7 9.29
 4 -25 -9 -0.92 8.12
 4 -45 2 0 9.17
 4 -47 4 2.77 8.74
 4 -50 8 0 7.77
 4 -51 10 2.22 7.77
 4 -52 13 3.82 7.75
 5 7 -17 35.6 10.22
 5 -3 -16 30.53 10.72
 5 -31 -9 -0.85 11.15
 5 -48 1 1.47 9.42
 5 -49 2 0.28 10.18
 5 -53 7 -6.01 9.56
 6 1 -18 3.99 10.15
 -1 31 7 266.94 16.08
 -1 37 9 3.58 9.69
 -1 39 10 5.39 9.84
 -1 42 12 4.98 12.07
 -1 43 13 20.46 12.03
 -1 44 14 12.3 11.12
 -1 45 16 0.76 11.66
 -1 45 17 -1.08 9.7
 -1 -10 19 46.07 6.86
 -1 -8 23 1.15 8.53
 -1 -7 24 2.41 8.7
 -1 -4 26 -3.56 9.23
 -1 -2 27 -2.32 9.55
 -1 1 28 1.73 9.96
 -1 4 29 1.95 10.84
 0 29 -1 0.95 6.12
 0 35 0 0.62 6.15
 0 48 4 3.38 9.6
 0 50 5 3.69 10.63
 0 57 10 0 11.66
 0 -22 25 1.54 5.81
 0 -21 26 7.76 5.97
 0 -17 29 -0.41 7.57
 0 -11 32 2.14 9.57
 1 -1 -5 150.8 9.01
 1 -6 -4 1046.11 46.31
 1 -10 -3 762.26 34.28
 2 10 -10 27.91 6.26
 2 25 -10 2.25 2.69
 2 -6 -8 58.17 8
 2 -31 1 64.88 7.79
 2 -39 8 9.1 5.71
 2 -42 14 6.03 4.22
 3 12 -13 141.68 9.92
 3 23 -13 35.32 5.5
 3 -25 -6 10.33 9.37
 4 6 -15 5.53 8.16
 4 -14 -12 105.87 11.56
 4 -18 -11 9.06 9.3
 4 -30 -7 -0.42 9.22
 4 -38 -3 28.9 10.99
 4 -41 -1 6.44 11.02
 4 -46 3 0 8.56
 5 8 -17 -1.33 10.69
 5 -9 -15 4 10.51
 5 -22 -12 1.7 11.22
 5 -41 -4 4.26 10.61
 5 -44 -2 -3.56 10.31
 5 -54 9 1.57 9.51
 6 2 -18 3.88 10.48
 6 -6 -17 2.22 10.47
 -1 9 6 947.48 42.38
 -1 4 7 155.05 9.34
 -1 35 8 57.67 10.01
 -1 -2 9 1019.11 45.24
 -1 -4 10 785.37 35.35
 -1 41 11 8.55 10.47
 -1 -8 13 44.76 7.04
 -1 -9 14 236.99 13.26
 -1 45 15 11.5 11.82
 -1 -10 16 165.5 10.6
 -1 -10 20 3.06 7.16
 -1 -9 22 21.5 9.04
 -1 -6 25 1.4 8.81
 -1 0 28 7.41 10.61
 -1 3 29 -2.71 11.31
 0 43 2 42.27 8.22
 0 52 6 12.89 10.56
 0 55 8 -2.78 10.32
 0 56 9 5.86 11.52
 0 58 11 6.71 10.79
 0 -9 33 2.36 11.5
 1 -16 -1 1612.88 70.66
 1 -26 4 780.81 35.05
 1 -34 22 -1.06 3.18
 2 11 -10 182.36 10.92
 2 -23 -3 175.32 12.2
 2 -35 4 45.98 8.05
 3 13 -13 6.04 6.88
 3 22 -13 0 5.63
 3 0 -12 7.73 8.45
 3 -19 -8 8.75 9.11
 3 -22 -7 77.05 9.99
 4 7 -15 151.4 12.17
 4 -3 -14 41.58 9.41
 4 -32 -6 -0.37 10.14
 4 -34 -5 13.62 9.46
 4 -36 -4 29.94 11.21
 4 -52 14 0 8.22
 5 9 -17 38.27 11.04
 5 -2 -16 10.53 11.54
 5 -14 -14 42.79 10.89
 5 -18 -13 2.74 11.3
 5 -25 -11 8.32 11.43
 5 -28 -10 2.96 11.17
 5 -33 -8 -3.23 11.9
 5 -39 -5 -0.41 10.21
 6 3 -18 -2.46 10.89
 -1 32 7 -2.02 8.54
 -1 38 9 78.29 10.72
 -1 40 10 63.82 11.27
 -1 43 12 9.69 11.85
 -1 44 13 3.36 11.82
 -1 45 14 11.08 10.67
 -1 46 16 6.07 11.41
 -1 -10 21 -0.38 7.8
 -1 -3 27 10.91 9.35
 0 6 -1 311.19 13.68
 0 40 1 135.43 10.44
 0 46 3 -3.93 8.61
 0 54 7 4.62 10.88
 0 -24 13 115.14 5.75
 0 -25 20 -0.84 4.65
 0 -23 24 4.45 6.05
 0 -19 28 0.25 7.84
 0 -14 31 -1.29 9.38
 1 -33 24 2.12 4.31
 2 -14 -6 718.16 33.35
 2 -25 -2 -3.07 8.91
 2 -36 5 3.69 6.75
 2 -38 7 51.99 7.3
 3 14 -13 53.38 7.79
 3 15 -13 55.79 7.74
 3 21 -13 126.96 9.1
 3 -6 -11 1.61 9.55
 3 -11 -10 7.14 9.26
 3 -27 -5 9 8.35
 3 -35 -1 2.38 9.02
 3 -38 1 12.86 8.37
 3 -45 8 19.28 8.81
 3 -47 12 8.82 7.04
 4 -21 -10 0.22 9.44
 4 -27 -8 9.03 9.56
 4 -49 7 0 9.12
 5 10 -17 5.82 11.21
 5 -35 -7 1.85 10.89
 5 -45 -1 -0.55 10.35
 5 -52 6 -0.75 10.71
 6 4 -18 4.92 10.72
 6 -5 -17 -2.58 11.33
 -1 8 6 319.25 15.89
 -1 33 7 84.21 10.01
 -1 0 8 3784.48 164.2
 -1 36 8 64.75 10.5
 -1 -6 11 60.37 7.03
 -1 42 11 12.76 11.52
 -1 -10 15 109.83 8.38
 -1 46 15 9.71 11.67
 -1 -8 24 10.67 8.86
 -1 -5 26 6.09 8.95
 -1 -1 28 -3.69 10.38
 -1 2 29 -1.79 11.12
 0 30 -1 18.31 6.7
 0 36 0 393.38 19.54
 0 -16 30 1.25 8.47
 0 -12 32 -4.72 10.67
 1 29 -6 127.44 6.38
 1 -13 -2 20.87 5.47
 2 12 -10 53.53 7
 2 24 -10 0.39 3.38
 2 -10 -7 854.28 39.01
 2 -20 -4 18.59 7.8
 2 -27 -1 34.33 8.78
 2 -37 6 6.27 6.88
 3 16 -13 0.34 6.92
 3 17 -13 122.96 9.53
 3 18 -13 9.97 6.78
 3 19 -13 186.61 11.46
 3 20 -13 7.52 6.43
 3 1 -12 27.24 8.27
 3 -15 -9 35.75 9.91
 3 -33 -2 22.55 8.9
 3 -46 10 -11.62 8.01
 4 8 -15 5.23 8.48
 4 -2 -14 -2.41 9.16
 4 -13 -12 -1.31 9.03
 4 -24 -9 21.09 9.43
 4 -39 -2 3.42 10.49
 4 -42 0 -3.29 9.93
 4 -51 11 1.02 9.25
 5 11 -17 6.59 10.49
 5 12 -17 7.56 10.51
 5 -1 -16 -0.75 11.29
 5 -8 -15 8.12 10.75
 5 -21 -12 22.9 11.43
 5 -30 -9 1.39 11.11
 5 -42 -3 -4.02 10.22
 5 -51 5 3.44 10.24
 5 -53 8 0 10.25
 5 -54 10 0.01 10.24
 -1 29 6 88.98 9.2
 -1 3 7 571.94 26.22
 -1 39 9 0 9.32
 -1 41 10 -0.77 9.98
 -1 44 12 2.21 10.67
 -1 45 13 21.58 12.22
 -1 46 14 -2.81 10.61
 -1 47 16 9.02 11.4
 -1 -11 17 2.99 6.44
 -1 -11 18 6.39 6.72
 -1 -11 19 10.19 7.01
 -1 -10 22 13.48 8.63
 -1 -7 25 7.14 8.35
 -1 -4 27 -1.06 9.27
 -1 1 29 -4.27 10.34
 0 44 2 2.18 8.14
 0 49 4 13.93 9.87
 0 51 5 1.58 10.22
 0 53 6 2.66 10.91
 0 56 8 1.41 11.13
 0 57 9 1.26 10.33
 0 58 10 6.56 10.95
 0 59 11 5.06 10.77
 0 -24 23 8.66 6.35
 0 -18 29 3.73 7.97
 0 -10 33 7.15 11.1
 2 -5 -8 1286.03 57.2
 2 -17 -5 34.53 8.75
 2 -32 2 11.51 6.88
 2 -42 15 6.26 4.44
 3 -29 -4 99.52 10.26
 3 -31 -3 73.13 9.86
 3 -39 2 5.33 8.3
 3 -44 7 4.83 8.54
 4 9 -15 67.21 9.89
 4 -17 -11 -2.91 9.49
 4 -29 -7 31.03 10.34
 4 -43 1 1.29 10.26
 4 -50 9 -0.35 9.03
 5 13 -17 -0.72 11.08
 5 14 -17 0.81 10.36
 5 -17 -13 14.94 11.24
 5 -24 -11 4.35 11.09
 5 -27 -10 -2.11 10.88
 5 -46 0 3.08 11.17
 6 5 -18 6.71 11.58
 6 -4 -17 1.93 11.1
 6 -10 -16 5.14 11.03
 -1 16 5 149.31 10.05
 -1 17 5 335.53 17.2
 -1 18 5 0.54 7.45
 -1 19 5 514.84 24.7
 -1 20 5 57.15 8.67
 -1 7 6 1862.03 81.5
 -1 34 7 6.39 8.76
 -1 37 8 9.67 9.18
 -1 43 11 6.25 11.57
 -1 47 15 0 11.4
 -1 -11 20 16.93 7.13
 -1 -6 26 -2.52 8.53
 -1 -2 28 -0.03 9.83
 -1 0 29 -2.01 10.33
 -1 4 30 0.97 11.74
 0 41 1 0.49 7.9
 0 47 3 28.37 9.49
 0 -25 15 -0.48 3.04
 1 42 -4 30.45 6.12
 1 46 -3 9.97 6.79
 1 -33 11 1.34 3.15
 2 13 -10 -2.75 5.84
 2 -40 10 27.84 7.33
 3 2 -12 -1.23 7.67
 3 -18 -8 75.16 10.39
 3 -24 -6 118.99 10.89
 3 -36 0 52.18 8.77
 3 -40 3 10.9 9.2
 4 10 -15 -1.25 8.22
 4 -1 -14 10.03 9.02
 4 -37 -3 -0.96 9.95
 4 -44 2 -3.66 9.65
 4 -47 5 2.43 9.81
 5 15 -17 10.3 10.49
 5 16 -17 -5.03 10.68
 5 0 -16 11.32 11.22
 5 -7 -15 3.19 11.26
 5 -32 -8 1.99 10.96
 5 -40 -4 0.05 10.77
 5 -43 -2 0.62 10.56
 5 -47 1 0 10.86
 5 -48 2 7.09 10.21
 5 -49 3 -6.62 11.04
 5 -50 4 3.03 10.28
 6 6 -18 -1.66 11.36
 -1 15 5 431.26 20.97
 -1 21 5 563.44 26.76
 -1 22 5 206.43 13.37
 -1 30 6 0 7.99
 -1 -3 9 105.56 7.47
 -1 40 9 62.33 10.27
 -1 42 10 11.52 10.16
 -1 45 12 20.31 11.1
 -1 -9 13 215.88 12.38
 -1 46 13 10.82 10.93
 -1 47 14 11.19 10.47
 -1 -11 16 15.59 6.18
 -1 -11 21 14.15 7.67
 -1 -3 28 5.67 9.74
 -1 3 30 -1.03 10.61
 0 31 -1 122.11 9.43
 0 37 0 -0.04 6.61
 0 55 7 -6.89 10.86
 0 -22 26 1.36 6.82
 0 -15 31 0.32 9.14
 0 -13 32 -2.35 10.19
 1 0 -5 1455.26 63.62
 1 37 -5 37.32 5.41
 1 -18 0 120.02 8.04
 1 -31 27 6.74 6.42
 2 14 -10 91.67 7.68
 2 23 -10 137.95 7.55
 3 -10 -10 107.17 11.1
 3 -21 -7 110.57 10.97
 3 -41 4 11.39 9.14
 3 -42 5 22.02 9.22
 3 -43 6 1.12 8.83
 3 -47 13 -3.08 7.51
 4 11 -15 9.14 8.28
 4 -7 -13 67.5 10.72
 4 -12 -12 165.09 12.73
 4 -20 -10 0.69 9.56
 4 -23 -9 26.82 9.12
 4 -26 -8 2.4 9.23
 4 -31 -6 24.62 9.33
 4 -33 -5 8.06 9.84
 4 -40 -1 3.71 9.99
 4 -45 3 1.58 10.15
 4 -46 4 8.58 9.37
 4 -51 12 4.42 9.37
 5 1 -16 3.77 10.78
 5 -34 -7 1.78 11.73
 5 -38 -5 2.88 11.17
 5 -52 7 0 10.08
 5 -54 11 3.96 10.58
 6 7 -18 10.19 11.42
 6 -3 -17 5.34 10.61
 6 -9 -16 -4.4 10.81
 -1 14 5 1154.19 51.31
 -1 23 5 279.08 15.53
 -1 24 5 264.53 15.07
 -1 31 6 297.2 16.86
 -1 35 7 44.54 9.31
 -1 38 8 63.53 10.18
 -1 -5 10 18.81 5.62
 -1 44 11 3.55 11.23
 -1 -10 14 4.67 6.14
 -1 48 15 0.37 10.62
 -1 -10 23 16.2 8.7
 -1 -9 24 0.46 9.28
 -1 -8 25 4.13 8.39
 -1 -5 27 19.29 9.41
 -1 -1 29 0.68 10.6
 0 50 4 8.23 9.79
 0 52 5 6.91 9.88
 0 58 9 0.56 10.63
 0 59 10 12.87 10.84
 0 -23 25 5.2 6.68
 0 -21 27 0.13 7.12
 0 -20 28 2.32 7.61
 0 -17 30 0.54 8.45
 0 -11 33 -6.65 11.04
 1 -5 -4 1219.75 53.67
 1 -27 5 7.62 6.1
 1 -34 13 8.87 2.81
 2 15 -10 109.09 8.06
 2 -13 -6 137.08 10.08
 2 -22 -3 -1.21 8.37
 2 -30 1 33.47 7.43
 2 -33 3 85.13 8.79
 2 -42 16 1.18 4.57
 2 -42 19 2.81 2.78
 3 -14 -9 884.24 41.16
 3 -26 -5 3.17 7.97
 4 12 -15 -1.01 8.13
 4 0 -14 0.31 8.54
 4 -16 -11 59.41 10.13
 4 -49 8 0 8.78
 5 -6 -15 0.02 11.23
 5 -16 -13 16.22 11.6
 5 -20 -12 0.23 10.82
 5 -29 -9 10.95 11.29
 5 -44 -1 1.94 10.26
 5 -53 9 3.25 11.12
 6 8 -18 3.72 11.36
 6 9 -18 8.84 11.08
 6 -2 -17 11.17 11.27
 -1 13 5 59.65 7.15
 -1 6 6 92.88 7.81
 -1 2 7 184.9 10.4
 -1 -1 8 110.14 7.85
 -1 41 9 6.76 9.64
 -1 43 10 -4.39 10.12
 -1 47 13 7.34 10.38
 -1 -11 22 2.02 7.9
 -1 -7 26 13.72 8.62
 0 32 -1 26.33 6.79
 0 45 2 37.64 9.01
 0 54 6 0.93 10.92
 0 57 8 3.35 11.18
 1 -9 -3 176.58 10.04
 1 -32 26 0.88 5.8
 2 16 -10 -1.94 5.9
 2 22 -10 14.31 4.55
 2 -9 -7 1000.64 45.04
 3 3 -12 177.63 12.26
 3 -34 -1 51.1 9.05
 3 -37 1 5.17 8.15
 4 13 -15 -0.74 7.75
 4 14 -15 0.74 8.38
 4 -28 -7 -2.45 8.72
 4 -41 0 9.91 10.93
 4 -50 10 2.62 9.07
 5 2 -16 2.18 10.3
 5 -23 -11 7.12 11.28
 5 -26 -10 -2.64 11.09
 5 -41 -3 1.93 10.41
 5 -51 6 -0.91 10.31
 6 10 -18 1.71 10.59
 6 -8 -16 0.39 10.87
 -1 12 5 482.57 22.65
 -1 32 6 3.92 8.31
 -1 36 7 1.3 8.15
 -1 39 8 -0.1 8.95
 -1 -7 11 228.43 12.11
 -1 45 11 9.66 11.39
 -1 46 12 1.08 10.68
 -1 48 14 -3.15 10.21
 -1 -11 15 112.06 8.24
 -1 49 15 0 10.34
 -1 -12 18 82.04 7.9
 -1 -12 19 75.34 7.95
 -1 -12 20 2.7 6.9
 -1 -6 27 -2.79 9.02
 -1 -4 28 -3.78 9.56
 0 38 0 262.13 14.45
 0 42 1 61.08 8.43
 0 48 3 0 7.76
 0 56 7 0.77 10.1
 0 -25 22 1.3 5.97
 0 -24 24 1.99 6.34
 0 -19 29 3.99 8.02
 0 -14 32 -1.33 9.73
 1 -20 1 23.01 5.21
 1 -22 2 135.82 8.55
 2 17 -10 58.36 6.5
 2 18 -10 0.18 5.63
 2 19 -10 176.72 9.98
 2 20 -10 27.66 5.27
 2 21 -10 317.25 15.11
 2 -4 -8 83.92 8.14
 2 -16 -5 776.19 35.59
 2 -19 -4 171.52 11.63
 2 -24 -2 5.57 7.58
 2 -39 9 -2.66 6.68
 2 -42 17 0.81 4.13
 2 -42 18 -0.76 3.48
 3 -17 -8 -0.44 9.02
 3 -28 -4 13.9 8.87
 3 -46 11 -1.38 7.66
 3 -47 14 4.92 7.31
 4 16 -15 5.97 8.05
 4 22 -15 -1.55 8.12
 4 23 -15 8.69 8.16
 4 1 -14 3.74 8.19
 4 -6 -13 -0.23 8.65
 4 -11 -12 1.54 9.01
 4 -19 -10 14.64 8.89
 4 -38 -2 17.34 9.84
 4 -51 13 -3.53 9.16
 5 3 -16 33.03 11.65
 5 -5 -15 9.38 11.23
 5 -31 -8 14.92 10.87
 5 -39 -4 -0.72 9.77
 5 -45 0 -3.74 9.92
 6 11 -18 -2 10.17
 6 -1 -17 3.76 11.25
 6 -13 -15 -11.79 12.41
 -1 33 6 215.07 13.83
 -1 42 9 11.37 10.32
 -1 -12 17 206.21 12
 -1 -10 24 16.53 8.31
 -1 -9 25 9.61 8.44
 -1 -8 26 3.39 9.03
 0 53 5 3.51 10.06
 0 -16 31 -2.79 9.1
 0 -12 33 -1.63 10.81
 1 -15 -1 465.35 21.64
 2 3 -9 528.67 24.76
 2 -26 -1 104.51 9.8
 2 -34 4 11.04 7.03
 3 4 -12 14.19 7.81
 3 -13 -9 62.56 10.25
 3 -20 -7 30.52 9.2
 3 -23 -6 139.57 11.28
 3 -30 -3 2.84 7.97
 4 17 -15 62.38 9.42
 4 18 -15 3.79 8.04
 4 19 -15 69.66 9.14
 4 20 -15 -2.2 7.89
 4 21 -15 32.4 8.53
 4 -15 -11 7.22 9.3
 4 -22 -9 5.05 8.94
 4 -25 -8 2.31 9.52
 4 -30 -6 4.04 9.69
 4 -36 -3 26.98 10.5
 4 -42 1 3.22 10.2
 4 -48 7 0 9.1
 5 -15 -13 -0.66 10.28
 5 -19 -12 33.44 11.2
 5 -33 -7 1.92 11.76
 5 -35 -6 0.49 10.21
 5 -37 -5 0.4 9.91
 5 -42 -2 -2.63 10.62
 5 -46 1 -3.11 9.95
 5 -50 5 -2.87 10.67
 5 -52 8 2.6 10.08
 6 0 -17 15.81 11.24
 6 -7 -16 0 10.63
 -1 11 5 216.27 11.82
 -1 28 5 8.88 8.23
 -1 5 6 3580.06 155.39
 -1 37 7 12.04 9.17
 -1 40 8 48.44 9.57
 -1 44 10 2.87 10.23
 -1 46 11 -2.84 10.58
 -1 47 12 3.19 11.11
 -1 48 13 0.78 10.11
 -1 49 14 2.22 11.33
 -1 -12 21 3.18 7.55
 -1 -11 23 0.81 8.51
 0 33 -1 8.2 6.43
 0 46 2 2.3 8.31
 0 51 4 -0.93 9.89
 0 55 6 2.71 9.85
 0 -18 30 1.49 8.46
 1 43 -4 30.51 6.33
 1 -12 -2 2824.33 122.73
 1 -28 6 131.67 8.3
 3 -38 2 0.23 7.75
 3 -44 8 -0.4 8.42
 4 2 -14 1.34 8.16
 4 -5 -13 77.94 9.68
 4 -32 -5 -2.17 9.69
 4 -47 6 11.01 9.22
 5 4 -16 -0.19 10.07
 5 -4 -15 11.1 10.98
 5 -10 -14 34.91 10.56
 5 -22 -11 9.08 10.92
 5 -25 -10 1.36 10.94
 5 -28 -9 -2.15 11.1
 5 -47 2 2.97 9.96
 5 -48 3 -4.86 10.08
 5 -53 10 -4.6 10.32
 6 -12 -15 -2.46 11.34
 -1 34 6 2.08 8.45
 -1 -4 9 817.42 36.53
 -1 43 9 7.52 9.26
 -1 -12 16 291.59 15.11
 -1 -12 22 11.76 8.42
 -1 -7 27 11.12 8.87
 -1 -1 30 -1.53 10.49
 0 43 1 13.28 7.37
 0 49 3 12.6 9.26
 0 57 7 -6.5 10.8
 1 30 -6 1.12 2.98
 1 38 -5 28.52 5.32
 1 -32 10 6.99 4.25
 1 -34 23 4.12 3.99
 2 -8 -7 253.63 13.75
 2 -31 2 44.72 7.26
 2 -35 5 63.99 7.74
 2 -38 8 68.53 7.58
 2 -41 13 5.28 6.22
 3 5 -12 453.45 22.3
 3 -25 -5 8.56 7.71
 3 -35 0 16.23 8.5
 3 -47 15 0.62 7.25
 4 -10 -12 144.83 12.07
 4 -39 -1 -0.51 9.97
 4 -43 2 -0.96 9.95
 4 -46 5 1.24 9.14
 4 -49 9 1.7 9.16
 4 -50 11 -2.75 9.44
 4 -51 14 -4.45 9.02
 5 5 -16 33.64 11.66
 6 1 -17 4.57 10.97
 6 -6 -16 -5.25 10.46
 -1 10 5 662.06 30.1
 -1 29 5 26.63 9.38
 -1 1 7 16.15 5.5
 -1 38 7 29.16 9.06
 -1 41 8 13.57 8.91
 -1 -6 10 23.49 5.29
 -1 45 10 4.93 11.2
 -1 48 12 7.01 11.31
 -1 -10 13 131.55 9.12
 -1 49 13 4.85 11.05
 -1 50 14 6.9 11.51
 -1 -10 25 7.45 8.5
 -1 -9 26 12.3 9.07
 -1 -4 29 -0.03 10.81
 -1 -2 30 2.85 10.41
 0 19 -2 1268.27 55.35
 0 20 -2 9.89 3.98
 0 39 0 -1.52 6.85
 0 -26 18 3.33 4.43
 0 -26 19 19.1 5.3
 0 -23 26 2.33 6.81
 0 -22 27 0 7.08
 0 -21 28 -1.13 7.34
 0 -15 32 1.77 9.8
 1 9 -6 889.51 38.99
 1 1 -5 161.62 8.84
 1 -33 25 2.77 5.24
 2 -3 -8 972.58 43.64
 2 -12 -6 791.39 36.14
 2 -21 -3 542.85 26.17
 2 -36 6 21.35 6.7
 2 -37 7 0 6.51
 2 -40 11 2.62 6.77
 3 -8 -10 25.26 9.36
 3 -16 -8 188.22 13.46
 3 -39 3 3.62 7.96
 3 -43 7 1.58 8.42
 3 -46 12 1.66 7.77
 4 3 -14 46.29 8.58
 4 -18 -10 7.18 9.55
 4 -27 -7 1.69 8.91
 4 -44 3 0.09 9.03
 4 -45 4 5.28 9.68
 4 -51 15 -4.88 9.11
 5 -3 -15 -2.82 11.01
 5 -9 -14 9.21 10.33
 5 -14 -13 46.67 10.56
 5 -18 -12 1.4 10.67
 5 -30 -8 2.38 10.83
 5 -40 -3 2.36 9.94
 5 -43 -1 3.64 10.33
 5 -51 7 -6.88 10.39
 6 2 -17 5.17 10.99
 -1 30 5 12.36 8.63
 -1 35 6 84.67 9.95
 -1 -2 8 2380.01 103.62
 -1 47 11 3.44 10.57
 -1 -9 12 578.84 26.6
 -1 -11 14 60.76 6.81
 -1 -13 19 4.68 6.1
 -1 -13 20 3.86 6.79
 -1 -11 24 2.06 8
 0 18 -2 198.3 9.7
 0 21 -2 635.18 28.28
 0 22 -2 291.28 13.9
 0 34 -1 80.74 7.62
 0 52 4 9.9 10.5
 0 54 5 4.19 10.47
 0 56 6 0.54 9.76
 0 -25 23 6.4 6.04
 0 -20 29 1.88 8.02
 0 -17 31 4.3 8.82
 1 -25 4 6.89 5.57
 2 4 -9 7.06 6.39
 3 6 -12 17.98 7.43
 3 -2 -11 120.2 10.96
 3 -12 -9 610.33 29.69
 3 -22 -6 50.1 8.83
 3 -27 -4 21.53 8.08
 3 -33 -1 2.44 8.25
 3 -40 4 27.56 8.8
 3 -41 5 -0.5 8.88
 3 -42 6 13.14 8.88
 3 -45 10 16.07 8.06
 3 -47 16 3.15 7.09
 4 -4 -13 4.35 9.1
 4 -14 -11 192.64 13.95
 4 -21 -9 59.66 10.12
 4 -24 -8 1.46 8.6
 4 -37 -2 -2.64 9.65
 4 -40 0 7.34 9.85
 5 6 -16 -0.06 10.13
 5 -21 -11 42.88 11.35
 5 -27 -9 6.15 11.18
 5 -32 -7 4.08 12.08
 5 -38 -4 5.47 11.03
 5 -44 0 1.46 10.04
 5 -53 11 2.63 10.52
 6 -5 -16 4.9 10.56
 6 -11 -15 4.59 10.68
 -1 9 5 867.59 38.8
 -1 4 6 10.07 5.34
 -1 39 7 6.99 8.86
 -1 42 8 8.6 9.3
 -1 44 9 1.26 10.32
 -1 46 10 1.05 11.32
 -1 49 12 8.58 10.9
 -1 50 13 -2.22 11.05
 -1 51 14 -1.93 10.1
 -1 -13 18 1.15 6.02
 -1 -13 21 0.48 7.12
 -1 -12 23 28.48 8.46
 -1 -5 29 12.72 10.55
 -1 -3 30 0 10.39
 -1 0 31 3.4 11.46
 0 17 -2 1226.59 53.46
 0 23 -2 372.93 17.36
 0 47 2 10.81 9.01
 0 50 3 3.87 9.4
 0 -24 25 2.02 6.39
 1 -4 -4 540.8 24.69
 1 -29 7 141.74 8.32
 1 -31 9 155.26 8.59
 2 -15 -5 21.22 7.18
 2 -18 -4 67.31 8.15
 2 -29 1 24.71 7.57
 3 -19 -7 152.86 12.3
 3 -29 -3 55.15 9.27
 3 -36 1 25.4 8.13
 3 -47 17 1.89 6.83
 3 -47 18 0.12 6.74
 4 4 -14 -1.89 8.11
 4 -9 -12 16.88 9.11
 4 -29 -6 26.32 9
 4 -35 -3 2.23 9.52
 4 -48 8 1.6 9.26
 5 7 -16 22.33 10.24
 5 -2 -15 25.44 10.93
 5 -13 -13 -1.12 10.02
 5 -24 -10 -3.39 10.69
 5 -34 -6 0.28 10.61
 5 -41 -2 0 10.36
 5 -50 6 0.76 10.14
 5 -52 9 -0.67 10.16
 6 3 -17 2.85 11.17
 -1 31 5 170.02 12.09
 -1 36 6 -6.3 8.51
 -1 48 11 -2.27 11.18
 -1 -12 15 107.51 7.77
 -1 -13 17 11.72 6.23
 -1 -7 28 7.82 9.77
 -1 -1 31 3.41 10.92
 0 40 0 211 12.66
 0 44 1 -0.05 7.26
 0 -26 17 4.79 4.03
 0 -19 30 0 8.52
 1 -8 -3 1548.1 67.74
 1 -17 0 920.04 40.83
 1 -30 8 10.33 4.32
 2 -23 -2 151.22 11.11
 2 -32 3 -0.86 6.67
 3 7 -12 519.67 25.04
 3 -7 -10 272.07 16.23
 4 5 -14 80.46 9.92
 4 -3 -13 41.81 9.56
 4 -31 -5 15.29 8.64
 4 -41 1 11.05 10.25
 4 -50 12 3.57 9.22
 5 8 -16 0.66 10.78
 5 -8 -14 4.11 9.83
 5 -17 -12 15.23 10.38
 5 -45 1 0.36 9.69
 5 -49 5 -1.24 10.23
 6 4 -17 1.42 10.7
 6 -4 -16 6.9 10.56
 6 -10 -15 6.23 11.82
 -2 18 19 3.12 9.77
 -2 19 19 5.27 10.23
 -2 20 19 5.12 10.47
 -2 21 19 3.3 10.38
 -2 22 19 6.03 10.89
 -2 23 19 -1.08 10.19
 -2 17 20 6.55 10.32
 -2 18 20 16.44 10.33
 -2 19 20 2.11 11.19
 -2 20 20 5.29 11.39
 -2 21 20 -5.8 11.97
 -2 22 20 14.57 10.88
 -2 23 20 -0.95 10.89
 -2 19 21 10.85 10.82
 -2 20 21 -3.31 10.56
 -2 21 21 10.78 10.51
 -2 22 21 4.66 10.72
 -1 20 4 57.75 7.49
 -1 32 5 2.46 7.7
 -1 40 7 24.75 9.05
 -1 43 8 45.89 10.56
 -1 45 9 -0.09 10.13
 -1 47 10 -3.11 11.06
 -1 51 13 4.54 10.18
 -1 -13 22 2.64 7.81
 -1 -11 25 3.52 8.39
 -1 -10 26 0.21 8.33
 -1 -4 30 4.28 10.3
 0 24 -2 421.6 19.52
 0 35 -1 -2.62 5.97
 0 55 5 5.82 10.27
 0 -26 21 20.27 6.05
 0 -16 32 1.21 9.74
 1 44 -4 0.34 5.92
 1 -35 20 -0.7 2.25
 2 5 -9 1070 47.63
 2 -2 -8 248.96 13.59
 2 -7 -7 870 39.3
 2 -25 -1 7.56 7.92
 3 -1 -11 24.54 9
 3 -44 9 0 7.86
 4 -13 -11 7.23 9.19
 4 -17 -10 12.87 9.02
 4 -26 -7 6.09 9.42
 4 -38 -1 -0.38 10.13
 4 -49 10 -2.09 9.12
 5 -1 -15 0.03 10.05
 5 -29 -8 3.97 11.11
 5 -39 -3 1.32 9.85
 5 -46 2 1.93 10.46
 5 -47 3 2.27 10.28
 5 -48 4 0 9.63
 5 -53 12 -4.61 10.83
 -2 16 18 6.25 8.64
 -2 17 18 20.38 9.8
 -2 18 18 7.55 9.24
 -2 19 18 24.14 9.86
 -2 20 18 6.74 9.07
 -2 21 18 24.95 9.54
 -2 22 18 10.55 9.92
 -2 23 18 16.39 10.16
 -2 24 18 14.86 10
 -2 25 18 8.01 10.43
 -2 15 19 9.92 9.07
 -2 16 19 18.83 10.27
 -2 17 19 0.71 9.23
 -2 24 19 16.53 10.82
 -2 25 19 0 11.81
 -2 26 19 36.82 11.58
 -2 15 20 2.15 9.88
 -2 16 20 34.4 10.43
 -2 24 20 33.18 11.14
 -2 25 20 6.16 11.27
 -2 26 20 29.75 11.38
 -2 16 21 14.84 11.94
 -2 17 21 -1.01 10.62
 -2 18 21 2.57 10.62
 -2 23 21 5.56 11.14
 -2 24 21 9.91 11.03
 -2 25 21 6.11 11.01
 -2 17 22 5.92 10.69
 -2 18 22 -3.26 10.33
 -2 19 22 18.07 11.47
 -2 20 22 -3.07 11.55
 -2 21 22 5.08 11.75
 -2 22 22 3.9 10.78
 -2 23 22 5.69 11.05
 -1 17 4 13.89 6.03
 -1 18 4 150.81 9.99
 -1 19 4 207.37 11.75
 -1 21 4 185.06 11.15
 -1 22 4 628.12 29.23
 -1 8 5 14.8 5.72
 -1 37 6 10.12 8.45
 -1 0 7 566.43 25.69
 -1 49 11 5.16 11.14
 -1 50 12 9.75 10.29
 -1 52 14 0.41 10.16
 -1 -12 24 20.92 8.16
 -1 -6 29 3.12 9.5
 -1 -2 31 4.56 11.41
 0 25 -2 156.95 9.11
 0 48 2 0 8.73
 0 53 4 0.12 10.14
 0 -25 24 0.02 6.17
 0 -18 31 0.31 8.84
 1 39 -5 14.62 5.19
 2 -11 -6 11.72 6.98
 2 -39 10 4.07 6.84
 2 -41 14 3.91 5.45
 3 8 -12 15.52 7.99
 3 -15 -8 -7.26 9.19
 3 -24 -5 7.96 7.98
 3 -34 0 22.14 8.18
 3 -37 2 8.16 7.87
 3 -46 13 6.55 7.64
 4 6 -14 -2.55 7.84
 4 -20 -9 2.37 9.8
 4 -23 -8 42.45 9.71
 4 -42 2 11.87 9.75
 5 9 -16 24.48 10.89
 5 -7 -14 4.64 10.67
 5 -20 -11 6.86 10.18
 5 -23 -10 13.31 10.81
 5 -26 -9 9.85 11.03
 5 -31 -7 2.98 10.48
 5 -42 -1 -6.54 10.11
 5 -51 8 1.04 11.31
 5 -52 10 -2.74 10.44
 6 5 -17 3.62 11.48
 6 -3 -16 0 11.5
 6 -9 -15 12.78 11.31
 -2 16 17 4.2 8.58
 -2 17 17 63.26 10.59
 -2 18 17 -0.15 8.85
 -2 19 17 69.19 9.87
 -2 20 17 2.89 8.77
 -2 21 17 34.98 9.42
 -2 22 17 0.09 9.17
 -2 23 17 9.77 9.33
 -2 24 17 13.38 9.64
 -2 25 17 -5.46 9.71
 -2 14 18 44.05 9.26
 -2 15 18 2.59 8.97
 -2 26 18 17.84 11.2
 -2 27 18 16.48 10.94
 -2 13 19 2.99 8.71
 -2 14 19 49.94 10.61
 -2 27 19 0 11.2
 -2 28 19 19.13 10.94
 -2 13 20 -3.02 9.24
 -2 14 20 78.04 11.12
 -2 27 20 -3.62 10.7
 -2 28 20 16.02 11.15
 -2 15 21 2.83 9.94
 -2 26 21 5.46 10.71
 -2 27 21 2.88 10.94
 -2 24 22 3.36 10.58
 -2 25 22 -1.18 10.66
 -2 26 22 16.33 11.16
 -2 19 23 15.96 10.63
 -2 20 23 -0.26 11.66
 -2 21 23 10.19 11.68
 -2 22 23 2.45 10.73
 -2 23 23 2.99 10.87
 -1 16 4 573.22 26.43
 -1 33 5 144.04 11.09
 -1 38 6 2.52 8.27
 -1 41 7 28.69 9.08
 -1 -5 9 307.8 14.85
 -1 46 9 4.85 10.59
 -1 -13 16 9.88 5.89
 -1 -13 23 0.45 7.89
 -1 -8 28 -0.9 8.9
 0 41 0 1.08 6.93
 0 45 1 7.39 7.39
 0 51 3 -2.33 9.62
 0 -25 14 0.35 2.89
 0 -23 27 -5.08 7.1
 0 -22 28 4.6 7.64
 1 10 -6 142.32 7.24
 1 31 -6 269.67 12.48
 1 -19 1 1265.51 55.65
 2 -33 4 129.49 9.64
 3 -18 -7 12.26 9.29
 3 -21 -6 192.86 13.03
 3 -45 11 9.12 7.82
 4 -2 -13 47.29 9.69
 4 -28 -6 17.27 9.15
 4 -36 -2 17.11 9.72
 4 -43 3 -2.69 9.68
 4 -45 5 9.65 9.21
 4 -46 6 1.14 9.14
 4 -50 13 8.02 9.02
 5 10 -16 12.13 10.68
 5 0 -15 42.61 10.78
 5 -16 -12 10.9 10.12
 5 -33 -6 7.67 12.05
 5 -37 -4 2.41 9.91
 6 6 -17 -4.03 10.28
 -2 18 16 6.5 8.41
 -2 19 16 147.15 11.93
 -2 20 16 -1.5 8.99
 -2 21 16 80.02 11.06
 -2 22 16 -2.27 9.03
 -2 23 16 30.53 9.43
 -2 24 16 -1.61 8.69
 -2 15 17 21.54 9.69
 -2 26 17 5.78 9.95
 -2 27 17 8.29 10.46
 -2 13 18 4.71 9.57
 -2 28 18 18.87 11.15
 -2 12 19 71.76 10.53
 -2 29 19 6 11.63
 -2 29 20 1.87 10.61
 -2 28 21 8.68 10.99
 -2 29 21 6.52 11.23
 -2 13 22 -8 10.39
 -2 27 22 4.19 10.39
 -2 28 22 0.03 11.04
 -2 15 23 11.91 10.01
 -2 16 23 0 9.68
 -2 24 23 -5.31 10.64
 -2 25 23 8.01 10.98
 -2 26 23 9.13 10.92
 -2 22 24 9.47 10.5
 -1 15 4 19.73 5.72
 -1 34 5 13.18 7.98
 -1 3 6 2372.65 103.31
 -1 -3 8 765.23 34.12
 -1 44 8 1.72 9.74
 -1 -7 10 -1.15 5.01
 -1 48 10 10.43 10.34
 -1 51 12 5.74 11.02
 -1 -11 13 -0.94 5.94
 -1 52 13 5.21 10.26
 -1 -14 19 40.08 6.88
 -1 -14 20 10.13 6.76
 -1 -7 29 10.08 9.41
 -1 -5 30 0 10.03
 -1 -3 31 2.44 11.39
 0 26 -2 194.45 10.55
 0 36 -1 286.51 14.94
 0 -26 22 14.48 6.02
 0 -21 29 0.46 7.72
 1 2 -5 1174.61 51.45
 1 -11 -2 4.62 5.47
 1 -14 -1 1275.66 56.03
 1 -21 2 606.14 27.45
 2 6 -9 14.46 5.85
 2 -20 -3 23.39 7.15
 3 9 -12 354.25 18.09
 3 0 -11 176.51 12.48
 3 -6 -10 7.78 8.98
 3 -26 -4 10.2 8.39
 3 -32 -1 4.04 8.06
 3 -38 3 5.6 7.55
 4 7 -14 96.74 9.71
 4 -12 -11 207.38 14.27
 4 -16 -10 47.24 9.72
 4 -30 -5 5.2 8.52
 4 -39 0 -0.53 10
 4 -44 4 -0.79 9.26
 4 -48 9 -0.03 9.14
 5 11 -16 1.37 10.65
 5 -6 -14 0 9.25
 5 -40 -2 4.65 10.46
 5 -43 0 3.98 10.25
 5 -50 7 8.6 10.37
 6 7 -17 1.46 10.08
 6 -2 -16 11.84 11.82
 6 -8 -15 5.76 10.68
 -2 16 16 -4.46 9.57
 -2 17 16 107.38 10.93
 -2 25 16 -3.11 9.4
 -2 26 16 -1.02 9.43
 -2 13 17 4.52 8.85
 -2 14 17 2.11 8.6
 -2 28 17 5.18 10.67
 -2 29 17 14.39 10.52
 -2 12 18 47.16 10.16
 -2 29 18 5.59 10.91
 -2 30 18 4.3 11.1
 -2 11 19 0 9.53
 -2 30 19 12.33 11.03
 -2 31 19 8.8 11.07
 -2 30 20 5.3 10.76
 -2 31 20 -6.46 11.17
 -2 11 21 -8.05 10.34
 -2 30 21 -1.57 10.83
 -2 31 21 -4.5 10.44
 -2 12 22 13.8 11.27
 -2 29 22 -0.86 11.07
 -2 30 22 -0.82 10.78
 -2 13 23 0.01 10.01
 -2 14 23 0.47 10.66
 -2 27 23 5.56 10.34
 -2 16 24 2.22 10.81
 -2 17 24 11.94 11.42
 -2 18 24 4.3 10.26
 -2 23 24 5.48 10.71
 -2 24 24 0.02 10.7
 -1 27 4 36.56 8.43
 -1 7 5 549.07 25.16
 -1 39 6 9.99 7.84
 -1 42 7 6.46 8.62
 -1 47 9 3.13 10.2
 -1 50 11 1.24 10.4
 -1 -10 12 159.58 9.58
 -1 -12 14 63.25 6.6
 -1 -14 18 62.85 7.06
 -1 -14 21 4.31 7.11
 -1 -12 25 31.48 8.63
 -1 -10 27 0 8.99
 0 27 -2 11.4 5.41
 0 54 4 -5.18 10.64
 0 -24 26 0 6.71
 0 -20 30 5.48 8.49
 1 -26 5 403.61 19.04
 2 -1 -8 189.87 11.25
 2 -14 -5 1593.1 70.44
 2 -17 -4 673.06 31.13
 2 -30 2 41.01 7.21
 2 -38 9 35.73 6.84
 2 -40 12 2.03 6.43
 3 -28 -3 80.68 9.26
 4 -1 -13 7.93 8.94
 4 -25 -7 5.96 8.92
 4 -32 -4 -3.73 9.41
 4 -34 -3 15.74 9.1
 4 -49 11 0 9.18
 5 12 -16 22.31 10.26
 5 1 -15 1.17 10.24
 5 -19 -11 73.72 11.35
 5 -28 -8 16.12 10.66
 5 -44 1 -3 9.87
 5 -49 6 -5.71 10.47
 6 8 -17 -6.15 10.3
 6 -17 -13 16.2 11.26
 -2 18 15 8.99 8.52
 -2 19 15 129.72 11.85
 -2 20 15 4.65 9.17
 -2 21 15 82.72 11.21
 -2 22 15 18.08 9.21
 -2 23 15 37.18 9.61
 -2 24 15 16.72 9.39
 -2 14 16 5.28 8.7
 -2 15 16 12.69 8.76
 -2 27 16 10.49 9.52
 -2 28 16 -2.65 9.89
 -2 12 17 16.6 9.52
 -2 30 17 11.1 10.98
 -2 11 18 8.63 8.87
 -2 31 18 2.45 11.46
 -2 10 19 63.78 9.91
 -2 32 19 0.8 11.06
 -2 32 20 -5.55 11.17
 -2 10 21 46.71 11.49
 -2 32 21 5.67 10.93
 -2 11 22 5.97 10.99
 -2 12 23 2.41 10.85
 -2 14 24 7.89 11.02
 -2 15 24 8.64 10.42
 -2 18 25 3.02 10.73
 -2 19 25 -1.34 11.62
 -2 20 25 -1.71 11.68
 -1 14 4 711.14 32.14
 -1 28 4 300.56 16.62
 -1 35 5 121.95 10.18
 -1 45 8 5.16 10.19
 -1 49 10 0.96 10.98
 -1 52 12 7.4 11.09
 -1 53 13 -3.28 11.17
 -1 -14 22 23.28 7.86
 -1 -13 24 -1.36 7.86
 -1 -9 28 9.65 10.17
 -1 -6 30 -6.07 10.65
 -1 -4 31 1.56 10.7
 0 -4 1 4139.56 178.59
 0 49 2 5.41 9.16
 0 52 3 0.64 9.89
 0 -26 16 42.16 4.13
 1 45 -4 12.96 6.11
 1 -33 12 15.34 3.61
 2 -6 -7 67.97 7.93
 2 -34 5 -1.47 6.33
 3 10 -12 4.08 6.73
 3 -10 -9 335.8 18.62
 3 -14 -8 571.31 28.01
 3 -35 1 35.73 8.65
 3 -39 4 4.2 8.14
 3 -40 5 40.79 9.67
 3 -41 6 2.45 8.36
 3 -42 7 16.02 8.64
 3 -46 14 0 7.56
 4 8 -14 -0.09 7.76
 4 -19 -9 100.19 11.08
 4 -22 -8 -0.08 9.02
 4 -40 1 2.04 10.14
 4 -50 14 -2.09 9.14
 5 13 -16 0 9.95
 5 14 -16 0.37 10.14
 5 -15 -12 12.87 10.21
 5 -22 -10 2.68 10.44
 5 -25 -9 -2.51 10.67
 5 -30 -7 7.34 10.93
 5 -38 -3 0.54 10.57
 5 -45 2 7.51 10.66
 5 -51 9 3.86 10.49
 5 -52 11 1.02 10.54
 6 9 -17 4.15 10.37
 6 -1 -16 0 10.98
 -2 16 15 22.71 9.15
 -2 17 15 107.7 10.93
 -2 25 15 -0.62 9
 -2 26 15 10.53 9.3
 -2 13 16 -0.32 8.83
 -2 29 16 20.36 10.13
 -2 11 17 25.07 9.38
 -2 31 17 38.28 11.41
 -2 10 18 54.71 9.99
 -2 32 18 0 11.12
 -2 33 19 7.49 11.13
 -2 33 20 5.45 10.77
 -2 9 21 6.45 10.03
 -2 33 21 0 10.3
 -2 10 22 13.61 11.18
 -2 11 23 5.08 10.62
 -2 12 24 1.64 10.11
 -2 13 24 2.42 10.85
 -2 15 25 -1.35 10.09
 -2 16 25 -3.42 11.35
 -2 17 25 2.17 10.46
 -1 13 4 44.47 6.03
 -1 29 4 4.86 8.41
 -1 43 7 31.9 9.14
 -1 51 11 5.31 10.72
 -1 -13 15 0.96 5.39
 -1 -14 17 238.99 13.07
 -1 -8 29 1.08 9.26
 0 28 -2 50.54 6.25
 0 37 -1 14.43 6.45
 0 42 0 39.43 7.62
 0 46 1 12.29 8.46
 0 -19 31 0.55 8.95
 1 -3 -4 2319.85 100.88
 1 -34 24 2.1 4.67
 2 7 -9 969.11 43.22
 2 -10 -6 1456.94 64.46
 2 -22 -2 7.53 7.9
 2 -37 8 0.47 6.19
 3 1 -11 33.06 8.94
 3 -5 -10 289.51 16.89
 3 -23 -5 105.37 10.1
 4 9 -14 86.54 9.76
 4 -11 -11 -5.81 8.21
 4 -37 -1 7.36 9.47
 4 -47 8 4.04 9.38
 5 15 -16 11.09 10.77
 5 2 -15 28.68 10.03
 5 -5 -14 -0.52 10.55
 5 -32 -6 7.36 10.54
 5 -36 -4 5.62 10.15
 5 -41 -1 -0.33 9.98
 5 -46 3 -2.16 10.2
 5 -47 4 -3.37 10.65
 6 10 -17 8.75 11.01
 6 -7 -15 4.65 10.95
 6 -12 -14 2.28 11.2
 6 -16 -13 4.49 10.93
 -2 14 15 24.5 8.3
 -2 15 15 34.53 9.11
 -2 27 15 18.19 9.36
 -2 28 15 -4.72 9.24
 -2 12 16 5.32 9.12
 -2 30 16 -0.96 10.19
 -2 31 16 30.74 11.23
 -2 10 17 18.55 9.25
 -2 32 17 -0.06 10.87
 -2 9 18 31.12 9.4
 -2 33 18 10.98 11.24
 -2 34 19 0.67 10.9
 -2 8 20 15.5 9.62
 -2 34 20 9.83 10.87
 -2 8 21 5.29 10.5
 -2 9 22 25.23 11.01
 -2 10 23 -1 10.88
 -2 11 24 4.2 10.6
 -2 13 25 -1.14 10.19
 -2 14 25 7.48 10.89
 -2 17 26 4.13 10.84
 -1 30 4 77.63 9.54
 -1 36 5 51.15 8.81
 -1 40 6 0.19 8.92
 -1 -1 7 18.06 4.83
 -1 46 8 4.09 10.58
 -1 48 9 -1.88 11.15
 -1 50 10 9.45 10.89
 -1 54 13 1.34 10.28
 -1 -14 23 23.36 7.88
 -1 -11 27 2.26 8.35
 0 -26 23 13.98 5.96
 0 -25 25 4.25 6.27
 1 -33 26 -0.01 5.52
 2 -24 -1 89.57 9.34
 2 -35 6 41.13 7.14
 2 -36 7 77.12 7.79
 2 -41 15 1.77 5.4
 3 11 -12 35.74 7.1
 3 -17 -7 169.04 12.7
 3 -20 -6 10.81 8.67
 4 0 -13 76.5 9.5
 4 -15 -10 16.44 9.19
 4 -27 -6 2.33 8.95
 4 -41 2 1.51 10.1
 4 -50 15 -6.53 9.35
 5 16 -16 1.54 10.74
 5 17 -16 20.01 10.18
 5 -18 -11 2.15 10.01
 5 -27 -8 -3.1 10.56
 6 11 -17 0.07 10.96
 6 0 -16 26.07 10.79
 -2 18 14 9.28 8.75
 -2 19 14 99.83 10.85
 -2 20 14 27.21 9.19
 -2 21 14 56.62 9.9
 -2 22 14 102.94 11.12
 -2 23 14 11.25 9.15
 -2 24 14 67 10.44
 -2 25 14 0.27 9.02
 -2 13 15 0 8.16
 -2 29 15 41.21 9.98
 -2 30 15 2.45 9.34
 -2 11 16 36.03 9.55
 -2 32 16 -2.91 10.59
 -2 9 17 79.95 9.7
 -2 33 17 26.33 11.66
 -2 8 18 13.61 8.77
 -2 34 18 5.1 10.53
 -2 35 18 13.98 11.14
 -2 35 19 -5.8 11.37
 -2 7 20 11.33 8.52
 -2 35 20 0.7 10.54
 -2 8 22 5.76 10.42
 -2 9 23 29 11.13
 -2 10 24 -4.65 10.5
 -2 12 25 3.79 10.75
 -2 15 26 11.02 11.7
 -2 16 26 5.05 11.39
 -1 12 4 1626.19 71.31
 -1 6 5 84.01 6.82
 -1 2 6 41.08 5.72
 -1 44 7 -0.04 9.43
 -1 52 11 -0.51 11.08
 -1 53 12 -4.93 10.15
 -1 -13 25 -2.13 7.96
 -1 -10 28 2.06 8.71
 -1 -7 30 -0.71 10.66
 -1 -5 31 0 10.49
 0 29 -2 113.44 8.22
 0 50 2 -0.58 9.18
 0 -10 3 122.46 5.68
 1 40 -5 6.75 4.98
 1 -7 -3 388.62 18.24
 1 -34 14 6.38 3.28
 2 0 -8 136.8 9.14
 2 -26 0 284.23 15.85
 2 -31 3 179.45 11.13
 3 12 -12 8.43 6.39
 3 -25 -4 -2.89 7.27
 3 -33 0 26.2 8.44
 3 -36 2 8.54 7.85
 3 -45 12 3.74 7.69
 4 10 -14 8.8 7.78
 4 -29 -5 10.92 8.72
 4 -35 -2 25.09 9.64
 4 -48 10 6.71 9.24
 4 -49 12 -2.79 9.49
 5 18 -16 0 10.32
 5 3 -15 -4.82 10.1
 5 -4 -14 29.16 10.64
 5 -14 -12 21.39 9.87
 5 -21 -10 51.83 10.67
 5 -39 -2 0.62 10.4
 5 -42 0 4.36 9.74
 5 -50 8 3.77 11.48
 5 -52 12 -0.4 10.85
 6 12 -17 12.82 11.07
 6 1 -16 -2.69 11.09
 6 -6 -15 2.43 10.82
 6 -11 -14 4.08 11.08
 -2 16 14 103.36 10.63
 -2 17 14 63.33 9.39
 -2 26 14 64.53 10.11
 -2 27 14 10.21 9.18
 -2 12 15 36.94 8.22
 -2 31 15 37.23 10.16
 -2 10 16 0.79 8.92
 -2 33 16 20.86 12.19
 -2 34 17 8.41 10.79
 -2 35 17 13 10.92
 -2 36 19 -0.42 11.15
 -2 7 21 6.53 9.19
 -2 7 22 36.2 11.15
 -2 8 23 5.88 10.78
 -2 9 24 33.07 11.22
 -2 11 25 1.39 10.76
 -2 13 26 -6.72 10.53
 -2 14 26 4.28 11.09
 -1 31 4 86.15 9.19
 -1 37 5 39.46 8.78
 -1 41 6 64.25 9.43
 -1 47 8 7.06 10.84
 -1 49 9 3 11.1
 -1 -14 16 277.24 14.29
 -1 -15 19 26.26 6.29
 -1 -15 20 20.48 6.59
 -1 -15 21 20.57 7.25
 -1 -14 24 38.04 8.48
 -1 -9 29 -0.23 9.29
 0 43 0 -3.81 7.15
 0 47 1 7.01 8.27
 0 53 3 3.11 9.95
 0 -23 28 -0.65 7.33
 0 -22 29 3.67 7.85
 1 11 -6 303.46 13.8
 1 32 -6 7.84 3.38
 1 -35 21 3.9 2.76
 2 -19 -3 601.45 28.11
 3 2 -11 128.82 11.09
 3 -9 -9 21.83 9.75
 3 -13 -8 15.8 8.97
 3 -46 15 -0.41 7.5
 4 11 -14 31.64 8.62
 4 1 -13 5.81 8.33
 4 -18 -9 -1.82 8.94
 4 -21 -8 142.23 12.11
 4 -24 -7 9.19 8.95
 4 -31 -4 -2.15 9.27
 4 -38 0 16.53 9.92
 4 -42 3 6.84 9.66
 4 -43 4 1.6 9.34
 4 -45 6 10.79 9.5
 5 -9 -13 0 8.21
 5 -24 -9 14.18 10.07
 5 -29 -7 -5.8 10.67
 5 -51 10 4.67 11.04
 6 13 -17 -1.48 10.08
 6 -15 -13 3.55 11.52
 6 -19 -12 9.22 11.1
 -2 28 14 47.44 9.76
 -2 29 14 8.64 9.33
 -2 11 15 57.22 8.85
 -2 32 15 0 10.07
 -2 9 16 213.55 13.79
 -2 34 16 1.97 10.91
 -2 8 17 6.6 8.8
 -2 36 18 12.43 10.76
 -2 6 19 -5.14 8.7
 -2 37 19 12.7 10.96
 -2 6 20 1.11 8.59
 -2 6 21 2.3 9.74
 -2 7 23 33.37 10.77
 -2 8 24 -2.6 10.45
 -2 10 25 4.75 10.98
 -2 12 26 4.53 11.09
 -1 32 4 10.62 7.63
 -1 38 5 35.71 9.54
 -1 -6 9 108.8 7.04
 -1 51 10 8.42 11.08
 -1 54 12 -1.3 11.04
 -1 -15 22 10.63 7.35
 -1 -6 31 -2.81 10.54
 -1 -4 32 0.97 11.19
 0 38 -1 123.4 9.14
 0 -24 27 0.99 7.13
 0 -21 30 0 8.15
 1 -16 0 823.88 36.62
 1 -27 6 49.46 5.83
 2 8 -9 7.48 5.86
 2 -5 -7 576.58 26.91
 2 -13 -5 30.69 6.98
 2 -39 11 0 6.76
 3 13 -12 55.17 7.34
 3 -4 -10 105.21 10.42
 3 -27 -3 6.06 8.02
 3 -29 -2 6.92 8.15
 3 -37 3 10.53 7.46
 3 -43 9 10.45 8.38
 4 12 -14 24.13 7.72
 4 -5 -12 33.11 8.54
 4 -10 -11 126.32 11.25
 4 -14 -10 134.81 11.95
 4 -44 5 0 9.29
 5 4 -15 3.77 10.18
 5 -3 -14 2.23 9.27
 5 -17 -11 49.88 10.58
 5 -37 -3 -2.2 10.89
 5 -43 1 -0.02 9.77
 5 -49 7 -4.45 10.19
 6 2 -16 14.22 11.17
 6 -5 -15 8.04 11.9
 -2 19 13 2.82 8.43
 -2 20 13 16.62 8.38
 -2 21 13 5.7 8.73
 -2 22 13 115.72 10.89
 -2 23 13 -1.33 9
 -2 24 13 199.98 14.05
 -2 25 13 6.06 9.03
 -2 13 14 8.04 7.75
 -2 14 14 204.11 13.5
 -2 30 14 13.17 9.19
 -2 33 15 41.18 11
 -2 35 16 18.26 11.42
 -2 7 17 148.06 11.79
 -2 36 17 -5.29 10.72
 -2 37 18 1.48 11.15
 -2 38 19 8.6 11.01
 -2 6 22 4.96 10.64
 -2 6 23 0.5 10.47
 -2 7 24 36.39 10.95
 -2 9 25 3.37 10.88
 -2 11 26 -2.54 10.87
 -2 14 27 7.36 11.84
 -1 11 4 252.45 13
 -1 33 4 67.53 9.07
 -1 42 6 -2.79 8.58
 -1 45 7 34.35 10.16
 -1 -4 8 564.88 25.5
 -1 -8 10 64.63 5.97
 -1 53 11 3.39 10.97
 -1 -15 18 3.28 5.86
 -1 -13 26 -11.08 8.59
 -1 -12 27 -7 9.08
 -1 -11 28 5.06 8.66
 -1 -8 30 -2.42 9.8
 0 30 -2 9.21 6.15
 1 3 -5 2433.59 105.6
 1 -24 4 497.96 22.91
 2 -16 -4 305.97 15.95
 3 14 -12 11.86 6.29
 3 30 -12 1.95 4.82
 3 3 -11 166.58 12.11
 3 -22 -5 20.62 9.08
 4 2 -13 52.01 9.05
 4 -26 -6 73.8 9.87
 4 -47 9 0.41 9.37
 5 5 -15 6.84 9.79
 5 -13 -12 0.09 9.62
 5 -26 -8 30.58 10.7
 5 -31 -6 -0.36 10.4
 5 -33 -5 17.21 10.76
 5 -35 -4 3.49 11.47
 5 -40 -1 8.27 10.11
 5 -44 2 -2.32 9.87
 5 -48 6 1.14 10.62
 6 -10 -14 0 10.94
 6 -18 -12 -1.49 10.81
 -2 17 13 -2.19 8.08
 -2 18 13 13.12 8
 -2 26 13 217.45 14.67
 -2 27 13 1.85 9.08
 -2 12 14 188.77 12.65
 -2 31 14 23.28 9.58
 -2 32 14 -2.73 9.27
 -2 10 15 22.6 8.36
 -2 34 15 -1.92 10.61
 -2 8 16 2.24 8.85
 -2 36 16 3.87 12.08
 -2 37 17 0 10.83
 -2 38 18 11.33 11.24
 -2 5 19 11.79 8.43
 -2 5 20 -0.02 8.82
 -2 5 21 16 10.21
 -2 5 22 27.07 10.44
 -2 8 25 0.37 10.51
 -2 10 26 14.59 11.07
 -2 12 27 18.48 11.8
 -2 13 27 -1.37 10.78
 -1 39 5 21.88 8.93
 -1 48 8 6.97 10.74
 -1 50 9 6.74 10.98
 -1 52 10 10.83 10.91
 -1 55 12 -1.78 10.69
 -1 -12 13 101.28 7.79
 -1 -13 14 19.42 5.59
 -1 -15 23 0 7.46
 -1 -10 29 -0.73 9.02
 0 44 0 -2.18 7.03
 0 -26 24 0.31 5.95
 0 -25 26 1.1 6.73
 2 -9 -6 50.92 7.18
 2 -29 2 7.15 7.04
 2 -32 4 6.29 6.49
 3 -16 -7 112.09 10.25
 3 -19 -6 223.02 14.4
 3 -34 1 8.99 7.91
 3 -38 4 47.49 8.96
 3 -46 16 -1.88 7.42
 4 -36 -1 3.11 9.65
 4 -39 1 4.01 10.3
 4 -49 13 1.17 9.31
 5 -8 -13 12.86 10.37
 5 -20 -10 0.37 9.73
 5 -23 -9 9.02 10.24
 5 -45 3 5.9 10.5
 5 -46 4 4.28 10.78
 5 -50 9 -3.27 10.64
 6 3 -16 1.53 10.85
 6 -4 -15 6.09 11.9
 6 -14 -13 6.26 11.13
 -2 15 13 0.94 8.18
 -2 16 13 114.72 10.63
 -2 28 13 94.59 10.93
 -2 29 13 1.54 9.1
 -2 33 14 12.16 10.06
 -2 9 15 138.92 11.33
 -2 35 15 25.52 11.15
 -2 7 16 339.71 18.42
 -2 37 16 0 11.16
 -2 6 17 -0.98 8.59
 -2 38 17 9.55 10.8
 -2 39 18 0 10.83
 -2 4 20 30.53 9.19
 -2 4 21 15.01 9.62
 -2 5 23 28.57 10.45
 -2 6 24 -6.6 10.62
 -2 7 25 18.03 10.51
 -2 9 26 3.66 10.83
 -2 11 27 1.02 11.38
 -1 34 4 56.59 8.22
 -1 5 5 1700.07 74.33
 -1 43 6 65.32 9.81
 -1 46 7 1.07 10.01
 -1 54 11 -0.6 11.14
 -1 -11 12 130.66 8.64
 -1 -15 17 4.58 5.74
 -1 -7 31 3.33 10.32
 -1 -5 32 -3.2 11.51
 0 31 -2 403.88 19.41
 0 39 -1 -1.27 6.44
 0 48 1 17.92 8.72
 1 -10 -2 397.89 18.53
 1 -13 -1 2.65 4.73
 1 -32 11 -0.01 3.68
 2 9 -9 891.02 39.79
 2 -21 -2 405.11 20.3
 2 -41 16 0 5.22
 3 15 -12 146.32 9.89
 3 29 -12 42.22 5.63
 3 -8 -9 50.8 10.05
 3 -44 11 1.12 7.84
 3 -45 13 7.74 7.84
 4 14 -14 3.88 7.84
 4 3 -13 44.71 8.94
 4 -4 -12 33.93 8.56
 4 -9 -11 -0.89 9.43
 4 -17 -9 94.64 10.4
 4 -20 -8 -0.56 8.82
 4 -23 -7 52.81 9.96
 4 -28 -5 51.52 10.24
 4 -34 -2 3.22 9.35
 4 -48 11 4.41 9.19
 5 6 -15 5.52 9.65
 5 -2 -14 49.58 9.95
 5 -38 -2 4.32 9.68
 5 -41 0 8.56 10.15
 5 -51 11 2.81 10.66
 6 4 -16 3.87 10.99
 6 -9 -14 19 12.22
 6 -21 -11 10.88 11.39
 -2 14 13 378.48 19.91
 -2 30 13 14.43 9.13
 -2 11 14 56 8.5
 -2 34 14 11.96 10.17
 -2 36 15 -0.38 11.01
 -2 38 16 6.46 10.96
 -2 39 17 5.76 11.35
 -2 40 18 8.35 11.09
 -2 4 19 23.51 8.42
 -2 4 22 1.24 10.14
 -2 5 24 33.67 10.37
 -2 6 25 -0.61 10.23
 -2 8 26 15.88 10.9
 -2 10 27 12.06 10.88
 -1 10 4 1874.25 81.93
 -1 40 5 1.01 8.96
 -1 1 6 200.1 10.56
 -1 -2 7 201.39 10.43
 -1 49 8 -2.07 10.74
 -1 51 9 -3.59 10.49
 -1 -14 15 96.87 7.38
 -1 -15 24 -0.41 7.53
 -1 -9 30 -0.67 10.74
 0 -27 19 2.75 4.53
 0 -27 21 1.55 5.32
 1 41 -5 37.58 5.52
 1 -2 -4 1332.81 58.35
 1 -18 1 28.5 5.19
 1 -22 3 494.68 22.61
 2 -38 10 25.55 7.09
 3 16 -12 4.78 6.26
 3 4 -11 54.04 8.58
 3 -12 -8 581.45 28.3
 3 -24 -4 -2.32 7.61
 3 -32 0 -2.37 7.54
 3 -39 5 -0.55 8.97
 3 -40 6 36.97 9.13
 3 -41 7 4.93 8.8
 3 -46 17 0.48 7.1
 4 15 -14 3.62 7.44
 4 -13 -10 -2.49 8.94
 4 -30 -4 13.85 9.4
 4 -40 2 22.09 10.16
 4 -46 8 10.82 8.26
 5 7 -15 3.08 10.79
 5 -12 -12 34.04 9.74
 5 -16 -11 -2.89 9.66
 5 -28 -7 23.14 10.48
 5 -49 8 -3.79 10.46
 6 -3 -15 -2.07 11.5
 6 -17 -12 3.74 11.15
 -2 20 12 50.98 8.6
 -2 21 12 25.3 8.89
 -2 22 12 246.41 15.39
 -2 23 12 -1.39 8.74
 -2 24 12 304.84 17.58
 -2 25 12 -0.73 8.92
 -2 13 13 4.33 7.98
 -2 31 13 5.23 8.87
 -2 32 13 1.95 8.89
 -2 10 14 190.43 13.31
 -2 35 14 11.75 10.52
 -2 8 15 26.71 8.08
 -2 37 15 -0.11 11.8
 -2 6 16 10.38 8.63
 -2 39 16 0 11.06
 -2 40 17 -0.62 11.1
 -2 3 20 0 8.5
 -2 3 21 10.71 9.28
 -2 4 23 -0.04 11
 -2 7 26 3.69 10.5
 -2 9 27 0.93 10.86
 -1 21 3 232.84 12.74
 -1 35 4 32.97 8.65
 -1 44 6 -3.04 8.77
 -1 47 7 13.56 10.41
 -1 53 10 -0.66 11.13
 -1 56 12 1.2 11.03
 -1 -16 20 4.28 6.36
 -1 -16 21 -0.56 6.55
 -1 -13 27 0.37 8.33
 -1 -12 28 5.13 8.39
 -1 -8 31 0.42 10.91
 -1 -6 32 1.94 11.36
 0 32 -2 3.4 5.96
 0 52 2 4.41 9.74
 1 -20 2 -0.05 4.73
 1 -28 7 35.81 4.98
 2 -4 -7 189.2 11.5
 2 -23 -1 158.18 10.9
 2 -25 0 0.04 7.42
 2 -33 5 114.51 8.74
 3 17 -12 245.07 13.33
 3 28 -12 -0.45 5.09
 3 -35 2 32.67 8.41
 4 16 -14 1.08 7.44
 4 17 -14 73.97 8.6
 4 -3 -12 12.85 8.32
 4 -37 0 9.77 9.62
 4 -41 3 0.39 9.67
 4 -45 7 7.71 9.75
 4 -49 14 8.43 9.57
 5 -1 -14 6.53 9.94
 5 -7 -13 12.44 9.4
 5 -19 -10 73.65 11
 5 -25 -8 6.81 10.39
 5 -30 -6 3.36 11.48
 5 -36 -3 -0.33 10.91
 5 -42 1 6.34 10.31
 6 5 -16 1.51 10.79
 6 -8 -14 -3.32 11.32
 -2 18 12 32.09 9.42
 -2 19 12 51.99 8.7
 -2 26 12 185.63 13.39
 -2 27 12 10.48 9.12
 -2 28 12 77.73 9.69
 -2 33 13 -4.03 9.37
 -2 36 14 12.11 10.93
 -2 7 15 294.75 16.28
 -2 38 15 12.29 11.45
 -2 41 17 17.71 11.27
 -2 3 19 1.42 8.06
 -2 3 22 24.99 11.34
 -2 3 23 0.2 10.28
 -2 4 24 -2.82 10.08
 -2 5 25 1.76 9.82
 -2 6 26 3.15 10.43
 -2 8 27 2.17 10.73
 -1 19 3 274.01 14.18
 -1 20 3 85.05 7.39
 -1 25 3 0.16 7.52
 -1 26 3 708.73 32.79
 -1 36 4 149.45 10.99
 -1 52 9 7.8 11.1
 -1 55 11 2.29 11
 -1 -16 19 9.75 6.13
 -1 -16 22 12.18 7.08
 -1 -14 26 3.56 8.28
 -1 -11 29 2.33 8.82
 0 40 -1 104.21 8.64
 0 45 0 -2.02 7.29
 0 49 1 -0.12 8.98
 0 -27 22 0.1 5.48
 0 -24 28 2.47 7.48
 0 -23 29 0 6.8
 0 -22 30 0.26 8.31
 1 12 -6 470.92 20.89
 1 33 -6 199.07 9.66
 2 10 -9 5.84 5.77
 2 -12 -5 1567.65 69.2
 2 -18 -3 63.29 8.23
 3 18 -12 0.36 6.22
 3 27 -12 11.03 5.25
 3 -15 -7 52.5 9.6
 3 -21 -5 409.53 21.29
 3 -26 -3 202.96 12.96
 3 -28 -2 175.43 12.25
 3 -46 18 3.36 7.15
 3 -46 19 3.16 6.89
 4 18 -14 -0.25 7.82
 4 4 -13 3.63 8.41
 4 -8 -11 36.74 9.61
 4 -16 -9 16.66 9.15
 4 -25 -6 6.97 9.05
 4 -42 4 8.75 9.32
 4 -44 6 -7.17 9.7
 5 8 -15 0.71 9.64
 5 -22 -9 14.47 10.24
 5 -32 -5 -3.13 10.46
 5 -39 -1 -6.54 10.34
 5 -48 7 3.23 10.52
 5 -50 10 -0.6 11.39
 5 -51 12 -4.9 10.91
 6 6 -16 -7.57 10.59
 6 -2 -15 15.77 11.99
 6 -20 -11 4.03 11.48
 6 -23 -10 2.99 11.29
 -2 16 12 544.86 26.84
 -2 17 12 76.89 9.36
 -2 29 12 24.39 10.09
 -2 12 13 501.44 24.87
 -2 34 13 13.46 9.69
 -2 9 14 110.11 9.95
 -2 37 14 9.12 10.6
 -2 39 15 6.25 10.83
 -2 5 16 222.73 14.19
 -2 40 16 6.57 10.85
 -2 3 18 53.77 9.15
 -2 2 20 63.18 10.52
 -2 2 21 37 10.06
 -2 4 25 0 10.66
 -2 7 27 1.93 11.16
 -2 10 28 3.39 10.86
 -1 18 3 4.26 5.82
 -1 27 3 107.06 9.63
 -1 28 3 395.24 20.24
 -1 9 4 60.56 6.34
 -1 45 6 55.47 10.82
 -1 50 8 0 10.96
 -1 54 10 6.43 10.78
 -1 -15 16 23.47 5.61
 -1 -10 30 -5.06 9.63
 0 5 -1 689.33 29.86
 0 -27 18 18.83 4.46
 0 -26 25 -5.08 6.31
 1 -6 -3 11.18 5.47
 1 -34 25 0.21 4.9
 2 -8 -6 1256.45 55.79
 2 -15 -4 303.71 16.06
 2 -30 3 91.1 7.91
 2 -34 6 15.57 6.46
 2 -37 9 0.68 6.14
 2 -41 22 0.86 1.2
 3 19 -12 192.73 11.43
 3 26 -12 -1.36 5.35
 3 5 -11 450.97 22.35
 3 -7 -9 17.94 9
 3 -18 -6 23.6 7.94
 4 19 -14 86.58 9.13
 4 20 -14 4.55 7.65
 4 -12 -10 178.68 12.94
 4 -22 -7 16.71 9.13
 4 -35 -1 38.34 10
 4 -43 5 2.96 9.4
 4 -47 10 4.07 9.44
 4 -48 12 2.66 9.53
 5 9 -15 8.46 10.27
 5 0 -14 91.14 11.61
 5 -6 -13 0.87 10.25
 5 -11 -12 11 9.34
 5 -15 -11 17.67 9.79
 5 -43 2 0.13 9.77
 6 -16 -12 4.87 11.67
 -2 15 12 65.27 9.6
 -2 30 12 15.52 8.88
 -2 31 12 8.48 9.03
 -2 11 13 8.95 8.98
 -2 35 13 3.43 9.64
 -2 8 14 76.49 9.25
 -2 6 15 8.05 7.74
 -2 2 19 75.93 9.6
 -2 2 22 12.16 10.96
 -2 2 23 4.29 9.58
 -2 3 24 18.06 11.29
 -2 5 26 4.05 10.16
 -2 9 28 0.72 10.56
 -1 17 3 6.36 5.95
 -1 29 3 7.12 8.82
 -1 37 4 13.73 7.86
 -1 4 5 24.5 5.17
 -1 48 7 3.95 10.89
 -1 -7 9 377.65 17.54
 -1 56 11 2.68 11.46
 -1 -16 18 50.7 6.56
 -1 -16 23 14.77 7.55
 -1 -9 31 -0.18 10.19
 -1 -7 32 2.67 12.19
 0 33 -2 102.27 7.83
 0 -25 27 -1.88 7.03
 1 -29 8 103.74 6.8
 1 -31 10 54.37 5.07
 2 -35 7 17.58 6.34
 2 -36 8 80.51 7.83
 2 -41 17 0.7 5.01
 3 20 -12 7.99 6.1
 3 21 -12 102.55 8.19
 3 24 -12 1.76 5.65
 3 25 -12 -0.55 5.57
 3 -11 -8 8.41 8.92
 3 -36 3 10.12 8.43
 3 -45 14 0.58 7.76
 4 21 -14 64.42 8.7
 4 22 -14 -2.01 7.47
 4 23 -14 20.25 8.08
 4 24 -14 1.45 7.78
 4 25 -14 2.14 7.79
 4 5 -13 95.14 9.68
 4 -2 -12 149.79 11.99
 4 -19 -8 236.42 15.1
 4 -27 -5 1.94 8.51
 4 -38 1 13.3 10.4
 4 -49 15 -0.32 9.57
 5 -27 -7 1.94 10.13
 5 -37 -2 1.33 9.86
 5 -44 3 -0.38 10.38
 5 -45 4 -2.16 10.83
 5 -46 5 2.35 10.68
 5 -47 6 -1.58 10.04
 6 7 -16 -2.98 11.76
 6 -1 -15 -7.58 11.79
 6 -7 -14 18.27 11.26
 -2 14 12 677.37 32.34
 -2 32 12 -1.17 8.97
 -2 10 13 248.1 15.01
 -2 36 13 18.31 10.34
 -2 4 16 -0.63 8.09
 -2 1 21 3.14 10.05
 -2 2 24 5.86 10.77
 -2 3 25 4.01 9.76
 -2 4 26 -0.38 10.41
 -2 6 27 2.51 11.14
 -2 8 28 -1.68 11.44
 -1 16 3 1431.42 62.97
 -1 30 3 1.62 7.81
 -1 42 5 20.24 8.9
 -1 -5 8 590.29 26.53
 -1 51 8 3.42 10.63
 -1 53 9 -1.05 10.43
 -1 -14 27 4.2 8.46
 -1 -13 28 -0.73 8.21
 -1 -12 29 3.92 8.86
 0 41 -1 2.26 6.46
 0 46 0 14.65 7.45
 0 -27 23 5.51 5.72
 1 4 -5 26.88 4.2
 1 42 -5 18.88 5.34
 1 -25 5 16.19 5.37
 1 -30 9 11.8 4.3
 1 -35 22 0 3.24
 2 11 -9 285.72 14.39
 2 -39 12 6.23 6.65
 3 22 -12 1.63 5.9
 3 23 -12 40.66 6.35
 3 -23 -4 154.66 11.34
 3 -33 1 76.44 9.31
 3 -44 12 6.31 7.9
 4 -7 -11 1.21 8.15
 4 -29 -4 0.6 9.33
 4 -31 -3 14.21 8.96
 4 -33 -2 59.02 9.88
 5 10 -15 28.49 10.75
 5 1 -14 4.28 10.12
 5 -18 -10 1.93 9.94
 5 -24 -8 53.47 11.11
 5 -29 -6 0.06 10.68
 5 -40 0 11.34 10.4
 5 -49 9 0.15 10.6
 5 -51 13 2.35 11.24
 6 8 -16 2.87 10.58
 6 -19 -11 13.79 12.25
 6 -25 -9 -1.02 11.3
 -2 20 11 9.4 8.34
 -2 21 11 57.64 9.38
 -2 22 11 246.5 15.04
 -2 24 11 193.63 13.39
 -2 25 11 0.12 8.7
 -2 26 11 119.89 11.39
 -2 27 11 12.28 8.7
 -2 13 12 0.44 8.73
 -2 33 12 -1.41 9.75
 -2 7 14 125.91 10.67
 -2 5 15 407.53 20.74
 -2 2 18 84.97 10.36
 -2 1 20 5 8.31
 -2 1 22 -1.89 10.25
 -2 1 23 2.71 10.31
 -2 5 27 1.13 10.86
 -2 7 28 10.17 11.01
 -1 31 3 -2.82 8.26
 -1 38 4 69.05 8.95
 -1 46 6 -3.6 9.29
 -1 49 7 6.36 10.6
 -1 55 10 3.54 11.21
 -1 -15 26 5.39 8.14
 -1 -11 30 0.81 9.66
 -1 -8 32 1.17 11.9
 0 34 -2 26.35 6.1
 0 50 1 20.9 9.39
 0 -26 15 84.04 4.97
 2 -3 -7 349.35 17.42
 2 -20 -2 -1.85 7.38
 2 -40 14 13.32 6.12
 3 6 -11 8.67 8.33
 3 -37 4 5.08 8.33
 3 -42 9 -1.49 8.39
 4 6 -13 0.96 7.99
 4 -15 -9 77.56 9.8
 4 -24 -6 104.05 10.77
 4 -39 2 0.42 9.88
 4 -46 9 6.39 9.48
 4 -49 16 0 9.53
 5 11 -15 2.32 10.62
 5 -5 -13 13.3 8.91
 5 -14 -11 14.87 9.6
 5 -21 -9 37.55 10.35
 5 -31 -5 18.88 11.68
 5 -35 -3 0.5 9.91
 5 -50 11 1.32 10.68
 6 9 -16 -1.2 10.57
 6 0 -15 11.82 11.46
 6 -6 -14 0.5 12.48
 6 -15 -12 9.09 11.86
 6 -22 -10 0.34 10.94
 -2 18 11 134.99 11.45
 -2 19 11 81.84 10.13
 -2 28 11 65.75 9.76
 -2 29 11 31.26 8.6
 -2 34 12 2.41 9.08
 -2 9 13 16.19 9.53
 -2 42 15 6.74 11.38
 -2 43 16 21.98 11.18
 -2 2 25 7.9 9.9
 -2 3 26 0 10.2
 -2 6 28 -3.71 11.13
 -1 15 3 6.98 5.94
 -1 8 4 114.3 7.71
 -1 43 5 40.48 9.03
 -1 0 6 14.44 4.81
 -1 57 11 0.64 11.4
 -1 -13 13 41.71 6.19
 -1 -16 17 101.35 7.84
 1 -15 0 264.26 12.89
 2 -28 2 122.18 9.65
 3 -6 -9 39.12 9.19
 3 -14 -7 495.99 24.78
 3 -25 -3 1.75 7.15
 3 -31 0 37.81 8.34
 4 -1 -12 -2.52 8.53
 4 -11 -10 9.99 8.28
 4 -36 0 3.44 9.79
 4 -48 13 9.51 9.74
 5 12 -15 44.93 10.8
 5 2 -14 56.11 10.76
 5 -41 1 10.05 10.18
 5 -48 8 0 10.52
 6 10 -16 11.79 11.28
 -2 17 11 69.58 10.35
 -2 30 11 14.77 9.57
 -2 12 12 365.74 19.58
 -2 35 12 -0.2 8.84
 -2 6 14 2.39 8.42
 -2 41 14 -0.99 11.04
 -2 44 16 -0.35 11.17
 -2 2 17 42.46 8.7
 -2 1 18 8.16 8.16
 -2 0 20 79.27 9.72
 -2 0 21 46.49 9.7
 -2 0 22 15.29 9.98
 -2 1 24 -0.21 10.7
 -2 4 27 -0.16 11.27
 -1 32 3 5.15 7.72
 -1 39 4 7.21 8.33
 -1 47 6 28.57 9.9
 -1 -3 7 572.32 25.79
 -1 50 7 2.89 11.73
 -1 52 8 1.56 11.05
 -1 54 9 -3.32 11.92
 -1 56 10 1.73 11.08
 -1 -14 14 44.32 5.77
 -1 -17 21 47.37 7.37
 -1 -10 31 11.01 11.17
 0 42 -1 40.91 7.26
 0 -26 26 -0.33 6.52
 0 -23 30 -0.59 8.23
 1 34 -6 4.91 3.58
 2 -11 -5 26.38 6.53
 2 -22 -1 249.71 14.03
 2 -31 4 237.88 13.24
 2 -41 18 5.12 4.9
 3 7 -11 491.96 23.93
 3 -10 -8 436.5 22.26
 3 -17 -6 281.2 16.69
 3 -20 -5 14.43 7.89
 3 -27 -2 4.47 7.68
 3 -34 2 6.67 7.79
 3 -38 5 58.16 9.14
 3 -41 8 10.78 8.64
 3 -45 15 4.14 7.84
 4 7 -13 76.3 9.07
 4 -18 -8 5.86 9.19
 4 -21 -7 198.63 13.68
 4 -40 3 22.66 10.49
 4 -47 11 2.21 9.3
 5 -4 -13 30.01 9.62
 5 -17 -10 75.11 11.09
 5 -26 -7 60.75 11.32
 5 -38 -1 1.08 9.78
 6 1 -15 -2.25 11.6
 6 -5 -14 33.4 11.61
 6 -10 -13 1.06 11.02
 6 -18 -11 -7.75 11.45
 6 -27 -8 -4.6 9.96
 -2 16 11 326.06 18.31
 -2 31 11 31.78 9.41
 -2 32 11 2.38 8.88
 -2 11 12 78.02 11.18
 -2 8 13 43.6 9.59
 -2 4 15 4.59 7.91
 -2 43 15 -5.72 11.39
 -2 0 19 78.65 9.53
 -2 0 23 4.67 10.1
 -2 1 25 1.03 9.9
 -2 2 26 16.45 10.27
 -2 3 27 -4.93 10.36
 -2 5 28 1.88 11.89
 -2 7 29 7.57 11.93
 -1 14 3 1482.21 65.07
 -1 33 3 -2.01 7.1
 -1 3 5 2526.08 109.83
 -1 44 5 1.57 8.6
 -1 58 11 -3.74 11.63
 -1 -12 12 104.31 7.64
 -1 -15 15 33.8 5.51
 -1 -17 20 56.89 7.38
 -1 -17 22 9.72 7.04
 -1 -16 25 -5.05 8.06
 -1 -14 28 -2.89 8.57
 -1 -13 29 0.98 8.97
 -1 -9 32 -5.63 11.89
 -1 -7 33 -1.52 12.21
 0 12 -2 308.42 13.83
 0 35 -2 44.64 6.3
 0 47 0 -1.42 7.98
 0 51 1 5.2 9.51
 0 -27 24 0.17 6.06
 0 -24 29 3.62 7.69
 1 13 -6 77.96 4.6
 1 -1 -4 36.13 5.55
 1 -9 -2 32.23 5.27
 2 12 -9 0.88 5.79
 2 -7 -6 7.03 6.57
 2 -14 -4 905.12 40.83
 2 -17 -3 905.93 40.96
 2 -24 0 232.8 13.75
 3 0 -10 326.55 17.76
 3 -39 6 2.61 8.42
 4 -26 -5 135.39 11.67
 4 -34 -1 -1.7 8.81
 4 -41 4 2.59 10.19
 4 -44 7 3.98 9.6
 5 13 -15 -7.05 10.18
 5 3 -14 -0.85 9.61
 5 -13 -11 -1.14 9.47
 5 -20 -9 2.77 9.95
 5 -23 -8 0.59 10.08
 5 -36 -2 3.86 10.34
 5 -42 2 4.2 10.75
 5 -47 7 -2.39 10.36
 6 11 -16 -4.88 11.12
 6 -14 -12 10.38 12.39
 6 -21 -10 5.37 11.43
 6 -24 -9 18.07 11.49
 -2 15 11 84.68 10.87
 -2 33 11 34.39 9.39
 -2 40 13 16.48 12.31
 -2 42 14 1.92 11.22
 -2 44 15 3.3 11.05
 -2 45 16 15.71 11.37
 -2 1 17 13.72 8.08
 -2 -1 21 -6.6 9.36
 -2 0 24 5.94 10.4
 -2 4 28 2.63 11.06
 -2 6 29 1.01 11.61
 -1 34 3 19.72 7.71
 -1 40 4 70.66 9.4
 -1 48 6 -0.47 10.66
 -1 53 8 -1.91 10.44
 -1 55 9 -1.74 10.61
 -1 -17 19 46.93 6.66
 -1 -17 23 7.73 7.25
 -1 -15 27 1.07 8.19
 -1 -12 30 4.37 10.09
 0 -27 17 13.31 3.68
 1 -12 -1 1213.29 53.29
 2 -41 21 -2.4 3.93
 3 -43 11 11.12 8.2
 4 8 -13 24.86 7.93
 4 0 -12 224.28 14.08
 4 -10 -10 140.35 11.59
 4 -14 -9 74.13 10.11
 4 -28 -4 75.06 10.71
 4 -37 1 5.4 9.55
 4 -42 5 3.93 9.54
 4 -43 6 9.59 9.74
 5 14 -15 30.96 10.48
 5 -28 -6 23.4 10.85
 5 -39 0 5.15 10.57
 5 -43 3 1.84 10.36
 5 -44 4 4.5 10.61
 5 -45 5 -0.87 10.18
 5 -49 10 -5.22 11.27
 5 -50 12 3.27 10.84
 6 12 -16 3.45 11.48
 6 2 -15 6.55 11.2
 -2 23 10 161.96 11.94
 -2 24 10 3.87 7.99
 -2 25 10 -0.79 7.78
 -2 14 11 252.43 15.52
 -2 10 12 157.05 12.2
 -2 38 12 45.13 10.98
 -2 7 13 8.72 9.49
 -2 41 13 -1.13 11.22
 -2 5 14 73.61 9.56
 -2 43 14 7.44 10.84
 -2 3 15 250.13 14.84
 -2 0 18 143.93 11.33
 -2 -1 20 -1.21 8.01
 -2 -1 22 4 9.57
 -2 -1 23 -4.17 9.61
 -2 0 25 8.96 9.85
 -2 1 26 -0.19 9.99
 -2 2 27 2.59 10.39
 -2 5 29 -1.95 12.87
 -1 7 4 219.88 11.58
 -1 45 5 65.17 9.82
 -1 51 7 7.77 10.88
 -1 57 10 2.04 11.49
 -1 -11 31 7.55 10.45
 0 36 -2 61.6 6.65
 0 43 -1 10.24 7.06
 0 -25 28 1.67 7.43
 1 43 -5 41.79 5.96
 1 -33 13 35.14 4
 2 -2 -7 459.55 21.84
 2 -32 5 -0.55 6.45
 2 -38 11 7.82 6.86
 2 -41 19 0.57 4.79
 3 8 -11 8.53 7.68
 3 -5 -9 10.5 8.2
 3 -22 -4 0.58 9.1
 3 -44 13 -7.65 7.83
 4 -23 -6 74.64 10.48
 4 -30 -3 7.1 8.43
 4 -46 10 -3.49 9.36
 4 -48 14 0.1 9.46
 5 15 -15 3.05 9.89
 5 4 -14 26.06 9.95
 5 -3 -13 12.09 9.86
 5 -30 -5 1.85 10.28
 5 -32 -4 1.02 11.8
 5 -34 -3 -1.55 10.53
 6 13 -16 1.69 11.05
 6 3 -15 -0.26 11.54
 6 -4 -14 -1.46 10.75
 6 -9 -13 24.67 13.05
 6 -17 -11 0 11.56
 6 -26 -8 2.64 11.24
 -2 20 10 27.26 9.46
 -2 21 10 334.42 18.38
 -2 22 10 21.8 8.41
 -2 26 10 32.92 9.04
 -2 27 10 21.22 8.85
 -2 28 10 32.49 9.14
 -2 13 11 0.93 8.98
 -2 39 12 -2.22 10.61
 -2 45 15 -4.91 10.89
 -2 -1 19 2.48 8.04
 -2 -1 24 2.66 9.76
 -2 3 28 -0.54 10.98
 -1 13 3 267.49 13.41
 -1 35 3 6.75 7.21
 -1 41 4 -0.09 8.15
 -1 -11 11 18.75 5.25
 -1 -16 16 75.87 6.94
 -1 -17 18 36.26 6.16
 -1 -8 33 1.64 12.16
 0 48 0 22.78 8.64
 0 -24 12 72.8 3.74
 1 -5 -3 422.7 19.64
 1 -17 1 1180.14 51.87
 1 -26 6 148.68 8.9
 2 13 -9 5.4 5.55
 2 -41 20 0 4.4
 3 -13 -7 -5.65 8.55
 3 -32 1 2.98 8.18
 3 -35 3 47.18 8.26
 3 -45 16 6.02 7.89
 4 9 -13 47.67 8.97
 4 1 -12 2.91 8.77
 4 -17 -8 213.47 13.97
 4 -20 -7 17.57 9.11
 4 -38 2 18.81 10.43
 4 -47 12 5.7 9.49
 5 16 -15 19.13 10.4
 5 -12 -11 2.83 9.25
 5 -16 -10 2.95 9.69
 5 -25 -7 -8.53 10.35
 5 -40 1 11.26 11.07
 5 -48 9 2.34 10.54
 6 14 -16 18.41 11.49
 6 -13 -12 -0.68 11.76
 6 -20 -10 1.34 11.24
 6 -23 -9 -2.53 11.36
 -2 18 10 0.15 9.03
 -2 19 10 187.71 13.53
 -2 29 10 63.26 9.88
 -2 30 10 8.35 8.78
 -2 9 12 128.48 11.23
 -2 6 13 0.67 8.26
 -2 42 13 1.58 11.36
 -2 4 14 120.78 10.72
 -2 44 14 5.08 11.2
 -2 46 15 -0.76 10.96
 -2 0 17 39.62 8.36
 -2 -2 21 25.69 9.76
 -2 -2 22 6.43 10.16
 -2 -1 25 0 9.93
 -2 0 26 16.97 10.08
 -2 1 27 -2.09 10.29
 -2 4 29 8.23 11.47
 -1 36 3 136.43 10.51
 -1 46 5 12.49 9.77
 -1 49 6 7.63 10.37
 -1 54 8 -6.32 10.9
 -1 56 9 -5.28 11.21
 -1 58 10 1.56 11.63
 -1 -14 29 0.44 9.02
 -1 -10 32 6.37 11.85
 0 -7 2 2248.6 97.1
 1 5 -5 1497.43 65.21
 2 -19 -2 686.47 31.72
 2 -29 3 258.59 14.15
 2 -40 15 13.82 5.97
 3 9 -11 319.82 16.76
 3 1 -10 20.7 8.74
 3 -9 -8 10.56 8.73
 3 -16 -6 75.17 10.28
 3 -19 -5 541.12 26.61
 3 -24 -3 120.53 10.3
 3 -42 10 1.14 8.2
 4 -35 0 31.66 9.77
 5 17 -15 8.54 10.4
 5 18 -15 3.71 10.81
 5 5 -14 -1.95 9.54
 5 -2 -13 59.04 10.54
 5 -19 -9 50.83 10.55
 5 -22 -8 25.86 10.02
 5 -37 -1 0.61 10.63
 5 -50 13 1.13 11.5
 6 15 -16 0 10.67
 6 4 -15 1.77 11.56
 6 -3 -14 16.53 12.21
 6 -8 -13 0 11.61
 6 -28 -7 0.91 11.27
 -2 17 10 76.67 10.74
 -2 31 10 102.81 10.74
 -2 12 11 235.02 14.69
 -2 37 11 0.27 9.43
 -2 40 12 34.03 11.12
 -2 43 13 -6.08 11.48
 -2 45 14 -0.08 11.28
 -2 2 15 78.21 8.89
 -2 -1 18 16.35 8.62
 -2 -2 23 -1.83 10.03
 -2 2 28 -1.93 11.24
 -1 42 4 24.66 9.1
 -1 -1 6 200.36 10.43
 -1 52 7 0 11.73
 -1 -6 8 57.55 5.22
 -1 -8 9 97.28 6.56
 -1 -17 25 0.59 7.63
 -1 -15 28 8.31 8.64
 -1 -13 30 -4.35 9.51
 0 37 -2 54.93 7.02
 0 -27 25 0.26 6.28
 0 -26 27 7.02 7.12
 1 35 -6 86.35 5.66
 1 -19 2 748.07 33.34
 1 -21 3 221.13 11.35
 1 -34 15 -0.59 3.26
 1 -35 23 0 3.49
 2 -6 -6 61.65 7.01
 2 -10 -5 1207.38 53.7
 2 -33 6 120.63 9.08
 2 -37 10 4.78 6.49
 3 -30 0 29.02 7.85
 3 -36 4 27 8.2
 4 10 -13 36.47 8.69
 4 -9 -10 38.13 9.06
 4 -13 -9 4.41 8.72
 4 -25 -5 16.01 8.98
 4 -39 3 0.71 10
 4 -45 9 -5.13 9.57
 4 -48 15 -3.56 10.05
 5 19 -15 1.56 10.36
 5 -7 -12 38.48 9.56
 5 -27 -6 2.65 10.39
 5 -35 -2 9.23 10.5
 5 -41 2 2.61 9.82
 5 -47 8 0 11.33
 5 -49 11 -7.53 11.78
 6 -16 -11 10.52 12.01
 -2 16 10 4.4 9.05
 -2 32 10 6.84 9.02
 -2 11 11 43.53 9.56
 -2 38 11 19.99 9.66
 -2 8 12 67.52 9.69
 -2 41 12 -1.12 12.2
 -2 47 15 8.18 11.19
 -2 -2 19 78.36 9.29
 -2 -2 24 3.76 9.77
 -2 -1 26 3.55 10.25
 -2 0 27 16.07 11.38
 -2 3 29 -4.54 12.19
 -1 12 3 1405.37 61.73
 -1 37 3 -1.47 7.63
 -1 50 6 9.3 11.31
 -1 55 8 5.89 10.7
 -1 57 9 -1.68 11.29
 -1 -16 27 1.88 8.39
 -1 -12 31 9.97 10.36
 -1 -9 33 -5.41 12.34
 0 44 -1 5.91 6.96
 2 14 -9 11.27 5.58
 3 -4 -9 235.68 14.25
 3 -26 -2 405.95 20.74
 3 -28 -1 229.82 14.07
 3 -45 17 7.88 7.83
 4 2 -12 153.45 11.99
 4 -27 -4 2.39 9.54
 4 -33 -1 80.97 10.43
 5 20 -15 1.26 10.03
 5 6 -14 -0.47 9.25
 5 -15 -10 7.37 9.72
 5 -29 -5 14.15 11.45
 6 5 -15 6.53 11.76
 6 -2 -14 4.48 12.5
 6 -12 -12 2.8 11.74
 6 -19 -10 -5.06 11.03
 6 -25 -8 0.27 11.23
 -2 15 10 100.33 10.57
 -2 42 12 2.81 10.82
 -2 5 13 5.46 8.95
 -2 44 13 0 11.17
 -2 3 14 72.8 9.1
 -2 46 14 4.64 11.36
 -2 48 15 4.21 9.72
 -2 0 16 17.55 8.26
 -2 -1 17 11.98 8.47
 -2 -3 21 1.65 9.47
 -2 -3 22 16.17 10.3
 -2 -2 25 1.71 9.55
 -2 1 28 3.68 11.39
 -2 2 29 0 12.15
 -1 6 4 1045.81 46.21
 -1 43 4 23.76 8.42
 -1 2 5 1210.74 53.21
 -1 47 5 17.73 9.95
 -1 53 7 0.03 10.41
 -1 59 10 -7.89 11.7
 -1 -17 17 1.83 5.54
 -1 -18 20 -1.38 6.45
 -1 -18 21 0 7.02
 -1 -18 22 3.68 7.15
 -1 -11 32 4.53 11.25
 0 49 0 0.17 8.7
 2 5 -8 1192.01 52.76
 2 -1 -7 23.69 6.2
 2 -13 -4 55.78 7.62
 2 -16 -3 352.27 17.61
 2 -21 -1 538.9 25.59
 2 -27 2 16.19 7.87
 2 -34 7 31.08 6.83
 2 -35 8 -1.92 6.37
 2 -36 9 31.82 6.63
 3 10 -11 62.68 7.96
 3 2 -10 297.47 16.29
 3 -12 -7 501.67 25.07
 3 -33 2 91.09 9.92
 3 -37 5 0.45 7.23
 3 -41 9 2.38 8.47
 3 -43 12 1.77 8.08
 3 -44 14 0.29 7.92
 4 11 -13 10.97 7.6
 4 -16 -8 5.15 9.16
 4 -22 -6 60.67 9.7
 4 -29 -3 5.07 9.31
 4 -36 1 15.99 9.75
 4 -40 4 7.89 10.02
 4 -44 8 -5.64 9.9
 5 -1 -13 8.91 8.85
 5 -11 -11 6.99 9.32
 5 -24 -7 56.33 10.9
 5 -31 -4 41.14 11.52
 5 -38 0 7.73 10.74
 5 -42 3 1.12 10.58
 5 -43 4 0.75 10.56
 5 -46 7 -0.1 10.57
 5 -50 14 6.54 11.81
 6 6 -15 -3.99 12.45
 6 -7 -13 28.1 13.24
 6 -22 -9 11.43 11.82
 -2 10 11 157.56 12.08
 -2 39 11 5.52 10.05
 -2 7 12 122.18 11.79
 -2 45 13 2.18 10.67
 -2 47 14 2.37 11.02
 -2 -2 18 91.96 9.5
 -2 -3 20 1.99 8.24
 -2 -3 23 2.97 9.67
 -2 -3 24 12.83 9.63
 -2 -1 27 -0.63 10.26
 -1 38 3 98.46 10.21
 -1 -4 7 156.28 8.58
 -1 -18 23 8.67 7.43
 -1 -17 26 -0.37 8.02
 0 38 -2 43.57 6.97
 0 -28 21 10.53 5.27
 0 -25 29 2.59 7.89
 3 -8 -8 69.6 9.76
 3 -21 -4 372.04 19.88
 3 -40 8 15.69 8.85
 4 12 -13 51.75 8.02
 4 3 -12 13.06 8.43
 4 -8 -10 54.43 9.23
 4 -19 -7 246.15 15.35
 4 -41 5 6.4 9.6
 4 -42 6 1.9 9.59
 4 -43 7 13.38 9.47
 4 -46 11 1.54 9.38
 4 -47 13 -0.3 9.95
 4 -48 16 0.66 9.9
 5 7 -14 -0.86 9.5
 5 -6 -12 7.62 10.17
 5 -18 -9 2.33 9.6
 5 -21 -8 15.87 9.81
 5 -44 5 0 10.74
 5 -45 6 -2.3 10.47
 5 -48 10 -3.94 11.04
 6 -1 -14 -7.85 12.12
 6 -15 -11 1.67 11.68
 6 -27 -7 0.53 10.96
 -2 22 9 12.58 9.23
 -2 23 9 88.13 10.51
 -2 24 9 15.32 9.31
 -2 25 9 -1.38 8.86
 -2 26 9 54.02 9.97
 -2 27 9 24.4 8.83
 -2 28 9 7.57 7.98
 -2 14 10 94.98 10.76
 -2 36 10 1.56 9.67
 -2 40 11 20.71 11.73
 -2 43 12 6.09 12.5
 -2 -3 19 6.79 7.65
 -2 -2 26 15.8 10.6
 -2 0 28 6.73 11.38
 -2 1 29 -2.6 12.08
 -1 24 2 535.28 25.39
 -1 25 2 15.85 7.64
 -1 26 2 450.85 22.1
 -1 27 2 13.32 7.6
 -1 28 2 586.94 27.84
 -1 11 3 74.04 7.05
 -1 44 4 4.22 8.55
 -1 48 5 17.27 10.24
 -1 51 6 1.8 11.51
 -1 56 8 -2.42 10.88
 -1 58 9 0.13 11.29
 -1 -14 13 46.85 5.96
 -1 -15 14 76.4 6.52
 -1 -18 19 -4.37 6.06
 -1 -15 29 6.04 9.01
 -1 -14 30 3.09 9.34
 -1 -10 33 1.36 12.23
 0 45 -1 7.87 7.11
 0 -28 20 32.88 4.96
 0 -28 22 13.98 5.61
 1 14 -6 168.18 8.06
 1 -14 0 311.32 15.02
 2 15 -9 106.03 7.5
 2 -23 0 30.08 7.66
 2 -25 1 3.02 7.23
 2 -30 4 -2.21 6.18
 3 11 -11 92.84 8.36
 3 -15 -6 136.72 11.98
 3 -18 -5 0 9.06
 3 -39 7 0.82 8.8
 3 -45 18 0.57 7.64
 4 -3 -11 0.21 8.77
 4 -12 -9 44.86 9.34
 4 -24 -5 162.88 12.5
 5 0 -13 75.08 11.15
 5 -26 -6 44.1 11.75
 5 -36 -1 20.52 11.08
 5 -39 1 -7.05 10.23
 5 -49 12 3.03 11.11
 6 7 -15 6.25 11.04
 6 -6 -13 -0.84 11.58
 6 -29 -6 5.82 11.54
 -2 20 9 -3.71 9.53
 -2 21 9 234.61 15.22
 -2 29 9 108.14 11.13
 -2 30 9 -4.94 8.67
 -2 13 10 3.34 8.98
 -2 37 10 1.81 9.21
 -2 9 11 204.38 13.56
 -2 41 11 8.84 12.2
 -2 6 12 11.69 8.4
 -2 44 12 5.57 11.12
 -2 4 13 113.2 10.72
 -2 46 13 2.36 12.17
 -2 2 14 215.96 13.52
 -2 48 14 3.06 12.05
 -2 -4 21 20.84 9.17
 -2 -4 22 4.29 9.61
 -2 -3 25 2.9 9.37
 -1 29 2 34.64 7.9
 -1 39 3 2.33 7.9
 -1 54 7 -1.38 11.4
 -1 -16 28 -0.99 8.64
 -1 -13 31 0 10.46
 0 50 0 13.64 9.06
 0 -27 26 4.41 6.6
 1 0 -4 1965.61 85.54
 1 -8 -2 90.8 7.37
 1 -27 7 104.01 7.26
 3 3 -10 121.97 10.65
 3 -3 -9 0.87 8.42
 3 -23 -3 74.34 8.66
 3 -31 1 72.37 9.4
 3 -34 3 3.26 7.78
 4 13 -13 -5.07 8.07
 4 -34 0 3.35 9.47
 4 -37 2 -2.81 9.6
 5 8 -14 6.89 9.46
 5 -10 -11 -0.89 9.39
 5 -14 -10 -3.28 9.42
 5 -34 -2 -1.08 10.22
 5 -47 9 -1.88 11.65
 6 0 -14 6.37 12.49
 6 -18 -10 2.3 11.93
 6 -21 -9 10.64 11.66
 6 -24 -8 4.75 11.32
 6 -31 -5 11.8 12.04
 -2 19 9 517.43 25.96
 -2 38 10 5.91 9.16
 -2 47 13 -5.73 10.98
 -2 -1 16 37.98 8.37
 -2 -2 17 47.44 8.81
 -2 -3 18 53.79 8.68
 -2 -4 20 24.06 8.18
 -2 -4 23 0.46 9.47
 -2 -4 24 -0.42 9.65
 -2 -3 26 6.85 9.88
 -2 -2 27 3.16 10.91
 -2 -1 28 -2.89 11.24
 -1 30 2 32.21 8.5
 -1 40 3 105.99 10.19
 -1 45 4 23.31 9.52
 -1 52 6 -1.21 11.2
 -1 -13 12 59.42 6.41
 -1 -16 15 40.95 5.56
 -1 -18 25 -2.67 7.5
 -1 -17 27 4.33 8.4
 -1 -12 32 -0.43 11.06
 0 39 -2 21.08 6.73
 0 -28 23 3.36 5.62
 0 -26 28 11.29 7.61
 1 36 -6 1.66 4
 1 -32 12 0.39 3.75
 2 -5 -6 6.4 6.27
 2 -9 -5 6.23 6.55
 3 -45 19 3.34 7.56
 4 4 -12 35.17 8.72
 4 -15 -8 99.77 10.73
 4 -21 -6 103.02 11.1
 4 -26 -4 136.59 12.13
 4 -32 -1 0.99 9.18
 4 -45 10 3.01 9.7
 5 9 -14 1.76 10.62
 5 1 -13 3.76 9.13
 5 -5 -12 44.15 10.03
 5 -17 -9 40.6 10.15
 5 -23 -7 -1.74 10.16
 5 -28 -5 17.76 10.56
 5 -30 -4 4.54 10.93
 5 -40 2 8.25 10.07
 6 8 -15 3.93 11.65
 6 -14 -11 20.05 12.55
 -2 18 9 15.89 9.39
 -2 12 10 51.16 8.98
 -2 42 11 8.46 11.15
 -2 45 12 8.97 12.2
 -2 49 14 0.54 10.8
 -2 1 30 0.81 12.35
 -1 19 2 84.64 7.2
 -1 31 2 87.88 9.1
 -1 49 5 -0.75 11.11
 -1 55 7 3.41 11.74
 -1 57 8 3.35 12.03
 -1 59 9 0 10.75
 -1 -11 33 1.29 12.18
 0 46 -1 6.37 7.52
 1 -11 -1 519.7 23.65
 1 -24 5 476.64 22.02
 2 16 -9 7.19 5.61
 2 6 -8 51.21 6.22
 2 -18 -2 0.01 6.99
 2 -38 12 3.48 7.04
 2 -40 16 9.57 5.75
 3 12 -11 51.46 7.52
 3 -7 -8 1.92 8.51
 3 -11 -7 36.12 9.34
 3 -44 15 -4.56 8.09
 4 14 -13 45.11 8.47
 4 -2 -11 193.16 13.8
 4 -7 -10 75.01 10.52
 4 -18 -7 0.63 8.56
 4 -28 -3 63.38 10.34
 4 -38 3 36.15 10.45
 4 -47 14 -0.88 9.75
 5 -20 -8 5.04 9.72
 5 -37 0 8.65 10.48
 5 -41 3 9.59 11.22
 5 -46 8 0 11.65
 5 -48 11 -0.05 11.09
 5 -49 13 0 11.53
 6 9 -15 1.37 10.96
 6 1 -14 -0.79 12.09
 6 -5 -13 36.81 13.45
 6 -26 -7 5.84 11.32
 -2 17 9 403.24 21.16
 -2 34 9 2.54 9.79
 -2 39 10 -0.59 9.36
 -2 8 11 105.7 10.16
 -2 43 11 16.95 12.41
 -2 5 12 25.43 9.15
 -2 46 12 1.12 11.22
 -2 3 13 -5.2 9.11
 -2 48 13 2.03 12.21
 -2 1 14 19.45 8.11
 -2 50 14 0.05 11.01
 -2 -4 19 31.57 8.36
 -2 -4 25 0.59 9.51
 -2 -3 27 1.68 10.51
 -2 -2 28 0.38 11.12
 -1 32 2 5.74 7.15
 -1 10 3 747.06 33.54
 -1 41 3 0.47 8.09
 -1 5 4 1264.47 55.58
 -1 46 4 4.13 9.23
 -1 -18 18 18.12 5.86
 2 0 -7 163.75 9.8
 2 -28 3 323.72 16.77
 2 -31 5 317.29 16.38
 3 -20 -4 3.38 8.67
 4 15 -13 6.48 7.72
 4 -11 -9 43.19 9.34
 4 -35 1 31.04 9.85
 4 -46 12 -3.41 9.76
 5 10 -14 42.54 10.17
 5 -9 -11 37.89 10.13
 5 -13 -10 0.98 9.46
 5 -25 -6 0.66 10.21
 6 -17 -10 -1.73 11.82
 6 -23 -8 6.99 11.32
 6 -28 -6 -0.91 11.38
 -2 16 9 5.38 9.16
 -2 35 9 52.78 10.5
 -2 11 10 155.47 12.01
 -2 40 10 2.05 10.09
 -2 44 11 -1.84 11.26
 -2 -2 16 6.29 7.89
 -2 -3 17 105.1 10.24
 -2 -5 21 12.18 8.71
 -2 -5 22 33.47 9.93
 -2 -5 23 18.49 9.64
 -2 -5 24 37.52 10.33
 -2 -4 26 0.86 9.49
 -2 0 30 2.7 11.98
 -1 18 2 85.46 7.33
 -1 33 2 17.59 7.25
 -1 50 5 8.28 10.65
 -1 -2 6 42.24 5.12
 -1 53 6 -0.68 10.72
 -1 58 8 0 10.94
 -1 -12 11 249.38 12.52
 -1 -17 16 21.16 5.74
 -1 -19 22 6.98 7.14
 -1 -18 26 1.1 7.57
 -1 -16 29 0.15 9.08
 -1 -15 30 -0.25 9.38
 -1 -14 31 3.93 10.09
 0 40 -2 22.34 6.82
 0 -28 24 3.54 5.99
 1 6 -5 88.31 5.67
 1 -4 -3 715.21 32.01
 1 -28 8 -0.69 4.5
 2 -12 -4 1910.26 83.91
 2 -15 -3 489.41 23.5
 2 -39 14 5.05 6.34
 3 13 -11 1.8 6.82
 3 4 -10 108.53 10.24
 3 -2 -9 568.89 27.24
 3 -14 -6 245.19 14.96
 3 -43 13 -2.84 8.34
 4 16 -13 15.21 8.42
 4 5 -12 32.77 9.22
 4 -23 -5 34.47 9.76
 4 -39 4 -2.38 10.47
 5 2 -13 50.94 10.64
 5 -4 -12 10.43 9.16
 5 -35 -1 9.05 10.84
 5 -42 4 3.19 9.97
 5 -43 5 0 10.26
 5 -44 6 -2.47 11.98
 6 10 -15 10.03 12.42
 6 2 -14 -3.04 12.43
 6 -4 -13 0.54 11.64
 6 -13 -11 1.23 11.99
 6 -20 -9 0.13 11.56
 6 -30 -5 -2.73 12.55
 -2 15 9 97.49 10.55
 -2 36 9 4.41 9.71
 -2 41 10 7.82 11.52
 -2 7 11 326.27 18.03
 -2 47 12 2.9 12.35
 -2 49 13 -3.27 11.89
 -2 -4 18 18.51 8.26
 -2 -5 20 7.25 9.01
 -1 34 2 43.67 8.14
 -1 42 3 25.13 8.32
 -1 1 5 168.7 9.38
 -1 56 7 0.3 10.93
 -1 -19 21 63.61 7.89
 -1 -17 28 10.36 9.05
 -1 -13 32 4.24 11.23
 0 -27 27 0.38 7.11
 1 -16 1 76.07 6.16
 2 17 -9 439.54 20.55
 2 -20 -1 59.7 7.97
 3 -17 -5 481.38 24.34
 3 -41 10 5.47 8.46
 4 -1 -11 3.51 9.17
 4 -6 -10 8.11 8.11
 4 -14 -8 5.52 8.94
 4 -40 5 15.31 10.48
 4 -41 6 3.82 9.75
 4 -42 7 1.33 10.21
 4 -43 8 10.56 10.15
 5 11 -14 -0.1 10.17
 5 -16 -9 34.16 10.1
 5 -22 -7 36.45 11.18
 5 -27 -5 5.48 11.58
 5 -33 -2 18.73 10.95
 5 -38 1 8.9 11.19
 5 -47 10 0.99 10.98
 6 11 -15 1.43 11.29
 6 -25 -7 -3.1 11.14
 -2 26 8 120.33 10.84
 -2 37 9 3.08 10.13
 -2 10 10 28.31 9.29
 -2 42 10 -2.03 11.24
 -2 45 11 12.2 12.66
 -2 4 12 229.01 14.35
 -2 2 13 397.34 20.7
 -2 -5 25 2.79 9.58
 -2 -4 27 3.45 10
 -2 -3 28 0.08 10.65
 -1 17 2 2.89 5.88
 -1 35 2 4.55 7.62
 -1 47 4 6.61 10.14
 -1 54 6 1.7 10.81
 -1 -7 8 554.68 24.97
 -1 -19 20 74.63 7.96
 -1 -19 24 4.42 7.32
 -1 -12 33 -1.44 12.33
 0 41 -2 43.92 7.29
 0 47 -1 10.62 8.21
 0 -27 16 16.78 3.23
 1 -31 11 1.86 4.17
 1 -35 24 2.22 3.77
 2 7 -8 660.7 30.1
 2 -32 6 0.11 6.63
 2 -37 11 10.23 7.17
 3 14 -11 36.55 6.73
 3 -22 -3 92.01 10.44
 3 -40 9 0.44 8.67
 4 17 -13 63.64 8.56
 4 6 -12 -1.29 8.13
 4 -10 -9 24.68 8.98
 4 -17 -7 188.67 13.65
 4 -20 -6 8.76 9.76
 4 -25 -4 -1.52 8.71
 4 -33 0 69.71 10.64
 4 -36 2 29.03 10.17
 4 -45 11 2.22 9.97
 4 -47 15 3.74 10.29
 5 12 -14 65.94 11.41
 5 3 -13 19.71 9.44
 5 -3 -12 23.42 9.4
 5 -12 -10 6.1 9.62
 5 -19 -8 22.88 9.83
 5 -29 -4 34.45 11.83
 5 -49 14 -9.25 12.13
 6 12 -15 6.05 11.8
 6 3 -14 12.63 12.43
 6 -16 -10 3.84 12.29
 -2 22 8 11.46 9.28
 -2 23 8 208.68 14.68
 -2 24 8 12.43 8.84
 -2 25 8 -4.17 8.73
 -2 27 8 42.01 9.01
 -2 28 8 86.39 10.01
 -2 29 8 106.85 11.36
 -2 14 9 10.98 9.02
 -2 38 9 3.56 10.19
 -2 48 12 1.51 11.2
 -2 50 13 0.06 11.26
 -2 0 14 160.98 11.56
 -2 -5 19 19.1 7.65
 -2 -6 22 -2.4 10.12
 -2 -6 23 -4.77 9.97
 -2 -5 26 7.54 10.22
 -2 -1 30 2.18 11.59
 -1 43 3 -0.93 8.09
 -1 51 5 4.38 11.26
 -1 -9 9 23.55 4.53
 0 -25 13 -0.18 2
 0 -26 29 5.8 7.95
 1 37 -6 12.18 3.98
 1 -29 9 115.99 7.22
 2 18 -9 15.82 5.47
 2 -4 -6 193.17 11.61
 2 -8 -5 1013.17 45.35
 2 -22 0 186.65 11.6
 2 -24 1 312.07 16.72
 3 5 -10 319 17.27
 3 -6 -8 38.05 8.93
 3 -10 -7 327.83 17.85
 3 -37 6 -4.28 8.2
 3 -39 8 5.05 9.02
 3 -44 16 -1.74 7.91
 4 18 -13 11.04 7.93
 4 -31 -1 75.25 9.51
 4 -46 13 -3.8 9.75
 5 -36 0 17.41 11.24
 5 -39 2 1.58 10.55
 5 -48 12 -2.19 11.27
 6 13 -15 -0.54 10.78
 6 -3 -13 15.45 12.03
 6 -8 -12 -1.39 11.65
 6 -12 -11 31.64 12.36
 6 -19 -9 -3.57 12.3
 6 -22 -8 9.55 11.8
 6 -27 -6 -2.71 11.85
 -2 21 8 243.77 15.9
 -2 39 9 0.35 9.95
 -2 9 10 463.25 23.26
 -2 43 10 11.25 11.94
 -2 6 11 1.4 9.3
 -2 46 11 2.82 11.1
 -2 49 12 2.96 11.2
 -2 51 13 -0.82 11.49
 -2 -3 16 143.37 11.13
 -2 -4 17 7.25 7.82
 -2 -6 21 -3.08 8.97
 -2 -6 24 2.15 10.09
 -2 0 31 -7.01 12.73
 -1 16 2 567.6 26.06
 -1 36 2 129.32 10.44
 -1 9 3 170.47 9.74
 -1 48 4 14.77 10.85
 -1 57 7 1.53 11.77
 -1 -18 17 5.07 5.59
 -1 -19 25 4.65 7.74
 -1 -16 30 3.06 9.29
 -1 -15 31 -0.72 9.71
 0 25 -3 5.75 4.87
 0 26 -3 70.76 6.29
 0 27 -3 57.8 6.15
 0 28 -3 28.59 5.65
 0 -12 4 227.97 10.13
 0 -28 25 -2.29 6.24
 1 -30 10 20.97 4.72
 2 34 -9 1.6 2.34
 2 1 -7 32.03 6.02
 2 -33 7 51.77 7.12
 2 -40 17 3.54 5.63
 3 -24 -2 303.1 17.17
 3 -38 7 63.07 9.98
 4 19 -13 58.82 8.66
 4 7 -12 27.22 9.37
 4 0 -11 303.54 17.56
 4 -27 -3 0.46 8.88
 4 -29 -2 32.06 9.58
 5 13 -14 0.49 10.62
 5 4 -13 31.2 10.12
 5 -15 -9 4.89 9.85
 5 -24 -6 60.84 11.06
 5 -40 3 -2.75 11.56
 5 -46 9 -2.83 11.84
 6 4 -14 -3.96 11.58
 6 -29 -5 8.27 11.75
 6 -33 -3 -3.39 10.91
 -2 20 8 48.17 10.32
 -2 33 8 129.03 12.25
 -2 13 9 11.05 8.37
 -2 40 9 -1.9 9.69
 -2 44 10 2.91 11.16
 -2 47 11 4.81 12.3
 -2 1 13 3.74 9.83
 -2 -2 15 78.47 8.71
 -2 -5 18 63.14 8.81
 -2 -6 20 -4.2 8.18
 -2 -6 25 5.5 10.12
 -2 -5 27 -1.57 10.74
 -2 -3 29 2.96 11.36
 -2 -2 30 -3.37 13.19
 -1 37 2 7.88 8.6
 -1 44 3 0.24 8.69
 -1 52 5 2.05 10.65
 -1 55 6 6.23 10.75
 -1 -5 7 1283.96 56.23
 -1 -19 19 81.96 7.74
 -1 -17 29 8.75 9.07
 -1 -14 32 0 10.96
 0 24 -3 87.07 6.21
 0 29 -3 130.64 8.58
 0 42 -2 14.59 6.92
 0 48 -1 19.15 8.72
 1 15 -6 216 9.95
 1 -18 2 36.74 4.97
 1 -20 3 63.02 5.91
 2 -17 -2 760.05 34.65
 2 -29 4 135.83 9.7
 2 -36 10 40.11 7.13
 3 15 -11 85.76 8.23
 3 -13 -6 11.89 8.94
 3 -19 -4 529.4 26.67
 3 -26 -1 480.93 24.11
 3 -42 12 -1.35 8.72
 4 20 -13 3.23 7.87
 4 -13 -8 4.13 9.1
 4 -22 -5 88.85 10.87
 4 -34 1 12.05 10.48
 4 -37 3 0.88 10.5
 4 -44 10 -0.19 9.86
 4 -47 16 -2.21 10.41
 5 14 -14 55.8 11.38
 5 -2 -12 30.53 10.59
 5 -18 -8 4.32 9.74
 5 -21 -7 4.31 9.82
 5 -26 -5 36.05 10.59
 5 -34 -1 10.96 11.69
 5 -45 8 2.46 11.56
 6 14 -15 9.11 11.88
 6 -2 -13 -8.71 12.44
 6 -7 -12 14.53 12.48
 6 -15 -10 -3.35 12.22
 6 -24 -7 -1.24 12.15
 6 -31 -4 1.4 11.12
 -2 19 8 247.7 15.29
 -2 34 8 4.08 10.03
 -2 3 12 -5.01 8.49
 -2 50 12 9.15 12.09
 -2 52 13 7.47 12.37
 -2 -6 26 4.6 9.66
 -2 -1 31 -5.29 12.94
 -1 15 2 19.57 5.61
 -1 4 4 566.48 25.75
 0 23 -3 359.81 16.61
 0 30 -3 -2.57 6.08
 1 1 -4 27.57 5
 2 19 -9 507.17 23.32
 2 -34 8 17.46 6.68
 2 -35 9 -0.42 6.3
 3 6 -10 3.77 8.15
 3 -16 -5 -0.77 9.61
 3 -43 14 0.71 8.32
 4 21 -13 26.67 7.88
 4 -9 -9 270.48 16.14
 5 5 -13 26.43 10.4
 5 -11 -10 23.62 10.13
 5 -32 -2 -5.26 10.74
 5 -37 1 -4.93 10.65
 5 -41 4 10.81 11.05
 5 -42 5 0.43 11
 5 -43 6 0 10.82
 5 -47 11 0 11.21
 5 -48 13 5.42 11.75
 6 15 -15 -2.88 11.79
 6 5 -14 27.6 12.16
 6 -11 -11 4.53 12.68
 6 -18 -9 1.74 12.52
 6 -21 -8 9.06 12.07
 -2 18 8 2.99 9.29
 -2 35 8 54.94 9.71
 -2 12 9 -4.87 8.42
 -2 41 9 15.33 10.03
 -2 8 10 61.87 9.39
 -2 45 10 14.44 12.37
 -2 5 11 250.94 15.38
 -2 48 11 7.68 12.43
 -2 -6 19 -1.94 8.26
 -2 -7 22 30.64 9.91
 -2 -7 23 37.66 10.09
 -2 -7 24 32.19 9.82
 -2 -4 29 -2.17 11.34
 -1 38 2 68.75 9
 -1 49 4 -0.69 10.58
 -1 -15 13 93.41 7.19
 -1 -16 14 11.91 5
 -1 -19 26 5.71 7.95
 -1 -18 28 3.07 8.74
 0 31 -3 257.52 13.43
 0 -28 18 5.25 3.97
 0 -27 28 -2.88 7.43
 1 -7 -2 83.69 6.93
 1 -25 6 1 5.49
 2 8 -8 32.82 6.12
 2 -11 -4 400.74 19.6
 2 -14 -3 320.57 16.36
 3 16 -11 5.38 6.5
 3 -5 -8 14.01 9.54
 3 -34 4 5.95 8.04
 3 -44 17 -3.82 8.35
 4 22 -13 5.87 7.92
 4 8 -12 48.78 8.87
 4 1 -11 0.42 8.58
 4 -16 -7 31.09 9.67
 4 -19 -6 182.93 13.65
 4 -24 -4 138.08 11.68
 4 -38 4 35.81 10.69
 5 15 -14 0 10.32
 5 -28 -4 1.92 10.59
 5 -30 -3 5.03 12.09
 6 16 -15 4.76 11.79
 6 -1 -13 -1.93 11.72
 6 -26 -6 -3.32 12.12
 7 9 -15 0.88 11.54
 -3 24 21 13.73 12.17
 -3 25 21 8.95 11.87
 -3 26 21 12.68 12.34
 -3 27 21 -3.79 11.96
 -3 28 21 5.27 12.07
 -3 29 21 4.41 12.18
 -3 22 22 5.16 11.51
 -3 23 22 -6.13 12.85
 -3 24 22 15.33 11.8
 -3 25 22 3.92 11.96
 -3 26 22 14.59 12.08
 -3 22 23 4.91 11.97
 -3 23 23 0.91 12.06
 -3 24 23 6.42 10.51
 -2 17 8 243.85 14.97
 -2 36 8 0.62 8.96
 -2 42 9 8.28 11.7
 -2 46 10 -1.22 11.49
 -2 51 12 -6.49 12.61
 -2 -7 21 9.88 9.7
 -2 -7 25 16.67 9.65
 -2 -6 27 4.47 10.26
 -2 -3 30 -0.23 11.65
 -2 -2 31 0.35 12.28
 -1 39 2 -2.57 7.93
 -1 45 3 3.18 8.61
 -1 53 5 0.09 11.06
 -1 56 6 -4.06 11.78
 -1 -17 15 151.95 9.21
 0 22 -3 4.61 4.03
 0 43 -2 40.82 7.61
 0 -28 26 2.46 6.79
 1 38 -6 4.01 4.02
 1 -13 0 0.03 4.75
 2 -38 13 1.84 6.88
 3 -9 -7 86.27 10.36
 3 -21 -3 210.46 13.95
 3 -31 2 144.51 11.71
 3 -41 11 0.49 8.73
 4 23 -13 15.16 8.1
 4 24 -13 24.84 8.29
 4 25 -13 -2.56 8.13
 4 -32 0 -2.56 9.54
 4 -39 5 -2.51 11.45
 4 -42 8 2.22 10.04
 4 -45 12 -4.19 10.13
 4 -46 14 -4.9 10.32
 4 -47 17 0 10.5
 5 16 -14 24.29 10.53
 5 -1 -12 -1.35 9.07
 5 -14 -9 35.86 10.26
 5 -23 -6 0 10
 5 -38 2 9.9 11.84
 6 17 -15 3.79 11.56
 6 6 -14 -3.1 11.74
 6 -6 -12 0.08 12.81
 6 -14 -10 24.68 12.33
 6 -28 -5 -5.45 12.02
 6 -34 -2 -3.64 12.18
 7 10 -15 -0.13 13.03
 -3 24 20 3.26 11.97
 -3 25 20 -2.32 11.68
 -3 26 20 1.77 11.75
 -3 27 20 -1.88 12.91
 -3 28 20 2.19 12.14
 -3 29 20 3.56 12.13
 -3 30 20 -2.9 12.17
 -3 21 21 12.99 11.86
 -3 22 21 8.4 13.04
 -3 23 21 -1.91 11.67
 -3 20 22 -12.42 12.3
 -3 21 22 7.3 11.79
 -3 21 23 2.24 11.76
 -2 16 8 4.22 9.1
 -2 37 8 7.19 8.75
 -2 11 9 260.74 15.43
 -2 43 9 23.18 11.23
 -2 49 11 3.85 11.07
 -2 2 12 278.44 16.19
 -2 0 13 460.88 23.53
 -2 -3 15 234.33 13.93
 -2 -4 16 0.29 7.6
 -2 -5 17 173.07 11.89
 -2 -7 20 8.21 7.9
 -1 14 2 882.82 39.34
 -1 8 3 1484.96 65.13
 -1 50 4 34.72 11.87
 -1 -14 12 245.19 12.67
 -1 -19 18 48.58 6.57
 -1 -20 22 0.65 7.16
 -1 -16 31 1.23 10.11
 -1 -15 32 7.35 11.19
 0 32 -3 0.33 5.73
 0 49 -1 5.38 9.19
 2 20 -9 -0.46 5.33
 2 2 -7 485.68 22.83
 2 -3 -6 53.85 7.56
 2 -19 -1 406.71 20.24
 2 -27 3 49.35 8
 2 -30 5 2.22 6.71
 2 -39 15 -5.16 6.49
 3 17 -11 311.68 16.2
 4 26 -13 19.89 8.36
 4 27 -13 -1.72 7.59
 4 9 -12 15.08 8.99
 4 -12 -8 9.8 9.13
 4 -26 -3 112.34 12.12
 4 -28 -2 14.63 9.1
 4 -35 2 4.75 10.29
 4 -40 6 5.28 10.72
 4 -41 7 6.21 10.1
 5 17 -14 4.04 11.07
 5 6 -13 2.5 9.52
 5 -10 -10 1.83 10.42
 5 -17 -8 13.4 10.28
 5 -20 -7 1.37 9.96
 5 -35 0 -1.58 11.2
 5 -46 10 2.12 11.34
 6 -10 -11 16.19 12.56
 6 -23 -7 5.13 13.05
 6 -30 -4 3.58 11.78
 -3 25 19 6.64 11.76
 -3 26 19 -2.38 11.89
 -3 27 19 5.62 12.22
 -3 28 19 1.27 11.71
 -3 29 19 9.1 12.11
 -3 21 20 11.63 12.43
 -3 22 20 -2.23 12.13
 -3 23 20 -0.92 11.88
 -3 31 20 11.31 12.2
 -3 32 20 3.75 12.3
 -3 19 21 12.52 11.39
 -3 20 21 -8.04 11.92
 -3 18 22 0 10.08
 -3 19 22 7.55 11.98
 -3 18 24 -0.15 11.96
 -3 19 24 -2.02 11.91
 -2 38 8 16.69 9.24
 -2 7 10 499.98 24.53
 -2 47 10 12.56 12.6
 -2 4 11 71.93 9.97
 -2 50 11 6.57 11.52
 -2 52 12 3.22 12.37
 -2 -6 18 -0.05 7.62
 -2 -7 26 -2.05 10.13
 -2 -5 29 -3.03 11.58
 -2 -4 30 1.2 11.67
 -1 40 2 123.02 11.4
 -1 0 5 1361.32 59.63
 -1 54 5 -5.72 11.85
 -1 -20 21 1.98 6.92
 -1 -20 24 4.68 7.52
 -1 -19 27 14.72 8.39
 -1 -17 30 1.04 9.7
 0 21 -3 1423.19 62.05
 0 33 -3 228.89 12.17
 1 7 -5 512.82 22.83
 1 -10 -1 639.36 28.77
 1 -33 14 55.72 4.9
 2 -7 -5 84.42 7.84
 3 7 -10 304.8 17.05
 3 -29 1 52.32 8.75
 3 -35 5 3.33 7.97
 3 -44 18 0.15 8.29
 4 2 -11 197.7 13.27
 4 -8 -9 4.26 9.57
 4 -21 -5 16.28 9.03
 5 18 -14 10.09 10.71
 5 0 -12 28.04 10.19
 5 -25 -5 -3.46 11.09
 5 -33 -1 11.99 10.86
 5 -39 3 0.94 10.29
 5 -47 12 13.37 11.75
 5 -48 14 0 11.69
 6 7 -14 28.71 12.72
 6 0 -13 -7.02 12.05
 6 -17 -9 4.24 12.56
 6 -20 -8 1.86 12.18
 7 11 -15 1.14 11.85
 -3 22 19 3.54 12.39
 -3 23 19 2.91 13.21
 -3 24 19 0 12.23
 -3 30 19 -1.65 12.34
 -3 31 19 12.58 12.48
 -3 32 19 -1.96 12.26
 -3 19 20 41.75 12.15
 -3 20 20 0.01 12.12
 -3 18 21 -3.79 13.04
 -3 17 23 1.09 12.39
 -3 17 24 4.83 12.92
 -3 17 25 -2.97 11.87
 -2 25 7 5.35 9.1
 -2 26 7 344.89 18.97
 -2 27 7 86.78 11.04
 -2 15 8 80.12 9.83
 -2 39 8 1.36 9.39
 -2 10 9 2.38 8.29
 -2 44 9 8.35 11.98
 -2 -7 19 21.15 8.27
 -2 -8 22 4.33 9.4
 -2 -8 23 2.13 9.44
 -2 -8 24 -5.35 9.97
 -2 -6 28 -7.58 10.93
 -2 -3 31 6.24 12.25
 -1 51 4 -0.26 10.95
 -1 -3 6 2178 94.73
 -1 -18 16 16.34 5.55
 -1 -18 29 1.15 9.32
 0 -16 6 758.11 32.85
 1 -3 -3 1826.86 79.68
 2 21 -9 244.04 12.35
 2 -40 18 1.79 5.77
 3 18 -11 3.5 6.63
 3 -12 -6 151.37 12.14
 3 -18 -4 6.12 10.39
 3 -23 -2 25.33 8.78
 3 -27 0 7.69 7.39
 3 -40 10 0.74 9.12
 3 -42 13 -0.03 8.61
 3 -43 15 2.28 8.4
 4 -15 -7 69.79 10.47
 4 -18 -6 21.8 9.64
 4 -36 3 36.83 11.34
 4 -44 11 -10.88 10.52
 5 19 -14 0.44 10.72
 5 7 -13 10.05 10
 5 -5 -11 80.5 11.63
 5 -27 -4 -0.13 10.77
 5 -45 9 2.65 11.95
 6 8 -14 4.44 12.35
 6 -5 -12 20.62 12.16
 6 -25 -6 2.69 13.31
 6 -35 -1 0.4 12.11
 7 12 -15 -1.87 11.86
 -3 24 18 10.44 11.9
 -3 25 18 -2.26 12.19
 -3 26 18 4.13 12.54
 -3 27 18 4.54 12.32
 -3 28 18 0.34 12.22
 -3 29 18 13.69 12.51
 -3 30 18 1.46 12.36
 -3 20 19 -1.52 11.8
 -3 21 19 37.49 12.41
 -3 33 19 6.86 12.25
 -3 34 19 -1.72 12.43
 -3 18 20 4 13
 -3 17 21 12.1 11.82
 -3 16 23 11.38 11.31
 -3 16 24 4.67 11.29
 -3 16 25 3.88 12.87
 -2 23 7 100.86 11.77
 -2 24 7 56.45 10.35
 -2 31 7 107.51 11.58
 -2 32 7 -2.96 8.75
 -2 40 8 0.8 10.26
 -2 45 9 26.96 11.74
 -2 48 10 0.01 12.15
 -2 51 11 4.53 12.15
 -2 53 12 -2.39 12.71
 -2 -8 21 9.23 9.19
 -2 -8 25 0 9.22
 -1 41 2 16.13 8.05
 -1 47 3 -2.41 10.07
 -1 -20 20 -0.57 6.58
 -1 -20 25 2.44 7.7
 0 34 -3 2.92 5.7
 0 44 -2 -1.67 7.21
 2 9 -8 546.44 25.21
 2 -21 0 219.61 13.44
 2 -23 1 3.72 7.93
 3 19 -11 186.14 11.22
 3 -4 -8 159.69 12.16
 3 -15 -5 167.13 12.52
 3 -25 -1 11.99 8.06
 3 -32 3 -0.55 8.56
 3 -36 6 44.78 8.67
 3 -39 9 -2.23 9.44
 4 -33 1 33.8 10.18
 4 -46 15 0.34 10.39
 5 20 -14 2.76 10.66
 5 -9 -10 55.48 10.75
 5 -13 -9 7.59 9.92
 5 -22 -6 39.15 10.71
 5 -29 -3 42.14 11.53
 5 -36 1 26.59 11.68
 5 -40 4 0.22 11.31
 6 1 -13 7.69 13.07
 6 -13 -10 1.71 12.18
 6 -27 -5 0.31 11.73
 6 -33 -2 4.1 11.39
 7 13 -15 -0.46 12.08
 -3 22 18 7.88 11.77
 -3 23 18 13.41 12.42
 -3 31 18 15.75 12.46
 -3 32 18 -1.4 12.29
 -3 33 18 8.84 12.03
 -3 19 19 57.05 13.48
 -3 35 19 4.46 11.63
 -3 17 20 35.72 13.75
 -3 16 21 -2.7 11.8
 -3 15 22 1.25 11.17
 -3 15 23 1.96 11.52
 -3 15 24 -6.97 11.45
 -3 15 25 1.09 12.97
 -2 21 7 99.91 11.16
 -2 22 7 65.14 10.85
 -2 33 7 67.67 10.68
 -2 14 8 99.04 10.14
 -2 41 8 12.29 10.31
 -2 6 10 4.82 8.59
 -2 49 10 9.63 11.51
 -2 1 12 1.14 8.38
 -2 -5 16 226.14 13.97
 -2 -6 17 -0.89 7.64
 -2 -8 26 10.08 9.76
 -2 -6 29 -4.12 11.66
 -2 -5 30 0.97 12.2
 -1 26 1 205.96 12.45
 -1 27 1 17.75 8.21
 -1 28 1 143.21 11
 -1 29 1 68.18 9.28
 -1 13 2 22.9 6
 -1 55 5 10.53 12.12
 -1 -19 28 13.57 8.83
 1 39 -6 7.12 4.46
 1 -35 25 0 4.14
 2 33 -9 76.17 4.49
 2 -16 -2 11.56 7.09
 2 -31 6 287.29 15.4
 2 -37 12 0 7.37
 3 8 -10 28.72 8.73
 3 -8 -7 51.18 9.46
 3 -37 7 -2.66 8.44
 3 -38 8 28.43 9.29
 3 -44 19 4.7 8.23
 4 3 -11 7.16 8.72
 4 -23 -4 -2.77 8.87
 4 -45 13 13.61 10.73
 5 21 -14 10.01 10.69
 5 8 -13 10.12 9.55
 5 1 -12 -2.09 9.7
 5 -16 -8 38.74 10.64
 5 -19 -7 0 10.1
 5 -41 5 11.09 10.8
 5 -42 6 3.45 11.59
 5 -43 7 -1.52 11.24
 5 -46 11 3.67 11.37
 5 -48 15 8.04 12.55
 6 9 -14 20.2 12.2
 6 -4 -12 5.65 13.59
 6 -16 -9 5.42 12.94
 6 -19 -8 9.48 12.27
 6 -22 -7 -4.43 12.42
 6 -29 -4 4.22 13.01
 -3 26 17 24.75 12.45
 -3 27 17 9.02 12.27
 -3 28 17 14.53 12.48
 -3 29 17 4 12.49
 -3 20 18 -0.87 11.62
 -3 21 18 28.16 11.99
 -3 34 18 0 12.48
 -3 35 18 2.71 12.25
 -3 17 19 28.51 12.02
 -3 18 19 4.64 11.24
 -3 16 20 19.36 12.05
 -3 14 22 14.82 12.95
 -3 14 23 14.03 11.53
 -3 14 24 7.05 11.81
 -3 14 25 0.36 12.85
 -2 20 7 42.63 9.81
 -2 34 7 28.01 9.46
 -2 35 7 25.98 9.57
 -2 42 8 3.84 10.55
 -2 9 9 803.39 37.2
 -2 46 9 -5.25 12.45
 -2 3 11 110.09 10.71
 -2 52 11 7.21 12.49
 -2 54 12 6.62 11.85
 -2 -1 13 3.83 9.52
 -2 -4 15 3.4 7.79
 -2 -7 18 42.23 8.72
 -2 -8 20 8.25 8.85
 -2 -7 28 1.61 10.2
 -2 -4 31 -0.01 12.47
 -1 24 1 326.23 16.76
 -1 25 1 9.8 7.07
 -1 30 1 -1.72 7.77
 -1 31 1 284.17 15.88
 -1 42 2 30.12 8.64
 -1 48 3 14.64 10.56
 -1 3 4 2474.01 107.59
 -1 52 4 6.02 12.63
 -1 -13 11 16.01 5.34
 -1 -20 26 1.53 7.9
 -1 -17 31 -0.02 10.03
 -1 -16 32 0.23 10.92
 0 20 -3 38.82 4.31
 0 35 -3 109.35 8.25
 0 -29 22 0.83 5.25
 0 -29 23 0.44 5.37
 0 -28 27 4.76 7.19
 1 -23 5 0 5.6
 1 -26 7 92.02 7.08
 2 22 -9 10.47 5.13
 2 -10 -4 1305.23 57.94
 3 20 -11 21.43 6.94
 4 11 -12 2.67 8.43
 4 -7 -9 299.77 17.41
 4 -11 -8 20.93 9.26
 4 -25 -3 3.4 9.16
 4 -31 0 115.1 11.66
 4 -37 4 -5.73 10.5
 5 22 -14 16.18 10.52
 5 -4 -11 1.47 10.29
 5 -24 -5 35.78 10.64
 5 -34 0 12.14 11.71
 5 -37 2 4.3 11.21
 5 -47 13 -5.64 11.96
 6 2 -13 0.71 12.95
 6 -36 0 -1.1 12.42
 -3 23 17 9.3 11.52
 -3 24 17 26.5 12.41
 -3 25 17 4.24 11.67
 -3 30 17 3.53 12.35
 -3 31 17 5.38 12.97
 -3 32 17 4.75 12.68
 -3 33 17 15.95 12.84
 -3 19 18 37.8 12.28
 -3 36 18 -2.48 12.48
 -3 37 18 1.28 12.32
 -3 16 19 1.67 11.54
 -3 15 20 10.4 12.1
 -3 13 22 0.42 12.53
 -3 13 23 -0.29 11.32
 -3 13 24 -0.06 11.48
 -3 13 25 -0.34 12.35
 -3 14 26 3.26 13.07
 -2 36 7 41.2 10.56
 -2 13 8 8.34 8.8
 -2 50 10 3.44 12.55
 -2 -9 23 22.66 9.43
 -2 -9 24 23.62 9.83
 -1 23 1 157.81 10.58
 -1 32 1 13.2 8.1
 -1 7 3 380.87 18.11
 -1 -8 8 515.23 23.3
 -1 -19 17 -1.18 5.47
 -1 -20 19 2.86 6.16
 -1 -18 30 3.89 9.5
 0 45 -2 24.66 7.57
 1 -15 1 443.31 20.41
 2 -2 -6 1673.84 73.63
 2 -13 -3 144.72 9.85
 2 -28 4 125.21 9.55
 3 2 -9 575.31 27.93
 3 -20 -3 13.15 9.43
 3 -30 2 -0.34 8.81
 3 -33 4 47.77 8.73
 3 -44 20 4.67 8.27
 4 -20 -5 12.39 10.29
 4 -27 -2 12.76 10.16
 4 -34 2 14.77 9.9
 4 -38 5 25.58 10.84
 4 -42 9 0.75 10.01
 5 9 -13 3.92 9.42
 5 2 -12 32.85 10.06
 5 -12 -9 34.42 10.38
 6 10 -14 4.56 12.11
 6 -12 -10 47.56 13.22
 6 -24 -6 5.78 12.02
 -3 21 17 22.66 11.32
 -3 22 17 7.32 11.07
 -3 34 17 4.01 12.74
 -3 35 17 11.75 12.35
 -3 18 18 -3.62 11.59
 -3 15 19 11.98 11.42
 -3 14 20 18.02 13.2
 -3 12 22 22.81 12.66
 -3 12 23 12.61 12.25
 -3 12 24 3.48 12.38
 -3 12 25 2.65 12.44
 -3 13 26 1.44 13.06
 -2 19 7 220.29 14.48
 -2 37 7 0.16 9.88
 -2 43 8 15.07 11.62
 -2 47 9 21.81 11.92
 -2 5 10 543.29 26.32
 -2 53 11 -1.89 11.96
 -2 -8 19 17.89 7.76
 -2 -9 22 14.19 9.64
 -2 -9 25 10.27 9.48
 -2 -7 29 -1.23 11.23
 -2 -6 30 -3.27 11.45
 -2 -5 31 5.2 12.37
 -1 22 1 438.82 21.14
 -1 33 1 96.35 9.09
 -1 43 2 9.84 8.51
 -1 -10 9 327.65 15.5
 0 36 -3 6.65 5.86
 0 -29 21 0.82 4.85
 0 -29 24 0 5.89
 1 16 -6 29.92 3.12
 2 23 -9 90.12 6.43
 2 10 -8 332.77 16.35
 2 -6 -5 1.53 6.26
 2 -32 7 3.38 6.78
 2 -36 11 11.61 7.23
 2 -40 19 -0.2 5.67
 3 21 -11 89.19 8.37
 3 9 -10 141.41 11.19
 3 -3 -8 29.79 9.73
 3 -11 -6 124.28 11.51
 3 -43 16 4.73 8.53
 4 12 -12 186.99 13.03
 4 4 -11 55.89 9.47
 4 -14 -7 43.55 9.67
 4 -17 -6 134.69 12.76
 4 -39 6 0 10.31
 4 -41 8 3.46 10.05
 4 -46 16 2.63 10.77
 5 -8 -10 -7.42 9.67
 5 -21 -6 16.47 10.34
 5 -26 -4 7.37 10.87
 5 -32 -1 -0.01 10.78
 5 -38 3 5.21 10.79
 5 -45 10 3.07 11.52
 6 11 -14 9.38 11.43
 6 3 -13 12.54 13.26
 6 -3 -12 22.75 12.35
 6 -15 -9 1.34 12.31
 6 -21 -7 15.78 12.54
 6 -26 -5 12 11.91
 6 -34 -1 -1.73 12.33
 6 -37 1 -3.53 10.58
 -3 25 16 -1.38 11.07
 -3 26 16 43.03 12.59
 -3 27 16 0 11.95
 -3 28 16 19.83 13.22
 -3 29 16 2.31 12.59
 -3 30 16 -4.47 12.58
 -3 31 16 5.31 12.56
 -3 19 17 52.12 11.2
 -3 20 17 2.5 11.1
 -3 36 17 12.89 12.28
 -3 37 17 2.34 12.36
 -3 17 18 36.05 11.21
 -3 12 21 17.23 13.17
 -3 11 23 0.14 11.82
 -3 11 24 5.53 11.92
 -3 11 25 5.16 11.69
 -3 12 26 2.93 13.04
 -2 18 7 12.07 9.42
 -2 38 7 47.94 10.45
 -2 12 8 78.91 10.17
 -2 44 8 3.88 11.56
 -2 8 9 4.6 8.49
 -2 48 9 2.88 12.59
 -2 51 10 2.75 12.04
 -2 0 12 308.39 17.37
 -2 -9 21 7.24 9.02
 -2 -9 26 0.99 9.46
 -2 -8 28 -0.57 11.07
 -2 -4 32 7.24 14.05
 -1 34 1 3.82 7.42
 -1 12 2 2668.22 116.13
 -1 49 3 5.41 10.82
 -1 53 4 -2.86 11.1
 -1 -6 7 26.71 4.51
 -1 -20 27 -0.3 8.36
 -1 -19 29 2.45 8.97
 1 2 -4 1243.94 54.49
 3 22 -11 3.6 6.34
 3 -7 -7 73.4 10.12
 3 -14 -5 0 9.5
 3 -17 -4 637.57 30.84
 3 -22 -2 182.9 13.8
 4 -40 7 3.15 10.35
 4 -44 12 2.09 10.37
 5 10 -13 35.71 10.53
 5 -3 -11 40.79 11.09
 5 -15 -8 -1.09 10.1
 5 -18 -7 4.14 10.06
 5 -28 -3 -2.1 10.88
 5 -35 1 -5.55 11.71
 6 -18 -8 -3.42 13.02
 6 -28 -4 1.4 12.34
 6 -30 -3 -8.7 11.9
 6 -32 -2 2.66 12.51
 7 7 -14 11.04 12.61
 -3 22 16 20.62 10.65
 -3 23 16 7.41 11.79
 -3 24 16 35.16 11.63
 -3 32 16 0 12.71
 -3 33 16 1.31 13.54
 -3 34 16 4.91 12.92
 -3 18 17 -2.52 10.52
 -3 38 17 0 12.61
 -3 16 18 1.54 10.37
 -3 14 19 2.12 10.91
 -3 11 21 2.03 11.67
 -3 11 22 2.23 11.18
 -3 10 24 1.25 11.58
 -3 11 26 -0.57 12.56
 -2 17 7 132.61 11.68
 -2 39 7 0 9.75
 -2 2 11 297.06 16.59
 -2 54 11 2.49 12.91
 -2 -2 13 370.73 19.87
 -2 -6 16 4.94 8.13
 -2 -7 17 161.71 11.88
 -2 -9 20 3.6 9.33
 -1 35 1 30.73 7.8
 -1 44 2 0.07 8.88
 -1 -21 23 3 7.78
 -1 -21 24 0.12 7.57
 0 37 -3 48.4 7
 0 46 -2 0.32 8.04
 0 -14 5 483.08 21.03
 2 24 -9 13.11 4.59
 2 32 -9 0.74 3.13
 2 -18 -1 46.3 7.42
 2 -33 8 8.15 6.94
 2 -35 10 13.42 6.86
 2 -39 16 1.93 6.35
 3 23 -11 74.11 7.86
 3 -24 -1 305.24 17.5
 3 -26 0 306.54 17.44
 3 -34 5 12.83 8.75
 3 -42 14 3.03 8.54
 4 13 -12 0.43 8.8
 4 -6 -9 21.64 8.82
 4 -10 -8 0.81 8.87
 4 -22 -4 138.92 12.43
 4 -32 1 3.32 9.31
 4 -35 3 -0.3 10.43
 4 -45 14 3.08 10.62
 5 3 -12 15.95 10.37
 5 -39 4 -5.77 10.77
 5 -44 9 0 12.1
 5 -46 12 0 11.7
 5 -47 14 0.41 12.29
 6 12 -14 2.63 11.79
 6 4 -13 -3.01 13.06
 6 -2 -12 3.28 13.82
 6 -7 -11 12.56 11.31
 6 -11 -10 5.26 12.93
 -3 21 16 4.43 11.57
 -3 35 16 2.37 12.18
 -3 36 16 17.05 12.82
 -3 17 17 26.84 10.94
 -3 39 17 -0.01 12.84
 -3 15 18 8.46 10.47
 -3 13 19 -2.18 12.21
 -3 10 22 17.26 12.33
 -3 10 23 4.47 11.4
 -3 10 25 -0.14 12.27
 -3 10 26 4.84 11.93
 -3 11 27 2.11 13.25
 -2 40 7 24.5 10.33
 -2 11 8 213.15 13.63
 -2 45 8 32.94 12.8
 -2 49 9 0 12.4
 -2 52 10 -6.22 12.44
 -2 -5 15 366.32 19
 -2 -8 18 21.18 7.9
 -2 -9 27 -5.07 10.58
 -2 -7 30 6.13 12.47
 -2 -6 31 9.14 12.5
 -1 36 1 37.72 8.55
 -1 50 3 24.62 11.37
 -1 54 4 9.48 11.55
 0 19 -3 2967.59 128.51
 0 -29 25 6.53 6.17
 0 -28 28 3.95 7.66
 1 40 -6 2.07 4.54
 1 -6 -2 229.19 12.19
 1 -17 2 623.32 28.08
 2 25 -9 -2.07 4.29
 2 -26 3 170.75 11.99
 2 -34 9 17.92 6.73
 3 24 -11 10.86 6.58
 3 10 -10 112.08 10.33
 3 3 -9 2.04 8.8
 3 -40 11 7.62 9.29
 4 5 -11 -3.05 8.92
 4 -1 -10 -0.24 8.47
 4 -46 17 0.68 10.89
 5 11 -13 0.24 10.3
 5 -7 -10 81.24 11.45
 5 -11 -9 17.26 10.06
 5 -23 -5 11.53 10.57
 5 -33 0 6.64 11.54
 5 -40 5 6.71 10.92
 5 -41 6 1.13 10.81
 5 -42 7 6.91 11.47
 6 13 -14 1.49 12.69
 6 -23 -6 3.31 12.86
 6 -35 0 4.71 12.57
 7 8 -14 2.31 12.58
 -3 26 15 56.48 11.42
 -3 27 15 5.54 11.38
 -3 28 15 35.75 12.59
 -3 29 15 -2.38 11.92
 -3 30 15 3.02 12.5
 -3 19 16 7.26 9.99
 -3 20 16 -2.9 10.36
 -3 37 16 2.92 13.52
 -3 16 17 25.07 10.76
 -3 14 18 12.36 10.63
 -3 12 19 -2.91 10.77
 -3 10 21 17 12.74
 -3 9 23 -3.69 12.2
 -3 9 24 5.55 11.73
 -3 9 25 3.31 12.23
 -3 10 27 6.78 12.11
 -2 16 7 79.33 10.28
 -2 41 7 3.86 9.76
 -2 46 8 1.01 12.29
 -2 7 9 949.08 43.44
 -2 4 10 6.25 8.7
 -2 55 11 -0.55 12.84
 -2 -4 14 104.46 9.81
 -2 -10 22 28.95 10.72
 -2 -10 24 -0.88 9.28
 -2 -10 25 7.47 10.09
 -2 -8 29 4.91 10.9
 -2 -5 32 0 13.31
 -1 37 1 37.87 8.65
 -1 45 2 6.4 9.16
 -1 -1 5 172.27 9.46
 -1 -17 14 225.98 11.83
 -1 -21 21 32.06 7.55
 -1 -21 25 -2.25 7.82
 -1 -20 28 -1.46 8.61
 -1 -18 31 2.29 10.29
 0 38 -3 39.69 7.02
 1 -19 3 192.33 10.33
 1 -27 8 42.32 5.42
 1 -32 13 0.81 4.12
 2 -20 0 20.24 7.86
 2 -29 5 167.89 11
 3 25 -11 1.47 6.27
 3 32 -11 -0.2 5.55
 3 -2 -8 478.67 23.89
 3 -31 3 114.16 11.26
 3 -35 6 0.47 8.47
 4 14 -12 121 11.56
 4 -13 -7 2.18 9.09
 4 -19 -5 41.26 9.7
 4 -24 -3 87.71 11.03
 4 -30 0 7.76 9.99
 4 -43 11 -8.82 10.66
 5 12 -13 54.03 11.4
 5 4 -12 20.39 10.21
 5 -2 -11 10.87 10.36
 5 -25 -4 -0.01 10.11
 5 -36 2 11.43 11.33
 6 5 -13 40.4 13.49
 6 -6 -11 0 12.14
 6 -14 -9 33.93 13.19
 6 -17 -8 4.49 12.88
 6 -20 -7 4.29 13.08
 6 -25 -5 1.38 11.72
 7 9 -14 1.27 12.58
 -3 23 15 -2.12 10.43
 -3 24 15 66.08 12.05
 -3 25 15 3.77 10.77
 -3 31 15 2.84 11.87
 -3 32 15 -10.84 12.72
 -3 33 15 -7.94 12.56
 -3 34 15 5.62 12.59
 -3 18 16 5.24 10.42
 -3 38 16 12.72 12.96
 -3 39 16 0.93 12.55
 -3 15 17 2.6 10.15
 -3 13 18 3.36 11.17
 -3 10 20 -0.29 11.49
 -3 9 22 4.79 12.5
 -3 9 26 -1.45 12.64
 -2 26 6 448.56 23.77
 -2 30 6 52.03 10.26
 -2 31 6 19.24 9.11
 -2 50 9 3.18 12.93
 -2 53 10 -2.94 12.62
 -2 -9 19 5.62 7.63
 -2 -9 28 3.84 10.4
 -1 38 1 48.55 8.77
 -1 -16 13 -0.26 5.12
 -1 -18 15 9.19 5.19
 -1 -20 18 2.31 5.7
 -1 -19 30 2.85 9.7
 0 47 -2 13.29 8.25
 0 -26 14 101.12 4.92
 0 -29 20 4.49 4.52
 1 -12 0 187.38 10.26
 2 26 -9 44.99 4.79
 2 31 -9 112.77 6.32
 2 11 -8 221.53 12.05
 2 -9 -4 867.98 39.26
 2 -15 -2 112.66 9.53
 2 -22 1 238.72 14.29
 2 -40 20 -1.92 5.7
 3 26 -11 3.66 6.14
 3 27 -11 13.41 5.98
 3 30 -11 1.34 5.62
 3 31 -11 70.89 6.94
 3 -10 -6 56.27 10.01
 3 -19 -3 277.6 16.4
 3 -39 10 0 9.3
 3 -43 17 9.79 8.85
 4 -5 -9 227.62 14.87
 4 -16 -6 117.74 11.82
 4 -26 -2 58.1 10.44
 4 -28 -1 -0.91 9.05
 4 -36 4 35.53 10.96
 4 -46 18 0 11.18
 5 -14 -8 66.71 11.41
 5 -17 -7 2.8 10.11
 5 -20 -6 4.31 10.42
 5 -27 -3 6.64 10.61
 5 -31 -1 14.24 12.01
 5 -45 11 4.42 11.93
 5 -47 15 0.23 12.82
 6 14 -14 0.12 12.7
 6 -1 -12 -3.37 12.36
 6 -10 -10 41.6 13.23
 6 -33 -1 -1.82 12.03
 6 -36 1 -3.88 11.59
 -3 22 15 22.73 10.88
 -3 35 15 2.53 13.18
 -3 36 15 17.02 12.46
 -3 17 16 -0.25 10.09
 -3 40 16 11.29 12.81
 -3 9 21 4.29 11.51
 -3 8 22 2.12 12.34
 -3 8 23 5.73 12.63
 -3 8 24 3.51 12.13
 -3 8 25 1.07 12.3
 -3 8 26 9.37 11.73
 -3 9 27 0 12.81
 -2 24 6 196.83 15.17
 -2 25 6 -2.34 9.46
 -2 32 6 -0.43 8.99
 -2 33 6 5.81 9.97
 -2 15 7 84.34 10.37
 -2 42 7 15.99 11.23
 -2 10 8 327.92 18.15
 -2 47 8 14.12 13.01
 -2 1 11 14.81 9.05
 -2 56 11 -1.44 13.08
 -2 -1 12 4.06 8.18
 -2 -10 21 37.08 10.18
 -1 11 2 4.25 6.04
 -1 46 2 0.56 9.88
 -1 6 3 18.02 6.14
 -1 51 3 1.32 11.59
 -1 2 4 1337.1 58.68
 -1 -4 6 17.27 5.04
 -1 -21 26 2.85 7.83
 1 -2 -3 1541.44 67.45
 1 -9 -1 2579.92 112.15
 2 27 -9 29.4 4.2
 2 30 -9 0.64 3.64
 2 -1 -6 17.23 6.3
 2 -12 -3 94.73 8.47
 3 28 -11 1.29 5.97
 3 29 -11 57.02 6.85
 3 11 -10 4.92 8.34
 3 -6 -7 40.88 9.57
 3 -36 7 25.04 9.04
 3 -37 8 0.25 9.63
 3 -38 9 1.34 9.18
 4 15 -12 3.15 8.09
 4 6 -11 7.44 9.59
 4 0 -10 363.01 19.99
 4 -9 -8 182.11 13.59
 4 -33 2 3.52 10.79
 4 -37 5 12.67 11.03
 4 -44 13 0.03 10.5
 4 -45 15 1.65 10.93
 5 13 -13 -0.87 10.05
 5 -10 -9 11.67 10.4
 5 -29 -2 18.37 11.47
 5 -37 3 -0.21 11.31
 5 -46 13 0.51 11.92
 6 15 -14 2.36 12.05
 6 6 -13 8.19 13.33
 6 -27 -4 -2.32 11.88
 6 -29 -3 -1.54 12.54
 7 10 -14 3.69 12.21
 -3 20 15 -5.72 10.33
 -3 21 15 7.12 10.33
 -3 37 15 12.02 13.81
 -3 16 16 39.35 10.8
 -3 14 17 33.19 10.33
 -3 12 18 11.01 10.56
 -3 9 20 30.17 12.67
 -3 8 21 8.22 11.95
 -3 7 24 6.41 12.33
 -3 8 27 -2.4 12.97
 -2 23 6 3.16 9.7
 -2 34 6 31.93 9.95
 -2 35 6 2.58 9.79
 -2 43 7 7.86 10.81
 -2 48 8 3.41 12.08
 -2 6 9 13.01 8.26
 -2 51 9 5.85 11.73
 -2 54 10 15.18 12.77
 -2 -7 16 331.9 17.77
 -2 -10 27 10.08 10.04
 -2 -8 30 -2.44 11.72
 -2 -7 31 -0.77 13
 -2 -6 32 1.7 13.39
 -1 39 1 9.37 8.31
 -1 -15 12 320.71 15.68
 -1 -21 20 47.46 7.48
 0 39 -3 9.04 6.62
 0 -29 26 6.51 6.73
 2 28 -9 1.54 3.81
 2 29 -9 94.5 5.94
 2 -5 -5 271.01 14.41
 3 4 -9 249.17 15.22
 3 -13 -5 15.55 9.9
 3 -16 -4 22.94 9.55
 3 -21 -2 23.46 9.9
 3 -29 2 58.48 9.37
 3 -41 13 -0.02 9.1
 4 -21 -4 -1.19 10.58
 5 5 -12 42.74 10.43
 5 -1 -11 -3.12 9.52
 5 -22 -5 25.68 10.68
 5 -34 1 6.56 12.3
 5 -44 10 -0.21 11.58
 6 16 -14 -3.8 12.6
 6 0 -12 7.61 13.4
 6 -5 -11 4.08 13.82
 6 -13 -9 -2.91 12.66
 6 -22 -6 -0.36 12.71
 7 11 -14 4.27 12.64
 -3 26 14 42.06 11.33
 -3 27 14 5.49 10.97
 -3 28 14 34.48 11.66
 -3 29 14 11.4 12.45
 -3 30 14 -0.06 12.13
 -3 31 14 11.42 11.91
 -3 32 14 1.57 12.24
 -3 19 15 5.6 10.35
 -3 38 15 17.6 13.49
 -3 39 15 5.11 12.73
 -3 13 17 -1.53 11.06
 -3 11 18 16.67 11.47
 -3 7 22 7.49 12.35
 -3 7 23 16.38 12.59
 -3 7 25 9.84 12.71
 -3 7 26 2.64 12.83
 -2 22 6 222.16 15.1
 -2 36 6 79.94 11.34
 -2 14 7 413.89 21.45
 -2 44 7 -1 11.97
 -2 52 9 1.03 12.73
 -2 3 10 324.72 17.85
 -2 -6 15 8.26 7.95
 -2 -8 17 9.97 8.15
 -2 -10 20 45.95 9.59
 -2 -9 29 -0.28 10.55
 -1 18 1 53.89 6.6
 -1 40 1 59.8 9.48
 -1 47 2 6.07 9.9
 -1 52 3 16.05 12.18
 -1 -19 16 16.12 5.81
 -1 -21 27 13.43 8.63
 -1 -20 29 -1.26 8.87
 0 48 -2 0.81 8.76
 1 41 -6 53.82 5.76
 1 -24 6 171.72 9.98
 2 -37 13 7.73 7.81
 2 -40 21 -0.05 5.79
 3 -32 4 1.84 8.55
 3 -42 15 -0.22 8.76
 4 16 -12 28.1 8.74
 4 7 -11 -0.45 9.63
 4 -12 -7 41.15 9.72
 4 -31 1 71.92 10.77
 4 -38 6 6.1 10.82
 4 -39 7 -1.46 11.26
 4 -40 8 6.31 10.52
 4 -41 9 1.4 10.37
 5 14 -13 53.57 11.79
 5 -13 -8 0.04 10.13
 5 -38 4 -2.31 11.02
 5 -47 16 0 11.8
 6 17 -14 12.94 12.15
 6 7 -13 25.74 13.48
 6 -9 -10 1.77 12.88
 6 -16 -8 26.27 12.86
 6 -19 -7 45.13 13.62
 6 -34 0 2.45 11.73
 6 -37 2 -4.19 12.82
 -3 24 14 32.94 10.99
 -3 25 14 2.62 10.64
 -3 33 14 1.14 12.87
 -3 34 14 9.97 13.23
 -3 35 14 1.81 12.22
 -3 18 15 2.03 10.48
 -3 15 16 -3.74 10.38
 -3 8 20 10.36 12.97
 -3 7 21 21.87 12.83
 -3 6 24 -2.48 12.12
 -3 6 25 0 12.33
 -3 7 27 13.86 12.75
 -2 21 6 18.86 9.94
 -2 37 6 6.32 10.35
 -2 9 8 545.75 26.66
 -2 49 8 -5.55 12.98
 -2 55 10 2.06 13.1
 -2 -9 18 33.56 7.96
 -2 -11 22 8.64 9.81
 -2 -11 23 3 9.31
 -2 -11 24 6.78 9.36
 -2 -11 25 0.87 9.42
 -2 -10 28 3.26 10.36
 0 18 -3 222.49 10.59
 0 40 -3 -1.2 6.58
 0 -28 17 4.29 3.16
 1 -28 9 106.68 7.13
 2 -27 4 93.83 9.46
 2 -30 6 3.54 6.97
 3 -1 -8 21.52 9.72
 3 -23 -1 -2.42 9.51
 3 -43 18 3.5 9.04
 4 1 -10 -1.33 9.4
 4 -4 -9 55.64 10.74
 4 -15 -6 56.17 10.59
 4 -18 -5 25.67 9.97
 4 -23 -3 7.28 10.76
 4 -34 3 11.44 10.35
 5 15 -13 3.6 10.41
 5 6 -12 3.4 9.98
 5 -16 -7 35.72 10.89
 5 -19 -6 18.71 10.91
 5 -24 -4 10.97 10.88
 5 -32 0 5.01 12.29
 5 -39 5 0 10.95
 5 -43 9 1.67 12.82
 6 1 -12 -0.21 12.21
 6 -24 -5 16.07 12.73
 6 -32 -1 -0.71 12.89
 6 -38 3 1.45 12.55
 7 12 -14 2.55 12.53
 7 4 -13 0 10.51
 -3 22 14 23.64 10.62
 -3 23 14 22.82 10.54
 -3 36 14 3.45 14.1
 -3 17 15 5.45 10.08
 -3 14 16 103.85 12.74
 -3 12 17 41.82 10.48
 -3 10 18 14.57 11.14
 -3 6 22 -5.11 12.16
 -3 6 23 1.6 11.18
 -3 6 26 1.74 12.32
 -3 7 28 6.6 13.55
 -2 20 6 2.26 9.55
 -2 38 6 84.32 11.48
 -2 13 7 14.1 8.81
 -2 45 7 12.57 12.55
 -2 53 9 0 12.73
 -2 -5 14 63.61 8.87
 -2 -8 31 2.39 12.54
 -2 -7 32 1.72 13.35
 -1 41 1 39.97 9.15
 -1 48 2 17.89 11.17
 -1 -19 31 10.7 10.72
 1 -31 12 15.52 4.62
 2 12 -8 92.09 7.93
 2 -17 -1 425.05 21
 2 -39 17 -4.38 6.57
 2 -40 22 -4.1 5.65
 3 12 -10 83.14 9.17
 3 -9 -6 383.71 20.53
 3 -25 0 7.39 9.23
 4 17 -12 30.34 9.47
 4 -8 -8 10.25 9.85
 4 -25 -2 -0.7 9.23
 4 -27 -1 23.94 9.71
 4 -43 12 7.76 10.86
 4 -45 16 -1.15 11.13
 5 0 -11 9.24 9.81
 5 -9 -9 53.07 11.19
 5 -26 -3 1.68 10.83
 5 -35 2 1.47 11.77
 5 -40 6 20.46 12.09
 5 -41 7 -2.78 13.05
 5 -42 8 5.64 11.44
 5 -45 12 7.71 12.98
 5 -46 14 4.1 12.49
 6 18 -14 0.02 12.09
 6 8 -13 -1.94 13.22
 6 -4 -11 3.44 13.1
 6 -12 -9 37.29 13.55
 6 -26 -4 4.8 12.51
 6 -28 -3 5.1 12.57
 6 -35 1 4.02 11.85
 7 13 -14 -3.44 12.54
 7 5 -13 5.75 12.41
 -3 21 14 33.12 11.07
 -3 37 14 -0.59 12.81
 -3 38 14 0 13.05
 -3 16 15 36.31 10.81
 -3 42 15 0.76 12.63
 -3 11 17 8.63 9.93
 -3 8 19 1.48 10.88
 -3 7 20 47.16 12.83
 -3 6 21 3.27 12.87
 -3 5 24 0.27 12.38
 -3 5 25 3.12 12.11
 -3 6 27 -4.09 12.93
 -2 19 6 167.08 13.28
 -2 39 6 0.46 10.15
 -2 46 7 -4.95 12.37
 -2 50 8 8.43 12.22
 -2 5 9 1025.63 46.53
 -2 56 10 -3.13 13.24
 -2 0 11 513.52 25.13
 -2 -2 12 268.11 15.75
 -2 -10 19 55.33 8.71
 -2 -11 21 -1.6 9.61
 -2 -9 30 4.91 12.73
 -1 17 1 578.35 26.7
 -1 10 2 378.88 18.12
 -1 53 3 -0.53 11.99
 -1 -21 19 63.7 7.41
 3 5 -9 7.44 8.79
 3 -5 -7 144.07 11.78
 3 -18 -3 50 11.26
 3 -33 5 13.65 9.02
 4 18 -12 3.44 8.34
 4 -35 4 2.52 10.82
 4 -44 14 -2.17 10.78
 5 16 -13 23.07 12.05
 5 -28 -2 19.07 11.82
 6 19 -14 16.48 12.39
 6 -15 -8 7.31 13.11
 6 -18 -7 4.14 12.69
 6 -21 -6 35.92 13.07
 7 14 -14 13.23 13.19
 -3 28 13 20.3 10.47
 -3 29 13 34.18 11.35
 -3 30 13 10.6 11.39
 -3 31 13 47 11.86
 -3 20 14 -4.12 10.17
 -3 43 15 -5.64 12.82
 -3 13 16 3.81 9.74
 -3 5 22 3.38 12.45
 -3 5 23 16.01 12.44
 -3 5 26 4.61 12.39
 -3 6 28 3.38 13.1
 -2 40 6 49.53 10.79
 -2 8 8 29.2 8.47
 -2 54 9 0 12.69
 -2 2 10 24.31 8.09
 -2 -11 27 9.69 9.94
 -2 -10 29 2.48 11.15
 -1 42 1 23.84 8.64
 -1 49 2 4.61 9.92
 -1 -20 17 11.55 5.56
 -1 -22 23 8.95 7.7
 -1 -22 24 14.14 7.72
 -1 -21 28 4.28 8.92
 -1 -20 30 -3.01 9.53
 0 41 -3 55.9 7.97
 0 -29 27 -1.83 7.14
 1 -29 10 49.42 5.78
 1 -30 11 32.35 5.11
 2 0 -6 2520.24 110.11
 2 -8 -4 258.99 14.32
 2 -31 7 58.38 8.1
 2 -36 12 4.44 7.76
 2 -38 15 37.32 7.77
 3 -30 3 9.06 9.22
 4 -20 -4 22.87 10.18
 4 -32 2 0 9.49
 5 17 -13 3.83 11.1
 5 7 -12 38.38 11.67
 5 1 -11 5.14 9.57
 5 -12 -8 83.03 12.12
 5 -21 -5 32.17 11.1
 5 -33 1 0.11 12.62
 5 -36 3 -1.52 11.27
 5 -44 11 0 11.79
 6 9 -13 24.61 13.19
 6 2 -12 8.47 13.73
 6 -33 0 17.93 12.14
 7 6 -13 -4.02 13.26
 -3 25 13 2.63 10.8
 -3 26 13 22.56 10.6
 -3 27 13 7.88 10.67
 -3 32 13 4.69 12.44
 -3 33 13 18.1 12.7
 -3 34 13 -7.95 12.61
 -3 19 14 46.56 10.79
 -3 41 14 0.92 12.97
 -3 15 15 4.47 10.26
 -3 44 15 3.69 12.9
 -3 12 16 123.72 13.25
 -3 10 17 31.74 11.39
 -3 7 19 62.71 12.09
 -3 6 20 -0.79 11.89
 -3 4 24 5.49 13.26
 -3 4 25 -5.15 13.37
 -3 5 27 5.67 12.77
 -2 18 6 40.78 9.63
 -2 41 6 3.72 10.56
 -2 12 7 220.4 13.69
 -2 47 7 15 12.57
 -2 51 8 -1.96 12.91
 -2 57 10 8.43 13.51
 -2 -8 16 5.71 7.61
 -2 -9 17 81.66 9.6
 -2 -11 20 3.56 8.55
 -2 -11 28 1.22 10.11
 -1 -9 8 418.65 19.25
 -1 -14 11 208.43 11.26
 -1 -22 25 -1.03 7.89
 1 17 -6 1125.4 48.89
 1 42 -6 0.75 5.07
 1 3 -4 2460.54 106.83
 1 -14 1 13.19 4.95
 2 -14 -2 89.77 8.4
 2 -19 0 256.37 14.49
 3 13 -10 13.58 7.72
 3 -12 -5 9.76 9.71
 3 -15 -4 264.52 16.4
 3 -34 6 27.16 9.12
 3 -43 19 -0.75 8.76
 4 19 -12 40.87 9.07
 4 2 -10 298.86 17.37
 4 -11 -7 41.22 10.31
 4 -42 11 4.21 10.82
 4 -45 17 -3.11 11.36
 5 -8 -9 1.9 10.41
 5 -15 -7 -1.18 10.53
 5 -18 -6 9.16 10.82
 6 -3 -11 8.96 12.8
 6 -11 -9 3.5 12.53
 6 -23 -5 5.8 13.02
 6 -36 2 1.22 12.59
 7 15 -14 -0.45 13.91
 -3 23 13 37.06 10.81
 -3 24 13 11.28 10.86
 -3 35 13 4 13
 -3 36 13 6.34 12.96
 -3 18 14 9.53 10.28
 -3 42 14 3.26 12.88
 -3 14 15 119.97 12.72
 -3 5 21 18.34 13
 -3 4 23 11 12.01
 -3 4 26 0 12.5
 -3 5 28 6 13.24
 -2 17 6 0.99 8.89
 -2 42 6 12.36 10.82
 -2 55 9 0.52 13.31
 -2 -7 15 263.54 14.91
 -2 -12 23 -0.45 10.11
 -2 -12 24 0 9.41
 -2 -12 25 5.6 9.07
 -2 -10 30 -4.56 11.49
 -2 -9 31 -0.73 12.28
 -2 -8 32 -4.58 14.09
 -2 -7 33 0.53 14.39
 -1 16 1 1564.32 68.74
 -1 43 1 37.32 9.74
 -1 5 3 424.09 20.07
 -1 -22 26 7.74 7.97
 0 42 -3 -1.75 7.27
 2 -4 -5 883.67 39.93
 2 -11 -3 819.67 37.33
 3 -20 -2 44.24 11.48
 3 -39 11 4.51 9.78
 3 -41 14 -3.36 9.4
 3 -42 16 0.8 8.95
 4 20 -12 -1.69 8.47
 4 9 -11 -4.39 8.95
 4 -7 -8 453.18 24.09
 4 -14 -6 161.61 13.29
 4 -17 -5 51.6 10.6
 4 -22 -3 64.91 10.77
 4 -36 5 6.84 11.27
 4 -41 10 -0.25 10.44
 5 18 -13 13.62 11.94
 5 8 -12 5.03 9.82
 5 -23 -4 22.26 10.78
 5 -31 0 1.48 12.75
 5 -37 4 -0.52 11.59
 5 -43 10 2.93 12.61
 5 -45 13 0 12.26
 5 -46 15 0.06 12.75
 6 10 -13 -2.87 13.07
 6 3 -12 18.59 14.18
 6 -20 -6 -0.78 13.3
 6 -25 -4 -4.08 13.14
 6 -31 -1 17.21 13.43
 7 7 -13 0.53 12.81
 -3 22 13 4.38 11.03
 -3 17 14 66.73 11.69
 -3 43 14 -2.71 13.03
 -3 11 16 9 11.45
 -3 9 17 38.73 11.15
 -3 6 19 0 11.22
 -3 5 20 60.86 12.82
 -3 4 22 9.33 12.58
 -3 4 27 1.4 12.86
 -2 43 6 3.85 10.91
 -2 48 7 6.62 13.01
 -2 52 8 -0.21 12.85
 -2 4 9 2.63 8.04
 -2 58 10 0.31 13.15
 -2 -10 18 59.97 8.53
 -2 -12 22 30.78 10.44
 -2 -12 26 8.48 10.17
 -1 44 1 5.97 8.88
 -1 50 2 20.55 11.73
 -1 -2 5 1236.93 54.3
 -1 -7 7 1163.87 51.09
 -1 -22 21 2 7.17
 -1 -21 29 -0.65 8.95
 1 -22 5 116.64 8
 2 13 -8 13.13 6.47
 2 -21 1 38.22 9.09
 2 -23 2 30.54 8.43
 2 -28 5 16.99 7.37
 2 -32 8 4.96 7.23
 2 -35 11 28.04 7.72
 3 6 -9 38.52 9.36
 3 -28 2 32.42 9.56
 3 -35 7 9.35 8.86
 3 -38 10 10.33 10.01
 4 -30 1 7.91 10.19
 4 -37 6 2.57 12.23
 4 -43 13 -0.49 10.94
 5 19 -13 12 12.04
 5 2 -11 4.17 10.59
 5 -25 -3 -0.83 11.84
 5 -34 2 2.16 12.17
 5 -38 5 8.64 12.44
 6 -2 -11 29.69 14.65
 6 -14 -8 33.12 13.67
 6 -17 -7 26.38 13.71
 6 -27 -3 -1.1 12.34
 6 -34 1 0 12.82
 6 -37 3 3.04 13.02
 -3 21 13 150.15 13.94
 -3 16 14 54.72 12.3
 -3 44 14 8.79 12.88
 -3 13 15 5.18 10.75
 -3 4 21 20.79 12.39
 -3 3 23 7.32 11.73
 -3 3 24 6.52 11.93
 -3 3 25 7.16 11.94
 -3 3 26 -0.95 12.29
 -3 4 28 3.21 13.19
 -2 28 5 325.88 18.39
 -2 29 5 4.43 8.68
 -2 30 5 30.33 8.93
 -2 31 5 19.39 9.86
 -2 32 5 0.27 9.71
 -2 33 5 13.19 9.58
 -2 16 6 175.44 12.72
 -2 11 7 30.07 8.86
 -2 49 7 8.97 13.07
 -2 7 8 631.88 30.18
 -2 56 9 2.19 13.23
 -2 -1 11 19.8 8.37
 -2 -6 14 5.11 7.65
 -2 -12 27 16.34 10.32
 -2 -11 29 3.51 10.81
 1 -5 -2 2814.45 122.32
 2 -33 9 8.76 7.09
 2 -34 10 10.06 7.29
 3 14 -10 235.4 14.12
 3 -4 -7 219.31 14.72
 3 -8 -6 2.03 9.91
 3 -22 -1 209.14 14.83
 3 -31 4 82.16 11.08
 3 -36 8 26.02 9.84
 3 -37 9 1.36 10.03
 3 -43 20 0 9.01
 4 21 -12 17.65 8.59
 4 3 -10 42.35 9.9
 4 -24 -2 53.05 11.43
 4 -26 -1 14.83 10.06
 4 -33 3 -0.23 11.35
 4 -38 7 -0.29 11.24
 4 -39 8 6.02 10.85
 4 -40 9 21.23 10.99
 4 -44 15 0 11.15
 4 -45 18 6.29 11.52
 5 20 -13 2.37 11.49
 5 9 -12 26.94 10.34
 5 -3 -10 68.18 11.23
 5 -11 -8 0.91 10.98
 5 -20 -5 0.96 10.62
 5 -27 -2 10.12 11.03
 5 -39 6 0.47 12.1
 5 -41 8 4.15 11.98
 6 11 -13 8.38 13.59
 6 4 -12 8.94 13.35
 6 -38 4 3.25 12.71
 7 8 -13 8.95 13.26
 -3 29 12 44.68 11.48
 -3 30 12 -0.01 11.17
 -3 31 12 84.09 12.62
 -3 20 13 9.6 10.63
 -3 40 13 1.93 12.87
 -3 41 13 11.97 13.24
 -3 15 14 60.52 11.11
 -3 45 14 1.52 12.73
 -3 12 15 207.53 15.44
 -3 10 16 57.2 12.02
 -3 8 17 14.7 11.18
 -3 3 22 3.04 11.74
 -3 3 27 5.18 12.88
 -2 34 5 49.56 10.56
 -2 35 5 4.02 10.34
 -2 44 6 0.87 11.95
 -2 53 8 0.08 13.71
 -2 1 10 62.77 9.58
 -2 -3 12 2.84 8.28
 -2 -11 19 -3.76 8.13
 -2 -12 21 48.04 10.41
 -2 -9 32 -3.67 13.17
 -2 -8 33 2.87 13.91
 -1 45 1 41.78 10.32
 -1 51 2 0.87 12.03
 -1 1 4 27.77 6.01
 -1 -22 27 0 8.53
 0 17 -3 2160.32 93.64
 0 43 -3 56.75 8.28
 0 -29 28 -3.79 7.3
 1 -25 7 18.96 6.42
 1 -33 15 43.43 4.92
 3 -17 -3 183.74 14.02
 3 -24 0 227.44 15.14
 4 22 -12 32.44 8.81
 4 10 -11 112.6 11.24
 4 -10 -7 14.08 9.95
 4 -19 -4 0 9.85
 5 -7 -9 117.33 12.8
 5 -14 -7 112.11 13.12
 5 -17 -6 20.45 11.07
 5 -40 7 11.92 11.49
 5 -44 12 4.12 12.28
 5 -46 16 0 13.36
 6 12 -13 6.25 12.7
 6 -10 -9 40.24 13.82
 6 -22 -5 12.01 13.16
 6 -32 0 -0.29 12.51
 7 9 -13 4.09 12.1
 7 2 -12 3.47 12.58
 -3 26 12 8.03 10.66
 -3 27 12 7.42 10.78
 -3 28 12 -1.09 10.36
 -3 32 12 3.61 11.46
 -3 33 12 82.43 13.45
 -3 34 12 9.51 13.34
 -3 35 12 35.59 12.85
 -3 19 13 155.42 14
 -3 42 13 -3.71 13.07
 -3 46 14 3.46 12.6
 -3 6 18 2.09 9.25
 -3 5 19 71.35 12.18
 -3 4 20 -1.91 12
 -3 3 21 6.05 13.39
 -3 2 24 18.67 12.02
 -3 2 25 -3.5 11.89
 -3 3 28 -1.87 13.15
 -3 4 29 0 15.07
 -2 24 5 353.96 20.46
 -2 36 5 116.42 12.54
 -2 45 6 7.91 11.71
 -2 50 7 12.04 12.87
 -2 54 8 -1.59 13.96
 -2 57 9 1.63 13.68
 -2 -12 28 9.83 10.36
 -2 -10 31 0.16 12.23
 -1 28 0 5.45 8.23
 -1 29 0 341.02 18.19
 -1 30 0 3.86 8.63
 -1 31 0 447.56 22.63
 -1 32 0 12.43 8.33
 -1 15 1 509.25 23.64
 -1 9 2 35.42 6.24
 -1 -21 18 37.61 6.42
 1 -11 0 666.55 30.13
 1 -16 2 23.69 5.3
 2 1 -6 14.45 7.06
 2 -39 18 -0.33 6.6
 3 -11 -5 192.07 14.24
 4 23 -12 12.55 8.61
 4 -6 -8 30.57 11.23
 4 -34 4 9.2 10.77
 5 21 -13 -5.15 12.01
 5 10 -12 15.34 10.36
 5 3 -11 44.89 11.46
 5 -22 -4 3.89 10.94
 5 -32 1 2.5 12.97
 5 -35 3 12.49 11.76
 5 -45 14 -2.26 12.57
 6 -1 -11 -5.63 13.93
 6 -13 -8 3.55 13.53
 6 -19 -6 63.69 14.25
 6 -24 -4 20.42 14.59
 6 -30 -1 11.97 12.25
 6 -35 2 11.1 12.94
 -3 24 12 -1.53 11.05
 -3 25 12 13.12 10.76
 -3 18 13 0.99 10.74
 -3 43 13 12.39 13.27
 -3 14 14 93.39 13.1
 -3 11 15 -1.99 10.46
 -3 9 16 4.15 10.95
 -3 7 17 38.71 9.58
 -3 2 23 30.84 13.48
 -3 2 26 -2.11 13.35
 -3 2 27 9.25 13.56
 -2 23 5 13.2 11.15
 -2 38 5 98.22 11.89
 -2 15 6 10.6 8.74
 -2 46 6 1.22 13.68
 -2 10 7 767.82 35.67
 -2 -9 16 192.53 12.83
 -2 -12 20 76.36 10.1
 -2 -13 24 4.83 10.14
 -2 -11 30 -3.52 11.43
 -1 27 0 75.86 9.17
 -1 33 0 345.63 18.56
 -1 34 0 0.74 7.74
 -1 46 1 1.56 10.29
 -1 -18 14 2.15 4.99
 -1 -22 20 3.94 6.97
 -1 -21 30 1.67 9.24
 1 -1 -3 24.01 6.34
 1 -20 4 78.45 6.96
 2 -16 -1 158.9 10.67
 2 -37 14 0 7.18
 3 15 -10 1.37 7.44
 3 7 -9 29.49 9.46
 3 -14 -4 13.03 9.59
 3 -32 5 0.09 8.73
 3 -40 13 25.12 10.1
 3 -42 17 3.9 9.47
 4 24 -12 56.37 9.76
 4 11 -11 -1.88 9.35
 4 4 -10 107.88 11.31
 4 -13 -6 7.99 10.04
 4 -16 -5 194.07 14.7
 4 -31 2 14.58 10.03
 4 -42 12 -4.38 11.2
 5 22 -13 16.93 11.3
 5 -2 -10 5.83 10.04
 5 -30 0 8.57 11.89
 6 13 -13 -0.98 12.76
 6 5 -12 28.45 13.34
 6 -16 -7 10.77 13.64
 6 -26 -3 17.51 13.2
 6 -28 -2 17.6 14.09
 7 10 -13 15.23 13.41
 7 3 -12 -2.24 14
 -3 22 12 -0.46 10.27
 -3 23 12 49.89 11.75
 -3 38 12 0 12.72
 -3 17 13 127.91 14.11
 -3 44 13 0 12.95
 -3 4 19 3.71 11.26
 -3 3 20 51.93 13.07
 -3 2 22 13.28 13.19
 -3 2 28 -9.43 13.91
 -3 3 29 6.98 14.47
 -2 22 5 269.44 17.28
 -2 39 5 -5.79 9.87
 -2 51 7 -3.12 12.45
 -2 6 8 52.42 9.46
 -2 55 8 9.29 14.23
 -2 3 9 548.72 26.64
 -2 -8 15 27.92 7.82
 -2 -10 17 19.82 8.03
 -2 -13 23 3.07 9.62
 -2 -13 26 0.91 9.77
 -2 -12 29 5.52 10.68
 -1 26 0 43.68 8.63
 -1 35 0 67.21 9.14
 -1 52 2 11.14 12.94
 -1 -5 6 3419.25 148.24
 -1 -19 15 124.3 8.31
 -1 -22 28 -3.68 8.86
 0 44 -3 -0.24 7.71
 1 -8 -1 889.08 39.59
 1 -18 3 137.72 8.51
 2 14 -8 131.73 9.11
 2 -7 -4 720.55 33.07
 2 -26 4 214.69 13.42
 2 -29 6 99.11 9.17
 3 -29 3 39.67 9.74
 4 25 -12 3.22 8.69
 4 -21 -3 50.56 11.1
 4 -44 16 3.04 11.25
 5 23 -13 -0.15 12.06
 5 24 -13 10.02 11.46
 5 11 -12 5.84 11.35
 5 -6 -9 -4.37 10.79
 5 -10 -8 60.29 11.7
 5 -24 -3 2.72 11.03
 5 -36 4 -2.03 12.19
 5 -43 11 0.09 12.17
 6 0 -11 26.14 12.66
 6 -5 -10 -4.54 12.59
 6 -9 -9 7.1 13.59
 6 -33 1 4.55 13.07
 6 -36 3 1.14 12.92
 -3 21 12 110.77 12.94
 -3 39 12 2.28 12.7
 -3 40 12 -8.19 13.74
 -3 16 13 13.6 10.91
 -3 45 13 8.07 13.26
 -3 13 14 -1.28 10.39
 -3 10 15 145.33 13.32
 -3 8 16 5.16 11.24
 -3 5 18 82.46 12
 -3 2 21 44.6 12.64
 -3 1 23 -0.49 12.4
 -3 1 24 -1.79 11.49
 -3 1 25 1.07 12.68
 -3 1 26 2.99 12.08
 -2 21 5 102.65 11.96
 -2 40 5 84.19 11.58
 -2 14 6 716.84 33.96
 -2 47 6 5.7 12.27
 -2 58 9 0 14.49
 -2 -11 18 14.14 7.63
 -2 -13 22 0 9.61
 -2 -13 27 -2.31 10.05
 -2 -10 32 0 13.11
 -2 -9 33 -0.29 14.18
 -1 25 0 14.69 8.02
 -1 36 0 10.4 8.08
 -1 -13 10 16.6 5.63
 -1 -17 13 210.99 11.29
 0 -30 24 15.02 2.59
 1 -34 17 48.62 3.33
 2 -3 -5 11.45 6.94
 2 -38 16 32.45 7.2
 3 16 -10 143.62 10.69
 3 -3 -7 85.44 11.11
 3 -7 -6 408.64 21.7
 3 -19 -2 41.28 10.83
 3 -41 15 1.56 9.12
 4 26 -12 63.15 9.99
 4 -29 1 41.15 10.78
 4 -35 5 14.21 11.57
 4 -43 14 11.76 11.04
 5 4 -11 8.11 9.84
 5 -13 -7 -3.07 11.1
 5 -19 -5 40.13 11.18
 5 -26 -2 30.38 11.42
 5 -33 2 21.27 12.2
 5 -42 10 5.77 12.32
 6 14 -13 0.18 14.07
 6 6 -12 1.59 13.33
 6 -21 -5 21.93 13.4
 6 -37 4 0.79 13.27
 7 11 -13 -5.74 13.35
 7 4 -12 12.53 13.93
 -3 20 12 1.1 11.36
 -3 41 12 12.08 14.88
 -3 46 13 -1.02 12.92
 -3 12 14 114.55 12.63
 -3 1 22 9.24 13.03
 -3 1 27 1.23 13.52
 -2 41 5 12.17 10.29
 -2 9 7 926.26 42.39
 -2 52 7 1.06 13.23
 -2 -2 11 294.89 17.04
 -2 -4 12 235.19 14.57
 -2 -7 14 123.99 10.07
 -2 -11 31 0.26 12.2
 -1 24 0 147.23 10.63
 -1 37 0 10.83 8.25
 -1 14 1 1206.46 53.34
 -1 47 1 22.72 11.29
 -1 -23 24 2.24 7.62
 2 7 -7 828.91 37.35
 2 -10 -3 73.71 9.11
 2 -13 -2 36.02 7.4
 2 -18 0 170.66 11.46
 3 -27 2 10.34 9.41
 3 -33 6 4.42 8.43
 3 -39 12 1.6 9.68
 4 27 -12 -1.15 9.05
 4 12 -11 222.18 14.79
 4 5 -10 97.56 11.53
 4 -5 -8 616.52 30.6
 4 -9 -7 184.91 13.92
 4 -23 -2 56.15 10.83
 4 -25 -1 0 10.56
 4 -32 3 2.81 10.56
 4 -36 6 2.67 11.52
 5 12 -12 33.45 11.46
 5 -1 -10 8.42 11.29
 5 -16 -6 42.15 11.17
 5 -37 5 6.97 12.31
 5 -44 13 0 12.38
 5 -45 15 -2.55 12.8
 6 15 -13 13.45 12.72
 6 -12 -8 31.48 13.96
 6 -15 -7 12.19 13.36
 6 -18 -6 0.53 13.48
 6 -23 -4 6.16 13.4
 6 -31 0 7.55 13.43
 7 12 -13 16.22 13.33
 -3 28 11 -0.33 11.08
 -3 29 11 78.28 12.23
 -3 30 11 -0.35 11.2
 -3 31 11 93.3 13.87
 -3 32 11 -3.86 11.32
 -3 33 11 58.31 12.4
 -3 34 11 0 10.33
 -3 19 12 228.04 16.46
 -3 42 12 -4.03 13.72
 -3 15 13 55.01 11.65
 -3 47 13 -1.41 13.09
 -3 4 18 16.41 10.86
 -3 3 19 47.11 11.35
 -3 2 20 11.57 11.67
 -3 0 25 -1.99 12.33
 -3 1 28 1.5 13.24
 -2 20 5 19.87 9.64
 -2 42 5 23.65 11.31
 -2 48 6 5.94 13.89
 -2 56 8 2.95 14.2
 -2 59 9 0 12.7
 -2 0 10 63.02 10.16
 -2 -12 19 87.39 9.57
 -2 -13 21 2.48 9.43
 -2 -13 28 -2.56 9.98
 -2 -12 30 1.59 11.28
 -1 38 0 43.74 9.04
 -1 4 3 746.6 33.62
 -1 -20 16 6.21 5.53
 -1 -23 23 2.65 7.45
 -1 -23 25 1.72 7.83
 -1 -22 29 1.12 9.19
 0 45 -3 42.32 8.48
 0 -30 25 -0.16 5.05
 3 8 -9 53.68 10.3
 3 -21 -1 13.78 11.05
 4 28 -12 41.33 9.37
 4 -12 -6 166.39 13.78
 4 -18 -4 26.96 10.02
 4 -40 10 5.8 11.22
 5 5 -11 87.35 12.14
 5 -9 -8 29.24 11.62
 5 -21 -4 75.29 12.92
 5 -31 1 10.95 12.94
 5 -38 6 7.49 12.4
 5 -39 7 -3.61 12.3
 5 -40 8 5.89 11.93
 6 7 -12 26.84 14.14
 6 1 -11 1.86 14.01
 6 -4 -10 22.05 12.84
 6 -8 -9 6.11 13.64
 6 -25 -3 -0.82 13.39
 6 -27 -2 -1.46 13.07
 6 -34 2 5.16 13.13
 6 -38 5 0 14.15
 7 5 -12 -0.91 13.8
 -3 26 11 2.66 10.71
 -3 27 11 14.78 11.34
 -3 43 12 14.79 13.69
 -3 9 15 4.56 9.99
 -3 7 16 5.68 10.26
 -3 1 21 -0.14 12.01
 -3 0 23 29.66 12.19
 -3 0 24 14.65 12.7
 -3 0 26 3.85 12.97
 -3 0 27 -7.43 13.35
 -2 19 5 121.01 11.82
 -2 43 5 3.99 11.98
 -2 13 6 131.21 11
 -2 49 6 0.93 12.9
 -2 53 7 6.47 14.26
 -2 5 8 1263.76 56.64
 -1 23 0 362.14 18.3
 -1 39 0 16.83 8.94
 -1 48 1 9.08 10.62
 -1 -16 12 200.24 11.11
 -1 -23 26 9.66 8.22
 0 -30 22 -6.47 2.71
 2 -20 1 70.84 9.23
 2 -30 7 40.34 7.82
 2 -36 13 3.06 8.47
 3 17 -10 57.92 8.29
 3 -10 -5 27.32 10.73
 3 -16 -3 232.63 15.54
 3 -23 0 53.12 10.26
 3 -25 1 -3.31 9.39
 3 -30 4 9.85 8.98
 3 -34 7 13.56 9.14
 3 -38 11 18.78 10.19
 3 -42 18 1.98 9.51
 4 13 -11 9.72 9.42
 4 0 -9 120.71 10.98
 4 -15 -5 25.79 10.66
 4 -37 7 6.6 11.25
 4 -38 8 10.59 11.45
 4 -39 9 -6.41 10.92
 4 -44 17 3.8 11.51
 5 13 -12 6.33 10.27
 5 -5 -9 123.21 12.96
 5 -34 3 0.51 12.48
 6 16 -13 -0.49 12.91
 6 -20 -5 4.72 13.18
 7 13 -13 7.24 13.29
 7 0 -11 12.56 11.97
 -3 24 11 6.66 11.05
 -3 25 11 -1.07 11.23
 -3 37 11 10.15 12.51
 -3 38 11 5.8 13.37
 -3 18 12 1.53 10.79
 -3 44 12 3.43 13
 -3 14 13 53.29 11.2
 -3 48 13 13.51 12.93
 -3 11 14 38.86 10.56
 -3 0 22 10.62 12.69
 -3 0 28 0 13.49
 -2 54 7 0 13.89
 -2 57 8 4.48 14.01
 -2 2 9 7.53 8.95
 -2 -6 13 -0.87 8.66
 -2 -14 24 12.43 9.48
 -2 -14 26 7.84 10.02
 -2 -13 29 -2.66 10.46
 -2 -11 32 -3.83 13.85
 -2 -10 33 1.73 14.22
 -1 22 0 172.34 10.83
 -1 40 0 26.52 8.9
 -1 8 2 108.02 8.47
 -1 -22 19 3.81 6.55
 -1 -23 22 20.41 7.2
 1 4 -4 551.56 24.91
 1 -26 8 0.6 5.71
 2 15 -8 80.69 7.62
 2 2 -6 1651.44 72.77
 2 -22 2 210.68 13.55
 2 -39 19 -1.96 2.96
 3 -13 -4 1.6 10.11
 4 -20 -3 -0.52 9.89
 4 -30 2 2.22 10.21
 4 -33 4 18.03 11.51
 4 -42 13 -1.34 11.39
 5 0 -10 24.57 11.38
 5 -12 -7 177.05 15.11
 5 -18 -5 9.12 11.06
 5 -23 -3 19.97 10.92
 5 -29 0 4.86 11.86
 5 -43 12 5.27 12.24
 5 -45 16 -1.5 13.58
 6 17 -13 22.51 12.5
 6 8 -12 -6.29 13.48
 6 2 -11 21.1 13.5
 6 -3 -10 3.13 12.75
 6 -11 -8 10.12 14.55
 6 -32 1 0 12.92
 6 -35 3 1.75 12.66
 7 14 -13 3.28 13.02
 7 6 -12 0.09 13.53
 -3 23 11 76.02 12.53
 -3 39 11 0.37 13.01
 -3 40 11 -6.52 13.33
 -3 17 12 241.51 16.46
 -3 45 12 11.4 12.95
 -3 13 13 0.96 10.35
 -3 8 15 19.96 11.31
 -3 6 16 -0.36 10.76
 -3 3 18 30.26 11
 -3 2 19 1.73 10.65
 -3 1 20 10.48 11.88
 -3 -1 24 2.79 11.68
 -3 -1 25 0.92 12.64
 -3 -1 26 -4.1 12.27
 -3 1 30 0.67 12.18
 -2 18 5 68.58 10.49
 -2 44 5 1.21 11
 -2 50 6 20.24 13.15
 -2 8 7 211.85 13.62
 -2 -10 16 1.83 7.8
 -2 -11 17 23.25 7.92
 -2 -13 20 -5.96 9.06
 -2 -14 23 1.01 9.6
 -2 -14 27 8.73 10.36
 -2 -12 31 3.68 12.19
 -1 49 1 8.02 11.4
 -1 -23 27 1.4 8.46
 0 46 -3 -0.81 8.12
 0 -30 26 -12.4 3.7
 2 -27 5 71.62 8.82
 3 -2 -7 271.21 16.43
 3 -35 8 27.8 9.78
 3 -36 9 3.87 9.95
 3 -37 10 10.41 10.28
 3 -40 14 9.17 9.78
 4 -4 -8 30.56 10.09
 4 -8 -7 -2.98 11.23
 4 -43 15 -1.94 11.5
 5 14 -12 27.45 11.25
 5 6 -11 -3.95 10.82
 5 -15 -6 21.91 11.53
 5 -25 -2 -6.92 10.99
 5 -27 -1 0.06 11.27
 5 -35 4 23.96 12.23
 5 -44 14 2.89 13.34
 6 18 -13 1.19 13.01
 6 -7 -9 6.6 13.93
 6 -14 -7 24.4 13.64
 6 -17 -6 48.3 14.31
 6 -22 -4 16.76 13.82
 -3 22 11 4.79 11
 -3 41 11 5.53 13.44
 -3 46 12 1.68 13.28
 -3 10 14 89.25 11.88
 -3 0 21 51.92 12.92
 -3 -1 23 3.71 12.35
 -3 -1 27 -3.71 12.36
 -2 45 5 1.27 11.76
 -2 12 6 773.54 36.09
 -2 55 7 -4.66 14.22
 -2 58 8 1.12 13.31
 -2 -9 15 132.45 10.59
 -2 -14 22 14.34 9.63
 -1 41 0 45.52 9.7
 -1 13 1 0 6.24
 -1 -21 17 1.3 5.78
 -1 -22 30 4.14 9.4
 1 -23 6 6.6 6.13
 2 -6 -4 50.07 7.8
 2 -15 -1 264.85 14.65
 2 -31 8 41.04 8.04
 3 18 -10 32.75 7.88
 3 9 -9 26.76 9.57
 3 -6 -6 -11.45 9.61
 3 -18 -2 6.83 10.4
 3 -41 16 -0.49 9.34
 4 14 -11 184.45 13.82
 4 -22 -2 58.22 11.26
 4 -44 18 -4.19 11.88
 5 -8 -8 21.68 12.26
 5 -32 2 -5.29 13.18
 5 -42 11 3.36 12.56
 6 9 -12 21.8 13.83
 6 -24 -3 32.5 13.73
 6 -30 0 -2.22 12.23
 6 -36 4 12.5 13.31
 7 15 -13 -4.75 14.55
 7 7 -12 -0.62 13.76
 7 1 -11 0 12.87
 6 19 -13 22.75 12.94
 7 16 -13 8.85 13.33
 5 15 -12 3.71 10.74
 5 7 -11 83.31 12.45
 6 3 -11 14.03 14.07
 5 1 -10 11.41 11.52
 6 -2 -10 37.6 14.27
 4 1 -9 -4.36 9.79
 6 -10 -8 20.85 13.78
 2 8 -7 237.35 13.04
 1 18 -6 -1.28 1.73
 4 -11 -6 27.78 10.59
 6 -19 -5 36.54 13.47
 4 -17 -4 8.43 9.96
 5 -20 -4 -3.6 10.62
 0 16 -3 63.54 4.59
 6 -26 -2 23.64 14.75
 4 -24 -1 24.25 11.11
 -1 21 0 506.87 23.96
 -1 42 0 2.69 8.93
 4 -26 0 13.6 10.61
 -1 50 1 11.13 11.88
 1 -13 1 15.36 5.36
 6 -33 2 9.39 13.32
 3 -28 3 8.34 9.47
 -2 28 4 259.75 16.39
 -2 29 4 51.24 10.61
 -2 30 4 36.08 10.36
 -2 31 4 130.01 12.17
 -2 32 4 15.83 10.01
 -2 33 4 64.49 11.06
 -2 34 4 42.73 10.37
 -2 35 4 32.76 11.44
 -1 0 4 1936.96 84.5
 -2 17 5 39.78 9.63
 3 -31 5 13.45 9.51
 4 -34 5 6.07 11.21
 5 -36 5 0.49 11.67
 6 -37 5 -0.71 12.92
 -2 51 6 1.97 13.25
 -2 -1 10 64.04 9.42
 -3 21 11 93.52 12.59
 -3 42 11 -3.73 14.94
 -2 -3 11 120.96 11.08
 -3 16 12 0.65 9.95
 -3 47 12 5.04 14.2
 2 -35 12 23.32 8.6
 4 -41 12 0.94 11.24
 -3 12 13 141.42 13.36
 1 -32 14 1.08 3.48
 -3 7 15 5.66 10.21
 5 -45 17 -0.67 13.86
 -2 -12 18 52.02 8.61
 3 -42 19 10.18 9.48
 1 -35 20 -3.52 2.02
 -1 -23 21 6.04 7.14
 -3 -1 22 -3.02 12.4
 -3 -1 28 3.7 13.69
 -2 -14 28 3.88 10.07
 -2 -13 30 -4.29 11.18
 6 20 -13 4.78 12.65
 7 17 -13 3.69 13.32
 6 10 -12 -0.48 13.19
 7 8 -12 6.3 13.84
 4 15 -11 9.91 9.3
 7 2 -11 9.73 14.1
 4 7 -10 65.5 9.86
 5 -11 -7 -2.07 11.28
 6 -13 -7 -1.54 13.54
 6 -16 -6 -1.52 13.38
 2 -2 -5 1122.04 50.13
 4 -14 -5 229.65 16.09
 5 -17 -5 57.63 12.38
 0 47 -3 19.25 8.48
 5 -22 -3 -1.98 11.01
 1 -4 -2 705.49 31.91
 5 -30 1 20.59 13.06
 4 -31 3 1.83 10.05
 -2 27 4 39.51 11.36
 -2 36 4 54.81 10.59
 -2 46 5 10.55 13.62
 -1 -3 5 2560.51 111.27
 -2 52 6 8.5 13.94
 5 -37 6 -2.01 11.81
 6 -38 6 -0.86 13.21
 -2 4 8 79.23 9.86
 2 -32 9 -2.16 7.33
 -3 31 10 56.03 11.71
 -3 32 10 -1.68 10.93
 -3 20 11 12.22 11.09
 -3 43 11 10.69 14.35
 2 -34 11 4.38 7.47
 -3 15 12 150.86 13.81
 -3 48 12 -6.13 14.42
 -2 -8 14 58.95 8.77
 -3 5 16 4.87 10.14
 -3 2 18 23.75 11.24
 -3 1 19 10.1 10.98
 -3 0 20 20.52 12.49
 -2 -14 21 41.96 9.85
 -3 -2 25 4.45 12.02
 -3 -2 26 -1.92 12.17
 -1 -23 28 -1.8 8.73
 -3 0 30 -3.17 14.21
 -2 -11 33 0 14.01
 6 21 -13 18.88 12.68
 5 16 -12 13.9 11.47
 7 9 -12 2.17 12.91
 6 4 -11 13.12 12.98
 3 19 -10 58.41 8.17
 2 16 -8 8.67 6.57
 4 -3 -8 317.61 18.71
 4 -7 -7 238.12 16.08
 5 -14 -6 113.19 13.51
 3 -9 -5 615.01 30
 6 -21 -4 10.07 13.14
 2 -9 -3 1931.44 85.03
 3 -15 -3 94.19 12.7
 2 -12 -2 54.63 8.07
 5 -24 -2 12.79 11.39
 3 -20 -1 26.85 11.62
 -1 20 0 18.22 6.11
 -1 43 0 62.41 10
 6 -31 1 8.26 13.82
 5 -33 3 42.28 13.21
 6 -34 3 -0.24 12.78
 -2 37 4 5.01 10.99
 -2 38 4 28.67 10.11
 -2 47 5 6.36 12.56
 -2 11 6 5.46 9.04
 4 -35 6 36.17 12.46
 -2 7 7 834.2 38.47
 -2 56 7 0.77 13.97
 5 -38 7 14.51 12.26
 -1 -10 8 343.06 16.17
 5 -39 8 0.29 12.3
 -2 1 9 80.88 9.99
 5 -40 9 -3.57 12.25
 -3 27 10 -1.4 11.2
 -3 28 10 23.61 12.28
 -3 29 10 32.53 11.8
 -3 30 10 -2.43 11.01
 -3 36 10 26.26 12.53
 2 -33 10 16 7.43
 -3 19 11 206.47 15.64
 -3 44 11 -3.57 14.31
 -1 -15 11 86.97 7.21
 -3 49 12 0.77 13.11
 5 -43 13 0.75 12.33
 4 -42 14 5.45 11.47
 5 -44 15 -5.71 12.77
 4 -43 16 3.14 11.57
 -3 3 17 14.28 10.61
 2 -38 17 7.62 7.34
 -2 -13 19 1.97 7.94
 4 -44 19 0 11.64
 -3 -1 21 1.77 12.87
 -3 -2 23 12.31 12.26
 -3 -2 24 8.67 11.69
 -3 -2 27 -1.11 12.28
 0 -30 27 6.75 6.87
 -3 -1 29 -4.99 13.72
 -2 -14 29 6.46 10.71
 -2 -12 32 0.53 12.95
 6 11 -12 -3.11 13.28
 4 16 -11 71.48 10.94
 5 8 -11 0.74 10.42
 7 3 -11 -2.46 14.29
 5 2 -10 1.55 11.43
 6 -1 -10 0.35 14.02
 7 -2 -10 0 12.84
 3 10 -9 348.44 19.04
 4 2 -9 141.43 12.36
 5 -7 -8 64.55 12.15
 3 -1 -7 7.4 9.82
 3 -12 -4 46.91 10.72
 4 -19 -3 29.51 10.21
 5 -26 -1 75.21 12.56
 -1 44 0 0.07 9.15
 3 -22 0 158.75 13.87
 -1 51 1 0 13.08
 3 -24 1 36.68 10.32
 2 -25 4 12.48 9.08
 -2 16 5 733.02 34.56
 -2 53 6 -1.26 13.52
 3 -32 6 4.33 9.01
 -1 -8 7 66.47 5.64
 4 -36 7 4.11 12.02
 1 -27 9 37.7 5.75
 -3 25 10 16.73 10.84
 -3 26 10 54.76 11.99
 -3 37 10 3.75 12.16
 -3 38 10 14.4 14.16
 4 -39 10 0.27 11.19
 -3 18 11 5.46 10.16
 -3 45 11 13.48 14.72
 -3 11 13 6.53 10.57
 -3 6 15 -1.89 10.17
 2 -39 20 0.63 6.78
 3 -42 20 2.78 9.62
 0 -30 21 2.71 2.97
 -2 -15 25 -5.48 9.58
 -2 -15 26 -0.44 10.06
 -3 -1 30 -1.09 14.29
 -2 -13 31 -2.2 12.05
 5 17 -12 25.23 11.78
 7 10 -12 5.11 13.52
 3 20 -10 26.29 7.66
 4 8 -10 40.75 10.02
 3 4 -8 162.63 13.06
 6 -9 -8 10.8 13.86
 2 3 -6 58.44 7.61
 3 -5 -6 393.67 21.35
 6 -18 -5 -2.96 13.68
 5 -19 -4 78.84 12.87
 1 0 -3 9409.65 406.54
 6 -23 -3 3.33 14.08
 0 9 -2 685.63 29.96
 6 -25 -2 -2.24 13.28
 6 -27 -1 9.08 13.03
 2 -17 0 339.67 17.94
 6 -29 0 10.23 12.91
 4 -29 2 22.74 10.7
 5 -31 2 27.33 13.53
 -2 40 4 22.76 10.46
 4 -32 4 1.22 10.76
 5 -34 4 0.84 12.22
 6 -35 4 0 12.68
 -2 48 5 19.68 13.97
 2 -28 6 47.41 7.97
 -2 57 7 0 13.83
 4 -37 8 -4.43 11.11
 4 -38 9 13.32 11.47
 -3 24 10 37.81 11.53
 -3 39 10 2.86 12.53
 -3 40 10 24.39 13.71
 -3 46 11 14.38 14.64
 -3 50 12 -5.26 13.11
 5 -42 12 6.73 12.79
 -2 -7 13 11.17 8.9
 -3 8 14 82.56 11.28
 3 -41 17 7.57 9.68
 -3 0 19 4.01 11.84
 -3 -2 22 22.35 12.67
 -2 -15 23 2.88 9.52
 -2 -15 27 -3.36 9.74
 -3 -2 29 7.36 13.41
 -1 -23 29 1.61 9.08
 6 12 -12 8.29 13.52
 5 9 -11 53 12.52
 6 5 -11 7.93 14.02
 7 4 -11 9.82 14.04
 5 -10 -7 135.16 14.16
 6 -12 -7 20.72 15.13
 4 -10 -6 123.75 13.11
 6 -15 -6 18.41 13.95
 0 32 -4 0.24 6.21
 4 -16 -4 203.35 15.64
 4 -21 -2 182.05 15.21
 -1 45 0 62.33 10.43
 1 -10 0 0.39 5.85
 -1 12 1 1334.5 58.82
 -1 7 2 114.38 8.94
 6 -32 2 0.63 13.05
 -1 3 3 1866.8 81.64
 -2 23 4 111.91 11.79
 -2 41 4 19.7 10.34
 3 -29 4 45.75 9.98
 -2 15 5 22.21 9.55
 -2 49 5 -1.58 12.69
 -2 54 6 7.69 14.03
 -3 23 10 39.48 11.83
 -3 41 10 -1.24 14.35
 -3 17 11 332.21 20.33
 -3 47 11 6.8 14.26
 -3 13 12 50.91 11.56
 3 -38 12 42.42 10.81
 -3 10 13 88.08 12.69
 3 -40 15 1.84 9.69
 -2 -11 16 34.86 8.15
 -3 2 17 57.66 11.46
 -3 1 18 4.98 11.45
 -1 -22 18 47.69 6.76
 -3 -1 20 13.72 12.5
 -2 -14 20 77.71 9.89
 -1 -23 20 25.5 7.27
 -3 -3 24 -0.49 12.39
 -3 -3 25 1.99 11.8
 -3 -3 26 9.2 11.86
 -3 -3 27 -5.06 12.89
 -2 -14 30 0.11 10.92
 5 18 -12 7.37 11.43
 7 11 -12 3.71 13.21
 4 17 -11 0.24 9.79
 5 3 -10 77.48 12.32
 6 0 -10 62.58 14.18
 7 -1 -10 4.8 13.57
 3 11 -9 21.24 9.66
 4 -2 -8 59.01 10.99
 5 -6 -8 -3.25 11.52
 2 9 -7 989.96 44.29
 5 -13 -6 7.98 11.3
 4 -13 -5 24.61 10.54
 5 -16 -5 23.77 11.74
 0 30 -4 29.17 6.64
 0 31 -4 429.87 20.47
 0 33 -4 193.5 11.25
 0 34 -4 1.12 6.05
 5 -21 -3 55.65 12.05
 3 -17 -2 100.78 12.81
 1 -7 -1 1239.96 54.73
 4 -23 -1 98.86 13.35
 4 -25 0 -4.34 10.89
 2 -19 1 3 7.76
 5 -29 1 3.78 12.53
 1 -15 2 535.04 24.56
 -2 22 4 144.69 13.56
 -2 42 4 7.99 10.02
 5 -35 5 11.94 12.08
 6 -36 5 3.13 14.35
 -2 10 6 1374.04 61.52
 6 -37 6 -1.55 14.6
 3 -33 7 29.57 9.65
 -2 3 8 884.92 40.6
 -3 22 10 62.1 12.21
 -3 42 10 -0.38 14.51
 -2 -2 10 19.37 8.72
 -3 48 11 7.75 14.29
 -2 -4 11 49.15 9.48
 5 -41 11 9.43 13.2
 1 -31 13 51.84 5.53
 4 -41 13 5.39 11.51
 -3 7 14 37.22 11.69
 5 -43 14 0.65 12.89
 -3 5 15 -0.15 10.87
 -2 -10 15 28.61 7.86
 5 -44 16 -2.66 13.23
 -2 -12 17 27.18 8.15
 4 -43 17 1.3 11.79
 -3 -2 21 32.91 13.3
 3 -42 21 2.44 9.48
 -2 -15 22 13.48 9.43
 -3 -3 23 4.56 12.16
 -1 -24 24 19.5 7.68
 -1 -24 25 7.84 7.81
 -2 -15 28 1.47 10.27
 -3 -2 30 0 14.27
 -2 -13 32 -2.75 12.43
 5 19 -12 34.83 12.38
 6 13 -12 0.76 14.92
 6 6 -11 3.09 13.79
 7 5 -11 3.16 12.91
 3 21 -10 17.26 7.58
 4 9 -10 44.14 9.97
 4 3 -9 68.69 11.02
 2 17 -8 247.96 13.47
 6 -8 -8 5.73 13.03
 4 -6 -7 -3.41 10.74
 0 29 -4 269.41 14.02
 0 35 -4 54.48 6.89
 2 -5 -4 531.11 25.32
 6 -20 -4 2.36 13.23
 5 -23 -2 19.51 11.25
 -1 46 0 1.79 9.92
 6 -30 1 -2.49 13.94
 2 -21 2 5.76 8.86
 5 -32 3 4.06 12.88
 6 -33 3 5.48 13.12
 -2 43 4 9.34 10.98
 -2 50 5 33.81 13.65
 4 -33 5 37.45 11.89
 -2 55 6 -1.85 13.41
 -1 -6 6 109.46 7.27
 5 -36 6 2.44 12.37
 -2 6 7 53.5 9.08
 6 -38 7 -4.08 13.19
 3 -34 8 13.17 9.95
 -3 21 10 25.66 11.47
 -3 43 10 11.36 13.41
 1 -28 10 85.66 6.94
 -3 16 11 2.22 10.35
 -3 49 11 4.98 13.03
 3 -37 11 4.57 10.56
 -3 12 12 6.67 10.75
 -3 9 13 68.64 11.56
 4 -42 15 -1.51 11.47
 -2 -13 18 -2.36 7.56
 -4 24 21 4.05 13.61
 -3 -3 22 -1.92 12.41
 -1 -24 23 19.76 7.6
 -1 -24 26 -2.91 8.07
 -3 -3 29 -4.89 13.2
 6 14 -12 2.16 13.82
 7 12 -12 6.67 13.76
 4 18 -11 10.7 8.95
 5 10 -11 1.88 10.33
 6 1 -10 2.32 13.13
 7 0 -10 12.33 14.68
 3 5 -8 25.13 9.95
 3 0 -7 267.29 16.27
 6 -11 -7 3.46 13.07
 2 -1 -5 5.73 7.18
 3 -8 -5 1.6 10.15
 6 -17 -5 40.85 14.3
 0 36 -4 34.12 7.12
 4 -18 -3 23.41 10.52
 6 -22 -3 22.35 15.14
 5 -25 -1 -4.9 12.75
 3 -27 3 29.49 9.58
 4 -30 3 20.22 10.71
 -2 21 4 101.45 11.37
 -2 44 4 0.63 11.32
 1 -19 4 0.9 5.77
 -2 14 5 1788.99 79.39
 5 -37 7 0.74 12.5
 -2 0 9 -0.46 8.55
 3 -35 9 40.81 10.67
 5 -39 9 -1.64 12.35
 -3 20 10 21.79 11.36
 -3 44 10 -0.33 13.63
 3 -36 10 15.67 10.66
 -3 15 11 91.99 12.1
 4 -40 12 4.52 11.66
 -2 -9 14 122.16 10.35
 2 -36 14 17.77 8.57
 -3 0 18 29.75 10.69
 -3 -1 19 3.44 10.69
 -4 25 20 3.31 13.43
 -4 26 20 7.71 14.83
 -4 27 20 -8.75 13.7
 -3 -2 20 7.98 12.34
 -4 22 21 -4.49 13.56
 -4 23 21 9.61 13.53
 2 -39 21 0.16 6.84
 -4 21 22 0.74 13.6
 -3 -4 24 -3.15 11.72
 -3 -4 25 -6.16 12.7
 -3 -4 26 0.82 12.93
 -3 -4 27 -3.38 12.56
 -1 -24 27 -3.62 8.29
 -2 -15 29 2.49 10.61
 -2 -14 31 0.15 11.46
 5 20 -12 -0.83 12.37
 7 13 -12 -1.75 13.64
 6 7 -11 14.59 14.27
 7 6 -11 -4.65 13.32
 3 22 -10 62.77 8.29
 5 4 -10 1.28 11.06
 5 -1 -9 10.95 12.3
 5 -9 -7 8.07 11.35
 3 -4 -6 6.63 9.47
 6 -14 -6 -4.04 14.05
 0 28 -4 44.77 6.36
 0 37 -4 11.07 6.79
 3 -11 -4 375.1 20.85
 5 -18 -4 14.08 11.63
 3 -14 -3 190.45 14.54
 6 -24 -2 22.8 14.02
 0 4 -1 4285.27 184.9
 2 -14 -1 1035 46.7
 3 -19 -1 42.64 12.61
 6 -26 -1 20.58 13.51
 -1 47 0 28.24 10.76
 1 -17 3 82.25 7.05
 -2 45 4 14.98 12.32
 6 -34 4 1.48 13.39
 -2 51 5 -3.27 14.3
 3 -30 5 27.39 9.98
 -2 56 6 2.24 13.41
 4 -34 6 2.55 11.39
 1 -24 7 42.34 6.9
 2 -29 7 35.38 8.09
 5 -38 8 11.46 12.27
 -3 28 9 53.25 12.04
 -3 29 9 1.47 12.03
 -3 30 9 3.69 11.43
 -3 31 9 0.48 10.97
 -3 34 9 20.45 10.96
 -3 35 9 5.53 11.3
 -3 36 9 50.76 13.8
 -3 37 9 5.53 12.17
 -3 45 10 8.51 13.41
 -3 50 11 5.98 12.78
 1 -29 11 0.73 5.22
 -3 11 12 38.88 10.34
 1 -30 12 14.29 5.27
 5 -42 13 0 12.92
 -3 6 14 -1.36 10.95
 -1 -19 14 253.72 13.02
 -3 4 15 57.02 11.91
 5 -44 17 1.09 13.63
 -4 28 19 1.85 13.5
 -4 29 19 3.85 13.9
 -2 -14 19 66.95 9.15
 -4 24 20 9.16 15.13
 -4 21 21 17.71 14.03
 -3 -3 21 14.5 12.24
 -2 -15 21 -1.78 9.01
 -4 20 22 -2.59 13.09
 -4 18 23 -1.62 13.24
 -3 -4 23 1.96 11.88
 -2 -16 25 6.13 9.67
 -2 -16 26 2.84 9.92
 -3 -4 28 -2.3 12.78
 -3 -3 30 -4.66 15.18
 5 21 -12 21.59 12.86
 6 15 -12 6.52 13.35
 4 19 -11 4.77 9.35
 5 11 -11 16.38 10.24
 4 10 -10 155.42 12.94
 7 1 -10 -3.31 13.37
 3 12 -9 626.57 30.33
 6 -3 -9 -4.08 13.47
 5 -5 -8 83.22 13.73
 6 -7 -8 27.1 13.54
 4 -9 -6 158.07 13.72
 5 -12 -6 115.65 13.79
 5 -15 -5 44.37 11.95
 0 38 -4 7.13 7.04
 4 -15 -4 7.54 10.14
 2 -8 -3 188.07 11.83
 4 -28 2 82.17 12.4
 5 -30 2 0.17 13.49
 6 -31 2 12.88 13.72
 -2 20 4 11.36 10.02
 5 -33 4 33.46 13.01
 -2 52 5 8.94 13.44
 2 -26 5 -2.2 8.33
 -2 9 6 48.42 9.26
 -3 27 9 2.44 11.61
 -3 38 9 42.17 13.85
 -3 39 9 11.09 12.78
 -3 19 10 46.39 10.81
 -3 46 10 -2.71 13.11
 -3 14 11 40.62 10.95
 -3 51 11 0.17 13.98
 4 -39 11 -0.56 11.11
 -3 8 13 16.59 10.85
 3 -39 14 0.2 9.93
 -1 -20 15 -1.98 5.6
 5 -43 15 -1.39 13.72
 3 -41 18 -3.5 9.8
 4 -43 18 1.42 11.99
 -4 26 19 9.33 13.59
 -4 27 19 -1.64 14
 -4 22 20 2.91 13.55
 -4 23 20 5.31 13.62
 -4 20 21 -5.44 14.03
 -1 -24 22 6.86 7.05
 -4 17 23 2.04 13.07
 -2 -16 27 -1.81 10.05
 -2 -15 30 1.15 10.85
 7 14 -12 11.36 13.9
 7 7 -11 4.44 12.82
 6 2 -10 52.2 15.3
 4 4 -9 56.64 10.81
 4 -5 -7 262.03 17.31
 2 4 -6 220.28 12.5
 4 -12 -5 228.76 16.11
 0 27 -4 70.91 7.03
 1 5 -4 1244.13 54.49
 6 -19 -4 26.63 14.21
 5 -20 -3 3.91 12.21
 2 -11 -2 203.67 12.71
 4 -20 -2 3.21 9.89
 -1 48 0 -0.51 11.28
 3 -21 0 142.76 13.4
 -1 11 1 540.51 24.99
 3 -23 1 174.3 13.7
 -2 46 4 6.69 12.98
 4 -31 4 21.09 11.13
 -2 13 5 38.65 8.81
 6 -35 5 0.48 12.8
 4 -35 7 18.48 12.06
 -3 25 9 -3.87 10.92
 -3 26 9 178.76 15.32
 -3 40 9 15.03 14.61
 -3 18 10 44.04 11.75
 -3 47 10 1.15 13.12
 4 -38 10 24.95 11.95
 -3 52 11 -0.38 13.14
 -2 -8 13 49.76 8.98
 -1 -18 13 2.04 5.06
 4 -41 14 4.35 11.68
 3 -40 16 1.01 9.63
 -4 30 18 1.03 13.88
 -4 31 18 3.78 13.9
 -4 32 18 3.39 14.19
 2 -38 18 1.29 7.09
 -4 24 19 6.57 13.94
 -4 25 19 -0.75 13.87
 -4 21 20 10.86 13.84
 -4 19 21 9.18 14.81
 -3 -4 22 16.28 12.41
 -2 -16 23 -2.35 9.38
 -1 -24 28 1.22 8.69
 -3 -4 29 7.64 13.07
 -3 -3 31 -1.4 15.34
 -2 -14 32 2.15 12.29
 5 22 -12 7.12 12.67
 6 16 -12 1.14 13.89
 7 15 -12 4.03 13.65
 4 20 -11 7.05 9.23
 6 8 -11 1.79 14.37
 3 23 -10 31.12 7.66
 5 5 -10 97.7 12.78
 5 0 -9 69.02 11.93
 7 -3 -9 8.41 14.28
 2 18 -8 7.17 6.87
 2 10 -7 792.15 35.86
 6 -10 -7 11.07 13.56
 6 -16 -5 9.92 13.91
 0 39 -4 -1.66 7.04
 6 -21 -3 9.73 14.1
 5 -22 -2 23.11 11.36
 4 -22 -1 25.54 11.71
 4 -24 0 0 10.42
 5 -28 1 30.67 13.08
 6 -29 1 15.02 13.8
 6 -32 3 -1.6 12.14
 -2 19 4 175.59 12.95
 -2 47 4 4.47 12.5
 -2 53 5 -1.35 12.86
 5 -34 5 0.64 12.25
 3 -31 6 -2.24 9.92
 6 -36 6 2.47 13.38
 -2 5 7 527.26 25.53
 -2 2 8 237.94 14.38
 2 -30 8 46.64 8.55
 4 -36 8 6.49 11.48
 -3 24 9 202.16 15.95
 -3 41 9 7.01 13.23
 -3 42 9 9.33 13.13
 4 -37 9 6.06 11.58
 -3 48 10 -2.95 13.96
 -1 -14 10 653.09 29.43
 -3 10 12 -0.54 11.54
 5 -41 12 1.04 13.04
 2 -35 13 26.16 9.21
 -3 5 14 20.84 11.37
 -1 -21 16 16.02 5.78
 1 -33 16 34.15 5.74
 2 -37 16 -0.07 7.62
 4 -42 16 2.5 11.5
 -3 0 17 85.7 13.15
 -4 27 18 -6.97 14.22
 -4 28 18 5.72 13.98
 -4 29 18 3.03 14.03
 -3 -1 18 -1.68 11.07
 -4 23 19 -0.4 15.2
 -3 -2 19 -0.28 10.93
 -1 -23 19 13.64 6.65
 -4 20 20 5.19 13.86
 -3 -3 20 55.6 13.33
 -2 -15 20 4.62 8.69
 -4 18 21 -3.23 13.75
 2 -39 22 5.81 6.93
 -4 16 23 4.82 13.55
 -4 15 24 6.87 14.62
 -3 -5 24 9.93 11.25
 -3 -5 25 4.98 11.64
 -3 -5 26 3.33 11.98
 -2 -16 28 13.03 10.42
 -3 -4 30 6.89 13.36
 5 23 -12 7.45 12.23
 6 17 -12 12.21 14.64
 5 12 -11 15.97 11.5
 7 8 -11 1.8 12.94
 4 11 -10 12.44 9.61
 7 2 -10 15.56 13.69
 6 -2 -9 37.09 15.05
 3 6 -8 25 10.18
 6 -6 -8 1.54 12.75
 3 1 -7 11.97 9.82
 5 -8 -7 45.4 12.09
 6 -13 -6 4.37 13.73
 3 -7 -5 928.15 43.15
 0 40 -4 -1.21 7.15
 5 -17 -4 96.13 13.19
 3 -16 -2 243.2 16.54
 6 -23 -2 8.87 13.93
 -1 31 -1 547.03 26.78
 -1 32 -1 4.33 8.32
 -1 33 -1 351.38 18.69
 -1 34 -1 7.63 8.77
 -1 35 -1 31.29 8.46
 -1 36 -1 1.41 8.35
 5 -24 -1 61.15 13.29
 6 -25 -1 -2.12 13.43
 -1 49 0 13.36 12.31
 2 -16 0 658.34 30.86
 5 -26 0 96.6 14.81
 -2 31 3 291.94 17.95
 -2 32 3 3.78 9.75
 -2 33 3 249.31 16.32
 -2 34 3 8.18 10.01
 -2 35 3 88.29 11.71
 5 -31 3 52.12 13.89
 -1 -1 4 26.88 6.35
 3 -28 4 86.97 11.14
 6 -37 7 2.4 12.83
 6 -38 8 -0.24 11.71
 -3 23 9 0.61 10.6
 -3 43 9 -0.28 14.71
 -3 17 10 51.33 11.81
 -3 49 10 -2.09 13.85
 -2 -3 10 308.65 16.93
 -3 13 11 -0.98 10.43
 -2 -5 11 260.6 15.43
 5 -40 11 3.28 12.62
 -3 7 13 236.88 16.86
 -3 3 15 -0.7 10.51
 -2 -12 16 -1.96 7.99
 -4 25 18 7.25 13.51
 -4 26 18 22.86 14.38
 -4 22 19 6.63 13.48
 4 -43 19 -1.45 11.9
 -4 19 20 12.94 14.33
 -3 -4 21 11.19 11.94
 -4 16 22 -1.4 14.51
 -2 -16 22 3.99 9.06
 -4 15 23 3.61 14.67
 -3 -5 23 13.25 11.54
 -4 14 24 5.62 14.03
 -3 -5 28 2.86 12.31
 -2 -15 31 6.8 11.21
 5 24 -12 13.2 12.33
 7 16 -12 9.89 13.21
 4 21 -11 2.66 8.72
 6 9 -11 7.03 14.36
 3 24 -10 40.67 7.92
 6 3 -10 2.08 13.01
 3 13 -9 65.96 10.37
 7 -2 -9 -2.72 13.67
 5 -4 -8 34.67 11.39
 4 -8 -6 27.16 11.07
 5 -11 -6 1.7 11.59
 5 -14 -5 82.75 12.72
 0 26 -4 58.61 6.59
 0 15 -3 347.72 15.68
 4 -17 -3 34.72 11.1
 -1 29 -1 470.7 23.53
 -1 30 -1 18.69 8.97
 -1 37 -1 7.63 8.5
 -1 6 2 213.93 12.53
 -2 29 3 140.72 12.49
 -2 30 3 22.02 10.32
 -2 36 3 26.26 11.42
 -2 37 3 7.07 10.08
 -2 38 3 8.92 11.4
 -2 18 4 64.91 10.53
 -2 48 4 10.27 13.68
 2 -24 4 280.35 16.46
 -2 54 5 10.6 12.72
 4 -32 5 -3.32 11.92
 -2 8 6 1159.35 52.43
 5 -35 6 2.91 13.02
 -3 22 9 166.27 14.49
 -3 44 9 -0.06 14.61
 -3 50 10 12.59 14.52
 5 -42 14 3.33 12.88
 -2 -11 15 50.43 8.22
 -3 1 16 -2.76 10.52
 5 -43 16 -6.79 13.35
 -4 30 17 4.91 13.58
 -4 31 17 10.84 14.44
 -4 32 17 5.16 13.95
 -4 33 17 -1.97 14.14
 -4 34 17 -0.19 14.29
 -2 -13 17 1.15 7.6
 -4 24 18 13.69 14.2
 -4 21 19 8.78 13.79
 3 -41 19 5.67 9.79
 -4 18 20 -5.02 13.89
 -4 15 22 -1.91 14.49
 -4 14 23 1.59 14.29
 -3 -5 29 -4.47 13.32
 -2 -16 29 4.08 10.35
 -1 -24 29 3.6 9.06
 -3 -4 31 -2.83 13.96
 5 25 -12 0 12.11
 6 18 -12 -1.13 14.09
 7 17 -12 -4.27 13.53
 5 13 -11 0.15 10.3
 7 9 -11 3.21 14.08
 5 6 -10 4.23 10.63
 7 3 -10 13.75 15.04
 6 -9 -7 23.15 13.89
 3 -3 -6 212.81 15.47
 2 0 -5 1317.33 58.5
 0 41 -4 34.29 7.76
 2 -4 -4 301.28 16.01
 3 -10 -4 31.17 10.81
 4 -14 -4 377.93 21.36
 6 -18 -4 1.69 14.12
 3 -13 -3 40.42 10.64
 -1 28 -1 4.27 8.36
 -1 38 -1 -0.67 9.1
 -1 50 0 1.18 11.87
 1 -12 1 89.06 7.17
 6 -30 2 1.34 13.7
 -2 27 3 88.73 11.64
 -2 28 3 57.95 11.8
 -2 39 3 8.1 10.36
 4 -29 3 0.88 10.84
 -2 49 4 0 12.9
 6 -33 4 -9.22 13.29
 -2 12 5 1556.83 69.36
 3 -32 7 5.74 9.41
 5 -36 7 19.5 12.89
 5 -37 8 3.53 12.36
 -3 45 9 -1.56 14.33
 -2 -1 9 87.28 10.34
 2 -31 9 3.77 7.64
 5 -38 9 10.2 12.17
 -3 16 10 139.34 13.59
 5 -39 10 7.52 12.49
 -3 12 11 64.32 11.48
 -3 9 12 328.87 19.4
 2 -34 12 2.82 8.08
 4 -40 13 2.09 11.45
 -4 28 17 -2.16 14.19
 -4 29 17 10.8 14.12
 -4 23 18 6.03 14.08
 -2 -14 18 37.33 8.2
 1 -34 18 0.67 4.7
 -4 20 19 -3.55 13.85
 -4 17 20 11.31 13.36
 -3 -5 22 4.47 12.97
 2 -39 23 1.34 6.79
 -4 13 24 1.12 13.16
 -3 -6 25 -0.74 11.5
 -3 -6 26 3.07 11.86
 5 26 -12 7.36 12.32
 6 19 -12 8.93 13.93
 7 18 -12 0.95 14.66
 4 22 -11 50.36 9.97
 6 10 -11 15.55 14
 3 25 -10 7.11 7.69
 4 12 -10 180.98 14.15
 6 4 -10 15.77 14.49
 5 1 -9 6.44 10.78
 6 -1 -9 4.57 14.39
 4 -4 -7 3.8 10.31
 6 -12 -6 13.36 13.75
 4 -11 -5 2.49 11
 6 -15 -5 20.81 14.77
 5 -19 -3 112.48 13.53
 6 -20 -3 2.32 13.53
 1 -3 -2 431.3 20.81
 4 -19 -2 200.1 15.33
 -1 39 -1 4.7 8.86
 3 -18 -1 34.61 12.21
 2 -18 1 96.52 9.89
 5 -29 2 9.46 13.59
 -2 26 3 152.56 13.4
 -2 40 3 10.46 10.35
 -1 2 3 1320.58 58.19
 2 -22 3 193.72 13.25
 3 -26 3 40.62 9.77
 -2 17 4 611.01 29.45
 5 -32 4 1.55 12.5
 -2 55 5 3.23 12.73
 -1 -4 5 29.94 5.63
 6 -34 5 2.12 13.3
 2 -27 6 13.62 7.74
 -3 33 8 5.13 11.01
 -3 34 8 32.26 11.82
 -3 35 8 1.03 11.29
 -3 46 9 -2.08 14.49
 -3 51 10 -0.59 12.96
 2 -32 10 -1.82 7.52
 2 -33 11 48.86 8.4
 -1 -17 12 419.65 19.83
 3 -37 12 -2.15 10.5
 -3 6 13 4.88 11.29
 -3 4 14 57.73 10.48
 -2 -10 14 171.65 11.78
 -4 26 17 20.88 15.79
 -4 27 17 0 13.56
 -3 -1 17 2.18 10.99
 4 -42 17 7 11.92
 -4 21 18 3.03 13.44
 -4 22 18 14.56 13.81
 -3 -2 18 24.01 10.89
 -4 19 19 9.56 13.61
 -3 -3 19 35.35 11.23
 -3 -4 20 2.18 12.18
 -2 -16 21 21.05 8.85
 -4 14 22 0 13.31
 -4 13 23 3.75 13.06
 -4 12 24 2.6 14.48
 -3 -6 24 7.78 12.21
 -4 12 25 11.28 13.59
 -2 -17 25 12.26 9.2
 -2 -17 26 4.16 9.75
 -3 -6 28 1.37 12.03
 -3 -5 30 1.07 13.36
 -2 -16 30 8 10.76
 -2 -15 32 6.29 12.38
 4 23 -11 -2.41 9.08
 5 14 -11 13.82 10.9
 7 10 -11 7.39 14.18
 5 7 -10 98.67 13.14
 7 4 -10 8.13 12.95
 7 -1 -9 -0.93 15.13
 2 19 -8 266.69 14.11
 3 7 -8 3.19 9.38
 5 -3 -8 46.43 12.2
 6 -5 -8 34.63 13.15
 5 -7 -7 5.08 11.67
 1 11 -5 218.73 10.55
 0 42 -4 2.96 7.54
 5 -21 -2 41.51 11.98
 -1 27 -1 132.05 11.13
 -1 40 -1 2.01 8.9
 6 -28 1 -0.85 12.97
 2 -20 2 66.82 9.49
 4 -27 2 0.07 10.44
 -2 41 3 25.36 10.31
 -2 50 4 10.5 13.93
 4 -33 6 83.73 12.96
 -2 4 7 212.8 13.67
 -3 29 8 0.91 11.48
 -3 36 8 62.37 12.29
 -3 37 8 -0.87 12.73
 -3 38 8 49.62 12.93
 3 -33 8 58.8 10.2
 -3 20 9 18.02 11.31
 -3 47 9 2.79 14.21
 -3 15 10 8.67 11.3
 -3 52 10 10.05 13.93
 -3 11 11 90.6 12.37
 5 -41 13 -1.6 12.37
 3 -39 15 2.11 9.95
 4 -41 15 1.44 11.55
 -4 24 17 23.23 15.12
 -4 25 17 -1.39 14.17
 -1 -22 17 47.47 6.35
 5 -43 17 0.88 13.62
 -4 20 18 1.87 13.73
 -4 18 19 -0.83 13.96
 -2 -15 19 0.61 8.08
 -4 16 20 7.78 13.62
 -4 14 21 2.78 12.76
 -3 -5 21 17.53 11.96
 -4 13 22 0.4 14.29
 -4 12 23 -0.6 13.79
 -3 -6 23 -0.47 11.14
 -2 -17 24 27.94 8.94
 -4 11 25 9.62 14.39
 -2 -17 27 7.71 9.89
 -3 -6 29 -0.26 12.5
 -3 -5 31 -1.36 13.99
 6 20 -12 -2.12 13.07
 7 19 -12 3.78 14.25
 6 11 -11 1.78 13.97
 3 26 -10 52.78 8.24
 3 14 -9 891.68 41.19
 4 6 -9 16.13 10.64
 1 19 -6 1381.97 59.95
 5 -10 -6 99.41 13.64
 0 25 -4 59.01 6.3
 5 -16 -4 17.05 11.27
 6 -22 -2 11.42 13.74
 -1 26 -1 6.32 8.35
 -1 41 -1 24.27 9.25
 2 -13 -1 -0.38 7.55
 4 -21 -1 288.14 19.04
 5 -23 -1 3.22 11.78
 6 -24 -1 21.63 15
 -1 16 0 853.33 38.33
 3 -20 0 10.62 11.59
 5 -25 0 5.03 12.73
 4 -25 1 1.39 11.06
 -2 25 3 3.99 10.13
 -2 42 3 4.17 10.9
 6 -31 3 10.19 12.62
 -2 51 4 1.73 13.44
 4 -30 4 41.18 11.56
 3 -29 5 20.79 9.89
 5 -33 5 27.15 12.63
 1 -22 6 30.16 6.56
 6 -35 6 3.04 13.53
 4 -34 7 0.71 12.18
 6 -36 7 5.41 14.78
 -3 27 8 5.37 11.26
 -3 28 8 109.79 13.41
 -3 39 8 5.3 12.3
 -3 40 8 34.8 13.98
 -2 1 8 187.32 12.53
 1 -25 8 13.72 6.28
 -3 19 9 38.15 11.39
 -3 48 9 3.22 14.19
 3 -34 9 1.69 9.95
 -3 53 10 4.66 14.32
 3 -35 10 61.31 11.76
 3 -36 11 21.69 10.83
 -3 8 12 9.88 10.48
 5 -42 15 2.41 12.98
 -4 29 16 11.96 14.47
 -4 30 16 2.06 14.24
 -4 31 16 2.86 13.91
 -4 32 16 -2.87 14.25
 -4 33 16 10.47 13.21
 -4 34 16 10.8 13.77
 -4 35 16 -2.2 13.86
 -4 36 16 6.54 13.84
 -4 37 16 -0.46 13.44
 -3 0 16 117.06 12.44
 -4 23 17 -3.04 14.56
 3 -40 17 4.58 10.06
 -4 17 19 3.46 15.13
 3 -41 20 -1.84 9.85
 -4 11 24 0 13.96
 -1 -25 25 0.2 7.56
 -1 -25 26 -0.53 7.97
 -2 -17 28 2.21 10.21
 6 21 -12 7.82 13.6
 4 24 -11 89.9 10.83
 5 15 -11 12.24 11.82
 7 11 -11 1.61 13.07
 4 13 -10 5.23 10.1
 6 5 -10 1.54 14.8
 5 2 -9 32.65 12.1
 6 0 -9 40.57 15.17
 7 0 -9 2.51 13.91
 2 11 -7 36.21 6.73
 6 -8 -7 3.42 13.6
 4 -7 -6 182.98 15.2
 3 -6 -5 2.89 9.96
 5 -13 -5 7.76 11.37
 6 -17 -4 20.8 14.52
 1 1 -3 30.47 7.07
 2 -7 -3 1397.72 62.15
 4 -16 -3 99.14 12.12
 -1 42 -1 3.54 8.99
 4 -23 0 96.48 12.25
 -1 10 1 708.53 32.16
 3 -22 1 18.77 11.09
 -2 43 3 36.29 11.39
 5 -30 3 1.5 13.7
 -2 16 4 322.68 18.05
 -2 11 5 20.14 8.55
 -2 7 6 13.77 8.33
 -3 26 8 194.67 16.03
 -3 41 8 2.79 14.03
 6 -37 8 0.32 14.27
 -3 49 9 6.06 13.96
 -3 14 10 232.44 16.57
 4 -38 11 7.51 11.19
 5 -40 12 0 12.59
 -3 5 13 257.95 16.84
 -2 -9 13 14.62 8.55
 -3 3 14 11.3 10.87
 -4 27 16 0.99 14.35
 -4 28 16 11.31 14.71
 -4 22 17 18.7 14.54
 -4 19 18 11.58 13.89
 -4 16 19 8.92 13.98
 2 -38 19 -0.34 7.3
 0 -30 20 3.61 3.92
 -4 13 21 1.48 14.4
 -4 12 22 0.02 13.04
 -3 -6 22 -1.89 11.72
 -4 11 23 -1.48 14.52
 -2 -17 23 23 9.69
 -1 -25 24 1.4 7.29
 -4 10 25 5.44 14.62
 -3 -7 26 4.05 12.38
 -3 -7 27 1.99 11.99
 -3 -6 30 -5.76 12.9
 -2 -16 31 -0.23 11.21
 6 22 -12 13.43 13
 4 25 -11 -0.45 9.18
 6 12 -11 27.91 14.4
 3 27 -10 2.11 7.1
 5 8 -10 -0.24 10.51
 7 5 -10 23.86 13.79
 4 -3 -7 144.01 14.55
 6 -11 -6 7.02 13.84
 6 -14 -5 23.41 14.23
 0 43 -4 62.24 8.47
 2 -10 -2 104.59 9.77
 3 -15 -2 48.98 11.43
 -1 25 -1 2.75 8.18
 -1 43 -1 45.72 9.83
 6 -29 2 11.64 13.93
 -2 44 3 -4.11 11.8
 -2 52 4 17.2 13.59
 6 -32 4 0.95 13.15
 5 -34 6 6.39 12.45
 -3 25 8 -2.35 11.64
 -3 42 8 16.52 13.67
 -3 43 8 -2.89 14.52
 4 -35 8 24.39 11.97
 -3 18 9 38.3 12.05
 -3 50 9 8.51 13.37
 4 -36 9 14.83 12.01
 -3 54 10 -1.71 14.25
 -2 -4 10 2.26 8.82
 4 -37 10 4.59 11.59
 -3 10 11 43.76 11.41
 -4 25 16 0.06 14.17
 -4 26 16 5.58 14.32
 -4 21 17 8.65 14.03
 -3 -2 17 92.19 12.43
 -4 18 18 3.67 14.04
 -3 -3 18 32.14 11.4
 4 -42 18 -0.1 11.96
 5 -43 18 2.41 13.94
 -3 -5 20 61.76 12.42
 -2 -16 20 45.62 9.44
 -4 11 22 3.75 13.04
 -4 10 24 4.85 13.21
 -3 -7 24 6.5 11.46
 -3 -7 25 19.18 11.55
 -4 9 26 0 14.34
 -1 -25 27 -0.05 8.09
 -3 -7 28 -0.05 12.09
 -2 -17 29 -1.47 10.5
 6 23 -12 0 11.65
 5 16 -11 9.78 11.82
 7 12 -11 7.61 14.06
 3 28 -10 23.99 7.45
 6 6 -10 -6.6 14.52
 3 15 -9 37.1 9.21
 4 7 -9 330.17 19.21
 5 -6 -7 4.56 11.41
 3 -2 -6 138.8 12.51
 4 -10 -5 156.14 14.5
 4 -13 -4 11.21 10.82
 5 -18 -3 1.12 11.21
 6 -19 -3 -2.97 13.72
 1 -6 -1 275.51 14.68
 1 -9 0 2312.79 100.77
 6 -27 1 4.33 13.15
 5 -28 2 14.7 12.35
 -2 45 3 46.33 12.95
 4 -28 3 81.79 13.05
 2 -25 5 36.06 8.97
 3 -30 6 5.02 9.87
 -1 -9 7 476.36 21.74
 2 -28 7 100.25 9.66
 5 -35 7 -2.14 12.76
 -3 24 8 166.15 15.65
 -3 44 8 -1.11 14.58
 -1 -11 8 204.02 10.54
 -2 -2 9 6.9 9.28
 -3 13 10 23.4 11.62
 -2 -6 11 0.11 8.72
 -3 7 12 491.38 25.64
 3 -38 14 11.69 10.81
 4 -40 14 -0.37 11.76
 5 -41 14 0 12.57
 -4 32 15 -1.06 13.7
 -4 33 15 22.75 14.61
 -4 34 15 2.31 14.44
 -4 35 15 0 14.62
 -4 36 15 0.86 13.77
 -4 24 16 12.05 16.02
 -4 20 17 -3.23 14.6
 -4 17 18 2.11 15.44
 -4 15 19 0.98 13.92
 -1 -24 20 5.12 6.75
 -4 12 21 0.58 13.2
 3 -41 21 -6.07 9.66
 -2 -17 22 18.89 9.41
 -4 10 23 -4.02 13.98
 -1 -25 23 -0.37 7.11
 -4 9 24 7.77 13.11
 -4 9 25 -2.18 14.59
 0 -31 25 1.87 5.36
 -3 -7 29 -4.27 13.01
 -3 -6 31 -1.89 13.91
 4 26 -11 78.31 10.73
 6 13 -11 -1.76 13.81
 4 14 -10 121.29 11.94
 7 6 -10 -0.96 13.53
 5 3 -9 83.05 13.24
 6 1 -9 -2.59 13.81
 7 1 -9 1.62 15.2
 2 20 -8 43.76 7.19
 3 8 -8 75.13 10.71
 4 2 -8 45.52 10.38
 6 -7 -7 46.1 14.18
 0 24 -4 -2.28 5.2
 0 44 -4 -1.57 7.82
 3 -9 -4 569.17 28.59
 5 -15 -4 34.18 11.76
 3 -12 -3 274.93 17.34
 4 -18 -2 12.08 11.23
 5 -20 -2 7.99 11.53
 6 -21 -2 0 14.15
 -1 24 -1 -1.5 7.51
 -1 44 -1 -5.61 9.16
 6 -23 -1 3.74 13.32
 6 -25 0 -3.12 13.75
 1 -14 2 730.61 32.82
 -2 46 3 0.37 12.2
 -2 15 4 315.66 17.83
 -2 53 4 6.52 13.89
 3 -27 4 31.66 9.97
 5 -31 4 55.51 14.07
 4 -31 5 42.35 11.68
 6 -33 5 -2.15 13.47
 -3 45 8 4.43 14.79
 5 -36 8 20.58 13.04
 -3 17 9 12.83 11.32
 -3 51 9 -0.57 14.11
 5 -37 9 2.65 12.83
 5 -38 10 -2.3 12.19
 -4 29 15 9.87 14.54
 -4 30 15 2.63 14.56
 -4 31 15 9.91 14.62
 -4 37 15 -8.75 14.15
 -4 38 15 0 14.04
 -4 39 15 6.23 13.79
 -2 -12 15 36.21 8.2
 -4 23 16 6.75 14.58
 -3 -1 16 1.77 10.14
 -2 -13 16 3.79 7.97
 4 -41 16 -1.04 11.71
 5 -42 16 -1.84 13.06
 -4 19 17 11.61 15.62
 -2 -14 17 9.93 7.82
 2 -37 17 2.22 7.78
 -4 16 18 21.25 14.55
 -4 14 19 16.09 13.99
 -4 11 21 0 13.32
 -3 -6 21 0.45 11.77
 -4 10 22 1.08 14.07
 -3 -7 23 2 11.35
 -4 8 26 0.35 14.44
 0 -31 26 4.09 5.84
 -1 -25 28 2.48 8.57
 -2 -17 30 -0.68 10.8
 4 27 -11 6.09 9.39
 5 17 -11 52.69 11.91
 7 13 -11 8.51 13.96
 3 29 -10 31.32 7.44
 5 9 -10 58.11 11.72
 7 -3 -8 13.73 14.04
 5 -9 -6 13.4 11.78
 6 -10 -6 2.94 13.06
 2 1 -5 -0.04 7.36
 5 -12 -5 78.9 13.19
 2 -3 -4 451.93 22.01
 6 -16 -4 20.38 14.37
 3 -17 -1 29.12 11.35
 5 -22 -1 41.67 11.79
 -1 15 0 226.13 12.25
 2 -15 0 204.56 13.14
 5 -24 0 73.08 12.85
 -2 47 3 9.95 12.91
 6 -30 3 -1.85 12.69
 -2 10 5 1000.18 45.66
 6 -34 6 2.9 13.35
 -2 3 7 327.17 17.48
 -3 22 8 169.94 14.3
 -3 46 8 1.63 14.12
 -3 52 9 -2.33 14.09
 -3 9 11 283.34 19.14
 -1 -16 11 91.94 7.4
 -2 -8 12 61.25 9.59
 -3 4 13 12.22 11.13
 -3 2 14 174.24 14.48
 -4 27 15 0.43 14.75
 -4 28 15 4.79 15.1
 -4 22 16 -6.33 14.4
 -4 18 17 1.65 13.93
 -2 -15 18 4.27 7.81
 -1 -23 18 25.89 6.32
 3 -40 18 6.64 10.11
 -4 12 20 8.41 14.4
 -4 9 23 11.05 13.91
 -4 8 24 7.7 12.87
 0 -31 24 4.37 4.94
 -4 8 25 -0.1 14.44
 -2 -18 26 0.42 9.38
 -3 -7 30 -6.41 13.62
 -3 -6 32 4.43 15.49
 4 28 -11 32.45 9.86
 6 14 -11 9.64 13.66
 7 14 -11 5.82 13.82
 3 30 -10 1.35 6.88
 4 15 -10 7.86 9.73
 6 7 -10 -2.23 14.58
 7 7 -10 16.19 14.65
 7 2 -9 -1.35 13.66
 4 -2 -7 -0.07 11.16
 5 -5 -7 23.23 11.75
 4 -6 -6 11.36 11.14
 6 -13 -5 0.89 13.75
 0 45 -4 51.29 8.84
 -1 45 -1 61.02 10.77
 4 -20 -1 -1.64 11.86
 -1 5 2 2949.79 128.32
 -2 21 3 503.12 25.75
 -2 54 4 -0.04 13.57
 5 -32 5 -3.12 13.86
 -2 6 6 53.74 9.06
 4 -32 6 0 12.37
 3 -31 7 28.19 9.66
 6 -35 7 3.82 13.48
 -3 47 8 -7.23 14.4
 -2 0 8 125.35 10.72
 6 -36 8 -1.63 14.83
 -3 16 9 181.92 15.51
 -3 53 9 0.55 13.11
 6 -37 9 0 13.35
 -3 12 10 76.86 12.67
 -3 6 12 7.96 11.52
 4 -39 13 3.08 11.56
 5 -40 13 -2 12.69
 -2 -11 14 54.34 8.32
 2 -35 14 13.9 9.31
 -4 25 15 -5.07 13.55
 -4 26 15 7.12 14.22
 1 -32 15 0.36 5.44
 -4 21 16 23.37 14.79
 3 -39 16 -0.92 9.87
 -4 15 18 10.62 15.32
 -3 -4 18 12.63 11.1
 -4 13 19 0 14.85
 -3 -5 19 71.63 11.89
 4 -42 19 6.8 12.38
 -4 10 21 0 12.89
 -4 9 22 4.8 13.84
 -3 -7 22 1.45 11.16
 -3 -8 25 -0.39 10.87
 -2 -18 25 0.56 9.25
 -4 7 26 -0.68 14.61
 -3 -8 27 -0.3 11.76
 -2 -18 27 -2.97 9.06
 -3 -8 28 0 11.81
 4 29 -11 -6 9.72
 5 18 -11 1.47 11.23
 3 31 -10 45.91 7.42
 5 10 -10 6.8 12.27
 3 16 -9 177.79 12.56
 4 8 -9 -2.48 10.23
 5 4 -9 16.66 12.2
 6 2 -9 43.61 13.67
 2 12 -7 250.61 13.69
 7 -6 -7 -0.72 15.37
 3 -5 -5 1042.04 48.06
 4 -15 -3 5.74 10.73
 5 -17 -3 86.14 13.45
 6 -18 -3 4.84 14.29
 -1 23 -1 382.89 19.3
 -1 46 -1 -0.04 10.01
 3 -19 0 199.32 15.32
 4 -22 0 2.04 11.35
 4 -24 1 35.9 11.22
 6 -28 2 1.82 14.08
 -2 48 3 -0.98 13.57
 5 -29 3 25.95 14.04
 4 -29 4 15.61 11.66
 6 -31 4 -2.34 13.48
 -1 -7 6 1767.08 77.06
 -3 32 7 -0.1 10.98
 -3 33 7 38.52 12.81
 -3 34 7 10.06 12.36
 -3 35 7 17.33 12.42
 -3 36 7 33.52 12.73
 -3 37 7 3.2 11.22
 -3 21 8 23.75 11.5
 -3 48 8 10.36 13.56
 2 -29 8 22.84 8.39
 1 -26 9 99.57 7.77
 3 -37 13 -4.19 10.45
 -4 24 15 1.12 14.27
 -4 20 16 -2.96 14.05
 -4 17 17 16.86 14.14
 -3 -3 17 14.21 11.17
 5 -42 17 1.11 13.33
 -4 11 20 2.26 14.37
 -3 -6 20 0.44 12.49
 -2 -17 21 8.68 9.22
 -1 -25 22 0.51 7
 -4 8 23 -2.42 13.85
 -3 -8 24 6.59 11.48
 -2 -18 24 1.33 8.88
 -4 7 25 -5.98 14.28
 0 -31 27 -1.81 6.14
 -2 -18 28 -1.47 9.97
 -3 -8 29 0 12.06
 -1 -25 29 0 8.72
 -3 -7 31 4.32 14.49
 -2 -17 31 1.2 11.41
 4 30 -11 9.54 9.54
 6 15 -11 3.99 14.11
 7 15 -11 -4.3 13.62
 3 32 -10 1.71 6.81
 3 33 -10 21.73 6.93
 6 8 -10 7.73 14.49
 7 8 -10 0 14.62
 3 9 -8 12.7 10.37
 7 -2 -8 7.52 14.24
 6 -6 -7 6.83 12.73
 3 -1 -6 11.57 10.76
 4 -9 -5 36.58 11.72
 1 6 -4 1014.23 44.62
 4 -12 -4 228.49 16.11
 6 -20 -2 1.93 14.63
 2 -17 1 14.99 8.08
 3 -21 1 220.04 15.99
 3 -23 2 200.98 14.54
 -2 20 3 14.43 10.05
 -2 49 3 8.29 13.99
 1 -16 3 453.54 21.16
 -2 14 4 908.81 41.79
 1 -18 4 -0.59 5.85
 3 -28 5 104.19 11.59
 5 -33 6 8.85 12.47
 -3 38 7 28.19 12
 -3 39 7 -2.73 13.71
 -3 40 7 21.56 12.89
 4 -33 7 69.47 14.67
 -3 20 8 6.16 11.63
 -3 49 8 0 14.13
 3 -32 8 4.62 9.44
 -3 15 9 31.17 13.34
 -3 54 9 3.38 13.74
 -3 11 10 8.27 12.07
 -3 8 11 4.48 12.18
 4 -38 12 0.43 10.74
 5 -39 12 -4.36 13.22
 -4 30 14 -1.99 14.53
 -4 31 14 17.3 15.04
 -4 32 14 -0.88 15.16
 -4 33 14 20.03 14.81
 -4 34 14 -8.05 14.38
 -4 35 14 10.72 14.8
 -4 36 14 -0.84 14.64
 -4 37 14 -8.08 14.61
 -4 38 14 8.27 14.34
 -4 23 15 10.59 14.7
 4 -40 15 1.94 11.85
 5 -41 15 10.43 13.27
 -4 19 16 30.36 14.15
 -3 -2 16 123.28 12.69
 -4 16 17 25.07 14.16
 4 -41 17 -1.61 11.69
 -4 14 18 40.64 14.32
 -2 -16 19 12.63 8.22
 2 -38 20 -0.71 7.46
 -4 9 21 7.13 13.27
 -3 -7 21 27.19 12.16
 -4 8 22 1.02 12.84
 -3 -8 23 0.22 11.83
 -4 7 24 2.06 14.06
 -4 6 26 0.17 14.65
 -4 6 27 1.38 13.93
 5 19 -11 83.08 12.59
 7 16 -11 4.07 13.79
 3 34 -10 10.53 6.56
 4 16 -10 48.8 10.6
 6 3 -9 -7.54 13.97
 7 3 -9 13.73 15.57
 2 21 -8 239.85 13.1
 5 -8 -6 40.97 12.2
 6 -9 -6 44.44 14.56
 5 -11 -5 1.9 11.78
 6 -12 -5 23.13 13.94
 5 -14 -4 24.01 13.4
 6 -15 -4 23.28 14.4
 3 -14 -2 649.89 32
 5 -19 -2 70.56 12.88
 -1 47 -1 39.71 11.59
 2 -12 -1 776.01 35.9
 6 -22 -1 4.55 13.94
 6 -24 0 10.89 15.29
 -1 9 1 2507.78 109.3
 5 -27 2 2.37 13.86
 2 -21 3 233.17 14.79
 -2 9 5 6.08 8.36
 6 -32 5 -4.15 12.8
 -3 28 7 71.83 13.58
 -3 41 7 -1.05 13.59
 -3 50 8 18.32 14.59
 4 -34 8 4.67 12.22
 -3 55 9 3.95 13.6
 4 -37 11 1.56 11.24
 -3 5 12 439.27 23.65
 3 -36 12 17.58 10.95
 -3 3 13 179.94 14.37
 -4 28 14 1.37 14.93
 -4 29 14 15.12 15.06
 -4 41 14 -1.13 13.62
 -3 1 14 -0.2 9.82
 -4 22 15 0.21 13.97
 -4 18 16 -3.78 13.08
 -4 13 18 0.28 13.55
 -4 10 20 -2.08 14.3
 4 -42 20 1.63 12.42
 -4 7 23 8.49 13.98
 -4 6 25 2.67 13.48
 -2 -18 29 0.31 10.24
 -3 -8 30 -2.68 12.6
 -3 -7 32 0 14.42
 6 16 -11 4.87 14.61
 5 11 -10 26.38 11.16
 6 9 -10 -3.09 13.54
 7 9 -10 12.59 14.84
 4 9 -9 278.87 17.4
 5 5 -9 119.07 13.84
 7 -1 -8 9.72 14.58
 5 -4 -7 43.66 12.58
 7 -5 -7 12.45 15.79
 4 -5 -6 114.83 13.93
 0 23 -4 481.6 21.97
 3 -8 -4 86.16 11.93
 2 -6 -3 37.01 8.24
 3 -11 -3 124.73 13.17
 4 -17 -2 188.18 14.92
 -1 22 -1 25.36 7.24
 5 -21 -1 21.23 11.7
 -2 32 2 -3.29 9.9
 -2 33 2 352.46 20
 -2 34 2 -2.24 10.35
 -2 35 2 130.59 13.21
 -2 36 2 3 10.84
 -2 37 2 21.35 10.46
 -2 38 2 3.26 10.96
 2 -19 2 7.91 8.61
 -2 50 3 4.53 14.14
 4 -27 3 3.33 10.78
 6 -29 3 5.53 14.09
 -1 -2 4 1072.54 47.44
 5 -30 4 4.56 13.34
 2 -26 6 81.56 9.93
 -3 27 7 10.53 11.6
 -3 42 7 8.66 13.03
 -3 43 7 2.32 14.14
 5 -34 7 10.58 13.13
 -3 19 8 5.21 11.35
 -3 14 9 864.42 41.7
 2 -30 9 37 8.68
 3 -33 9 67.77 10.91
 4 -35 9 1.95 11.6
 -2 -5 10 514.79 25.37
 3 -34 10 9.59 10.95
 4 -36 10 9.59 12.13
 3 -35 11 27.39 11.35
 -2 -10 13 219.12 13.71
 2 -34 13 0.25 9.08
 -4 27 14 3.1 14.46
 -4 21 15 27.91 13.66
 -3 -1 15 1.83 10.63
 -4 15 17 14.59 14.12
 3 -40 19 6.79 10.24
 -3 -8 22 -3.35 11.5
 0 -31 23 6.16 4.46
 -4 6 24 1.66 13.68
 -3 -9 25 0.62 11.72
 -3 -9 27 -1.04 11.33
 -3 -9 28 -4.08 12.35
 5 20 -11 1.07 12.05
 6 17 -11 3.68 14.38
 7 17 -11 0.6 13.48
 3 17 -9 3.63 8.59
 7 4 -9 5.75 13.63
 6 -1 -8 -3.06 14.6
 4 -1 -7 16.62 10.78
 6 -5 -7 73.79 14.63
 6 -17 -3 -6.2 14.2
 2 -9 -2 932.25 42.36
 -1 48 -1 -1.79 11.15
 -1 14 0 337.13 16.68
 5 -23 0 -4.12 11.53
 -2 30 2 1.59 9.1
 -2 31 2 293.81 18.49
 -2 39 2 1.6 10.8
 -2 40 2 0 10.48
 -2 19 3 599.93 29.65
 -2 51 3 -2.26 13.75
 -1 1 3 25.36 7.3
 -2 13 4 40.93 9.59
 4 -30 5 15.6 11.93
 -2 5 6 8.81 8.27
 6 -33 6 1.55 14.65
 -3 26 7 108.79 13.47
 -3 44 7 -1.37 14.02
 -2 2 7 519.06 25.46
 -3 51 8 6.1 13.92
 5 -35 8 1.44 12.18
 -3 56 9 2.46 14.34
 -2 -3 9 533.9 25.89
 5 -36 9 2.48 12.88
 -3 10 10 102.35 13.62
 5 -37 10 3.73 12.46
 -3 7 11 463.81 24.98
 -4 25 14 1.67 14.04
 -4 26 14 -3.99 14.34
 5 -40 14 12.02 12.92
 -4 20 15 2.12 13.38
 3 -38 15 2.15 10.01
 -4 17 16 19.86 13.86
 -4 14 17 56.04 14.55
 -3 -4 17 39.36 10.56
 -4 12 18 58.07 14.49
 -3 -5 18 65.2 11.52
 5 -42 18 6.72 14.13
 -3 -6 19 -7.41 11.3
 -4 9 20 7.85 14.71
 -2 -17 20 1.69 8.69
 -4 8 21 1.61 13.15
 -4 7 22 8.94 13.75
 -4 6 23 -1.56 13.92
 -4 5 25 5.79 14.43
 -4 5 26 -0.17 14.43
 -4 5 27 0.75 14.76
 -3 -9 29 -2.99 12.99
 -2 -18 30 -1.23 10.28
 -3 -8 31 4.07 14.18
 7 18 -11 0.08 13.69
 4 17 -10 11.85 10.4
 7 10 -10 7.19 14.35
 6 4 -9 20.51 14.43
 4 4 -8 28.96 11.43
 4 -14 -3 221.11 16.17
 5 -16 -3 -2.3 12.86
 6 -19 -2 7.62 13.84
 3 -16 -1 234.79 16.09
 4 -19 -1 382.76 22.42
 -2 29 2 187.08 14.41
 -2 41 2 31.64 10.56
 6 -27 2 0.63 13.34
 3 -26 4 75.32 11.44
 6 -30 4 5.33 13.96
 3 -29 6 1.34 9.62
 -3 45 7 -1.02 14.49
 1 -23 7 114.68 8.82
 6 -34 7 0.28 14.82
 -3 18 8 83.63 12.99
 -3 52 8 9.09 13.61
 6 -35 8 7.58 13.62
 6 -36 9 -0.6 14.29
 2 -31 10 11.65 8.09
 2 -32 11 1.23 7.82
 2 -33 12 69.58 9.35
 -4 35 13 -2.08 14.33
 -4 24 14 7.21 13.77
 4 -39 14 -4.34 11.69
 -4 16 16 5.56 12.94
 2 -36 16 42.84 8.93
 5 -41 16 3.72 13.89
 3 -39 17 -1.07 10.21
 -3 -7 20 48.97 11.56
 -2 -18 22 1.2 9.24
 -4 5 24 3.62 13.76
 -3 -9 24 10.27 10.98
 5 21 -11 51.19 12.27
 6 18 -11 3.73 14.14
 5 12 -10 -1.28 11.71
 6 10 -10 43.84 15.2
 5 6 -9 3.51 11.99
 3 10 -8 423.54 22.42
 5 1 -8 7.12 12.68
 7 0 -8 2.28 14.2
 5 -7 -6 37.48 12.34
 6 -8 -6 -0.28 13.37
 2 2 -5 1064.7 47.73
 3 -4 -5 11.82 10.51
 4 -8 -5 53.84 12.72
 6 -11 -5 9.27 13.64
 4 -11 -4 -3.15 11.72
 5 -13 -4 1.71 11.36
 6 -14 -4 52.33 14.44
 1 -2 -2 56.38 7.57
 -1 21 -1 854.92 38.7
 -1 49 -1 0.33 11.96
 6 -21 -1 12.86 14.75
 4 -21 0 236.77 17.46
 6 -23 0 19.23 14.02
 4 -23 1 48.42 12.06
 -2 28 2 2.74 11.32
 -2 42 2 -4.65 11
 -2 52 3 1.24 13.87
 5 -28 3 -0.61 13.86
 5 -31 5 23.49 14.68
 4 -31 6 71.5 12.52
 -3 24 7 111.94 13.43
 -3 46 7 0.42 14.5
 -3 53 8 11.24 14.31
 -2 -1 8 196.81 13.1
 -3 13 9 73.92 13.16
 1 -27 10 23.8 6.11
 -3 4 12 4.75 11.38
 -4 30 13 13.08 14.49
 -4 31 13 12.32 15.2
 -4 32 13 1.2 14.59
 -4 33 13 15.9 15.07
 -4 34 13 2.26 14.86
 -4 36 13 12.44 14.12
 -4 37 13 -4.52 12.85
 -4 40 13 6.29 13.97
 -3 2 13 41.57 11.36
 -4 23 14 27.09 14.15
 -1 -20 14 1.72 5.34
 1 -31 14 84.88 7.01
 -4 19 15 69.38 14.66
 -1 -21 15 91.6 7.21
 -3 -3 16 4.08 10.87
 -2 -14 16 1.28 8.09
 4 -40 16 3.79 11.91
 -4 13 17 -1.11 13.81
 -2 -15 17 15.55 7.72
 -4 11 18 5.69 12.99
 2 -37 18 2.06 7.66
 4 -41 18 0.73 12.15
 -1 -24 19 12.56 6.56
 -4 8 20 -0.6 13.85
 -4 7 21 43.66 14.58
 -3 -8 21 9.13 11.77
 -4 6 22 -0.19 13.6
 -3 -9 23 2.37 11.09
 -4 4 26 1.04 13.9
 -2 -19 26 0.84 9.32
 -4 4 27 1.66 14.12
 -2 -19 27 5.22 9.6
 -3 -9 30 -5.85 13.11
 -3 -8 32 5.91 14.29
 5 22 -11 1.46 12.79
 7 19 -11 12.39 13.63
 4 18 -10 3.06 10.46
 7 11 -10 -1.01 14.52
 3 18 -9 29.47 8.32
 4 10 -9 20.59 10.88
 7 5 -9 15.39 13.81
 2 22 -8 13.94 7.08
 6 0 -8 31.73 15.12
 2 13 -7 25.63 7.35
 5 -3 -7 24.43 12.41
 6 -4 -7 6.11 13.41
 3 0 -6 326.64 18.73
 7 -7 -6 1.99 14.27
 5 -10 -5 64.95 13.3
 2 -2 -4 364.3 18.52
 5 -18 -2 -1.9 11.92
 1 -11 1 1153.85 51.02
 -2 27 2 39.5 11.93
 -2 43 2 21.97 11.48
 -2 18 3 64.36 10.55
 4 -28 4 46.86 12.53
 -2 8 5 937.01 42.93
 6 -31 5 3.12 13.55
 -3 23 7 19.18 11.27
 -3 47 7 3.47 14.61
 -3 17 8 4.04 11.8
 -3 9 10 121.93 14.34
 -2 -9 12 108.44 10.81
 -4 28 13 13.39 13.93
 -4 29 13 3.84 14.43
 -4 41 13 0 14.17
 -4 42 13 3.13 14.43
 5 -39 13 -2.42 13.66
 -4 22 14 4.63 13.54
 -4 18 15 1.38 14.02
 -2 -13 15 -1.23 7.82
 -4 15 16 9.31 14.35
 -4 9 19 0 15.37
 3 -40 20 6.31 10.34
 2 -38 21 4.42 7.39
 -4 5 23 12.05 14.09
 -4 4 25 11.67 14.48
 -2 -19 25 5.21 9.41
 -1 -26 26 1.94 7.7
 -2 -19 28 8.68 9.83
 -2 -18 31 1.89 11.21
 6 19 -11 2.57 14.6
 7 20 -11 -1.51 13.46
 5 13 -10 5.52 10.78
 6 11 -10 1.69 13.63
 6 5 -9 6.28 13.59
 7 1 -8 -6.56 14.51
 4 0 -7 15.1 12.3
 4 -4 -6 71.12 13.66
 1 12 -5 474.22 21.32
 6 -16 -3 29.26 16.2
 2 -14 0 1243.33 55.82
 3 -18 0 10.46 11.43
 -2 26 2 4.21 11.38
 -2 44 2 -3.24 11.65
 5 -26 2 36.34 12.81
 -2 53 3 8.6 13
 6 -28 3 10.84 14.34
 -2 12 4 1838.9 81.51
 -1 -5 5 1737.5 75.86
 2 -24 5 18.22 9.46
 5 -32 6 2.89 14
 -3 48 7 9.25 14.37
 -3 54 8 5.17 14.86
 -3 6 11 9.21 12.91
 5 -38 12 -4.02 13.16
 -4 27 13 -1.77 14.61
 -4 43 13 6.67 14.09
 -1 -19 13 189.34 10.35
 -4 21 14 56.39 13.74
 -3 -2 15 205.75 15.21
 -1 -22 16 49.74 6.23
 -4 12 17 59.19 14.32
 -2 -16 18 9.54 8.06
 -4 6 21 -4.93 14.09
 -4 5 22 3.75 13.83
 -4 4 24 -1.99 13.91
 -2 -19 24 18.29 9.45
 -3 -10 25 -1.33 10.94
 -1 -26 25 9.04 7.63
 -3 -10 26 -2.18 11.7
 -4 3 27 6.29 15.46
 -3 -10 27 1.73 11.85
 -1 -26 27 -0.62 7.94
 -3 -10 28 6.6 11.62
 -3 -9 31 3.58 13.31
 5 23 -11 14.17 12.38
 6 20 -11 2.37 14.1
 7 21 -11 2.93 12.69
 7 12 -10 -3.33 14.13
 5 7 -9 114 13.95
 7 6 -9 0 15.47
 4 5 -8 621.93 31.14
 3 5 -7 155.6 13.21
 6 -7 -6 69.97 14.68
 3 -7 -4 996.86 46.28
 6 -13 -4 3.12 13.45
 1 2 -3 1377.24 60.46
 3 -13 -2 13.64 11.27
 4 -16 -2 64.07 11.98
 5 -20 -1 5.59 11.68
 5 -22 0 34.77 13.13
 3 -20 1 -0.28 11.9
 5 -24 1 61.86 12.83
 -2 45 2 42.85 12.31
 3 -22 2 8.45 11.17
 5 -29 4 46.58 13.89
 -3 35 6 37.72 12
 -3 36 6 8.77 11.53
 6 -32 6 0.1 13.14
 -3 22 7 75.88 12.42
 -3 49 7 1.26 14.28
 2 -27 7 28.21 8.62
 3 -30 7 2.94 9.9
 4 -32 7 -0.05 12.2
 5 -33 7 -2.29 12.91
 -3 16 8 209.07 17.29
 -3 55 8 -0.09 14.57
 -3 12 9 581.92 30.48
 1 -28 11 207.4 11.39
 4 -37 12 4.98 11.72
 -4 26 13 14.37 14.28
 -4 20 14 7.44 12.47
 -2 -12 14 173.33 11.84
 -4 17 15 60.95 13.46
 5 -40 15 -3.31 13.14
 -4 14 16 25.28 13.17
 -3 -5 17 35.7 10.2
 5 -41 17 -3.32 13.59
 -3 -6 18 -1.28 9.87
 -4 8 19 3.12 14.67
 -3 -7 19 75.52 12.1
 4 -41 19 -0.37 12.22
 -4 7 20 26.75 13.66
 -2 -18 21 6.59 9.05
 -3 -9 22 6.15 11.29
 -4 4 23 -5.66 13.56
 -3 -10 24 8.38 12.06
 -4 3 25 0 14.09
 -4 3 26 9.69 14.39
 -3 -10 29 0 12.42
 -2 -19 29 0.94 10.01
 5 24 -11 3.01 13.27
 4 19 -10 21.2 10.18
 6 12 -10 34.23 14.82
 4 11 -9 38.43 10.7
 6 6 -9 11.14 13.74
 3 11 -8 8.11 9.99
 5 2 -8 135.79 14.29
 6 1 -8 -0.34 14.21
 6 -3 -7 25.32 13.34
 5 -6 -6 1.92 11.92
 7 -6 -6 3.72 14.55
 6 -10 -5 20.73 14.3
 3 -10 -3 559.82 28.17
 5 -15 -3 16.25 12.34
 6 -18 -2 1.84 14.3
 -1 20 -1 26.2 7.42
 -2 25 2 1.77 11.28
 -2 46 2 1.2 11.94
 6 -26 2 -1.61 13.73
 -2 17 3 878.76 40.87
 4 -26 3 177.1 14.87
 6 -29 4 -0.89 13.25
 3 -27 5 22.75 10.04
 -3 31 6 117.47 13.9
 -3 32 6 4.97 12.66
 -3 33 6 81.74 13.66
 -3 34 6 2.63 11.15
 -3 37 6 5.24 11.21
 -3 38 6 14.34 12.65
 -3 39 6 10.42 12.45
 -3 40 6 14.13 12.76
 -2 4 6 222.1 13.68
 -3 21 7 109.48 13.81
 -3 50 7 4.43 13.75
 6 -33 7 7.82 13.46
 4 -33 8 48.66 13.95
 5 -34 8 -1.07 12.08
 -1 -15 10 4.54 5.69
 5 -36 10 0.99 12.44
 5 -37 11 -4.43 13.17
 -3 3 12 172.59 14.85
 -4 25 13 0.73 13.48
 -3 1 13 25.52 10.54
 1 -30 13 4.32 5.32
 -4 16 15 -1.85 12.87
 -4 11 17 5.99 13.16
 -2 -17 19 5.23 8.34
 -3 -8 20 2.73 11.53
 -4 3 24 4.89 13.97
 -1 -26 24 13.33 7.52
 -1 -26 28 0.07 8.32
 -3 -10 30 -4.98 12.89
 -3 -9 32 1.29 14.26
 6 21 -11 -0.45 14.46
 5 14 -10 2.11 11.37
 7 13 -10 0.3 14.33
 3 19 -9 37.56 8.55
 7 7 -9 19.77 15.55
 7 2 -8 3.6 15.36
 5 -2 -7 164.21 15.03
 4 -7 -5 90.76 13.08
 5 -9 -5 83.26 14.47
 0 22 -4 0.99 4.82
 4 -10 -4 202.68 16.03
 5 -12 -4 14.93 13.46
 2 -5 -3 1330.45 59.29
 4 -13 -3 3.97 11.52
 4 -18 -1 11.25 11.01
 6 -20 -1 3.68 14.43
 -1 13 0 4.8 6.67
 6 -22 0 0 15.34
 2 -16 1 622.05 29.55
 6 -24 1 2.18 13.32
 -2 24 2 4.24 11.61
 -2 47 2 27.04 14.53
 -1 4 2 681.12 31.46
 5 -27 3 -0.53 12.66
 4 -29 5 27.67 11.29
 -3 30 6 13.63 12.49
 -3 41 6 12.76 13.69
 -3 42 6 8.84 14.1
 -3 51 7 2.35 14.11
 -2 1 7 30.17 8.71
 -3 15 8 3.37 12.82
 -3 56 8 5 14.62
 3 -31 8 71.66 10.94
 6 -34 8 -2.55 13.74
 4 -34 9 2.99 12.21
 5 -35 9 8.33 12.73
 6 -35 9 -0.2 13.74
 -3 8 10 20.84 12.78
 4 -35 10 -0.88 11.59
 4 -36 11 17.99 12.22
 -4 32 12 1.5 14.5
 -4 33 12 14.05 15.05
 -4 34 12 0.1 16.28
 -4 35 12 10.84 15.25
 -4 39 12 -2.29 14.6
 1 -29 12 9.37 5.89
 -4 24 13 28.82 13.34
 3 -36 13 28.8 11.36
 -4 19 14 102.44 14.79
 2 -35 15 -1.77 8.91
 4 -39 15 -7.42 12.23
 -4 13 16 0 12.73
 -3 -4 16 79.39 12.5
 3 -38 16 0.58 10.38
 4 -40 17 5.56 12.53
 3 -39 18 5.3 10.48
 1 -34 19 4.27 4.93
 -4 6 20 0.2 14.45
 -4 5 21 25.49 14.22
 3 -40 21 3.49 10.5
 -4 4 22 4.09 13.12
 1 -35 22 12.12 3.71
 -3 -10 23 11.84 11.06
 -4 2 26 0 14.73
 -4 2 27 5.79 14.31
 -4 2 28 1 14.3
 -2 -19 30 6.47 10.27
 5 25 -11 -1.4 12.9
 6 22 -11 6.35 14.25
 4 20 -10 6.42 9.78
 6 13 -10 -4.63 14.87
 7 14 -10 3.76 14.35
 5 8 -9 2.44 11.86
 2 23 -8 218.01 12.24
 3 1 -6 12.78 10.96
 3 -3 -5 466.19 24.35
 6 -15 -3 5.73 14.27
 5 -17 -2 64.22 13.16
 1 -5 -1 401.13 19.65
 2 -11 -1 1106.73 49.81
 1 -8 0 36.32 7.4
 4 -20 0 2.1 11.8
 -1 8 1 925.38 41.43
 4 -22 1 31.59 11.27
 -2 48 2 -0.31 13.18
 5 -30 5 0.1 13.77
 -3 43 6 9.53 14.04
 -3 20 7 29.62 12.44
 -3 57 8 5.04 15.25
 -3 11 9 19.62 12.52
 -2 -4 9 6.2 8.85
 -2 -6 10 7.86 8.79
 -3 5 11 407.13 22.85
 -4 30 12 5.8 14.6
 -4 31 12 -8.17 14.52
 -4 40 12 5.64 14.33
 -4 41 12 3.02 15.45
 -4 42 12 5.69 12.13
 -4 23 13 9.03 12.93
 -2 -11 13 8.93 8.39
 -4 18 14 -3.29 12.7
 5 -39 14 0 14.5
 -4 15 15 15.49 13.81
 -4 10 17 27.67 13.43
 5 -41 18 0.03 13.88
 -4 7 19 14.3 14.29
 4 -41 20 -2.33 12.68
 2 -38 22 5.67 7.75
 -4 3 23 8.84 12.85
 -4 2 25 10.62 13.96
 -3 -11 27 -0.34 11.26
 -1 -26 29 0.62 7.61
 -3 -10 31 -3.06 13.41
 5 26 -11 4.44 12.86
 5 15 -10 13.88 11.05
 4 12 -9 58.78 11.66
 6 7 -9 9.75 15.15
 7 8 -9 -0.06 14.97
 4 6 -8 31.45 11.03
 5 3 -8 49.95 13.38
 6 2 -8 27.23 14.97
 7 3 -8 14.54 14.47
 2 14 -7 432.48 20.98
 4 -3 -6 14.94 11.85
 6 -6 -6 -3.3 13.55
 7 -5 -6 -2.95 14.82
 6 -12 -4 48.31 14.87
 -1 34 -2 11.72 8.2
 -1 35 -2 57.58 9.22
 -1 36 -2 64.97 9.68
 -1 37 -2 22.7 9.05
 -1 38 -2 42.74 9.48
 2 -8 -2 1.44 8.34
 3 -15 -1 0.15 11.11
 2 -18 2 48.57 9.71
 -2 16 3 369.8 20.27
 2 -20 3 73.12 10.17
 6 -27 3 -1.06 14.6
 -2 11 4 342.34 18.79
 -2 7 5 85.56 9.99
 6 -30 5 6.63 13.08
 -3 44 6 -0.57 14.42
 -3 45 6 8.04 13.46
 1 -21 6 153.08 10.07
 -3 52 7 4.9 15.22
 2 -28 8 165.78 12.12
 3 -32 9 1.58 10.28
 -4 28 12 54.59 14.76
 -4 29 12 -1.45 14.31
 -4 43 12 -5.14 14.41
 -4 44 12 0 13.89
 3 -35 12 5.93 11
 -4 22 13 11.69 12.88
 -3 -3 15 9.45 11.11
 -4 12 16 26.09 13.23
 5 -40 16 7.79 13.62
 -1 -23 17 3.03 5.62
 -1 -26 23 18.2 7.27
 -4 2 24 0.98 13.34
 -3 -11 26 7.09 11.83
 -3 -11 28 0.76 11.75
 -3 -9 33 0 14.52
 5 27 -11 0.64 13.03
 6 23 -11 -0.28 13.57
 6 14 -10 23.25 16.02
 7 15 -10 2.88 14.34
 3 20 -9 13.63 7.9
 3 6 -7 33.19 10.81
 7 -1 -7 -4.12 15.06
 1 20 -6 11.16 3.09
 5 -5 -6 42.63 12.84
 2 3 -5 11.72 7.26
 6 -9 -5 59.06 14.14
 7 -8 -5 -4.16 14.47
 5 -14 -3 0.83 11.65
 -1 32 -2 13.24 8.82
 -1 33 -2 99.48 10.3
 -1 39 -2 -1.36 9.01
 -1 40 -2 6.59 8.88
 4 -15 -2 62.4 12.49
 6 -17 -2 2.46 15.82
 5 -19 -1 40.06 12.27
 5 -21 0 -2.46 11.49
 5 -23 1 -1.05 13.28
 -2 49 2 5.81 12.96
 3 -25 4 14.67 10.1
 4 -27 4 12.24 11.64
 -3 26 6 55.61 12.08
 -3 46 6 -5 14.97
 3 -28 6 62.31 11.06
 4 -30 6 1.12 11.92
 5 -31 6 11.19 13.18
 6 -31 6 5.34 13.71
 -3 19 7 193.38 16.39
 -3 53 7 5.9 13.7
 -3 14 8 612.44 31.79
 -2 -2 8 248.99 14.78
 -3 7 10 292.83 19.29
 3 -33 10 81.84 12.09
 3 -34 11 17.35 11.73
 -4 27 12 0 13.71
 -4 45 12 0.61 15.29
 -1 -18 12 45.74 6.17
 -4 21 13 32.01 13.31
 -3 0 13 70.19 12.47
 5 -38 13 6.8 13.15
 -4 17 14 66.47 13.81
 4 -38 14 1.11 11.86
 -4 14 15 6.96 12.76
 -3 -7 18 68.82 11.88
 -4 6 19 6.34 14.23
 -3 -8 19 0.24 10.61
 2 -37 19 2.85 7.73
 -4 5 20 25.73 14.58
 -2 -18 20 14.8 8.78
 -4 4 21 5.79 14.1
 -4 3 22 6.22 13.32
 -3 -10 22 23.28 11.26
 -2 -19 22 20.72 9.32
 3 -40 22 -2.88 10.41
 -4 1 26 -1.02 13.78
 -4 1 27 1.3 14.06
 -3 -11 29 1.05 11.92
 -3 -10 32 1.84 14.06
 6 24 -11 11.97 13.31
 4 21 -10 7.59 9.97
 5 16 -10 1.75 11.63
 5 9 -9 65.3 13.19
 6 8 -9 8.05 14.13
 7 9 -9 20.7 14.09
 3 12 -8 624.86 30.45
 2 8 -6 1199.79 53.5
 5 -8 -5 39.93 13.21
 2 -1 -4 45.68 8.59
 5 -11 -4 54.98 12.94
 -1 31 -2 184.94 12.99
 -1 41 -2 12.79 8.91
 -1 19 -1 1222.27 54.37
 6 -19 -1 42 15.34
 3 -17 0 171.51 14.47
 6 -23 1 18.05 14.35
 -2 50 2 -0.11 14.13
 1 -13 2 52.39 6.32
 5 -28 4 -0.98 13.49
 6 -28 4 18.93 13.43
 -3 25 6 13.94 11.42
 -3 47 6 6.86 14.87
 2 -25 6 64.7 10.11
 -3 54 7 0.67 14.23
 5 -32 7 -4.13 14.39
 1 -24 8 7.99 6.73
 -3 10 9 327.86 21.15
 -4 26 12 79.06 14.95
 -3 2 12 0.14 10.23
 -4 20 13 3.55 12.79
 2 -34 14 7.2 9.15
 -4 11 16 2.19 13.81
 -4 9 17 18.22 14.69
 -3 -6 17 0 9.68
 2 -36 17 9.87 8.3
 4 -40 18 4.3 12.39
 5 -41 19 1.55 14.52
 -3 -9 20 28.6 12.73
 -1 -25 20 2.45 6.71
 -4 2 23 3.19 13.25
 -3 -11 24 2.3 10.9
 -4 1 25 -2.75 13.92
 -2 -20 26 -1.44 9.26
 -2 -20 27 -3.37 9.34
 -2 -20 28 -1.37 9.52
 -3 -11 30 0 12.62
 6 15 -10 0 16.06
 7 16 -10 -6.13 14.57
 4 13 -9 4.33 10.07
 5 4 -8 33.13 12.48
 6 3 -8 8.85 15.38
 7 4 -8 4.47 15.81
 6 -5 -6 71.39 16.15
 7 -4 -6 7.19 14.72
 4 -6 -5 6.72 12.3
 3 -6 -4 14.71 10.57
 4 -12 -3 173.28 15.57
 6 -14 -3 47.06 15.49
 -1 30 -2 80.96 10.62
 -1 42 -2 1.91 9.23
 3 -12 -2 763.26 36.76
 6 -21 0 36.58 15.2
 -2 15 3 443.44 22.62
 -3 48 6 -2.57 14.68
 -3 18 7 3.05 12.63
 4 -31 7 76.18 13.48
 6 -32 7 0.72 13.97
 6 -33 8 7.11 15.61
 2 -29 9 1.3 8.14
 -3 4 11 57.42 12.93
 -4 25 12 -5.24 13.23
 -4 16 14 6.79 12.74
 -4 13 15 6.13 12.64
 3 -37 15 3.98 10.45
 5 -39 15 -1.72 13.3
 -3 -5 16 8.93 10.76
 -2 -15 16 17.19 8.27
 4 -39 16 0.93 12.17
 -2 -16 17 -0.13 7.95
 5 -40 17 0.42 13.68
 -4 7 18 3.46 13.43
 3 -39 19 -2.28 10.51
 -4 4 20 8.92 13.84
 -4 3 21 10.97 14.18
 2 -38 23 4.79 7.76
 -4 1 24 0.34 13.61
 -2 -20 25 0.5 9.17
 4 22 -10 49.37 10.62
 7 17 -10 17.49 14.49
 7 10 -9 -0.89 13.87
 4 7 -8 452.12 24.34
 7 0 -7 14.13 16.15
 4 -2 -6 92.6 13.41
 6 -8 -5 2.99 14.16
 1 7 -4 273.11 13.33
 4 -9 -4 3.08 12.02
 6 -11 -4 11.38 14.24
 3 -9 -3 277.17 17.88
 -1 43 -2 42.05 9.82
 5 -16 -2 18.46 12.61
 4 -17 -1 269.65 17.9
 3 -19 1 424.63 23.86
 -2 51 2 -0.59 13.65
 3 -21 2 475.76 25.36
 4 -25 3 5.16 11.22
 5 -26 3 11.03 14.01
 -3 24 6 114.93 13.23
 -3 49 6 -3.3 14.59
 -2 3 6 65.74 9.84
 -3 55 7 2.27 14.16
 -3 13 8 27.17 13.33
 5 -33 8 6.53 13.56
 5 -34 9 2.11 13.41
 6 -34 9 -1.25 13.22
 5 -35 10 -0.25 12.55
 6 -35 10 5.11 14.61
 -4 33 11 3.39 15.12
 -4 34 11 10.82 16.29
 -4 37 11 4.18 15.25
 -4 38 11 14.6 16.39
 -4 39 11 -1.98 16.16
 -4 40 11 10.61 14.9
 5 -36 11 0.23 12.84
 -4 24 12 60.71 13.67
 -2 -10 12 166.36 12.29
 -4 19 13 63.75 13.68
 -4 15 14 8.83 12.16
 -2 -14 15 36.09 8.3
 -4 10 16 22.42 12.58
 -4 5 19 9.09 14.13
 -3 -10 21 22.55 12.09
 -4 2 22 1.49 13.19
 0 -31 22 -0.29 3.73
 -3 -11 23 -4.55 10.84
 -2 -20 24 2.99 8.94
 -4 0 26 10.87 13.95
 -4 0 27 -1.46 15.34
 -2 -20 29 -2.26 9.88
 -3 -11 31 -1.58 13.36
 5 17 -10 54.75 12.4
 6 16 -10 5.13 16.03
 3 21 -9 5.9 7.84
 5 10 -9 11.18 11.69
 6 9 -9 1.22 14.97
 2 24 -8 12.91 6.29
 7 5 -8 17.3 14.57
 3 2 -6 130.7 13.04
 5 -4 -6 21.31 11.99
 3 -2 -5 15.93 10.41
 7 -7 -5 -0.33 14.6
 -1 29 -2 253.79 15.49
 -1 44 -2 -2.76 9.76
 6 -16 -2 29.78 15.06
 2 -13 0 -1.88 8.7
 4 -19 0 324.65 19.81
 -2 52 2 -4.36 13.52
 4 -23 2 11.76 11.99
 6 -26 3 16.97 13.82
 -2 10 4 1316.55 59.14
 -2 6 5 -3.02 8.78
 4 -28 5 36.71 11.71
 5 -29 5 17.06 14.29
 6 -29 5 -2.38 14.14
 -3 23 6 148.3 14.7
 -3 50 6 6.64 14.89
 -3 17 7 167.2 17.02
 -3 56 7 0.56 14.57
 -2 0 7 202.06 13.28
 -1 -10 7 36.34 5.4
 3 -29 7 37.63 10.54
 4 -32 8 -6.87 12.64
 -3 9 9 15.29 14.01
 -3 6 10 8.05 14.03
 -4 30 11 10.69 14.59
 -4 31 11 -4.49 14.92
 -4 32 11 4.58 14.48
 -4 41 11 -1.97 14.53
 -4 42 11 9.2 15.84
 -4 43 11 0.64 14.18
 -4 23 12 3.9 13.15
 4 -36 12 7.16 12.19
 -4 18 13 1.31 12.58
 2 -33 13 42.82 10.09
 -4 12 15 7.58 13.56
 -3 -4 15 59.14 11.92
 3 -38 17 -0.54 10.43
 -4 6 18 5.92 14.68
 -2 -17 18 22.41 8.31
 -2 -19 21 11.75 9.36
 -4 1 23 3.3 13.08
 -4 0 25 13.14 13.94
 -3 -12 26 2.22 11.35
 -3 -12 27 2.82 11.15
 -3 -12 28 7.45 11.75
 4 23 -10 3.34 10.06
 7 18 -10 1.83 13.99
 3 13 -8 19.49 10.68
 6 4 -8 14.33 13.59
 3 7 -7 91.7 11.61
 6 -4 -6 5.69 13.29
 7 -3 -6 3.96 14.72
 5 -7 -5 168.08 15.62
 5 -13 -3 0.24 12.25
 5 -18 -1 1.88 12
 -1 12 0 213.91 12.05
 -2 33 1 193.77 14.64
 -2 34 1 11.2 10.41
 -2 35 1 139.31 13.66
 -2 36 1 28.15 10.87
 -2 37 1 31.26 10.9
 -2 38 1 32.08 10.83
 -2 39 1 1.25 10.86
 -2 40 1 10.61 10.68
 4 -21 1 167.78 15.41
 -1 0 3 7992.11 345.51
 1 -15 3 477.68 22.28
 3 -26 5 203.07 15.25
 -1 -12 8 230.58 11.73
 4 -33 9 7.37 13.15
 2 -30 10 24.52 8.85
 4 -34 10 6.56 12.95
 -4 29 11 1.97 15.1
 -4 44 11 -2.64 15.96
 4 -35 11 5.37 12.34
 -4 22 12 31.26 13.29
 -3 1 12 25.57 11.9
 -3 -1 13 22.15 9.77
 -4 14 14 -3.61 12.03
 -2 -13 14 2.42 7.65
 3 -36 14 12.8 9.62
 5 -38 14 4.53 13.6
 -1 -24 18 50.66 6.79
 4 -40 19 0.22 12.58
 -4 3 20 16.23 14.83
 -4 2 21 0.66 13.88
 -3 -11 22 -2.42 11.13
 -1 -26 22 7.28 6.85
 -4 0 24 20.03 13.75
 -3 -12 29 -2.95 12.1
 -2 -20 30 4.42 9.98
 -3 -11 32 0.17 14.91
 5 18 -10 1.55 11.09
 6 17 -10 1.83 15.46
 7 19 -10 4.89 15.34
 4 14 -9 74 11.58
 6 10 -9 32.78 15.3
 7 11 -9 7.8 14.24
 5 5 -8 79.47 12.87
 2 15 -7 87.07 8.85
 7 1 -7 3.18 14.35
 4 -5 -5 46.48 13.07
 0 21 -4 1180.99 51.71
 5 -10 -4 7 13.07
 2 -4 -3 12.92 8.06
 6 -13 -3 2.34 14.28
 -1 28 -2 96.47 10.74
 -1 45 -2 38.99 10.51
 4 -14 -2 155.26 15.48
 3 -14 -1 599 30.54
 6 -18 -1 9.92 14.27
 5 -20 0 7.61 11.78
 6 -20 0 -2.86 14.97
 -2 32 1 8.59 9.87
 -2 41 1 35.81 11.13
 -2 42 1 5.82 10.77
 5 -22 1 49.12 12.76
 6 -22 1 -0.33 16.06
 -2 14 3 305.72 17.27
 -1 -3 4 2329.8 101.42
 1 -17 4 26.88 6.24
 -3 33 5 124.76 14.16
 -3 34 5 0.07 12.34
 -3 35 5 25.87 12.41
 -3 36 5 6.74 12.36
 -3 37 5 1.38 12.11
 -3 38 5 2.23 12.29
 -3 39 5 10.04 12.78
 -3 40 5 -2.65 13.09
 2 -23 5 199.92 14.03
 -3 22 6 65.18 12.85
 -3 51 6 4.05 14.48
 5 -30 6 14.23 13.55
 6 -30 6 2.1 14.16
 -3 16 7 116.78 14.96
 -3 12 8 590.74 31
 -4 27 11 3.81 13.31
 -4 28 11 36.32 14.15
 -4 45 11 0.33 13.89
 -4 46 11 -1.65 15.29
 -3 3 11 153.45 15.33
 2 -31 11 62.82 9.32
 -4 21 12 16.72 13.08
 2 -32 12 0.79 8.6
 -4 17 13 63.81 13.41
 -4 11 15 18.12 12.55
 4 -38 15 7.53 12.23
 -4 9 16 22.38 12.49
 5 -39 16 -4.23 13.41
 -3 -7 17 47.74 11.3
 -3 -8 18 1.61 9.96
 5 -40 18 1.68 13.75
 -4 4 19 13.63 13.91
 -3 -9 19 37.64 11.22
 -4 1 22 -0.89 13.21
 -2 -20 23 4.36 9.65
 -3 -12 24 10.29 11.06
 -4 -1 26 0 15.04
 -4 -1 27 1.63 15.03
 -4 -1 28 7.78 13.8
 -4 -1 29 0.88 15.92
 -3 -12 30 0.74 12.81
 4 24 -10 62.92 10.5
 3 22 -9 162.32 12.02
 5 11 -9 3.96 11.11
 4 8 -8 6.33 11.15
 6 5 -8 23.73 14.16
 7 6 -8 1.16 14.35
 6 -7 -5 71.18 15.16
 7 -6 -5 1.85 15.45
 6 -10 -4 35.38 14.8
 -1 46 -2 1.33 10.29
 -2 31 1 220.38 15.75
 -2 43 1 21.62 11.29
 -2 20 2 2.89 10.02
 4 -26 4 132.6 14.18
 5 -27 4 5.3 14.52
 6 -27 4 0.72 13.55
 -3 31 5 197.24 16.15
 -3 32 5 4.58 12.38
 -3 41 5 22.1 13.77
 -3 42 5 1.3 14.06
 -3 52 6 -2.04 14.11
 -1 -8 6 313.84 15.05
 4 -29 6 55.03 12.6
 2 -26 7 137.57 11.05
 6 -31 7 11.95 13.88
 3 -30 8 -1.85 10.12
 -2 -5 9 1022.7 46.45
 -2 -7 10 512.88 25.48
 -4 26 11 72.23 14.37
 -4 47 11 0.6 15.56
 5 -37 13 -7 13.27
 -3 -3 14 11.38 11.35
 -3 -6 16 6.24 10.41
 4 -39 17 2.48 12.63
 -4 5 18 -2.15 14.18
 -2 -18 19 2.61 8.58
 -3 -10 20 1.61 11.58
 3 -39 20 -3.06 10.78
 -4 0 23 4.23 13.33
 -4 -1 25 -1.27 14.11
 5 19 -10 68.15 13.36
 6 18 -10 -0.86 14.76
 7 20 -10 2.6 14.16
 7 12 -9 1.48 13.96
 7 2 -7 9.77 15.38
 2 9 -6 54.65 8.35
 4 -1 -6 -0.56 13.26
 5 -3 -6 19.48 12.69
 2 4 -5 859.76 39.06
 3 -5 -4 1104.56 51.09
 4 -8 -4 33.47 13.44
 4 -11 -3 31.36 12.99
 -1 27 -2 127.55 11.42
 -1 47 -2 32.97 11.49
 5 -15 -2 11.09 12.18
 6 -15 -2 5.42 14.38
 2 -10 -1 249.38 14.7
 -2 30 1 6.97 10.75
 -2 44 1 2.07 12.91
 -1 7 1 1094.81 48.89
 2 -15 1 68.91 9.25
 3 -24 4 86.32 12.07
 -3 30 5 10.97 12.97
 -3 43 5 22.72 15.23
 -3 44 5 -4.5 15.01
 -3 21 6 210.63 16.47
 -3 53 6 -5.8 14
 5 -31 7 1.72 13.25
 -2 -3 8 909.88 41.76
 6 -32 8 1.49 14.25
 -3 8 9 43.9 13.51
 6 -33 9 7.85 15.73
 -3 5 10 316.83 20.4
 6 -34 10 -1.31 15.48
 -4 25 11 6.26 13.14
 -4 20 12 -1.01 12.92
 -4 16 13 16.07 12.72
 -2 -12 13 461.37 23.13
 3 -35 13 8.17 11.6
 -4 13 14 3.37 11.88
 -4 8 16 6.73 12.58
 1 -32 16 2.32 6.46
 2 -37 20 0.12 8.08
 -4 -1 24 -1.23 14.14
 -3 -12 31 3.19 13.59
 4 25 -10 -4.97 9.74
 7 21 -10 1.49 14.19
 4 15 -9 71.88 11.45
 6 11 -9 -4.35 15.07
 7 13 -9 4.46 14.24
 2 25 -8 -2.67 6.22
 3 14 -8 587.35 29.08
 5 6 -8 -1.39 12.4
 7 7 -8 24.32 16.65
 6 1 -7 5.68 14.74
 6 -3 -6 30.18 14.22
 3 -8 -3 202.07 15.27
 1 -1 -2 80.17 8.83
 2 -7 -2 2114.52 93.06
 3 -11 -2 7.49 11.46
 4 -16 -1 53.26 12.21
 3 -16 0 185.44 16.13
 -2 29 1 154.17 14.37
 -2 45 1 29.07 13.22
 -2 19 2 653.66 31.73
 5 -25 3 -0.05 13.72
 6 -25 3 5.13 13.52
 -2 9 4 799.8 37.25
 -3 29 5 112.44 13.84
 -3 45 5 27.53 14.55
 6 -28 5 13.59 14.78
 -3 15 7 53.08 14.2
 -3 11 8 14 13.39
 5 -32 8 -1.56 12.67
 1 -25 9 7.87 6.67
 3 -31 9 77.76 11.42
 -4 36 10 32.16 15.42
 -4 37 10 -2.69 15.62
 -4 38 10 14.56 15.21
 -4 39 10 -5.05 14.58
 -4 24 11 71.87 14.19
 -1 -17 11 298.57 14.89
 -4 19 12 29.05 13.33
 3 -34 12 6.31 11.55
 5 -36 12 0 12
 4 -37 14 2.82 12.25
 -4 10 15 3.24 12.5
 -3 -5 15 0.86 11.14
 3 -37 16 6.29 10.76
 -4 3 19 0.29 14.52
 5 -40 19 4.04 14.51
 -4 2 20 7.75 15.23
 4 -40 20 6.91 13.25
 -4 1 21 0.15 14.27
 -3 -11 21 5.09 11.68
 -4 0 22 -6.69 13.7
 -3 -12 23 15.41 11.23
 1 -35 23 6.09 4.19
 -1 -27 26 0 7.64
 -3 -13 27 -1.92 11.27
 -1 -27 27 1.11 8.03
 -4 -2 28 0.96 14.35
 -3 -13 28 -2.21 11.55
 -4 -2 29 -0.97 14.89
 5 20 -10 -0.88 12.01
 6 19 -10 2.66 15.01
 3 23 -9 5.04 8.43
 5 12 -9 15.55 12.85
 4 9 -8 203.33 16.04
 6 6 -8 0.54 15.17
 3 8 -7 59.62 11.22
 3 3 -6 238.01 15.76
 3 -1 -5 53.29 10.62
 5 -6 -5 14.58 13.02
 6 -6 -5 6.9 14.04
 7 -5 -5 8.41 15.36
 2 0 -4 598.35 28.14
 5 -9 -4 164.26 15.85
 7 -8 -4 8.71 15.2
 5 -12 -3 -0.98 12.39
 6 -12 -3 86.2 15.96
 -1 26 -2 298.1 16.97
 -1 48 -2 4.56 11.68
 5 -17 -1 48.79 13.04
 6 -17 -1 35.17 15.9
 4 -18 0 5.44 11.08
 -2 28 1 15.29 11.45
 1 -10 1 172.83 10.43
 -1 3 2 376.64 18.92
 2 -17 2 0.96 8.66
 5 -23 2 11.44 12.42
 3 -22 3 60.07 12.71
 -3 46 5 -4.34 14.68
 5 -28 5 7.21 14.07
 -3 20 6 5.21 12.49
 -3 54 6 -0.1 15.94
 -2 2 6 1671.37 74.22
 3 -27 6 -1.57 10.32
 4 -30 7 3.25 12.81
 5 -33 9 4.57 13.53
 -4 32 10 6.06 14.9
 -4 40 10 19.55 14.88
 -4 41 10 0.75 16.44
 -4 42 10 7.31 14.78
 3 -32 10 0.07 10.44
 5 -34 10 1.24 12.66
 -4 23 11 1.11 12.57
 3 -33 11 54.8 12.18
 5 -35 11 6.97 13.34
 -3 0 12 4.28 10.88
 -4 15 13 5.96 12.7
 -4 12 14 20.77 12.88
 5 -38 15 0.18 13.38
 5 -39 17 -2.47 13.83
 -4 4 18 9.8 14.46
 2 -36 18 1.65 8.51
 3 -38 18 4.67 10.58
 -2 -19 20 2.94 9.06
 -4 -1 23 -3.56 14.35
 -4 -2 26 9.91 14.14
 -3 -13 26 -1.62 11.51
 -2 -21 26 2.77 9.19
 -2 -21 27 1.6 9.56
 -2 -21 28 1.65 9.96
 -1 -27 28 0.99 8.17
 -3 -13 29 -3.29 12.09
 -3 -12 32 0.28 13.9
 4 26 -10 53.97 10.94
 7 22 -10 -0.85 15.22
 6 12 -9 50.31 15.8
 7 14 -9 2.66 15.17
 7 8 -8 4.41 14.42
 4 4 -7 3.56 12.15
 5 2 -7 150.59 14.87
 7 3 -7 14.67 16.58
 5 -2 -6 113.78 13.76
 4 -4 -5 136.99 14.96
 6 -9 -4 33.07 14.48
 5 -19 0 -6.68 12.63
 6 -19 0 48.04 15.81
 -2 27 1 36.27 13.02
 -2 47 1 25.08 14.13
 3 -18 1 5.42 12.52
 4 -20 1 13.08 12.34
 5 -21 1 9.54 13.58
 6 -21 1 36.5 15.45
 3 -20 2 7.66 12.19
 4 -22 2 90.14 13.79
 -2 13 3 138.7 12.02
 2 -19 3 417.25 21.75
 -3 47 5 21.31 15.87
 -2 5 5 312.87 17.58
 4 -27 5 6.8 11.62
 -3 55 6 0 14.1
 6 -29 6 4.33 13.57
 -1 -14 9 604.78 27.28
 -4 30 10 13.6 14.42
 -4 31 10 20.04 14.45
 -4 43 10 0.09 14.39
 -4 44 10 5.26 15.86
 -3 2 11 133.25 15.33
 -4 18 12 5.2 12.75
 4 -36 13 2.19 12.48
 -4 9 15 71.12 14.4
 -4 7 16 43.96 14.36
 4 -38 16 8.1 12.56
 4 -39 18 -0.75 12.44
 3 -39 21 0.32 11.16
 4 -40 21 1.96 13.4
 -3 -12 22 35.4 11.85
 -4 -2 25 8.4 13.95
 -3 -13 25 -2.47 11.5
 -2 -21 25 3.99 9.15
 -1 -27 25 2.54 7.33
 -2 -21 29 0 8.83
 -3 -13 30 -3.25 12.74
 5 21 -10 50.12 12.49
 6 20 -10 -3.56 15.8
 4 16 -9 20.28 10.68
 5 13 -9 -0.35 11.7
 5 7 -8 75.28 14.04
 6 2 -7 7.86 14.99
 6 -2 -6 0 13.96
 1 13 -5 68.91 5.33
 1 3 -3 1970.78 86
 4 -13 -2 23.5 12.55
 -2 48 1 -0.78 14.28
 6 -26 4 32.83 14.62
 -3 48 5 -0.53 15.86
 -3 19 6 244.21 18.16
 5 -29 6 8.07 13.85
 -3 14 7 501.5 27.74
 -2 -1 7 30.81 8.79
 1 -22 7 4.48 6.92
 6 -30 7 1.35 13.14
 -3 10 8 425.31 24.51
 2 -27 8 2.83 8.83
 4 -31 8 53.3 13.66
 -3 7 9 14.52 12.92
 -4 29 10 14.67 14.82
 -4 45 10 -5.02 14.11
 -4 46 10 1.93 14.01
 -4 22 11 62.58 14.13
 -4 14 13 29.38 13.33
 -4 11 14 30.12 13.54
 -3 -4 14 67.6 11.59
 5 -37 14 2.75 14.29
 -4 5 17 15.66 14.02
 -3 -8 17 13.45 10.05
 -3 -9 18 39.04 10.8
 -4 2 19 29.19 15.21
 -3 -10 19 -1.51 10.85
 -4 1 20 -0.58 14.25
 -4 0 21 4.06 13.85
 -4 -2 24 16.35 13.33
 -4 -3 28 -3.02 14.61
 4 27 -10 2.79 10.22
 6 21 -10 1.98 15.53
 3 24 -9 193.36 13.04
 6 13 -9 -2.23 15.7
 7 15 -9 12.16 14.9
 6 7 -8 31.26 15.75
 2 16 -7 90.41 9.08
 7 4 -7 1.65 15.28
 7 -4 -5 8.85 15.79
 4 -7 -4 0 13.01
 7 -7 -4 8.61 15.31
 4 -10 -3 182.11 16.36
 -1 25 -2 2.97 8.66
 5 -14 -2 49.61 13.8
 6 -14 -2 52.77 15.07
 3 -13 -1 5.12 11.19
 -2 26 1 95.73 12.91
 -2 49 1 0.38 13.8
 -2 18 2 0.69 10.5
 5 -26 4 -5.88 14.73
 -3 25 5 0.74 11.45
 -3 49 5 2.22 16.1
 -3 56 6 -7.5 16.34
 3 -28 7 30.7 10.81
 4 -32 9 5.06 13.95
 -4 28 10 33.18 13.91
 -4 47 10 2.84 15.6
 -3 4 10 119.37 14.68
 4 -33 10 2.26 12.53
 -4 21 11 4.32 12.77
 4 -34 11 9.55 12.47
 -4 17 12 27.54 13.61
 -2 -11 12 77.43 10.26
 4 -35 12 8.55 12.4
 -2 -15 15 38.34 8.44
 2 -34 15 6.21 9.74
 -3 -7 16 8.26 10.76
 -2 -16 16 2.62 8.15
 -2 -17 17 68.49 9
 -4 3 18 0.63 14.55
 -3 -11 20 5.34 11.69
 -1 -26 21 0.13 6.96
 -4 -1 22 2.13 14.13
 -2 -21 24 10.53 9.36
 -4 -3 26 2.1 13.84
 -4 -3 29 -4.67 14.89
 -2 -21 30 2.01 10.35
 -3 -13 31 6.36 13.4
 4 28 -10 33.3 10.55
 5 22 -10 -7.58 12.33
 2 26 -8 115.55 8.23
 3 15 -8 1.52 10.24
 4 10 -8 5.49 10.66
 7 9 -8 15.94 14.85
 7 0 -6 25.78 14.94
 5 -5 -5 218.19 17.79
 6 -5 -5 60.8 16.08
 3 -4 -4 1.71 11.09
 5 -11 -3 59.68 14.29
 6 -11 -3 5.7 14.98
 0 8 -2 8.56 3.4
 6 -16 -1 13.7 15.53
 -1 11 0 605.8 28.12
 2 -12 0 582.63 28.11
 6 -24 3 21.15 13.98
 -2 8 4 214.53 14.29
 4 -25 4 0.6 11.75
 -3 50 5 5.51 14.95
 -1 -6 5 91.76 7.15
 3 -25 5 19.63 11.17
 6 -27 5 4.63 14.7
 -3 18 6 19.78 14.62
 2 -24 6 87.65 11.32
 5 -30 7 3.17 13.43
 6 -31 8 11.62 15.45
 6 -32 9 -5.73 14.24
 -4 26 10 65.11 13.99
 -4 27 10 5.11 13.34
 -4 48 10 -1.85 14.15
 -4 49 10 3.92 14.57
 6 -33 10 5.95 14.2
 -4 13 13 2.24 13.98
 -4 8 15 -3.11 13.47
 5 -38 16 5.78 14.07
 5 -39 18 -0.14 14.12
 -1 -25 19 -0.05 6.42
 1 -34 20 3.6 5.51
 2 -37 21 0.05 8.44
 3 -39 22 -0.18 10.1
 -4 -2 23 -0.01 13.22
 -1 -27 24 -0.06 7.16
 -4 -3 25 -9.97 13.76
 6 22 -10 5.92 15.72
 4 17 -9 97.42 12.2
 5 14 -9 47.44 12.57
 7 16 -9 1.88 14.52
 5 8 -8 23.09 12.66
 3 9 -7 96.18 12
 4 5 -7 254.16 17.98
 5 3 -7 20.9 12.43
 6 3 -7 21.91 15.78
 5 -1 -6 5.59 12.58
 6 -1 -6 0 11.74
 0 37 -5 34.37 7.41
 0 38 -5 14.03 7.35
 5 -8 -4 2.16 12.78
 6 -8 -4 5.09 13.81
 1 -4 -1 1705.82 74.85
 4 -15 -1 49.6 12.71
 5 -16 -1 56.88 13.87
 6 -18 0 2.67 15.12
 -2 25 1 5.6 11.4
 -2 50 1 5.43 14.89
 6 -20 1 3.8 14.96
 6 -22 2 0.81 15.16
 -2 12 3 96.82 10.87
 -3 24 5 13.48 12.48
 -3 51 5 0 14.49
 4 -28 6 4.76 11.9
 -3 13 7 4.52 13.5
 -4 20 11 2.41 13.28
 -3 1 11 21.74 11.72
 -4 16 12 26.87 12.8
 -3 -1 12 21.9 11.69
 -4 10 14 11.97 12.39
 -3 -6 15 -2.21 11.27
 4 -37 15 6.18 12.53
 -4 4 17 14.23 13.91
 -2 -18 18 4.26 8.25
 3 -38 19 2.06 11.09
 4 -39 19 -0.74 12.99
 -4 0 20 -2.91 14.72
 -3 -12 21 22.53 12.07
 -2 -20 21 3.78 9.3
 -3 -13 23 0.3 11.22
 -3 -14 27 4.46 10.96
 -3 -14 28 -0.89 11.21
 -3 -13 32 0 14.05
 4 29 -10 6.44 10.28
 5 23 -10 9.82 13.01
 6 23 -10 5.86 14.29
 3 25 -9 1.53 8.47
 6 14 -9 38.22 15.79
 6 8 -8 0.9 13.87
 7 10 -8 3.17 15.4
 7 5 -7 5.56 16.83
 2 10 -6 1351.41 59.97
 0 35 -5 67.87 7.49
 0 36 -5 29.85 7.35
 0 39 -5 -0.16 7.36
 0 40 -5 17.86 7.59
 2 5 -5 263.9 14.99
 3 0 -5 4.69 10.47
 4 -3 -5 11.1 13.48
 7 -3 -5 0.27 15.82
 2 -3 -3 982.08 44.55
 3 -7 -3 553.7 28.42
 3 -10 -2 789.84 37.98
 1 -7 0 3666.53 159.16
 5 -18 0 11.82 13.73
 -2 51 1 -2.2 14.66
 5 -20 1 -0.18 11.94
 -2 17 2 692.01 33.42
 5 -22 2 20.55 13.76
 -3 52 5 1.14 14.18
 5 -27 5 9.22 14.34
 -3 17 6 292.94 20.61
 6 -28 6 11.32 14.61
 -3 9 8 12.08 14.15
 3 -29 8 61.92 11.79
 5 -31 8 0.26 14.71
 -4 36 9 10.48 15.5
 -4 37 9 -0.08 14.8
 -4 38 9 11.88 14.81
 -4 39 9 10.51 15.69
 -3 6 9 40.35 12.87
 -2 -6 9 15.93 8.69
 2 -28 9 143.53 11.91
 5 -32 9 -5.9 14.07
 -4 25 10 4.49 12.58
 1 -26 10 112.64 8.69
 -4 19 11 3.19 13.09
 5 -35 12 3.66 13.53
 -4 12 13 84.77 14.11
 -2 -14 14 194.63 12.6
 1 -31 15 60.45 7.15
 3 -37 17 1.47 11.19
 4 -38 17 2.9 12.78
 1 -33 18 -0.04 6.06
 -5 22 19 10.38 15.47
 -4 1 19 -2.47 15.05
 -5 19 20 5.97 14.69
 -4 -1 21 0 14.9
 -4 -2 22 -4.56 14.34
 -4 -3 24 3.47 13.45
 -3 -14 26 2 11.44
 -4 -4 28 -3.27 15.13
 -4 -4 29 -2.11 14.52
 -3 -14 29 0.96 11.82
 4 30 -10 16.58 10.61
 5 24 -10 1.05 13.88
 5 15 -9 4.92 13.25
 7 17 -9 19.05 15.39
 4 1 -6 2.22 12.14
 7 1 -6 -2.82 15.86
 0 41 -5 25.32 7.72
 6 -4 -5 7.59 13.94
 7 -6 -4 2.33 15.84
 7 -9 -3 5.35 14.15
 -1 24 -2 164.41 12
 5 -13 -2 4.79 13.01
 6 -13 -2 -0.15 14.74
 3 -15 0 105.45 13.58
 4 -17 0 283.82 18.87
 -2 24 1 79.26 12.04
 4 -21 2 81.14 12.7
 -3 35 4 36.55 12.96
 -3 36 4 11.33 12.98
 -3 37 4 8.2 12.23
 -3 38 4 5.46 12.29
 -3 39 4 5.32 12.44
 -3 40 4 9.66 13.36
 6 -25 4 0.66 13.65
 -3 23 5 125.4 14.39
 -3 53 5 2.4 14.39
 -2 1 6 9.19 8.77
 4 -29 7 68.04 13.92
 -2 -4 8 78.1 9.72
 -4 35 9 12.35 14.89
 -4 40 9 2.72 15.41
 -4 41 9 -2.17 15.29
 -4 42 9 6.2 16.47
 -4 43 9 3.09 14.84
 -4 24 10 60.99 14.43
 -3 3 10 147.36 16.12
 5 -33 10 20.99 14.03
 5 -34 11 -1.21 12.93
 -4 15 12 5.55 12.94
 -4 9 14 92.76 14.12
 2 -33 14 32.3 10.01
 3 -35 14 10.51 11.67
 -4 7 15 139.85 15.91
 -1 -22 15 13.7 5.58
 5 -37 15 -3.07 13.95
 -5 24 18 -10.8 15.72
 -4 2 18 50.35 14.89
 -5 21 19 0.49 16.17
 5 -39 19 4.49 14.7
 -2 -21 23 15.92 9.32
 -3 -14 25 3.82 11.1
 -4 -4 26 1.64 13.55
 -4 -4 30 -6.02 15.27
 -3 -14 30 5.81 12.1
 6 24 -10 10.63 15.25
 4 18 -9 0.37 11.31
 6 15 -9 1.06 15.63
 7 18 -9 -9.56 15.33
 3 16 -8 203.46 14.92
 4 11 -8 29.93 10.93
 5 9 -8 29.19 12.67
 6 9 -8 8.4 15.32
 7 11 -8 6.72 15.4
 5 4 -7 47.25 12.99
 6 4 -7 5.87 15.06
 7 6 -7 1.81 15.22
 0 34 -5 25.87 6.8
 0 42 -5 21.52 7.89
 5 -4 -5 -0.57 12.99
 0 20 -4 28.24 4.73
 4 -6 -4 13.78 13.89
 6 -7 -4 43.46 15.17
 6 -10 -3 41.16 14.73
 2 -6 -2 1.78 8.35
 4 -12 -2 133.29 14.94
 2 -9 -1 950.83 43.35
 6 -15 -1 8.45 14.72
 4 -19 1 234.22 17.33
 -3 33 4 95.08 14.26
 -3 34 4 1.58 12.71
 -3 41 4 31.09 14.6
 -3 42 4 0.7 13.77
 -3 43 4 28.84 15.53
 5 -25 4 -2.19 13.31
 -3 22 5 19.73 12.22
 -2 4 5 886.54 40.73
 4 -26 5 61.64 13.63
 5 -28 6 36.05 15.26
 -3 12 7 498.86 27.61
 6 -29 7 7.27 14.48
 -4 31 9 62.2 15.28
 -4 44 9 2.06 16.07
 -4 45 9 12.16 14.78
 -4 23 10 2.22 14.37
 -4 18 11 10.89 13.63
 -3 -5 14 15.85 10.44
 -1 -21 14 133.36 8.63
 -5 27 17 3.23 15.3
 -4 3 17 13.62 13.44
 -3 -9 17 33.72 10.08
 5 -38 17 -1.4 14.41
 -5 23 18 7.11 15.86
 -3 -10 18 5.44 10.49
 -5 20 19 0.19 15.46
 -3 -11 19 12.47 11.39
 -2 -19 19 5.96 8.52
 -5 18 20 4.78 15.25
 -5 16 21 1.35 16.76
 -3 -13 22 -3.13 11.39
 -4 -3 23 1.06 13.7
 -4 -4 25 6.66 14.37
 -3 -14 31 6.55 13.05
 4 31 -10 12.47 10.97
 5 25 -10 2.73 13.37
 6 25 -10 0.45 14.75
 3 26 -9 173.53 12.51
 2 27 -8 48.8 6.57
 4 6 -7 -1.72 12.04
 5 0 -6 177.44 16.54
 7 2 -6 4.6 14.78
 0 33 -5 67.92 7.43
 0 43 -5 44.68 8.32
 7 -2 -5 23.26 16.11
 2 1 -4 32.63 7.97
 5 -7 -4 222.84 18.42
 4 -9 -3 20.53 13.98
 5 -10 -3 -1.05 13.34
 -2 23 1 148.36 14.46
 2 -14 1 1965.73 86.88
 3 -17 1 394.8 23.06
 1 -12 2 534.53 24.76
 3 -19 2 721.24 35.97
 6 -21 2 38.36 15.67
 3 -21 3 258.75 17.87
 -3 32 4 0.24 13.08
 -3 44 4 3.45 14.47
 -3 45 4 26.45 16.4
 -3 54 5 -2.28 15.12
 6 -26 5 15.02 15.52
 -3 16 6 80.74 14.47
 3 -26 6 271.98 17.49
 4 -30 8 15.5 12.91
 6 -30 8 0.32 14.02
 -4 30 9 4.86 13.8
 -4 46 9 -1.24 15.58
 3 -30 9 -0.77 10.57
 -4 22 10 41.16 13.82
 2 -29 10 37.89 9.62
 -2 -10 11 152.37 11.78
 -4 14 12 114.03 14.98
 -4 11 13 11.69 12.85
 -2 -13 13 -2.26 8.11
 2 -32 13 3.84 9.58
 3 -34 13 13.3 11.98
 -3 -8 16 9.3 10.57
 -1 -23 16 5.28 5.68
 -5 26 17 9.14 17.13
 2 -35 17 4.19 9.17
 -5 22 18 0.39 15.57
 -5 19 19 7.16 14.95
 -4 0 19 38.54 14.76
 2 -36 19 -0.56 8.67
 -4 -1 20 5.06 14.16
 4 -39 20 -0.35 13.18
 5 -39 20 -3.98 15.88
 -4 -2 21 -0.39 13.75
 -1 -27 23 4.31 6.99
 -4 -4 24 7.39 13.45
 1 -35 24 0.83 4.92
 -2 -22 27 4.11 9.77
 4 32 -10 0 10.25
 5 26 -10 -2.17 14.46
 6 26 -10 18.18 14.41
 5 16 -9 39.2 11.93
 6 16 -9 22.68 15.4
 7 19 -9 9.66 14.83
 7 12 -8 3.71 15.57
 2 17 -7 139.55 10.47
 3 10 -7 325.6 19.33
 7 -5 -4 16.11 15.66
 7 -8 -3 -6.71 15.36
 -1 23 -2 103.41 9.85
 5 -15 -1 -1.86 13.21
 6 -17 0 39.74 15.69
 -1 6 1 254.15 14.81
 6 -19 1 50.94 16.06
 -2 16 2 7.6 10.72
 -2 11 3 958.65 44.01
 -3 30 4 0 12.05
 -3 31 4 109.06 12.67
 -3 46 4 -3.4 14.62
 -2 7 4 723.06 34.05
 -3 21 5 441.38 25.19
 -3 55 5 11.43 14.43
 -2 -2 7 514.04 25.5
 2 -25 7 1.57 8.68
 5 -29 7 -4.97 15.28
 -3 8 8 84.51 13.98
 -4 28 9 19.72 13.29
 -4 29 9 37.8 14.13
 -4 47 9 0 14.19
 -4 48 9 0.85 14.6
 -3 5 9 7.24 13.96
 6 -31 9 5.2 14
 3 -31 10 60.84 11.59
 6 -32 10 5.86 14.64
 -4 17 11 2.12 14.46
 1 -27 11 1.91 6.23
 2 -30 11 3.23 8.75
 3 -32 11 2.81 11.8
 6 -33 11 -1.17 15.47
 2 -31 12 78.57 10.11
 3 -33 12 8.37 11.83
 4 -35 13 15.24 12.57
 -4 8 14 -1.94 12.59
 1 -30 14 -0.1 5.95
 5 -36 14 4.13 13.8
 -4 6 15 3.55 13.03
 4 -37 16 3.64 12.99
 -5 25 17 3.26 15.53
 -5 21 18 3.77 15.5
 -4 1 18 -0.01 13.53
 -3 -12 20 19.08 12.65
 -5 15 21 5.25 15.07
 -4 -3 22 -6.17 13.34
 2 -37 22 -0.45 8.7
 -2 -22 26 -2.33 9.32
 -4 -5 27 13.48 14.42
 -4 -5 28 -0.34 14.48
 -2 -22 28 1.11 9.68
 -4 -5 29 2.73 14.63
 -4 -5 30 14.1 15.49
 4 19 -9 101.39 12.53
 7 20 -9 2.71 16.27
 4 12 -8 5.68 11.43
 5 10 -8 78.46 13.95
 6 10 -8 17.52 15.58
 6 5 -7 64.54 16.13
 7 7 -7 15.81 16.54
 0 44 -5 -2.91 8.01
 4 -2 -5 404.5 23.72
 6 -3 -5 27.05 15.47
 1 8 -4 126.82 7.91
 3 -3 -4 270.48 17.26
 6 -12 -2 71.15 16.15
 3 -12 -1 680.8 33.88
 4 -14 -1 42.51 12.75
 5 -17 0 11.26 12.94
 2 -16 2 686.38 32.47
 5 -21 2 24.7 12.66
 -3 29 4 119.49 14.09
 -3 47 4 25.48 15.41
 2 -20 4 91.34 11.41
 4 -24 4 97.91 14.11
 6 -27 6 6.75 13.61
 -4 27 9 9.13 13.14
 -4 49 9 1.69 16.25
 4 -31 9 8.74 13.58
 -4 21 10 4.43 13.24
 4 -32 10 0 13.41
 -3 0 11 156.74 16.23
 -4 13 12 5.62 12.96
 -3 -2 12 -0.05 12.86
 4 -34 12 3.56 12.7
 -4 10 13 40.48 13.21
 -1 -20 13 -0.81 5.33
 -3 -7 15 8 10.38
 -5 29 16 0.14 15.76
 3 -36 16 -2.06 11.11
 -5 24 17 2.65 15.92
 4 -38 18 1.68 13.04
 -5 18 19 9.68 16.78
 -5 14 21 9.15 15.05
 -5 13 22 4.9 14.67
 -4 -4 23 -3.86 13.12
 -3 -14 23 17.47 11.66
 -3 -15 27 6.65 11.52
 -3 -15 28 0.53 11.46
 -2 -22 29 0.8 10.3
 5 27 -10 9.09 13.74
 3 27 -9 3.44 8.49
 5 17 -9 24.09 12.18
 6 17 -9 10.53 15.3
 3 17 -8 2.83 10.16
 7 13 -8 -3.04 16.11
 5 5 -7 11.44 12.47
 4 2 -6 85.47 12.74
 7 3 -6 8.02 17.06
 0 32 -5 10.3 6.25
 5 -3 -5 131.45 16.29
 6 -6 -4 5.28 14.29
 6 -9 -3 11.89 14.78
 5 -12 -2 96.58 15
 -2 36 0 57.83 11.69
 -2 37 0 4.9 12.2
 -2 38 0 87.53 12.99
 -2 39 0 -0.97 11.81
 -2 40 0 46.39 12.02
 -2 41 0 14.72 11.13
 -2 22 1 218.05 15.27
 5 -19 1 15.2 12.98
 -1 -1 3 18.72 7.99
 2 -18 3 38.19 10.38
 -3 28 4 11.92 11.98
 -3 48 4 6.26 15.31
 0 -11 4 205.97 9.43
 6 -24 4 28.21 14.94
 -3 20 5 9.26 13.41
 5 -26 5 6.61 14.77
 -3 15 6 152.73 16.67
 4 -27 6 4.3 11.58
 -3 11 7 33.83 12.72
 5 -30 8 5.29 14.03
 -4 26 9 44.65 13.39
 -4 50 9 -7.72 15.47
 -3 2 10 283.38 20.05
 -1 -16 10 273.31 13.83
 -4 16 11 66.28 14.62
 4 -33 11 6.89 13.1
 1 -28 12 100.34 8.42
 1 -29 13 40.47 6.79
 -5 27 16 1.7 15.9
 -5 28 16 2.36 15.28
 5 -37 16 5.46 14.8
 -5 23 17 4.97 15.82
 -4 2 17 40.78 14.03
 -5 20 18 -1.81 15.68
 3 -37 18 0.33 11.28
 5 -38 18 -2.54 14.62
 -5 17 19 4 15.07
 -2 -20 20 1.9 9.06
 -3 -13 21 4.96 11.57
 4 -39 21 1.75 14.02
 -4 -5 25 -4.6 13.75
 -2 -22 25 0.33 9.29
 -3 -15 26 0.42 11.02
 -3 -15 29 3.26 11.92
 5 28 -10 5.34 13.84
 4 20 -9 -2 11.24
 7 21 -9 3.28 15.01
 6 11 -8 -3.86 15.9
 4 7 -7 254.01 17.65
 7 8 -7 0.05 16.55
 3 1 -5 57.5 10.93
 5 -6 -4 0.73 12.85
 7 -4 -4 9.21 15.97
 3 -6 -3 48.47 12.71
 7 -7 -3 21.64 15.86
 3 -9 -2 78.81 12.77
 4 -11 -2 63.34 14.22
 6 -14 -1 32.55 15.75
 -2 34 0 46.43 11.14
 -2 35 0 54.53 11.64
 -2 42 0 31.68 12.25
 -2 43 0 13.23 11.44
 -1 10 0 3.04 7.23
 4 -16 0 3.18 12.25
 4 -22 3 104.93 14.23
 -3 49 4 4.73 14.63
 3 -24 5 141.4 13.76
 3 -27 7 1.45 11.25
 6 -28 7 2.36 15.03
 1 -23 8 79.95 8.69
 -4 51 9 -1.12 15.76
 5 -31 9 2.68 13.48
 -4 20 10 13.73 12.75
 5 -32 10 2.78 13.33
 5 -33 11 16.31 13.43
 5 -34 12 -1.53 13.48
 -4 7 14 91.84 14.22
 -4 5 15 103.17 15.01
 -5 26 16 11.92 15.69
 -5 22 17 -5.79 17.35
 -5 19 18 10.33 16.84
 -4 -1 19 0.97 14.39
 -4 -2 20 17.01 13.94
 -5 13 21 -4.86 16.45
 -4 -3 21 15.72 14.22
 -5 12 22 6.82 14.79
 -4 -5 24 0.46 13.27
 -3 -15 25 3.92 11.4
 -3 -15 30 -1.74 12.35
 3 28 -9 56.16 9.45
 6 18 -9 4.02 15.49
 7 22 -9 -3.88 16.43
 2 28 -8 82.13 7.3
 5 11 -8 2.67 12.46
 7 14 -8 3.73 15.68
 6 6 -7 3.8 15.39
 1 21 -6 717.56 31.49
 2 11 -6 12.97 8.18
 6 -2 -5 19 14.65
 4 -5 -4 3.16 13.61
 4 -8 -3 62.84 14.63
 5 -9 -3 186.52 16.4
 -2 33 0 124.8 13.52
 -2 44 0 1.27 11.95
 2 -11 0 752.56 35.19
 3 -14 0 342.88 20.51
 6 -16 0 2.79 15.72
 4 -18 1 2.01 12.5
 6 -18 1 -2.11 15.11
 -2 15 2 81.65 10.58
 4 -20 2 27.52 13.14
 6 -20 2 -4.61 16
 1 -14 3 2062.25 90.19
 -3 27 4 24.49 11.58
 -3 50 4 1.17 14.79
 5 -24 4 1.22 14.45
 1 -18 5 195.42 11.37
 6 -25 5 -3.69 14.42
 5 -27 6 0 15.06
 -4 36 8 4.6 15.4
 -4 37 8 9.18 16.33
 -4 38 8 2.9 17.08
 -4 39 8 -1.33 16.74
 -4 40 8 1.62 17.1
 -4 41 8 12.45 15.35
 -3 7 8 0 14.25
 6 -29 8 4.24 14.69
 -4 25 9 4.64 13.12
 -4 19 10 9.07 13.84
 -4 15 11 9.98 13.38
 -4 12 12 164.75 15.75
 -2 -12 12 363.87 19.45
 -4 9 13 39.28 12.84
 -3 -6 14 -2.69 11.01
 -5 31 15 -1.81 15.97
 4 -36 15 1.64 12.95
 5 -36 15 -2.64 14.04
 -5 25 16 2.71 16.15
 -4 3 16 66.1 14.31
 -5 21 17 11.3 15.54
 -1 -24 17 70.21 6.93
 -5 18 18 -4.48 15.64
 -4 0 18 64.79 14.64
 -5 16 19 4.02 16.77
 -5 14 20 12.6 15.68
 3 -38 21 0.31 11.69
 -5 11 22 -1.3 15.63
 -4 -4 22 3.5 13.41
 -5 10 23 9.15 15.14
 2 -37 23 -2.4 8.84
 -2 -22 24 -1.75 9.09
 -4 -6 27 -4.61 14.16
 -4 -6 28 -5.19 14.49
 -4 -6 29 -4.73 15
 -4 -6 30 1.61 16.35
 -3 -15 31 4.54 12.86
 5 29 -10 18.9 14.01
 5 18 -9 7.69 12.61
 4 13 -8 11.66 10.75
 3 11 -7 37.51 11.41
 5 6 -7 0 13.2
 7 9 -7 16.48 15.54
 6 2 -6 -3.73 15.25
 7 4 -6 -3.13 15.51
 0 31 -5 161.8 10.08
 2 6 -5 0.75 8.01
 2 -2 -3 163.71 12.12
 -1 22 -2 126.68 10.34
 6 -11 -2 2.37 14.51
 -1 15 -1 454.9 21.82
 5 -14 -1 160.96 16.31
 -2 32 0 2.83 11.16
 -2 45 0 12.78 13.41
 -1 2 2 58.22 8.74
 -3 51 4 1.17 14.65
 -3 19 5 561.42 30.19
 -2 3 5 9.17 9.04
 -3 14 6 234.55 18.64
 -3 10 7 311.93 20.76
 4 -28 7 13.68 13.1
 -4 33 8 54.3 15.02
 -4 34 8 2.51 16.27
 -4 35 8 21.29 15.06
 -4 42 8 -3.5 15.43
 -4 43 8 9.07 16.45
 -4 44 8 3.97 15.31
 2 -26 8 395.8 20.74
 -4 24 9 28.06 13.96
 -3 4 9 265.56 18.12
 6 -30 9 0 14.94
 -5 29 15 1.47 16.06
 -5 30 15 -0.71 15.58
 -2 -16 15 14.89 8.31
 -5 24 16 11.89 16.71
 -2 -17 16 108.97 10.48
 -4 1 17 4.29 13.66
 -3 -10 17 39.53 10.49
 -2 -18 17 1.11 7.94
 -3 -11 18 14.89 10.69
 -3 -12 19 -0.79 11.29
 4 -38 19 4.41 13.24
 5 -38 19 1.21 14.69
 -5 12 21 12.25 16.51
 -3 -14 22 21.44 11.72
 4 21 -9 70.85 11.82
 6 19 -9 8.87 15.35
 7 23 -9 2.25 15.69
 6 12 -8 50.12 16.16
 7 15 -8 9.31 15.28
 5 -2 -5 88.51 15.64
 6 -5 -4 52.44 14.92
 7 -3 -4 4.74 16.79
 -1 38 -3 119.7 11.79
 -1 39 -3 6.92 9.65
 -1 40 -3 56.7 10.21
 6 -8 -3 4.07 14.6
 7 -6 -3 7.97 16.04
 7 -9 -2 14.12 14.34
 -2 31 0 156.56 13.89
 -2 46 0 1.79 13.13
 5 -16 0 73.59 14.14
 -2 10 3 82.4 10.44
 -3 52 4 -0.38 14.42
 -1 -4 4 594.56 27.09
 1 -16 4 677.58 30.83
 4 -25 5 2.07 12.89
 -2 0 6 2464.34 108.22
 2 -23 6 134.28 12.26
 -4 45 8 16.2 16.42
 -4 46 8 -5.08 15.56
 3 -28 8 22.53 10.71
 -4 23 9 18.37 13.83
 -2 -7 9 951.01 43.51
 -4 18 10 5 13.87
 6 -31 10 5.07 16.16
 -3 -1 11 28.73 13.18
 6 -32 11 6.54 15.95
 -4 11 12 2.61 12.6
 -4 6 14 4.04 12.91
 -5 28 15 4.94 17.19
 -5 23 16 8.81 15.79
 -3 -9 16 10.91 10.78
 -5 20 17 8.47 15.77
 4 -37 17 -1.88 13.19
 5 -37 17 3 15.05
 -5 17 18 15.32 17.32
 -5 15 19 2.14 15.08
 -5 13 20 -10.84 16.52
 -4 -5 23 0.66 13.47
 -4 -6 25 -5.32 13.53
 1 -35 25 0 4.81
 3 29 -9 -3.84 8.41
 5 19 -9 60.02 13.96
 7 24 -9 0.44 14.74
 3 18 -8 70.47 10.43
 5 12 -8 103.09 14.49
 2 18 -7 23.57 8.42
 6 7 -7 51.48 15.07
 7 5 -6 9.62 16.14
 2 2 -4 319.65 16.95
 3 -2 -4 102.43 12.48
 -1 36 -3 85.72 10.51
 -1 37 -3 16.7 9.41
 -1 41 -3 10.9 9.81
 -1 42 -3 18.18 10.03
 1 0 -2 2064.75 90.15
 5 -11 -2 71.55 15.74
 4 -13 -1 8.07 12.75
 6 -13 -1 -1.49 14.96
 -2 30 0 20.03 11.87
 -2 47 0 5.1 13.57
 3 -16 1 33.98 12.19
 5 -18 1 14.95 14.16
 5 -20 2 2.35 14.08
 3 -20 3 11.92 12.27
 -3 53 4 0.69 15.49
 -2 6 4 51.14 9.67
 6 -23 4 7.88 14.73
 -3 18 5 -0.51 14.06
 6 -26 6 13.24 15.73
 5 -28 7 40.34 15.55
 -4 47 8 9.87 15.71
 -2 -5 8 1215.26 54.67
 4 -29 8 50.16 13.78
 -3 1 10 17.01 13.54
 -4 14 11 204.79 17.37
 -4 8 13 22.84 12.5
 -2 -15 14 4.62 8.09
 5 -35 14 5.25 15.08
 -5 27 15 -0.55 16.31
 -5 22 16 -0.77 16.08
 -4 2 16 15.04 13.4
 -5 19 17 28 16.99
 -2 -19 18 27.37 8.63
 -4 -2 19 29.02 15.07
 -4 -3 20 12.03 14.46
 -3 -13 20 0.95 12.14
 2 -36 20 0.3 9.13
 5 -38 20 3.73 15.66
 -5 11 21 -1.03 16.36
 -4 -4 21 5.26 14.55
 -2 -21 21 9.5 9.07
 -5 10 22 1.59 15.05
 -1 -27 22 4.35 6.8
 -5 9 23 3.94 15.09
 0 -32 26 0.79 3.4
 -1 -28 27 1.21 7.84
 6 20 -9 0 16.42
 4 14 -8 7.3 10.9
 6 13 -8 -2.8 16.3
 7 16 -8 -9.49 16.09
 4 8 -7 0.62 11.91
 7 10 -7 9.07 16.43
 6 3 -6 32.87 15.23
 6 -1 -5 -0.43 14.19
 5 -5 -4 232.99 18.74
 -1 35 -3 53.24 9.58
 -1 43 -3 17.01 10.01
 5 -8 -3 -4.28 13.76
 2 -5 -2 2265.15 99.67
 2 -8 -1 1.13 8.32
 3 -11 -1 11.72 12.09
 -2 48 0 4.04 13.46
 6 -15 0 17.81 15.75
 3 -18 2 2.66 13.16
 5 -25 5 -0.51 15.7
 -3 13 6 14.19 13.89
 3 -25 6 -0.62 12.21
 -4 29 8 54.84 15.63
 -4 48 8 -1.52 14.72
 -4 49 8 3.33 15.63
 -3 6 8 30.79 12.85
 5 -29 8 2.39 14.96
 -4 22 9 10.19 14.11
 3 -29 9 53.88 11.86
 -4 17 10 20.11 14.3
 -1 -19 12 354.45 17
 -3 -5 13 267.91 17.86
 4 -34 13 -8.22 13.16
 5 -34 13 5.16 14.06
 -5 32 14 2.67 15.87
 -5 33 14 -5.62 16.52
 3 -34 14 13.12 11.95
 -5 26 15 14.84 16.62
 -3 -8 15 20.34 11.05
 -5 18 17 -1.57 15.76
 3 -36 17 5.35 11.36
 -5 16 18 0.53 15.4
 -4 -1 18 1.76 14.07
 2 -35 18 16.24 9.49
 3 -37 19 0 10.54
 -5 12 20 22.02 16.7
 4 -38 20 5 13.43
 -4 -5 22 9.15 14.31
 3 -38 22 5.07 11.92
 -3 -15 23 7.04 11.05
 -2 -22 23 -1.94 9.3
 -4 -6 24 -2.33 13.31
 2 -37 24 7.69 9.05
 -4 -7 27 5.22 14.68
 -3 -16 27 -3.97 11.65
 -4 -7 28 0 14.07
 -3 -16 28 0 11.78
 -1 -28 28 2.79 8.03
 -4 -7 29 2.1 14.66
 -3 -16 29 -4.05 11.96
 -4 -7 30 0 16.3
 3 30 -9 5.42 8.27
 4 22 -9 2.73 10.69
 5 20 -9 3.75 12.78
 6 21 -9 1.4 15.72
 2 29 -8 104.74 7.95
 5 7 -7 7.53 12.55
 6 8 -7 8.15 14.34
 0 30 -5 16.63 6.84
 3 2 -5 14.17 10.86
 4 -4 -4 194.07 18.06
 6 -4 -4 20.77 14.41
 7 -2 -4 22.43 16.67
 -1 34 -3 54.98 9.46
 -1 44 -3 8.09 10.38
 -1 21 -2 605.4 28.55
 4 -10 -2 74.39 14.34
 6 -10 -2 33.1 15.47
 7 -8 -2 -0.6 16.49
 -2 29 0 73.03 12.42
 -2 49 0 1.85 13.82
 4 -15 0 136.66 15.2
 1 -9 1 5828.18 252.36
 2 -13 1 10.93 9.43
 6 -17 1 41.1 18.09
 -2 14 2 90.93 10.9
 6 -19 2 46.51 16.91
 -3 37 3 2.65 12.72
 -3 38 3 35.43 13.22
 -3 39 3 3.78 12.7
 -3 40 3 38.34 13.79
 -3 41 3 19.01 14.03
 -3 54 4 5.76 15.73
 6 -24 5 30.4 15.19
 4 -26 6 6.97 11.92
 -3 9 7 101.26 14.84
 -1 -11 7 275.76 13.58
 6 -27 7 1.17 13.96
 -4 28 8 0 13.38
 -4 50 8 -6.55 15.5
 -4 21 9 69.42 14.78
 -3 3 9 2.42 13.1
 2 -27 9 11.63 9.27
 4 -30 9 23.01 13.95
 5 -30 9 0.07 14.48
 4 -31 10 1.79 13.69
 -4 13 11 9.68 14.43
 -4 10 12 133.59 16.51
 4 -33 12 16.31 13.48
 -5 31 14 -1.77 15.98
 -5 25 15 8.93 16.47
 2 -33 15 9.67 10.36
 -5 21 16 19.91 15.76
 4 -36 16 11.49 13.22
 5 -36 16 3.21 14.11
 -4 0 17 84.71 14.74
 -5 15 18 3.37 15.57
 5 -37 18 -1.62 15.57
 -5 10 21 6.88 16.39
 -3 -14 21 24.05 11.9
 -5 9 22 7.14 15.74
 -5 8 23 -6.1 16.76
 -5 7 24 11.47 16.59
 -3 -16 26 -0.86 11.39
 -1 -28 26 -0.19 7.47
 -3 -16 30 1.06 12.02
 -4 -7 31 -1.78 16
 5 13 -8 -2.89 12.3
 6 14 -8 45.41 16.82
 7 17 -8 14.76 16.27
 3 12 -7 521.85 26.69
 7 11 -7 5 16.69
 7 6 -6 -3.98 16.04
 5 -1 -5 20.22 14.79
 7 2 -5 19.12 16.84
 -1 33 -3 173.9 12.65
 -1 45 -3 3.81 10.27
 1 4 -3 761.92 34.28
 3 -5 -3 713.21 34.73
 4 -7 -3 37.48 14.38
 6 -7 -3 1.86 14.45
 7 -5 -3 26.9 16.61
 3 -8 -2 186.55 15.03
 5 -13 -1 3.07 13.44
 -2 28 0 98.7 13.61
 -2 50 0 21.76 14.76
 4 -17 1 230.17 17.29
 -3 35 3 19.12 12.52
 -3 36 3 49.15 13.55
 -3 42 3 18.64 14.83
 -3 43 3 4.57 14.5
 -3 44 3 8.21 16.18
 4 -21 3 -4.23 12.12
 -3 23 4 148.03 16.03
 5 -23 4 36.23 15.2
 -3 17 5 470.56 27.46
 -2 -3 7 349.42 19.06
 -4 27 8 14.94 14.68
 -4 51 8 -12.29 16.04
 6 -28 8 -3.07 14.64
 -4 16 10 50.23 14.14
 3 -30 10 4.63 11.13
 5 -31 10 24.83 14.08
 4 -32 11 -2.04 14.19
 5 -32 11 -0.08 14.62
 0 -24 12 76.74 4.12
 5 -33 12 9.72 13.96
 -4 7 13 87.84 14.42
 3 -33 13 8.49 12.15
 -5 29 14 0 15.89
 -5 30 14 -3.35 15.8
 -4 5 14 77.44 14.77
 -3 -7 14 47.79 11.5
 -5 24 15 20.16 17.14
 -5 20 16 0.06 16.58
 -5 17 17 30.38 17.5
 4 -37 18 -2.03 13.44
 -2 -20 19 0.71 8.56
 -5 11 20 -0.16 16.56
 1 -34 21 0.27 6.01
 -4 -6 23 9.64 13.87
 -4 -7 25 2.11 14.39
 -3 -16 25 -1.08 11.37
 -2 -23 27 4.66 9.9
 -2 -23 28 -0.01 10.03
 -3 -16 31 -2.96 13
 3 31 -9 1.41 8.16
 4 23 -9 25.37 11.02
 6 22 -9 8.45 15.37
 3 19 -8 8.84 9.19
 7 18 -8 0.16 15.49
 6 4 -6 3.03 14.48
 1 14 -5 1052.14 46.08
 4 0 -5 595.83 31.41
 6 0 -5 40.24 15.1
 -1 32 -3 2.29 8.64
 -1 46 -3 4.52 10.86
 6 -12 -1 57.56 16.31
 5 -15 0 -1.24 12.88
 4 -19 2 89.35 13.01
 -3 34 3 20.13 12.4
 -3 45 3 3.44 14.87
 6 -22 4 16.46 15.03
 -1 -9 6 910.81 40.35
 5 -26 6 21.29 15.84
 -4 26 8 11.77 13.56
 -4 52 8 7.07 16.49
 -4 20 9 5.6 13.45
 6 -29 9 1.95 14.45
 6 -30 10 12.42 14.96
 -2 -11 11 46.88 9.9
 3 -31 11 41.81 12.14
 6 -31 11 0.8 14.3
 3 -32 12 1.33 12.06
 -2 -14 13 375.98 19.61
 -5 28 14 22.94 16.86
 -5 23 15 5.35 16.48
 -5 19 16 18.36 16.19
 -4 1 16 10.09 13.26
 -5 14 18 -0.15 15.93
 -4 -3 19 16.99 14.45
 -4 -4 20 5.29 14.43
 -5 9 21 -0.31 14.95
 -5 8 22 1.6 15.78
 -5 7 23 9.57 16.34
 3 -38 23 -4.37 11.41
 -1 -28 25 7.23 7.12
 -2 -23 26 -0.05 9.4
 -2 -23 29 1.37 10.16
 5 21 -9 36.04 13.15
 4 15 -8 123.5 13.88
 4 9 -7 173.02 15.05
 5 8 -7 39.38 13.33
 6 9 -7 19.01 15.55
 7 12 -7 17.34 16.85
 2 12 -6 783.1 35.89
 3 7 -6 384.7 21.62
 7 7 -6 3.07 15.35
 5 -4 -4 -1.37 14.42
 7 -1 -4 -7.7 18.05
 -1 47 -3 1.78 11.55
 5 -10 -2 68.63 14.74
 -2 27 0 24.92 11.54
 3 -13 0 22.99 13.6
 5 -17 1 2.77 12.96
 2 -15 2 2.55 9.55
 5 -19 2 53.25 13.41
 -3 32 3 1.63 12.79
 -3 46 3 2.74 16.53
 -3 47 3 12.41 16.42
 -2 9 3 2045.99 90.49
 5 -21 3 47.85 13.73
 -3 22 4 5.19 14.38
 3 -23 5 26.31 11.38
 -3 12 6 118.13 15.56
 6 -25 6 -4.43 15.66
 -4 39 7 -6.47 15.93
 -4 40 7 1.84 15.73
 3 -26 7 137.52 14.2
 4 -27 7 21.68 12.97
 -4 25 8 -3.44 13.76
 1 -24 9 108.04 9.28
 2 -28 10 116.88 11.58
 -4 12 11 197.35 17.72
 -3 -2 11 137.41 14.37
 -4 9 12 13.55 14.74
 -5 35 13 -6.42 16.38
 -5 27 14 0 16.47
 -5 22 15 7.71 16.49
 5 -35 15 -3.16 14.86
 -5 16 17 -2.29 15.44
 -3 -11 17 15.97 10.34
 -4 -2 18 46.13 15
 -3 -12 18 21.71 11.07
 -1 -25 18 6.21 5.98
 -3 -13 19 -0.85 11.38
 5 -37 19 4.68 15.37
 -5 10 20 8.71 15.04
 -4 -5 21 26.58 14.2
 4 -38 21 2.41 14.15
 -3 -15 22 3.79 11.43
 -5 6 24 2.19 16.38
 -4 -7 24 1.77 14.71
 -3 -16 24 4.18 11.42
 -4 -8 27 8.57 14.08
 -4 -8 28 -1.11 14.12
 -4 -8 29 4.39 14.58
 -4 -8 30 -3.24 15.33
 3 32 -9 6.08 8.15
 6 23 -9 -2.37 16.33
 2 30 -8 33.3 6.25
 5 14 -8 86.22 13.32
 6 15 -8 13.63 15.98
 7 19 -8 12.14 15.21
 0 29 -5 160.47 10.39
 7 3 -5 -3.24 17.28
 0 19 -4 1621.15 70.56
 6 -3 -4 27.2 15.29
 -1 31 -3 118.82 11.44
 5 -7 -3 229.17 18.51
 6 -6 -3 -3.02 14.67
 7 -4 -3 8.97 16.47
 6 -9 -2 5.09 15.05
 7 -7 -2 39.85 16.98
 -1 14 -1 13.31 7.03
 4 -12 -1 44.13 13.61
 6 -14 0 17.65 15.43
 -1 5 1 375.52 19.25
 6 -16 1 2.59 15.4
 0 -6 2 592.5 25.76
 6 -18 2 0.15 15.75
 -3 31 3 83.62 14.76
 -3 48 3 10.94 15.55
 6 -20 3 -2.2 15.95
 2 -19 4 1043.82 47.95
 -3 16 5 2.02 14.1
 -2 2 5 974.46 44.46
 4 -24 5 31.25 12.96
 -4 35 7 6.26 15.45
 -4 36 7 0 16.51
 -4 37 7 0.25 15.81
 -4 38 7 -1.84 15.21
 -4 41 7 1.38 15.98
 -4 42 7 1.26 16.77
 -4 43 7 10.55 16.68
 -4 44 7 1.59 15.01
 -3 8 7 53.91 13.76
 1 -21 7 378.28 19.07
 2 -24 7 211.69 14.32
 5 -27 7 7.88 14.96
 -3 5 8 20.56 14
 -4 19 9 90.08 15.32
 -4 15 10 12.27 13.62
 -3 0 10 328.79 21.16
 -5 33 13 3.31 16.06
 -5 34 13 7.08 16.26
 -5 26 14 23.36 16.72
 -4 4 14 4.1 13.48
 2 -32 14 -1.04 10.22
 -5 21 15 2.94 16.81
 4 -35 15 7.86 13.19
 -5 18 16 0 17.76
 -3 -10 16 53.6 10.87
 3 -35 16 12.4 12.08
 -4 -1 17 -0.32 13.22
 5 -36 17 6.01 14.99
 -5 13 18 -4.83 16.55
 3 -37 20 -3.37 11.73
 -5 7 22 3.17 15.2
 -4 -6 22 -4.81 13.3
 -2 -22 22 -0.39 9.37
 -2 -23 25 2.25 9.29
 -4 -8 26 4.73 14.49
 -4 -8 31 0.76 16.73
 4 24 -9 26.75 11.31
 5 22 -9 13.6 13
 6 24 -9 11.86 15.91
 1 40 -7 -7.32 2.18
 2 19 -7 249.5 14.36
 7 13 -7 0.53 16.57
 5 4 -6 35.2 14.03
 6 5 -6 75.64 16.11
 5 0 -5 215.46 18.76
 3 -1 -4 33.61 11.3
 4 -3 -4 1.41 13.53
 1 -3 -1 557.54 26.12
 -2 26 0 249.13 17.43
 -1 9 0 2158.08 94.39
 1 -6 0 93.97 10.25
 -2 13 2 34.16 9.84
 -3 30 3 16.72 13.19
 -3 49 3 -5.84 15.23
 2 -17 3 322.29 18.09
 -3 21 4 352.1 22.48
 -2 5 4 547.96 26.78
 5 -24 5 19.03 14.51
 6 -23 5 0.91 15.07
 -2 -1 6 8.99 9.25
 -4 33 7 51.5 16.1
 -4 34 7 -6.3 14.1
 -4 45 7 11.12 16.42
 -4 46 7 2.93 16.15
 6 -26 7 3.36 15.55
 -4 24 8 -5.34 13.75
 -4 11 11 5.14 13.28
 2 -29 11 44.52 9.85
 -5 31 13 5.59 16.78
 -5 32 13 4.49 16.32
 -4 6 13 0.36 12.8
 -3 -6 13 -0.36 11.27
 2 -31 13 61.31 10.47
 -5 25 14 0.71 16.39
 -5 15 17 12.99 15.67
 3 -36 18 1.49 11.21
 -5 11 19 -2.74 15.35
 1 -33 19 2.55 6.61
 4 -37 19 -1.9 13.53
 -3 -14 20 29.3 11.88
 -2 -21 20 2.89 8.97
 -5 8 21 2.07 16.08
 2 -36 21 9.56 9.68
 -5 6 23 -1.77 16.17
 -4 -7 23 11.26 13.47
 -5 5 24 4.24 16.2
 -3 -17 28 0.78 11.59
 3 33 -9 3.05 8.03
 3 20 -8 6.74 9.24
 4 16 -8 6.17 11.19
 6 16 -8 11.14 15.98
 7 20 -8 -1.46 15.49
 3 13 -7 0.24 11.08
 5 9 -7 0.73 13.1
 6 10 -7 7.09 15.39
 7 8 -6 2.21 15.65
 3 3 -5 431.35 23.7
 7 0 -4 43.54 18.48
 -1 30 -3 149.61 12.75
 2 -1 -3 91.39 9.5
 4 -6 -3 12.7 14.65
 -1 20 -2 2.49 7.76
 4 -9 -2 178.31 17.37
 5 -12 -1 236.92 18.86
 6 -11 -1 -0.3 15.09
 2 -10 0 1082.97 49.27
 4 -14 0 2.3 12.53
 -2 18 1 43.82 11.43
 3 -15 1 129.29 14.26
 -3 29 3 62.08 13.51
 -3 50 3 12.97 15.04
 -3 11 6 126.51 14.92
 -4 32 7 0 14.11
 -4 47 7 0.31 16.08
 -4 48 7 2.6 15.02
 -4 23 8 49.07 14.67
 4 -28 8 24.67 13.2
 5 -28 8 22.4 16
 6 -27 8 2.66 15.07
 -4 18 9 4.7 15.01
 -3 2 9 564.02 29.48
 -4 14 10 130.2 16.11
 -4 8 12 51.7 14.84
 2 -30 12 1.87 9.13
 -5 30 13 8.58 16.58
 5 -33 13 -1.04 14.32
 -5 24 14 26.35 17.7
 4 -34 14 -1.72 13.43
 -5 20 15 2.45 17.23
 -3 -9 15 11.08 11.21
 -5 17 16 7.21 16.31
 -4 0 16 30.01 13.32
 2 -34 17 21.59 9.95
 4 -36 17 2.51 13.31
 -5 9 20 2.27 15.39
 5 -37 20 -2.7 16
 -5 4 25 -3 16.46
 -3 -17 27 7.82 11.75
 -3 -17 29 1.51 12.02
 -3 -17 30 2.66 12.2
 4 25 -9 5.21 10.76
 5 23 -9 18.2 12.98
 6 25 -9 -0.58 15.5
 5 15 -8 4.67 12.23
 7 21 -8 8.24 15.3
 4 10 -7 9.18 13.04
 7 14 -7 17.85 16.85
 4 1 -5 -5.37 14.24
 7 4 -5 8.24 16.18
 5 -3 -4 93.81 14.97
 6 -2 -4 24.49 14.75
 7 -3 -3 7.38 17.83
 5 -9 -2 123.65 15.82
 7 -6 -2 -3.77 16.26
 3 -10 -1 684.96 33.95
 -2 25 0 4.15 12.88
 5 -14 0 202.95 17.53
 3 -17 2 355.24 21.84
 -3 28 3 76.81 13.96
 -3 51 3 1.2 14.82
 3 -19 3 382.25 22.86
 -3 15 5 159.61 16.82
 -4 49 7 4.34 15.84
 3 -27 8 11.22 11.44
 4 -29 9 11.25 13.71
 5 -29 9 10.06 14.47
 6 -28 9 -3.19 15.37
 -2 -13 12 -6.41 9.52
 5 -32 12 0.84 14.11
 -5 28 13 4.72 16.84
 -5 29 13 0 16.25
 -5 23 14 0.53 16.96
 -5 19 15 1.65 16.45
 3 -34 15 -0.06 11.63
 -5 16 16 7.63 16.25
 5 -35 16 -0.03 15.6
 -5 14 17 2.74 15.89
 -4 -3 18 -3.93 14
 -5 10 19 8.77 16.43
 -4 -4 19 14.37 15.36
 -4 -5 20 6.39 14.15
 -5 7 21 -4.92 16.17
 -4 -6 21 -2.59 14.27
 -3 -15 21 5.82 11.69
 -5 6 22 5.16 15.83
 -5 5 23 -5.9 16.31
 -2 -23 24 5.54 9.16
 -1 -28 24 11.02 6.92
 -3 -17 26 2.04 11.47
 -4 -9 28 3.02 13.87
 -4 -9 29 4.65 15.61
 3 34 -9 31.31 8.69
 6 26 -9 14.93 15.73
 6 17 -8 25.44 15.81
 6 11 -7 5.13 14.92
 6 6 -6 -1.21 14.59
 7 9 -6 4.86 17.43
 2 3 -4 404.74 20.59
 3 -4 -3 162.95 14.57
 5 -6 -3 -2.16 14.07
 6 -5 -3 1.69 15.1
 3 -7 -2 264.52 17.97
 6 -8 -2 17.02 15.66
 6 -13 0 4.95 15.8
 4 -16 1 21.45 11.76
 4 -18 2 38.81 13.23
 -3 52 3 0.41 14.55
 4 -20 3 10.48 13.01
 5 -20 3 -3.63 14.11
 -3 20 4 2.01 14.65
 -1 -7 5 529.52 24.19
 3 -24 6 234.17 16.8
 4 -25 6 3.36 13.14
 5 -25 6 4.75 15.85
 6 -24 6 12.83 15.94
 -4 50 7 5.26 16.11
 -4 22 8 5.51 13.73
 -2 -6 8 51.5 9.68
 -4 17 9 95.28 15.71
 -2 -8 9 5.06 8.59
 0 -20 9 37.36 3.34
 4 -30 10 14.48 14.04
 5 -30 10 4.11 14.86
 6 -29 10 1.94 14.98
 -4 10 11 122.3 15.78
 5 -31 11 26.32 14.78
 6 -30 11 0 15.14
 -5 27 13 -0.43 16.37
 -4 5 13 81.32 15.09
 4 -33 13 29.83 13.79
 -5 22 14 16.38 16.63
 -4 3 14 46.33 14.36
 -3 -8 14 77.07 11.95
 -2 -18 16 0 7.95
 1 -31 16 64.07 8.29
 -4 -2 17 55.74 15.48
 5 -36 18 2.63 15.4
 2 -35 19 6.6 9.78
 -5 8 20 2.14 16.79
 3 -37 21 0 12.03
 -4 -7 22 18.03 13.67
 -5 4 24 -1.69 15.52
 -4 -8 24 -0.57 13.28
 -4 -9 27 8.35 13.67
 -4 -9 30 3.25 15.16
 3 35 -9 5.89 8.24
 4 26 -9 43.92 11.31
 5 24 -9 24.91 13.67
 2 31 -8 189.75 10.81
 5 16 -8 51.4 14.21
 7 22 -8 -0.82 15.69
 1 37 -7 7.07 2.32
 5 10 -7 130.27 15.86
 7 15 -7 -0.07 16.41
 3 8 -6 -3.27 12.34
 5 5 -6 34.96 13.3
 5 1 -5 15.46 14.54
 7 5 -5 0 16.27
 -1 29 -3 28.37 10.09
 2 -4 -2 10.36 8.88
 2 -7 -1 879.13 40.58
 7 -8 -1 -1.19 15.86
 5 -16 1 79.83 14.4
 6 -15 1 15.71 16.87
 1 -11 2 1223.11 54.16
 5 -18 2 -2.73 13.22
 6 -17 2 44.78 18.64
 -3 27 3 2.69 11.74
 -3 53 3 1.93 15.7
 -2 8 3 198.09 13.9
 6 -19 3 21.19 16.18
 0 -13 5 37.43 2.08
 2 -22 6 7.32 10.54
 -4 28 7 2.28 13.53
 -4 51 7 5.22 16.07
 -3 7 7 85.06 13.85
 -3 4 8 168.91 17.11
 2 -25 8 2.85 9.2
 3 -28 9 4.49 11.22
 -4 13 10 -0.07 12.82
 -3 -1 10 21.52 14.05
 -3 -3 11 164.64 15.65
 4 -31 11 8.4 14.81
 -5 34 12 0.17 15.97
 -5 35 12 12.01 17.65
 -4 7 12 38.42 13.88
 4 -32 12 4.8 14.26
 -5 26 13 20.63 16.66
 -5 18 15 1.21 18.05
 -4 1 15 -1.03 12.92
 -2 -17 15 107.43 10.37
 -5 15 16 11.47 16.6
 4 -35 16 -2.6 13.88
 -5 13 17 0.69 15.85
 -2 -19 17 74.75 9.41
 -5 9 19 4.99 16.71
 4 -37 20 -2.27 14.1
 5 -37 21 0 14.5
 -5 3 25 -5.19 16.25
 -3 -17 25 0 11.2
 -4 -9 26 0.08 13.54
 -4 -9 31 -8.11 16.13
 5 25 -9 -0.33 13.33
 6 27 -9 -1.41 14.86
 3 21 -8 25.58 9.49
 4 17 -8 203.71 15.96
 6 18 -8 3.96 16.06
 7 23 -8 1.53 15.22
 4 11 -7 50.14 13.28
 4 6 -6 17.46 12.49
 7 10 -6 8.03 15.79
 0 28 -5 80.56 7.99
 7 -2 -3 17.67 16.76
 7 -5 -2 44.55 16.99
 4 -11 -1 23.73 13.26
 5 -11 -1 15.13 12.79
 6 -10 -1 41.37 15.33
 -2 24 0 212.71 16.18
 -2 17 1 409.68 22.3
 -2 12 2 52.49 11.43
 -3 26 3 189.04 16.29
 -3 19 4 555.35 30.26
 -3 14 5 9.82 14.4
 5 -23 5 16.04 14.26
 6 -22 5 1.66 15.11
 -3 10 6 52.23 14.45
 -4 27 7 -1.66 13.44
 -4 52 7 -3.38 16.57
 -2 -4 7 207.47 13.72
 5 -26 7 61.41 16.21
 6 -25 7 -3.93 15.27
 -4 21 8 153.12 16.99
 -4 16 9 10.74 13.85
 1 -25 10 1.59 6.89
 -1 -18 11 91.61 7.37
 -5 32 12 -5.01 15.78
 -5 33 12 13.84 17.03
 -5 25 13 1.57 17.07
 -5 21 14 0.93 16.62
 3 -33 14 14.42 12.75
 5 -34 15 -2.61 14.27
 -4 -1 16 14.94 13.19
 -3 -12 17 51.57 10.86
 -3 -13 18 3.13 11.23
 4 -36 18 6.43 13.52
 -5 6 21 0.67 16.13
 -1 -27 21 6.41 6.07
 -5 5 22 2.67 16.03
 -3 -16 22 12.13 11.49
 -5 4 23 1.14 15.67
 -4 -8 23 1.19 14.15
 4 27 -9 15.37 10.85
 7 24 -8 0.22 16.88
 3 14 -7 518.32 27.05
 6 12 -7 23.73 16.56
 7 16 -7 3.87 16.3
 2 13 -6 138.5 10.61
 6 7 -6 66.32 17.25
 3 0 -4 222 16.07
 5 -2 -4 8.49 13.04
 6 -1 -4 16.53 14.75
 -1 28 -3 402.78 21.48
 4 -8 -2 36.6 15.08
 3 -12 0 391.42 23.5
 2 -12 1 1516.29 67.65
 4 -23 5 35.66 13.76
 -4 53 7 -4.62 15.48
 4 -26 7 1.69 13.3
 -4 20 8 0 13.32
 -3 1 9 6.29 13.37
 -4 12 10 182.05 17.18
 3 -29 10 37.38 11.62
 -4 9 11 4.71 13.47
 -5 31 12 7.2 17.3
 -5 24 13 20.33 17.41
 3 -32 13 6.63 13.04
 -5 20 14 -1.5 16.99
 -2 -16 14 90.82 9.69
 -5 17 15 2.51 16.31
 -5 14 16 8.13 17.15
 -3 -11 16 5.18 10.3
 -5 12 17 0.72 16.15
 -2 -20 18 7.54 8.12
 -4 -5 19 16.79 15.37
 -3 -14 19 0 12.28
 3 -36 19 5.93 12.21
 5 -36 19 4.98 15.32
 -5 7 20 6.84 15.44
 -4 -6 20 1.27 14.85
 -2 -22 21 4.63 8.16
 2 -36 22 10.91 9.53
 -5 3 24 9.99 16.74
 -3 -17 24 1.62 11.08
 5 26 -9 18.43 14.88
 5 17 -8 20.23 12.58
 6 19 -8 17.17 16.37
 2 20 -7 32.28 8.31
 5 11 -7 -1.23 12.23
 5 6 -6 3.65 13.58
 3 4 -5 1.69 12.19
 4 2 -5 386.56 23.7
 7 6 -5 -2.38 18.04
 4 -5 -3 69.59 14.98
 5 -5 -3 213.12 18.3
 6 -4 -3 20.97 15.04
 -1 19 -2 762.89 34.96
 5 -8 -2 27.86 13.35
 6 -7 -2 12.8 14.78
 -2 37 -1 -0.53 11.09
 -2 38 -1 153.87 14.54
 -2 39 -1 6.76 11.46
 -2 40 -1 62.18 12.97
 -2 41 -1 7.39 11.68
 -2 42 -1 27.65 11.9
 -2 43 -1 1.22 11.83
 4 -13 0 25.23 13.05
 6 -12 0 15.04 15.93
 -1 -2 3 1483.33 65.31
 -2 4 4 322.22 17.77
 -2 1 5 4.47 9.47
 -4 39 6 -1.82 15.53
 -4 40 6 6.52 15.96
 -4 41 6 2.63 15.74
 -4 26 7 16.05 13.52
 -4 54 7 4.99 17.02
 5 -27 8 5.64 14.74
 6 -26 8 1.95 14.36
 -1 -15 9 4.92 5.77
 3 -30 11 3.51 11.7
 -5 29 12 9.02 16.65
 -5 30 12 0 16.66
 3 -31 12 6.52 12.54
 -4 4 13 10.53 14.25
 -3 -7 13 234.22 17.13
 2 -33 16 -3.02 10.35
 5 -35 17 0 16.45
 -4 -4 18 21.06 15.52
 -5 8 19 -6.52 15.32
 -4 -7 21 26.52 14.85
 4 -37 21 1.15 14.29
 -5 4 22 0.44 14.84
 3 -37 22 -0.41 12.32
 -2 -23 23 1.58 9.32
 -4 -9 24 1.41 13.33
 -5 2 25 4.91 15.71
 -4 -10 28 2.62 14.01
 -4 -10 29 0.7 14.52
 -4 -10 30 0.09 16.42
 4 28 -9 17.62 10.94
 2 32 -8 8.41 2.46
 4 18 -8 -0.58 11.38
 7 25 -8 0 15.33
 7 17 -7 4.46 15.87
 7 11 -6 -1.3 15.29
 5 2 -5 90.09 16.39
 7 -1 -3 3.04 16.34
 7 -4 -2 4.06 15.79
 -2 36 -1 103.52 13.35
 -2 44 -1 -0.73 11.89
 -2 45 -1 2.43 12.22
 -1 13 -1 18.43 7.13
 7 -7 -1 32.04 17.01
 -2 23 0 30.74 11.65
 5 -13 0 6.03 13.47
 6 -14 1 0.64 16.45
 -3 39 2 6.19 14
 -3 40 2 33.52 13.71
 -3 41 2 3.26 14.29
 -3 42 2 17.47 15.35
 -1 1 2 73.81 9.06
 6 -18 3 4.84 16.58
 -3 18 4 7.17 16.02
 -4 36 6 10.96 15.71
 -4 37 6 0.18 16.57
 -4 38 6 4.43 16.01
 -4 42 6 6.07 15.65
 -4 43 6 2.78 16.88
 -4 44 6 0.37 16.22
 -4 45 6 6.05 15.58
 6 -23 6 4.96 16.34
 -4 25 7 3.26 15.3
 -3 6 7 37.95 12.55
 3 -25 7 5.2 11.29
 -4 19 8 244.74 19.63
 4 -27 8 5.37 13.67
 -4 15 9 75.88 15
 5 -28 9 14.39 14.59
 6 -27 9 -1.69 15.17
 6 -28 10 7.81 15.44
 6 -29 11 -2.69 16.7
 -5 28 12 12.64 16.83
 -4 6 12 0 14.45
 6 -30 12 0 13.41
 -5 23 13 -3.96 16.75
 5 -32 13 5.33 14.55
 -5 19 14 -0.9 16.49
 -5 16 15 16.4 16.61
 -4 0 15 1.2 13.27
 -3 -10 15 149.17 13.67
 -5 13 16 -3.93 16.25
 -5 11 17 6.79 17.94
 -4 -3 17 19.6 13.26
 -5 9 18 19.6 17
 -5 6 20 -4.89 15.95
 -3 -15 20 20.91 12.53
 -5 5 21 -2.95 15.85
 -4 -8 22 -2.88 13.26
 1 -34 22 -1.48 5.33
 -5 3 23 -4.01 15.6
 -4 -10 27 4.06 13.85
 -3 -18 27 0 11.33
 -2 -24 27 4.86 9.63
 -3 -18 28 0.5 11.49
 -2 -24 28 -0.35 9.82
 -3 -18 29 -1.5 11.95
 -2 -24 29 -1.71 10.08
 -4 -10 31 -4.87 15.97
 5 27 -9 9.15 14.68
 3 22 -8 158.22 12.58
 6 20 -8 0 15.97
 4 12 -7 49.3 12.89
 6 13 -7 1 15.08
 3 9 -6 388.99 22
 6 8 -6 -3.28 16.3
 7 7 -5 -0.18 15.96
 6 0 -4 74.69 16.01
 -2 34 -1 41.09 11.74
 -2 35 -1 7.21 11.09
 -2 46 -1 3.63 13.46
 3 -9 -1 5.55 12.48
 6 -9 -1 18.34 15.45
 3 -14 1 28.97 12.42
 4 -15 1 69.06 14.24
 5 -15 1 5.18 13.8
 -3 36 2 88.59 14.36
 -3 37 2 -3.4 12.55
 -3 38 2 68.56 14.83
 -3 43 2 -1.71 15.17
 -3 44 2 -2.18 15.23
 -3 45 2 -5.05 15.56
 5 -17 2 57.63 13.86
 6 -16 2 2.28 15.77
 4 -19 3 4.21 12.21
 5 -19 3 91.73 14.56
 3 -20 4 72.17 13.05
 -3 13 5 18.69 13.74
 -4 34 6 7.8 15.99
 -4 35 6 4.73 14.72
 -4 46 6 -1.19 16.63
 -4 47 6 6.74 16.85
 5 -24 6 33.28 14.91
 -4 24 7 16.85 13.59
 -3 3 8 40.03 14.43
 2 -26 9 294.13 17.5
 -4 11 10 15.53 14.07
 5 -29 10 12.38 14.41
 -5 38 11 -0.81 16.22
 -5 39 11 -2.57 16.38
 -2 -12 11 258.82 15.85
 5 -30 11 -0.93 14.18
 -5 27 12 8.42 17.67
 5 -31 12 16.99 14.6
 -5 22 13 6.26 17.52
 0 -25 13 0.78 2.15
 -5 18 14 -2.19 16.15
 4 -33 14 17.66 13.58
 -5 15 15 0.19 15.96
 -5 7 19 11.1 16.28
 -2 -21 19 0.2 8.79
 5 -36 20 0 15.75
 -5 2 24 -6.09 16.4
 -5 1 26 -0.08 17.76
 -4 -10 26 2.75 13.54
 -2 -24 26 4.53 9.69
 -3 -18 30 0.92 12.24
 4 29 -9 50.63 11.86
 5 28 -9 4.07 16.01
 5 18 -8 6.94 13.12
 7 18 -7 1.84 16.21
 4 7 -6 177.5 16.37
 7 12 -6 24.27 17.13
 6 4 -5 11.31 16.06
 -1 27 -3 8.07 9.64
 2 0 -3 102.75 10.23
 3 -3 -3 337.89 20.19
 3 -6 -2 21.37 11.59
 -2 47 -1 4.6 13.72
 4 -10 -1 14.42 13.46
 5 -10 -1 112.07 15.76
 -2 16 1 169.15 13.89
 -3 34 2 60.6 14.3
 -3 46 2 4.81 15.16
 2 -14 2 1528.6 68.29
 3 -16 2 -2.38 13.15
 4 -17 2 30.42 12.61
 3 -18 3 33.1 13.85
 6 -21 5 0 14.91
 -4 32 6 -0.6 13.75
 -4 33 6 29.9 14.32
 -4 48 6 1.92 16.19
 -3 9 6 410.53 24.12
 -2 -2 6 1698.53 75.38
 4 -24 6 12.84 12.5
 6 -24 7 1.25 15.9
 -4 14 9 78.29 14.49
 4 -28 9 38.67 15.39
 -5 37 11 -0.78 15.75
 -4 8 11 26.62 14.03
 -3 -4 11 53.65 14.46
 1 -26 11 258.9 14.06
 -5 26 12 17.05 17.58
 -2 -15 13 -1.43 8.19
 -4 -2 16 24.3 13.64
 5 -34 16 -1.18 14.94
 4 -35 17 -0.06 13.23
 5 -35 18 10.11 14.97
 4 -36 19 0 14.01
 -5 4 21 3.25 14.65
 -3 -16 21 10.81 11.53
 -5 3 22 1.36 15.86
 4 -37 22 0.11 15.18
 -4 -9 23 6.02 13.56
 2 -36 23 4.56 9.87
 3 -37 23 1.06 12.39
 -5 1 25 -3.87 16.08
 -3 -18 26 -1.93 11.18
 -4 -10 32 -3.35 16.69
 4 19 -8 244.99 17.67
 6 21 -8 6.53 15.81
 3 15 -7 57.47 12.03
 5 12 -7 171.92 16.75
 6 14 -7 23.01 16.27
 5 7 -6 43.17 14.78
 4 3 -5 10.48 13.52
 5 -1 -4 6.7 13.56
 6 -3 -3 2.78 14.6
 7 0 -3 13.4 16.99
 1 1 -2 56.79 8.57
 6 -6 -2 2.69 14.94
 -2 33 -1 23.29 10.92
 -2 48 -1 6.1 14.54
 7 -6 -1 2.7 17.1
 -2 22 0 168.2 14.72
 6 -11 0 6.9 15.43
 -3 33 2 26.13 13.08
 -3 47 2 0.26 15.76
 -3 48 2 6.57 16.77
 -2 11 2 205.71 14.14
 -2 7 3 1257.56 56.79
 2 -16 3 249.13 16.06
 -3 17 4 618.43 33.4
 2 -18 4 10.54 10.7
 1 -17 5 55.67 7.35
 5 -22 5 14.74 15.58
 -4 31 6 28.09 14.29
 -4 49 6 -4.85 16.23
 -4 50 6 7.55 16.04
 -4 23 7 64.61 15.28
 5 -25 7 -3.41 15.54
 -4 18 8 -4.5 14.09
 1 -22 8 -0.21 8.06
 3 -26 8 56.35 12.92
 -3 -2 10 299.86 20.47
 4 -29 10 -0.07 14.19
 -5 33 11 4.69 17.39
 -5 34 11 9.86 15.81
 -5 25 12 5.55 16.63
 -4 5 12 37.44 13.73
 -5 21 13 0.99 17.07
 -4 3 13 47.02 14.75
 4 -32 13 -10.75 13.72
 -5 17 14 3.92 16.63
 -3 -9 14 45.34 11.46
 2 -32 15 -6.55 11.15
 -5 12 16 16.47 16.44
 -5 8 18 0.74 16.47
 -4 -5 18 -5.8 14.22
 2 -34 18 0.06 10.23
 -4 -6 19 -6.9 14.31
 -5 5 20 0.1 16.08
 -4 -7 20 31.62 15.22
 2 -35 20 7.31 9.87
 3 -36 20 5.14 12.23
 5 -36 21 3.63 16.8
 -5 2 23 -0.42 15.37
 -1 -28 23 -9.16 3.91
 -3 -18 25 -1 11.02
 4 30 -9 7.48 11.68
 5 29 -9 24.31 15.25
 2 33 -8 163.87 8.99
 5 19 -8 51.11 13.06
 7 19 -7 12.59 16.37
 6 9 -6 50.33 16.45
 7 13 -6 5.39 17.02
 0 27 -5 79.83 7.84
 7 8 -5 -3.64 18.13
 2 4 -4 315.59 17.13
 7 4 -4 21.27 17
 4 -4 -3 188.51 18.5
 5 -4 -3 1.43 14.23
 4 -7 -2 234.28 20.18
 5 -7 -2 146.66 17.24
 7 -3 -2 20.82 16.9
 -2 32 -1 -1.29 11.02
 -2 49 -1 5.45 14.57
 -1 8 0 31.63 8.44
 2 -9 0 570.1 28.01
 -3 32 2 4.25 13.02
 -3 49 2 -1.92 15.47
 1 -15 4 318.85 16.21
 6 -19 4 3.35 17.21
 -4 30 6 1.5 15.04
 -4 51 6 -7.5 15.55
 3 -23 6 9.17 11.5
 2 -23 7 94.43 11.75
 6 -25 8 3.08 15.74
 -3 0 9 556.66 29.9
 -4 10 10 149.06 16.07
 2 -27 10 2.73 9.64
 -5 31 11 15.17 17.01
 -5 32 11 4.08 16.49
 4 -30 11 15.31 15.38
 4 -31 12 11.55 15.07
 -5 20 13 1.58 17.16
 -5 14 15 36 17.17
 -4 -1 15 1.74 12.89
 5 -33 15 -5.12 15.02
 3 -35 18 6.57 12.57
 -5 6 19 -6.09 16.81
 -4 -8 21 -0.56 15.04
 -5 1 24 -0.12 15.65
 -2 -24 25 1.28 9.05
 -5 0 26 4.92 17.18
 -4 -11 28 -1.25 13.86
 -4 -11 29 -3.88 14.71
 -4 -11 30 -1 15.91
 5 30 -9 2.57 15.84
 3 23 -8 12.82 9.35
 6 22 -8 8.8 16.1
 4 13 -7 4.89 11.22
 6 15 -7 17.05 16.92
 7 20 -7 0 16.18
 3 5 -5 1003.93 46.58
 6 5 -5 70.16 15.92
 3 1 -4 49.14 12.78
 6 1 -4 5.39 14.8
 -1 26 -3 511.89 25.47
 -2 31 -1 58.28 12.17
 6 -8 -1 11.88 15.15
 4 -12 0 -0.6 13.08
 5 -12 0 255.84 19.38
 6 -13 1 -4.14 15.65
 -3 31 2 21.78 13.11
 -3 50 2 11.58 15.11
 6 -15 2 20.48 16.32
 -3 22 3 85.44 16.31
 6 -17 3 19.04 17.78
 5 -20 4 0 13.56
 -3 12 5 5.07 14.02
 4 -22 5 17.26 12.71
 -4 52 6 9.45 16.34
 6 -22 6 5.45 16.8
 -4 22 7 9.82 14.49
 -3 5 7 131.85 15.13
 4 -25 7 0 12.66
 -4 17 8 232.6 19.19
 5 -26 8 42.07 15.77
 -4 13 9 7.07 14.38
 6 -26 9 -0.45 14.56
 -5 30 11 -2.36 16.75
 -4 7 11 -1.7 14.44
 -5 24 12 22.03 17.12
 1 -27 12 4.67 7.31
 -5 16 14 17.39 16.83
 1 -29 14 66.46 7.79
 3 -33 15 18.61 13.13
 -5 11 16 -2.42 18.56
 4 -34 16 0 13.57
 -4 -4 17 13.4 14.14
 -3 -13 17 2.75 10.2
 -5 7 18 39.61 16.35
 -3 -14 18 14.94 10.86
 1 -32 18 10.97 6.63
 4 -36 20 4.08 14.2
 -5 3 21 -5.35 15.92
 -5 2 22 2.46 17.38
 -4 -9 22 17.08 13.22
 -2 -23 22 6.32 9.24
 -4 -10 24 -2.54 14.02
 -5 0 25 6.99 16.27
 -4 -11 27 -0.76 13.91
 -4 -11 31 1.68 15.74
 4 31 -9 69.23 12.82
 4 20 -8 1.71 11.71
 2 21 -7 105.49 10.29
 5 13 -7 -1.92 12.98
 2 14 -6 721.44 33.37
 4 8 -6 27.75 13.26
 5 8 -6 47.76 14.24
 7 14 -6 19.32 17.02
 7 9 -5 -3.27 16.25
 6 -2 -3 83.46 16.39
 7 1 -3 3.1 16.96
 -1 18 -2 34.7 7.82
 2 -3 -2 643.56 30.77
 6 -5 -2 6.6 14.84
 2 -6 -1 114.53 10.64
 7 -5 -1 42.06 17.41
 -2 21 0 202.33 15.58
 3 -11 0 144.82 15.04
 -2 15 1 237.96 15.69
 -1 4 1 1623.15 71.52
 1 -8 1 184.75 11.69
 5 -14 1 202.98 19.03
 -3 30 2 35.88 13.81
 -3 51 2 -1.3 16.02
 5 -18 3 0.88 13.48
 -3 16 4 25.03 14.35
 -1 -5 4 1266.82 55.76
 -4 53 6 -1.3 15.35
 -3 8 6 -6.8 13.62
 5 -23 6 6.7 14.36
 -2 -7 8 705.45 33.26
 3 -27 9 0.16 11.7
 6 -27 10 -0.46 15.76
 -5 29 11 10.19 18.02
 2 -28 11 40.05 9.91
 6 -28 11 21.04 15.51
 -5 23 12 6.84 17.71
 6 -29 12 3.11 15.29
 -5 19 13 7.09 16.95
 -3 -8 13 20.35 10.73
 1 -28 13 62.23 7.94
 2 -31 14 29.24 10.78
 5 -32 14 -3.82 14.54
 -5 13 15 -5.71 16.52
 -4 -3 16 51.86 13.44
 -3 -12 16 134.91 13.02
 5 -34 17 4.17 14.94
 -3 -15 19 13.76 11.67
 5 -35 19 0.36 16.26
 -5 4 20 6.44 16.1
 -2 -22 20 29.12 9.59
 -3 -17 22 -0.76 11.36
 -5 1 23 -2.78 15.52
 -3 -18 24 0 10.73
 2 -36 24 0 10.08
 -4 -11 26 0.45 13.16
 4 32 -9 -0.8 11.46
 5 31 -9 13.6 13.98
 5 20 -8 7.82 12.67
 6 23 -8 4.01 16.69
 7 21 -7 9.75 15.56
 1 22 -6 3.63 2.45
 3 10 -6 58.19 13.18
 6 10 -6 1.44 15.18
 4 0 -4 734 37.58
 5 0 -4 38.05 14.55
 7 5 -4 8.83 17.92
 1 5 -3 448.78 21.37
 7 -2 -2 -4.17 16.81
 -2 30 -1 40.17 11.44
 5 -9 -1 31.87 14.9
 4 -14 1 148 15.47
 -3 52 2 8.55 15.85
 5 -16 2 28.72 13.51
 -2 3 4 396.85 20.71
 4 -20 4 19.01 12.45
 -4 54 6 -3.49 15.73
 -4 21 7 180.41 18.14
 6 -23 7 4.7 16.18
 -4 16 8 3.88 13.33
 -3 2 8 481.86 26.31
 -2 -9 9 800.59 37.15
 5 -27 9 6.29 16.12
 -5 28 11 2.2 17.45
 -5 22 12 0 17.11
 -4 4 12 29.6 13.79
 -2 -14 12 676.77 32.01
 2 -29 12 85.47 11.03
 -4 2 13 47.09 14.9
 2 -30 13 6.09 10.08
 5 -31 13 1.87 14.93
 -5 15 14 2.99 16.34
 3 -32 14 9.46 12.87
 -5 10 16 9.16 16.49
 4 -35 18 -0.31 14.04
 -5 5 19 2.28 16.16
 -4 -10 23 2.02 13.82
 -5 0 24 2.24 16.05
 -5 -1 26 0.05 16.53
 2 34 -8 5.92 5.78
 3 24 -8 162.24 12.72
 6 24 -8 9.9 17.19
 3 16 -7 140.51 14.15
 6 16 -7 1.39 16.78
 7 15 -6 -1.41 17.15
 6 6 -5 -5.14 15.01
 6 2 -4 35.46 16.27
 3 -2 -3 462.66 24.74
 5 -3 -3 46.21 14.84
 5 -6 -2 16.85 14.66
 4 -9 -1 154.3 17.29
 6 -10 0 9.27 15.24
 -3 29 2 4.63 12.91
 4 -16 2 221.42 17.17
 -3 21 3 235.69 18.87
 4 -18 3 46.6 13.9
 -2 0 5 1303.1 58.62
 -4 55 6 3.65 16.15
 -2 -5 7 532.27 25.85
 4 -26 8 26.67 13.77
 -4 12 9 65.79 15.03
 -5 36 10 2.14 15.81
 -5 37 10 4.55 18.26
 -5 38 10 -2.44 16.49
 -5 39 10 2.94 16.83
 -5 40 10 -4.12 15.8
 -5 41 10 6.13 15.83
 -4 9 10 43.73 14.28
 3 -28 10 16.37 11.39
 5 -28 10 4.1 14.88
 -5 27 11 5.99 17.53
 5 -29 11 15.62 14.87
 5 -30 12 -2.48 15.19
 -5 18 13 0.07 16.6
 -5 12 15 42.01 18.76
 -3 -11 15 -0.81 10.16
 -1 -23 15 37.98 5.59
 -5 6 18 6.6 16.86
 -4 -6 18 -2.6 14.26
 -4 -7 19 19.01 15.19
 -4 -8 20 -4.36 13.83
 -3 -16 20 15.94 11.67
 1 -33 20 11.3 7.13
 5 -35 20 -0.76 15.75
 3 -36 21 0.42 12.3
 -2 -24 24 -1.33 9.03
 -5 -1 25 0 17.97
 -4 -11 25 0.78 12.75
 -3 -19 27 -0.08 11.25
 -3 -19 28 -1.09 11.28
 -3 -19 29 -1.86 11.56
 -3 -19 30 -1.58 12.51
 4 33 -9 35.47 12.18
 4 21 -8 168.57 15.05
 5 21 -8 11.46 13.39
 4 14 -7 51.68 12.02
 5 14 -7 115.59 15.32
 7 22 -7 5.04 16.05
 6 11 -6 17.3 15.56
 7 10 -5 7.48 16.66
 -1 25 -3 9.1 9.54
 7 2 -3 25.58 18.62
 -2 29 -1 18.65 11.3
 -1 12 -1 96.69 8.71
 3 -8 -1 85.09 13.51
 6 -7 -1 35.71 16.1
 7 -7 0 9.15 15.85
 3 -13 1 5.52 12.21
 6 -12 1 -2.21 16.18
 -3 28 2 176.57 16.47
 -2 10 2 113.91 11.44
 6 -16 3 22.2 16.84
 6 -18 4 9.12 16.02
 -4 39 5 -3.42 16.87
 -4 40 5 27.52 17.68
 -4 41 5 4.85 16.74
 -4 42 5 5.14 17.07
 -4 43 5 2.61 17.39
 -3 11 5 216.24 17.95
 -4 26 6 68.96 15.68
 2 -21 6 108.99 12.71
 4 -23 6 46.46 13.6
 -4 20 7 11.17 14.56
 3 -24 7 184.82 16.46
 5 -24 7 61.79 16.2
 6 -24 8 -4.28 15.26
 -3 -3 10 133.21 15.54
 -5 26 11 1.62 17.34
 -4 6 11 3.17 13.54
 3 -29 11 33.11 12.8
 -5 21 12 20.03 17.16
 3 -30 12 20.85 12.53
 -5 17 13 6.39 16.79
 3 -31 13 2.42 12.98
 -5 14 14 39.83 17.73
 -1 -22 14 12.27 5.41
 -4 -2 15 -0.43 12.97
 5 -33 16 19.6 15.99
 -4 -5 17 34.18 14.1
 3 -34 17 -1.69 12.31
 -5 3 20 -4.58 15.75
 -5 2 21 14.08 16.47
 -4 -9 21 12.44 14.54
 4 -36 21 -4.43 14.36
 -5 1 22 -2 16.25
 -5 0 23 -3.51 15.7
 -5 -2 27 -4.14 17.61
 -1 -29 27 -1.2 7.25
 -4 -12 28 -0.75 13.91
 -4 -12 29 -1.06 15.3
 6 25 -8 2.23 15.52
 6 17 -7 29.53 16.42
 7 23 -7 2.79 15.62
 4 9 -6 152.97 15.96
 5 9 -6 20.8 12.89
 7 16 -6 5.83 17.02
 1 15 -5 411.58 18.82
 0 18 -4 40.18 4.74
 7 6 -4 -3.16 16.78
 6 -1 -3 0 14.94
 3 -5 -2 176.26 15.24
 4 -6 -2 8.99 15.2
 6 -4 -2 35.56 15.53
 7 -1 -2 1.08 17.29
 7 -4 -1 8.88 16.91
 5 -11 0 -0.95 13.96
 2 -11 1 28.68 9.59
 3 -15 2 147.69 15.44
 6 -14 2 2.5 16.48
 -3 20 3 13.65 14.1
 -2 6 3 35.98 10.4
 -3 15 4 274.58 19.79
 3 -19 4 675.08 34.04
 -4 36 5 29.24 16.69
 -4 37 5 2.31 16.73
 -4 38 5 27.85 16
 -4 44 5 -2.94 15.56
 -4 45 5 3.14 16.83
 -4 46 5 -0.14 16.68
 -4 25 6 12.14 14.12
 6 -21 6 6.4 16.8
 -4 15 8 132.09 15.93
 2 -24 8 310.33 18.25
 -3 -1 9 -4.49 13.46
 4 -27 9 0.59 14.22
 6 -25 9 2.86 16.02
 -5 32 10 -2.91 16.88
 -5 25 11 2.18 17.08
 -3 -10 14 93.35 12.81
 4 -32 14 3.47 13.97
 -5 11 15 -3.28 16.48
 -2 -18 15 -0.27 8.48
 -5 9 16 17.5 18.16
 -2 -19 16 152.94 11.7
 -1 -24 16 61.17 6.3
 -5 7 17 38.76 17.74
 -2 -20 17 2.24 7.93
 5 -34 18 0 16.18
 -5 4 19 6.05 16.51
 3 -35 19 -4.11 12.66
 2 -35 21 3.47 10
 -3 -18 23 0.53 11.27
 -5 -1 24 0.13 16.75
 -3 -19 26 1.92 9.9
 -4 -12 27 4.83 13.53
 -4 -12 30 -0.27 14.97
 -4 -12 31 4.38 15.75
 5 22 -8 27.55 14.2
 6 26 -8 16.13 15.71
 6 7 -5 61.13 15.58
 7 11 -5 -4.37 17.92
 3 2 -4 106.65 12.91
 5 1 -4 8.02 13.94
 -2 28 -1 209.22 16.72
 1 -2 -1 286.51 15.23
 1 -5 0 8508.78 367.99
 5 -13 1 1.63 13.54
 -3 27 2 0.2 12.77
 3 -17 3 447.7 25.41
 5 -19 4 108.01 15.91
 -4 34 5 10.23 14.55
 -4 35 5 1.91 14.15
 -4 47 5 0.73 16.84
 -4 48 5 2.54 16.59
 -3 7 6 414.11 23.9
 -4 19 7 269.9 20.55
 -3 4 7 232.19 17.7
 5 -25 8 1.33 16.2
 -4 11 9 49.38 14.31
 -5 31 10 12.55 18.13
 -4 8 10 43.03 14.34
 4 -28 10 74.59 16.14
 6 -26 10 13.02 15.39
 -5 24 11 10.72 17.22
 -5 20 12 -4.04 16.9
 -3 -7 12 482.9 25.86
 6 -28 12 10.71 17.24
 -5 16 13 11.11 16.54
 4 -31 13 29.21 14.46
 -4 -4 16 12.67 12.92
 4 -34 17 7.83 13.93
 -5 5 18 26.2 16.91
 4 -35 19 1.79 13.9
 -3 -17 21 10.2 11.14
 5 -35 21 -2.6 16.62
 -4 -10 22 0 13.4
 3 -36 22 6.06 12.67
 4 -36 22 0 14.95
 1 -34 23 0.15 6.87
 -4 -12 26 3.81 13.77
 2 35 -8 70.63 6.98
 3 25 -8 -1.19 9.52
 4 22 -8 7.86 11.56
 5 15 -7 0.64 14.58
 6 18 -7 -4.57 16.47
 7 24 -7 -0.75 17.3
 3 11 -6 130.14 14.36
 6 12 -6 -0.29 16.56
 7 17 -6 -0.35 16.84
 4 1 -4 1.17 14.33
 7 7 -4 1.32 17.14
 2 1 -3 98.26 11.01
 5 -8 -1 19.11 13.72
 4 -11 0 113.19 15.19
 6 -9 0 22.28 15.69
 7 -6 0 1.83 16.82
 -2 14 1 1064.68 48.73
 5 -15 2 34.47 15.22
 5 -17 3 90.92 15.42
 -4 33 5 19.82 15.73
 -4 49 5 5.46 15.79
 -4 50 5 6.17 16.54
 -4 24 6 113.15 16.38
 -2 -3 6 65.4 9.68
 5 -22 6 22.09 14.25
 4 -24 7 -4.23 13.43
 6 -22 7 2.97 15.04
 1 -23 9 119 10.1
 -5 30 10 0.88 18.93
 4 -29 11 4.87 15.2
 6 -27 11 2.44 16.96
 -5 19 12 27.44 17.62
 4 -30 12 4.95 13.96
 -5 13 14 -2.48 16.68
 -4 -1 14 2.96 13.19
 -2 -17 14 71.65 9.37
 2 -34 19 1.58 10.37
 -5 2 20 14.13 16.28
 -5 1 21 -3.13 15.57
 -5 0 22 11.44 15.52
 -5 -2 25 3.63 16.22
 -3 -19 25 4.85 11.03
 -1 -29 26 -0.32 7.03
 5 23 -8 6.71 13.32
 6 27 -8 -3.38 16.27
 2 22 -7 59.3 9.41
 3 17 -7 177.47 14.96
 4 15 -7 81.6 13.44
 7 25 -7 2.09 15.71
 5 10 -6 121.64 16.2
 0 26 -5 190.71 10.94
 7 12 -5 17.2 16.58
 2 5 -4 557.68 26.8
 5 -2 -3 0 13.67
 6 0 -3 217.54 20.04
 -1 17 -2 642.57 29.79
 5 -5 -2 126.6 16.59
 7 0 -2 -4.64 17.41
 -2 27 -1 -1.05 12.95
 6 -6 -1 0 15.59
 7 -3 -1 19.74 18.13
 3 -10 0 486.25 26.08
 6 -11 1 11.6 16.37
 -3 26 2 417.65 24.11
 2 -13 2 69.46 10.67
 -3 19 3 283.31 21.38
 -3 14 4 16.49 14.2
 6 -17 4 5.77 16.09
 -4 32 5 5.04 15.21
 -4 51 5 2.52 15.66
 -3 10 5 27.08 14.73
 2 -19 5 682.24 32.9
 3 -22 6 204.04 15.89
 -4 18 7 2.17 13.72
 1 -20 7 -0.02 8.24
 -4 14 8 6.28 13.66
 -3 1 8 14.59 13.03
 3 -25 8 4.85 12.17
 5 -26 9 35.6 15.49
 -5 29 10 12.48 17.54
 -1 -17 10 -0.14 5.61
 -5 23 11 19.45 17.29
 -5 15 13 6.06 15.86
 5 -31 14 2.24 14.79
 -5 10 15 28.41 18.69
 -5 6 17 -0.87 17.66
 -3 -14 17 34.89 10.35
 5 -33 17 -1.16 15.22
 -2 -21 18 34.72 8.87
 -5 3 19 4.97 15.68
 -4 -8 19 4.38 14.69
 5 -34 19 0 15.87
 -5 -1 23 5.72 15.59
 -4 -11 23 -0.98 13
 -2 -24 23 1.05 9.05
 -4 -12 25 14.89 13.42
 -5 -3 27 -0.22 17.44
 -2 -25 27 4.16 9.53
 -2 -25 28 0.94 9.72
 -2 -25 29 0 8.78
 6 28 -8 2.83 15.53
 5 16 -7 49.95 15
 6 19 -7 35.72 17.08
 7 26 -7 -1.04 15.63
 2 15 -6 10.7 8.44
 7 18 -6 -5.31 16.74
 6 8 -5 0 15.07
 -1 24 -3 516.22 25.4
 6 -3 -2 11.45 15.54
 4 -8 -1 2.57 15.54
 -3 40 1 39.76 14.49
 -3 41 1 2.63 13.95
 -3 42 1 17.51 14.99
 4 -13 1 2.5 13.26
 6 -13 2 -2.55 17.99
 6 -15 3 18.42 18.47
 4 -19 4 25.94 13.43
 -4 31 5 11.56 13.75
 -4 52 5 8.24 16.06
 -4 23 6 78.9 14.93
 6 -23 8 13.42 16.16
 -5 41 9 3.72 15.97
 -5 42 9 -3.35 15.87
 -4 10 9 15.14 13.08
 2 -25 9 -0.75 9.75
 -5 28 10 0.21 17.45
 5 -27 10 10.98 15.12
 -5 22 11 11.32 17.23
 -2 -13 11 1.7 9.79
 5 -28 11 4.78 15.02
 -5 18 12 0.24 16.37
 5 -29 12 13.62 14.4
 -3 -9 13 80.75 12.25
 -1 -21 13 173.49 9.54
 5 -30 13 0.21 14.96
 -5 12 14 61.42 18.38
 -4 -3 15 33.71 14.33
 -3 -13 16 6.66 10.52
 4 -33 16 -2.31 14.94
 -5 4 18 0 16.57
 -4 -7 18 7.94 14.2
 -3 -15 18 12.4 10.71
 -4 -9 20 16.46 13.89
 -5 -2 24 7.97 15.98
 2 36 -8 14.61 5.79
 3 26 -8 170.57 13.21
 4 23 -8 52.65 12.34
 5 24 -8 55.38 14.12
 7 27 -7 2.09 17.42
 4 10 -6 134.32 15.31
 6 13 -6 3.75 15.43
 5 6 -5 11.24 15.09
 -1 39 -4 3.25 9.42
 -1 40 -4 52.56 10.48
 -1 41 -4 -3.43 9.9
 -1 42 -4 17.58 10.26
 -1 43 -4 0.71 9.96
 -1 44 -4 2.08 10.39
 5 2 -4 4.97 14.04
 7 8 -4 2.67 16.6
 3 -1 -3 70.43 12.65
 4 -5 -2 294.78 21.3
 -2 26 -1 404.73 23.61
 2 -8 0 169.99 12.72
 5 -10 0 165.82 16.51
 7 -5 0 24.39 16.94
 -3 38 1 73.9 13.91
 -3 39 1 -4.44 13.47
 -3 43 1 1.42 14.62
 -3 44 1 4.07 15.83
 -3 45 1 -0.93 15.5
 -3 46 1 2.24 15.6
 -3 25 2 7.51 12.37
 -2 9 2 828.9 38.78
 4 -15 2 6.45 13.16
 2 -15 3 174.51 13.02
 4 -17 3 -3.43 12.97
 2 -17 4 531.43 27.01
 -4 30 5 9.58 13.68
 -4 53 5 -3.6 15.99
 6 -20 6 6.14 16.88
 -4 17 7 203.16 18.27
 5 -23 7 -0.28 16.5
 4 -25 8 -1.17 13.19
 -5 37 9 4.5 17.02
 -5 38 9 7.5 17.73
 -5 39 9 2.53 15.77
 -5 40 9 3.38 15.74
 -5 43 9 10.31 15.83
 -5 27 10 1.95 17.71
 2 -32 16 0.03 11.15
 -4 -6 17 1.94 13.82
 1 -31 17 19.91 8.51
 4 -34 18 3.41 14.01
 -3 -16 19 4.02 10.4
 3 -35 20 -0.25 12.36
 4 -35 20 -1.77 14.09
 -5 0 21 16.27 15.68
 -4 -10 21 -0.35 13.91
 -1 -28 22 3.14 6.11
 3 -36 23 -0.01 13.08
 -3 -19 24 -0.23 11.06
 -2 -25 26 2.07 9.32
 -4 -13 28 -3.54 13.74
 -4 -13 29 0.22 14.25
 -4 -13 30 4.84 14.82
 6 29 -8 1.97 15.47
 4 16 -7 35.67 12.86
 6 20 -7 0.24 16.63
 5 11 -6 0.45 13.83
 7 19 -6 4.41 15.97
 7 13 -5 -4.86 15.8
 -1 38 -4 135.72 12.28
 -1 45 -4 5.14 10.89
 2 -2 -2 -0.09 8.93
 7 1 -2 -3.2 17.54
 3 -7 -1 72.3 12.7
 7 -2 -1 1.58 16.55
 6 -8 0 5.08 15.72
 -3 36 1 83.12 13.96
 -3 47 1 2.16 15.59
 5 -12 1 246.7 20.15
 1 -10 2 749.71 34.11
 -3 18 3 41.18 16.08
 -2 2 4 326.35 18
 5 -18 4 -0.43 13.66
 -4 29 5 5.21 15.14
 -4 54 5 1.53 16.23
 -4 22 6 57.39 15.14
 -3 6 6 1.86 13.06
 4 -22 6 2.55 12.84
 -3 3 7 80.15 14.73
 -4 13 8 10.48 13.5
 -5 35 9 4.82 18.74
 -5 36 9 2.33 16.6
 3 -26 9 6.18 11.51
 6 -24 9 8.88 14.92
 -5 26 10 -0.31 17.38
 -3 -4 10 101.43 14.5
 6 -25 10 -7.67 14.81
 -5 21 11 52.81 17.57
 -5 17 12 33.42 16.75
 -4 2 12 141.79 16.05
 -5 14 13 50.46 16.62
 -2 -16 13 107.05 9.97
 -5 11 14 2.02 15.98
 -5 9 15 5.47 16.29
 -3 -12 15 185.75 14.73
 4 -32 15 -0.28 14.33
 -4 -5 16 63.75 14.22
 5 -32 16 0.3 15.24
 -5 5 17 35.37 17.17
 -1 -25 17 3.72 5.36
 3 -34 18 2.41 12.45
 -5 2 19 9.22 16.61
 -2 -22 19 4.49 8.93
 -5 1 20 2.62 16.47
 5 -34 20 5.04 16.22
 -5 -1 22 -1.18 17.02
 -4 -11 22 0.86 13.7
 2 -35 22 0.12 10.2
 -5 -2 23 4.04 16.13
 -5 -3 25 -0.71 16.75
 -4 -13 27 -3.1 13.13
 -3 -20 28 -3.72 11.25
 -3 -20 29 2.09 11.43
 -3 -20 30 -1.73 11.13
 -4 -13 31 -6.27 15.9
 4 24 -8 0.88 11.34
 5 25 -8 -1.85 13.93
 5 17 -7 4.89 12.56
 6 14 -6 4.7 17.11
 6 9 -5 67.07 17.01
 -1 37 -4 10.24 9.98
 -1 46 -4 1.45 10.52
 4 2 -4 554.44 30.44
 7 9 -4 7.05 16.32
 5 -1 -3 0.77 13.77
 6 1 -3 -5.3 15.55
 7 5 -3 13.89 15.23
 3 -4 -2 394.65 22.74
 5 -4 -2 52.61 14.75
 2 -5 -1 946.79 43.39
 5 -7 -1 86.34 15.56
 6 -5 -1 30.44 16
 -1 7 0 3792.68 164.83
 -3 35 1 1.01 12.71
 -3 48 1 9.11 16.26
 -3 49 1 -0.6 16.14
 -2 13 1 1.61 10.79
 3 -12 1 138.01 15.74
 6 -10 1 3.03 15.86
 -3 24 2 284.18 19.42
 5 -14 2 107.32 15.82
 5 -16 3 -3.01 14.25
 -3 13 4 2.13 14.85
 -1 -10 6 149.47 8.86
 -1 -12 7 13.18 5.23
 2 -22 7 313.16 18.9
 6 -21 7 31.92 16.08
 5 -24 8 45.29 16.79
 -5 34 9 0 15.81
 -3 -2 9 517.59 28.41
 4 -26 9 55.31 14.62
 -5 25 10 -4.41 17.58
 -4 4 11 58.65 14.21
 6 -26 11 14.9 15.79
 6 -27 12 -4.49 15.31
 -4 -2 14 -1.33 12.29
 5 -33 18 3.7 15.62
 -3 -17 20 42.58 11.78
 -1 -29 25 0 6.48
 -4 -13 26 -0.17 13.09
 -5 -4 27 3.58 16.42
 -3 -20 27 -4.4 11.29
 2 37 -8 9.91 5.68
 3 18 -7 13.07 11.31
 6 21 -7 10.02 16.46
 3 12 -6 129.52 13.72
 7 20 -6 5.68 16.49
 2 10 -5 1120.25 50.41
 7 14 -5 17.66 17.02
 -1 36 -4 176.03 13.42
 3 3 -4 272.16 18.81
 6 -2 -2 74.12 15.9
 -2 25 -1 12.09 13.28
 4 -10 0 17.73 14.27
 -3 33 1 -6.44 14.3
 -3 34 1 56.58 14.87
 -3 50 1 10.44 16.15
 -1 0 2 2046.84 89.48
 6 -12 2 9.67 16.91
 -2 5 3 1294.94 58.29
 6 -16 4 36.68 19.01
 -3 9 5 604.41 31.5
 -2 -1 5 4.63 9.45
 -4 21 6 126.08 16.51
 5 -21 6 22.12 15.57
 -4 16 7 34.52 14.75
 3 -23 7 60.61 12.56
 -2 -8 8 26.77 8.71
 -4 9 9 254.55 18.66
 2 -26 10 144.07 12.92
 3 -27 10 18.17 11.73
 -5 20 11 6.63 16.37
 -5 16 12 18.74 16.05
 -5 13 13 -4.06 18.09
 -3 -11 14 31.42 11.29
 3 -31 14 20.85 13.68
 4 -31 14 21 14.22
 -5 8 15 -5.29 17.05
 2 -31 15 -0.77 11.25
 -5 3 18 16.35 15.66
 4 -35 21 8.39 14.71
 5 -34 21 -0.08 16.44
 -5 -3 24 2.18 16.79
 -2 -25 25 7.31 9.19
 -5 -4 26 3.52 17.28
 3 27 -8 -1.8 9.56
 5 26 -8 46.28 14.86
 4 11 -6 29 12.28
 7 21 -6 0.73 16.43
 5 7 -5 154.95 16.32
 -1 35 -4 -0.22 8.98
 5 3 -4 85.18 14.59
 -1 23 -3 42.85 9.38
 -2 40 -2 54.52 13.12
 -2 41 -2 1.41 11.4
 -2 42 -2 27.38 12.14
 -2 43 -2 -4.15 12.29
 -2 44 -2 0.9 12.09
 7 2 -2 -0.31 16.59
 7 -1 -1 3.81 17.07
 5 -9 0 3.41 14.27
 7 -4 0 6.64 17.15
 -3 51 1 -6.67 17.11
 3 -14 2 0.06 13.47
 -3 17 3 176.49 17.7
 3 -16 3 10.86 13.81
 6 -14 3 34.43 16.36
 3 -18 4 13.31 13.07
 -2 -6 7 53.76 9.52
 -4 12 8 14.14 13.96
 -3 0 8 678.71 34.49
 6 -22 8 0.46 16.08
 -5 30 9 -2.73 16.85
 -5 31 9 26.89 17.27
 5 -25 9 0 15.33
 -5 24 10 1.06 17.14
 -4 6 10 -4.51 13.7
 4 -27 10 6.01 14.88
 -5 19 11 81.69 17.01
 3 -28 11 30.94 12.79
 -3 -8 12 6.84 10.83
 3 -30 13 23.45 13.66
 4 -30 13 4.15 15.18
 -5 10 14 35.94 18.14
 5 -30 14 -0.97 14.95
 -5 4 17 -0.24 17.19
 4 -33 17 0.73 14.4
 -4 -8 18 7.21 14.7
 2 -33 18 30.38 10.9
 -4 -9 19 15.57 15.38
 -5 0 20 11.71 15.45
 -4 -10 20 9.57 13.82
 -5 -1 21 -1.42 15.13
 -5 -2 22 2.96 15.2
 -4 -12 23 0.68 12.92
 -3 -19 23 0.75 10.86
 1 -34 24 3.78 7.42
 -5 -4 25 1.97 17.15
 -4 -13 25 1.16 12.56
 -3 -20 26 6.36 10.85
 4 25 -8 2.85 11.86
 2 23 -7 104.79 10.43
 4 17 -7 188.31 16.27
 5 18 -7 0.96 12.74
 6 22 -7 -0.46 16.41
 5 12 -6 109.83 15.03
 6 15 -6 24.51 16.39
 6 10 -5 18.88 16.76
 7 15 -5 -1.23 17.57
 7 10 -4 13.8 17.13
 4 -1 -3 5.57 14.45
 6 2 -3 70.32 16.15
 7 6 -3 -0.74 17.41
 -2 38 -2 73.69 12.7
 -2 39 -2 0.92 11.55
 -2 45 -2 2.09 13.3
 -2 46 -2 1.44 13.71
 -1 11 -1 1110.91 49.52
 4 -7 -1 435.4 26.24
 6 -7 0 50.1 16.32
 -3 32 1 5.18 14.44
 4 -12 1 216.52 19.01
 -4 38 4 56.21 17.52
 -4 39 4 1.69 17.22
 -4 40 4 40.25 17.36
 -4 41 4 0 16.37
 -4 42 4 10.16 16.16
 -4 43 4 -4.81 17.49
 -4 44 4 -4.06 17.17
 -4 45 4 0.69 16.03
 -4 46 4 3.33 16.84
 -4 20 6 22.78 14.74
 6 -19 6 19.39 17.09
 4 -23 7 63.02 13.73
 -5 29 9 25.15 17.67
 -5 23 10 13.03 16.9
 1 -24 10 180.08 11.65
 5 -26 10 11.08 15.15
 2 -27 11 20.09 10.21
 4 -28 11 60.12 16.01
 -5 15 12 5.08 15.81
 -4 1 12 -3.54 14.61
 3 -29 12 8.1 12.45
 4 -29 12 30.02 15.02
 -5 12 13 47.55 16.41
 5 -29 13 -0.36 14.77
 -4 -7 17 36.93 13.55
 3 -33 17 11.34 13.1
 5 -32 17 1.09 15.06
 -5 1 19 -0.08 16.16
 4 -34 19 -0.02 14.04
 5 -33 19 4.8 15.97
 2 -34 20 1.49 10.41
 -3 -18 21 4.05 11.33
 3 -35 21 2.94 13
 -2 -24 22 4.44 9.27
 5 -34 22 0 15.55
 -5 -3 23 -5.5 15.24
 -5 -5 27 0.22 16.32
 -5 -5 28 -8.22 16.4
 2 38 -8 15.49 5.61
 5 27 -8 8.22 15.51
 7 22 -6 8.61 16.06
 -1 34 -4 43.28 9.88
 6 6 -4 0.88 16.57
 5 0 -3 17.8 15.16
 -2 37 -2 4.44 11.63
 -2 47 -2 0.66 13.86
 4 -4 -2 88.75 16.79
 6 -1 -2 1.43 15.84
 -2 24 -1 281.88 19.36
 5 -6 -1 12.88 14.95
 6 -4 -1 21.57 15.8
 3 -9 0 152.48 15.27
 -3 31 1 7 12.75
 2 -10 1 1194.2 54.14
 5 -11 1 15.35 14.73
 4 -14 2 433.26 25.41
 -1 -3 3 1763.7 77.35
 4 -16 3 137.27 15.25
 -4 36 4 34.35 16.83
 -4 37 4 5.36 15.78
 -4 47 4 1.79 16.86
 -4 48 4 5.44 15.97
 -3 12 4 29.78 14.42
 4 -18 4 53.79 14.39
 -3 5 6 395.93 23.58
 -4 15 7 71.5 15.11
 5 -22 7 24.56 16.03
 -5 28 9 0.91 16.75
 -4 8 9 0.94 13.08
 6 -23 9 8.85 15.98
 -5 18 11 -4.01 16.21
 -4 3 11 5.42 14.11
 5 -27 11 4.1 14.49
 -2 -15 12 70.26 9.95
 5 -28 12 9.75 14.4
 2 -30 14 14.71 10.71
 -5 7 15 6.16 16.64
 -5 2 18 4.43 16.29
 -4 -11 21 6.79 13.1
 1 -33 21 13.04 7.57
 4 -35 22 -0.4 14.91
 2 -35 23 0 10.44
 -5 -4 24 7.8 15.74
 -3 -20 25 -0.28 10.68
 -4 -14 28 6.53 13.4
 -4 -14 29 0.62 14.31
 -4 -14 30 -1.06 14.7
 3 28 -8 124.08 11.98
 3 19 -7 178.26 15.04
 5 19 -7 -2.45 13.91
 6 23 -7 8.68 16.79
 2 16 -6 191.29 12.76
 6 16 -6 -0.19 16.86
 4 7 -5 82.48 14.6
 5 8 -5 40.27 14.93
 7 16 -5 18.26 17.67
 4 3 -4 6.65 15
 7 11 -4 -6.82 16.57
 2 2 -3 118.41 11.19
 3 0 -3 617.57 30.97
 -2 36 -2 98.83 13
 -2 48 -2 15.09 14.44
 5 -3 -2 42.32 14.72
 7 3 -2 9.58 17.27
 7 0 -1 2.45 17.12
 7 -3 0 13.55 17.55
 -3 30 1 46.47 13.18
 -1 3 1 661.87 30.67
 6 -9 1 50.48 16.73
 -2 8 2 0.02 9.73
 5 -13 2 -4.61 13.4
 1 -12 3 2150.33 94.03
 -4 34 4 11.62 14.27
 -4 35 4 -1.78 14.6
 -4 49 4 2.76 16.72
 -4 50 4 10.96 16.68
 5 -17 4 98.89 16.6
 -4 25 5 24.04 14.7
 -3 8 5 -0.18 13.97
 -1 -8 5 14.98 5.84
 6 -17 5 -2.39 16.43
 -4 19 6 175.47 17.69
 -3 2 7 229.53 18.6
 6 -20 7 -1.52 15.8
 -5 38 8 12.01 16.59
 -5 39 8 3.95 16.98
 -5 40 8 3.45 17.63
 -5 41 8 0.39 17.76
 -5 42 8 -3.68 17.63
 -5 43 8 2.82 17.67
 -5 44 8 6.88 16.94
 -4 11 8 11.6 12.36
 3 -24 8 67.19 12.9
 -5 22 10 4.93 16.56
 -4 5 10 99.39 14.98
 6 -24 10 6.82 16.04
 6 -25 11 3.45 16.63
 -1 -20 12 4.37 5.45
 2 -28 12 5.05 10.09
 6 -26 12 7.07 16.75
 -3 -10 13 78.03 11.8
 2 -29 13 57 10.93
 -5 9 14 2.16 16.41
 -4 -3 14 37.4 14.9
 -5 5 16 39.11 16.53
 1 -30 16 5 8.21
 -3 -15 17 3.07 10.49
 1 -32 19 0.12 7.86
 3 -34 19 5.23 13.09
 -2 -23 20 2.49 8.79
 -4 -12 22 -3.11 12.43
 -4 -13 24 -7.34 13.79
 -5 -5 26 0.81 15.91
 -4 -14 27 10.71 13.18
 4 26 -8 4.62 11.27
 5 28 -8 26.6 15.08
 4 18 -7 -0.05 11.88
 3 13 -6 13.66 11.88
 4 12 -6 178.84 15.96
 5 13 -6 4.52 13.87
 7 23 -6 -3.3 16.26
 0 25 -5 50.9 6.64
 6 11 -5 6.5 16.42
 -1 33 -4 10.36 9.28
 2 6 -4 52.81 9.37
 5 4 -4 8.06 11.83
 6 3 -3 1.83 15.27
 7 7 -3 20.83 17.3
 -2 35 -2 9.49 11.34
 1 2 -2 62.88 8.49
 -2 17 0 339.25 19.85
 -2 12 1 725.88 34.82
 6 -11 2 20.96 16.72
 -3 16 3 263.08 19.94
 5 -15 3 49.78 14.53
 6 -13 3 3.95 18.33
 -4 33 4 5.09 14.82
 -4 51 4 -1.71 15.97
 6 -15 4 0 16.57
 -4 24 5 154.58 17.81
 -2 -4 6 210.66 13.98
 3 -21 6 4.02 11.81
 4 -21 6 72.2 14.9
 -5 36 8 17.24 17.42
 -5 37 8 6.89 16.77
 2 -23 8 4.91 10.06
 4 -24 8 20.4 13.69
 -5 27 9 4.83 17.26
 -3 -3 9 1.36 14.42
 -5 21 10 57.92 17.38
 -3 -5 10 269.24 19
 -2 -12 10 47.19 10.06
 -5 17 11 52.36 16.77
 -5 14 12 20.48 15.91
 -5 11 13 -0.65 17.2
 -3 -14 16 101.52 12.28
 5 -31 16 5.14 15.56
 -5 3 17 7.33 16.28
 -3 -16 18 6.93 10.68
 -5 0 19 11.2 16.16
 -5 -1 20 -9.22 15.65
 5 -33 20 0.53 16.37
 -5 -2 21 11.1 14.99
 -5 -3 22 6.55 15.34
 4 -35 23 6.04 15.32
 -2 -25 24 3.03 9.04
 -4 -14 26 3.2 12.79
 6 24 -7 5.15 17.07
 6 17 -6 41.51 17.69
 7 24 -6 7.36 15.73
 7 17 -5 0 17.74
 3 4 -4 7.22 11.66
 6 7 -4 35.73 17.35
 -2 34 -2 20.69 11.57
 3 -3 -2 46.99 12.65
 -2 23 -1 -0.75 11.46
 3 -6 -1 89.54 13.79
 4 -9 0 350.08 23.33
 5 -8 0 64.72 15.28
 6 -6 0 0 16.04
 -3 29 1 14.51 13.17
 -4 32 4 0.11 15.32
 -4 52 4 13.13 16.44
 1 -16 5 645.44 29.8
 -4 18 6 16.12 14.35
 5 -20 6 1.3 15.5
 -4 14 7 35.34 14.07
 -5 34 8 5.83 17.41
 -5 35 8 -0.06 16.87
 5 -23 8 7.71 16.72
 6 -21 8 27.48 15.83
 -5 26 9 13.92 17.73
 -4 -5 15 123.11 15.56
 -3 -13 15 8.75 10.5
 3 -32 16 1.52 12.76
 -5 1 18 3.37 15.68
 4 -33 18 6.92 14.15
 5 -32 18 5.73 15.82
 -3 -17 19 44.74 11.65
 4 -34 20 0.59 14.71
 3 -35 22 1.32 13.13
 -5 -4 23 1.88 15.4
 -3 -20 24 -1.67 10.62
 2 -35 24 3.39 10.78
 -5 -6 27 0 16.27
 -5 -6 28 -5.25 16.74
 3 29 -8 0.82 9.65
 4 27 -8 17.69 11.83
 5 29 -8 14.03 16.27
 5 20 -7 -0.21 12.98
 6 12 -5 28.02 15.57
 -1 32 -4 -0.05 9.04
 7 12 -4 15.51 16.74
 -1 22 -3 494.14 24.2
 4 0 -3 650.22 34.55
 5 1 -3 -0.59 14.14
 7 8 -3 -7.27 16.86
 -2 33 -2 8.88 11.11
 6 0 -2 120.44 18.03
 6 -3 -1 14.91 15.77
 7 1 -1 5.12 16.66
 7 -2 0 16.3 17.62
 -3 28 1 227.85 18.29
 3 -11 1 81.17 15.27
 2 -12 2 1076.59 49.11
 -4 31 4 0.18 14.79
 -4 53 4 1.61 17.9
 -3 11 4 374.42 23.16
 -2 1 4 41.29 9.08
 1 -14 4 2571.25 112.2
 -4 23 5 33.57 14.94
 2 -18 5 1.55 10.57
 -5 33 8 6.38 19.13
 -4 10 8 0.7 13.77
 -3 -1 8 13.73 13.33
 1 -21 8 376.14 19.35
 -5 25 9 11.88 16.95
 -4 7 9 301.23 21.15
 3 -25 9 1.74 11.93
 4 -25 9 2.41 12.89
 5 -24 9 20.83 16.88
 -5 20 10 -2.7 16.47
 -4 2 11 197.76 18.35
 -5 13 12 0.01 16.64
 -4 0 12 220.8 18.77
 -5 8 14 9.56 15.91
 4 -31 15 16.1 14.43
 5 -30 15 3.4 15.31
 -5 4 16 -3.85 17.43
 -2 -20 16 -0.56 8.12
 -4 -9 18 -2.3 15.77
 -4 -10 19 23.07 15.38
 -4 -11 20 2.47 13.12
 -4 -13 23 2.38 12.74
 -4 -14 25 8.49 12.51
 1 -34 25 -3.42 7.78
 -3 -21 28 2.74 11.33
 -3 -21 29 3.88 11.61
 5 30 -8 10.24 15.51
 6 25 -7 1.08 17.19
 5 14 -6 119.33 15.99
 7 25 -6 -4.8 16.44
 4 8 -5 61.71 14.13
 5 9 -5 84.06 15.9
 7 18 -5 3.16 17.11
 5 -2 -2 38.96 14.87
 4 -6 -1 16.18 15.43
 5 -5 -1 170.13 18.4
 2 -7 0 663.11 31.64
 1 -7 1 5074.75 219.97
 4 -11 1 153.19 16.91
 5 -10 1 185.09 18.66
 6 -8 1 -1.06 16.18
 -3 15 3 79.74 14.92
 -2 4 3 12.01 9.75
 -4 30 4 10.61 15.14
 3 -19 5 149.68 15.94
 5 -18 5 4.91 14.73
 6 -16 5 30.54 17.34
 6 -22 9 3.93 16.25
 -5 16 11 4.24 15.16
 1 -25 11 12 7.61
 -5 10 13 37.28 16.17
 4 -30 14 0 15.12
 5 -29 14 5.82 15.77
 -2 -19 15 129.54 10.95
 -5 2 17 0 16.77
 -4 -8 17 4.17 13.03
 -2 -21 17 36.85 8.67
 -1 -26 18 27.02 5.93
 -3 -18 20 8.47 11.43
 5 -33 21 10.76 17.77
 -5 -5 24 3.63 16
 -1 -29 24 1.74 6.1
 -5 -6 26 0.1 15.84
 -3 -21 27 4.7 11.5
 4 28 -8 2.06 11.84
 2 24 -7 67.23 9.53
 3 20 -7 27.83 10.9
 4 19 -7 252.82 18.05
 6 26 -7 3.43 16.42
 4 13 -6 6.91 11.87
 6 18 -6 1.45 17.2
 7 26 -6 7.82 15.93
 2 11 -5 19.4 7.92
 4 4 -4 178.57 18.64
 6 8 -4 8.21 16.75
 7 13 -4 -4.37 18.49
 1 6 -3 19.74 6.65
 6 4 -3 13.75 14.7
 -2 32 -2 11.57 11.13
 2 -1 -2 125.99 11.41
 -3 27 1 9.07 13.23
 7 -4 1 2.78 14.91
 -3 20 2 41.44 16.09
 3 -13 2 23.25 13.68
 6 -10 2 2.45 17.11
 2 -14 3 342.57 18.96
 6 -12 3 46.18 17.08
 -4 29 4 -4.11 13.96
 2 -16 4 117.36 12.93
 3 -17 4 378.65 23.8
 4 -17 4 54.29 13.48
 5 -16 4 3.98 13.77
 6 -14 4 56.41 17.57
 -4 22 5 76.74 15.84
 -3 7 5 901.63 43.53
 -4 17 6 122.14 16.79
 -3 4 6 -0.24 13.79
 4 -22 7 -2.88 13.02
 5 -21 7 -3.71 16.44
 6 -19 7 44.66 17.9
 -5 24 9 16.53 16.92
 -5 19 10 75.26 17.27
 -4 4 10 110.65 15.06
 4 -26 10 103.28 16.28
 5 -25 10 -6.59 17.01
 6 -23 10 -0.41 15.74
 5 -26 11 4.95 15.86
 -3 -9 12 301.61 18.96
 5 -27 12 0.76 15.55
 4 -29 13 23.51 14.59
 5 -28 13 14.23 14.4
 -4 -4 14 0.15 12.99
 -3 -12 14 108.74 12.57
 1 -29 15 49.69 8.22
 -4 -7 16 50.3 14.26
 5 -31 17 9.03 15.58
 3 -33 18 9.36 13
 -5 -1 19 2.73 15.72
 5 -32 19 -4.95 16.1
 -5 -2 20 14.51 17.23
 3 -34 20 0 13.12
 -5 -3 21 5.72 16.78
 -4 -12 21 1.31 13.62
 2 -34 21 5.22 10.83
 4 -34 21 5.77 14.89
 -5 -4 22 6.68 15.53
 3 -35 23 -2.15 13.17
 2 -35 25 4.37 11.06
 -4 -15 28 4.95 12.98
 -2 -26 28 6.96 9.86
 -4 -15 29 -2.61 13.89
 -4 -15 30 -0.5 14.47
 3 30 -8 34.73 10.07
 5 31 -8 4.25 15.24
 5 21 -7 1.97 13.01
 7 27 -6 1.1 16.12
 6 13 -5 1.42 17.08
 7 19 -5 2.61 17.02
 -1 31 -4 27.64 9.9
 7 9 -3 20.31 17.99
 6 1 -2 5.13 15.44
 -2 22 -1 199.82 16.01
 2 -4 -1 311.17 17.73
 7 2 -1 1.53 17.09
 -2 16 0 624.74 30.96
 6 -5 0 70.23 16.86
 7 -1 0 0.58 16.82
 4 -13 2 2.97 12.42
 5 -12 2 169.93 17.35
 3 -15 3 369.14 22.93
 4 -15 3 3.52 14.04
 5 -14 3 14.55 15.34
 -2 -2 5 1085.86 49.27
 -3 1 7 7.03 12.96
 3 -22 7 245.14 17.47
 -5 23 9 18.36 16.98
 2 -24 9 299.46 17.65
 3 -26 10 23.88 11.53
 -5 15 11 9.92 15.38
 -2 -14 11 238.75 15.36
 4 -27 11 5.31 14.81
 6 -24 11 18.64 16.65
 -5 12 12 40.5 15.71
 4 -28 12 9.45 16.29
 6 -25 12 -11.9 16.65
 -5 7 14 -3.83 15.85
 -2 -18 14 2.37 8.48
 -5 3 16 33.88 17.77
 4 -32 17 1.89 15.1
 -5 0 18 2.05 16.54
 2 -33 19 28.77 11.4
 -5 -5 23 0.77 16.84
 -3 -20 23 3.39 11
 -4 -14 24 4.76 12.99
 -3 -21 26 6.63 11.14
 -4 -15 27 1.81 12.72
 -5 -7 28 -5.22 16.93
 5 32 -8 1.94 15.74
 6 27 -7 -1.59 17.15
 0 42 -6 27.76 7.7
 0 43 -6 19.18 7.72
 3 14 -6 219.2 16.92
 5 15 -6 25.29 13.49
 6 19 -6 54.01 17.75
 3 9 -5 604.72 30.41
 5 10 -5 70.36 15.87
 7 14 -4 12.32 18.2
 3 1 -3 71.91 13.26
 5 2 -3 21.78 15.03
 -2 31 -2 27.19 11.51
 6 -2 -1 45.2 15.94
 -3 42 0 14.28 14.86
 -3 43 0 16.83 15.14
 3 -8 0 225.84 17.42
 5 -7 0 33.23 15.12
 -3 26 1 495.54 27.68
 -2 11 1 1016.94 46.65
 -4 28 4 77.03 15.09
 -4 21 5 14.98 15.03
 2 -21 7 145.07 14.04
 -5 29 8 4.94 17.71
 -4 9 8 203.02 18.16
 6 -20 8 1.61 15.56
 -4 6 9 11.49 14.28
 -5 18 10 -1.78 15.6
 3 -27 11 13.46 12.43
 1 -26 12 200.4 12.64
 -5 9 13 5.33 15.01
 3 -30 14 16.18 13.83
 -4 -6 15 4.25 13.97
 -2 -22 18 8.46 8.54
 4 -33 19 0 14.41
 -3 -19 21 5.75 10.98
 -4 -13 22 2.86 13.46
 -2 -25 23 -5.77 9.01
 3 -35 24 0 13.46
 -5 -7 27 0.51 16.3
 -2 -26 27 3.39 9.55
 4 29 -8 58.15 12.1
 4 20 -7 13.77 12.69
 5 22 -7 38.57 14.82
 6 28 -7 6.58 17.1
 0 40 -6 62.77 8.02
 0 41 -6 4.9 7.32
 2 17 -6 6.64 9.06
 7 28 -6 5.7 17.34
 7 20 -5 1.43 17.32
 6 9 -4 28.15 17.17
 4 1 -3 6.24 14.17
 7 10 -3 8.93 16.35
 -3 40 0 46.25 15.14
 -3 41 0 22.88 13.89
 -3 44 0 2.79 15.48
 -3 45 0 10.14 15.93
 -3 46 0 1.67 16.65
 4 -8 0 53.02 15.47
 6 -7 1 98.68 17.96
 -3 19 2 38.34 16.48
 -2 7 2 2158.7 95.35
 -3 14 3 189.31 17.26
 -4 27 4 0.78 14.37
 -3 10 4 34.69 14.29
 -4 16 6 141.88 16.96
 -5 39 7 -3.21 16.32
 -5 40 7 6.36 17.77
 -5 41 7 -2.87 17.8
 -5 42 7 0 17.64
 -5 43 7 -1.61 17.46
 -5 44 7 2.71 17.65
 -5 45 7 -5.11 17.93
 -5 46 7 -1.6 17.71
 -4 12 7 54.52 14.79
 -5 28 8 39.76 18.33
 4 -23 8 25.77 12.76
 5 -22 8 25.3 16.89
 -5 22 9 21.72 16.67
 -5 14 11 8.58 15.47
 -4 1 11 5.67 14.3
 -5 11 12 14.69 15.5
 -4 -1 12 0.86 12.71
 3 -28 12 59.88 13.83
 -4 -3 13 54.84 14.4
 1 -27 13 32.01 7.87
 3 -29 13 -2.21 13.75
 1 -28 14 17.04 7.66
 2 -31 16 -5.1 11.7
 -6 16 17 10.1 16.45
 -5 1 17 0.39 17.11
 5 -32 20 -1.01 16.36
 4 -34 22 0 15.08
 -5 -6 24 -1.21 16.53
 -5 -7 26 2.74 17.39
 -4 -15 26 -2.35 13.04
 3 31 -8 -2.13 9.63
 3 21 -7 103.77 12.14
 4 14 -6 153.13 15
 6 20 -6 4.36 17.01
 4 9 -5 32.9 14.28
 6 14 -5 15.41 17.6
 7 21 -5 -1.7 16.41
 -1 30 -4 70.93 11.11
 3 5 -4 1064.15 49.66
 7 15 -4 -2.21 17.89
 -1 21 -3 220.5 13.6
 -2 30 -2 41.69 11.52
 3 -2 -2 1185.21 54.8
 5 -1 -2 -4.24 14.21
 1 -1 -1 21.19 7.95
 3 -5 -1 54.88 13.04
 5 -4 -1 33.29 14.4
 7 3 -1 14.75 16.91
 -3 37 0 1.95 13.22
 -3 38 0 66.33 14.98
 -3 47 0 8.87 16.3
 -3 48 0 19.37 18.23
 -3 25 1 8.05 12.55
 5 -9 1 28.02 14.55
 7 -3 1 4.2 17.45
 6 -9 2 37.26 17.28
 -4 39 3 7.3 16.71
 -4 40 3 25.57 17.32
 -4 41 3 8.7 17.68
 -4 42 3 17.66 17.91
 -4 43 3 7.9 17.48
 -4 44 3 -2.32 17.18
 -4 45 3 2.67 16.79
 -4 46 3 0.91 16.74
 -4 47 3 6.36 18.32
 -1 -6 4 1027.16 45.51
 6 -15 5 -1.08 18.4
 -5 36 7 18.01 17.63
 -5 37 7 8.09 18.95
 -5 38 7 26 16.77
 -2 -7 7 817.84 37.9
 -5 27 8 13.06 17.51
 -2 -9 8 573.49 27.81
 -3 -4 9 217.74 17.86
 5 -23 9 12.72 16.94
 6 -21 9 21.26 16.85
 -5 17 10 49.49 16.24
 -4 3 10 37.65 14.54
 -3 -6 10 5.26 14.26
 -3 -11 13 -1.58 11.01
 -5 6 14 1.15 17.63
 5 -29 15 3.17 15.72
 -6 18 16 -0.08 16.62
 -6 15 17 -1.5 16.57
 -4 -10 18 33.05 15.12
 5 -31 18 4.22 16.64
 -5 -2 19 6.96 15.81
 -4 -11 19 2.2 14.11
 -5 -3 20 0.88 16.82
 -5 -4 21 -4.89 16.46
 3 -34 21 0.43 13.45
 -5 -5 22 -0.85 16.34
 -3 -21 25 0.09 10.87
 -2 -26 26 1.99 9.17
 -5 -8 29 0 17.23
 4 30 -8 0 11.58
 5 23 -7 -0.19 13.86
 6 29 -7 7.57 15.85
 0 39 -6 -0.99 6.94
 5 16 -6 43.85 13.8
 1 16 -5 147.31 8.28
 2 7 -4 667.64 31.51
 4 5 -4 6.39 15.49
 2 3 -3 945.31 43.3
 6 2 -2 90.6 17.02
 -2 21 -1 19.78 11.77
 -1 10 -1 184.32 12.01
 4 -5 -1 809.26 40.96
 6 -1 -1 0 15.73
 -3 36 0 59.15 13.39
 -3 49 0 -1.41 15.99
 -3 50 0 6.09 15.94
 -1 6 0 113.96 10.88
 1 -4 0 21.41 8.92
 6 -4 0 8.59 15.71
 7 0 0 28.37 17.57
 2 -9 1 266.82 15.9
 4 -10 1 170.39 17.5
 -4 37 3 -4.77 16.87
 -4 38 3 30.33 17.01
 -4 48 3 11.1 16.42
 -4 49 3 -4.41 16.65
 6 -11 3 8.58 17.27
 6 -13 4 0.08 17.71
 -4 20 5 11.58 14.49
 5 -17 5 85.17 16.52
 -5 35 7 3.91 19.04
 6 -18 7 -3.2 17.25
 -5 26 8 36.94 17.86
 -3 -2 8 433.54 25.19
 3 -23 8 127.43 14.34
 -5 21 9 41.38 16.2
 4 -24 9 89.26 15.3
 2 -25 10 1.65 10.18
 6 -22 10 7.09 16.01
 -3 -8 11 10.93 11.33
 -5 8 13 13.94 15.29
 -2 -17 13 -1.64 7.9
 -4 -5 14 81.63 14.8
 -6 20 15 -2.14 17.07
 -6 17 16 2.32 17.7
 -5 2 16 6.14 17.88
 -3 -15 16 0.07 10.2
 -4 -9 17 16.35 13.68
 -3 -16 17 14.1 10.41
 -5 -1 18 1.76 16.34
 -3 -17 18 25.89 11.01
 -4 -12 20 9.73 14.32
 4 -33 20 3.39 14.98
 1 -33 22 13.76 8.01
 2 -34 22 1.64 11.14
 -5 -6 23 2.75 15.28
 4 -34 23 8.56 16
 -5 -7 25 2.05 16.12
 -4 -15 25 -2.29 13.12
 -5 -8 28 1.16 16.51
 2 25 -7 -0.71 8.06
 4 21 -7 196.12 17
 6 30 -7 0.09 16.68
 6 21 -6 31.76 17.58
 5 11 -5 8.6 13.35
 6 15 -5 20.5 16.74
 7 22 -5 0.53 16.93
 6 10 -4 28.11 17.63
 7 16 -4 10.1 16.6
 5 3 -3 30.23 14.12
 7 11 -3 5.97 18.5
 -2 29 -2 5.44 12.01
 7 7 -2 31.58 17.28
 -3 35 0 13.67 13.25
 -2 15 0 199.65 14.75
 3 -10 1 116.49 15.95
 -3 18 2 21.81 14.78
 5 -11 2 31.78 15.26
 -4 35 3 5.36 14.89
 -4 36 3 15.31 16.63
 -4 50 3 5.07 16.29
 5 -13 3 6.44 14.54
 5 -15 4 38.47 15.85
 -3 6 5 1.68 13.59
 4 -18 5 -3.22 13.75
 -3 3 6 212.88 17.2
 -5 33 7 4.11 17.68
 -5 34 7 0 17.48
 -4 11 7 53.58 15.33
 5 -20 7 -0.34 15.86
 -4 8 8 12.23 14.19
 -5 20 9 -2.48 16
 -4 5 9 220.87 18.38
 -5 16 10 9.45 15.61
 5 -24 10 2.82 15.23
 -5 13 11 -0.62 15.32
 6 -23 11 6.15 16.36
 -5 10 12 12.98 17.14
 6 -24 12 21.3 16.6
 -6 23 14 16.26 16.92
 5 -28 14 15.73 15.85
 2 -30 15 23.59 12.17
 4 -30 15 0.92 14.33
 -4 -8 16 4.23 12.24
 -6 14 17 5.22 16.77
 -5 0 17 1.68 15.69
 -6 12 18 1.28 16.24
 4 -32 18 -1.97 14.28
 -2 -23 19 2.65 8.81
 3 -33 19 8.74 13.76
 -4 -13 21 5.58 13.17
 -1 -28 21 2.53 5.63
 5 -32 21 0 16.71
 -5 -8 27 0 17.51
 -4 -16 29 1.48 13.46
 -4 -16 30 -2.98 14.38
 3 32 -8 -2.55 9.48
 4 31 -8 72.99 13.56
 5 24 -7 57.45 14.73
 0 38 -6 93.24 8.72
 1 23 -6 204.64 10.04
 3 15 -6 159.95 14.79
 7 4 -1 3.93 17.33
 -3 34 0 16.2 13.31
 5 -6 0 14.1 15.42
 -3 24 1 285.16 20.56
 6 -6 1 5.84 16.18
 7 -2 1 25.14 18.25
 4 -12 2 226.11 19.06
 -4 34 3 12.7 15.96
 -4 51 3 -3.07 17.78
 -4 52 3 11.86 16.25
 -3 13 3 38.63 14.54
 4 -16 4 146.87 16.59
 -4 19 5 40.5 14.66
 -2 -5 6 7.69 9.29
 -5 32 7 9.48 18.02
 4 -21 7 117.98 15.14
 -5 25 8 5.74 16.92
 6 -19 8 38.61 17.43
 -1 -16 9 368.46 17.43
 0 -21 10 408.57 18.56
 4 -25 10 -0.66 15.11
 2 -26 11 37.24 10.67
 5 -25 11 -1.88 16.87
 5 -26 12 11.23 15.1
 5 -27 13 4.87 14.84
 -5 5 14 1.18 17.57
 -6 19 15 6.13 17.84
 -5 3 15 1.13 16.01
 -3 -14 15 113.58 12.86
 -6 16 16 11.83 17.69
 5 -30 17 1.53 15.65
 -6 10 19 2.36 16.26
 -3 -18 19 4.39 11.12
 5 -31 19 1.8 17.07
 -5 -7 24 1.26 16.24
 -4 -15 24 4.01 13.21
 -3 -21 24 3.09 10.8
 -5 -8 26 -1.56 15.84
 -4 -16 28 -1.86 13.37
 -3 -22 29 0.14 11.46
 4 32 -8 -0.79 12.52
 4 15 -6 81.05 13.4
 5 17 -6 18.05 14.09
 6 22 -6 0.25 17.36
 3 10 -5 31.39 11.83
 4 10 -5 148.78 16.12
 7 23 -5 1.76 16.64
 -1 29 -4 2.93 10.29
 7 17 -4 0.71 16.4
 7 12 -3 6.97 17.59
 -2 28 -2 109.74 14.23
 5 0 -2 23.65 14.76
 6 3 -2 7.62 15.61
 5 -3 -1 44.06 15.43
 -3 33 0 24.21 13.16
 6 -3 0 38.83 16.22
 7 1 0 2.84 17.46
 3 -12 2 29.08 12.74
 6 -8 2 5.92 15.92
 -4 33 3 16.8 15.73
 -2 3 3 959.95 44.12
 4 -14 3 456.55 26.3
 -3 9 4 531.71 28.87
 -2 0 4 631.36 30.4
 3 -18 5 72.99 15.87
 -3 0 7 239.68 18.34
 1 -19 7 365.92 18.73
 -5 24 8 69.13 17.88
 5 -21 8 4.25 15.07
 -5 19 9 53.65 16.43
 1 -22 9 12.62 8.68
 3 -24 9 1.94 11.82
 -5 12 11 14.68 15.35
 -4 0 11 312.34 21.26
 4 -26 11 83.54 16.51
 -3 -10 12 -0.36 10.73
 -5 7 13 8.32 15.17
 4 -28 13 -8.1 15.03
 -6 22 14 -1 17.53
 2 -29 14 39.96 11.56
 4 -29 14 14.49 14.25
 -4 -7 15 143.09 15.61
 3 -31 16 54.76 14.08
 2 -32 18 5.98 11.06
 -5 -3 19 5.52 15.31
 -6 8 20 -4.23 18.02
 -5 -4 20 6.49 15.27
 -5 -5 21 -4.67 15.52
 -4 -14 22 -0.29 12.77
 3 -34 22 -5.75 13.59
 -2 -26 25 2.94 9.24
 -4 -16 27 0.54 13.16
 -3 -22 28 -3.37 11.2
 3 33 -8 8.47 9.29
 3 22 -7 74.64 10.98
 4 22 -7 11.6 12.94
 0 37 -6 0.04 6.85
 0 24 -5 157.65 9.36
 2 12 -5 1527.57 67.84
 5 12 -5 85.37 15.84
 6 16 -5 4.93 17.55
 7 24 -5 7.65 17.1
 6 11 -4 10.99 15.95
 3 2 -3 453.47 25.25
 4 2 -3 500.75 28.89
 6 7 -3 6.49 14.7
 7 8 -2 -2.7 17.6
 -2 20 -1 52.37 11.77
 6 0 -1 77.67 17.45
 -3 32 0 5.43 13.24
 4 -7 0 428.5 26.15
 -3 23 1 0.29 14.81
 -2 10 1 222.84 15.49
 5 -8 1 30.73 15.57
 -4 32 3 2.88 15.03
 3 -14 3 76.21 14.24
 6 -10 3 14.62 17.24
 3 -16 4 118.47 16.09
 6 -12 4 80.73 18.82
 -4 18 5 20.65 13.83
 6 -14 5 51.98 17.48
 -4 14 6 152.58 16.73
 -4 7 8 460.43 26.6
 2 -22 8 288.26 18.02
 6 -20 9 1.05 17.3
 -5 15 10 20.55 15.52
 -4 2 10 303.67 21.01
 -1 -19 11 187.56 10.62
 -5 9 12 30.21 16.66
 2 -27 12 28.09 10.77
 4 -27 12 7.28 15.48
 -6 25 13 0.58 17.61
 -4 -4 13 4.97 13.57
 2 -28 13 7.19 10.31
 -6 21 14 17.01 17.73
 -3 -13 14 2.05 10.45
 -6 18 15 4.7 17.65
 -6 15 16 -1.5 17.38
 -5 1 16 0.71 16.54
 -6 13 17 4.15 17.28
 4 -31 17 -6.77 15
 -6 11 18 1.13 16.34
 -5 -2 18 6.59 15.69
 0 -29 18 14.04 4.13
 -6 9 19 6.57 18.25
 -3 -19 20 47.52 11.73
 1 -32 20 -0.75 8.17
 2 -33 20 11.4 11.01
 4 -33 21 16.66 15.39
 -5 -6 22 0.45 16.34
 -5 -8 25 -9.1 15.92
 -4 -16 26 2.93 12.76
 -3 -22 27 -0.05 10.95
 -5 -9 29 1.63 17.13
 4 33 -8 64.46 13.8
 5 25 -7 7.9 14
 6 23 -6 8.83 17.44
 3 6 -4 16.44 12.65
 7 18 -4 0.58 16.1
 5 4 -3 4.22 13.77
 2 0 -2 78.18 10.62
 4 -1 -2 73.63 15.6
 4 -4 -1 -5.58 16.55
 7 5 -1 39.69 18.7
 2 -6 0 159.57 13.18
 3 -7 0 314.9 20.26
 7 -1 1 -5.43 17.93
 -3 17 2 115.12 16.09
 1 -9 2 1363.57 60.33
 2 -11 2 9.23 10.23
 -4 31 3 18.3 15.45
 -4 23 4 0.91 14.61
 5 -16 5 12.84 14.59
 -4 10 7 17.29 14.28
 3 -21 7 100.77 13.94
 6 -17 7 49.46 18.67
 -5 23 8 5.47 16.95
 0 -18 8 9.83 3.98
 4 -22 8 23.46 14.98
 -5 18 9 -0.68 15.38
 5 -22 9 16.05 17.23
 -2 -13 10 -0.18 9.81
 6 -21 10 1.27 16.87
 -2 -16 12 548.2 26.7
 -6 24 13 8.95 17.55
 -6 17 15 0.71 17.19
 3 -30 15 2.23 13.34
 -5 -1 17 -5.15 16.95
 -4 -11 18 -0.78 13.58
 -4 -12 19 41.48 15.26
 4 -32 19 10.03 14.91
 -6 7 20 9.38 16.75
 5 -31 20 1.46 16.84
 -2 -25 22 -0.34 8.91
 -5 -7 23 5.08 16.56
 2 -34 23 -0.53 11.5
 -5 -9 28 -0.23 16.52
 2 18 -6 41.11 9.2
 5 18 -6 13.27 14.82
 6 17 -5 44.7 18.9
 7 25 -5 2 16.91
 5 8 -4 5.79 15.28
 -1 20 -3 59.48 9.08
 7 13 -3 -3.78 17.25
 -2 27 -2 23.85 13.67
 7 9 -2 18.1 17.89
 -3 31 0 52.69 13.99
 7 2 0 17.6 17.62
 6 -5 1 89.12 17.84
 -2 6 2 0.66 9.79
 5 -10 2 140.88 17.25
 -4 30 3 11.62 14.01
 5 -14 4 3.32 13.29
 -3 5 5 1013.04 48.1
 2 -17 5 480.73 24.97
 -5 41 6 -1.95 16.59
 -5 42 6 8.34 16.68
 -5 43 6 2.88 16.24
 -5 44 6 -2.91 15.97
 -5 45 6 2.68 16.75
 -5 28 7 40.06 17.1
 -5 22 8 28.71 16.39
 -4 4 9 56.11 14.04
 -3 -5 9 4.68 12.66
 -5 14 10 5.5 15.4
 3 -25 10 -0.85 11.69
 -5 11 11 16.75 16.82
 6 -22 11 11.45 16.15
 6 -23 12 0.57 16.95
 -5 6 13 8.33 17.08
 -6 20 14 1.38 17.2
 -4 -6 14 -1.54 13
 -5 2 15 24.63 17.08
 5 -28 15 -0.36 16.34
 -6 14 16 21.81 17.84
 -4 -10 17 25.9 14.47
 -6 10 18 4.48 18.67
 3 -32 18 -3.99 13.57
 5 -30 18 -1.65 16.36
 -4 -13 20 2.44 13.48
 3 -33 20 -4.62 13.57
 4 -33 22 9.33 15.67
 3 -34 23 2.75 13.89
 -3 -22 26 0.12 10.84
 -5 -9 27 -2.29 16.19
 3 34 -8 24.48 9.56
 4 34 -8 -2.65 12.93
 4 23 -7 48.54 13.82
 5 26 -7 78.11 15.97
 0 36 -6 93.08 8.56
 3 16 -6 71.93 13.78
 4 16 -6 133.8 15.16
 6 24 -6 6.51 17.33
 5 13 -5 7.86 14.6
 7 26 -5 10.8 16.49
 -1 28 -4 416.02 22.33
 6 12 -4 48.1 17.02
 7 19 -4 3.47 17.56
 6 8 -3 11.69 15.64
 3 -1 -2 8.94 12.09
 5 1 -2 4.64 15.28
 6 4 -2 29.86 15.99
 2 -3 -1 554.35 27.25
 3 -4 -1 364.1 21.78
 6 1 -1 6.09 15.76
 -3 30 0 29.7 13.66
 -2 14 0 1361.65 61.57
 5 -5 0 16.15 15.15
 6 -2 0 12.73 16.7
 4 -9 1 176.33 18.19
 -1 -1 2 85.66 9.93
 6 -7 2 73.68 17.08
 -3 12 3 295.88 21.11
 2 -13 3 17.89 9.81
 5 -12 3 36.2 14.49
 2 -15 4 261.15 17.07
 -2 -3 5 15.56 9.29
 -5 38 6 10.38 17.56
 -5 39 6 -0.27 18.23
 -5 40 6 5.9 17.06
 -5 46 6 -2.29 16.54
 -5 47 6 4.63 17.57
 -5 48 6 -0.14 17.15
 -4 13 6 5.75 14.43
 -3 2 6 107.64 15.95
 6 -15 6 0 17.82
 5 -19 7 -1.04 16.3
 -3 -3 8 41.41 13.99
 6 -18 8 -3.31 17.97
 5 -23 10 31.89 16.28
 3 -26 11 63.32 12.82
 -5 8 12 4.36 16.6
 -6 23 13 7.88 17.62
 -6 19 14 14.12 17.89
 3 -29 14 0 12.55
 5 -27 14 0 15.99
 -6 16 15 2.08 17.51
 -5 0 16 12.52 17.54
 -4 -9 16 16.17 13.76
 4 -30 16 6.97 14.42
 -6 8 19 5.66 16.94
 -5 -4 19 -6.84 16.73
 -5 -5 20 2.27 15.29
 -2 -24 20 40.79 9.53
 -6 5 21 1.48 16.79
 -5 -6 21 0.7 15.84
 -3 -21 23 4.47 10.73
 -4 -16 25 4.8 12.97
 -5 -9 26 -5.48 16.55
 4 35 -8 18.26 12.89
 2 26 -7 370.24 18.98
 3 23 -7 26.64 9.99
 5 19 -6 21.35 13.37
 4 11 -5 3.33 13.97
 7 14 -3 12.33 18.97
 5 -2 -1 46.09 15.69
 -1 2 1 293.93 15.98
 0 -3 1 378.84 16.43
 7 0 1 41.95 18.13
 4 -11 2 31.83 13.73
 -4 29 3 9.22 14.67
 6 -9 3 19.59 17.4
 -4 22 4 142.14 17.25
 -3 8 4 78.07 15.15
 4 -17 5 109.86 15.96
 6 -13 5 3.81 19.33
 -5 36 6 9.42 17.56
 -5 37 6 3.97 17.47
 -5 27 7 3.45 17.51
 -5 21 8 13.87 16.18
 -5 17 9 40.51 15.95
 4 -23 9 9.1 13.71
 -4 1 10 0.89 13.28
 -4 -1 11 6.06 14.45
 5 -24 11 3.53 15.15
 -6 27 12 -5.64 18.05
 3 -27 12 3.94 12.66
 5 -25 12 1.92 15.13
 -6 22 13 -0.01 18.06
 -3 -12 13 120.7 13.14
 3 -28 13 60.34 14.56
 5 -26 13 25.51 15.36
 -6 13 16 -1.31 17.48
 2 -31 17 6.56 11.91
 5 -29 17 -0.7 15.78
 -6 9 18 0 16.6
 -5 -3 18 19.97 16.27
 -6 6 20 3.85 17.73
 -4 -14 21 8.9 13.07
 -3 -20 21 1.6 11.48
 5 -31 21 5.74 17.35
 -5 -7 22 4.46 16.15
 -1 -29 23 3.66 5.58
 -2 -26 24 0.89 8.7
 -4 -17 28 0.61 13.19
 -4 -17 29 4.81 13.92
 -4 -17 30 -3.6 14.49
 3 35 -8 3.64 9.36
 5 27 -7 -5.43 15.19
 6 25 -6 -5.87 19.13
 3 11 -5 204.96 16.4
 6 18 -5 -2.4 16.69
 7 27 -5 8.01 18.52
 5 9 -4 159.17 16.74
 6 13 -4 -0.74 16.56
 7 20 -4 -3.88 17.59
 -2 42 -3 13.93 12.45
 -2 43 -3 16.11 13.04
 -2 44 -3 -1.26 13.25
 -2 45 -3 10.62 13.53
 4 3 -3 46.89 16.46
 5 5 -3 210.37 19.1
 -2 26 -2 412.65 24.21
 7 10 -2 0 17.81
 -2 19 -1 0.78 11.59
 -3 29 0 65.43 14.04
 7 3 0 6.24 17.69
 3 -9 1 233.56 18.99
 5 -7 1 15.16 14.29
 -3 16 2 264.97 19.6
 -4 28 3 52.42 14.82
 4 -13 3 4.67 13.32
 4 -15 4 36.68 14.96
 6 -11 4 0.01 16.56
 -5 35 6 -5.47 19.82
 1 -17 6 186.27 11.88
 -5 26 7 70.62 17.88
 -4 9 7 163.29 16.85
 4 -20 7 0.91 14.1
 -4 6 8 32.29 14.16
 3 -22 8 20.81 12.16
 5 -20 8 7.27 17.01
 2 -23 9 20.5 10.49
 6 -19 9 28.32 18.13
 -5 13 10 5.71 15.81
 -5 10 11 1.25 14.96
 -3 -9 11 281.26 18.68
 -6 26 12 17.25 18.3
 -5 5 13 14.37 15.25
 -4 -5 13 77.81 16.05
 -6 18 14 -8.07 18
 -6 15 15 2.22 17.62
 -4 -8 15 -5.9 13.33
 4 -29 15 18 15.14
 1 -30 17 6.24 9.15
 4 -31 18 1.76 14.69
 -6 7 19 5.05 16.8
 -1 -27 19 3.13 5.35
 5 -30 19 1.41 16.28
 4 -32 20 5.08 15.87
 1 -33 23 5.1 8.66
 4 -33 23 0.45 15.89
 -4 -16 24 11.38 13.27
 2 -34 24 1.6 11.7
 3 -34 24 -5.13 14.07
 -5 -9 25 8.75 16.55
 -3 -22 25 2.4 10.69
 -5 -10 28 5.52 17.46
 -5 -10 29 4.51 18.07
 4 24 -7 16.77 12.47
 5 28 -7 39.64 15.89
 4 17 -6 132.76 15.48
 6 26 -6 -10.31 17.51
 5 14 -5 73.1 15.02
 7 28 -5 8.55 16.36
 -2 40 -3 41.68 12.92
 -2 41 -3 7.16 12.15
 -2 46 -3 7.75 14.7
 -2 47 -3 9.22 14.85
 2 4 -3 20.13 9.46
 6 9 -3 2.83 15.92
 7 15 -3 3.14 18.75
 6 5 -2 6.05 15.71
 4 -6 0 9.93 15.93
 6 -4 1 5.03 16.57
 -4 43 2 10.56 19.21
 -4 44 2 4.78 19.11
 -4 21 4 0.26 14.54
 -4 16 5 196.61 18.47
 -5 33 6 8.26 18.14
 -5 34 6 14.82 17.79
 -4 12 6 144.02 17.52
 -3 -1 7 1.08 13.39
 2 -20 7 13.99 12.91
 -5 20 8 9.28 14.38
 -5 16 9 35.71 16.14
 -4 3 9 80.3 15.6
 4 -24 10 95.28 16.5
 6 -20 10 -0.81 17.25
 -6 25 12 -0.26 18.03
 -5 7 12 51.13 15.88
 -6 21 13 19.16 18.03
 4 -28 14 -1.58 14.91
 -5 1 15 0.36 17.45
 -3 -16 16 33.67 10.84
 -5 -2 17 2.12 18.13
 -3 -17 17 30.19 10.94
 -3 -18 18 -4.21 11
 -6 4 21 3.52 17.84
 2 -33 21 3.36 11.17
 3 -33 21 5.69 13.86
 -4 -15 22 4.57 13.07
 -5 -8 23 1.32 15.57
 4 -33 24 0.63 16.07
 -5 -10 27 -3.04 15.68
 -4 -17 27 5.36 13.22
 3 36 -8 66.96 10.52
 0 35 -6 23.46 7.03
 5 20 -6 -0.75 13.51
 6 19 -5 40.08 18.63
 7 29 -5 0.37 16.82
 -1 27 -4 11 9.95
 7 21 -4 -0.87 17.2
 -2 39 -3 -1.4 11.34
 3 3 -3 353.27 21.25
 4 0 -2 406.45 26.16
 5 2 -2 33.23 14.81
 7 11 -2 5.12 19.11
 4 -3 -1 426.72 25.65
 6 2 -1 55.22 17.98
 -3 28 0 205.05 17.35
 5 -4 0 19.15 15.72
 6 -1 0 4.41 16.23
 -2 9 1 854.2 39.88
 7 1 1 5.52 17.64
 -4 39 2 -4.9 17.54
 -4 40 2 18.68 17.36
 -4 41 2 19.66 18.11
 -4 42 2 9.54 19.22
 -4 45 2 15.5 18.86
 -4 46 2 4.55 16.41
 -4 47 2 6.96 16.34
 -4 48 2 -4.8 17.42
 5 -9 2 95.48 16.57
 -4 27 3 -3.01 16.02
 -3 11 3 144.02 15.76
 1 -11 3 2.12 7.06
 3 -17 5 86.7 16.22
 5 -15 5 29.71 15.97
 -5 32 6 2.63 17.5
 6 -14 6 25.2 17.59
 -5 25 7 -2.15 16.37
 5 -21 9 21.85 17.34
 1 -23 10 28.4 8.23
 4 -25 11 4.73 16.17
 6 -21 11 6.99 16.72
 -6 24 12 10.9 17.48
 4 -26 12 18.96 15.64
 6 -22 12 6.28 15.79
 -6 20 13 -0.41 17.82
 4 -27 13 7.03 14.96
 -6 17 14 10.02 17.66
 -6 14 15 16.89 17.21
 -3 -15 15 4.36 10.98
 -2 -20 15 2.45 8.52
 -6 12 16 5.8 17.43
 -5 -1 16 9.94 18.16
 -2 -21 16 97.01 9.88
 5 -28 16 9.96 15.71
 -6 8 18 0 18.79
 2 -32 19 1.94 11.54
 -6 5 20 16.7 18.79
 -4 -17 26 2.62 12.83
 3 37 -8 -0.94 9.47
 3 24 -7 101.06 11.92
 5 29 -7 -3.45 16.96
 3 17 -6 281.46 19.32
 6 27 -6 2.01 17.18
 4 12 -5 226.92 17.79
 7 30 -5 4.58 16.83
 6 14 -4 55.73 18.77
 -2 37 -3 3.46 11.72
 -2 38 -3 49.66 12.4
 7 16 -3 3.4 18.73
 -2 25 -2 4.31 13.19
 1 3 -2 428.8 21.02
 5 -1 -1 6.87 15.21
 7 4 0 -2.5 17.69
 2 -8 1 35.81 10.47
 -4 37 2 1.81 16.23
 -4 38 2 31.73 17.34
 -4 49 2 -1.86 16.11
 -4 50 2 7.25 17.55
 -3 15 2 36.54 14.63
 3 -11 2 47.67 14.12
 6 -6 2 1.13 16.25
 -2 2 3 153.57 12.61
 5 -11 3 28.6 15.27
 -4 20 4 29.08 14.39
 5 -13 4 0.6 14.38
 -3 4 5 2.93 13.68
 -5 31 6 4.21 18.07
 -5 24 7 67.05 17.73
 -4 8 7 -2.82 14.29
 -2 -8 7 264.38 15.59
 5 -18 7 6.29 14.9
 -5 19 8 30.4 16.3
 6 -17 8 39.64 18.73
 -5 15 9 12.61 15.53
 -5 12 10 -1.1 14.73
 -6 29 11 2.69 15.82
 -5 9 11 55.42 16.99
 -2 -15 11 80.41 10.92
 -3 -11 12 33.65 11.14
 -4 -7 14 96.67 14.98
 5 -27 15 3.17 15.52
 2 -30 16 20.97 12.45
 -4 -11 17 7.89 14.43
 -2 -22 17 2.71 8.2
 -4 -12 18 52.45 14.92
 5 -29 18 9.59 16.62
 -6 6 19 6.89 18.97
 -5 -5 19 12.54 16
 -4 -13 19 -2.72 12.58
 -3 -19 19 54.3 11.82
 3 -32 19 0.53 13.77
 -5 -6 20 -2.87 16.58
 5 -30 20 3.89 16.44
 -5 -7 21 -0.49 15.05
 4 -32 21 -4.15 15.64
 -3 -21 22 1.38 11.31
 2 -34 25 -0.21 11.82
 -5 -10 26 5.51 15.36
 -1 -30 27 0.38 6.13
 -2 -27 28 -1.05 9.32
 4 25 -7 4.51 12.11
 5 21 -6 2.88 14.45
 6 28 -6 1.14 18.08
 2 13 -5 32.37 9.16
 6 20 -5 -3.01 18
 5 10 -4 11.92 15.46
 7 22 -4 11.08 17.5
 6 10 -3 40.27 16.67
 -1 9 -1 5864.37 254.12
 -3 27 0 9.57 13.21
 -2 13 0 0.5 11.33
 3 -6 0 117.94 14.72
 4 -8 1 58.04 15.8
 -4 36 2 20.52 16.79
 -4 51 2 2.1 16.33
 -4 26 3 118.46 16.9
 -1 -4 3 703.94 32.11
 3 -13 3 28.51 14.48
 6 -8 3 3.18 16.92
 -3 7 4 967.23 46.15
 3 -15 4 148.52 17.24
 6 -10 4 41.47 17.59
 -4 15 5 35.57 14.89
 1 -15 5 5.88 7.54
 6 -12 5 60.43 18.52
 -5 30 6 14.5 17.27
 -3 1 6 8.8 12.46
 -4 5 8 622.82 33.42
 -2 -10 8 308.88 17.34
 4 -21 8 52.36 13.82
 3 -23 9 53.65 13.49
 -4 0 10 348.71 22.64
 2 -24 10 232.06 16.14
 5 -22 10 7.21 16.08
 -6 28 11 5.17 17.56
 -4 -2 11 210.1 18.22
 -6 23 12 1.68 17.88
 -6 19 13 28.59 18.65
 -5 4 13 35.72 17.04
 -6 16 14 1.91 17.69
 -2 -19 14 90.68 10
 -6 11 16 3.52 18.92
 3 -30 16 1.15 13.72
 -6 9 17 2.11 18.71
 -5 -4 18 4.75 17.97
 4 -31 19 15.4 15.22
 -4 -14 20 13.57 13.88
 -6 3 21 1.06 18.14
 -6 2 22 0.73 18.31
 -5 -8 22 4.61 16.07
 -4 -16 23 1.89 13.48
 -3 -22 24 6.33 10.84
 -3 -23 29 -4.41 10.94
 -5 -11 30 -2.12 18.37
 5 30 -7 9.62 15.97
 2 19 -6 169.86 12.82
 4 18 -6 12.85 12.01
 5 15 -5 33.86 14.84
 7 23 -4 2.23 17.57
 -2 36 -3 89.26 13.53
 -1 19 -3 183.88 12.32
 4 4 -3 182.45 18.33
 7 17 -3 4.52 18.33
 3 0 -2 1273.79 58.52
 7 12 -2 0 17.5
 -3 40 -1 32.18 14.87
 -3 41 -1 24.38 13.98
 -3 42 -1 3.25 14.5
 -3 43 -1 25.92 15.79
 -3 44 -1 -0.01 15.89
 -3 45 -1 13.13 16.26
 -3 46 -1 3.76 17.21
 -3 47 -1 15.35 17.04
 3 -3 -1 4.56 12.69
 6 3 -1 20.2 15.93
 7 5 0 19.84 17.77
 5 -6 1 8.85 15.31
 6 -3 1 34.37 16.86
 -4 35 2 30.54 16.59
 -2 5 2 2314.8 102.11
 -2 -1 4 49.25 9.56
 1 -13 4 77.83 8.4
 -4 11 6 27.72 14.56
 -2 -6 6 62.9 9.56
 -5 23 7 2.33 16.43
 3 -20 7 92.14 13.45
 -5 18 8 12.81 15.5
 -3 -6 9 33.76 13.5
 6 -18 9 -1.3 17.43
 -5 11 10 22.33 15.39
 -6 27 11 -9.99 18.01
 5 -23 11 17.09 16.5
 -6 22 12 13.1 17.75
 -5 6 12 9.04 15.01
 5 -24 12 4.14 16.06
 5 -25 13 -0.87 16.45
 -3 -14 14 88.55 12.04
 5 -26 14 34.33 16.56
 -6 13 15 0.32 17.54
 -5 0 15 58.67 17.97
 -4 -10 16 20.38 13
 -5 -3 17 6.59 16.91
 -6 7 18 1.85 17.11
 -6 4 20 -3.87 18.07
 3 -33 22 -0.27 14.12
 -5 -9 23 2.65 15.33
 -5 -10 25 -4.67 15.34
 -4 -17 25 0.47 13.05
 -2 -27 27 -1.41 9.19
 -5 -11 28 -3.64 16.51
 -3 -23 28 5.21 11.49
 -5 -11 29 -6.56 16.7
 2 27 -7 82.54 8.8
 6 29 -6 18.84 17.35
 3 12 -5 7.65 13.48
 6 21 -5 36.95 18.34
 6 15 -4 11.87 16.23
 -2 35 -3 37.64 12.27
 -3 39 -1 -2.53 14.66
 -3 48 -1 1.12 16.58
 -3 26 0 303.75 20.56
 4 -5 0 541.35 30.64
 6 0 0 24.21 16.64
 1 -6 1 135.32 11.39
 7 2 1 21.78 18.02
 -4 34 2 10.77 15.98
 4 -10 2 144.28 16.69
 -4 19 4 1.13 15.05
 -5 42 5 0.18 16.49
 -5 43 5 7.71 16.81
 -5 44 5 -3.04 17.68
 -5 45 5 8.98 16.43
 4 -16 5 32.64 13.93
 5 -16 6 34.27 15.98
 -3 -4 8 147.12 15.61
 1 -20 8 7.88 8.7
 5 -19 8 8.36 16.58
 -5 14 9 26.82 16.19
 -4 2 9 144.58 17.47
 4 -22 9 57.13 15.5
 3 -24 10 15.88 13.12
 6 -19 10 13.9 17.68
 -6 26 11 21.56 18.53
 -5 8 11 -4.18 16.29
 -6 18 13 0.56 18.27
 -4 -6 13 0.93 13.35
 -6 15 14 1.92 18.08
 -4 -9 15 72.18 13.68
 2 -29 15 3.84 12.3
 1 -29 16 56.14 9.76
 4 -29 16 1.77 14.85
 -2 -23 18 9.74 8.87
 -6 5 19 9.52 17.52
 -3 -20 20 1.62 11.26
 -4 -15 21 3.57 13.42
 -2 -25 21 1.95 8.96
 5 -30 21 -1.8 16.96
 4 -32 22 -2.29 15.29
 -2 -26 23 -1.08 8.65
 -5 -11 27 0.64 16.91
 -3 -23 27 -3.55 11.05
 -4 -18 29 -0.31 13.62
 3 25 -7 11.23 10.49
 4 26 -7 9.25 12.3
 5 31 -7 -0.73 15.83
 0 34 -6 21.18 6.62
 5 22 -6 42.59 14.45
 6 30 -6 6.94 17.47
 -1 43 -5 1.07 10.69
 -1 44 -5 -1.22 10.76
 4 13 -5 15.24 13.14
 -1 26 -4 770.15 36.21
 5 11 -4 39.59 15.06
 7 24 -4 4.09 17.44
 -2 34 -3 27.93 11.74
 1 7 -3 431.08 20.39
 6 11 -3 6.01 16.08
 7 18 -3 -1.14 17.93
 -2 24 -2 454.54 24.98
 2 1 -2 141.4 11.78
 4 1 -2 95.74 18.44
 5 3 -2 37.09 15.29
 7 13 -2 2.1 18.89
 -3 37 -1 8.87 13.1
 -3 38 -1 18.51 14.17
 5 0 -1 128.02 17.32
 7 9 -1 31.87 20.03
 -1 5 0 6872.83 297.55
 2 -5 0 687.75 32.8
 5 -3 0 -5.69 15.31
 -3 19 1 48.91 14.81
 -4 33 2 58.8 16
 2 -10 2 951.47 43.87
 5 -8 2 14.71 15.62
 6 -5 2 72.92 18.08
 -3 10 3 517.21 28.59
 4 -12 3 304.49 20.76
 4 -14 4 321.94 21.36
 -5 39 5 0 18.24
 -5 40 5 16.1 18.31
 -5 41 5 3.25 16.71
 -5 46 5 -5.17 16.36
 -5 47 5 3.03 17.69
 -5 48 5 -2.64 17.74
 -5 49 5 5.65 18.14
 -4 14 5 251.99 20.52
 5 -14 5 39.7 15.01
 6 -13 6 -0.32 18.76
 -5 22 7 42.41 16.86
 2 -25 11 1.6 10.92
 6 -20 11 10.08 16.86
 -6 21 12 10.46 18.14
 -6 12 15 16.33 19.24
 3 -29 15 23.19 14.6
 -5 -2 16 6.01 17.35
 -6 8 17 -2.53 16.56
 -6 6 18 5.53 16.47
 3 -31 18 6.18 13.7
 -5 -6 19 2.83 16.8
 1 -31 19 -1.47 8.96
 5 -29 19 0.9 17.22
 -5 -7 20 10.15 16.21
 -6 2 21 -0.41 17.87
 1 -32 21 -3.19 8.65
 -6 1 22 6.41 18.31
 0 -31 22 3.44 4.53
 2 -33 22 0.41 11.57
 -5 -10 24 0.22 15.59
 1 -33 24 1.12 8.73
 -4 -18 28 -6.17 13.27
 5 32 -7 -1.17 16.44
 3 18 -6 14.67 13.02
 6 31 -6 18.05 17.24
 -1 41 -5 3.62 10.03
 -1 42 -5 16.22 10.52
 5 16 -5 26.15 14.78
 6 22 -5 4.9 17.62
 6 16 -4 27.99 18.67
 7 25 -4 -6.36 17.61
 -3 36 -1 32.27 14.66
 7 6 0 1.82 18.25
 3 -8 1 213.74 17.88
 6 -2 1 6.96 15.94
 -4 32 2 3.89 14.94
 -3 14 2 800.48 39.8
 5 -10 3 26.13 15.42
 6 -7 3 37.16 18.39
 5 -12 4 5.06 15.89
 6 -9 4 -0.12 18.08
 -5 37 5 2.94 19.32
 -5 38 5 12.74 17.18
 6 -11 5 1.61 19.93
 -5 27 6 7.02 14.45
 -4 10 6 133.24 16.61
 -1 -11 6 308.67 14.99
 -4 7 7 243.81 19.71
 -3 -2 7 267.2 19.11
 4 -19 7 156.87 17.91
 -5 17 8 17.33 15.79
 -4 4 8 28.22 14.02
 2 -21 8 56.83 12.41
 6 -16 8 -1.95 16.07
 5 -20 9 -1.36 17.72
 -5 10 10 2.59 15.27
 4 -23 10 2.07 15.21
 -6 25 11 1.24 17.93
 -3 -10 11 44.28 12.23
 1 -24 11 190.41 12.38
 3 -25 11 1.62 12.36
 -5 5 12 35.98 17.1
 6 -21 12 1.72 17.37
 -6 17 13 23.05 18.82
 -5 3 13 14.58 15.3
 -3 -13 13 3.28 10.58
 -2 -18 13 10.35 8.23
 -6 14 14 4.46 17.79
 -5 1 14 -2.16 16.11
 2 -28 14 24.95 11.24
 4 -28 15 6.78 14.94
 5 -27 16 -1.84 15.91
 -5 -5 18 19.93 16.5
 4 -30 18 3.26 16.14
 -6 3 20 -2.64 17.75
 3 -32 20 0.7 14
 4 -31 20 3.83 15.34
 -5 -8 21 1.65 16.14
 3 -33 23 2.35 14.36
 4 -32 23 -1.32 16.2
 -4 -17 24 0.29 12.87
 -5 -11 26 8.1 15.46
 -3 -23 26 2.82 11.13
 -2 -27 26 1.48 8.82
 -4 -18 27 -0.85 13.23
 4 27 -7 4.9 12.12
 5 33 -7 -3.78 15.63
 4 19 -6 185.52 16.55
 5 23 -6 1.18 14.84
 -1 40 -5 72.86 11.27
 -2 33 -3 78.59 12.76
 3 4 -3 143.44 14.47
 7 19 -3 14.3 17.95
 7 14 -2 1.6 19.4
 -3 35 -1 47.47 14.25
 2 -2 -1 329.77 18.56
 6 4 -1 30.34 16.57
 7 10 -1 4.31 17.61
 -3 25 0 10.66 13.59
 6 1 0 1.53 16.52
 7 3 1 -1.79 17.02
 -4 31 2 45.58 15.7
 -5 35 5 10.46 17.88
 -5 36 5 11.52 17.33
 -3 3 5 427.45 24.33
 2 -16 5 18.23 11.36
 -5 21 7 6.69 15.35
 -5 13 9 0 15.42
 -6 30 10 4.08 17.8
 -6 24 11 8.98 18.8
 -5 7 11 102.96 16.94
 -4 -3 11 0.27 13.18
 4 -24 11 62.17 16.25
 -6 20 12 -8.58 18.39
 2 -26 12 7.64 10.48
 3 -26 12 72.52 13.86
 2 -27 13 23.43 10.71
 3 -27 13 2.43 13.51
 -4 -8 14 5.68 12.86
 4 -27 14 6.12 15.05
 -6 11 15 3.1 16.84
 -5 -1 15 2.2 16.84
 -6 7 17 -1.42 16.83
 -5 -4 17 -0.75 16.73
 -6 4 19 -0.1 18.26
 -5 -9 22 0.15 15.57
 -3 -22 23 8.13 10.89
 6 32 -6 1.49 16.44
 -1 39 -5 2.32 9.8
 0 23 -5 173.42 9.81
 6 23 -5 11.92 17.62
 4 9 -4 1.97 15.04
 7 26 -4 14.08 16.82
 4 5 -3 61.08 16.45
 6 12 -3 83.61 19.3
 -2 23 -2 20.65 12.42
 -1 13 -2 48.49 8.02
 -3 34 -1 6.93 12.95
 -2 8 1 1.92 10.61
 4 -7 1 257.57 20.79
 5 -5 1 15.79 15.9
 -4 30 2 0.05 14.01
 2 -12 3 1133.41 51.71
 -3 6 4 19.61 13.49
 -5 34 5 0.92 18.27
 -2 -4 5 889.42 41.18
 -1 -9 5 992.74 43.92
 -5 26 6 46.29 17.55
 4 -17 6 109.73 16.16
 6 -14 7 9.52 18.64
 -5 16 8 63.17 16.48
 3 -21 8 173.34 16
 6 -17 9 11.66 16.37
 -6 29 10 4.32 17.87
 -4 -1 10 8.38 13.55
 5 -21 10 62.55 17.81
 -6 23 11 1.67 18.18
 -6 19 12 16.61 18.26
 -4 -5 12 28.33 14.33
 4 -25 12 6.68 16.27
 -6 16 13 -2.92 18.13
 4 -26 13 3.21 16.15
 -6 13 14 -1.8 17.77
 1 -28 15 4.84 8.24
 5 -26 15 15.31 16.4
 -4 -12 17 60.48 14.75
 -6 5 18 2.71 17.91
 -4 -13 18 -1.15 14.32
 5 -28 18 1.55 17.85
 -4 -14 19 37.1 14.19
 2 -32 20 -0.63 11.65
 5 -29 20 5.97 16.92
 -5 -10 23 0 14
 4 -32 24 2.59 16.74
 -5 -11 25 -3.82 15.05
 -4 -18 26 -0.27 13.05
 -1 -30 26 -1.32 5.61
 -5 -12 28 13.69 18.32
 -5 -12 29 0 16.73
 -5 -12 30 -1.76 18.52
 3 26 -7 118.34 12.4
 -1 38 -5 83.31 11.1
 3 13 -5 19.96 12.72
 4 14 -5 250.9 18.2
 5 17 -5 58.26 15.07
 5 12 -4 14.88 14.82
 6 17 -4 17.31 17.33
 7 27 -4 -1.63 17.64
 -2 32 -3 1.08 10.86
 2 5 -3 1386.04 62.02
 7 20 -3 1.84 17.59
 5 4 -2 53.64 15.05
 7 15 -2 8.08 17.43
 1 0 -1 58.5 9.02
 -3 24 0 203.17 18.32
 -2 12 0 601.38 29.55
 3 -5 0 588.6 30.43
 5 -2 0 116.42 16.08
 7 7 0 18.63 19.83
 -3 18 1 33.42 16.13
 7 4 1 14.03 17.98
 3 -10 2 0.78 14.01
 6 -4 2 2.62 16.49
 -4 17 4 6.78 13.86
 2 -14 4 391.47 21.73
 -5 33 5 8.22 19.3
 -4 13 5 24.29 14.98
 3 -16 5 142.44 17.17
 -5 25 6 -8.21 16.78
 -3 0 6 289.75 19.41
 5 -15 6 13.9 14.85
 6 -12 6 29.65 18.22
 -5 20 7 9.41 15.54
 -1 -13 7 20.95 5.65
 4 -20 8 -1.09 13.97
 -5 12 9 19.01 15.26
 -4 1 9 2.79 15.35
 -6 28 10 5.54 18.03
 -5 9 10 74.53 15.9
 6 -18 10 1.44 16.84
 5 -22 11 4.73 15.59
 1 -25 12 1.06 8.16
 5 -25 14 -3.31 15.43
 -5 -3 16 31.39 16.85
 -4 -11 16 11.69 13.3
 -3 -18 17 1.76 10.48
 3 -30 17 2.6 13.96
 -2 -24 19 25.34 9.38
 -6 2 20 4 17.81
 -4 -15 20 12.51 12.33
 -6 1 21 -7.44 17.68
 -6 0 22 6.22 17.91
 -6 -1 23 -3.89 17.72
 -4 -17 23 10.38 13.06
 3 -33 24 0.12 14.68
 -3 -23 25 1.08 10.84
 2 28 -7 204.82 12.58
 4 28 -7 0.31 12.35
 0 33 -6 68.67 7.06
 4 20 -6 21.77 13.92
 5 24 -6 63.14 16.01
 6 24 -5 11.32 17.72
 -1 25 -4 7.69 10.27
 3 1 -2 5.96 12.4
 4 2 -2 275.12 21.92
 -3 33 -1 84.53 15.5
 5 1 -1 3.95 15.58
 6 5 -1 52.99 16.95
 7 11 -1 6.71 19.54
 1 -3 0 468.67 22.66
 4 -4 0 21.34 16.75
 6 -1 1 6.16 17.07
 -4 29 2 28.5 15.7
 -3 13 2 16.68 15.81
 4 -9 2 3.46 15.55
 5 -7 2 120.73 17.81
 -4 22 3 70.84 15.47
 -3 9 3 275.28 20.09
 3 -12 3 21.29 13.96
 6 -6 3 -1.16 17.29
 3 -14 4 395.16 24.16
 6 -8 4 8.8 17.32
 -5 32 5 2.55 19.64
 4 -15 5 30.71 14.99
 6 -10 5 31.57 18.37
 -4 9 6 140.05 17.68
 -4 6 7 -0.77 14.55
 5 -18 8 10.19 16.94
 6 -15 8 9.25 15.21
 -6 27 10 -2.41 18.29
 -2 -14 10 104.06 11.27
 -6 22 11 0.71 18.13
 6 -19 11 11.21 17.07
 -6 18 12 1.6 17.95
 -5 4 12 24.05 15.09
 -3 -12 12 6.93 11.83
 5 -23 12 16.35 17.8
 -6 15 13 4.86 19.39
 -4 -7 13 68.82 15.35
 5 -24 13 21.94 17.2
 -5 0 14 91.34 17.68
 -6 10 15 5.65 17.89
 -3 -17 16 3.19 9.96
 -6 6 17 3.71 18.44
 -3 -19 18 56.43 11.92
 -6 3 19 8.64 17.75
 -5 -7 19 11.7 16.88
 -5 -8 20 8.98 16.14
 0 -30 20 1.22 4.86
 3 -32 21 2.75 14.1
 4 -31 21 4.69 15.43
 5 -29 21 -1.27 17.43
 2 -33 23 0.15 11.95
 -4 -18 25 4.48 12.87
 -5 -12 27 2.43 15.28
 2 20 -6 1.69 9.29
 3 19 -6 221.52 17.05
 -1 37 -5 -2.08 10.14
 2 14 -5 1727 76.43
 6 18 -4 2.03 18.57
 7 28 -4 5.61 17.73
 -2 31 -3 167.58 14.65
 -1 18 -3 146.22 10.92
 6 13 -3 3.03 18.07
 7 21 -3 16.53 17.45
 0 7 -2 2075.07 89.72
 6 9 -2 1 15.99
 -3 32 -1 4.53 14.14
 3 -2 -1 1364.91 62.66
 6 2 0 20.07 16.36
 -2 1 3 59.93 10.27
 4 -11 3 10.72 15.07
 5 -9 3 149.41 18.68
 4 -13 4 11.65 13.49
 5 -11 4 17.68 14.5
 -5 31 5 25.23 19.68
 5 -13 5 -0.66 14.4
 -5 24 6 65.95 17.69
 -5 19 7 3.19 15.52
 -5 15 8 6.37 15.63
 -4 3 8 311.41 22.82
 2 -22 9 153.28 13.58
 3 -22 9 1.16 13.27
 -6 26 10 19.97 18.67
 -5 6 11 1.12 15.01
 -2 -17 12 85.39 9.87
 6 -20 12 -3.32 17.24
 1 -26 13 65.37 9.13
 -6 12 14 -1.54 18.5
 1 -27 14 22.28 8.28
 -5 -2 15 25.34 17.6
 -4 -10 15 3.19 14.19
 -3 -16 15 33.05 10.81
 -1 -24 15 20.61 5.07
 -6 4 18 8.69 17.88
 -5 -6 18 -3.32 15.94
 3 -31 19 0.88 13.87
 4 -30 19 2.41 14.84
 5 -28 19 1.19 16.83
 -5 -9 21 4.75 15.81
 -4 -16 21 -2.24 12.7
 -5 -11 24 5.23 14.95
 -2 -27 25 2.97 8.64
 1 -33 25 -0.33 9.19
 3 -33 25 -3.19 14.53
 -5 -12 26 -5.71 15.24
 0 -32 26 -0.24 1.73
 4 29 -7 31.96 12.94
 5 25 -6 -0.91 14.11
 1 17 -5 363.01 16.98
 5 18 -5 10.91 14.97
 6 25 -5 2.4 17.78
 4 10 -4 197.13 19.02
 5 13 -4 2.93 15.22
 7 29 -4 7.41 17.08
 7 16 -2 -2.92 17.13
 7 12 -1 5.33 17.77
 -3 23 0 53.48 15.17
 -4 42 1 1.07 16.9
 -4 43 1 21.17 17.11
 -4 44 1 7.23 17.21
 -4 45 1 13.57 16.69
 -4 46 1 0.32 17.17
 -4 47 1 9.21 17.41
 2 -7 1 446.69 22.93
 7 5 1 0.01 18.44
 -4 28 2 15.97 14.88
 -2 4 2 4.19 10.05
 6 -3 2 54.42 17.95
 -4 21 3 41.73 15.11
 -4 16 4 193.12 18.61
 -5 30 5 3.69 17.7
 -4 12 5 217.69 18.91
 2 -19 7 125.77 14.13
 3 -19 7 199.8 16.8
 -3 -5 8 21.21 13.14
 -5 11 9 12.59 15.49
 -3 -7 9 17.18 14.16
 4 -21 9 16.67 14.98
 5 -19 9 35.31 17.58
 6 -16 9 4.77 16.8
 -6 25 10 2.18 18.07
 -1 -18 10 26.65 6.27
 -6 21 11 5.4 18.76
 -6 17 12 11.3 18.49
 -6 14 13 0.84 18.67
 -1 -23 14 35.26 5.41
 -6 9 15 2.34 17.4
 -6 7 16 7.41 17.2
 3 -29 16 22.2 14.53
 4 -28 16 18.18 15.5
 -5 -5 17 33.43 16.87
 2 -30 17 1.05 12.42
 -3 -20 19 -1.1 10.95
 -6 1 20 1.79 17.98
 -6 0 21 -4.96 17.6
 -6 -1 22 -5.64 17.49
 -5 -10 22 6.51 16.86
 4 -31 22 9.31 15.89
 -4 -19 28 3.01 13.28
 -4 -19 29 4.68 13.81
 3 27 -7 15 10.89
 4 21 -6 99.53 14.68
 -1 36 -5 181.31 13.56
 4 15 -5 26.17 12.92
 6 19 -4 20.25 19.26
 7 30 -4 2.8 17.2
 3 5 -3 709.21 34.91
 4 6 -3 12.74 15.1
 7 22 -3 2.37 17.9
 -2 22 -2 201.29 16.36
 5 5 -2 114.64 17.01
 -3 31 -1 77.9 14.75
 6 6 -1 3.54 16.39
 -4 39 1 1.14 17.34
 -4 40 1 6.74 17.29
 -4 41 1 12.27 18.86
 -4 48 1 6.01 17.25
 -4 49 1 1.01 16.6
 -4 50 1 4.91 16.87
 -3 17 1 39.07 14.75
 5 -4 1 30.95 15.38
 -4 27 2 13.62 14.64
 -5 29 5 24.84 17.41
 -5 23 6 8.57 16
 -5 18 7 9.96 15.59
 -3 -3 7 81.63 15.02
 6 -13 7 7.47 17.88
 -5 14 8 82.1 17.15
 -6 31 9 1.81 17.76
 -5 8 10 4.53 15.4
 -4 -2 10 268.53 20.41
 -6 20 11 -2.68 18.88
 -5 3 12 18.66 15.42
 -6 11 14 2.17 17.57
 -3 -15 14 60.97 12.24
 5 -26 16 1.64 16.03
 -6 5 17 0 18.63
 -6 2 19 4.33 17.56
 -3 -22 22 6.43 10.89
 -6 -2 23 5.27 18.06
 -4 -18 24 4.48 13.14
 -5 -12 25 3.29 15.3
 -5 -13 29 -5.72 17.03
 -5 -13 30 -0.53 17.17
 5 26 -6 54.6 15.91
 5 19 -5 53.47 15.23
 6 26 -5 4.29 19.62
 7 31 -4 4.34 17.28
 -2 30 -3 90.01 12.8
 5 9 -3 181.06 18.11
 6 14 -3 53.45 17.83
 7 23 -3 1.36 16.49
 6 10 -2 42.69 16.8
 7 17 -2 15.33 17.19
 5 2 -1 52.81 17.68
 5 -1 0 1.49 15.67
 6 3 0 35.51 17.34
 -4 38 1 1.97 16.7
 3 -7 1 660.23 34.08
 4 -6 1 25.06 16.7
 6 0 1 -0.52 16.67
 6 -5 3 53.95 17.7
 -5 41 4 9.6 17.17
 -5 42 4 -0.49 17.55
 -5 43 4 11.24 18.13
 -5 44 4 3.42 17.9
 -5 45 4 11.78 17.84
 -5 46 4 4.51 16.98
 -5 47 4 3.65 17.94
 -5 48 4 0 17.67
 -3 5 4 1185.45 55.38
 -2 -2 4 358.37 19.63
 -3 2 5 15.32 13.98
 -5 22 6 32.04 15.69
 -4 8 6 22.6 15.23
 6 -11 6 -4.99 19.83
 -4 5 7 243.53 20.28
 -6 30 9 8.89 17.89
 -4 0 9 150.17 17.31
 1 -21 9 240.49 14.85
 -6 24 10 6.32 18.2
 3 -23 10 68.13 14.11
 4 -22 10 67.45 16.2
 5 -20 10 -1 16.62
 6 -17 10 6.24 17.56
 -5 5 11 81.93 15.91
 -6 16 12 8.98 18.61
 -4 -6 12 -0.48 14.87
 -6 13 13 0 17.13
 -5 -1 14 -5.97 16.41
 -4 -9 14 80.72 14.46
 4 -27 15 6.16 15.07
 5 -25 15 -3.02 16.76
 -5 -4 16 10.25 18.95
 -6 3 18 1.37 16.71
 4 -29 18 -5.46 16.4
 5 -27 18 0.7 16.53
 5 -28 20 2.37 17.04
 -2 -26 22 3.02 8.58
 3 -32 22 4.55 14.58
 -3 -23 24 1.79 10.74
 2 -33 24 -1.15 12.45
 1 -33 26 -2.21 9.74
 -4 -19 27 -2.49 12.95
 -5 -13 28 3.29 16.52
 -3 -24 28 -1.76 11.14
 4 30 -7 2.96 12.51
 -1 35 -5 20.17 9.87
 3 14 -5 8.21 13.91
 6 27 -5 2.8 18.55
 6 20 -4 -2.26 16.95
 2 2 -2 -0.97 9.16
 -3 30 -1 14.06 14.26
 7 13 -1 -1.78 18.08
 -3 22 0 154.15 17.83
 -2 11 0 724.73 34.61
 -4 36 1 5.28 15.88
 -4 37 1 4.14 16.94
 7 6 1 -0.11 18.75
 -4 26 2 62.24 16.97
 -3 12 2 809.08 40.12
 1 -8 2 821.88 37.36
 5 -6 2 3.87 15.12
 -5 39 4 -2.13 18.92
 -5 40 4 1.02 17.09
 -5 49 4 -1.79 18.3
 -5 50 4 -6.26 17.38
 -4 15 4 11.04 14.59
 6 -7 4 3.7 17.77
 6 -9 5 1.13 17.97
 4 -16 6 0.36 14.81
 5 -14 6 83.62 17.52
 -5 17 7 -8.41 15.96
 -2 -9 7 954.12 43.58
 -6 29 9 -2.03 18.19
 -5 10 9 18.12 15.05
 -6 23 10 -1.34 18.78
 -6 19 11 0 18.66
 0 -22 11 0 4.8
 4 -23 11 -3.86 14.78
 5 -21 11 51.28 17.03
 6 -18 11 4.83 17.52
 4 -26 14 3 15.82
 5 -24 14 28.88 17.08
 3 -28 15 11.95 14.57
 -6 6 16 1.23 16.78
 -4 -13 17 5.12 13.64
 0 -28 17 1.23 4.79
 -4 -14 18 35.05 14.62
 -5 -8 19 -0.11 15.98
 2 -31 19 34.41 12.46
 -5 -9 20 2.96 15.27
 -3 -21 20 10.47 11.45
 4 -30 20 -7.75 15.42
 2 -32 21 2.16 12.03
 1 -32 22 -1.69 8.73
 4 -31 23 1.64 15.88
 -5 -13 27 -8.47 16.05
 2 29 -7 78.84 8.87
 3 28 -7 65.2 11.51
 3 20 -6 5.78 13.17
 5 27 -6 3.15 15.78
 -1 24 -4 471.23 23.8
 5 14 -4 17.37 14.56
 -2 29 -3 230.95 17.26
 6 15 -3 4.72 18.5
 7 24 -3 2.39 17.02
 4 3 -2 344.05 23.58
 7 18 -2 0.24 17.03
 4 -3 0 386.58 25.85
 -4 35 1 44.28 16.2
 -2 7 1 833.16 39.06
 4 -8 2 66.23 16.36
 6 -2 2 13.62 17.29
 -3 8 3 214.23 17.78
 5 -8 3 -1.97 16.8
 -5 37 4 0.87 19.3
 -5 38 4 6.19 17.36
 -5 51 4 0 17.12
 -1 -7 4 194.76 11.13
 5 -10 4 -2.72 14.67
 -4 11 5 6.42 14.79
 5 -12 5 48.71 16.6
 -5 21 6 16.38 15.46
 -3 -1 6 11.59 13.12
 -2 -7 6 11.4 8.84
 3 -17 6 53.74 13.87
 -5 13 8 -3.61 16.87
 -4 2 8 54.45 16.46
 -2 -11 8 197.77 13.52
 4 -19 8 87.82 15.29
 5 -17 8 4.52 17.15
 -6 28 9 4.07 18.1
 -5 7 10 91 16.96
 2 -23 10 72.91 12.08
 -3 -11 11 91.32 12.98
 3 -24 11 37.01 13.69
 -6 15 12 13.04 17.22
 4 -24 12 33.87 15.83
 5 -22 12 5.1 17.41
 6 -19 12 6.85 16.77
 -3 -14 13 53.24 11.82
 4 -25 13 0.4 15.79
 5 -23 13 3.45 16.7
 -6 10 14 -2.87 18.18
 3 -27 14 2.37 12.88
 -5 -3 15 5.21 17.54
 -4 -12 16 26.83 13.83
 -1 -25 16 2.46 4.76
 2 -29 16 -0.39 12.68
 -6 4 17 1.86 18.06
 -5 -7 18 37.66 17.45
 -4 -15 19 0 13.18
 -6 0 20 -0.45 17.65
 3 -31 20 -0.75 13.97
 -6 -1 21 0 19.18
 -5 -10 21 15.24 16.51
 -6 -2 22 -2.3 18.09
 -6 -3 23 -3.94 18.78
 -5 -12 24 1.62 14.81
 4 -31 24 -0.38 16.55
 2 -33 25 0 12.56
 -4 -19 26 -1.08 12.74
 -3 -24 27 4.02 11.16
 4 31 -7 58.29 13.85
 0 32 -6 4.59 6.27
 1 24 -6 31.48 4.96
 4 22 -6 55.15 13.77
 4 16 -5 186.38 16.67
 5 20 -5 -0.6 13.6
 6 28 -5 1.88 17.35
 4 11 -4 2.24 14.6
 5 10 -3 3.77 16.14
 -2 21 -2 3.02 13.22
 3 2 -2 1123.49 52.64
 5 6 -2 16.79 15.37
 6 11 -2 -3.5 16.61
 -3 29 -1 52.75 15.15
 -1 8 -1 220.33 14.03
 6 7 -1 42.29 17.32
 7 14 -1 8.1 19.62
 2 -4 0 342.54 18.97
 3 -4 0 590.09 30.45
 7 10 0 23.12 17.91
 -4 34 1 -0.5 15.71
 -3 16 1 226.04 19.41
 -1 1 1 -0.2 8.16
 5 -3 1 8.22 15.34
 -4 25 2 -0.41 15.62
 2 -9 2 -1.65 10.6
 3 -9 2 522.64 28.91
 -4 19 3 30.07 14.17
 -5 36 4 3.2 19.15
 4 -14 5 160.07 17.93
 2 -17 6 306.52 18.76
 6 -12 7 7.43 19.61
 3 -20 8 21.26 13.18
 -6 27 9 -0.39 18.76
 6 -15 9 -7.73 18.49
 -6 22 10 6.92 18.76
 -6 18 11 2.98 17.99
 -5 2 12 25.3 15.18
 3 -25 12 0 12.73
 -6 12 13 0.89 18.18
 -4 -8 13 20.83 14.51
 3 -26 13 85.01 14.86
 -5 -6 17 -1.06 17.56
 4 -28 17 9.95 16.02
 5 -26 17 0.98 18.24
 -6 1 19 7.78 16.35
 -4 -16 20 3.09 13.38
 5 -28 21 -0.68 17.11
 -5 -11 22 -7.95 15.05
 -4 -18 23 7.07 12.87
 3 -32 23 3.52 14.51
 -5 -13 26 -4.32 15.08
 5 28 -6 30.97 15.73
 -1 34 -5 54.87 10.39
 6 29 -5 9.99 17.83
 6 21 -4 15.31 18.83
 4 7 -3 30.3 15.43
 7 25 -3 0.23 16.37
 7 19 -2 17.89 17.4
 2 -1 -1 89.26 11.15
 3 -1 -1 -2.55 13.16
 5 3 -1 42.32 16.13
 -3 21 0 158.46 18.22
 5 0 0 214.52 19.93
 6 4 0 -3.59 16.61
 -4 33 1 101.78 16.8
 6 1 1 2.96 15.86
 7 7 1 6.25 18.13
 4 -10 3 414.13 25.16
 6 -4 3 14.1 17.33
 -5 34 4 3.2 17.56
 -5 35 4 13.34 18
 4 -12 4 193.84 17.53
 3 -15 5 80.69 15.46
 -4 7 6 174.52 18.23
 6 -10 6 25.81 18.87
 -5 16 7 37.67 16.35
 -6 26 9 15.44 18.21
 5 -18 9 0.47 16.68
 -5 4 11 1.87 16.66
 -2 -16 11 321.37 18.33
 2 -24 11 49.14 11.3
 -1 -22 13 8.06 4.96
 -6 9 14 12.98 17.65
 -4 -11 15 11.29 13.08
 -6 5 16 2.28 17.36
 -5 -5 16 40.17 17.36
 -6 2 18 10.38 17.72
 5 -27 19 0.5 17.56
 1 -31 20 18.93 9.68
 4 -30 21 -3.31 15.41
 -2 -27 24 2.29 8.3
 -4 -19 25 6.02 13.12
 -3 -24 26 -0.85 11.06
 4 32 -7 -1.37 12.54
 2 21 -6 14.7 9.27
 2 15 -5 16.98 8.91
 5 15 -4 34.58 15.65
 -2 28 -3 308.48 19.83
 2 6 -3 34.94 9.75
 6 16 -3 38.67 19.12
 7 26 -3 5.9 16.93
 -3 28 -1 113.94 16.2
 -2 15 -1 61.84 11.37
 7 15 -1 9.5 17.75
 7 11 0 -1.99 17.37
 -4 24 2 45.49 16.21
 -3 11 2 7.85 13.99
 -1 -2 2 52.68 9.36
 3 -11 3 104.33 15.57
 -5 33 4 37.52 18.53
 -4 14 4 373.99 24.37
 3 -13 4 0 15.19
 6 -6 4 2.14 18.43
 -5 25 5 -0.05 16.49
 6 -8 5 8.33 18.48
 -5 20 6 2.29 15.49
 -4 4 7 0 15.81
 -6 33 8 3.11 16.81
 -5 12 8 95.62 17.16
 2 -20 8 2.35 12.4
 -5 9 9 62.79 16.69
 -4 -1 9 0 13.59
 4 -20 9 2.89 13.5
 -6 21 10 2.5 18.26
 -4 -3 10 43.66 14.86
 6 -16 10 20.27 17.67
 -6 17 11 6.55 18.5
 -6 14 12 13.48 18.63
 -6 11 13 4.01 17.21
 -5 -2 14 61.22 16.6
 -2 -21 15 92.78 9.88
 2 -28 15 40.53 12.44
 -2 -22 16 -2.78 7.93
 5 -25 16 -1.63 16.07
 -6 3 17 8.42 16.82
 4 -29 19 2.83 15.69
 -6 -1 20 -0.99 17.74
 -6 -2 21 -5.93 16.97
 -4 -17 21 16.33 13.15
 -6 -3 22 3.05 19.06
 -3 -23 23 1.43 10.66
 -5 -13 25 1.39 15.09
 -5 -14 29 0.28 16.57
 3 29 -7 11.51 10.85
 4 23 -6 74.93 14.75
 5 29 -6 -2.72 17.61
 5 21 -5 34.9 14.17
 6 30 -5 -8.99 18.64
 3 10 -4 34.16 13.1
 6 22 -4 17.28 19.28
 -1 17 -3 96.29 9.38
 3 6 -3 39.09 13.82
 7 27 -3 4.29 16.78
 -3 42 -2 1.58 15.48
 -3 43 -2 46.78 16.39
 -3 44 -2 -5.09 16.09
 -3 45 -2 41.36 16.58
 -3 46 -2 1.12 16.91
 -3 47 -2 20.81 16.89
 -1 12 -2 548.65 25.92
 5 7 -2 138.22 17.19
 6 12 -2 72.14 17.87
 7 20 -2 -9.12 17.16
 -4 32 1 0.31 15.21
 4 -5 1 324.35 23.49
 5 -5 2 143.82 17.42
 6 -1 2 4.93 17.13
 -4 18 3 25.42 15.16
 2 -11 3 112.83 11.81
 -5 32 4 -2.07 17.38
 -3 4 4 5.73 13.65
 -4 10 5 168.99 18.58
 -2 -5 5 289.71 16.73
 2 -15 5 202.4 15.04
 1 -16 6 497.26 23.93
 5 -13 6 4.49 14.74
 -5 15 7 -1.06 15.71
 -3 -6 8 19.36 13.88
 -6 25 9 -6.32 19.13
 -3 -8 9 45.26 14.13
 -2 -13 9 10.06 9.74
 3 -21 9 190.24 16.73
 -6 20 10 0 17.82
 -5 6 10 -2.58 14.87
 5 -19 10 56.24 18.66
 6 -17 11 4.89 16.96
 -3 -13 12 52.21 11.74
 2 -25 12 8.49 10.86
 -4 -10 14 15.97 12.78
 2 -27 14 9.85 11.06
 -5 -4 15 12.7 17.53
 5 -24 15 11.57 16.66
 4 -27 16 0.52 15.04
 3 -29 17 15.98 14.32
 -6 0 19 1.22 16.92
 -5 -9 19 1.86 15.44
 2 -32 22 -0.74 12.2
 -6 -4 23 4.17 17.64
 3 -32 24 -0.14 15.07
 -5 -14 28 -1.79 15.73
 -4 -20 28 2.55 13.39
 -4 -20 29 -0.26 13.41
 4 33 -7 46.29 14.01
 3 21 -6 193.12 15.55
 -1 33 -5 24.75 9.4
 3 15 -5 179.29 16.04
 4 17 -5 61.18 13.78
 6 31 -5 27.54 18.82
 4 12 -4 315.06 21.41
 5 11 -3 62.49 15.06
 6 17 -3 0 18.58
 -3 40 -2 -0.43 14.47
 -3 41 -2 8.62 15.88
 4 4 -2 79.87 17.44
 7 21 -2 25.43 17.19
 -3 27 -1 16.92 13.51
 6 5 0 67.9 17.67
 -4 31 1 107.44 17.04
 -3 15 1 1.9 14.73
 6 2 1 -2.84 16.71
 7 8 1 8.96 18.75
 -3 7 3 483.22 26.89
 5 -7 3 274.51 22.23
 -5 31 4 52.51 18.83
 2 -13 4 0.45 10.47
 -5 24 5 37.31 18.11
 -3 1 5 37.81 13.8
 5 -11 5 25.38 14.73
 -5 19 6 13.41 15.96
 -3 -4 7 209.94 18.16
 6 -11 7 8.78 18.04
 -4 1 8 22.45 15.39
 5 -16 8 42.51 16.8
 -6 24 9 21.64 18.46
 4 -21 10 1.15 14.35
 -6 16 11 5.8 19.36
 5 -20 11 -5.78 16.49
 -6 13 12 -6.38 18.06
 -4 -7 12 43.84 13.93
 6 -18 12 0.57 16.15
 2 -26 13 9.68 11.25
 -6 8 14 -2.08 17.95
 -2 -20 14 25.17 8.32
 5 -23 14 -1.87 16.63
 -6 4 16 5.5 17.1
 -3 -18 16 1.41 10.02
 -3 -19 17 53.95 11.37
 -2 -23 17 7.45 8.01
 -6 1 18 -2.74 17.93
 -5 -8 18 -1.6 17.19
 -5 -10 20 10.84 14.94
 5 -27 20 -2.16 17.64
 3 -31 21 4.37 14.46
 -1 -29 22 1.11 4.37
 4 -30 22 2.52 15.93
 -1 -30 25 -5 3.2
 3 -32 25 7.54 15.35
 -5 -14 27 -0.12 15.73
 2 30 -7 82.92 8.95
 4 34 -7 -4.34 13.79
 5 30 -6 14.01 16.09
 5 22 -5 21.09 15.65
 6 32 -5 -0.02 16.84
 -2 43 -4 32.33 13.15
 -2 44 -4 -4.88 13.45
 -2 45 -4 33.87 14.36
 5 16 -4 27.39 15.06
 6 23 -4 9.06 18.76
 -2 27 -3 38.8 14.21
 7 28 -3 0.91 17.26
 -3 39 -2 7.27 15.18
 -2 20 -2 56.96 12.28
 4 1 -1 52.06 16.38
 5 4 -1 34.25 14.94
 7 16 -1 0 17.44
 -1 4 0 27.44 10.39
 4 -2 0 91.67 17.33
 7 12 0 16.25 18.25
 -4 30 1 0.05 14.31
 3 -6 1 0.55 13.32
 5 -2 1 138.5 18.23
 -2 3 2 621.44 30.32
 4 -7 2 63.51 16.72
 -2 0 3 87.17 10.87
 1 -10 3 3296.94 143.51
 6 -3 3 25.67 17.9
 -4 13 4 9.16 15.09
 5 -9 4 129.47 17.03
 4 -15 6 48.84 14.76
 -6 29 8 9.41 18.09
 -5 11 8 9.17 16.18
 -5 8 9 -4.85 16.76
 6 -14 9 3.83 17.01
 -6 19 10 -1.51 18.59
 -3 -10 10 100.62 14.51
 1 -22 10 158.45 12
 -5 3 11 46.65 16.71
 4 -22 11 57.43 16.42
 -5 1 12 -5.21 14.53
 5 -21 12 33.6 17.14
 -6 10 13 0 19.91
 -5 -1 13 4.9 16.32
 5 -22 13 18.03 16.23
 -3 -17 15 1.22 10.13
 4 -26 15 14.02 15.48
 -5 -7 17 37.53 17.69
 1 -29 17 26.83 10.36
 -3 -20 18 3.71 11.06
 3 -30 19 13.1 14
 -5 -11 21 -3.74 14.71
 -5 -13 24 0 14.28
 -4 -19 24 -1.15 12.51
 -3 -24 25 1.28 10.72
 -4 -20 27 0.54 12.78
 3 30 -7 28.26 10.82
 4 24 -6 117.57 14.89
 5 31 -6 -0.23 16.48
 -2 41 -4 12.66 12.87
 -2 42 -4 1.39 12.49
 -1 23 -4 5.8 9.31
 -3 38 -2 -2.52 13.28
 1 4 -2 664.5 30.7
 6 13 -2 -5.32 18.86
 7 22 -2 5.15 18.14
 -3 26 -1 89.28 14.3
 -2 10 0 1064.93 48.91
 5 1 0 4.12 15.99
 -4 17 3 36.55 15.16
 -5 30 4 -0.03 17.72
 6 -5 4 2.46 17.61
 -5 23 5 21.25 16.69
 6 -7 5 5.99 19.63
 -5 18 6 20.96 16.03
 -4 6 6 12.28 15.97
 6 -9 6 23.13 18.52
 -5 14 7 106.63 17.88
 4 -18 8 13.34 14.44
 -6 23 9 -1.92 19.06
 -5 5 10 95.08 16.58
 3 -22 10 14.22 12.8
 6 -15 10 7.9 16.4
 -6 15 11 0 18.32
 4 -23 12 10.14 17.05
 -4 -9 13 53.09 14.01
 4 -24 13 3.18 16.08
 -5 -3 14 0.3 16.09
 4 -25 14 -0.69 15.74
 -5 -6 16 -0.2 16.93
 3 -28 16 0 14.04
 -6 2 17 10.12 18.37
 -4 -14 17 53.18 14.52
 5 -25 17 -0.93 16.34
 -4 -15 18 -4.29 15.32
 -4 -16 19 13.59 13.82
 -6 -2 20 -3.06 17.46
 -1 -28 20 9.03 4.32
 2 -31 20 19.36 12.22
 4 -29 20 15.84 15.61
 -6 -3 21 0.09 17.25
 -6 -4 22 -6.16 17.38
 -5 -12 22 9.49 14.88
 1 -32 23 1.67 9.29
 4 -30 23 0 15.93
 -5 -14 26 0.47 15.8
 4 35 -7 16.59 14.21
 -1 32 -5 0.89 9.25
 6 33 -5 17.67 16.79
 -2 40 -4 9.68 11.9
 6 24 -4 26.38 19.18
 5 12 -3 0.26 15.69
 6 18 -3 4.1 18.68
 -3 37 -2 5.09 13.17
 3 3 -2 45.96 13.5
 7 17 -1 17.18 17.43
 6 6 0 -0.56 16.72
 7 13 0 -2.6 18.47
 -4 29 1 45.83 16.47
 2 -6 1 21.72 10.99
 5 -4 2 24.13 16.17
 6 0 2 35.33 17.73
 -5 42 3 -0.28 16.97
 -5 43 3 2.2 17.97
 -5 44 3 0 17.56
 -5 45 3 9.13 17.28
 -5 46 3 -3.01 17.37
 -5 47 3 6.56 17.92
 -5 48 3 -5.05 17.74
 4 -9 3 14.28 14.86
 -5 29 4 28.53 18.79
 4 -11 4 50.32 14.07
 -4 9 5 32.5 15.96
 1 -14 5 508.46 24.29
 4 -13 5 3.09 13.84
 -3 -2 6 125.32 15.89
 -4 3 7 144.5 17.47
 5 -14 7 130.1 18.6
 -6 28 8 3.06 17.92
 6 -12 8 0 18.99
 5 -17 9 49.1 18.94
 -6 18 10 2.86 19.45
 -6 12 12 8.68 18.36
 -2 -19 13 2.17 8.24
 -6 7 14 20.99 19.98
 -3 -16 14 50.74 11.47
 -6 5 15 -2 18.99
 -4 -13 16 2.52 13.04
 -6 -1 19 -0.87 17.6
 -3 -21 19 34.79 11.73
 5 -26 19 5.82 16.89
 -6 -5 23 4.61 17.36
 -4 -20 26 -0.79 12.76
 -2 -28 27 1.94 8.44
 0 31 -6 50.76 6.86
 5 32 -6 -3.4 16.58
 4 18 -5 31.5 12.95
 5 23 -5 15.11 14.46
 -2 39 -4 3.09 11.59
 5 17 -4 121.59 16.92
 -3 36 -2 1.29 13.19
 7 23 -2 4.66 18.68
 -2 14 -1 2040.11 90.66
 -4 44 0 6.78 18.03
 -4 45 0 22.62 18.37
 -4 46 0 5.36 18.36
 3 -3 0 321.3 20.56
 -3 14 1 595.89 32.29
 -2 6 1 108.4 11.98
 6 3 1 26.01 17.24
 -3 10 2 736.65 37.09
 3 -8 2 -1.38 13.77
 -5 40 3 -0.28 17.7
 -5 41 3 -2.6 18.16
 -5 49 3 1.3 18.16
 -5 50 3 -6.01 17.82
 -5 51 3 -1.82 18.78
 -5 28 4 0.89 17.21
 -2 -3 4 398.2 20.79
 1 -12 4 3729.73 162.18
 -5 22 5 27.37 16.16
 3 -16 6 200.38 18.75
 -6 35 7 5.68 17.74
 -6 27 8 -1.69 18.75
 -5 10 8 75.33 16.83
 -6 22 9 15.02 17.85
 -5 7 9 118.91 17.27
 -4 -2 9 124.64 16.7
 2 -21 9 1.86 11.01
 -4 -4 10 104.88 15.63
 3 -23 11 28.99 13.11
 6 -16 11 6.76 16.74
 6 -17 12 3.89 17.31
 -6 9 13 23.33 17.79
 -5 -5 15 3.04 16.2
 -4 -12 15 6.15 12.98
 3 -27 15 23.54 15.21
 -6 3 16 0.18 18.63
 5 -24 16 5 16.99
 4 -27 17 -2.52 15.1
 -6 0 18 9.95 18
 -2 -24 18 20.34 8.94
 -4 -17 20 18.63 13.18
 -2 -26 21 17.02 8.72
 -3 -23 22 -0.92 10.68
 3 -31 22 11.12 14.59
 -5 -13 23 -5.27 14.41
 2 -32 23 2.1 12.27
 -6 -6 24 -2.36 17.79
 4 -30 24 5.01 16.76
 -5 -14 25 0 14.27
 -5 -15 29 -1.72 16.39
 3 31 -7 27.43 11.15
 4 36 -7 0 14.23
 3 22 -6 58.4 11.56
 4 25 -6 15.46 13.13
 5 33 -6 6.25 16.44
 3 16 -5 1.2 12.92
 -2 38 -4 7.9 11.67
 3 11 -4 380.22 23.26
 4 13 -4 8.15 14.59
 6 25 -4 -2.46 20.51
 -2 26 -3 167.29 16.66
 6 19 -3 -4.47 18.37
 -3 35 -2 47.61 14.99
 2 3 -2 630.2 30.52
 4 5 -2 326.59 23.61
 6 14 -2 61.69 17.91
 -3 25 -1 1.71 13.31
 3 0 -1 1740.29 78.54
 5 5 -1 120.56 17.31
 7 18 -1 -0.44 16.94
 -4 41 0 18.84 17.48
 -4 42 0 -2.33 17.67
 -4 43 0 14.67 18.63
 -4 47 0 6.84 16.81
 -4 48 0 3.09 17.62
 -4 49 0 -2.38 17.77
 -4 28 1 -5.67 15.52
 1 -5 1 1984.23 87.2
 4 -4 1 169.47 19.61
 5 -1 1 3.52 16.14
 -5 38 3 9.48 19.02
 -5 39 3 3.77 17.03
 -4 16 3 98.56 15.99
 5 -6 3 3.86 15.46
 6 -2 3 60.87 18.16
 -4 12 4 312.73 22.33
 -3 3 4 254.91 18.76
 -5 17 6 27.47 15.29
 5 -12 6 108.4 16.36
 -6 33 7 1.7 17.45
 -6 34 7 -4.34 17.31
 -5 13 7 -0.95 15.43
 6 -10 7 7.67 18.24
 -6 26 8 10.11 19.06
 -4 0 8 44.32 14.75
 1 -19 8 732.94 34.16
 3 -19 8 245.69 18.17
 -6 21 9 -0.04 18.54
 4 -19 9 40.81 14.67
 -6 17 10 1.94 18.92
 5 -18 10 6.46 16.95
 -6 14 11 16.79 19.16
 -5 2 11 7.47 16.02
 -3 -12 11 51.6 11.11
 -6 11 12 12.88 18.27
 3 -24 12 52.73 13.46
 -5 -2 13 53.26 17.03
 3 -26 14 52.01 15.25
 -6 1 17 -0.4 17.41
 2 -29 17 4.91 12.7
 -5 -9 18 12.95 15.95
 -5 -10 19 4.2 15.88
 -5 -11 20 1.01 15
 4 -29 21 1.89 15.58
 -4 -19 23 14.03 12.69
 -2 -27 23 3.21 8.22
 -3 -24 24 3.68 10.33
 4 -30 25 7.11 17.37
 -5 -15 28 -0.89 15.74
 2 22 -6 233.98 14.74
 0 22 -5 172.32 9.65
 5 24 -5 41.81 14.65
 -2 37 -4 15.84 12.13
 6 26 -4 17.8 18.76
 1 8 -3 1448.36 63.59
 3 7 -3 504.27 27.04
 -3 34 -2 4.81 14.11
 -2 19 -2 10.8 11.95
 7 24 -2 0 16.74
 4 2 -1 1.51 16.5
 -4 39 0 -1.95 16.75
 -4 40 0 6.49 19.06
 4 -1 0 23.7 15.17
 5 2 0 114.66 17.42
 7 14 0 5.12 17.89
 6 1 2 -3.06 17.42
 -5 36 3 -4.52 17.93
 -5 37 3 1.48 17.27
 -3 6 3 29.44 14.55
 3 -10 3 2.64 14.59
 -5 27 4 11.32 16.53
 5 -8 4 4.58 15.08
 6 -4 4 27.97 18.48
 -5 21 5 33.03 16.62
 3 -14 5 480.85 28.1
 5 -10 5 21.84 14.98
 6 -6 5 -0.61 18.15
 6 -8 6 9.9 18.39
 -6 32 7 0.8 18.17
 -5 4 10 6.41 16.05
 -2 -15 10 104.32 11.81
 5 -19 11 62.27 18.27
 -4 -8 12 59.94 15.03
 -3 -15 13 42.87 10.99
 3 -25 13 2.86 13.54
 -4 -11 14 33.62 12.88
 5 -22 14 12.45 16.61
 -6 4 15 4.5 18.71
 5 -23 15 3.3 16.7
 1 -28 16 16.5 9.29
 -5 -8 17 -2.14 16.21
 -1 -26 17 41.42 4.65
 -6 -2 19 4.72 17.73
 4 -28 19 9.92 15.71
 -6 -3 20 1.24 17.2
 3 -30 20 -4.94 14.4
 5 -26 20 7.76 16.9
 -6 -4 21 -3.08 16.99
 -5 -12 21 6.04 15.13
 -4 -18 21 -3.45 11.16
 -6 -5 22 4.91 18.35
 -6 -7 25 10.98 18.22
 -4 -20 25 0.94 12.78
 -5 -15 27 -0.53 15.33
 -3 -25 28 5.61 11.05
 2 31 -7 118.55 9.99
 5 34 -6 1.55 16.84
 -1 31 -5 24.87 9.65
 2 16 -5 764.25 35.5
 5 18 -4 13.78 15.23
 0 11 -3 146.13 7.48
 5 13 -3 3.5 13.92
 6 20 -3 -0.69 18.47
 6 15 -2 0.85 17.29
 7 19 -1 13.57 17.06
 -4 38 0 15.25 16.47
 2 -3 0 100.81 11.79
 6 7 0 61.43 17.44
 -4 27 1 23.96 14.39
 6 4 1 -0.76 16.76
 4 -6 2 18.68 15.33
 -5 35 3 18.41 19.12
 -1 -5 3 500.13 23.59
 3 -12 4 309.9 21.49
 -4 8 5 66.52 16.61
 -3 0 5 4.96 14.47
 -5 16 6 50.79 16.82
 -4 5 6 109.47 16.36
 -6 31 7 20.78 18.17
 -6 25 8 2.82 18.96
 -5 9 8 22.92 15.67
 -6 20 9 1.45 18.88
 4 -20 10 2.24 13.88
 6 -14 10 21.58 18.34
 -6 13 11 -6.59 18.88
 1 -23 11 -2.15 8.37
 5 -20 12 0.9 18.28
 -6 8 13 0.27 18.44
 5 -21 13 2.99 15.54
 -5 -4 14 27.55 16.81
 -6 2 16 14.93 18.2
 -5 -7 16 24.86 17.15
 0 -27 16 15.88 5.03
 4 -26 16 37.05 15.83
 -6 -1 18 5.28 17.74
 1 -30 19 21.75 9.33
 -3 -22 20 5.33 11.14
 -6 -6 23 -2.42 18.08
 3 -31 23 13.53 14.93
 -5 -14 24 2.97 14.14
 2 -32 24 -3.05 12.61
 3 32 -7 1.79 10.7
 4 26 -6 73.74 13.84
 5 35 -6 1.24 16.54
 4 19 -5 32.21 13.17
 5 25 -5 -6.45 14.86
 -2 36 -4 28.23 12.15
 6 27 -4 1.43 17.76
 -2 25 -3 13.98 13.32
 -3 33 -2 95.87 15.97
 -3 24 -1 40.35 14.81
 2 0 -1 12.38 10.08
 6 11 -1 -0.6 18.49
 -4 36 0 1.17 17.34
 -4 37 0 5.51 17.57
 7 15 0 13.59 18.19
 -4 26 1 6.57 14.62
 -4 20 2 4.68 15.77
 2 -8 2 168.2 13.89
 5 -3 2 64.54 17.65
 -5 34 3 -2.73 19.06
 6 -1 3 2.03 17.67
 -5 20 5 9.47 15.98
 4 -14 6 1.05 14.76
 -5 12 7 164.42 19.34
 -4 2 7 2.92 16.3
 5 -13 7 2.23 14.66
 -6 24 8 11.47 18.69
 -3 -7 8 2.12 13.34
 6 -11 8 3.71 17.41
 -5 6 9 -3.03 16.95
 5 -16 9 30.79 17.46
 -6 16 10 13.09 18.82
 2 -22 10 127.44 13.31
 6 -15 11 1.41 16.79
 -6 10 12 7.94 18.8
 -2 -18 12 31.53 8.64
 -1 -21 12 162.87 9.05
 4 -25 15 3.79 14.81
 5 -24 17 -2.44 16.65
 2 -30 19 -1.35 12.28
 1 -31 21 5.04 9.59
 2 -31 21 13.35 12.19
 4 -29 22 0 15.9
 1 -32 24 -3.11 9.57
 -5 -15 26 -1.52 15.57
 -2 -28 26 3.68 8.2
 -3 -25 27 1.98 10.69
 -4 -21 28 -0.32 12.49
 3 23 -6 137.86 13.33
 -2 35 -4 48.61 12.64
 -1 22 -4 147.64 11.95
 4 14 -4 379.76 23.81
 -1 16 -3 438.64 21.58
 2 7 -3 1303.54 58.68
 -3 32 -2 1.13 13.49
 5 6 -1 16.23 15.4
 7 20 -1 7.71 17.44
 -4 35 0 46.94 17.76
 -3 13 1 14.38 15.27
 3 -5 1 1114.38 52.22
 -3 9 2 84.27 14.85
 -5 33 3 22.9 19.67
 -4 15 3 11.7 14.54
 4 -8 3 125 17.74
 -4 11 4 8.54 15.75
 4 -12 5 184.36 17.49
 -2 -8 6 1212.27 54.59
 2 -16 6 21.66 12.08
 -3 -5 7 125.55 15.28
 -2 -10 7 782.3 36.46
 6 -9 7 41.12 19.02
 4 -17 8 93.05 15.75
 -6 19 9 3.4 18.96
 3 -20 9 -1.79 12.63
 -5 1 11 0.81 15.75
 4 -21 11 4.35 15.83
 0 -23 12 80.73 6.14
 4 -22 12 28.43 16.12
 6 -16 12 12.36 18.15
 -4 -10 13 50.93 13.79
 4 -24 14 2.84 15.73
 -5 -6 15 1.17 16.49
 2 -28 16 34.14 13.16
 -6 0 17 24.85 18.46
 3 -28 17 -4.08 14.23
 4 -28 20 -0.06 15.12
 -4 -19 22 16.54 12.44
 0 -31 23 3.96 5.22
 -6 -7 24 0 17.98
 -4 -20 24 -2.23 12.53
 3 -31 24 -3.63 15
 4 27 -6 3.74 13.33
 5 19 -4 92.46 16.37
 6 28 -4 8.5 17.24
 5 14 -3 -1.11 15.18
 6 21 -3 -2.64 17.19
 3 4 -2 362.69 22.46
 4 6 -2 -2.25 16.03
 6 16 -2 23.18 19.23
 1 1 -1 11.25 7.92
 -2 9 0 553.11 27.68
 1 -2 0 191.8 12.63
 5 3 0 -7.76 15.61
 6 8 0 4.68 17.33
 7 16 0 -0.69 17.87
 4 -3 1 222.13 20.37
 5 0 1 140.12 18.81
 6 5 1 66.1 17.75
 6 2 2 19.44 17.22
 -5 32 3 2.59 19.35
 5 -5 3 279.42 21.89
 4 -10 4 317.98 21.84
 6 -3 4 4.99 18.18
 -5 19 5 65.32 16.41
 6 -5 5 1.87 18.75
 -5 15 6 19.72 16.37
 5 -11 6 9.65 16.85
 6 -7 6 23.97 20.36
 -6 23 8 5.82 18.75
 -4 -3 9 81.29 14.92
 -6 15 10 -2.63 19.2
 -5 3 10 70.49 17.7
 -4 -5 10 111.25 14.49
 5 -17 10 49.54 18.28
 -6 12 11 37.04 19.22
 -3 -14 12 19.47 10.34
 1 -24 12 367.98 19.33
 -6 7 13 38 17.81
 -5 -3 13 26.62 15.36
 4 -23 13 19.44 16.44
 -6 3 15 6.09 17.01
 1 -27 15 34.26 8.98
 -4 -14 16 15.89 12.89
 5 -23 16 2.61 16.89
 -4 -15 17 16.61 14.02
 -4 -16 18 26.68 14.36
 -6 -3 19 0.89 17.19
 -5 -11 19 10.12 15.38
 -2 -25 19 -0.01 8.43
 5 -25 19 3.25 16.88
 -6 -4 20 -0.35 16.87
 -6 -5 21 3.91 17.03
 3 -30 21 0.27 14.43
 -6 -6 22 -1.03 18.25
 -5 -14 23 6.84 14.43
 4 -29 23 2.12 15.59
 -5 -15 25 1.82 14.46
 2 -32 25 3.92 12.87
 -3 -25 26 -0.71 10.64
 -4 -21 27 4.16 12.24
 -5 -16 29 1.9 15.87
 3 33 -7 27.07 10.8
 -1 30 -5 122.69 11.65
 3 17 -5 456.39 25.55
 4 20 -5 18.53 13.96
 5 26 -5 33.19 16.24
 -2 34 -4 13.85 12
 3 12 -4 32 13.74
 6 29 -4 13.67 17.55
 -3 31 -2 155.85 17
 -2 18 -2 49.06 11.63
 -3 23 -1 171.43 17.94
 -2 13 -1 8.22 10.68
 -1 7 -1 4820.89 209.19
 6 12 -1 44.28 17.79
 -4 34 0 2.7 16.28
 3 -2 0 1052.15 49.57
 -4 25 1 5.73 14.56
 -4 19 2 213.45 19.21
 -2 2 2 2.51 9.85
 -5 31 3 54.4 18.09
 2 -10 3 1233.13 56.06
 5 -7 4 238.8 20.04
 -4 7 5 93.83 17.44
 2 -14 5 33.81 12.13
 5 -9 5 88.69 16.29
 -6 36 6 4.74 17.18
 -4 4 6 77.31 16.62
 -3 -3 6 198.77 17.81
 -6 28 7 -4.43 18.59
 -5 11 7 0 16.3
 -6 22 8 15.31 18.08
 -5 8 8 26.17 16.28
 -4 -1 8 23.76 15.44
 2 -19 8 31.5 12.57
 -6 18 9 4.33 19.31
 -3 -11 10 -0.25 12.23
 -4 -7 11 -1.53 13.17
 2 -23 11 96.92 12.68
 -6 9 12 19.83 18.33
 2 -27 15 -5.03 12.04
 -6 1 16 7.1 16.89
 -3 -19 16 8.04 10.03
 3 -27 16 2.05 14.78
 -5 -9 17 38.05 17.61
 -6 -2 18 7.99 16.84
 -5 -10 18 -1.48 15.59
 -4 -17 19 -1.06 13.27
 3 -29 19 2.12 14.34
 -5 -12 20 17.77 16.24
 -3 -23 21 0.08 11.07
 -3 -24 23 8.89 10.45
 4 -29 24 6.28 16.25
 -6 -8 25 -2.45 17.06
 3 -31 25 3.81 15.05
 -5 -16 28 -3.62 15.32
 2 32 -7 4.22 7.71
 5 20 -4 -7.27 15.96
 -2 24 -3 214.68 17.5
 3 8 -3 221.52 17.34
 6 22 -3 8.42 19.4
 -1 11 -2 1074.74 48.12
 3 1 -1 -4.02 12.75
 4 3 -1 483.62 29.17
 -4 33 0 88.82 16.5
 -3 17 0 170.94 17.81
 3 -7 2 558.26 30
 -4 14 3 243.68 20.54
 -3 5 3 632.5 32.49
 -2 -1 3 105.12 12.22
 6 0 3 65.59 18.38
 -3 2 4 92.29 14.75
 2 -12 4 890.71 41.71
 -2 -6 5 4.24 9.07
 -6 35 6 8.95 17.38
 3 -15 6 49.78 16.35
 -6 27 7 -0.59 19.26
 4 -15 7 70.39 16.09
 6 -10 8 -1.73 19.44
 -5 5 9 109.48 17.59
 4 -18 9 6.13 13.66
 -6 14 10 26.67 19.23
 3 -21 10 219.5 18
 6 -13 10 -4.42 16.83
 -6 11 11 1.84 19.12
 5 -18 11 1.68 18.33
 5 -19 12 35.29 17.06
 1 -25 13 -2.31 8.95
 -5 -5 14 -2.87 16.42
 1 -26 14 17.86 8.68
 5 -21 14 1.96 16.27
 -4 -13 15 -2.04 12.75
 -3 -18 15 7.09 10.34
 5 -22 15 9.08 16.6
 -6 -1 17 3.92 16.21
 -3 -20 17 1.57 10.64
 4 -26 17 19.44 15.61
 5 -24 18 -1.58 16.9
 -4 -18 20 -2.04 13.2
 -5 -13 21 -3.6 14.31
 -4 -21 26 1.63 11.97
 2 -32 26 2.15 12.91
 -5 -16 27 4.72 15.21
 4 28 -6 34.05 12.91
 5 27 -5 6.72 16.06
 -2 33 -4 122.96 13.9
 4 15 -4 6.72 13.46
 6 30 -4 2.28 18.16
 5 15 -3 25.43 15.24
 -3 30 -2 2.03 14.54
 6 17 -2 0.72 17.76
 5 7 -1 68.88 15.82
 -4 32 0 0.45 14.74
 -4 24 1 24.98 15.89
 -2 5 1 1116.23 51.02
 4 -5 2 128.73 17.74
 5 -2 2 129.65 17.65
 -5 30 3 -8.72 18.26
 -5 23 4 27.16 16.11
 -4 10 4 198.89 20
 -5 18 5 21.4 16.36
 -6 34 6 -0.27 19.03
 -5 14 6 125.16 18.02
 -6 26 7 11.37 17.48
 -4 1 7 20.81 14.9
 6 -8 7 3.7 18.04
 -6 21 8 11.41 19.28
 -6 17 9 9.71 19.36
 6 -14 11 32.83 18.44
 -6 8 12 0.53 18.18
 -4 -9 12 13.25 14.23
 2 -24 12 3.08 11.04
 -6 6 13 0.13 18.09
 2 -25 13 1.63 11.55
 5 -20 13 6.13 16.94
 2 -26 14 67.62 12.1
 -6 2 15 11.29 18.84
 3 -26 15 29.15 15.2
 -5 -8 16 3.66 17.47
 -3 -21 18 32.75 11.01
 4 -27 19 -2.3 15.47
 5 -25 20 -0.92 15.82
 4 -28 21 2.12 16.53
 2 -31 22 0 12.18
 -4 -20 23 -1.92 12.18
 -6 -8 24 -0.38 17.71
 -5 -15 24 6.52 14.22
 1 -32 25 0.99 9.93
 4 -29 25 -4.11 16.84
 3 34 -7 11.47 10.62
 0 30 -6 21.18 6.52
 2 23 -6 0.85 10.18
 3 24 -6 116.37 12.95
 1 18 -5 -1.81 5.42
 6 31 -4 13.9 16.94
 6 23 -3 1.34 18.84
 5 11 -2 78.39 15.87
 -3 22 -1 19.46 16.07
 6 13 -1 8.68 17.18
 5 4 0 6.48 15.74
 -3 12 1 659.5 33.89
 5 1 1 2.27 15.95
 6 6 1 -3.17 17.11
 -5 42 2 2.07 18.21
 -5 43 2 7.22 16.85
 -5 44 2 0.61 17.38
 -5 45 2 7.06 17.59
 -5 46 2 0.21 17.83
 -5 47 2 -3.65 17.04
 -5 48 2 -1.84 17.41
 -5 49 2 3.19 18
 -4 18 2 3.22 14.45
 6 3 2 38.06 17.26
 -5 29 3 45.9 19.95
 3 -9 3 506.01 28.2
 6 -2 4 82.62 18.83
 -3 -1 5 44.18 13.69
 3 -13 5 6.93 16.08
 6 -4 5 25.14 19
 -6 33 6 11.94 17.71
 4 -13 6 5.48 14.06
 6 -6 6 2.47 18.11
 -5 10 7 127.15 17.74
 5 -12 7 134.37 17.38
 -5 7 8 61.89 16.55
 3 -18 8 -0.49 12.43
 0 -19 9 289 13.73
 5 -15 9 4.89 17.62
 -5 2 10 5.99 14.92
 4 -19 10 -4.64 14.24
 -5 0 11 4.09 14.68
 3 -22 11 14.59 12.96
 6 -15 12 -2.95 17.11
 -4 -12 14 25.41 13.11
 -3 -17 14 60.91 11.79
 -5 -7 15 15.36 17.82
 0 -26 15 83.81 6.38
 -6 0 16 25.39 18.33
 4 -25 16 0.67 16.44
 2 -29 18 7.91 12.79
 -6 -4 19 3.26 16.47
 -6 -5 20 10.2 17.2
 -6 -6 21 0 16.71
 3 -30 22 -0.04 14.49
 -3 -25 25 -3.54 10.52
 -2 -28 25 -0.01 7.88
 -5 -16 26 0 14.27
 4 21 -5 22.31 13.26
 5 28 -5 17.51 16.43
 5 21 -4 71.65 14.84
 6 32 -4 1.39 17.73
 4 11 -3 37.74 15.24
 -3 29 -2 60.84 14.89
 4 7 -2 218.42 19.74
 6 18 -2 7.86 19.83
 -4 31 0 114.73 16.14
 -4 23 1 99.34 17.91
 2 -5 1 296.35 17.63
 -5 40 2 0.43 18.29
 -5 41 2 12.58 17.95
 -3 8 2 186.23 17.35
 -5 28 3 13.42 17.24
 4 -7 3 0.82 15.34
 5 -4 3 2.24 15.53
 -5 22 4 6.22 15.96
 3 -11 4 141.24 16.82
 -5 17 5 58.65 16.62
 -6 32 6 5.18 18.27
 5 -10 6 56.5 16.87
 -6 25 7 0.19 18.57
 -6 20 8 -3.59 19.64
 -6 16 9 18.75 19.25
 -1 -17 9 49.1 6.47
 1 -20 9 10.85 9.9
 -6 13 10 -1.22 18.76
 -6 10 11 11.31 20.57
 -3 -13 11 7.92 11.18
 -2 -17 11 73.45 10.67
 3 -23 12 10.72 12.82
 -5 -4 13 41.09 15.93
 3 -24 13 49.6 12.5
 3 -25 14 2.74 15.5
 5 -23 17 5.75 16.71
 -6 -3 18 3.14 16.72
 3 -28 18 10.72 14.08
 2 -30 20 -0.65 12.42
 -6 -7 22 0 18.04
 4 -28 22 0.72 15.5
 -6 -9 25 0.91 17.81
 -4 -21 25 0.89 12.07
 3 35 -7 18.41 10.78
 4 29 -6 29.9 12.54
 -1 29 -5 11.26 10.07
 2 17 -5 45.96 10.08
 3 18 -5 5.48 12.67
 -2 32 -4 -2.46 11.48
 2 12 -4 1980.48 87.43
 5 16 -3 3.07 14.93
 6 24 -3 36.55 18.7
 2 4 -2 2.9 9.45
 6 14 -1 30.65 17.29
 -4 30 0 10.3 14.65
 -3 16 0 204.74 19.27
 4 -2 1 170.59 19.65
 -5 38 2 8.72 18.51
 -5 39 2 0.72 17.51
 1 -7 2 843.7 38.31
 -4 13 3 4.03 14.93
 6 1 3 2.2 17.38
 4 -9 4 184.31 18.85
 5 -6 4 0.59 15.24
 -4 6 5 2.69 15.85
 4 -11 5 114.92 15.73
 5 -8 5 23.28 15.39
 -6 31 6 16.32 18.01
 -5 13 6 1.29 15.5
 -4 3 6 12.46 15.3
 -6 24 7 2.46 18.45
 6 -9 8 41.59 18.29
 -5 4 9 16.09 15.17
 -4 -4 9 58.21 14.25
 -2 -14 9 19.41 10.1
 5 -16 10 2.47 17.91
 6 -12 10 20.35 19
 4 -20 11 10.92 14.71
 -6 7 12 24.11 18.69
 -6 5 13 33.36 18.23
 0 -24 13 81.57 6.18
 -6 3 14 16.52 18.48
 4 -24 15 16.09 15.91
 5 -22 16 3.03 17.29
 -6 -2 17 13.53 17.29
 -5 -11 18 9.05 15.15
 1 -29 18 4.17 10.69
 -5 -12 19 15.4 15.21
 -3 -22 19 0.11 10.4
 5 -24 19 1.55 16.67
 3 -29 20 4.46 14.38
 -2 -27 22 2.55 7.92
 -5 -15 23 -3.2 14.06
 -5 -16 25 0 13.92
 1 -32 26 2.32 10.09
 2 33 -7 90.93 9.19
 5 29 -5 27.1 16.12
 -1 21 -4 91.49 10.04
 3 13 -4 4.87 13.77
 4 16 -4 198.12 17.59
 6 33 -4 4.76 17.56
 -3 45 -3 19.51 15.12
 -3 46 -3 -0.28 16.16
 -2 23 -3 211.34 17.36
 3 5 -2 166.73 16.74
 6 19 -2 8.34 17.72
 -3 21 -1 226.28 19.96
 4 4 -1 5.56 18.07
 5 8 -1 12.39 15.81
 3 -4 1 215.65 17.86
 6 7 1 92.22 18.52
 -5 37 2 7.76 18.98
 -4 17 2 183.01 18.74
 5 -1 2 4.62 15.92
 6 4 2 10.3 19.15
 -5 27 3 7.74 17.98
 -5 21 4 64.88 17.69
 -4 9 4 0.07 15.96
 -2 -4 4 339.92 18.77
 6 -1 4 -6.83 17.97
 -6 30 6 3.54 18.27
 -3 -6 7 29.17 13.6
 -6 19 8 11.29 19.4
 -4 -2 8 56.91 15.56
 -3 -8 8 73.59 14.66
 5 -13 8 -2.2 16.3
 2 -20 9 2.35 11.66
 -6 12 10 72.97 20
 5 -17 11 55.5 18.39
 6 -13 11 -4.93 16.88
 4 -21 12 21.41 16.51
 -4 -11 13 8.76 12.54
 -3 -16 13 3.5 10.33
 4 -22 13 2.78 16.12
 -5 -6 14 1.57 15.81
 4 -23 14 10.47 15.98
 -6 1 15 0.1 17.03
 -5 -10 17 0.21 16.43
 4 -26 18 15.53 16.14
 -5 -13 20 -2.39 14.31
 4 -27 20 -2.73 15.6
 1 -31 22 13.63 9.76
 3 -30 23 2.78 14.84
 -5 -17 28 -1.26 15.07
 -4 -22 28 1.06 11.89
 3 36 -7 34.27 10.84
 3 25 -6 15.42 10.91
 4 30 -6 6.94 13.11
 4 22 -5 97.2 15.49
 -2 31 -4 222.51 16.61
 5 22 -4 2.84 14.45
 6 34 -4 -0.24 17.47
 -3 42 -3 1.51 16.18
 -3 43 -3 40.34 16.63
 -3 44 -3 -5.5 17.29
 6 25 -3 -0.5 18.56
 -3 28 -2 26.59 14.01
 5 12 -2 111.88 17.73
 -2 12 -1 1525.15 68.62
 -4 29 0 40.41 16.42
 -2 8 0 171.64 13.72
 2 -2 0 551.08 27.55
 -1 0 1 66.71 8.83
 -5 35 2 15.53 17.83
 -5 36 2 7.96 17.69
 -5 16 5 19.98 17.76
 6 -3 5 1.23 18.63
 6 -5 6 26.91 18.82
 -6 23 7 7.99 19.29
 -5 9 7 0.02 16.41
 6 -7 7 45.57 18.6
 -5 6 8 2.18 15.88
 -6 15 9 0.47 18.95
 3 -19 9 287.12 20.32
 -6 9 11 6.73 18.56
 -5 -1 11 0.01 15.96
 -4 -8 11 29.11 14.88
 5 -18 12 16.09 16.73
 6 -14 12 24.24 16.78
 5 -19 13 1.75 17.15
 5 -20 14 4.48 15.85
 5 -21 15 4.21 17.35
 -6 -1 16 1.57 17.75
 -5 -9 16 22.15 16.61
 -4 -15 16 3.04 13.27
 -4 -16 17 22.1 14.07
 2 -28 17 27.46 13.15
 3 -27 17 13.43 14.38
 -4 -17 18 3.22 13.89
 5 -23 18 5.18 16.43
 -6 -5 19 11.09 18.53
 -6 -6 20 2.64 16.99
 -6 -7 21 10.44 17.6
 -5 -14 21 7.26 14.51
 -4 -20 22 1.21 12.35
 -3 -24 22 6.52 10.5
 2 -31 23 2.24 12.78
 4 -28 23 4.48 15.87
 -6 -9 24 0.31 17.07
 -4 -21 24 0 10.08
 -6 -10 26 5.27 17.29
 5 30 -5 6.25 16.36
 6 35 -4 1.23 16.14
 -3 40 -3 9.58 14.64
 -3 41 -3 12.43 15.85
 2 8 -3 198.54 13.95
 5 17 -3 95.81 16.64
 6 26 -3 20.96 18.81
 -4 42 -1 0 18.85
 -4 43 -1 -3.08 17.6
 -4 44 -1 -1.7 18.18
 -4 45 -1 4.8 16.75
 -4 46 -1 4.41 16.93
 -4 47 -1 0.14 16.96
 2 1 -1 110.92 12.04
 3 2 -1 1297.75 59.75
 6 15 -1 14.69 19.13
 3 -1 0 101.27 14.64
 5 5 0 22.33 15.53
 -3 11 1 6.02 14.56
 5 2 1 131.79 17.05
 -5 34 2 4.81 17.87
 4 -4 2 172.11 19.74
 -5 26 3 0.8 16.15
 -4 12 3 176.71 18.2
 -3 4 3 141.67 15.56
 5 -3 3 116 17.94
 6 2 3 57.83 18.55
 -5 20 4 -6 16.21
 -3 1 4 25.87 13.28
 -6 37 5 0 16.81
 -6 38 5 -1.93 17.99
 -5 12 6 109.18 17.57
 -3 -4 6 7.44 13.34
 -4 0 7 14.23 14.98
 4 -14 7 36.02 15.59
 5 -11 7 -0.53 16.73
 -6 18 8 9.8 18.81
 4 -17 9 57.13 14.82
 6 -10 9 -4.44 17.17
 -5 1 10 6.76 14.8
 -5 -3 12 25.04 14.92
 -6 2 14 -0.71 16.52
 -4 -14 15 6.83 13.17
 -2 -22 15 25.75 8.39
 4 -25 17 4.39 15.62
 -6 -4 18 0 16.38
 -4 -18 19 -1.08 12.99
 1 -30 20 5.46 9.8
 5 -24 20 3.84 17.08
 -6 -8 22 1.75 17.67
 -5 -16 24 -6.95 14.83
 -3 -25 24 3.02 10.1
 3 -30 24 5.56 14.74
 4 -28 24 0 15.86
 -5 -17 27 2.86 14.76
 -4 -22 27 2.29 11.99
 1 25 -6 -1.72 2.39
 4 31 -6 46.13 13.44
 5 31 -5 31.13 16.93
 1 13 -4 48.62 5.97
 5 23 -4 26.08 14.76
 -3 39 -3 8.6 15.5
 4 12 -3 164.74 17.97
 -3 27 -2 13.3 13.35
 4 8 -2 44.17 15.63
 6 20 -2 5.72 18.26
 -4 40 -1 7.77 17.21
 -4 41 -1 11.98 18.49
 -4 28 0 23.08 14.41
 -3 15 0 85.36 17.17
 -1 3 0 416.91 21.04
 6 8 1 2.25 16.98
 -5 33 2 25.59 17.86
 -4 16 2 63.91 15.8
 -3 7 2 252.09 19.09
 2 -7 2 51 11.47
 3 -6 2 10.3 13.38
 6 5 2 62.36 17.88
 5 -5 4 245.4 20.39
 -6 36 5 2.31 19.03
 5 -9 6 19.57 15.63
 -6 22 7 0 19.02
 -6 14 9 36.1 19.5
 -5 3 9 95.53 17.1
 -6 11 10 -2.93 19.01
 -6 6 12 0 17.77
 -4 -10 12 148.6 16.59
 -5 -5 13 20.23 15.24
 -2 -21 14 61.79 9.02
 -6 0 15 14.75 18.09
 -5 -8 15 3.45 16.38
 -2 -23 16 32.57 8.11
 -6 -3 17 -1.52 17.09
 3 -29 21 6.93 14.61
 4 -27 21 0 15.46
 -5 -15 22 -3.35 14.67
 -6 -10 25 0.06 16.74
 4 -28 25 0.92 16.76
 -3 -26 28 -2.79 10.42
 3 37 -7 6.9 10.78
 2 24 -6 218.4 14.67
 -1 28 -5 269.41 16.99
 3 19 -5 585.68 30.53
 4 23 -5 43.7 13.72
 -2 30 -4 -1.32 11.29
 4 17 -4 -3.47 13.1
 -3 38 -3 19.97 14.32
 -2 22 -3 195.94 16.43
 6 27 -3 -2.25 17.81
 5 13 -2 7.91 16.27
 -4 39 -1 2.06 16.59
 -3 20 -1 -0.73 16.6
 -2 1 2 136.81 12.55
 4 -6 3 12.15 15.07
 -4 8 4 34.69 17.53
 6 0 4 122.97 20.38
 -6 35 5 0 18.52
 -5 15 5 32.51 16.08
 -4 5 5 31.74 16.91
 -1 -10 5 684.26 30.73
 5 -7 5 128.24 17.91
 1 -15 6 81.2 9.08
 2 -15 6 295.46 18.99
 3 -14 6 684.9 35.88
 4 -12 6 0.8 15.54
 -5 8 7 38.02 16.43
 -6 17 8 12.63 18.96
 6 -8 8 -8.23 18.19
 -3 -12 10 76.55 13.22
 2 -21 10 65.8 11.59
 3 -20 10 -1.46 12.9
 4 -18 10 14.05 13.81
 5 -15 10 13.07 18.2
 -6 8 11 2.78 18.92
 -3 -15 12 151.65 13.75
 -4 -13 14 3.75 12.22
 3 -26 16 0 14.83
 5 -22 17 -5.07 16.6
 -4 -19 20 8.78 12.72
 2 -30 21 1.53 12.25
 -6 -9 23 4.11 16.7
 2 -31 24 0 12.77
 3 -30 25 3.9 14.81
 -5 -17 26 -1.46 13.98
 -4 -22 26 0.62 11.73
 2 34 -7 23.42 7.6
 3 38 -7 38.28 11.1
 3 26 -6 72.81 11.93
 4 32 -6 -0.55 12.56
 5 32 -5 6.48 18.06
 3 14 -4 13.29 12.81
 -3 37 -3 7.23 13.34
 5 18 -3 3.36 15.08
 6 21 -2 -2.15 18.82
 -4 37 -1 4.37 17.98
 -4 38 -1 31.78 18.8
 4 5 -1 803.49 41.51
 6 16 -1 19.84 18.14
 -4 27 0 23.62 15.01
 6 12 0 11.26 18.03
 -2 4 1 308.82 18.19
 4 -1 1 32.36 17.42
 -5 32 2 3.51 17.82
 -1 -3 2 425.74 21.18
 5 0 2 110.69 17.71
 -5 19 4 81.05 17.33
 4 -8 4 54.42 15.28
 -6 34 5 9.05 18.08
 -3 -2 5 20.17 14.02
 4 -10 5 266.05 21.09
 6 -2 5 51.34 20.62
 -6 26 6 -3.67 19.02
 -5 11 6 -6.4 16.27
 -4 2 6 100.29 17.39
 -1 -12 6 451.84 20.86
 0 -14 6 2285.71 98.98
 6 -4 6 11.03 18.83
 -6 21 7 21.48 19.06
 6 -6 7 -5.55 18.91
 -5 5 8 70.2 17.58
 5 -12 8 97.34 18.86
 -4 -5 9 230.53 19
 6 -12 11 35.98 18.93
 -5 -7 14 -11.79 15.56
 -6 -2 16 21.02 17.32
 2 -27 16 5.88 13.41
 4 -24 16 14.25 15.72
 5 -21 16 7.44 16.13
 -5 -12 18 0 15.03
 -5 -13 19 -0.18 14.33
 -6 -10 24 5 16.66
 -2 -28 24 -3.03 2.97
 3 -30 26 -7.09 15.71
 -3 -26 27 4.9 10.18
 -1 43 -6 22.81 10.55
 5 33 -5 22.31 17.61
 5 24 -4 10.94 14.7
 -3 36 -3 7.19 13.45
 6 28 -3 2.18 17.68
 -3 26 -2 4.14 14.03
 -4 36 -1 11.81 17.75
 5 6 0 3.04 15.36
 5 3 1 5.36 15.41
 6 9 1 38.96 17.77
 -5 31 2 39.88 19.75
 -4 11 3 45.94 16.58
 1 -9 3 210.93 12.98
 2 -9 3 357.85 20.53
 3 -8 3 3.6 14.08
 6 3 3 19.31 17.94
 3 -10 4 175.03 16.93
 -6 33 5 28 17.53
 3 -12 5 213.57 18.97
 -4 -3 8 340.23 22.9
 3 -17 8 480.95 26.32
 -6 13 9 7.25 18.36
 6 -9 9 20.2 19.54
 -6 10 10 45.01 19.38
 -5 0 10 18.56 16.68
 1 -21 10 143.15 12.09
 3 -21 11 112.54 15.53
 4 -19 11 13.04 14.31
 5 -16 11 -8.82 17.66
 -6 5 12 32.94 18.92
 -5 -4 12 16.7 14.41
 6 -13 12 0.78 18.03
 -6 1 14 3.3 18.77
 3 -25 15 0 14.9
 4 -23 15 13.36 17.52
 5 -20 15 -3.3 16.81
 -5 -11 17 5.31 15.25
 -2 -24 17 14.1 7.36
 1 -28 17 29.08 10.73
 -6 -5 18 0 16.55
 -6 -6 19 3.15 16.19
 -6 -7 20 1.89 17.16
 -5 -14 20 9.36 15.07
 -6 -8 21 -6.26 16.48
 3 -29 22 2.47 14.43
 4 -27 22 -1.2 15.57
 -5 -16 23 -2.5 13.54
 -4 -21 23 1.92 11.54
 -5 -17 25 7.16 14.42
 -6 -11 26 -6.45 17.18
 -1 42 -6 4.9 10.16
 4 33 -6 29.61 13.5
 4 24 -5 168.36 16.22
 -2 29 -4 138.86 14
 4 13 -3 0.51 13.82
 6 29 -3 -5.52 18.08
 1 5 -2 3112.67 135.41
 3 6 -2 33.86 12.74
 6 22 -2 9.45 18.81
 -4 35 -1 31.45 17.25
 6 17 -1 50.27 19.26
 -4 26 0 14.05 14.89
 -3 10 1 728.24 37.26
 3 -3 1 429.78 24.98
 -5 30 2 11.44 19.6
 -4 15 2 82.22 15.42
 6 6 2 -0.34 17.42
 -2 -2 3 169.77 13.01
 5 -2 3 30.79 16.12
 -5 18 4 10.05 16.31
 2 -11 4 345.14 20.51
 -6 32 5 0 17.19
 -5 14 5 87.74 17.48
 2 -13 5 1.61 11.76
 -6 25 6 0 19.03
 -2 -9 6 52.16 9.75
 -6 20 7 -0.82 18.9
 -4 -1 7 16.3 15.07
 5 -10 7 85.16 17.94
 -6 16 8 22.93 19.42
 2 -18 8 97.38 14.28
 -5 2 9 32.28 17.32
 -2 -16 10 1.48 9.95
 -6 7 11 4.49 18.96
 2 -22 11 3.89 11.34
 3 -22 12 17.08 13.07
 4 -20 12 1.71 15.12
 5 -17 12 42.07 17.58
 -4 -12 13 70.84 13.91
 -2 -20 13 21.71 8.38
 4 -21 13 34.11 17.62
 5 -18 13 -0.45 16.24
 3 -24 14 47.46 14.71
 4 -22 14 8.23 17.14
 5 -19 14 5.33 15.99
 -6 -1 15 -3.24 17.68
 -3 -19 15 2.87 10.4
 -5 -10 16 10.87 17.25
 -3 -20 16 -0.98 9.74
 -6 -4 17 1.61 16.87
 4 -25 18 -0.07 15.17
 5 -22 18 4.03 17.1
 1 -31 23 11.83 9.34
 -4 -22 25 0 10.08
 2 -31 25 10 13.14
 -5 -18 28 9.62 14.78
 -1 41 -6 15.78 9.86
 2 18 -5 75.95 10.97
 5 34 -5 2.95 18.01
 -1 20 -4 72.14 9.93
 4 18 -4 28.9 14.35
 5 25 -4 -4.97 14.66
 -3 35 -3 49.05 13.87
 5 19 -3 104.98 16.49
 -3 25 -2 1.29 14.35
 5 14 -2 63.84 15.81
 -2 11 -1 23.38 10.48
 -3 14 0 325.43 22.85
 6 13 0 -2.76 17.27
 -5 43 1 2.75 19.09
 -5 44 1 -0.05 17.79
 -5 45 1 8.4 17.03
 -5 46 1 -2.03 16.66
 -5 47 1 4.24 16.62
 -5 48 1 10.21 16.77
 4 -3 2 23.23 16.83
 -3 3 3 365.99 22.26
 5 -4 4 -4 16.05
 6 1 4 10.99 18.38
 -6 31 5 21.96 18.02
 1 -13 5 72.36 8.72
 -6 24 6 0.09 19.11
 -5 10 6 107.67 17.97
 5 -8 6 23 15.42
 -5 7 7 2.94 16.14
 -2 -11 7 35.87 9.21
 6 -7 8 56.51 19.4
 -6 12 9 31.29 19.61
 -4 -9 11 -5.94 14.25
 -1 -20 11 0.65 4.12
 -5 -6 13 -2.87 15.55
 -5 -9 15 2.75 17.58
 2 -26 15 82.94 13.44
 -3 -21 17 30.02 10.84
 3 -27 18 5.2 14.26
 3 -28 20 8.6 14.49
 4 -26 20 2.46 16.3
 5 -23 20 6.8 16.84
 -5 -15 21 -0.51 11.96
 -3 -24 21 9.68 10.38
 -6 -10 23 7.36 16.44
 -3 -25 23 -1.24 9.79
 4 -27 23 0 16.2
 -6 -11 25 2.12 16.37
 -3 -26 26 -0.62 9.95
 2 -31 26 -0.61 13.22
 0 29 -6 4.16 4.99
 3 27 -6 29.57 11.42
 4 34 -6 3.85 13.65
 -1 27 -5 6.51 10.78
 3 20 -5 21.24 13.85
 5 35 -5 4.12 16.97
 2 13 -4 52.25 9.8
 -3 34 -3 3.02 13.03
 -2 21 -3 245.08 18.48
 6 30 -3 1.42 17.05
 -1 10 -2 727.25 33.49
 2 5 -2 2291.61 101
 6 23 -2 1.46 19.12
 -4 34 -1 7.13 15.45
 3 3 -1 1.01 13.03
 -4 25 0 -6.1 15.69
 -2 7 0 750.22 35.56
 3 0 0 1030.91 48.78
 5 7 0 24.83 15.02
 -5 41 1 1.79 17.46
 -5 42 1 1.38 17.96
 -4 19 1 356.23 24.35
 2 -4 1 165.48 13.56
 6 10 1 7.6 16.75
 -5 29 2 27.85 17.27
 5 1 2 4.85 16.22
 -5 22 3 -0.01 15.03
 6 4 3 18.39 17.65
 -4 7 4 4.79 16.59
 -1 -8 4 126.09 8.79
 1 -11 4 105.23 9.22
 -6 30 5 -1.9 17.95
 -4 4 5 143.48 18.15
 -2 -7 5 89.45 11.17
 5 -6 5 12.23 15.25
 6 -1 5 3.42 18.41
 6 -3 6 20.26 18.09
 -6 19 7 23.7 19.21
 -3 -7 7 88.16 14.38
 4 -13 7 0.96 14.23
 6 -5 7 44.38 19.06
 -6 15 8 4.75 20.41
 -5 4 8 42.04 17.6
 -3 -9 8 8.77 13.81
 4 -16 9 121.25 16.54
 -6 9 10 0 18.36
 -3 -14 11 32.77 10.73
 6 -11 11 -0.29 16.52
 -6 4 12 3.88 18.88
 2 -23 12 48.52 12.15
 2 -24 13 33.28 11.94
 -3 -18 14 14.94 10.77
 2 -25 14 -0.33 11.13
 -6 -3 16 -1.8 16.65
 -4 -16 16 9.15 13.11
 -4 -17 17 22.48 14.29
 5 -21 17 8.06 16.95
 3 -29 23 0.88 14.28
 -5 -17 24 1.98 13.43
 -5 -18 27 0.06 14.02
 2 35 -7 29.92 8.13
 -1 40 -6 28.37 10.24
 4 25 -5 12.15 12.99
 5 36 -5 6.08 18.11
 -2 28 -4 100.95 14.16
 5 26 -4 9.73 15.87
 6 31 -3 -1.13 17.23
 -4 33 -1 40.83 15.06
 4 6 -1 8.56 16.04
 6 18 -1 0.95 18.29
 6 14 0 12.05 17.75
 -5 39 1 0 18.37
 -5 40 1 6.04 18.42
 1 -4 1 893.63 40.87
 5 4 1 30.21 16.34
 -5 28 2 18.24 17.82
 -4 14 2 154.77 17.8
 -3 6 2 27.94 13.24
 6 7 2 75.58 20.11
 4 -5 3 6.81 15.9
 -6 39 4 -0.7 16.41
 -5 17 4 80.11 17.51
 -3 0 4 209.7 16.91
 -6 29 5 17 19.95
 -5 13 5 6.61 16.08
 -6 23 6 6.68 20.14
 -4 1 6 1.72 16.79
 -3 -5 6 389.89 23.16
 3 -15 7 -0.72 13.55
 1 -18 8 13.38 9.73
 5 -11 8 -0.87 15.07
 3 -18 9 4.2 12.65
 6 -8 9 -1.89 17.77
 5 -14 10 7.33 17.3
 -6 6 11 -2.59 19.8
 6 -12 12 22.1 16.48
 -6 0 14 1.24 16.97
 4 -24 17 19.61 16.1
 -4 -18 18 8.89 13.63
 -3 -22 18 10.82 10.93
 2 -28 18 0.17 13.02
 -6 -7 19 5.39 16.42
 -6 -8 20 -2.62 15.9
 -5 -16 22 10.71 13.96
 2 -30 22 1.63 12.62
 -6 -11 24 2.11 15.97
 4 -27 24 5.44 16.17
 -4 -23 28 -1.38 11.25
 2 25 -6 0.88 9.96
 4 35 -6 7.52 14.18
 -2 43 -5 51.56 13.73
 -2 44 -5 0 12.75
 3 15 -4 279.04 19.31
 4 19 -4 0 14.04
 -3 33 -3 111.72 16.93
 1 9 -3 182.58 10.85
 4 14 -3 217.29 18.46
 5 20 -3 5.69 14.52
 -3 24 -2 5.06 14.95
 5 15 -2 2.44 15.6
 6 24 -2 26.22 18.34
 -4 32 -1 4.11 14.83
 -1 6 -1 119.83 11.7
 -4 24 0 4.04 14.74
 -5 38 1 3.75 18.26
 4 0 1 230.05 20.79
 3 -5 2 855.66 41.94
 -4 10 3 176.33 19.28
 5 -1 3 6.75 15.18
 -6 38 4 0 18.2
 4 -7 4 86 15.9
 6 2 4 48.5 18.54
 -6 28 5 2.71 17.5
 4 -11 6 106.98 16
 -6 18 7 -8.59 18.79
 -6 14 8 34.42 18.51
 -6 11 9 0 20.33
 -5 1 9 14.98 14.94
 -5 -1 10 8.98 15.06
 4 -17 10 5.15 14.15
 1 -22 11 121.62 10.56
 5 -15 11 8.08 18.12
 -4 -11 12 2.13 13.63
 -2 -19 12 59.77 9.12
 -5 -8 14 13.22 17.15
 -6 -2 15 14.52 17.5
 -4 -15 15 14.7 12.87
 1 -27 16 7.31 9.43
 5 -20 16 2.61 15.98
 3 -26 17 0.96 15.48
 -6 -6 18 -6.85 17.1
 -5 -13 18 6.21 14.99
 -2 -25 18 3.67 7.96
 -4 -19 19 2.41 12.89
 -6 -9 21 3.75 16.93
 4 -26 21 12.45 15.37
 -4 -21 22 7.46 11.61
 -4 -22 24 -0.45 11.36
 4 -27 25 -2.49 16.59
 -6 -12 26 0.1 16.92
 -5 -18 26 0 13.62
 4 -27 26 4.07 17.3
 -1 39 -6 1.83 9.76
 4 36 -6 12.36 14.56
 -2 41 -5 28.72 12.59
 -2 42 -5 1.23 12.24
 5 27 -4 1.01 16.27
 2 9 -3 1828.24 81.05
 6 32 -3 0 17.69
 6 19 -1 46.3 20.33
 -5 36 1 16.68 17.89
 -5 37 1 5.74 17.18
 -4 18 1 14.08 16.12
 -5 27 2 -0.38 16.25
 -5 21 3 56.23 16.77
 -6 36 4 6.22 16.91
 -6 37 4 2.63 16.47
 -5 16 4 16.6 15.27
 4 -9 5 198.55 18.01
 6 0 5 82.63 19.15
 -6 22 6 1.41 19.24
 -5 9 6 16.56 15.81
 -5 6 7 4.22 15.31
 -1 -14 7 195.54 10.49
 5 -9 7 0.54 15.3
 -4 -4 8 43.56 14.49
 6 -6 8 4.08 18.35
 -4 -6 9 15.13 14.05
 2 -19 9 42.71 12.91
 -6 8 10 0.84 18.35
 -5 -5 12 47.85 15.99
 5 -16 12 10.61 17.81
 -3 -17 13 113.18 12.61
 -4 -14 14 8.47 12.19
 5 -19 15 5.47 15.77
 4 -23 16 -5.18 15.4
 -6 -5 17 1.65 16.58
 -5 -12 17 11.06 15.23
 -5 -14 19 4.06 15.21
 2 -29 20 19.13 12.79
 1 -30 21 1.53 9.89
 3 -28 21 11.42 14.79
 1 -31 24 -1.53 10.22
 3 -29 24 4.42 14.77
 -3 -26 25 2.2 9.81
 -4 -23 27 -1.43 11.7
 3 28 -6 19.08 11.34
 -2 40 -5 -2.82 11.87
 4 26 -5 154.38 16.96
 -3 32 -3 8.69 13.15
 6 33 -3 0.68 16.54
 3 7 -2 242.96 17.49
 6 25 -2 3.07 18.26
 -4 31 -1 73.82 15.35
 2 2 -1 301.2 17.51
 -3 13 0 9.56 14.79
 2 -1 0 0.47 10.32
 5 8 0 46.84 16.06
 6 15 0 6.44 19.81
 -5 35 1 7.99 18.5
 -3 9 1 7.17 13.54
 5 2 2 102.08 16.83
 6 8 2 2.54 17.08
 6 5 3 40.44 18.42
 -6 35 4 6.05 18.33
 -4 6 4 13.27 16.52
 -2 -5 4 562 27.39
 5 -3 4 126.48 18.06
 -5 12 5 72.58 17.55
 -3 -3 5 411.07 24.56
 5 -5 5 97.73 16.81
 3 -13 6 8.31 15.57
 5 -7 6 46.55 15.83
 6 -2 6 33.27 18.89
 -6 17 7 29.33 19.67
 -4 -2 7 -0.11 14.26
 6 -4 7 1.86 18.2
 -5 3 8 54.8 17.64
 3 -19 10 223.51 18.51
 -6 5 11 6.57 18.58
 4 -18 11 0.53 14.72
 -6 3 12 16.86 17.75
 -6 1 13 7.06 17.49
 -5 -7 13 16.73 16.57
 5 -17 13 3.89 16.82
 5 -18 14 4.58 16.13
 4 -22 15 9.26 15.99
 -6 -4 16 2.7 17.4
 -5 -11 16 0 16.3
 5 -21 18 1.18 16.11
 -3 -23 19 10.96 10.91
 -5 -15 20 -5.02 13.51
 -4 -20 20 2.82 12.43
 5 -22 20 2.35 16.98
 -2 -27 21 -0.51 7.62
 4 -26 22 0.31 15.56
 -6 -11 23 -0.6 15.89
 -5 -17 23 3.73 13.32
 -6 -12 25 1.84 17.12
 -5 -18 25 2.93 13.44
 3 -29 25 0 14.85
 2 36 -7 55.42 8.45
 -1 38 -6 46 10.09
 4 37 -6 0.06 14.45
 3 21 -5 431.05 24.31
 -2 27 -4 87.8 13.64
 5 28 -4 0 15.25
 -2 20 -3 69.01 14.53
 5 21 -3 61.54 15.73
 6 34 -3 -3.38 16.35
 5 16 -2 26.24 16.26
 6 20 -1 17.11 19.43
 -5 34 1 10.19 18.62
 5 5 1 13.83 17.02
 -5 26 2 22.11 16.1
 -4 13 2 25.63 15.58
 4 -2 2 268.76 22.83
 -5 20 3 7.72 16.87
 3 -7 3 474.53 27.15
 -6 34 4 10.67 18.59
 0 -10 4 15.78 2.45
 -4 3 5 6.28 16.89
 3 -11 5 43.31 15.49
 -6 21 6 33.33 19.22
 -6 13 8 5.11 19.19
 -6 10 9 41.4 19.01
 6 -7 9 37.34 17.89
 6 -10 11 12.04 16.35
 4 -19 12 49.61 15.84
 4 -20 13 1.24 17.26
 -6 -1 14 0 16.86
 4 -21 14 32.63 17.36
 -5 -10 15 24.19 17.38
 1 -26 15 -0.69 8.8
 3 -25 16 5.57 14.91
 4 -24 18 16.86 15.41
 2 -30 23 3.36 12.54
 -4 -23 26 0 9.92
 3 -29 26 5 15.42
 -6 -13 27 -0.24 17.04
 -2 -29 27 2.09 4.83
 -5 -19 28 -4.45 13.89
 -2 39 -5 13.6 11.39
 -1 26 -5 365.64 19.91
 4 20 -4 36.64 13.42
 -3 31 -3 124.53 15.77
 4 15 -3 6.94 13.95
 6 35 -3 -0.5 16.37
 -3 23 -2 200.07 19.55
 6 26 -2 30.4 19.35
 -4 30 -1 8.04 15.35
 1 2 -1 279.52 15.69
 4 7 -1 414.6 26.19
 5 12 -1 222.27 19.21
 -5 33 1 13.92 17.73
 -4 17 1 269.95 20.59
 -2 3 1 463.29 24.04
 3 -2 1 628.34 32.68
 -5 25 2 -3.15 15.66
 -2 0 2 66.66 10.73
 2 -6 2 50.63 11.61
 -4 9 3 33.74 17.22
 -3 2 3 364.41 22.08
 -6 33 4 5.09 18.51
 -5 15 4 24.18 16.76
 3 -9 4 324.28 22.38
 6 3 4 2.6 18.03
 -5 8 6 45.76 15.54
 -6 16 7 0.33 18.8
 4 -12 7 42.18 16.13
 5 -10 8 64.65 16.16
 -6 7 10 -2.62 18.54
 -5 -2 10 3.83 14.17
 -3 -13 10 20.32 11.53
 5 -13 10 3.06 17.47
 -4 -10 11 112.68 15.2
 3 -20 11 3.96 13.78
 -3 -16 12 0.47 10.65
 1 -23 12 18.32 9.18
 6 -11 12 1.7 16.6
 -4 -13 13 -0.64 12.82
 -6 -3 15 15.09 17.46
 3 -24 15 38.87 16.07
 2 -27 17 0.56 13.61
 5 -20 17 2.19 15.74
 -6 -7 18 5.72 15.66
 -6 -8 19 -5.61 15.95
 -6 -9 20 0 16.09
 4 -25 20 1.53 15.25
 -3 -25 22 2.38 9.89
 -4 -22 23 0 11.26
 4 -26 23 4.25 16.25
 -6 -12 24 4.55 16.14
 -1 37 -6 7.07 9.71
 3 29 -6 93.2 12.86
 -2 38 -5 -0.6 11.67
 2 19 -5 144.8 12.63
 4 27 -5 4.25 12.57
 5 29 -4 24.84 16.32
 5 22 -3 1.89 14.99
 6 36 -3 5.43 15.95
 -4 46 -2 4.04 16.61
 -4 29 -1 38.66 15.77
 -2 10 -1 1215.11 55.51
 3 4 -1 304.04 20.19
 -4 22 0 -1.02 15.51
 1 -1 0 17.26 8.69
 6 16 0 6.97 17.59
 4 1 1 25.76 17.32
 -3 5 2 138.18 16.32
 6 9 2 32.86 17.57
 -5 19 3 101.91 16.95
 4 -4 3 90.44 16.97
 5 0 3 17.74 16.08
 6 6 3 0.66 17.1
 -6 32 4 9.88 19.54
 -6 25 5 -3.35 18.57
 -5 11 5 15.2 16.34
 0 -12 5 423.67 18.91
 6 1 5 -2.37 18.71
 -6 20 6 -3.04 18.77
 -4 0 6 186.64 19
 -5 5 7 18.48 15.67
 6 -5 8 34.43 18.91
 -5 0 9 75.55 17.88
 4 -15 9 11.48 14.58
 6 -8 10 4.07 17.19
 3 -21 12 23.92 12.9
 1 -24 13 175.32 12.89
 -5 -9 14 -6.74 17.01
 1 -25 14 11.88 9.43
 3 -23 14 6.69 15.34
 -6 -6 17 0 16.06
 0 -28 18 -1.82 4.56
 5 -21 19 10.52 16.14
 -6 -10 21 2.22 15.92
 3 -28 22 1.4 14.52
 -2 -28 23 1.6 7.24
 -5 -18 24 -11.22 13.25
 -6 -13 26 0.69 16.18
 -5 -19 27 -4.51 13.43
 -2 37 -5 19.05 12.11
 -1 19 -4 -1.21 8.8
 3 16 -4 22.06 14.42
 -3 30 -3 12.63 14.29
 -4 42 -2 10.59 17.38
 -4 43 -2 3.52 17.24
 -4 44 -2 2.44 17.41
 -4 45 -2 0 16.42
 5 17 -2 68.89 16.14
 6 27 -2 0.11 20.08
 6 21 -1 22.54 17.76
 3 1 0 101.55 14.91
 5 9 0 9.56 17.21
 -5 32 1 -7.63 16.9
 -5 24 2 12.74 15.21
 -6 31 4 6.63 18.84
 -3 -1 4 20.08 13.53
 5 -2 4 -2.3 15.05
 -6 24 5 1.73 18.03
 2 -14 6 159.25 14.39
 4 -10 6 26.17 15.27
 6 -1 6 1.79 18.25
 5 -8 7 22.23 15.8
 6 -3 7 24.38 19.04
 -6 12 8 34.43 19.16
 -5 2 8 141.22 17.53
 -6 9 9 0 18.39
 -2 -15 9 102.41 11.16
 2 -20 10 4.29 11.13
 -6 4 11 17.62 18.96
 5 -14 11 -0.71 17.76
 -5 -6 12 4.97 14.66
 -6 0 13 0 17.41
 -6 -5 16 0 16.82
 5 -19 16 8.55 16.9
 4 -23 17 2.51 16.74
 3 -26 18 19 15.87
 -4 -21 21 10.81 11.42
 2 -29 21 6.54 12.77
 -6 -11 22 0.27 15.17
 -5 -17 22 2.04 13.86
 2 -30 24 0.86 12.72
 4 -26 24 -3.36 16.03
 -4 -23 25 -0.89 11.41
 1 -31 25 4.88 10.44
 2 37 -7 3.77 7.43
 2 26 -6 435.65 22.33
 -2 26 -4 191.32 16.67
 2 14 -4 866.01 39.92
 4 21 -4 1.14 13.12
 5 30 -4 1.92 17.02
 -4 41 -2 1.61 16.79
 -3 22 -2 5.4 14.89
 6 28 -2 22.88 17.62
 -4 28 -1 72 15.74
 5 13 -1 0.64 16.58
 -3 12 0 363.75 23.32
 -2 6 0 135.48 12.41
 6 17 0 42.45 20.38
 -5 31 1 20.8 18.9
 -3 8 1 85.89 14.81
 5 6 1 7.72 16.61
 -4 12 2 139 18.51
 5 3 2 61.45 17.07
 2 -8 3 358.13 20.56
 -6 30 4 2.32 17.76
 -5 14 4 28.05 16.86
 -4 5 4 3.51 17.42
 4 -6 4 0 14.4
 6 4 4 35.7 18.9
 4 -8 5 45.03 14.63
 5 -4 5 20.85 15.96
 -6 19 6 65.77 19.52
 5 -6 6 -0.62 15.19
 -6 15 7 23.09 19.15
 -4 -5 8 650.26 33.87
 5 -11 9 10.9 15.62
 6 -6 9 -2.97 17.58
 -6 6 10 -0.05 19.48
 4 -16 10 75.2 15.04
 -2 -18 11 115.77 11.22
 -4 -12 12 176 16.53
 5 -15 12 11.79 18.04
 5 -16 13 13.48 17.17
 -6 -2 14 12.63 16.8
 5 -17 14 10.8 16.75
 5 -18 15 1.03 16.09
 -4 -17 16 21.08 13.95
 2 -26 16 85.79 14.42
 -5 -13 17 1.11 16.41
 -4 -18 17 7.77 13.45
 -5 -14 18 5.2 15.17
 -5 -15 19 0.63 14.4
 3 -27 20 -4.28 14.16
 4 -25 21 3.69 15.56
 -6 -12 23 4.8 16
 -3 -26 24 0.55 9.62
 -6 -13 25 -1.57 16.07
 4 -26 25 1.26 16.33
 -5 -19 26 9.12 13.15
 -1 36 -6 91.6 11.33
 -2 36 -5 1.09 11.45
 3 22 -5 27.25 12.63
 4 28 -5 54.1 14.2
 -3 29 -3 40.69 14.39
 -2 19 -3 377.32 22.15
 4 16 -3 79.05 16.29
 5 23 -3 22.83 14.86
 -4 39 -2 -0.12 17.71
 -4 40 -2 25.4 17.35
 6 22 -1 8.98 17.67
 -4 21 0 220.85 20.34
 -5 30 1 5.91 17.16
 -4 16 1 75.95 15.94
 3 -4 2 39.07 14.61
 6 10 2 5.59 17.45
 -6 40 3 5.61 16.53
 -5 18 3 0.05 17.18
 -4 8 3 65.36 18.16
 -2 -3 3 848.64 39.65
 -1 -6 3 24.57 7.67
 6 7 3 40.04 18.28
 -6 23 5 9.72 19.59
 -5 10 5 74.29 16.78
 -4 2 5 395.8 26.95
 2 -12 5 15.52 11.26
 -5 7 6 39.86 16.96
 -3 -6 6 2.83 13.38
 -4 -3 7 130.65 16.84
 -3 -8 7 50.37 15
 3 -14 7 554.35 30.44
 -6 11 8 0 17.75
 -3 -10 8 402.09 23.79
 4 -13 8 -0.17 15.46
 3 -17 9 226.28 18.5
 6 -10 12 12.34 18.25
 -5 -8 13 13.41 15.07
 -6 -4 15 0 17.62
 -4 -16 15 0 12.18
 -5 -12 16 9.95 16.75
 4 -22 16 5.03 17.3
 -4 -19 18 0.92 12.8
 5 -20 18 -2.51 15.73
 -2 -26 19 31.38 8.18
 4 -24 19 4.38 15.33
 3 -28 23 -5.99 14.67
 2 -30 25 3.66 12.92
 1 -31 26 -1.26 10.65
 4 -26 26 -3.45 16.74
 3 30 -6 14.65 11.25
 1 19 -5 542.03 24.62
 -3 44 -4 -2.95 15.64
 -3 45 -4 9.73 15.99
 5 31 -4 70.77 18.46
 3 12 -3 283.38 19.43
 -4 38 -2 36.08 17.02
 2 6 -2 2.6 9.84
 3 8 -2 205.9 17.83
 5 18 -2 -3.55 15.38
 6 29 -2 -0.9 18
 -4 27 -1 22.64 15.51
 4 8 -1 -6.22 18.07
 -5 44 0 -3.76 17.15
 -5 45 0 -3.41 16.56
 -5 46 0 0.56 16.59
 -5 47 0 0.17 16.23
 4 -1 2 3.5 17.31
 -6 39 3 -1.67 18.4
 5 1 3 11.63 16.36
 -6 29 4 11.3 17.81
 2 -10 4 273.02 17.26
 6 2 5 67.12 19.22
 -6 18 6 0 19.11
 6 0 6 60.94 19.11
 -6 14 7 18.41 18.54
 -5 4 7 37.09 15.65
 6 -2 7 8.23 18.1
 6 -4 8 6.17 18.51
 -6 8 9 3.81 17.83
 1 -19 9 524.41 25.93
 -5 -3 10 75.01 16.51
 -4 -9 10 49.84 14.18
 6 -7 10 17.91 17.27
 -6 3 11 8.85 18.14
 -3 -15 11 77.27 11.66
 2 -21 11 182.03 15
 4 -17 11 14.52 14.17
 -6 -1 13 5.92 17.06
 -5 -11 15 6.38 16.87
 2 -25 15 0.37 11.68
 4 -21 15 24.6 15.81
 -3 -21 16 4.13 9.81
 3 -25 17 5.07 14.7
 -6 -8 18 6.45 15.72
 1 -28 18 23.03 10.87
 -6 -9 19 6.8 16.74
 -6 -10 20 6.47 17.06
 -5 -16 20 5.78 15.37
 1 -30 22 -3.11 10.08
 -5 -18 23 2.93 13.05
 -5 -19 25 -2.12 13.37
 -2 -29 26 -0.47 6.97
 -6 -14 27 -4.22 17.52
 2 38 -7 54.37 8.2
 -2 35 -5 53.62 12.26
 4 29 -5 2.83 12.97
 -3 42 -4 7.81 15.41
 -3 43 -4 17.67 16.09
 5 24 -3 1.18 15.06
 -4 37 -2 0.46 16.19
 -3 21 -2 496.29 29.76
 4 12 -2 157.84 17.29
 6 30 -2 11.55 17.2
 5 14 -1 154.94 17.9
 6 23 -1 4.3 18.88
 -5 41 0 2.06 17.88
 -5 42 0 7.12 16.94
 -5 43 0 -3.98 18.42
 5 10 0 162.52 18.1
 6 18 0 3.91 17.45
 -5 29 1 13.92 18.01
 2 -3 1 97.22 11.76
 4 2 1 169.81 19.1
 6 14 1 -1.68 17.74
 1 -6 2 491.93 23.97
 -6 37 3 -1.64 16.53
 -6 38 3 9.08 16.78
 -6 28 4 7.01 18.62
 -5 13 4 0 16.21
 -6 22 5 4.09 18.58
 -4 -1 6 3.42 16.08
 3 -12 6 326.86 23.44
 5 -9 8 0.85 15.19
 -5 -1 9 11.71 14.96
 -6 5 10 -7 18.36
 -5 -5 11 79.64 16.7
 2 -22 12 3.74 11.47
 4 -18 12 4.93 14.84
 4 -19 13 64.39 17.86
 -4 -15 14 13.38 11.37
 4 -20 14 2.4 17.03
 -3 -20 15 -3.87 10.03
 -6 -7 17 1.05 17.23
 5 -19 17 13.96 16.03
 -4 -20 19 4.12 12.29
 -6 -11 21 2.95 16.01
 -4 -22 22 6.99 11.15
 0 -30 22 0.04 6.8
 4 -25 22 0.61 16.1
 -6 -13 24 0 15.77
 -4 -23 24 -1.56 10.95
 3 -28 24 -4.15 14.71
 -6 -14 26 -0.29 16.93
 2 -30 26 -0.21 13.23
 1 -31 27 3.44 10.88
 -1 35 -6 32.07 9.89
 -1 25 -5 14.72 10.27
 -3 41 -4 12.4 15.02
 -2 25 -4 9.11 12.57
 3 17 -4 653.04 33.28
 4 22 -4 128.61 16.14
 5 32 -4 4.07 16.59
 -3 28 -3 15.6 13.51
 -4 36 -2 20.57 15.77
 -4 26 -1 50.14 15.28
 -5 39 0 2.51 18.04
 -5 40 0 7.8 17.82
 -5 28 1 42.04 16.86
 -4 15 1 52.01 15.66
 5 7 1 11.45 17.2
 -4 11 2 63.75 17.95
 5 4 2 18.57 16.34
 6 11 2 11.8 18.3
 -6 36 3 6.24 18.38
 -5 17 3 95.25 17.27
 3 -6 3 43.48 14.57
 4 -3 3 0.91 16.31
 -6 27 4 -1.3 17.36
 5 -1 4 19.71 17.93
 6 5 4 -1.32 18.14
 -3 -4 5 7.68 13.72
 -6 17 6 63.05 19.77
 -2 -10 6 1343.19 60.31
 4 -11 7 68.44 15.41
 5 -7 7 -8.24 15.3
 -6 10 8 15.87 18.38
 -5 1 8 4.03 15.79
 -3 -12 9 587.98 31.07
 6 -5 9 27.51 17.96
 3 -18 10 -3.01 13.77
 5 -13 11 8.57 18.49
 -5 -7 12 35.82 15.73
 2 -23 13 28.23 12.2
 -6 -3 14 8.15 18.21
 -5 -10 14 42.79 16.16
 -3 -19 14 39.64 10.58
 2 -24 14 82.31 12.87
 -6 -6 16 -5.85 16.12
 5 -18 16 1.5 15.69
 -3 -22 17 17.15 10.51
 4 -23 18 4.79 14.88
 3 -26 19 27.75 14.15
 5 -20 19 2.41 16.05
 1 -29 20 0 10.14
 3 -27 21 2.13 14.28
 -6 -12 22 9.41 15.41
 2 -29 22 -0.92 12.45
 3 -28 25 1.26 14.65
 -3 -27 27 0 9.36
 0 28 -6 123.68 8.78
 3 31 -6 127.26 13.63
 -2 34 -5 1.96 11.7
 3 23 -5 121.95 14.02
 -3 40 -4 44.33 14.75
 5 33 -4 40.09 16.92
 4 17 -3 38.14 14.02
 -4 35 -2 0 15.44
 -1 9 -2 1387.38 61.54
 5 19 -2 67.25 15.79
 6 31 -2 -0.85 17.71
 3 5 -1 45.08 13.08
 6 24 -1 14.35 19.25
 -5 38 0 7.32 18.08
 -3 11 0 109.42 17.25
 -1 2 0 220.97 13.76
 6 19 0 59.46 20.3
 3 -1 1 103.48 14.8
 6 15 1 14.69 18
 -3 4 2 388.3 22.91
 -6 35 3 0 17.95
 -3 1 3 79.4 14.6
 6 8 3 4.26 17.4
 -4 4 4 197.12 20.39
 3 -8 4 54.3 16.24
 -6 21 5 26.87 21.05
 -5 9 5 76.98 17.45
 -2 -8 5 992 45.32
 3 -10 5 123.04 17.05
 5 -3 5 52.85 15.96
 6 3 5 1.9 18.35
 -5 6 6 8.22 16.28
 4 -9 6 234.72 19.35
 5 -5 6 36.38 15.93
 -6 13 7 -5.96 18.6
 -6 7 9 0 19.63
 5 -10 9 18.01 15.89
 0 -20 10 1.46 5.92
 -4 -11 11 2.92 13.35
 5 -14 12 20.71 17.98
 6 -9 12 -2.63 16.41
 -7 8 13 -1.44 15.63
 -4 -14 13 42.26 13.22
 5 -17 15 1.5 15.64
 3 -24 16 11.36 14.99
 2 -27 18 0.53 13.02
 4 -25 23 -1.81 16.26
 -5 -19 24 -5.02 13.01
 0 -31 26 0.31 7.51
 3 -28 26 -7.41 15.1
 -4 -24 27 2.93 10.69
 2 39 -7 0.21 7.62
 2 20 -5 19.19 10.25
 4 30 -5 8.26 13.9
 -3 39 -4 1.79 13.52
 -3 27 -3 27.43 14.42
 5 25 -3 0.17 14.75
 -4 34 -2 3.11 16.57
 6 32 -2 0.94 16.38
 -2 9 -1 267.26 16.93
 2 3 -1 476.62 24.29
 -5 37 0 0.11 18.68
 2 0 0 552.79 27.68
 3 2 0 959.21 45.79
 -5 27 1 3.73 17.8
 -3 7 1 76.36 14.88
 -1 -1 1 8.81 8.31
 -6 34 3 1.15 16.67
 -5 16 3 -1.01 15.36
 -4 7 3 32.59 16.94
 4 -5 4 50.33 14.92
 4 -7 5 164.41 18.31
 6 1 6 5.79 18.76
 -5 3 7 26.6 15.94
 -2 -12 7 252.28 15.43
 6 -1 7 2.65 18.23
 6 -3 8 23.59 18.78
 -6 2 11 20.78 20
 3 -19 11 85.29 16.04
 -7 10 12 7.56 16.6
 -6 -2 13 0 16.86
 -3 -18 13 5.93 10.46
 5 -15 13 9.92 17.25
 5 -16 14 14.39 16.87
 -6 -5 15 5.74 17.22
 4 -22 17 15.61 16.75
 -3 -23 18 10.77 10.34
 5 -19 18 4.12 17.02
 -6 -10 19 4.42 16.07
 0 -29 20 0.7 7.08
 2 -28 20 -0.48 12.48
 -3 -25 21 -1.92 9.96
 -5 -18 22 -3.82 13.37
 -6 -13 23 -0.42 15.25
 -3 -26 23 7.89 9.56
 4 -25 24 -4.05 15.86
 -6 -14 25 3.14 15.7
 -5 -20 27 -1.9 13.14
 -6 -15 28 3.36 16.27
 -1 34 -6 10.45 9.49
 2 27 -6 48.06 9.66
 -3 38 -4 46.87 13.97
 4 23 -4 8.98 14.13
 5 34 -4 -4.13 16.95
 -2 18 -3 31.58 13.01
 -3 20 -2 9.32 16.06
 4 13 -2 16.96 14
 6 33 -2 6.19 16.34
 -4 25 -1 1.76 15.06
 -3 15 -1 117.06 16.3
 4 9 -1 130.19 18.17
 5 15 -1 4.03 14.68
 6 25 -1 -5.63 19.19
 -5 36 0 28.76 19.01
 6 20 0 3.73 17.25
 4 0 2 354.79 25.01
 6 12 2 26.48 18.04
 -6 33 3 3.21 16.62
 5 2 3 19.38 15.35
 -5 12 4 13.4 15.45
 -3 -2 4 94.79 13.79
 6 6 4 4.04 18.14
 -6 20 5 1.87 19.04
 -4 1 5 3.27 16.69
 -6 16 6 3.32 18.15
 2 -15 7 84.84 14.15
 -6 9 8 43.71 18.68
 -4 -6 8 28.35 14.51
 -5 -2 9 40.7 15.01
 2 -18 9 23.78 13.25
 -6 4 10 7.95 18.58
 4 -15 10 -0.12 14.57
 6 -6 10 -2.04 17.14
 3 -20 12 -2.5 13.17
 -5 -9 13 6.68 14.95
 3 -23 15 35.02 16.92
 -5 -13 16 5.72 15.18
 -6 -8 17 2.82 15.41
 -5 -14 17 2.49 14.85
 -6 -9 18 7.1 16.77
 -5 -15 18 6.55 14.27
 -5 -16 19 3.89 13.53
 -6 -11 20 3.6 16.48
 4 -24 21 -2.72 15.25
 3 -27 22 2.03 14.18
 4 -25 25 1.92 15.82
 -4 -24 26 2.47 11.21
 -3 -27 26 0.25 9.44
 -6 -15 27 -8.96 16.29
 1 26 -6 48.01 5.87
 3 32 -6 5.92 11.37
 -2 33 -5 107.06 13.49
 4 31 -5 23.05 13.16
 -3 37 -4 8.15 13.51
 -2 24 -4 276.25 19.24
 1 14 -4 781.55 34.85
 5 35 -4 10.5 18.52
 3 13 -3 45.65 13.16
 5 26 -3 8.52 14.9
 -4 33 -2 6.38 14.86
 -2 13 -2 65.11 12.03
 3 9 -2 54.45 12.98
 5 20 -2 2.15 14.77
 6 34 -2 6.73 17.72
 6 26 -1 10.73 18.15
 -5 35 0 14.69 18.49
 -5 26 1 71.57 18.29
 -4 14 1 52.96 15.84
 -2 2 1 311.86 18.38
 5 8 1 30.91 15.87
 6 16 1 -7.03 20.09
 -5 20 2 6.26 15.53
 -4 10 2 82.44 19.32
 5 5 2 126.99 17.87
 -6 32 3 1.1 16.73
 6 9 3 20.05 17.83
 5 0 4 4.54 15.24
 1 -14 6 563.73 26.74
 -6 12 7 19.75 19.08
 -4 -4 7 0 15.74
 -5 0 8 242.33 20.82
 4 -12 8 77.28 15.37
 5 -8 8 21.08 15.47
 -6 6 9 -0.42 18.62
 6 -4 9 1.38 18.31
 -3 -14 10 209.67 16.04
 -2 -17 10 66.56 10.95
 -7 12 11 7.4 18.1
 -5 -6 11 0.25 14.56
 4 -16 11 59.23 16.44
 -4 -13 12 6.77 13.02
 3 -21 13 2.62 12.91
 -7 5 14 0 18.23
 -6 -4 14 -3.06 17.51
 3 -22 14 31.26 14.75
 -7 3 15 0 16.41
 -5 -12 15 37.92 16.34
 -2 -23 15 29.13 7.92
 4 -21 16 16.4 17.86
 1 -27 17 9.04 10.43
 5 -18 17 1.52 16.64
 3 -25 18 1.78 14.32
 4 -23 19 4.58 15.33
 -4 -23 23 7.1 11.06
 1 -30 23 4.84 10.32
 2 -29 23 -2.45 12.86
 -6 -14 24 6.53 15.16
 -5 -20 26 4.31 12.86
 4 -25 26 -1.14 17
 2 40 -7 20.21 7.65
 -3 36 -4 28.72 14.03
 -1 18 -4 -0.05 8.71
 0 15 -4 365.19 16.43
 2 15 -4 287.46 16.65
 5 36 -4 -2.96 16.67
 -3 26 -3 39.74 13.44
 4 18 -3 21.15 12.89
 -4 32 -2 4.8 16.27
 -5 34 0 6.49 18.77
 4 3 1 232.84 21.75
 -2 -1 2 137.83 13.21
 2 -5 2 2.88 10.32
 3 -3 2 658.45 34.23
 -6 31 3 0 19.15
 -5 15 3 20.77 16.5
 -2 -6 4 54.45 10.83
 -6 19 5 47.34 19.07
 -5 8 5 43.55 16.82
 5 -2 5 55.99 15.98
 6 4 5 30.17 18.86
 -6 15 6 15.28 18.97
 -5 5 6 44.08 16.77
 -4 -2 6 102.68 16.56
 3 -13 7 17.96 15.95
 5 -6 7 -3.87 16.87
 6 -2 8 3.66 18.02
 -4 -10 10 152.94 16.69
 1 -20 10 5.47 10.71
 5 -12 11 -0.95 17.18
 -7 9 12 2.08 18.31
 6 -8 12 6.48 16.38
 -2 -22 14 87.32 9.33
 4 -20 15 0.69 16.94
 -6 -7 16 10.35 17.68
 -4 -18 16 -0.15 13.04
 2 -26 17 29.63 13.75
 -5 -17 20 0.86 13.74
 3 -26 20 11.86 14.42
 -4 -22 21 3.92 11.38
 -6 -13 22 -0.04 15.06
 -5 -19 23 -1.91 12.79
 -6 -15 26 -2.42 15.85
 0 -31 27 -0.08 7.68
 -2 32 -5 0.99 11.59
 3 24 -5 5.68 11.21
 4 32 -5 -1.69 13.25
 3 18 -4 4.7 13.54
 4 24 -4 136.45 16.35
 5 37 -4 1.3 16.91
 5 27 -3 4.18 14.77
 5 21 -2 46.38 14.61
 6 35 -2 3.88 17.49
 -1 5 -1 2215.81 97.12
 5 16 -1 72.44 17.18
 6 27 -1 5.96 18.31
 -5 33 0 1.45 18.94
 -3 10 0 477.47 27.29
 -2 5 0 700.42 33.7
 6 21 0 32.55 17.82
 -5 25 1 1.11 17.19
 -6 30 3 -1.5 18.51
 1 -8 3 1181.59 52.77
 4 -2 3 416.45 27.07
 -5 11 4 40.65 17.04
 6 7 4 5.61 18.48
 5 -4 6 30.57 15.85
 6 2 6 33.74 19.08
 -6 11 7 3.39 18.1
 -5 2 7 166.54 18.71
 -3 -9 7 84.72 15.34
 4 -10 7 21.52 15.59
 6 0 7 18.34 18.74
 -6 8 8 6.12 17.8
 -1 -16 8 227.48 11.61
 3 -16 9 22.36 13.82
 5 -9 9 39.66 16.12
 -6 3 10 -0.89 17.79
 6 -5 10 13.22 17.24
 -7 11 11 4.49 16.93
 -6 1 11 0.58 17.17
 -6 -1 12 9.59 18.41
 -5 -8 12 -1.41 14.58
 -3 -17 12 221.88 15.74
 4 -17 12 28.44 16.04
 5 -13 12 8.26 16.9
 4 -18 13 -2.43 15.42
 -5 -11 14 0 16.66
 4 -19 14 58.37 16.96
 -6 -6 15 -2.34 16.75
 -4 -17 15 64.19 13.27
 -7 1 16 -1.86 14.68
 -2 -24 16 2.12 7.25
 5 -17 16 0.84 15.51
 -4 -19 17 15.9 14
 -3 -24 19 1.82 10.47
 5 -19 19 3.78 17.05
 4 -24 22 5.71 16.19
 3 -27 23 -1.62 14.27
 -5 -20 25 0 12.66
 -4 -24 25 5.47 11.15
 -2 -29 25 -0.75 6.55
 -1 33 -6 127.39 11.29
 3 33 -6 90.31 12.71
 -1 24 -5 440.8 22.93
 -3 35 -4 23.32 13.67
 5 38 -4 8.17 15.17
 -4 31 -2 12.76 14.41
 -3 19 -2 706.9 37.19
 6 36 -2 8.32 17.8
 6 37 -2 4.29 16.71
 -3 14 -1 26.02 15.2
 4 10 -1 0.72 15.62
 -5 32 0 0 17.7
 6 17 1 33.2 17.81
 -6 40 2 3.74 16.31
 -6 41 2 5.34 17.81
 -5 19 2 75.11 16.7
 -3 3 2 34.35 13.74
 -6 29 3 6.51 17.21
 -4 6 3 31.83 16.95
 5 3 3 111.92 17.85
 6 10 3 8.8 18.76
 -6 23 4 10.1 20.36
 -4 3 4 3.72 16.86
 4 -4 4 54.9 15.68
 -6 18 5 0.39 18.42
 -3 -7 6 375.26 23.26
 2 -13 6 45.74 12.42
 4 -8 6 5.76 14.35
 2 -19 10 228.87 17.11
 -6 -3 13 13.4 18.03
 -2 -21 13 -1.93 7.74
 5 -14 13 35.96 16.66
 -7 4 14 9.13 18.4
 -4 -16 14 2.59 13.1
 5 -15 14 -0.11 15.96
 5 -16 15 14.65 16.55
 0 -27 17 5.86 6.45
 3 -24 17 1.82 15.72
 -4 -20 18 -5.54 12.44
 4 -22 18 13.4 15.33
 -5 -18 21 7.18 13.2
 -2 -28 22 0.31 6.9
 -6 -14 23 6.06 16.04
 2 -29 24 4.8 12.82
 -6 -15 25 -6.77 15.57
 -3 -27 25 -1.71 8.97
 0 41 -7 0.84 6
 4 33 -5 10.39 13.61
 -3 34 -4 0.79 12.9
 -2 23 -4 116.76 15.03
 -3 25 -3 43.03 13.98
 5 28 -3 -6.11 15.19
 1 6 -2 220.43 13.19
 2 7 -2 2003.56 88.61
 4 14 -2 133.33 17.18
 -4 23 -1 52.94 16.01
 3 6 -1 81.92 15.46
 6 28 -1 23.26 18.26
 6 22 0 6.14 17.94
 -5 24 1 74.68 17.97
 -4 13 1 10.83 16.04
 3 0 1 1110.1 52.23
 5 9 1 33.59 15.63
 -4 9 2 178.34 19.89
 5 6 2 6.88 16.05
 -5 14 3 -1.71 16.12
 -3 0 3 668.59 34.12
 2 -7 3 951.4 44.29
 3 -5 3 540.65 29.7
 -5 7 5 133.5 18.76
 -4 0 5 603.77 33.44
 -3 -5 5 1092.21 51.56
 1 -12 5 1444.43 64.02
 4 -6 5 4.79 15.47
 6 5 5 -2.17 20.02
 -6 14 6 4.82 17.96
 3 -11 6 3.41 16.02
 5 -7 8 5.41 15.3
 -6 5 9 0 18.2
 -5 -3 9 80.53 15.76
 6 -3 9 10.99 18.36
 -7 13 10 4.27 16.48
 -1 -19 10 70.66 6.47
 -4 -12 11 215.89 18.11
 6 -6 11 1.72 17.38
 -7 8 12 4.79 17.23
 -6 -5 14 34.74 17.89
 -7 2 15 2.29 16.67
 -6 -9 17 1.85 15.65
 -6 -10 18 2.85 16.18
 5 -18 18 -2.4 16.16
 -6 -11 19 5.38 15.37
 2 -27 19 -0.29 13.18
 -6 -12 20 -0.94 16.16
 -2 -27 20 2.69 7.28
 2 -28 21 2.05 12.54
 4 -24 23 6.23 16.02
 3 -27 24 -6.51 14.6
 2 28 -6 282.32 16.02
 -2 31 -5 280.55 18.37
 4 25 -4 1.67 13.27
 -2 17 -3 327.46 20.49
 4 19 -3 33.8 13.64
 -4 30 -2 -0.74 15.26
 5 22 -2 20.73 15.02
 5 17 -1 43.77 16.4
 6 29 -1 8.51 18.03
 -5 31 0 3.33 17.37
 -4 17 0 282.36 21.06
 3 3 0 283.42 19.72
 -3 6 1 82.72 15.19
 6 18 1 1.01 19.76
 -6 37 2 -2.51 16.07
 -6 38 2 9.7 16.21
 -5 18 2 5.17 15.83
 4 1 2 6.87 17.02
 -6 28 3 2.19 18.28
 -6 22 4 21.33 18.58
 -5 10 4 11.93 15.63
 1 -10 4 2475.09 108.24
 3 -7 4 285.6 21.82
 5 1 4 16.7 16.37
 6 8 4 9.07 18.56
 2 -11 5 6.54 11.39
 3 -9 5 88.69 16.5
 -5 4 6 25.73 16.52
 6 3 6 25.22 18.48
 -6 10 7 3.58 17.95
 6 1 7 3.48 17.74
 -5 -1 8 0 16.74
 0 -17 8 91.06 6.67
 1 -17 8 385.43 20.39
 6 -1 8 0 18.24
 3 -17 10 164.27 16.98
 4 -14 10 196.84 19.26
 -7 10 11 7.68 18.54
 -5 -10 13 27.31 15.32
 -7 0 16 0.73 18.03
 -6 -8 16 4.74 16.21
 1 -26 16 10.57 9.44
 2 -25 16 1.07 12.94
 -5 -15 17 4.72 14.58
 4 -21 17 -1.48 16.67
 -5 -16 18 1.79 13.62
 -4 -21 19 -1.3 11.78
 3 -25 19 3.67 13.94
 1 -29 21 10.59 10.49
 3 -26 21 4.21 14.13
 -5 -19 22 -1.41 12.78
 -4 -23 22 3.98 11.11
 -5 -20 24 1.58 12.28
 1 -30 24 2.05 10.35
 4 -24 24 2.92 16.07
 2 -29 25 1.14 12.56
 3 -27 25 -2.63 14.36
 -6 -16 27 -5.1 15.88
 3 34 -6 0.65 10.91
 2 21 -5 116.04 12.28
 3 25 -5 0.67 11.8
 4 34 -5 12.34 13.2
 -3 33 -4 65.26 14.2
 -4 45 -3 -1.74 16.09
 3 14 -3 176.41 16.73
 5 29 -3 34.24 15.86
 -4 22 -1 40 15.15
 -5 30 0 5.99 18.63
 6 23 0 4.87 19.06
 -5 23 1 1.94 17.28
 1 -3 1 232.66 14.88
 2 -2 1 958.61 44.51
 4 4 1 157.36 20.68
 -6 36 2 13.58 18.1
 -1 -4 2 654.61 30.63
 -6 27 3 5.3 18.24
 -2 -4 3 18.49 10.63
 6 11 3 7.31 17.78
 2 -9 4 942.8 44.1
 -6 17 5 21.68 19.17
 5 -1 5 11.5 15.35
 -6 13 6 1.69 18.12
 5 -3 6 13.01 15.61
 -4 -5 7 241.32 20.23
 5 -5 7 6.97 15.21
 -6 7 8 24.58 18.42
 -4 -7 8 445.92 26.21
 4 -11 8 30.25 15.91
 -6 2 10 45.65 19.53
 6 -4 10 12.04 17.2
 -5 -7 11 85.21 16.38
 -3 -16 11 5.7 10.45
 1 -21 11 4.86 9.02
 2 -20 11 9.85 11.23
 5 -11 11 12.09 16.99
 -6 -2 12 4.39 18.87
 -4 -15 13 5.37 12.29
 -7 3 14 -4.44 18.09
 -5 -14 16 4.65 14.85
 3 -23 16 18.47 15.2
 5 -17 17 7.16 15.55
 -5 -17 19 7.27 13.13
 4 -23 21 0.06 14.9
 -3 -26 22 10.61 9.76
 -6 -15 24 -2.01 14.69
 -4 -24 24 3.18 10.91
 4 -24 25 1.93 15.79
 3 -27 26 1.29 14.77
 -5 -21 27 -0.42 12.69
 3 -27 27 -0.79 15.05
 3 19 -4 541.74 28.95
 -4 42 -3 18.43 17.51
 -4 43 -3 0.83 18.84
 -4 44 -3 -3.18 16.42
 -3 24 -3 119.02 15.08
 -4 29 -2 26.05 15.73
 -3 18 -2 -0.38 16.27
 -2 12 -2 1131.34 51.97
 3 10 -2 771.95 37.75
 -5 43 -1 5.21 15.85
 -5 44 -1 1.21 16.58
 -5 45 -1 -0.35 17.13
 -5 46 -1 -2.78 17.38
 -2 8 -1 38.53 11.74
 6 30 -1 4.71 16.92
 5 10 1 182.31 18.78
 6 19 1 50.52 17.97
 -6 35 2 0.69 18.57
 6 15 2 15.96 18.19
 -5 13 3 -3.41 15.41
 5 4 3 2.42 16.02
 -6 21 4 17.3 19.02
 6 6 5 0.75 18.63
 -5 1 7 3.7 15.75
 -7 15 9 -3.23 17.88
 -6 4 9 15.64 18.19
 -3 -13 9 58.62 13.44
 5 -8 9 1.05 15.5
 -7 12 10 -2.37 17.7
 3 -18 11 6.17 14.15
 4 -15 11 4.35 14.09
 -7 7 12 -6.65 16.84
 -6 -4 13 2.62 18.09
 -7 1 15 -5.46 18.58
 -6 -7 15 0.05 15.74
 -5 -13 15 -1.49 16.33
 2 -24 15 95.64 13.3
 4 -20 16 0.69 16.31
 5 -16 16 3.49 15.45
 -7 -2 17 7.93 17.18
 -2 -25 17 -0.66 7.35
 4 -22 19 4.11 14.89
 5 -18 19 -1.95 15.44
 -6 -14 22 4.23 14.78
 -6 -16 26 -0.22 15.24
 2 -29 26 3.2 13.05
 2 -29 27 6.18 13.21
 -1 32 -6 4.82 8.92
 3 35 -6 44.71 11.26
 -2 30 -5 1.64 11.45
 4 35 -5 5.89 13.93
 -3 32 -4 1.78 13.33
 4 26 -4 157.19 16.09
 -4 41 -3 7.49 18.04
 1 10 -3 826.39 36.98
 5 30 -3 1.73 15.54
 4 15 -2 65.74 15.07
 5 23 -2 14.8 15.14
 -5 41 -1 0 16.91
 -5 42 -1 6.15 18.12
 -3 13 -1 13.74 14.71
 2 4 -1 241.62 15.42
 5 18 -1 7.53 15.83
 6 31 -1 12.83 17.97
 -5 29 0 -2.96 16.81
 -3 9 0 137.04 16.37
 6 24 0 1.49 19.05
 -4 12 1 34.12 16.33
 -6 34 2 3.34 18.05
 -5 17 2 63.08 17.69
 5 7 2 98.58 17.66
 -6 26 3 16.15 18.13
 -4 5 3 72.99 18.02
 4 -1 3 2.74 16.3
 6 12 3 26.65 18.05
 -4 2 4 595.95 34.31
 -3 -3 4 255.05 18.29
 6 9 4 4.37 18.32
 -6 16 5 8.88 18.51
 -5 6 5 7.1 15.93
 -4 -3 6 21.53 15.31
 6 4 6 2.68 18.2
 -6 9 7 24.72 18.24
 4 -9 7 271.16 20.29
 6 -2 9 0 18.23
 -7 9 11 -0.2 17.33
 6 -5 11 2.51 16.84
 -5 -9 12 28.64 15.28
 -2 -20 12 60.73 8.73
 2 -21 12 195.93 15.72
 3 -19 12 26.89 13.35
 4 -16 12 26.82 15.44
 5 -12 12 0.7 17.16
 5 -13 13 -0.86 17.64
 2 -23 14 11.5 11.45
 5 -14 14 40.07 17.79
 -3 -21 15 8.08 9.79
 1 -25 15 4.45 9.25
 3 -22 15 30.07 15.82
 4 -19 15 37.07 16.54
 5 -15 15 2.36 15.91
 -7 -1 16 6.33 16.25
 3 -26 22 3.4 14.05
 4 -23 22 -2.28 15.11
 0 -30 23 3.22 7.02
 -5 -21 26 1.7 12.3
 -4 -25 27 1.85 10.61
 0 40 -7 68.16 7.06
 4 36 -5 39.27 14.17
 -2 22 -4 77.2 14.82
 -4 39 -3 0.12 16.83
 -4 40 -3 25.52 17.64
 4 20 -3 0.4 14.78
 -4 28 -2 89.71 16.5
 -5 39 -1 -0.07 17.23
 -5 40 -1 18.4 17.44
 -4 21 -1 164.65 18.62
 -5 28 0 37.48 17.46
 -4 16 0 4.98 14.6
 5 14 0 185.8 18.79
 -6 33 2 -4.32 18.77
 -4 8 2 38.13 17.95
 3 -2 2 0.93 13.73
 -6 20 4 8 18.84
 -5 9 4 160.94 19.11
 4 -3 4 -3.46 15.92
 5 2 4 -5.49 16.21
 -6 12 6 -2.65 18.27
 -5 3 6 14.77 15.48
 6 2 7 15.55 18.37
 -6 6 8 0 19.27
 5 -6 8 5.87 15.15
 6 0 8 -0.07 18.41
 -7 14 9 -0.14 17.59
 -7 11 10 9.97 17.27
 -4 -11 10 12.72 13.45
 -7 6 12 2.47 16.28
 -4 -14 12 121.91 15.31
 1 -22 12 151.19 12
 -7 4 13 6.45 18.41
 2 -22 13 22.6 11.92
 3 -20 13 -1.67 14.29
 4 -17 13 50.59 16.13
 -7 2 14 5.43 16.34
 -6 -6 14 -0.43 16.42
 -5 -12 14 66.33 16.67
 -3 -20 14 -0.43 9.79
 3 -21 14 12.27 13.24
 4 -18 14 8.61 17.06
 -3 -22 16 18.67 10.08
 -6 -10 17 5.07 15.23
 -6 -11 18 0 15.61
 2 -26 18 -2.69 13.08
 3 -24 18 11.94 14.73
 4 -21 18 -0.64 14.68
 5 -17 18 12.75 15.46
 -6 -12 19 -3.07 15.9
 -6 -15 23 3.28 14.59
 -5 -20 23 -0.85 12.15
 -3 -27 24 1.7 9.06
 -6 -16 25 -0.65 15.03
 1 -30 25 -1.87 10.54
 3 36 -6 11.69 10.98
 3 26 -5 3.58 12.52
 -3 31 -4 86.39 14.61
 2 16 -4 325.13 18.07
 -4 38 -3 43.69 17.56
 -3 23 -3 313.56 22.06
 5 31 -3 49.25 17.99
 5 24 -2 26.82 14.96
 -5 38 -1 19.79 17.17
 6 32 -1 0.49 17.29
 6 25 0 2.42 17.59
 6 20 1 -2.36 17.28
 -6 32 2 0 18.6
 4 2 2 277.81 22.61
 6 16 2 4.26 20.1
 -6 25 3 0 17.4
 -4 -1 5 3.42 17.55
 4 -5 5 133.5 17.78
 5 0 5 75.4 16.67
 6 7 5 11.48 18.02
 4 -7 6 310.64 21.92
 3 -12 7 174.6 18.29
 5 -4 7 62.01 15.59
 -7 17 8 12.05 15.95
 -5 -2 8 137.43 18.62
 -5 -4 9 6.41 14.91
 -2 -16 9 1.04 10.15
 -6 1 10 6.54 17.49
 5 -9 10 52.38 16.94
 6 -3 10 1.96 16.82
 -7 8 11 3.23 17.38
 -6 -3 12 11.59 18.25
 1 -24 14 41.8 9.7
 -7 0 15 -0.17 15.97
 -6 -9 16 0.31 15.5
 -6 -13 20 7.72 15.2
 4 -22 20 0 14.21
 -5 -19 21 1.06 12.67
 4 -23 23 -1.4 16.11
 -5 -21 25 -1.51 12.32
 2 29 -6 11.69 8.36
 -1 23 -5 1.24 9.77
 -1 17 -4 31.54 8.76
 4 27 -4 5.33 13.71
 -4 37 -3 -0.62 17.35
 -2 16 -3 221.05 15.79
 5 32 -3 0.01 16.3
 -4 27 -2 2.05 15.39
 -5 37 -1 0 17.54
 3 7 -1 84.73 15.44
 5 19 -1 39.06 15.96
 6 33 -1 3.95 16.8
 -5 27 0 -0.75 17.64
 6 26 0 9.93 17.6
 -3 5 1 44.06 14.11
 -2 1 1 103.3 12.78
 4 5 1 342.42 24.71
 5 11 1 6.59 15.83
 -6 31 2 4.66 18.83
 -5 16 2 21.11 15.92
 -3 2 2 1074 50.82
 -5 12 3 -2.36 15.96
 5 5 3 264.44 21.55
 6 13 3 0.17 17.79
 -6 19 4 23.67 20.19
 6 10 4 34.56 18.48
 -6 15 5 25.97 18.7
 5 -2 6 75.77 16.97
 -5 0 7 248.52 20.81
 2 -14 7 347.72 21
 -6 3 9 8.37 17.87
 2 -17 9 38.8 14.42
 -5 -8 11 3.16 14.85
 -6 -5 13 35.33 16.85
 -5 -11 13 -4.01 14.76
 -3 -19 13 139.6 13.16
 1 -23 13 45.2 9.58
 -4 -18 15 -5.32 12.29
 -4 -19 16 29.36 13.08
 -7 -3 17 -2.58 16.25
 -4 -20 17 2.85 12.62
 -3 -23 17 9.42 10.34
 5 -16 17 -3.35 15.82
 -6 -14 21 -0.45 14.93
 -4 -23 21 1.91 11.16
 -4 -24 23 1.37 10.73
 3 -26 23 -4.8 14.04
 -4 -25 26 -0.39 10.52
 1 -30 26 -2.89 10.72
 -6 -17 27 0.6 15.27
 -1 31 -6 176.6 13
 -2 29 -5 153.78 13.96
 3 20 -4 3.33 14.84
 -4 36 -3 37.73 15.79
 3 15 -3 84.12 14.71
 4 21 -3 65.34 14.2
 4 16 -2 72.68 15.31
 5 25 -2 -0.06 15.17
 -5 36 -1 28.05 18.17
 -4 20 -1 13.81 15.79
 1 3 -1 610.94 28.76
 6 34 -1 10.14 16.15
 -4 15 0 124.76 16.48
 -2 4 0 373.28 21.17
 1 0 0 529.01 25.28
 3 4 0 584.11 30.69
 5 15 0 15.14 16.08
 -4 11 1 13.82 16.93
 3 1 1 117.62 15.67
 6 21 1 41.45 20.3
 -6 30 2 7.86 17.27
 2 -4 2 293.92 17.86
 5 8 2 13.45 15.55
 6 17 2 38.27 18.44
 -3 -1 3 86.5 14.79
 3 -4 3 -0.89 14.6
 -5 5 5 191.5 19.01
 -6 11 6 13.18 17.79
 -3 -8 6 -0.82 13.08
 3 -10 6 352.99 24.01
 6 5 6 33.3 18.57
 -6 8 7 -0.41 17.18
 6 3 7 32.91 18.44
 -7 16 8 -5.73 17.41
 -6 5 8 27.89 18.03
 4 -10 8 60.53 16.71
 6 1 8 2.34 18.92
 -7 13 9 0.49 17.23
 5 -7 9 25.59 16.22
 6 -1 9 -0.6 17.68
 -7 10 10 -2.53 17.28
 -3 -15 10 -1.19 10.96
 4 -13 10 1.46 12.97
 0 -21 11 220.27 11.68
 6 -4 11 17.16 18.94
 -7 3 13 -0.07 16.56
 -6 -8 15 2.6 16.66
 -7 -2 16 -12.09 18.17
 5 -15 16 7.16 16.56
 -5 -16 17 -2.39 14.83
 3 -23 17 8.72 14.85
 4 -20 17 3.55 15.82
 5 -17 19 0.79 17.22
 -6 -15 22 6.43 14.74
 1 -29 22 10.15 10.47
 2 -28 23 11.87 12.9
 -6 -16 24 3.84 14.42
 4 -23 24 0.12 14.98
 1 -30 27 -0.01 10.87
 3 37 -6 11.4 11.31
 4 39 -5 -4.21 15.58
 -3 30 -4 11.85 13.39
 5 33 -3 25.78 18.19
 -4 26 -2 159.34 17.94
 -1 8 -2 765.8 35.15
 -5 35 -1 -0.87 18.01
 6 35 -1 4.25 15.71
 -5 26 0 100.33 18.92
 6 27 0 4.32 18.27
 -6 41 1 1.97 17.44
 -6 42 1 2.48 16.87
 -2 -2 2 0.93 10.82
 -4 4 3 170.87 20.18
 4 0 3 482.29 28.83
 -6 18 4 3.9 18.45
 -5 8 4 6.68 16.42
 3 -6 4 57.35 15.38
 5 3 4 139.29 18.01
 -6 14 5 22.7 18.25
 -3 -6 5 2.12 13.25
 -2 -9 5 4.96 9.16
 3 -8 5 33.46 14.99
 -2 -11 6 12.67 9.94
 -4 -6 7 -2.2 14.95
 -3 -10 7 288.66 19.79
 -4 -8 8 8.49 14.13
 3 -16 10 2.6 13.77
 -7 7 11 5.34 17.05
 -4 -13 11 6.2 13.14
 5 -11 12 12.68 17.15
 5 -12 13 24.72 18
 -7 1 14 -0.18 16.16
 -4 -17 14 62.43 12.51
 5 -14 15 17.37 16.15
 -5 -15 16 -3.74 14.6
 0 -26 16 38.5 6.58
 -7 -5 18 -2.88 17.14
 -5 -17 18 15.09 13.21
 -4 -21 18 -0.2 11.61
 1 -27 18 -0.37 11.08
 4 -21 19 10.44 14.6
 4 -22 21 -2.79 16.24
 -5 -20 22 -0.49 12.5
 -5 -21 24 0.41 12.34
 -2 -29 24 2.21 6.16
 3 -26 24 2.99 14.31
 4 -23 25 -3.21 15.37
 -6 -17 26 -4.34 14.73
 0 39 -7 -0.76 5.75
 -2 43 -6 38.62 13.09
 0 27 -6 25.22 6.1
 3 38 -6 20.69 11.78
 2 22 -5 271.48 16.85
 3 27 -5 18.06 12.19
 -2 21 -4 653.18 33.09
 4 28 -4 56.6 14
 -4 35 -3 1.64 16.32
 -3 22 -3 53.88 15.01
 5 34 -3 -1.27 16.06
 2 8 -2 1.23 9.87
 -5 34 -1 4.86 17.82
 -3 12 -1 104.78 16.39
 5 20 -1 1.7 14.23
 6 36 -1 9.13 15.77
 -3 8 0 203.05 18.15
 -6 39 1 0 15.78
 -6 40 1 10.17 17.12
 5 12 1 235.1 20.7
 6 22 1 1.98 19.6
 -6 29 2 2.01 16.93
 -5 15 2 12.46 16.34
 -4 7 2 197.83 20.76
 -5 11 3 65.19 17.52
 -4 1 4 3.48 16.4
 6 11 4 0.54 18.23
 6 8 5 3.84 18.63
 -5 2 6 99.24 16.85
 -4 -4 6 70.94 17.8
 1 -15 7 293.7 16.49
 4 -8 7 3.55 14.47
 5 -5 8 2.78 16.37
 -7 12 9 0.38 17.02
 -6 2 9 40.92 17.65
 -6 0 10 51.4 18.33
 6 -2 10 24.15 19.42
 -2 -19 11 92.44 9.86
 4 -14 11 147.99 17.63
 -6 -4 12 0.66 16.52
 -5 -10 12 13.07 14.4
 -3 -18 12 -0.92 10.38
 -6 -7 14 24.64 17.14
 5 -13 14 1.03 15.6
 -7 -1 15 -6.83 17.57
 -5 -14 15 38.31 16.06
 4 -19 16 13.21 15.43
 -7 -4 17 -0.93 17.13
 -6 -11 17 -3.15 15.87
 2 -25 17 7.64 13.72
 -6 -12 18 10.89 15.87
 -3 -24 18 11.34 10.32
 -2 -26 18 13.66 7.68
 -6 -13 19 -1.71 15.02
 -5 -18 19 -0.85 12.76
 3 -24 19 21.47 15.13
 3 -25 21 -0.73 14.3
 -4 -25 25 -1.26 10.51
 3 -26 25 0.05 14.26
 -5 -22 27 2.18 12.68
 1 38 -7 18.5 3.95
 -2 42 -6 5.77 12.2
 -2 28 -5 10.24 11.38
 -3 29 -4 47.02 15.36
 -4 34 -3 12.96 14.63
 4 22 -3 55.47 14.92
 -2 11 -2 2.65 11.22
 5 26 -2 25 15.98
 -5 33 -1 -1.71 17.58
 6 37 -1 -6.98 15.89
 -5 25 0 -2.83 17.19
 4 9 0 355.09 23.75
 5 16 0 81.49 17.76
 6 28 0 6.73 18.19
 -6 38 1 10.32 17.42
 -6 28 2 18.44 17.97
 4 3 2 27.5 16.84
 5 9 2 132.51 18.39
 6 18 2 -0.74 18.46
 -6 22 3 22.88 20.47
 5 6 3 0.39 16.42
 -2 -7 4 731.08 34.55
 4 -2 4 274.92 22.18
 5 1 5 13.17 16.32
 -6 10 6 0 17.32
 2 -12 6 250.5 17.49
 5 -1 6 -5.35 15.51
 6 6 6 6.94 19.02
 -6 7 7 46.78 18.49
 5 -3 7 0 16.44
 -7 15 8 5.88 17.84
 -5 -3 8 51.62 16.96
 3 -13 8 20.88 14.05
 -4 -10 9 10.05 14.06
 1 -18 9 24.53 10.57
 6 0 9 5.6 18.24
 -7 9 10 12.86 16.9
 5 -8 10 3.15 16.09
 4 -15 12 6.11 14.26
 -7 2 13 12.42 16.39
 -4 -16 13 15.06 12.2
 4 -16 13 2.54 16.86
 -5 -13 14 -2.32 16.22
 4 -17 14 54.6 17.92
 4 -18 15 3.98 17.27
 -6 -10 16 5.32 15.07
 3 -22 16 10.09 15.87
 5 -16 18 -4.54 17.64
 -4 -22 19 10.15 11.65
 1 -28 20 26.67 11.43
 -3 -26 21 12.13 9.52
 4 -22 22 4.86 16.12
 -6 -16 23 -3.3 14.37
 2 -28 24 8.86 12.94
 -6 -17 25 -3.5 14.91
 3 -26 26 -1.77 14.34
 -3 -28 27 3.66 8.75
 3 -26 27 -1.19 14.73
 -2 41 -6 22.32 12.5
 3 39 -6 6.2 11.41
 -3 43 -5 1.51 15.19
 1 20 -5 71.04 6.78
 4 29 -4 -6.97 14.3
 5 35 -3 6.19 16.7
 4 17 -2 173 17.17
 -5 32 -1 0.05 18.5
 -2 7 -1 458.44 24.38
 5 21 -1 32.19 15.72
 6 38 -1 18.32 15.85
 -4 14 0 -0.81 15.17
 6 29 0 4.64 17.39
 -6 37 1 8.59 17.22
 -5 19 1 30.92 15.67
 -4 10 1 6.6 16.91
 4 6 1 23.58 17.52
 6 23 1 21.03 20.12
 3 -1 2 83.51 14.89
 2 -6 3 127.07 13.7
 -6 17 4 13.51 18.62
 -5 7 4 219.2 20.54
 -3 -4 4 7.09 14.01
 -6 13 5 -4.89 18.46
 -4 -2 5 392.4 26.08
 -1 -11 5 227.56 11.93
 4 -4 5 39.08 15.06
 4 -6 6 10.14 14.56
 -7 18 7 1.97 17.27
 -5 -1 7 3.54 16.87
 -2 -13 7 24.23 9.84
 6 4 7 8.27 18.54
 -6 4 8 7.31 19.5
 6 2 8 -0.52 18.52
 4 -11 9 -1.83 14.5
 -5 -7 10 83.97 16.55
 2 -18 10 47.19 12.09
 -7 6 11 0 18.46
 3 -17 11 75.03 14.61
 6 -3 11 1.44 17.59
 -6 -6 13 4.48 16.75
 -7 0 14 9.26 18.18
 3 -21 15 51.19 15.72
 -7 -3 16 0 16.96
 5 -15 17 -1.53 15.97
 4 -20 18 -0.58 15.44
 2 -26 19 6.31 13.22
 -6 -15 21 4.94 14.41
 0 -29 21 0.56 7.15
 2 -27 21 0.2 12.61
 -3 -27 23 1.94 8.71
 -5 -22 26 -0.65 12.19
 -2 40 -6 16.7 11.95
 -1 30 -6 29.37 9.78
 2 30 -6 61.34 9.29
 -3 41 -5 0 14.96
 -3 42 -5 16.95 16.01
 3 21 -4 363.17 22.49
 -4 33 -3 -0.98 16.26
 3 16 -3 236.72 19.15
 5 36 -3 1.01 18.53
 5 27 -2 0 14.44
 3 8 -1 76.64 13.55
 -5 24 0 72.81 17.65
 -6 35 1 0 15.96
 -6 36 1 1.15 16.5
 -6 27 2 -0.59 17.35
 -5 14 2 59.32 16.73
 1 -5 2 993.14 44.97
 6 19 2 44.93 19.96
 -6 21 3 2.57 19.07
 -1 -9 4 69.85 7.36
 5 4 4 -0.84 16.03
 6 12 4 68.96 18.89
 -5 4 5 4.25 15.91
 2 -10 5 13.25 10.83
 6 9 5 0.36 18.47
 -7 14 8 0.03 17.26
 -7 11 9 7.64 17.23
 5 -6 9 0 16.4
 -7 8 10 -2.13 17.39
 -4 -12 10 191.69 17.88
 -5 -9 11 41.49 15.62
 -4 -15 12 -0.55 12.37
 3 -18 12 4.73 12.68
 6 -4 12 9.92 17.2
 -5 -12 13 57.87 16.99
 3 -19 13 2.26 13.13
 3 -20 14 0.97 14.2
 -7 -2 15 -3.24 16.15
 -6 -9 15 10.37 17.08
 2 -24 16 69.5 13.71
 -7 -6 18 -2.43 16.97
 4 -21 20 8.11 15.35
 -4 -24 22 -0.7 10.71
 3 -25 22 2.29 14.17
 -5 -21 23 2.17 12.28
 4 -22 23 5.56 15.32
 2 -28 25 -1 12.8
 -2 39 -6 3.73 11.42
 -3 40 -5 51.04 16.08
 3 28 -5 0 11.5
 -3 28 -4 87.37 14.77
 4 30 -4 9.59 11.67
 -4 32 -3 2.32 14.61
 -3 21 -3 234.04 20.25
 5 37 -3 5.84 18.22
 -4 24 -2 118.69 17.32
 -5 31 -1 5.03 18.24
 -1 1 0 31.1 9.36
 5 17 0 6.5 16.56
 6 30 0 3.32 17.24
 -6 34 1 0.74 15.98
 -5 18 1 6.13 15.63
 -3 4 1 308.15 20.63
 2 -1 1 0 10.62
 6 24 1 1.24 19.68
 -6 26 2 22.16 18.04
 -4 6 2 -4.15 17.01
 -3 1 2 7.4 14.29
 -5 10 3 4.36 15.8
 -4 3 3 44.51 17.96
 -6 16 4 22.08 18.39
 2 -8 4 115.59 12.98
 -6 9 6 40.7 18.03
 -5 1 6 -0.78 15.44
 6 7 6 28.95 18.65
 -7 17 7 -2.15 17.04
 -6 6 7 -1.21 17.21
 3 -11 7 73.31 16.7
 4 -9 8 192.75 18.44
 -6 1 9 0.83 16.65
 -3 -14 9 802.59 38.97
 -6 -1 10 4.36 15.7
 6 -1 10 -2.88 17.16
 -6 -3 11 9.34 18.13
 5 -10 12 8.12 17.02
 5 -11 13 -2.83 16.55
 -6 -8 14 0.08 16.74
 5 -13 15 -2.45 16.36
 5 -14 16 14.89 16.62
 -7 -5 17 0.02 16.82
 4 -19 17 0.16 15.16
 3 -23 18 2.08 14.69
 5 -16 19 -1.51 16.95
 -4 -23 20 3.61 11.28
 -5 -20 21 -0.1 13.37
 -6 -16 22 -0.84 14.15
 1 -29 23 8.06 10.46
 -6 -17 24 0.13 14.49
 -4 -25 24 1.31 10.56
 0 -30 24 0 7.6
 4 -22 24 -2.3 16.5
 -3 -28 26 1.79 8.63
 2 -28 26 2.88 13.11
 -6 -18 27 -1.23 14.98
 -3 39 -5 3.63 14.13
 -2 27 -5 68.09 11.82
 -1 22 -5 124.37 11.36
 2 17 -4 691.53 32.84
 4 23 -3 6.46 14.12
 5 38 -3 -0.28 17.31
 5 28 -2 23.54 15.08
 -5 30 -1 18.24 18.05
 -3 11 -1 71.82 16.8
 2 5 -1 919.07 42.66
 5 22 -1 40.58 15.78
 -5 23 0 0 16.85
 3 5 0 610.52 31.65
 6 31 0 18.2 17.25
 -6 33 1 2.68 16.38
 3 2 1 645.4 33.56
 5 10 2 93.25 17.49
 6 20 2 0 17.28
 -6 20 3 0.02 18.25
 -2 -5 3 1360.53 61.13
 3 -3 3 381.15 23.93
 4 1 3 3.08 16.79
 5 7 3 263.99 22.11
 -4 0 4 803.07 41.21
 -6 12 5 29.12 18.36
 5 2 5 49.92 16.05
 6 5 7 41.42 19.27
 -7 13 8 1.9 17.25
 5 -4 8 39.22 16.25
 6 3 8 23.81 18.36
 -7 10 9 1.56 17.32
 6 1 9 -3.04 18.01
 5 -7 10 72.51 16.94
 -7 5 11 7.22 18.44
 -3 -17 11 302.69 18.36
 2 -19 11 289 18.56
 6 -2 11 27.08 17.47
 -6 -5 12 31.5 18.27
 -7 1 13 -2.14 17.55
 5 -12 14 31.98 16.42
 2 -23 15 4.42 11.47
 1 -26 17 51.75 10.97
 3 -25 23 -3.21 14.03
 -5 -22 25 -3.32 11.76
 4 -22 25 0 15.5
 -6 -18 26 -7.32 14.61
 2 -28 27 0.94 13
 0 38 -7 71.3 6.74
 -2 38 -6 15.39 11.81
 1 27 -6 50.46 6.7
 -3 27 -4 26.26 13.35
 -2 20 -4 84.75 13.87
 -4 31 -3 -1.73 14.51
 5 39 -3 -2.57 16.77
 -5 43 -2 5.22 17.64
 -5 44 -2 -5.98 15.95
 -5 45 -2 8.67 15.64
 4 18 -2 4.88 14.19
 -4 13 0 24.13 17.29
 -3 7 0 301.67 20.69
 2 2 0 479.62 25.11
 4 10 0 20.88 17.33
 6 25 1 7.96 18.5
 -6 25 2 3.6 19.58
 -5 13 2 3.4 16.5
 -3 -2 3 482.83 26.85
 -5 6 4 0.33 16.44
 6 13 4 -0.24 18.38
 6 10 5 25.98 18.74
 3 -9 6 10.67 15.22
 5 0 6 109.32 17.84
 -7 16 7 -3.44 17.94
 -4 -7 7 251.94 20.21
 4 -7 7 409.79 25.45
 5 -2 7 127.46 17.78
 -6 3 8 9.37 17.2
 -5 -4 8 31.64 15.17
 -7 7 10 6.53 17.21
 4 -13 11 1.33 13.96
 -5 -11 12 11.39 14.66
 2 -20 12 -1.93 11.89
 -7 -1 14 -0.65 15.92
 -5 -15 15 4.65 15.34
 0 -25 15 2.43 5.89
 -7 -4 16 -2.69 15.97
 -6 -11 16 -3.69 16.55
 -5 -16 16 7.21 14.17
 4 -18 16 -1.01 16.71
 -6 -12 17 18.45 15.91
 -5 -17 17 11.73 13.47
 -6 -13 18 3.99 15.01
 -5 -18 18 -1.15 13.33
 5 -15 18 4.94 15.93
 -6 -14 19 5.17 16.59
 4 -20 19 1.91 15.3
 2 -27 22 3.21 12.4
 -3 38 -5 57.79 16.23
 3 29 -5 151.13 14.28
 3 22 -4 -1.41 12.97
 -3 20 -3 9.15 16.26
 -5 41 -2 0 15.72
 -5 42 -2 4.12 15.92
 -4 23 -2 9.62 14.22
 5 29 -2 24.58 15.69
 -5 29 -1 7.9 17.43
 -1 4 -1 871.29 40.03
 5 23 -1 2.56 15.4
 -5 22 0 23.12 15.57
 5 18 0 12.13 16.13
 6 32 0 2.65 16.8
 -6 32 1 0.99 16.28
 -5 17 1 29.78 17.3
 -4 9 1 144.23 18.73
 4 7 1 248.68 21.14
 4 4 2 159.14 19.69
 -6 19 3 5.74 18.47
 -5 9 3 186.91 20.11
 -6 15 4 15.48 17.48
 3 -5 4 406.51 25.56
 4 -1 4 1.29 15.54
 5 5 4 260.47 21.76
 -5 3 5 122.24 18.29
 3 -7 5 90.69 16.24
 -6 8 6 4 18.98
 -4 -5 6 98.37 17.86
 -1 -13 6 83.21 6.98
 1 -13 6 10.02 8.43
 4 -5 6 274.57 20.94
 6 8 6 4.21 18.53
 -5 -2 7 177.4 19.54
 -2 -15 8 78.53 10.76
 -5 -8 10 -0.85 14.89
 -2 -18 10 1.83 10.01
 6 0 10 21.4 17.7
 -4 -14 11 191.14 17.96
 0 -22 12 46.26 6.24
 4 -14 12 52.08 15.64
 6 -3 12 0 18.4
 -6 -7 13 25.03 17.61
 2 -21 13 174.67 15.13
 2 -22 14 42.16 12.18
 -7 -3 15 1.44 16.93
 -4 -19 15 71.68 13.58
 4 -17 15 29.24 17.47
 -4 -20 16 4.05 12.12
 3 -22 17 7.01 14.95
 5 -14 17 1.11 16.18
 2 -25 18 3.98 13.24
 -7 -8 19 -1.37 15.72
 -5 -19 19 11.41 12.89
 -2 -28 21 5.38 6.52
 -5 -21 22 -0.25 12.08
 -6 -17 23 3.65 13.98
 3 -25 24 1.42 13.81
 -4 -26 27 1.7 9.53
 -2 37 -6 11.96 11.54
 -3 37 -5 -0.39 13.13
 2 23 -5 19.27 10.71
 -1 16 -4 632.66 29.68
 1 15 -4 20.74 5.99
 -4 30 -3 14.67 15.69
 4 24 -3 81.36 15.44
 -5 40 -2 4.16 16.59
 -2 3 0 107.56 12.27
 6 33 0 4.43 17.11
 -6 31 1 7.85 17.92
 -2 0 1 12.32 10.99
 -1 -2 1 326.65 17.59
 6 26 1 7.79 17.2
 -6 24 2 19.43 18.52
 5 11 2 20.31 15.46
 6 21 2 25 18.26
 6 17 3 18.37 18.4
 -6 11 5 4.6 17.9
 4 -3 5 59.76 15.48
 6 11 5 1.32 18.02
 -7 19 6 -0.38 17.02
 -3 -9 6 387.65 23.29
 -7 15 7 0.93 17.22
 -6 5 7 70.73 17.78
 6 6 7 11.5 18.57
 -7 12 8 2.02 17.35
 -7 9 9 16.02 17.29
 -6 0 9 65.88 18.58
 -4 -11 9 33.78 14.43
 4 -10 9 85.75 16.53
 5 -5 9 27.73 15.59
 6 2 9 -0.2 18.38
 1 -19 10 310.01 18.34
 3 -15 10 58.64 13.78
 -7 4 11 2.74 16.49
 -6 -4 11 14.58 17
 -7 2 12 12.61 18.04
 -7 0 13 12.3 16.09
 4 -15 13 4.17 15.32
 -5 -14 14 58.61 16.74
 -4 -18 14 -5.77 11.36
 4 -16 14 -1.78 16.41
 -6 -10 15 4.01 15.44
 -7 -6 17 5.12 16.94
 -4 -21 17 1.1 11.61
 -7 -7 18 0.01 16.7
 -6 -16 21 -2.32 14.07
 3 -24 21 0.32 14.92
 4 -21 22 2.1 15.19
 -5 -22 24 -1.47 11.98
 1 -29 24 3.85 10.58
 -6 -18 25 3.55 14.22
 3 -25 25 6.38 13.75
 -1 29 -6 108.07 10.97
 2 31 -6 30.05 8.96
 -3 36 -5 47.56 13.91
 -2 26 -5 -2.56 12.61
 -4 44 -4 0 16.12
 -3 26 -4 73.56 14.74
 4 32 -4 -1.07 12.11
 3 17 -3 181.36 17.48
 -5 38 -2 8.64 17.57
 -5 39 -2 0.77 17.36
 -4 22 -2 83.36 16.62
 -2 10 -2 1002.25 46.69
 5 30 -2 2.03 16.83
 -5 28 -1 19.59 16.74
 -6 43 0 -2.83 17.34
 6 34 0 -4.42 16.37
 -6 30 1 3.52 18.57
 6 27 1 -1.12 17.07
 -5 12 2 89.29 17.42
 5 8 3 4.07 15.67
 -6 14 4 32.51 18.71
 6 14 4 39.91 18.45
 -4 -3 5 4.63 15.72
 -3 -7 5 924.07 44.51
 5 3 5 66.49 17.01
 -5 0 6 164.61 18.64
 -3 -11 7 46.96 13.7
 2 -13 7 4.24 12.69
 -6 2 8 20.3 16.96
 3 -12 8 230.6 19.12
 5 -3 8 10.84 15.86
 6 4 8 6.86 17.88
 -7 6 10 -3.85 17.2
 -5 -10 11 0.86 15.13
 6 -1 11 6.59 17.05
 5 -9 12 48.68 17.95
 5 -10 13 15.39 17.93
 -7 -2 14 3.73 15.51
 -6 -9 14 19.04 17.87
 -3 -22 15 17.45 9.58
 5 -12 15 24.38 17.36
 -7 -5 16 5.64 15.75
 3 -21 16 60.54 15.81
 5 -13 16 4.36 16.46
 -4 -22 18 14.67 11.82
 4 -19 18 4.26 14.8
 1 -27 19 0.36 11.49
 3 -23 19 3.71 14.38
 5 -15 19 -3.81 15.36
 -5 -20 20 -4.9 13.04
 4 -20 20 -0.81 14.74
 -4 -24 21 3.87 10.49
 1 -28 21 -3.53 10.71
 -4 -25 23 0 10.29
 4 -21 23 6.27 14.93
 -3 -28 25 -2.29 8.55
 -4 -26 26 -0.76 10.31
 3 -25 26 5.08 14.18
 3 -25 27 -1.53 14.44
 -2 36 -6 19.56 11.34
 -4 42 -4 9.2 16.08
 -4 43 -4 9.86 16.09
 -4 29 -3 -0.18 15.68
 -5 37 -2 1.28 17.64
 2 9 -2 857.8 40.18
 5 31 -2 38.39 18.18
 -5 27 -1 -1.06 15.89
 3 9 -1 10.39 14.37
 5 24 -1 69.75 15.98
 -6 41 0 0.31 16.83
 -6 42 0 0 17.28
 -5 21 0 4.39 14.95
 -4 12 0 2.9 15.8
 4 11 0 98.58 16.6
 5 19 0 7.96 15.28
 6 35 0 12.63 15.74
 -6 29 1 4.83 17.15
 -5 16 1 67.63 16.86
 -4 5 2 340.38 24.83
 2 -3 2 5.31 10.55
 3 0 2 61.92 14.18
 6 22 2 3.96 17.87
 -6 18 3 1.47 17.5
 -4 2 3 497.45 29.76
 -1 -7 3 350.56 17.54
 1 -7 3 556.9 26.59
 4 2 3 421.13 27.08
 6 18 3 14.59 19.53
 -5 5 4 235.93 20.54
 -7 18 6 4.33 17.16
 -6 7 6 54.53 17.93
 5 1 6 -0.55 15.64
 6 9 6 20.29 18.63
 5 -1 7 2.64 16.97
 -7 11 8 8.78 17.56
 2 -16 9 112.03 15.13
 -3 -16 10 120.94 12.9
 5 -6 10 4.41 17.66
 3 -16 11 61.74 14.41
 -6 -6 12 2.97 17.45
 -5 -13 13 7.17 16.11
 -4 -17 13 74.03 12.79
 0 -23 13 28.43 6.22
 -3 -21 14 31.74 10
 0 -24 14 102.21 7.97
 5 -11 14 -5.13 15.84
 -3 -23 16 -1.94 9.67
 1 -25 16 6.29 9.74
 -3 -27 22 -0.91 8.74
 2 -27 23 0.98 13.03
 -6 -18 24 4.46 13.74
 0 -30 25 2.71 8.04
 -3 35 -5 0 12.58
 3 30 -5 12.08 11.66
 -4 41 -4 -0.16 17.2
 4 33 -4 0.98 13.18
 2 13 -3 125.24 11.92
 -5 36 -2 6.74 17.48
 -3 10 -1 88.23 15.14
 -2 6 -1 18.51 11.3
 -6 39 0 2.71 17.05
 -6 40 0 5.64 16.87
 6 36 0 5.58 15.89
 -4 8 1 2.46 17.53
 -3 3 1 0.19 14.31
 6 28 1 -4.05 18.38
 -5 8 3 -0.57 17.27
 -4 -1 4 0.93 16.76
 -3 -5 4 1090.33 51.44
 5 6 4 -0.71 16.01
 6 15 4 1.52 18.16
 -6 10 5 14.7 17.19
 -5 2 5 79.88 16.97
 1 -11 5 58.25 8.71
 6 12 5 48.46 19.12
 -7 14 7 9.92 17.22
 -6 4 7 -4.16 17.44
 6 7 7 37 19.28
 4 -8 8 66.88 15.67
 -7 8 9 1.51 17.06
 -4 -13 10 -3.2 13.04
 6 1 10 5.01 17.6
 -7 1 12 1.31 15.96
 6 -2 12 23.76 15.46
 -3 -20 13 7.24 10.18
 -7 -4 15 0 16.9
 3 -20 15 0.67 14.61
 -6 -13 17 1.85 15.5
 2 -24 17 53.89 14.29
 4 -18 17 0 16.09
 -6 -14 18 0.16 14.74
 5 -14 18 -4.37 15.3
 -3 -26 20 2.06 9.02
 -6 -17 22 1.96 14.82
 3 -24 22 3.96 14.33
 4 -21 24 8.11 15.24
 1 -29 25 1.65 10.87
 4 -21 25 3.02 15.3
 -5 -23 26 -2.06 11.96
 -2 35 -6 28.52 11.98
 -4 39 -4 4.71 16.31
 -4 40 -4 15.82 16.88
 -3 25 -4 14.09 14.1
 -2 19 -4 1076.96 50.36
 3 23 -4 162.16 15.14
 -4 28 -3 90.48 16.33
 -3 19 -3 316.16 23.58
 -5 35 -2 12.18 18.1
 -4 21 -2 72.31 16.43
 -3 14 -2 2.02 14.71
 1 7 -2 116.75 9.98
 5 32 -2 3.9 16.59
 -5 26 -1 69.58 17.56
 -4 16 -1 17.56 12.9
 5 25 -1 -0.8 14.65
 -6 38 0 1.66 17.15
 3 6 0 151.84 16.93
 6 37 0 4.08 15.94
 -6 28 1 27.19 19.11
 3 3 1 453.98 25.77
 4 8 1 56.12 16.88
 -3 0 2 1195.19 55.75
 -2 -3 2 674.07 32.23
 4 5 2 114.15 18.2
 5 12 2 142.71 18.43
 6 23 2 13.06 17.5
 -6 17 3 3.63 18.56
 5 9 3 141.75 18.49
 6 19 3 15.54 18.39
 -6 13 4 0 18.3
 1 -9 4 -0.16 7.79
 4 0 4 310.45 23.15
 -7 17 6 -3.4 17.52
 -5 -3 7 24.4 17.16
 3 -10 7 144.29 18.33
 4 -6 7 0.12 14.37
 -5 -5 8 81.42 16
 6 5 8 59.59 19.62
 -6 -1 9 -2.14 17.04
 5 -4 9 9.18 15.69
 6 3 9 9.75 17.58
 -7 5 10 12.07 17.51
 1 -20 11 14.07 9.5
 4 -12 11 170.32 17.97
 5 -7 11 89.77 19.17
 -5 -12 12 37.88 15.98
 -4 -16 12 25.8 12.64
 -7 -1 13 -2.7 16.77
 -6 -8 13 3.7 17.06
 3 -18 13 15.61 14.99
 3 -19 14 22.56 13.99
 -6 -12 16 13.81 15.31
 -7 -7 17 -1.99 16.43
 5 -13 17 0.19 16.01
 -7 -8 18 -0.8 15.92
 3 -22 18 8.42 14.38
 -7 -9 19 0 17.12
 -6 -15 19 4 14.15
 4 -19 19 9.43 14.82
 -5 -21 21 -2.84 12.55
 -5 -22 23 6.15 11.95
 2 -27 24 4.8 12.87
 -6 -19 26 10.79 14.39
 0 37 -7 0.8 5.31
 1 39 -7 3.15 4.04
 -3 34 -5 12.17 14.36
 -2 25 -5 35.66 13.21
 -4 38 -4 42.48 17
 4 34 -4 14.38 13.72
 -5 34 -2 6.38 18.21
 5 33 -2 21.39 16.53
 -6 37 0 0.79 16.88
 -3 6 0 116.78 16.01
 5 20 0 8.56 14.72
 6 38 0 2.43 15.33
 -6 27 1 1.75 16.92
 -5 15 1 -3.22 16
 5 16 1 81.14 16.77
 6 29 1 6.3 16.63
 -5 11 2 74.2 17.13
 3 -2 3 209.02 18.55
 4 -2 5 190.53 19.1
 5 4 5 11.39 15.45
 2 -11 6 80.79 12.8
 4 -4 6 2.3 14.88
 6 10 6 27.6 18.7
 -7 13 7 4.8 17.76
 -4 -8 7 -1.9 14.97
 -7 10 8 -0.1 17.31
 -6 1 8 2.11 17.26
 -5 -9 10 54.94 15.53
 -6 -5 11 16.54 17.68
 6 0 11 48.97 18.2
 -7 -3 14 0 17.06
 -2 -23 14 6.26 7.38
 -6 -11 15 0 15.21
 1 -24 15 0.78 9.64
 -5 -17 16 13.34 14.19
 4 -17 16 10.04 16.44
 -5 -18 17 0.86 13.79
 -3 -24 17 31.26 10.47
 -6 -16 20 -6.73 15.44
 3 -23 20 2.29 14.39
 2 -26 21 1.59 11.15
 -6 -18 23 8.04 13.61
 3 -24 23 -3.63 13.89
 -5 -23 25 -0.98 11.57
 -4 -26 25 0.28 10.02
 1 -29 26 0.21 10.95
 -1 42 -7 0 8.18
 -2 34 -6 19.06 11.47
 2 32 -6 4.83 8.74
 -1 21 -5 15.48 9.67
 3 31 -5 222.37 16.51
 -4 37 -4 -4.78 16.54
 2 18 -4 67.83 10.7
 4 35 -4 -3.46 15.6
 -4 27 -3 -2.75 14.2
 -1 11 -3 0.8 8.05
 3 18 -3 55.65 15.6
 -5 25 -1 -0.56 15.46
 5 26 -1 77.39 16.87
 -6 35 0 0 15.9
 -6 36 0 2.72 16.08
 -4 11 0 94.67 17.77
 6 39 0 -1.24 17.33
 6 30 1 0.66 17.42
 6 24 2 2.54 17.63
 -6 16 3 36.45 17.95
 2 -5 3 1099.82 50.49
 -6 9 5 57.24 18.02
 -2 -10 5 1096.64 49.66
 6 13 5 8.68 20.06
 -7 16 6 9.29 17.46
 -6 6 6 0.61 16.7
 -5 -1 6 1.56 15.01
 -4 -6 6 11.42 14.78
 3 -8 6 66.45 15.74
 5 2 6 96.86 17.32
 5 0 7 163.27 18.62
 6 8 7 -6.92 18.3
 5 -2 8 125.49 17.83
 -7 7 9 10.67 16.82
 4 -9 9 45.62 15.75
 2 -17 10 328.99 20.78
 6 2 10 23.1 18.34
 -6 -7 12 31.86 18.03
 -3 -19 12 199.91 15.07
 4 -13 12 7.02 14.94
 -2 -22 13 104.02 9.56
 4 -14 13 3.54 15.26
 5 -9 13 26.65 18.69
 4 -15 14 15.53 16.2
 5 -10 14 14.09 16.07
 -5 -16 15 15.71 15.01
 -2 -24 15 15.04 7.06
 4 -16 15 10.94 17.36
 5 -11 15 0.85 16.81
 -7 -6 16 -0.16 15.83
 5 -12 16 7 14.86
 -5 -19 18 14.65 13.02
 2 -25 19 8.1 13.26
 5 -14 19 3.56 16.26
 -4 -25 22 -0.61 10.16
 4 -20 22 8.28 16.57
 -2 -29 23 3.89 5.76
 -6 -19 25 5.65 14.97
 2 -27 25 -0.22 13.07
 0 -30 26 -0.69 8.36
 1 -29 27 -0.65 11.14
 -1 41 -7 28.04 9.63
 -1 28 -6 132.94 12.03
 -3 33 -5 12.15 12.96
 2 24 -5 354.92 19.96
 -5 33 -2 11.41 18.28
 -4 20 -2 19.73 15.27
 5 34 -2 2.22 17.98
 -4 15 -1 60.62 15.97
 4 16 -1 56.15 14.57
 -6 34 0 0.41 15.95
 5 21 0 -0.53 15.44
 -6 26 1 8.16 19.61
 1 -2 1 432.12 21.92
 2 0 1 1688.94 75.56
 6 31 1 23.26 16.8
 -4 4 2 102.15 18.93
 5 13 2 -4.69 15.41
 6 25 2 7.71 17.86
 -5 7 3 223.71 21.08
 -4 1 3 7.14 17.59
 -3 -3 3 301.32 20.16
 4 3 3 5.44 16.76
 6 20 3 -2.69 17.94
 -6 12 4 56.4 18.33
 -5 4 4 0 15.88
 2 -7 4 1062.81 49.23
 3 -4 4 292.94 21.47
 5 7 4 257.46 21.79
 -7 20 5 2.07 17.05
 -4 -4 5 161.07 20.05
 2 -9 5 519.95 26.9
 3 -6 5 46.88 15.75
 -6 3 7 11.87 17.25
 6 6 8 -0.72 18
 6 4 9 -0.62 17.72
 -7 4 10 -0.43 17.32
 5 -5 10 72.85 17
 -7 0 12 11.77 15.82
 1 -21 12 15.13 9.55
 -7 -2 13 11.44 15.84
 -6 -10 14 -0.16 17.09
 -5 -15 14 -2.93 15.02
 1 -23 14 67.75 10.76
 -7 -5 15 13.3 16.17
 2 -23 16 5.57 12.46
 3 -21 17 37.57 15.62
 0 -27 18 12.07 7.89
 4 -18 18 5.41 14.71
 4 -19 20 20.92 15.01
 -6 -17 21 5.66 14.7
 0 -29 22 -1.65 7.65
 1 -28 22 12.08 10.66
 -3 -28 24 -0.02 8.21
 3 -24 24 1.46 13.65
 2 -27 26 -1.83 13.08
 2 -27 27 0.35 13.46
 2 -27 28 0 12.62
 -4 36 -4 34.72 16.82
 -3 24 -4 103.34 15.71
 3 24 -4 7.1 12.12
 4 36 -4 39.73 15.07
 -3 18 -3 35.74 16.42
 4 27 -3 4.79 13.83
 -5 32 -2 -1.29 17.49
 -1 7 -2 893.31 40.64
 4 21 -2 151.94 14.89
 5 35 -2 13.97 17.28
 -5 24 -1 67.23 16.37
 -3 9 -1 219.95 18.57
 0 3 -1 346.55 15.06
 2 6 -1 85.93 10.9
 3 10 -1 749.58 37.69
 5 27 -1 0 16.09
 -5 14 1 147.24 18.95
 -4 7 1 426.21 28.23
 5 17 1 8.68 14.71
 -6 20 2 -5.8 18.92
 -5 10 2 63.55 17.5
 5 10 3 17.28 16.03
 -2 -8 4 223.56 14.73
 -5 1 5 27.08 17.69
 -2 -12 6 759.71 35.4
 6 11 6 2.96 18.35
 -7 12 7 10.66 17.41
 -7 9 8 16.95 16.23
 4 -7 8 340.97 23.23
 -7 6 9 -6.41 17.11
 -4 -12 9 54.51 14.64
 -3 -15 9 39.49 12.27
 3 -14 10 42.06 13.59
 -5 -11 11 18.3 15.01
 -4 -15 11 7.85 12.4
 6 1 11 4.06 17.67
 1 -22 13 126.82 11.63
 -7 -9 18 -0.61 15.75
 -3 -25 18 1.33 9.7
 5 -13 18 -0.93 15.89
 -7 -10 19 -1.33 15.72
 -4 -24 20 8.35 10.87
 -5 -22 22 3.59 12.12
 4 -20 23 -1.76 14.99
 3 -24 25 1.74 14.04
 0 -30 27 -0.43 8.47
 3 -24 28 1.36 14.98
 -1 40 -7 5.26 9.03
 -2 33 -6 122.51 13.83
 -3 32 -5 -3.59 13.25
 3 32 -5 1.44 11.88
 -4 35 -4 3.78 15.27
 -5 31 -2 24.63 17.26
 -3 13 -2 28.79 15.63
 -2 9 -2 -1.73 11.18
 3 14 -2 710.65 35.67
 5 36 -2 8.36 17.35
 -6 33 0 11.99 16.4
 2 3 0 132.35 13.35
 -6 25 1 -7.55 18.09
 4 9 1 175.16 18.81
 6 32 1 -1.81 17.14
 3 1 2 89.28 15.47
 4 6 2 17.6 16.98
 6 26 2 2.61 18.62
 -6 15 3 2.8 19.15
 6 21 3 11.71 17.89
 4 1 4 -0.03 15.34
 -7 19 5 -2.82 16.6
 -6 8 5 1.18 17.22
 5 5 5 118.23 18.31
 6 14 5 41.25 19
 -7 15 6 5.99 17.21
 -6 5 6 70.46 17.96
 -5 -4 7 36.79 14.82
 6 9 7 22.47 18.19
 -6 0 8 35.39 17.8
 -5 -6 8 2.01 15.68
 3 -11 8 122.42 16.63
 -6 -2 9 35.99 17.11
 -2 -17 9 411.86 21.46
 5 -3 9 13.72 15.82
 -6 -4 10 14.48 16.33
 4 -10 10 130.45 16.53
 6 3 10 0.2 17.02
 2 -18 11 9.28 11.72
 5 -6 11 -2.9 16.97
 -6 -9 13 29.16 17.36
 -5 -14 13 43.62 15.75
 -7 -4 14 0.47 16.75
 -4 -20 15 -0.17 12.27
 2 -22 15 62.67 12.76
 -6 -13 16 -1.8 15.6
 -4 -21 16 27.59 12.43
 -7 -8 17 0 16.78
 -6 -14 17 13.06 14.06
 4 -17 17 3.36 15.75
 5 -12 17 -2.44 15.87
 -6 -15 18 -1.99 15.11
 1 -26 18 53.96 12.43
 3 -22 19 12.87 14.88
 -6 -18 22 2.15 13.7
 2 -26 22 13.54 13.06
 -6 -19 24 1.31 13.62
 -5 -23 24 2.95 11.6
 -4 -26 24 -1.13 10.03
 4 -20 24 0.95 15.97
 3 -24 26 3.78 13.91
 3 -24 27 4.48 14.38
 -2 24 -5 17.83 13.24
 -4 34 -4 6.48 16.18
 -2 18 -4 11.94 12.49
 4 37 -4 -0.1 14.32
 -4 19 -2 97.54 15.41
 5 28 -1 42.67 17.66
 -6 32 0 1.17 16.39
 5 22 0 44 15.8
 -3 2 1 1274.38 59.11
 6 33 1 16.62 16.48
 -6 19 2 5.38 18.23
 -6 11 4 2.38 17.29
 -4 -2 4 579.94 32.62
 -3 -10 6 62.28 14.74
 5 3 6 6.51 15.89
 -7 11 7 -0.7 17.49
 4 -5 7 367.78 24.19
 -7 8 8 -3.49 17.3
 5 -1 8 -2.19 16.58
 6 7 8 62.73 19.46
 -5 -8 9 1.14 13.94
 -1 -18 9 74.62 6.42
 6 5 9 47.13 17.99
 -7 3 10 13.5 16.81
 -6 -6 11 -3.25 16.62
 -3 -18 11 4.21 10.39
 3 -15 11 55.37 15.03
 -7 -1 12 -2.73 16.02
 -2 -21 12 30.05 8.06
 2 -19 12 536.7 28.13
 -4 -19 14 78.89 12.85
 2 -21 14 45.21 12.18
 -6 -12 15 19.55 16.45
 -7 -7 16 6.82 16.78
 -2 -25 16 -0.63 6.67
 3 -20 16 -5.28 15.05
 5 -11 16 3.01 16.68
 -4 -22 17 19.18 12.1
 -5 -21 20 6.85 12.51
 4 -19 21 5.39 15.52
 4 -20 25 -2.74 15.14
 2 33 -6 9.59 8.83
 -3 31 -5 10.16 13.9
 -3 23 -4 116.5 15.29
 4 38 -4 69.11 15.53
 -4 25 -3 -6.24 15.3
 3 19 -3 296.19 21.43
 4 28 -3 57.6 15.71
 -5 30 -2 9.56 16.97
 5 37 -2 4.28 16.94
 -5 23 -1 -2.96 15.37
 -4 14 -1 164.23 19.26
 4 17 -1 285.51 20.77
 -6 31 0 11.15 18.69
 -4 10 0 22.66 16.73
 -3 5 0 605.93 32.32
 -2 2 0 581.59 29.1
 3 7 0 322.55 21.37
 -6 24 1 18.2 18.13
 -5 13 1 3.94 15.76
 3 4 1 239.81 18.68
 5 18 1 16.16 16.08
 6 34 1 2.19 15.44
 6 27 2 5.83 18.5
 -5 6 3 3.88 16.21
 -2 -6 3 43.37 9.99
 5 11 3 20.64 15.31
 6 22 3 11.91 18.11
 -5 3 4 75.26 17.23
 5 8 4 2.35 15.7
 6 18 4 0 17.71
 -7 18 5 4.23 16.75
 -3 -8 5 0 14.39
 4 -1 5 23.4 15.55
 6 15 5 5.52 18.64
 -7 14 6 20.37 17.3
 -5 -2 6 94.58 16.19
 4 -3 6 119.93 17.85
 6 12 6 31.92 18.97
 -6 2 7 10 16.56
 5 1 7 1.86 15.26
 -5 -10 10 3.14 15.83
 5 -4 10 5.75 16.48
 6 2 11 30.36 17.28
 -6 -8 12 -0.68 17.59
 -5 -13 12 3.17 14.53
 -7 -3 13 1.5 17.32
 -4 -18 13 2.08 11.85
 2 -20 13 0 11.69
 5 -8 13 0 18.12
 5 -9 14 0.97 17.37
 -7 -6 15 -0.09 16.7
 3 -19 15 102.12 16.68
 5 -10 15 23.64 16.99
 4 -16 16 2.91 15.4
 2 -24 18 19.27 13.88
 4 -18 19 1.69 14.59
 5 -13 19 2.73 16.58
 -6 -17 20 3.85 13.83
 -3 -27 21 0.7 8.85
 3 -23 22 8.92 14.25
 -6 -20 26 -0.23 13.73
 -1 39 -7 4.6 8.98
 -2 32 -6 -0.24 11.48
 3 33 -5 124.81 13.99
 -4 33 -4 19.97 15.18
 -1 15 -4 273.36 15.27
 3 25 -4 0.17 11.55
 4 39 -4 4.54 15.44
 -5 43 -3 3.97 15.53
 -5 44 -3 6.36 13.8
 -3 17 -3 389.58 25.3
 2 14 -3 344.54 19.12
 2 10 -2 111.41 12.12
 4 22 -2 48.62 15.83
 5 38 -2 4.15 16.61
 -6 44 -1 3.55 16.87
 1 4 -1 1658.3 73.09
 5 29 -1 20.19 16.86
 -6 30 0 -1.93 16.6
 -5 17 0 5.96 15.78
 5 23 0 5.01 15.94
 -2 -1 1 115.74 12.62
 6 35 1 3.8 16.69
 -6 18 2 -3.95 18.57
 -5 9 2 127.41 18.52
 -4 3 2 346.27 25.34
 -3 -1 2 8.91 12.72
 -1 -5 2 3020.28 131.5
 -6 14 3 53.94 18.34
 3 -1 3 18.63 15.16
 4 4 3 110.36 18.53
 -3 -6 4 23.01 13.49
 -6 7 5 71.78 18.35
 3 -9 7 130.88 16.95
 6 10 7 8.91 18.12
 -7 5 9 18.55 16.7
 0 -18 9 0 5.9
 4 -8 9 65.79 16.66
 -4 -14 10 119.88 14.8
 4 -12 12 61.77 15.9
 3 -17 13 0 13.05
 4 -13 13 -4.53 15.09
 -6 -11 14 1.2 15.48
 3 -18 14 8.96 13.81
 4 -14 14 5.1 16.96
 4 -15 15 6.9 15.89
 -5 -18 16 -0.32 13.31
 -4 -23 18 1.67 11.62
 0 -28 20 13.16 8.12
 2 -25 20 0 12.02
 -6 -19 23 -2.13 13.26
 -5 -23 23 0.75 11.31
 1 -28 23 0.66 10.98
 2 -26 23 5.57 12.97
 -5 -24 26 5.66 10.78
 0 26 -6 312.57 15.14
 -3 30 -5 27.34 13.76
 -4 32 -4 0.48 15.5
 4 40 -4 32.56 16.07
 -5 41 -3 6.35 16.22
 -5 42 -3 -5.03 16.34
 -4 24 -3 117.96 17.28
 4 29 -3 10.65 13.48
 -5 29 -2 14.81 17.94
 5 39 -2 1.25 16.07
 5 40 -2 6.74 15.84
 -6 41 -1 6.18 15.3
 -6 42 -1 -2.83 15.78
 -6 43 -1 12.78 17.01
 -5 22 -1 51.01 17.26
 -2 5 -1 289.21 17.82
 1 1 0 23.24 8.73
 -6 23 1 11.91 18.41
 -4 6 1 10.15 17.79
 4 10 1 165.28 18.95
 6 36 1 3.18 15.69
 2 -2 2 790.73 37.52
 6 28 2 2.53 17.15
 -4 0 3 622.86 34.48
 6 23 3 7.85 17.57
 -7 21 4 -0.39 16.21
 -6 10 4 34.34 17.53
 6 19 4 5.98 18.21
 -7 17 5 3.98 17.27
 -5 0 5 225.75 20.48
 5 6 5 10.34 15.36
 -7 13 6 1.31 17.26
 -6 4 6 0.92 16.79
 -4 -7 6 174.59 18.64
 -7 10 7 10.32 17.38
 -4 -9 7 178.45 17.71
 1 -14 7 27.53 8.91
 2 -12 7 578.68 30.36
 -7 7 8 11.6 17.58
 -6 -1 8 2.23 17.01
 6 8 8 5.8 18.65
 1 -17 9 528.37 26.49
 3 -12 9 0 13.34
 5 -2 9 66.86 16.47
 6 6 9 0 17.59
 -6 -5 10 2.1 18.3
 6 4 10 10.14 17.6
 5 -5 11 135.51 19.04
 -7 -5 14 5.31 16.49
 -5 -17 15 17.33 15.4
 -7 -9 17 0.89 15.62
 -5 -19 17 16.78 13.29
 -7 -10 18 -1.96 15.72
 3 -21 18 21.15 15.77
 4 -17 18 -2.71 15.74
 5 -12 18 1.94 16.02
 -7 -11 19 2.8 15.62
 -7 -12 20 1.09 16.52
 3 -22 20 30.95 14.31
 -6 -18 21 -4.68 13.78
 -5 -22 21 5.1 12.12
 -4 -25 21 2.73 10.5
 3 -23 23 -2.54 13.86
 -6 -20 25 1.88 14.22
 0 36 -7 93.74 7.04
 1 40 -7 19.98 4.46
 -1 27 -6 45.29 10.51
 2 25 -5 17.95 11.37
 3 34 -5 1.12 11.35
 2 19 -4 162.91 13.16
 -5 40 -3 -1.68 16.4
 -5 28 -2 19.17 16.6
 -4 18 -2 41.14 14.27
 -3 12 -2 18.71 16.27
 -6 40 -1 1.16 15.68
 -3 8 -1 214.65 18.47
 3 11 -1 11.92 14.79
 5 30 -1 13.22 16.9
 -6 29 0 4.93 16.47
 -6 22 1 11.12 17.69
 5 19 1 18.35 16.14
 6 37 1 4.33 15.52
 4 7 2 61.44 17.35
 6 29 2 5.36 17.09
 -6 13 3 -0.12 17.53
 3 -3 4 332.58 22.63
 5 9 4 109.66 16.92
 -4 -5 5 44.45 16.42
 6 16 5 16.95 19.02
 3 -7 6 9.14 15.75
 5 4 6 42.06 16.54
 6 13 6 0 18.13
 4 -6 8 22.58 15.07
 5 0 8 216.58 20.43
 -7 2 10 2.66 17.07
 4 -9 10 -3.59 14.6
 -7 0 11 10.45 16.54
 -6 -7 11 18.2 17.9
 -5 -12 11 15.61 14.53
 -7 -2 12 9.41 17.69
 -4 -17 12 26.71 12.45
 -6 -10 13 3.14 15.83
 -5 -16 14 6.44 15.7
 -7 -8 16 -4.26 15.89
 5 -11 17 14.69 15.75
 -5 -20 18 4.28 12.61
 4 -18 20 0.93 15.04
 -7 -13 21 -3.81 15.22
 -4 -26 23 0.18 9.93
 -3 -28 23 -1.03 8.32
 4 -19 23 10.22 14.87
 -1 -30 25 0.25 1.52
 -1 38 -7 11.87 9.2
 -2 31 -6 257.7 17.71
 2 34 -6 40.28 9.44
 -2 23 -5 213.86 17.63
 -1 20 -5 3.5 8.8
 1 21 -5 544.45 24.96
 -4 31 -4 19.35 14.45
 -3 22 -4 219.33 18.47
 -5 38 -3 0.2 16.84
 -5 39 -3 -2.61 18.19
 3 15 -2 30.77 15.61
 4 23 -2 61.56 14.65
 -6 38 -1 5.3 16.75
 -6 39 -1 1.83 16.77
 -5 21 -1 5.04 15.17
 -4 13 -1 0.82 16.2
 4 18 -1 2.83 14.81
 -6 28 0 10.43 18.92
 -5 16 0 75.74 16.86
 -4 9 0 373.64 25.52
 5 24 0 77.71 16.55
 -5 12 1 226.49 20.82
 6 38 1 -5.55 15.91
 -6 17 2 20.04 18.73
 -5 5 3 226.9 21.16
 -3 -4 3 155.79 15.81
 5 12 3 32.38 15.96
 6 24 3 18.5 17.85
 -7 20 4 -2.42 16.78
 4 2 4 287.27 22
 6 20 4 -1.9 20.06
 -7 16 5 -0.35 17.35
 3 -5 5 122.1 17.66
 -6 1 7 0.1 16.77
 -5 -5 7 11.19 16.2
 5 2 7 129.31 18.07
 6 11 7 15.24 18.48
 -3 -14 8 530.58 28.4
 -7 4 9 -2.27 17.32
 -3 -17 10 54.5 11.18
 -2 -20 11 8.8 8.19
 6 3 11 9.53 16.76
 -7 -4 13 8.35 16.55
 5 -7 13 26.68 16.8
 -7 -7 15 15.3 16.96
 -6 -14 16 12.71 15.33
 5 -10 16 13.48 16.5
 -6 -15 17 -2.1 14.56
 1 -25 17 3.35 10.35
 2 -23 17 10.11 14
 3 -20 17 4.73 14.94
 4 -16 17 11.39 16.55
 -6 -16 18 -3.33 14.12
 5 -12 19 -0.23 16.1
 2 -26 24 15.33 12.92
 3 -23 24 -1.75 14.35
 4 -19 24 -4.28 16.01
 -5 -24 25 -3.59 11.27
 -4 -27 26 1.89 9.89
 -3 29 -5 24.96 13.35
 -2 17 -4 653.69 32.46
 3 26 -4 16.12 11.24
 -5 37 -3 0.77 16.66
 -4 23 -3 -3.64 15.38
 3 20 -3 5.8 15.58
 4 30 -3 13.62 13.24
 -5 27 -2 7.4 16.81
 -6 37 -1 2.95 16.57
 5 31 -1 13.16 16.83
 6 39 1 -0.89 15.58
 6 40 1 0.11 15.71
 -5 8 2 16.98 16.57
 3 2 2 12.18 14.83
 6 30 2 2.49 16.45
 6 25 3 3.44 17.27
 -6 9 4 26.73 17.35
 -5 2 4 5.99 15.13
 -4 -3 4 6.54 17.7
 -6 6 5 1.57 16.49
 4 0 5 202.75 19.12
 -7 12 6 14.14 17.72
 -6 3 6 24.65 16.52
 -5 -3 6 20.53 15.87
 4 -2 6 29.49 14.85
 6 14 6 38.41 19.11
 -7 9 7 14.24 17.15
 4 -4 7 7.01 14.47
 -7 6 8 2.29 17.48
 6 9 8 60.63 19.29
 -5 -9 9 65.43 16.11
 6 7 9 32.85 18.85
 5 -3 10 42.32 16.56
 6 5 10 12.47 17.54
 -6 -9 12 14.61 17.27
 -5 -15 13 10.98 15.2
 5 -8 14 13.65 17.54
 -6 -13 15 -4.18 15.17
 5 -9 15 2.7 16.99
 2 -25 21 1.54 13.24
 4 -18 21 2.56 14.7
 -6 -19 22 -0.31 13.71
 0 -29 23 2.05 7.9
 -6 -20 24 -1.95 13.55
 1 -28 24 0.73 11.1
 2 -26 25 4.53 13.23
 3 -23 25 1.99 13.77
 3 -23 26 0.85 13.81
 -2 -30 27 0 3.95
 3 -23 27 3.86 14.45
 3 -23 28 1.72 14.89
 -3 42 -6 14.62 15.01
 1 28 -6 3.49 6.29
 3 35 -5 37.41 12.1
 -4 30 -4 31.86 14.56
 -5 36 -3 5.9 16.8
 -3 16 -3 8.09 16.47
 0 10 -3 130.56 6.86
 -6 36 -1 4.59 16.65
 5 32 -1 2.15 18.3
 -6 27 0 -1.1 16.73
 3 8 0 232.19 18.88
 5 25 0 -2.12 15.69
 5 20 1 8.44 14.72
 -6 16 2 25.14 19.06
 -2 -4 2 4.77 9.68
 1 -4 2 12.18 10.08
 6 31 2 9.52 17.46
 -6 12 3 79.61 18.7
 2 -4 3 504.07 26.7
 4 5 3 0 15.93
 -7 19 4 3.35 17.18
 6 21 4 6.76 19.86
 -7 15 5 9.27 17.75
 5 7 5 113.24 17.79
 2 -10 6 80.73 13.26
 3 -10 8 166.45 18.47
 -4 -13 9 4.99 13.26
 5 -1 9 6.22 15.48
 2 -16 10 229.27 18.39
 -7 -1 11 5.31 17.92
 -4 -16 11 61.61 13.77
 -7 -6 14 1.39 16.18
 -6 -12 14 5.63 15.48
 -3 -22 14 12.7 9.49
 -3 -23 15 -1.88 9.43
 4 -15 16 6.22 15.63
 -2 -26 17 5.8 6.9
 -7 -11 18 -0.11 16.66
 5 -11 18 7.95 16.07
 2 -24 19 1.1 13.39
 3 -21 19 0.31 14.22
 4 -17 19 11.95 15.77
 1 -27 21 -1.38 11.06
 -5 -23 22 -3.1 11.58
 2 -26 26 -1.49 12.94
 2 -26 27 -1.1 13.06
 2 -26 28 -1.82 13.68
 -1 37 -7 24.34 9.37
 -3 41 -6 1.39 15.05
 -2 30 -6 4.66 11.54
 -3 28 -5 113.66 15.36
 -3 21 -4 477.31 27.92
 -5 35 -3 20.29 17.86
 -2 12 -3 1077.52 49.74
 4 31 -3 26.23 13.91
 -5 26 -2 43.78 17.29
 -2 8 -2 209.08 15.74
 4 24 -2 54.42 15.01
 -6 35 -1 2.41 17.2
 -5 20 -1 10.13 15.05
 2 7 -1 854.54 39.9
 4 19 -1 376.97 24.45
 -6 26 0 9.04 17.16
 -5 15 0 -4.63 15.54
 -3 4 0 616.81 32.36
 -5 11 1 17.94 18.01
 -4 5 1 793.88 41.8
 -3 1 1 9.31 13.38
 2 1 1 0 11.06
 3 5 1 1061.82 50.26
 4 11 1 136.12 17.84
 -4 2 2 315.28 24.07
 4 8 2 81.1 17.11
 6 32 2 5.25 17.4
 5 13 3 -0.49 17.28
 6 26 3 13.71 18.48
 5 10 4 3.46 16.8
 -5 -1 5 5.75 14.67
 -7 11 6 0.33 16.94
 5 5 6 43.51 16.34
 -7 8 7 1.01 17.36
 6 12 7 6.4 18.88
 -6 -2 8 32.48 17.48
 5 1 8 1.93 15.41
 -7 3 9 3.36 18.27
 4 -7 9 83.51 15.61
 -6 -6 10 3.28 18.09
 -5 -11 10 30.33 14.55
 5 -4 11 0.68 17
 6 4 11 13.75 18.86
 -7 -3 12 1.39 16.59
 -5 -14 12 24.95 15.51
 4 -11 12 23.73 15.61
 -3 -21 13 143.17 12.86
 4 -12 13 3.4 15.53
 4 -14 15 29.84 16.84
 -7 -9 16 6.67 16.18
 2 -22 16 40.81 12.99
 3 -19 16 118.09 17.6
 -7 -10 17 -0.89 17.26
 1 -26 19 51.79 12.2
 -7 -13 20 0.13 16.35
 -6 -18 20 -0.1 13.18
 -5 -22 20 9.47 12.63
 -5 -24 24 1.94 11.42
 -4 -27 25 1.36 9.7
 1 -28 25 9.37 11.36
 -6 -21 26 5.47 13.34
 -3 40 -6 46.3 14.46
 2 35 -6 4.9 8.95
 3 36 -5 1.53 11.5
 -4 29 -4 20.79 14.36
 -5 34 -3 1.21 18.82
 -4 22 -3 105.1 17.08
 -3 11 -2 41.92 14.78
 -6 34 -1 0 16.91
 -4 12 -1 215.88 20.72
 -1 3 -1 168.09 13.11
 5 33 -1 4.1 16.7
 -1 0 0 539.78 25.8
 2 4 0 384.72 21
 5 26 0 108.35 16.99
 5 21 1 12.63 15.88
 6 33 2 3.5 15.76
 -5 4 3 0.18 15.18
 -4 -1 3 5.64 17.93
 -7 18 4 -0.33 16.86
 -6 8 4 3.15 17.2
 2 -6 4 2.06 11.42
 6 22 4 25.54 19.4
 -7 14 5 29.06 17.1
 -6 5 5 72.78 17.87
 2 -8 5 26.06 11.82
 6 15 6 6.05 18.72
 -6 0 7 0 16.53
 5 3 7 -4.76 15.81
 -7 5 8 13.61 17.49
 -2 -16 8 5.11 9.52
 6 10 8 2.42 19.19
 6 8 9 4.3 18.25
 1 -18 10 43.17 11.35
 6 6 10 10.01 18.13
 -6 -8 11 8.94 17.4
 3 -14 11 89.28 15.62
 5 -5 12 41.99 19.38
 -7 -5 13 0 16.72
 -6 -11 13 1.24 16.01
 4 -13 14 -0.01 17.85
 -4 -21 15 27.54 11.67
 3 -18 15 5.14 14.05
 -3 -24 16 36.09 9.74
 1 -24 16 28.44 10.06
 0 -26 17 0.59 6.91
 5 -10 17 0.83 16.33
 4 -16 18 7.08 15.65
 -7 -14 21 2.95 15.27
 -4 -26 22 2.03 10.01
 3 -22 22 0 14.17
 -6 -20 23 -6.1 13.35
 -3 -29 26 -2.02 7.65
 -3 39 -6 -4.82 14.38
 -4 41 -5 6.12 16.67
 -4 42 -5 2.13 17.16
 -2 22 -5 39.47 13.44
 2 26 -5 528.65 26.65
 3 27 -4 34.03 11.74
 -1 10 -3 3135.74 136.7
 4 32 -3 -4.31 13.28
 -5 25 -2 8.54 16.47
 3 16 -2 281.99 20.29
 -6 33 -1 15.76 17.94
 -5 19 -1 16.9 14.52
 5 34 -1 6.45 17.54
 -6 25 0 -0.15 19.38
 -4 8 0 55.15 18.38
 -6 15 2 4.52 18.28
 -5 7 2 126.32 18.48
 -3 -2 2 1203.07 56.13
 5 17 2 49.43 15.88
 -6 11 3 -1.76 17.38
 3 0 3 542.8 29.92
 6 27 3 0 18.45
 -5 1 4 4.5 16.14
 4 3 4 1.96 16.33
 -3 -9 5 592.59 31.68
 5 8 5 25.78 16.2
 -6 2 6 1.21 17.02
 -4 -8 6 32.21 15.73
 1 -12 6 425.86 21.22
 -5 -6 7 3.32 14.18
 -4 -10 7 13.98 14.14
 3 -8 7 21.43 16.47
 2 -13 8 4.51 13.89
 4 -5 8 263.05 22.09
 -3 -16 9 196.24 15.74
 4 -8 10 24.84 14.79
 5 -2 10 8.41 17.51
 2 -17 11 320.72 19.95
 -3 -20 12 13.82 10.46
 3 -15 12 0.64 14.87
 3 -16 13 59.43 14.65
 -4 -20 14 1.6 11.8
 3 -17 14 15.64 13.18
 5 -7 14 8.07 16.52
 -7 -8 15 4.52 17.15
 -5 -18 15 7.34 14.12
 2 -21 15 8.5 11.84
 5 -8 15 8.62 16.96
 -5 -19 16 19.5 13.45
 -4 -22 16 4.07 11.77
 5 -9 16 5.6 16.26
 5 -11 19 0 13.73
 -4 -25 20 2.38 10.46
 4 -17 20 15.62 15.77
 -6 -19 21 1.11 12.95
 2 -25 22 -0.74 12.92
 4 -18 23 -1.76 14.89
 -6 -21 25 -1.81 13.18
 1 -28 26 3.15 11.41
 1 -28 27 0 11.26
 1 -28 28 -0.8 11.47
 -1 36 -7 26.21 9.68
 -3 38 -6 61.6 14.4
 -1 26 -6 144.87 12.58
 -4 40 -5 8.14 16.48
 -3 27 -5 18.57 13.58
 3 37 -5 11.27 11.73
 -4 28 -4 62.53 15.42
 -5 33 -3 54.42 18.42
 2 15 -3 488.81 24.86
 3 21 -3 226.5 18.53
 4 25 -2 3.37 14.76
 -6 32 -1 -1.65 17.52
 -3 7 -1 608.56 32.33
 -5 14 0 183.76 19.25
 5 27 0 1.23 15.52
 -6 19 1 26.06 19.93
 6 34 2 -0.68 15.42
 -7 22 3 3.82 14.65
 5 14 3 15.91 15.72
 6 28 3 13.65 16.88
 -7 17 4 1.85 17.1
 5 11 4 19.93 15.79
 6 23 4 1.09 19.4
 -4 -6 5 3.57 15.67
 4 1 5 28.36 15.66
 -7 10 6 8.67 17.86
 -5 -4 6 28.12 16.81
 -3 -11 6 153.65 15.41
 6 16 6 15.33 18.85
 -7 7 7 13.39 17.46
 4 -3 7 175.74 17.58
 6 13 7 1.36 17.69
 -7 2 9 2.55 16.83
 3 -11 9 81.17 15.38
 -4 -15 10 8.63 13.1
 -7 -2 11 11.09 17.46
 -5 -13 11 0.08 15.21
 6 5 11 4.3 16.68
 -6 -10 12 7.36 18.24
 -4 -19 13 66.48 12.28
 -7 -7 14 4.05 16.45
 -5 -17 14 -12.05 15.21
 -6 -15 16 -0.81 14.58
 -6 -16 17 7.51 15.01
 -5 -20 17 -0.89 12.85
 4 -15 17 -8.24 17.33
 -6 -17 18 -1.38 14.01
 3 -20 18 -2.67 15.97
 3 -21 20 9.16 14.45
 3 -22 23 -6.12 14.04
 4 -18 24 7.36 15.04
 1 41 -7 18.23 4.71
 -2 29 -6 62.1 12.2
 -4 39 -5 -2.27 16.52
 -3 20 -4 66.64 16.56
 -2 16 -4 90.02 13.73
 1 16 -4 575.84 26.23
 2 20 -4 20.35 11.23
 -5 32 -3 1.39 17.49
 -4 21 -3 -1.41 14.29
 4 33 -3 20.14 13.25
 -5 24 -2 35.41 15.7
 2 11 -2 210.46 14.47
 -6 31 -1 18.77 16.57
 4 20 -1 3.28 14.22
 5 35 -1 4 17.64
 -6 24 0 16.08 19.84
 -2 1 0 4.44 10.97
 -5 10 1 128.29 18.5
 4 12 1 212.65 20.31
 5 22 1 46.42 16.23
 -6 14 2 40.56 18.55
 5 18 2 0.2 15.03
 6 35 2 5.94 16.64
 4 6 3 12.86 16.51
 -6 7 4 45.2 17.63
 -4 -4 4 194.58 20.66
 -3 -7 4 1039.12 49.35
 3 -2 4 443.46 26.46
 -7 13 5 0 17.74
 3 -6 6 83.64 17.96
 4 -1 6 16.35 15.61
 5 6 6 0.02 16.16
 -7 4 8 2 16.47
 -6 -3 8 10.84 18.69
 -4 -12 8 22.31 13.63
 5 2 8 144.13 18.01
 6 11 8 4.53 18.85
 -5 -10 9 14.14 14.11
 5 0 9 75.56 16.77
 6 9 9 32.16 19.12
 -2 -19 10 182.92 13.15
 6 7 10 14.48 17.85
 5 -3 11 56.92 19.62
 -7 -4 12 14.62 15.71
 2 -18 12 0.77 11.93
 2 -19 13 254.49 18.03
 2 -20 14 12.58 11.99
 -6 -14 15 13.75 15.63
 -7 -11 17 4.06 15.54
 -4 -23 17 1.55 11.76
 -3 -25 17 2.27 9.75
 -7 -12 18 2.99 15.47
 -5 -21 18 3.48 12.55
 2 -23 18 23.65 14.58
 5 -10 18 -0.34 16.08
 -3 -27 20 3.51 8.85
 -2 -28 20 7.13 5.99
 -5 -23 21 0.97 11.87
 4 -17 21 5.27 16.13
 -6 -20 22 -1.63 12.99
 -5 -24 23 3.66 11.51
 -4 -27 24 9.3 9.94
 -5 -25 26 -0.83 10.6
 -3 37 -6 0 13.2
 2 36 -6 86.85 10.32
 -4 38 -5 22.28 17.5
 3 38 -5 2.65 11.58
 -4 27 -4 12.76 15.09
 -4 11 -1 125.67 17.89
 -2 4 -1 151.3 13.62
 5 36 -1 24.38 17.06
 3 9 0 141.35 15.96
 4 16 0 4.43 13.83
 5 28 0 61.6 16.96
 -6 18 1 -1.87 18.88
 -4 4 1 -2.42 17.73
 -4 1 2 78.98 19.11
 3 3 2 648.75 34.41
 4 9 2 2.56 15.76
 6 36 2 -1.2 16.62
 6 37 2 -2.32 16.59
 -7 21 3 0.8 16.59
 -6 10 3 41.92 17.99
 6 29 3 7.1 17.68
 -2 -9 4 891.12 41.38
 6 24 4 52.2 19.91
 -6 4 5 12.13 17.03
 -5 -2 5 89.67 16.99
 -2 -11 5 32.67 9.64
 3 -4 5 318.5 22.61
 6 20 5 -0.16 18.86
 -6 -1 7 1.78 16.77
 5 4 7 62.64 16.74
 6 14 7 6.4 18.44
 4 -6 9 -4.52 15.02
 -6 -7 10 5.02 18.12
 -3 -19 11 211.04 15.16
 1 -19 11 30.01 10.54
 -4 -18 12 7.57 11.99
 5 -4 12 5.34 17.38
 -7 -6 13 -0.72 16.47
 -5 -16 13 23.05 15.1
 -6 -13 14 0.24 15.51
 1 -23 15 21.77 10.09
 -7 -10 16 2.08 15.95
 4 -14 16 60.16 16.78
 3 -19 17 56.46 16.42
 5 -9 17 20.66 16.38
 4 -16 19 -1.29 15.7
 -7 -14 20 4.26 16.23
 -3 -28 22 4.82 8.28
 1 -27 22 11.72 11.46
 2 -25 23 3.08 13.34
 -6 -21 24 6.99 13.25
 0 -29 24 5.54 8.4
 3 -22 24 -0.33 13.9
 3 -22 25 0.22 13.98
 3 -22 28 2.02 14.98
 -3 36 -6 45.63 13.78
 -4 37 -5 10.97 16.21
 -3 26 -5 192.52 17.15
 -1 14 -4 2433.67 106.52
 3 28 -4 13.99 11.66
 -5 31 -3 56.88 18.69
 4 34 -3 9.1 14.94
 -6 43 -2 10.76 16.74
 4 26 -2 58.99 14.8
 -6 30 -1 -4.31 17.54
 5 37 -1 5.02 16.34
 -6 23 0 15.09 18.49
 -2 -2 1 311.52 19.1
 3 6 1 8.1 14.28
 5 23 1 1.02 15.87
 -5 6 2 16.42 16.97
 2 -1 2 38.25 11.62
 6 38 2 -5.84 16.56
 -7 20 3 1.9 17.19
 -5 3 3 48.97 16.29
 -3 -5 3 685.41 35.11
 1 -6 3 17.07 9.5
 5 15 3 47.79 15.84
 6 30 3 -3.14 16.31
 -7 16 4 7.41 17.13
 -7 12 5 26.91 17.7
 1 -10 5 1634.23 72.24
 5 9 5 100.13 17.74
 -7 9 6 8.13 17.82
 -6 1 6 -3.15 17.24
 6 17 6 17.04 18.02
 -7 6 7 0 17.4
 6 12 8 3.1 18.92
 -5 -12 10 2.23 13.95
 5 -1 10 6.51 16.33
 -6 -9 11 11.63 17.79
 4 -10 12 19.5 15.51
 4 -11 13 13.27 15.74
 -7 -9 15 0 16.02
 4 -13 15 -5.03 16.37
 5 -8 16 0 16.34
 -4 -24 18 29.84 11.71
 -5 -22 19 -3.3 12.31
 -6 -19 20 9.83 13.53
 3 -21 21 1.5 13.94
 4 -17 22 -3.28 15.73
 -3 -29 25 1.48 7.69
 -1 -30 26 -1.61 4.82
 3 -22 26 1.17 14.86
 3 -22 27 -0.44 14.49
 -2 41 -7 2.44 12.11
 -1 35 -7 124.83 11.27
 0 35 -7 4.79 5.11
 -4 36 -5 8.22 15.98
 -2 21 -5 328.86 20.98
 -1 19 -5 54.26 9.39
 3 39 -5 1.39 12.1
 -5 30 -3 2.08 18.41
 -4 20 -3 19.99 15.94
 3 22 -3 103.27 15.27
 4 35 -3 7.15 14.14
 -6 41 -2 11.89 16.92
 -6 42 -2 0 16.48
 -5 23 -2 5.69 15.22
 -3 10 -2 2.74 16.1
 -1 6 -2 471.59 23.41
 3 17 -2 109.05 16.71
 -6 29 -1 10.66 18.6
 4 21 -1 310.12 21.6
 5 38 -1 10.68 16.75
 -5 13 0 12.6 16.61
 -4 7 0 460.8 29.02
 -3 3 0 315.79 21.4
 5 29 0 6.59 16.19
 -5 9 1 28.18 15.78
 -3 0 1 1688.5 76.71
 -6 13 2 2.29 17.17
 5 19 2 73.06 15.92
 6 39 2 1.24 16.09
 -4 -2 3 522.77 30.95
 -2 -7 3 1344.99 60.7
 -5 0 4 47.97 17.82
 4 4 4 59.64 17.26
 5 12 4 0.8 15.46
 6 25 4 5.39 17.73
 6 21 5 0.55 20.05
 2 -11 7 155.88 15.51
 3 -9 8 261.36 21.67
 -7 1 9 2.51 16.82
 -4 -14 9 80.24 14.71
 6 10 9 3.88 18.28
 6 8 10 3.91 17.79
 -7 -3 11 12.32 15.99
 -5 -15 12 7.47 15.05
 -6 -12 13 -0.82 17.46
 -7 -8 14 1.89 15.2
 1 -22 14 3.78 10.22
 4 -12 14 6.34 17.72
 5 -6 14 2.97 17.85
 5 -7 15 3.22 16.86
 1 -25 18 4.53 11.75
 4 -15 18 5.42 16.35
 3 -20 19 -1.08 14.54
 -7 -15 21 2.96 15.26
 0 -28 21 9.58 8.33
 2 -25 24 -3.04 13.14
 -5 -25 25 -0.51 10.95
 -3 35 -6 -2.92 13.04
 -2 28 -6 49.17 11.95
 2 37 -6 4.95 8.99
 3 40 -5 -3.71 12.24
 -3 19 -4 685.29 36.74
 -2 11 -3 143.67 14.06
 -6 39 -2 -4.71 16.69
 -6 40 -2 -2 16.77
 4 27 -2 24.49 15.19
 5 39 -1 -4.39 17.4
 -6 22 0 0.29 18.11
 -6 17 1 40.52 18.61
 4 13 1 6.43 15.98
 -7 19 3 11.67 17.4
 -6 9 3 14.73 17.52
 6 31 3 7.35 17.61
 -7 15 4 9.7 17.43
 -6 6 4 2.13 17.05
 1 -8 4 628.81 29.56
 6 26 4 24.72 17.66
 -6 3 5 17.11 17.29
 -5 -5 6 39.85 15.51
 -2 -13 6 140.58 11.74
 5 7 6 23.18 15.58
 6 18 6 -0.56 18.61
 -5 -7 7 9.47 15.91
 5 5 7 5 15.44
 6 15 7 4.08 18.66
 -7 3 8 19.21 17.95
 -6 -4 8 9.71 17.01
 4 -4 8 20.66 14.47
 5 3 8 4.24 15.39
 5 1 9 -0.99 15.99
 4 -7 10 6.78 16.43
 -4 -17 11 7.63 11.99
 3 -13 11 15.26 15.25
 5 -2 11 4.63 17
 -7 -5 12 0.99 15.9
 1 -20 12 -0.39 9.49
 1 -21 13 113.78 11.47
 3 -18 16 18.82 15
 2 -22 17 38.12 13.67
 5 -9 18 23.97 16.39
 0 -27 19 5.34 8.53
 4 -16 20 0.24 15.17
 -4 -26 21 0.85 10.37
 -5 -24 22 7.78 11.76
 -6 -21 23 -2.67 13.01
 4 -17 23 0.19 15.84
 2 -25 25 -1.78 13.24
 2 -25 28 1.43 13.75
 -2 40 -7 38.01 12.35
 -4 35 -5 21.74 16.79
 -3 25 -5 11.79 13.49
 2 27 -5 6.11 10.34
 3 41 -5 26.99 12.97
 -5 42 -4 -0.33 15.49
 3 29 -4 125.24 14.19
 -5 29 -3 30.23 17.77
 4 36 -3 33.34 14.85
 -6 38 -2 -4.59 15.81
 -5 22 -2 27.76 17.09
 -2 7 -2 53.16 12.4
 1 8 -2 63.08 8.4
 -6 28 -1 -0.24 16.29
 -3 6 -1 2.98 16.25
 5 40 -1 9.41 15.91
 5 41 -1 -2.29 15.96
 4 17 0 279.84 21.11
 5 30 0 7.04 17.58
 5 24 1 71.99 16.28
 4 10 2 150.02 18.2
 3 1 3 11.96 14.31
 4 7 3 -1.98 16.21
 6 32 3 -0.56 17.05
 -7 11 5 0 17.87
 4 2 5 207.2 19.32
 5 10 5 20.43 16.18
 6 22 5 16.23 19.12
 -7 8 6 6.48 17.74
 -4 -9 6 140.47 17.43
 4 0 6 63.94 15.61
 -7 5 7 10.06 17.35
 -6 -2 7 4.85 18.45
 4 -2 7 0.36 14.48
 -3 -15 8 -0.59 13.16
 6 13 8 -0.84 19.72
 -6 -6 9 4.9 16.77
 -6 -11 12 -2.47 16
 -7 -7 13 -3.48 15.72
 3 -17 15 67.52 14.61
 -6 -16 16 11.31 14.91
 -7 -12 17 6.11 15.67
 -6 -17 17 0.1 14.12
 4 -14 17 28.14 16.48
 -7 -13 18 3.25 15.42
 -3 -26 18 4.26 9.59
 -5 -23 20 2.17 11.97
 -6 -20 21 0 12.42
 -7 -16 22 4.33 15.4
 -2 -29 22 0 4.9
 -4 -27 23 -4.08 9.76
 1 -27 23 4.48 11.38
 4 -17 24 4.5 15.06
 0 -29 25 5.4 8.86
 2 -25 26 -1.6 13.49
 2 -25 27 0.96 13.4
 -2 39 -7 3.39 11.67
 -3 34 -6 16.82 13
 -1 25 -6 3.45 10.47
 -4 34 -5 9.9 16.22
 -5 40 -4 4.29 15.53
 -5 41 -4 4.65 16.65
 -4 25 -4 -4.35 15.33
 -4 19 -3 3.48 15.67
 4 37 -3 -7.64 15.42
 -6 37 -2 1.04 16.69
 -4 14 -2 453.31 27.25
 -6 27 -1 5.6 16.84
 -4 10 -1 161.22 18.89
 2 8 -1 0.87 10.22
 4 22 -1 33.51 15.12
 -6 21 0 36.71 18.9
 -5 12 0 239.04 22.49
 5 31 0 5.57 17.63
 -6 16 1 15.87 18.93
 -4 3 1 515.64 31.11
 -6 12 2 74.25 19.06
 -5 5 2 120.33 18.06
[truncated: 1,587,123 more chars]
