# Supplementary material for: Rapid extraction of trace benzene by a crown-ether-based metal-organic framework
Source: Natl Sci Rev. 2024 Oct 3;11(12):nwae342. doi: 10.1093/nsr/nwae342 (PMC11562822; doi:10.1093/nsr/nwae342)
Supplement: nwae342_Supplemental_Files [file nwae342_supplemental_files.zip › H2L.cif]

data_H2L
_audit_creation_date               2023-12-20
_audit_creation_method
;
Olex2 1.2
(compiled 2018.05.29 svn.r3508 for OlexSys, GUI svn.r5506)
;
_shelx_SHELXL_version_number       '2018/3'
_audit_contact_author_address      ?
_audit_contact_author_email        ?
_audit_contact_author_name         ''
_audit_contact_author_phone        ?
_publ_contact_author_id_orcid      ?
_publ_section_references
;
Dolomanov, O.V., Bourhis, L.J., Gildea, R.J, Howard, J.A.K. & Puschmann, H.
 (2009), J. Appl. Cryst. 42, 339-341.

Sheldrick, G.M. (2015). Acta Cryst. A71, 3-8.

Sheldrick, G.M. (2015). Acta Cryst. C71, 3-8.
;
_chemical_name_common              ?
_chemical_name_systematic          ?
_chemical_formula_moiety           'C20 H20 O8'
_chemical_formula_sum              'C20 H20 O8'
_chemical_formula_weight           388.36
_chemical_melting_point            ?
_chemical_oxdiff_formula           'C11 H10 N O'
loop_
  _atom_type_symbol
  _atom_type_description
  _atom_type_scat_dispersion_real
  _atom_type_scat_dispersion_imag
  _atom_type_scat_source
 'C' 'C' 0.0033 0.0016 'International Tables Vol C Tables 4.2.6.8 and 6.1.1.4'
 'H' 'H' 0.0000 0.0000 'International Tables Vol C Tables 4.2.6.8 and 6.1.1.4'
 'O' 'O' 0.0106 0.0060 'International Tables Vol C Tables 4.2.6.8 and 6.1.1.4'

_shelx_space_group_comment
;
The symmetry employed for this shelxl refinement is uniquely defined
by the following loop, which should always be used as a source of
symmetry information in preference to the above space-group names.
They are only intended as comments.
;
_space_group_crystal_system        'triclinic'
_space_group_IT_number             2
_space_group_name_H-M_alt          'P -1'
_space_group_name_Hall             '-P 1'
loop_
  _space_group_symop_operation_xyz
 'x, y, z'
 '-x, -y, -z'

_cell_length_a                     4.8371(5)
_cell_length_b                     11.2489(10)
_cell_length_c                     16.9238(13)
_cell_angle_alpha                  90.617(7)
_cell_angle_beta                   91.892(7)
_cell_angle_gamma                  102.100(8)
_cell_volume                       899.76(14)
_cell_formula_units_Z              2
_cell_measurement_reflns_used      1467
_cell_measurement_temperature      293(2)
_cell_measurement_theta_max        19.8740
_cell_measurement_theta_min        2.2150
_shelx_estimated_absorpt_T_max     ?
_shelx_estimated_absorpt_T_min     ?
_exptl_absorpt_coefficient_mu      0.112
_exptl_absorpt_correction_T_max    1.00000
_exptl_absorpt_correction_T_min    0.96057
_exptl_absorpt_correction_type     multi-scan
_exptl_absorpt_process_details
;
CrysAlisPro 1.171.40.84a (Rigaku Oxford Diffraction, 2020)
Empirical absorption correction using spherical harmonics,
implemented in SCALE3 ABSPACK scaling algorithm.
;
_exptl_absorpt_special_details     ?
_exptl_crystal_colour              ?
_exptl_crystal_density_diffrn      1.433
_exptl_crystal_density_meas        ?
_exptl_crystal_density_method      ?
_exptl_crystal_description         needle
_exptl_crystal_F_000               408
_exptl_crystal_size_max            ?
_exptl_crystal_size_mid            ?
_exptl_crystal_size_min            ?
_exptl_transmission_factor_max     ?
_exptl_transmission_factor_min     ?
_diffrn_reflns_av_R_equivalents    0.1046
_diffrn_reflns_av_unetI/netI       0.1739
_diffrn_reflns_Laue_measured_fraction_full  0.993
_diffrn_reflns_Laue_measured_fraction_max  0.993
_diffrn_reflns_limit_h_max         5
_diffrn_reflns_limit_h_min         -5
_diffrn_reflns_limit_k_max         13
_diffrn_reflns_limit_k_min         -13
_diffrn_reflns_limit_l_max         20
_diffrn_reflns_limit_l_min         -20
_diffrn_reflns_number              13685
_diffrn_reflns_point_group_measured_fraction_full  0.993
_diffrn_reflns_point_group_measured_fraction_max  0.993
_diffrn_reflns_theta_full          25.242
_diffrn_reflns_theta_max           25.350
_diffrn_reflns_theta_min           2.191
_diffrn_ambient_temperature        293(2)
_diffrn_detector                   'Hybrid Pixel Array Detector'
_diffrn_detector_area_resol_mean   10.0000
_diffrn_measured_fraction_theta_full  0.993
_diffrn_measured_fraction_theta_max  0.993
_diffrn_measurement_details
;
List of Runs (angles in degrees, time in seconds):

  # Type    Start    End  Width  t~exp~   \w     \q     \k     \f   Frames
--------------------------------------------------------------------------
  1  \w    -74.00  98.50   0.75   20.00    --   20.00  54.00  90.00  230
  2  \w    -72.00 -36.75   0.75   20.00    --   20.00  54.00   0.00   47
  3  \w    -22.00  31.25   0.75   20.00    --   20.00  54.00   0.00   71
  4  \w     54.00  95.25   0.75   20.00    --   20.00  54.00   0.00   55
  5  \w    -74.00  29.50   0.75   20.00    --   20.00  54.00-120.00  138
  6  \w     76.00 104.50   0.75   20.00    --   20.00  54.00-120.00   38
  7  \w    -63.00 -34.50   0.75   20.00    --   20.00  54.00  30.00   38
  8  \w      6.00 101.25   0.75   20.00    --   20.00  54.00  30.00  127
  9  \w    -70.00 -43.00   0.75   20.00    --   20.00  54.00 -60.00   36
 10  \w      2.00  27.50   0.75   20.00    --   20.00  54.00 -60.00   34
 11  \w     50.00  98.00   0.75   20.00    --   20.00  54.00 -60.00   64
 12  \w    -72.00   9.00   0.75   20.00    --   20.00  54.00-150.00  108
 13  \w     64.00  89.50   0.75   20.00    --   20.00  54.00-150.00   34
 14  \w    -13.00  18.50   0.75   20.00    --   20.00  54.00 120.00   42
 15  \w     25.00  51.25   0.75   20.00    --   20.00  54.00 120.00   35
 16  \w    -43.00 -17.50   0.75   20.00    --   20.00  54.00  60.00   34
 17  \w     49.00  74.50   0.75   20.00    --   20.00  54.00  60.00   34
 18  \w    -70.00  65.00   0.75   20.00    --   20.00  54.00-180.00  180
 19  \w    -25.00   0.50   0.75   20.00    --   20.00  54.00 -30.00   34
 20  \w    -68.00  11.50   0.75   20.00    --   20.00  54.00 147.27  106
;
_diffrn_measurement_device         'two-circle diffractometer'
_diffrn_measurement_device_type    'XtaLAB Mini II'
_diffrn_measurement_method         '\w scans'
_diffrn_orient_matrix_type        
 'CrysAlisPro convention (1999,Acta A55,543-557)'
_diffrn_orient_matrix_UB_11        0.0320662000
_diffrn_orient_matrix_UB_12        0.0254662000
_diffrn_orient_matrix_UB_13        0.0385811000
_diffrn_orient_matrix_UB_21        0.0117041000
_diffrn_orient_matrix_UB_22        -0.0578235000
_diffrn_orient_matrix_UB_23        0.0143382000
_diffrn_orient_matrix_UB_31        0.1461323000
_diffrn_orient_matrix_UB_32        0.0129591000
_diffrn_orient_matrix_UB_33        -0.0080603000
_diffrn_radiation_monochromator    graphite
_diffrn_radiation_probe            x-ray
_diffrn_radiation_type             MoK\a
_diffrn_radiation_wavelength       0.71073
_diffrn_source                     'fine-focus sealed X-ray tube'
_diffrn_source_type                'Rigaku (Mo) X-ray Source'
_reflns_Friedel_coverage           0.000
_reflns_Friedel_fraction_full      .
_reflns_Friedel_fraction_max       .
_reflns_number_gt                  1313
_reflns_number_total               3276
_reflns_odcompleteness_completeness  99.39
_reflns_odcompleteness_iscentric   1
_reflns_odcompleteness_theta       25.30
_reflns_special_details
;
 Reflections were merged by SHELXL according to the crystal
 class for the calculation of statistics and refinement.
 
 _reflns_Friedel_fraction is defined as the number of unique
 Friedel pairs measured divided by the number that would be
 possible theoretically, ignoring centric projections and
 systematic absences.
;
_reflns_threshold_expression       'I > 2\s(I)'
_computing_cell_refinement         'CrysAlisPro 1.171.40.84a (Rigaku OD, 2020)'
_computing_data_collection         'CrysAlisPro 1.171.40.84a (Rigaku OD, 2020)'
_computing_data_reduction          'CrysAlisPro 1.171.40.84a (Rigaku OD, 2020)'
_computing_molecular_graphics      'Olex2 (Dolomanov et al., 2009)'
_computing_publication_material    'Olex2 (Dolomanov et al., 2009)'
_computing_structure_refinement    'ShelXL (Sheldrick, 2015)'
_computing_structure_solution      'ShelXT (Sheldrick, 2015)'
_refine_diff_density_max           0.232
_refine_diff_density_min           -0.243
_refine_diff_density_rms           0.055
_refine_ls_extinction_coef         .
_refine_ls_extinction_method       none
_refine_ls_goodness_of_fit_ref     0.930
_refine_ls_hydrogen_treatment      constr
_refine_ls_matrix_type             full
_refine_ls_number_parameters       255
_refine_ls_number_reflns           3276
_refine_ls_number_restraints       0
_refine_ls_R_factor_all            0.1998
_refine_ls_R_factor_gt             0.0665
_refine_ls_restrained_S_all        0.930
_refine_ls_shift/su_max            0.000
_refine_ls_shift/su_mean           0.000
_refine_ls_structure_factor_coef   Fsqd
_refine_ls_weighting_details      
 'w=1/[\s^2^(Fo^2^)+(0.0440P)^2^] where P=(Fo^2^+2Fc^2^)/3'
_refine_ls_weighting_scheme        calc
_refine_ls_wR_factor_gt            0.0984
_refine_ls_wR_factor_ref           0.1284
_refine_special_details            ?
_olex2_refinement_description
;
1. Fixed Uiso
 At 1.2 times of:
  All C(H) groups, All C(H,H) groups
 At 1.5 times of:
  All O(H) groups
2.a Secondary CH2 refined with riding coordinates:
 C18(H18A,H18B), C20(H20A,H20B), C19(H19A,H19B), C8(H8A,H8B), C9(H9A,H9B),
 C10(H10A,H10B)
2.b Aromatic/amide H refined with riding coordinates:
 C2(H2), C3(H3), C12(H12), C14(H14), C5(H5A), C15(H15)
2.c Idealised tetrahedral OH refined as rotating group:
 O7(H7), O5(H5)
;
_atom_sites_solution_hydrogens     geom
_atom_sites_solution_primary       dual
_atom_sites_solution_secondary     ?
loop_
  _atom_site_label
  _atom_site_type_symbol
  _atom_site_fract_x
  _atom_site_fract_y
  _atom_site_fract_z
  _atom_site_U_iso_or_equiv
  _atom_site_adp_type
  _atom_site_occupancy
  _atom_site_site_symmetry_order
  _atom_site_calc_flag
  _atom_site_refinement_flags_posn
  _atom_site_refinement_flags_adp
  _atom_site_refinement_flags_occupancy
  _atom_site_disorder_assembly
  _atom_site_disorder_group
 O3 O 0.8125(5) 0.5514(2) 0.66867(14) 0.0366(7) Uani 1 1 d . . . . .
 O2 O 0.6948(5) 0.3391(2) 0.76363(14) 0.0380(8) Uani 1 1 d . . . . .
 O1 O 0.4516(5) 0.4508(2) 0.86413(14) 0.0423(8) Uani 1 1 d . . . . .
 O4 O 0.5455(6) 0.6625(2) 0.76312(15) 0.0459(8) Uani 1 1 d . . . . .
 O8 O -0.2975(6) 0.1310(2) 0.98734(15) 0.0491(9) Uani 1 1 d . . . . .
 O7 O -0.2672(6) -0.0420(2) 0.92564(16) 0.0500(9) Uani 1 1 d . . . . .
 H7 H -0.404441 -0.068566 0.952249 0.075 Uiso 1 1 calc GR . . . .
 O6 O 0.1989(6) 0.9043(2) 0.47031(17) 0.0478(9) Uani 1 1 d . . . . .
 O5 O 0.1291(7) 0.9592(3) 0.59523(15) 0.0544(9) Uani 1 1 d . . . . .
 H5 H 0.028498 0.999189 0.572319 0.082 Uiso 1 1 calc GR . . . .
 C16 C 0.6830(8) 0.6356(3) 0.6342(2) 0.0287(10) Uani 1 1 d . . . . .
 C13 C 0.3962(8) 0.8095(3) 0.5764(2) 0.0324(11) Uani 1 1 d . . . . .
 C17 C 0.2337(8) 0.8957(3) 0.5437(3) 0.0363(12) Uani 1 1 d . . . . .
 C4 C 0.0482(8) 0.1377(4) 0.8905(2) 0.0332(11) Uani 1 1 d . . . . .
 C2 C 0.3971(8) 0.1419(3) 0.7918(2) 0.0371(11) Uani 1 1 d . . . . .
 H2 H 0.483773 0.101230 0.755009 0.045 Uiso 1 1 calc R . . . .
 C1 C 0.4862(8) 0.2662(4) 0.8030(2) 0.0337(11) Uani 1 1 d . . . . .
 C11 C 0.5362(8) 0.6976(3) 0.6862(2) 0.0326(11) Uani 1 1 d . . . . .
 C7 C -0.1854(9) 0.0762(4) 0.9384(2) 0.0372(11) Uani 1 1 d . . . . .
 C3 C 0.1763(8) 0.0768(3) 0.8359(2) 0.0389(11) Uani 1 1 d . . . . .
 H3 H 0.116685 -0.006846 0.828475 0.047 Uiso 1 1 calc R . . . .
 C12 C 0.3959(8) 0.7836(3) 0.6576(2) 0.0365(11) Uani 1 1 d . . . . .
 H12 H 0.300923 0.824734 0.692015 0.044 Uiso 1 1 calc R . . . .
 C18 C 0.9383(8) 0.4767(3) 0.6177(2) 0.0356(11) Uani 1 1 d . . . . .
 H18A H 1.091900 0.526673 0.589990 0.043 Uiso 1 1 calc R . . . .
 H18B H 0.798707 0.435078 0.578761 0.043 Uiso 1 1 calc R . . . .
 C6 C 0.3534(8) 0.3278(4) 0.8582(2) 0.0329(11) Uani 1 1 d . . . . .
 C14 C 0.5425(8) 0.7501(3) 0.5266(2) 0.0381(11) Uani 1 1 d . . . . .
 H14 H 0.546248 0.768381 0.473178 0.046 Uiso 1 1 calc R . . . .
 C20 C 0.8268(8) 0.2863(3) 0.7018(2) 0.0393(12) Uani 1 1 d . . . . .
 H20A H 0.686937 0.251367 0.660953 0.047 Uiso 1 1 calc R . . . .
 H20B H 0.912970 0.222119 0.722611 0.047 Uiso 1 1 calc R . . . .
 C5 C 0.1359(8) 0.2631(4) 0.9012(2) 0.0352(11) Uani 1 1 d . . . . .
 H5A H 0.047240 0.303544 0.937685 0.042 Uiso 1 1 calc R . . . .
 C15 C 0.6858(8) 0.6629(3) 0.5548(2) 0.0361(11) Uani 1 1 d . . . . .
 H15 H 0.783142 0.623130 0.520221 0.043 Uiso 1 1 calc R . . . .
 C19 C 1.0497(8) 0.3848(3) 0.6676(2) 0.0384(11) Uani 1 1 d . . . . .
 H19A H 1.170142 0.346638 0.635439 0.046 Uiso 1 1 calc R . . . .
 H19B H 1.166727 0.427939 0.710818 0.046 Uiso 1 1 calc R . . . .
 C8 C 0.2765(8) 0.5189(3) 0.9043(2) 0.0460(13) Uani 1 1 d . . . . .
 H8A H 0.266338 0.497419 0.959603 0.055 Uiso 1 1 calc R . . . .
 H8B H 0.086312 0.500772 0.880804 0.055 Uiso 1 1 calc R . . . .
 C9 C 0.4048(9) 0.6518(3) 0.8967(2) 0.0452(12) Uani 1 1 d . . . . .
 H9A H 0.606029 0.663944 0.909166 0.054 Uiso 1 1 calc R . . . .
 H9B H 0.324563 0.696449 0.936191 0.054 Uiso 1 1 calc R . . . .
 C10 C 0.3661(9) 0.7070(3) 0.8169(2) 0.0481(13) Uani 1 1 d . . . . .
 H10A H 0.170145 0.683756 0.798333 0.058 Uiso 1 1 calc R . . . .
 H10B H 0.417711 0.795017 0.820994 0.058 Uiso 1 1 calc R . . . .

loop_
  _atom_site_aniso_label
  _atom_site_aniso_U_11
  _atom_site_aniso_U_22
  _atom_site_aniso_U_33
  _atom_site_aniso_U_23
  _atom_site_aniso_U_13
  _atom_site_aniso_U_12
 O3 0.0415(18) 0.0420(17) 0.0318(17) 0.0076(14) 0.0059(14) 0.0201(16)
 O2 0.0417(19) 0.0369(17) 0.0372(17) 0.0043(14) 0.0153(15) 0.0102(15)
 O1 0.048(2) 0.0267(17) 0.0515(19) -0.0021(14) 0.0163(15) 0.0053(16)
 O4 0.063(2) 0.0501(19) 0.0317(18) 0.0072(14) 0.0096(16) 0.0255(17)
 O8 0.056(2) 0.0385(19) 0.0516(19) -0.0008(15) 0.0247(17) 0.0045(17)
 O7 0.049(2) 0.0403(19) 0.058(2) 0.0039(16) 0.0172(17) 0.0009(17)
 O6 0.051(2) 0.053(2) 0.045(2) 0.0159(16) -0.0006(17) 0.0236(17)
 O5 0.063(2) 0.053(2) 0.055(2) 0.0077(16) -0.0024(18) 0.0307(18)
 C16 0.022(3) 0.032(3) 0.034(3) 0.005(2) 0.000(2) 0.008(2)
 C13 0.028(3) 0.030(3) 0.037(3) 0.005(2) 0.002(2) 0.002(2)
 C17 0.030(3) 0.030(3) 0.048(3) 0.004(3) 0.007(2) 0.002(2)
 C4 0.035(3) 0.029(3) 0.038(3) 0.010(2) 0.005(2) 0.011(2)
 C2 0.036(3) 0.033(3) 0.046(3) 0.002(2) 0.005(2) 0.015(2)
 C1 0.033(3) 0.040(3) 0.031(3) 0.008(2) 0.007(2) 0.013(2)
 C11 0.033(3) 0.034(3) 0.030(3) 0.004(2) 0.000(2) 0.006(2)
 C7 0.038(3) 0.030(3) 0.042(3) 0.001(2) -0.003(2) 0.004(3)
 C3 0.040(3) 0.029(3) 0.047(3) 0.006(2) 0.005(2) 0.005(2)
 C12 0.037(3) 0.029(3) 0.045(3) 0.005(2) 0.006(2) 0.011(2)
 C18 0.037(3) 0.041(3) 0.032(3) 0.005(2) 0.011(2) 0.012(2)
 C6 0.035(3) 0.031(3) 0.033(3) 0.006(2) 0.002(2) 0.007(2)
 C14 0.037(3) 0.040(3) 0.036(3) 0.010(2) -0.002(2) 0.006(2)
 C20 0.042(3) 0.044(3) 0.037(3) 0.004(2) 0.009(2) 0.019(2)
 C5 0.040(3) 0.038(3) 0.029(3) 0.002(2) 0.004(2) 0.009(2)
 C15 0.035(3) 0.040(3) 0.034(3) 0.005(2) 0.007(2) 0.010(2)
 C19 0.037(3) 0.042(3) 0.039(3) 0.010(2) 0.010(2) 0.013(2)
 C8 0.059(3) 0.040(3) 0.041(3) 0.000(2) 0.017(3) 0.011(3)
 C9 0.068(3) 0.034(3) 0.035(3) -0.002(2) 0.013(2) 0.010(3)
 C10 0.072(4) 0.041(3) 0.036(3) 0.000(2) 0.012(3) 0.021(3)

_geom_special_details
;
 All esds (except the esd in the dihedral angle between two l.s. planes)
 are estimated using the full covariance matrix.  The cell esds are taken
 into account individually in the estimation of esds in distances, angles
 and torsion angles; correlations between esds in cell parameters are only
 used when they are defined by crystal symmetry.  An approximate (isotropic)
 treatment of cell esds is used for estimating esds involving l.s. planes.
;
loop_
  _geom_bond_atom_site_label_1
  _geom_bond_atom_site_label_2
  _geom_bond_distance
  _geom_bond_site_symmetry_2
  _geom_bond_publ_flag
 O3 C16 1.365(4) . ?
 O3 C18 1.434(3) . ?
 O2 C1 1.357(4) . ?
 O2 C20 1.431(3) . ?
 O1 C6 1.367(4) . ?
 O1 C8 1.437(4) . ?
 O4 C11 1.367(4) . ?
 O4 C10 1.434(4) . ?
 O8 C7 1.232(4) . ?
 O7 C7 1.319(4) . ?
 O6 C17 1.255(4) . ?
 O5 C17 1.302(4) . ?
 C16 C11 1.414(4) . ?
 C16 C15 1.381(5) . ?
 C13 C17 1.472(5) . ?
 C13 C12 1.409(5) . ?
 C13 C14 1.371(5) . ?
 C4 C7 1.469(5) . ?
 C4 C3 1.382(4) . ?
 C4 C5 1.393(4) . ?
 C2 C1 1.384(5) . ?
 C2 C3 1.403(4) . ?
 C1 C6 1.407(4) . ?
 C11 C12 1.376(5) . ?
 C18 C19 1.515(4) . ?
 C6 C5 1.381(5) . ?
 C14 C15 1.395(4) . ?
 C20 C19 1.510(4) . ?
 C8 C9 1.502(4) . ?
 C9 C10 1.514(5) . ?

loop_
  _geom_angle_atom_site_label_1
  _geom_angle_atom_site_label_2
  _geom_angle_atom_site_label_3
  _geom_angle
  _geom_angle_site_symmetry_1
  _geom_angle_site_symmetry_3
  _geom_angle_publ_flag
 C16 O3 C18 117.6(3) . . ?
 C1 O2 C20 118.4(3) . . ?
 C6 O1 C8 116.5(3) . . ?
 C11 O4 C10 117.5(3) . . ?
 O3 C16 C11 115.3(3) . . ?
 O3 C16 C15 125.4(3) . . ?
 C15 C16 C11 119.4(4) . . ?
 C12 C13 C17 121.1(4) . . ?
 C14 C13 C17 119.6(4) . . ?
 C14 C13 C12 119.3(4) . . ?
 O6 C17 O5 123.5(4) . . ?
 O6 C17 C13 120.6(4) . . ?
 O5 C17 C13 115.9(4) . . ?
 C3 C4 C7 122.8(4) . . ?
 C3 C4 C5 120.2(4) . . ?
 C5 C4 C7 117.0(4) . . ?
 C1 C2 C3 120.3(4) . . ?
 O2 C1 C2 125.8(3) . . ?
 O2 C1 C6 114.4(4) . . ?
 C2 C1 C6 119.8(4) . . ?
 O4 C11 C16 114.3(4) . . ?
 O4 C11 C12 125.5(4) . . ?
 C12 C11 C16 120.2(4) . . ?
 O8 C7 O7 122.1(4) . . ?
 O8 C7 C4 122.5(4) . . ?
 O7 C7 C4 115.4(4) . . ?
 C4 C3 C2 119.6(4) . . ?
 C11 C12 C13 120.1(4) . . ?
 O3 C18 C19 108.6(3) . . ?
 O1 C6 C1 115.8(3) . . ?
 O1 C6 C5 124.7(4) . . ?
 C5 C6 C1 119.5(4) . . ?
 C13 C14 C15 121.2(4) . . ?
 O2 C20 C19 108.3(3) . . ?
 C6 C5 C4 120.6(4) . . ?
 C16 C15 C14 119.9(4) . . ?
 C20 C19 C18 115.4(3) . . ?
 O1 C8 C9 108.1(3) . . ?
 C8 C9 C10 116.4(3) . . ?
 O4 C10 C9 107.6(3) . . ?

loop_
  _refln_index_h
  _refln_index_k
  _refln_index_l
  _refln_F_squared_meas
  _refln_F_squared_sigma
 0 0 2 4.79 6.62
 0 0 -2 0.42 5.74
 0 0 2 -5.68 6.33
 0 0 -2 0.36 5.71
 0 0 2 -2.82 4.74
 0 0 2 -2.81 4.86
 0 0 2 -5.22 5.51
 0 0 -2 -1.4 6.92
 0 0 3 300.18 17.74
 0 0 -3 325.69 18.69
 0 0 3 282.51 19.41
 0 0 3 307.48 17.97
 0 0 3 298.13 19.03
 0 0 -3 322.5 19.03
 0 0 3 297.81 16.27
 0 0 -3 333.67 16.48
 0 0 -3 283.51 19.19
 0 0 -3 317.23 19.07
 0 0 3 316.79 19.29
 0 0 -3 308.07 19.2
 0 0 4 918.82 45.46
 0 0 -4 946.12 43.79
 0 0 4 902.92 43.51
 0 0 -4 968.86 46.18
 0 0 4 983.01 45.78
 0 0 4 937.12 48.26
 0 0 4 1015.77 47.64
 0 0 -4 964.58 46.69
 0 0 -4 945.02 48.16
 0 0 -4 1011.88 47.84
 0 0 4 984.2 47.25
 0 0 -4 959.92 46.52
 0 0 5 207.63 17.81
 0 0 -5 184.71 18.18
 0 0 5 207.91 20.29
 0 0 5 219.16 19.23
 0 0 -5 195.74 18.17
 0 0 5 196.51 17.16
 0 0 -5 223.37 20.51
 0 0 -5 184.72 20
 0 0 5 174.09 17.89
 0 0 -5 215.55 18.06
 0 0 5 250.38 20.79
 0 0 5 220.55 14.42
 0 0 -5 221.66 15.16
 0 0 6 -3.03 11.66
 0 0 -6 9.51 14.32
 0 0 6 13.61 15.73
 0 0 6 13.37 15.98
 0 0 6 9.13 11.63
 0 0 -6 3.36 12.42
 0 0 6 13.6 12.74
 0 0 -6 4.75 12.26
 0 0 6 -5.1 13.05
 0 0 -6 -2.93 15.36
 0 0 -6 1.43 13.69
 0 0 6 13.9 8.8
 0 0 -6 8.53 9.33
 0 0 -7 203.31 23.01
 0 0 7 219.84 21.86
 0 0 -7 208.94 24.34
 0 0 7 211.5 19.71
 0 0 -7 234.46 15.01
 0 0 7 218.87 23.39
 0 0 7 244.61 20.04
 0 0 -7 195.6 19.98
 0 0 -7 260.95 21.94
 0 0 7 214.71 22.04
 0 0 -7 260.04 22.58
 0 0 7 191.26 22.2
 0 0 7 194.02 15.99
 0 0 -7 195.82 16.3
 0 0 8 28.08 16.61
 0 0 -8 72.35 19.46
 0 0 8 38.8 16.96
 0 0 8 64.23 15.85
 0 0 -8 48.95 8.95
 0 0 8 38.41 17.43
 0 0 -8 57.28 15.98
 0 0 8 68.7 14.87
 0 0 -8 45.07 14.23
 0 0 8 57.27 11.01
 0 0 -8 47.73 14.65
 0 0 8 53.73 16.95
 0 0 9 844.05 50.55
 0 0 -9 870.07 47.67
 0 0 9 855.34 46
 0 0 -9 867.04 44.2
 0 0 -9 882.08 48.37
 0 0 9 809.74 45.56
 0 0 9 822.41 51.89
 0 0 -9 799.73 50.53
 0 0 -9 815.8 43
 0 0 9 813.05 41.88
 0 0 -9 793.37 46.88
 0 0 9 824.01 50.08
 0 0 10 1.59 13.65
 0 0 10 -15.47 18.72
 0 0 -10 -1.9 14.01
 0 0 10 -11.24 14.07
 0 0 -10 -1.15 9.98
 0 0 10 2.35 18.86
 0 0 -10 -7.41 19.07
 0 0 10 4.71 17.72
 0 0 -11 2.1 14.89
 0 0 11 34.36 19.4
 0 0 11 5.22 19.06
 0 0 -11 46.63 22.08
 0 0 11 15.65 16.42
 0 0 12 56.75 23.45
 0 0 -12 34.35 17.16
 0 0 12 54.65 21.95
 0 0 -12 12.08 22.12
 0 0 12 57.33 19.96
 0 0 13 82.72 26.09
 0 0 13 90.95 22.08
 0 0 -13 82.5 26.7
 0 0 13 100.19 24.23
 0 0 14 48.66 23.51
 0 0 14 67.96 23.44
 0 0 -14 32.23 27.36
 0 0 14 101.79 26.82
 0 0 15 44.47 28.71
 0 0 15 -10.98 23.51
 0 0 -15 7.73 29.54
 0 0 15 3.65 23.47
 0 0 16 21.7 29.39
 0 0 16 -11.8 29.78
 0 0 -16 -82.98 44.96
 0 0 16 7.83 25.66
 0 0 17 -4.64 23.83
 0 0 17 37.75 29.1
 0 0 -17 -4.44 29.29
 0 0 17 20.87 23.86
 0 0 18 4.94 30.15
 0 0 18 57.83 29.17
 0 0 -18 18.88 31.36
 0 0 18 4.43 25.31
 0 0 19 18.79 31
 0 0 -19 24.97 38.56
 0 0 19 9.35 26.49
 0 0 20 39.6 30.2
 0 0 -20 -21.05 38.41
 0 0 20 -14.74 26.3
 0 -1 20 5.14 30.15
 0 1 -20 21.46 37.87
 0 -1 19 88.16 32.88
 0 1 -19 50.95 36.09
 0 -1 18 -23.16 31.96
 0 1 -18 -28.89 33.81
 0 -1 18 -33.73 27.29
 0 -1 17 65.57 27.14
 0 1 -17 54.38 30.35
 0 -1 17 19.85 25.39
 0 -1 16 30.42 31.72
 0 -1 16 24.65 27.47
 0 1 -16 -67.98 43.27
 0 -1 16 33.48 26.11
 0 -1 15 28.32 23.32
 0 -1 15 -23.06 25.69
 0 1 -15 3.96 24.37
 0 -1 15 -17.32 20.31
 0 -1 14 7.5 23.78
 0 -1 14 25.03 22.68
 0 1 -14 55.17 29.49
 0 -1 14 48.12 22.94
 0 -1 13 -6.91 22.18
 0 -1 13 6.62 23.1
 0 1 -13 40.75 27.69
 0 -1 13 14.77 18.3
 0 -1 12 28.44 19.89
 0 -1 12 33.37 22.98
 0 1 -12 3.11 21.2
 0 -1 12 24.29 20.03
 0 -1 11 17.22 20.63
 0 -1 11 17.11 17.18
 0 -1 11 30.5 18.67
 0 1 -11 19.84 18.22
 0 -1 10 -12.93 19.48
 0 -1 10 9.84 13.77
 0 1 -10 25.22 11.85
 0 -1 10 5.03 16.48
 0 -1 10 13.17 14.77
 0 1 -10 5.12 18.19
 0 1 -9 496.73 31.9
 0 -1 9 498.25 34.43
 0 -1 9 514.1 37.71
 0 -1 9 471.26 31.16
 0 -1 9 468.6 32.25
 0 -1 9 532.76 36.82
 0 -1 9 447.25 28.04
 0 1 -9 423.26 29.47
 0 1 -9 463.32 38.12
 0 -1 8 766.19 45.59
 0 1 -8 837.05 46.76
 0 -1 8 778.99 43.55
 0 -1 8 746.99 49.08
 0 1 -8 797.81 46.58
 0 1 -8 929.84 57.42
 0 -1 8 734.19 47.78
 0 1 -8 892.92 46.71
 0 -1 8 763.45 41.16
 0 -1 8 782.15 47.92
 0 1 -8 797.56 45.23
 0 1 -7 137.54 17.52
 0 -1 7 147.62 21.57
 0 -1 7 137.27 19.76
 0 1 -7 117.41 18.51
 0 -1 7 146.9 17.55
 0 1 -7 152.39 21.62
 0 -1 7 129.23 18.72
 0 -1 7 121.02 18.59
 0 1 -7 125.44 16.73
 0 1 -7 112.47 14.02
 0 -1 7 142.81 14.83
 0 -1 6 154.38 20.42
 0 1 -6 122.46 16.51
 0 1 -6 96.99 15.43
 0 -1 6 124.07 19.23
 0 -1 6 112.86 14.94
 0 -1 6 91 16.75
 0 1 -6 115.28 13.27
 0 -1 6 129.94 13.02
 0 1 -6 123.63 15.86
 0 -1 6 114.77 16.09
 0 1 -6 144.32 18.31
 0 -1 5 615.9 33.66
 0 1 -5 587.77 32.01
 0 -1 5 598.21 32.88
 0 -1 5 573.37 35.39
 0 1 -5 570.23 33.65
 0 1 -5 578.74 34.67
 0 -1 5 602.94 33.37
 0 -1 5 561.95 35.82
 0 1 -5 646.08 35.04
 0 1 -5 562.56 31.42
 0 -1 5 588.81 31.11
 0 1 -4 411.97 25.29
 0 -1 4 428.41 27.28
 0 -1 4 423.9 25.99
 0 -1 4 441.2 26.71
 0 1 -4 415.77 27.52
 0 1 -4 451.6 24.14
 0 -1 4 403.85 24.55
 0 1 -4 430.38 24.23
 0 -1 4 407.28 23.59
 0 -1 3 11.38 10.73
 0 -1 3 1.47 10.2
 0 1 -3 0.68 9.6
 0 -1 3 -3.91 10.37
 0 1 -3 6.62 7.16
 0 -1 3 10.27 8.01
 0 1 -3 6.33 8.41
 0 -1 3 9.24 8.15
 0 1 -3 12.82 11.59
 0 -1 2 8.35 7.7
 0 1 -2 8.53 6.66
 0 -1 2 3.99 7.14
 0 1 -2 2.45 7.67
 0 -1 2 2.07 7.88
 0 1 -2 -7.55 9.81
 0 -1 2 -1.66 5.28
 0 1 -2 3.19 4.89
 0 1 -2 3.85 7.1
 0 -1 2 7.8 6.26
 0 1 -2 8.08 7.91
 0 -1 1 -3.58 5.76
 0 1 -1 -3.17 4.17
 0 -1 1 2.79 4.3
 0 1 -1 -4.34 5.87
 0 1 -1 5.04 5.96
 0 1 -1 2.82 5.37
 0 -1 1 1.55 4.83
 0 1 0 4.89 4.86
 0 -1 0 -2.6 3.96
 0 1 0 -1.18 4.02
 0 1 0 4.22 3.99
 0 1 1 178.93 8.88
 0 1 1 188.18 8.2
 0 -1 -1 181.34 9.02
 0 -1 -1 141.17 7.21
 0 1 1 188.32 9.52
 0 -1 -1 193 9.77
 0 1 2 9828.89 413.31
 0 1 2 9807.1 413.37
 0 -1 -2 9725.18 413.15
 0 -1 -2 9676.92 413.72
 0 1 2 9999 414.06
 0 -1 -2 9952.08 412.48
 0 1 2 9838.31 412.5
 0 1 2 9818.52 413.9
 0 -1 -2 9896.29 413.97
 0 -1 -2 9879.79 412.22
 0 1 2 9742.83 412.33
 0 -1 -3 1304.17 56.07
 0 1 3 1276.86 56.37
 0 1 3 1280.75 57.8
 0 -1 -3 1244.82 57.22
 0 1 3 1276.62 58.46
 0 -1 -3 1265.2 56.15
 0 1 3 1217.46 56.24
 0 -1 -3 1218.54 58.28
 0 1 3 1162.27 54.98
 0 -1 -3 1227.73 54.81
 0 -1 -3 1215.85 56.92
 0 -1 -4 1383.64 65.7
 0 -1 -4 1379.33 67.8
 0 1 4 1401.44 67.19
 0 -1 -4 1430.94 64.56
 0 -1 -4 1348.57 64.15
 0 1 4 1369.97 64.41
 0 1 4 1429.61 66.97
 0 -1 -4 1539.64 67.05
 0 -1 -4 1430.93 66.22
 0 -1 -4 1425.22 63.19
 0 -1 -4 1456.48 65.26
 0 1 4 1530.95 66.04
 0 -1 -5 151.59 12.53
 0 1 5 150.78 19.59
 0 -1 -5 154.25 15.01
 0 -1 -5 131.19 12.83
 0 1 5 156.58 17.31
 0 -1 -5 150.35 17.3
 0 -1 -5 150.28 16.98
 0 -1 -5 172.09 16.43
 0 -1 -5 146.49 18.03
 0 1 5 126 16.11
 0 -1 -5 152.87 15.42
 0 -1 -5 152.28 12.63
 0 -1 -6 59.1 10.53
 0 1 6 25.79 17.09
 0 -1 -6 81.44 13.72
 0 -1 -6 81.58 13.28
 0 -1 -6 77.07 10.92
 0 -1 -6 80.41 16.87
 0 1 6 86.53 16.16
 0 -1 -6 65.92 14.25
 0 -1 -6 59.88 13.37
 0 -1 -6 47.67 16.68
 0 -1 -6 54.89 13.89
 0 1 6 59.98 14.31
 0 -1 -6 54.45 10.07
 0 -1 -7 5.51 9.21
 0 1 7 10.57 13.34
 0 -1 -7 19.37 15.39
 0 1 7 3.19 11.06
 0 -1 -7 4.33 8.87
 0 1 7 -5.27 15.63
 0 -1 -7 10.43 12.15
 0 -1 -7 18 13.95
 0 -1 -7 14.33 12.6
 0 -1 -7 7.19 16.83
 0 -1 -7 29.35 12.79
 0 1 7 20.79 16.29
 0 -1 -7 11.17 9.24
 0 -1 -8 85 12.16
 0 -1 -8 93.39 17.8
 0 -1 -8 154.69 33.35
 0 1 8 86.5 21.77
 0 -1 -8 86.41 20.58
 0 -1 -8 95.96 12.2
 0 1 8 54.5 14.48
 0 -1 -8 80.5 18.37
 0 1 8 62.84 19.8
 0 -1 -8 59.81 16.04
 0 1 8 58.74 16.55
 0 -1 -8 76.8 15.34
 0 -1 -8 71.49 11.28
 0 1 9 144.92 22.78
 0 -1 -9 136.6 14.51
 0 1 9 129.9 17.21
 0 -1 -9 152.65 14.2
 0 1 9 119.72 22.74
 0 -1 -9 162.37 20.74
 0 -1 -9 121.36 25.1
 0 -1 -9 111.92 22.45
 0 -1 -9 126.05 18.05
 0 1 9 181.41 22.75
 0 -1 -9 144.61 18.3
 0 1 10 65.53 18.82
 0 -1 -10 77.52 12.22
 0 1 10 79 15.77
 0 1 10 121.33 23.46
 0 -1 -10 93.9 17.98
 0 -1 -10 74.92 20.5
 0 1 10 110.94 20.79
 0 -1 -10 57.09 16.09
 0 -1 -10 117.46 23.71
 0 1 11 481.58 39.14
 0 -1 -11 408.22 33.59
 0 1 11 442.04 36.91
 0 -1 -11 384.6 37.35
 0 -1 -11 453.84 37.08
 0 1 11 425.71 35.33
 0 1 12 3.16 23.03
 0 -1 -12 -2.34 16.12
 0 1 12 3.05 19.29
 0 -1 -12 19.06 21.91
 0 -1 -12 -11.84 21.37
 0 1 12 -8.19 19.59
 0 -1 -13 -2.53 17.21
 0 1 13 -2.98 21.89
 0 -1 -13 -42.07 29.9
 0 1 13 3.45 24.34
 0 1 13 -16.56 24.17
 0 1 14 16.24 21.15
 0 -1 -14 -3.51 24.53
 0 1 14 -3.74 24.04
 0 1 14 10.73 24.67
 0 1 15 112.18 28.11
 0 -1 -15 167.06 31.43
 0 1 15 141.5 33.13
 0 1 15 111.48 30.59
 0 1 16 -11.28 23.12
 0 1 16 -4.34 29.4
 0 1 16 -16.46 29.22
 0 1 17 44.12 26.37
 0 -1 -17 39.21 33.04
 0 1 17 41.76 29.66
 0 1 17 74.39 29.88
 0 1 18 34.2 27.45
 0 -1 -18 -9.27 32.72
 0 1 18 34.56 28.94
 0 1 18 -51.01 31.39
 0 -1 -19 9.83 36.65
 0 1 19 78.46 32.66
 0 1 19 -4.89 28.68
 0 -1 -20 10.36 36.98
 0 1 20 10.27 32.28
 0 2 -20 65.65 41.11
 0 -2 20 80.1 34.2
 0 2 -19 52.06 34.2
 0 -2 19 55.99 36.82
 0 2 -18 88.75 34.35
 0 -2 18 67.68 27.07
 0 2 -17 -13.94 33.76
 0 -2 17 -27.43 30.96
 0 2 -16 -17.46 37.25
 0 -2 16 -17.22 23.5
 0 -2 16 -10.57 23.7
 0 2 -15 69.36 34.69
 0 -2 15 100.62 29.88
 0 -2 15 137.54 25.92
 0 -2 14 7.51 23.95
 0 -2 14 15.14 19.71
 0 2 -14 -26.58 29.86
 0 -2 14 -11.28 24.15
 0 -2 13 -5.09 16.69
 0 -2 13 6.98 26.4
 0 -2 13 2.78 18.82
 0 2 -13 63.22 32.01
 0 -2 13 17.33 25.3
 0 -2 12 14.2 16.43
 0 -2 12 38.64 24.26
 0 -2 12 10.12 17.77
 0 2 -12 6.47 22.44
 0 -2 12 9.52 22.03
 0 -2 11 216.48 28.15
 0 -2 11 262.26 26.97
 0 -2 11 274.95 30.26
 0 -2 11 233.04 25.67
 0 2 -11 307.7 32.28
 0 2 -11 263.87 23.26
 0 -2 10 10.41 19.31
 0 -2 10 8.63 13.06
 0 -2 10 2.01 14.66
 0 -2 10 5.39 19.88
 0 -2 10 -14.29 15.83
 0 2 -10 8.26 12.38
 0 2 -10 -2.69 21.05
 0 2 -10 -3.15 12.44
 0 -2 9 387.56 34.09
 0 -2 9 416.21 34.01
 0 -2 9 343.69 28.21
 0 -2 9 425.39 31.3
 0 2 -9 410.21 29.68
 0 -2 9 313.1 29.09
 0 2 -9 620.08 42.78
 0 -2 9 425.74 27.65
 0 2 -9 426.08 32.54
 0 -2 8 642.12 43.06
 0 2 -8 505.54 37.63
 0 2 -8 600.31 38.35
 0 -2 8 640.13 42.96
 0 -2 8 635.58 37.17
 0 -2 8 586.88 38.13
 0 2 -8 631.85 36.09
 0 -2 8 662.12 38.77
 0 -2 8 591.64 41.31
 0 2 -8 460.51 42.53
 0 -2 8 642.51 36.68
 0 -2 7 74.94 17.29
 0 -2 7 84.57 15.49
 0 2 -7 110.88 16.16
 0 -2 7 82.32 17.51
 0 -2 7 100.65 21.18
 0 2 -7 77.27 13.77
 0 -2 7 91.6 15.19
 0 2 -7 68.68 19.27
 0 2 -7 87.78 15.73
 0 -2 7 81.11 14.23
 0 -2 6 301.26 26.92
 0 -2 6 292.33 24.28
 0 2 -6 271.3 23.52
 0 -2 6 307.78 24.57
 0 2 -6 309.73 20.66
 0 -2 6 246.2 21.1
 0 2 -6 274.24 24.99
 0 -2 6 276.27 21.6
 0 2 -6 305.93 23.01
 0 -2 5 80.07 15.93
 0 2 -5 130.74 15.85
 0 -2 5 81.17 14.69
 0 -2 5 101.36 16.15
 0 -2 5 101.03 13.29
 0 2 -5 74.22 11.96
 0 2 -5 119.64 18.62
 0 2 -5 91.33 14.99
 0 -2 5 105.5 14.38
 0 -2 5 116.43 16.07
 0 2 -5 69.71 15.66
 0 2 -4 1090.08 50.39
 0 -2 4 1107.51 51
 0 -2 4 1097.1 55.51
 0 2 -4 1100.44 54.75
 0 2 -4 1133.59 53.26
 0 2 -4 1110.92 53.75
 0 -2 4 1054.06 54.11
 0 2 -4 1088.57 55.45
 0 -2 4 1066.89 54.08
 0 -2 4 1061.88 52.75
 0 2 -4 1114.77 53.6
 0 -2 3 111.37 10.42
 0 2 -3 141.72 10.47
 0 -2 3 132.37 14.85
 0 2 -3 128.33 14.92
 0 2 -3 133.12 12.29
 0 2 -3 98.6 13.11
 0 2 -3 136.53 14.86
 0 2 -3 123.73 15.8
 0 -2 3 126.87 14.64
 0 2 -3 110.86 14.83
 0 -2 3 99.72 14.77
 0 2 -3 122.25 9.46
 0 -2 3 103.14 16.8
 0 2 -3 119.36 13.93
 0 2 -2 157.19 10.35
 0 -2 2 181.43 15.64
 0 -2 2 148.41 14.36
 0 2 -2 186.36 15.04
 0 2 -2 221.57 16.38
 0 2 -2 189.26 14.73
 0 -2 2 187.4 15.06
 0 2 -2 169.68 15.65
 0 -2 2 154.78 15.61
 0 2 -2 155.3 15.22
 0 -2 2 179.56 11.69
 0 2 -2 174.43 11.61
 0 2 -2 158.07 14.13
 0 -2 1 21.06 9.57
 0 2 -1 27.96 8.96
 0 -2 1 24.6 8.58
 0 2 -1 26.89 9.76
 0 -2 1 19.51 8.32
 0 -2 1 19.71 8.59
 0 2 -1 19.1 9.48
 0 -2 1 17.2 7.53
 0 2 -1 22.82 7.4
 0 2 -1 24.26 10.72
 0 2 0 214.33 15.58
 0 2 0 237.47 16.37
 0 -2 0 238.98 15.53
 0 -2 0 219.03 12.15
 0 2 0 224.58 12.01
 0 2 0 201.51 16.56
 0 -2 0 197.91 14.07
 0 2 0 210.72 14.6
 0 -2 0 206.29 12.44
 0 2 0 201.73 12.8
 0 -2 0 196.93 15.02
 0 2 0 186.91 14.43
 0 -2 0 224.55 14.63
 0 2 0 193.38 14.92
 0 2 0 197.11 13.85
 0 -2 -1 555.98 28
 0 2 1 544.08 28.21
 0 2 1 521.75 28.11
 0 -2 -1 552.4 28.09
 0 2 1 557.51 29.95
 0 2 1 575.47 26.61
 0 -2 -1 567.61 30.26
 0 -2 -1 572.04 28.05
 0 2 1 605.56 29.39
 0 2 1 551.34 29.56
 0 -2 -1 516.33 28.73
 0 -2 -1 551.54 29.89
 0 2 1 575.19 30.09
 0 -2 -1 589.41 29.35
 0 2 1 580.82 30.18
 0 2 2 2723.89 119.81
 0 -2 -2 2701.86 119.11
 0 2 2 2706.25 119.01
 0 -2 -2 2824.21 118.68
 0 -2 -2 2798.97 119.7
 0 -2 -2 2759.57 117.8
 0 2 2 2709.62 118.08
 0 2 2 2732.05 119.84
 0 -2 -2 2663.81 120.25
 0 -2 -2 2749.14 120.16
 0 -2 -2 2686.07 118.39
 0 2 2 2728.67 118.23
 0 -2 -2 2675.84 117.75
 0 2 2 2779.15 120.58
 0 -2 -2 2749.84 120.76
 0 2 3 200.33 18.85
 0 -2 -3 199.63 19.73
 0 2 3 239.07 18.24
 0 2 3 195.63 15.54
 0 2 3 202.19 16.56
 0 -2 -3 209.96 17.76
 0 2 3 227.3 20.13
 0 2 3 191.64 16.62
 0 -2 -3 242.81 18.06
 0 2 3 206.57 17.04
 0 -2 -3 229.72 16.85
 0 2 3 210.51 17.7
 0 2 3 188.71 15.12
 0 2 3 189.2 16.19
 0 -2 -3 223.52 15.85
 0 -2 -4 874.42 44.46
 0 2 4 949.83 46.71
 0 2 4 880.57 42.49
 0 2 4 811.77 42.1
 0 2 4 854.39 43.67
 0 2 4 877.07 44.13
 0 -2 -4 795.15 42.9
 0 2 4 874.34 43.84
 0 -2 -4 853.84 45.94
 0 2 4 887.15 45.03
 0 2 4 866.46 42.96
 0 2 4 816.01 41.8
 0 -2 -4 912.69 41.46
 0 -2 -4 820.65 44.11
 0 2 5 117.35 18.43
 0 -2 -5 113.87 15.56
 0 2 5 75.41 13.7
 0 -2 -5 133.17 16.32
 0 2 5 103.53 17.62
 0 -2 -5 102.1 17.13
 0 2 5 81.17 16.08
 0 -2 -5 118.78 17.56
 0 -2 -5 88.74 13.17
 0 2 5 87.66 13.92
 0 2 5 86.49 12.43
 0 -2 -5 117.64 12.34
 0 -2 -6 27.41 9.84
 0 2 6 20.66 10.57
 0 2 6 18.62 11.37
 0 -2 -6 26.6 12.03
 0 2 6 31.84 16.27
 0 -2 -6 27.57 15.28
 0 -2 -6 46.74 16.06
 0 -2 -6 14.25 12.49
 0 -2 -6 30.09 16.14
 0 2 6 34.17 12.98
 0 -2 -6 24.07 11.53
 0 2 6 36.51 13.68
 0 2 6 27.01 15.79
 0 -2 -7 147.5 14.42
 0 -2 -7 178.76 16.98
 0 -2 -7 187.91 20.4
 0 2 7 163.48 21.54
 0 -2 -7 162.34 19.98
 0 2 7 162.59 23.09
 0 -2 -7 149.95 20.97
 0 2 7 192.02 19.2
 0 -2 -7 151.43 18.83
 0 -2 -7 150.62 17.16
 0 2 7 159.76 18.49
 0 -2 -8 139.34 19.2
 0 -2 -8 130.82 26.9
 0 -2 -8 143.59 18.33
 0 2 8 129.12 18.46
 0 -2 -8 149.06 17
 0 -2 -8 135.02 18.44
 0 2 8 126.73 22.16
 0 -2 -8 139.65 19.82
 0 2 8 146.45 20.5
 0 -2 -8 126.52 13.6
 0 -2 -8 127.81 14.18
 0 2 9 161.07 27.43
 0 -2 -9 117.2 17.44
 0 2 9 115.92 19.29
 0 2 9 118.23 23.97
 0 -2 -9 148.56 20.55
 0 -2 -9 205.9 21.99
 0 -2 -9 212.85 30.11
 0 -2 -9 192.29 23.51
 0 -2 -9 122.55 14.49
 0 2 10 90.86 21.15
 0 2 10 124.28 21.87
 0 -2 -10 112.68 19.86
 0 -2 -10 81.55 22.76
 0 2 10 154.2 20.28
 0 2 11 20.16 19.66
 0 -2 -11 34.07 18.08
 0 2 11 50.39 22.14
 0 -2 -11 26.97 22.95
 0 2 11 32.97 18.75
 0 2 12 151.95 26.83
 0 -2 -12 176.62 23.92
 0 2 12 197.04 29.65
 0 -2 -12 170.57 29.77
 0 -2 -12 108.43 24.37
 0 2 12 205.41 25.69
 0 2 13 127.86 29.06
 0 -2 -13 163.39 25
 0 -2 -13 203.35 40.06
 0 2 13 143.58 30.14
 0 2 13 125.64 26.16
 0 2 14 37.49 23.29
 0 -2 -14 57.89 33.35
 0 -2 -14 31.28 30.5
 0 2 14 34.14 20.41
 0 2 14 49.04 24.62
 0 2 15 16.19 24.31
 0 -2 -15 -7.5 31.62
 0 2 15 -3.35 23.67
 0 2 15 -4.04 26.32
 0 2 16 26.06 24.84
 0 -2 -16 68.44 47.02
 0 2 16 25.27 22.72
 0 2 16 17.25 28.1
 0 2 17 -32.09 29.03
 0 2 17 51.05 26.29
 0 -2 -17 -4.3 28.21
 0 2 18 -14.54 31.55
 0 2 18 19.74 27.2
 0 -2 -18 36.6 31.74
 0 2 19 -40.82 29.67
 0 2 19 -15.67 31.14
 0 -2 -19 29.03 34.36
 0 2 20 21.38 30.01
 0 -2 -20 10.2 40.65
 0 2 20 -5.51 33.6
 0 3 -19 120.71 33.22
 0 3 -19 85.34 37.42
 0 -3 19 68.9 34.26
 0 3 -18 -9.93 29.6
 0 3 -18 25.3 34.48
 0 -3 18 10.07 30.49
 0 3 -17 -4.68 28.78
 0 3 -17 -19.13 32.18
 0 -3 17 14.3 27.48
 0 3 -16 57.07 31.78
 0 3 -16 35.99 33.45
 0 -3 16 67.51 27.77
 0 3 -15 69.69 31.32
 0 -3 15 84.62 31.17
 0 3 -14 -3.81 23.25
 0 -3 14 7.92 26.98
 0 3 -14 31.48 29.94
 0 -3 13 59.83 21.87
 0 -3 13 13.04 18.2
 0 3 -13 70.45 26.87
 0 -3 13 88.57 28.83
 0 3 -13 43.87 28.02
 0 -3 12 117.34 23.76
 0 -3 12 125.5 21.1
 0 3 -12 139.26 26.58
 0 -3 12 133.43 25.65
 0 3 -12 114.9 28.51
 0 3 -11 43.18 17.82
 0 -3 11 26.21 17.64
 0 -3 11 55.36 16.26
 0 3 -11 14.8 21.19
 0 -3 11 3.16 22.58
 0 3 -11 40.4 25.04
 0 3 -10 65.52 17.79
 0 -3 10 59.88 18.59
 0 -3 10 85.2 17.87
 0 3 -10 43.03 22.37
 0 -3 10 54.98 21.96
 0 3 -10 73.86 23.12
 0 -3 9 630.03 44.58
 0 3 -9 698.14 44.22
 0 -3 9 599.3 38.1
 0 -3 9 600.64 40.75
 0 -3 9 529.89 36.74
 0 3 -9 635.73 35.7
 0 3 -9 639.67 44.65
 0 3 -9 547.88 37.56
 0 -3 9 590.49 36.62
 0 -3 8 121.55 23.79
 0 3 -8 110.36 19.73
 0 -3 8 150.4 21.19
 0 3 -8 108.13 15.29
 0 -3 8 83.1 15.32
 0 3 -8 121.45 23.23
 0 3 -8 84.24 21.49
 0 -3 8 107.33 17.04
 0 3 -8 81.42 24.6
 0 -3 7 940.85 48.96
 0 3 -7 946.59 49.05
 0 3 -7 940.31 53.14
 0 -3 7 1083.1 59.65
 0 3 -7 847.37 53.93
 0 3 -7 888.08 52.56
 0 -3 7 960.77 53.39
 0 -3 7 1211.1 62.99
 0 3 -7 991.57 59.09
 0 -3 7 985.42 54.93
 0 3 -7 1004.12 56.81
 0 3 -6 121.52 19.68
 0 -3 6 160.71 17.56
 0 -3 6 166.86 22.61
 0 3 -6 150.91 19.13
 0 3 -6 169.99 18.81
 0 3 -6 176.12 18.09
 0 -3 6 150.59 20.57
 0 3 -6 191.33 21.65
 0 3 -6 143.5 21
 0 -3 6 181.62 19.06
 0 3 -6 119.94 14.06
 0 -3 6 167.32 15.42
 0 3 -6 152.63 11.84
 0 -3 5 9.62 9.15
 0 3 -5 13.9 9.08
 0 3 -5 8.48 13.92
 0 -3 5 19.73 12.25
 0 3 -5 14.14 11.18
 0 3 -5 34.57 13.07
 0 3 -5 7.77 14.94
 0 3 -5 23.67 16.01
 0 -3 5 13.79 15.32
 0 3 -5 25.81 14.67
 0 3 -5 7.06 14.75
 0 -3 5 19.97 13.7
 0 3 -5 11.61 7.11
 0 3 -4 587.81 28.26
 0 -3 4 561.71 33.26
 0 3 -4 622.51 35.64
 0 3 -4 601.19 28.55
 0 -3 4 532.15 28.59
 0 -3 4 543.68 35.12
 0 3 -4 577.57 34.6
 0 3 -4 613.46 31.76
 0 3 -4 497.67 31.1
 0 3 -4 507.88 33.33
 0 3 -4 523.33 34.01
 0 -3 4 612.6 33.76
 0 -3 4 550.01 32.94
 0 3 -4 598.57 35.71
 0 3 -3 44.17 9.45
 0 -3 3 44.24 9.07
 0 3 -3 49.41 15.01
 0 -3 3 53.53 14.53
 0 -3 3 23.08 12.4
 0 3 -3 45.15 7.35
 0 -3 3 40.04 15.28
 0 3 -3 53.97 14.17
 0 3 -3 50.69 12.3
 0 3 -3 26.82 9.82
 0 -3 3 48.47 14.65
 0 3 -3 40.15 14.46
 0 3 -3 39.28 13.63
 0 3 -3 40.35 14.38
 0 -3 2 1352.49 62.49
 0 3 -2 1339.74 60.51
 0 -3 2 1364.03 60.45
 0 -3 2 1294.14 62.43
 0 3 -2 1354.6 63.79
 0 3 -2 1342.37 63.13
 0 -3 2 1303.81 62.27
 0 3 -2 1279.7 62.57
 0 -3 2 1278.53 63.42
 0 3 -2 1320.22 64.8
 0 -3 2 1292.47 63.19
 0 -3 1 71.67 13.69
 0 3 -1 76.92 12.88
 0 3 -1 71.56 8.63
 0 -3 1 83.15 13.78
 0 3 -1 85.47 14.18
 0 -3 1 84.91 14.51
 0 3 -1 95.71 14.76
 0 -3 1 85.6 13.62
 0 3 -1 110.66 16.86
 0 -3 1 93.13 12.23
 0 3 -1 81.14 12.9
 0 -3 0 665.43 34.3
 0 3 0 709.54 34.56
 0 3 0 725.27 38.3
 0 3 0 744.14 39.15
 0 -3 0 695.72 37.59
 0 3 0 751.56 39.81
 0 -3 0 733.25 37.96
 0 3 0 755.59 37.33
 0 -3 0 743.04 36.67
 0 3 0 751.04 38.02
 0 -3 0 698.11 36.9
 0 -3 0 694.88 37.61
 0 3 0 691.12 36.95
 0 3 0 700.59 36.01
 0 3 1 59.41 13.73
 0 -3 -1 59.51 14.66
 0 -3 -1 70.41 11.92
 0 -3 -1 40.5 15.23
 0 -3 -1 41.78 10.88
 0 -3 -1 53.88 11.85
 0 3 1 40.5 10.77
 0 3 1 50.87 12.63
 0 3 1 40.08 15.97
 0 3 1 51.96 8.76
 0 -3 -1 45.35 13.47
 0 3 1 63.72 14.08
 0 -3 -1 81.13 15.74
 0 3 1 65.84 16.19
 0 3 2 340.43 22.96
 0 -3 -2 323.79 21.92
 0 -3 -2 341.45 21.58
 0 -3 -2 342.08 24.3
 0 3 2 366.29 20.73
 0 -3 -2 325.52 20.06
 0 -3 -2 349.45 25.33
 0 3 2 351.93 25.77
 0 -3 -2 371.88 26.39
 0 3 2 315.22 24.04
 0 -3 -2 336.38 23.27
 0 3 2 335.51 23.09
 0 -3 -2 354.55 23.58
 0 3 2 336.04 24.01
 0 -3 -2 366.13 22.34
 0 -3 -3 88.28 12.41
 0 -3 -3 82.06 14.91
 0 3 3 108.54 16.02
 0 3 3 119.3 17.76
 0 -3 -3 111.73 16.59
 0 3 3 126.39 14
 0 -3 -3 137.58 13.4
 0 3 3 75.43 15.02
 0 -3 -3 155.27 17.74
 0 3 3 126.84 17.93
 0 -3 -3 92.02 15.97
 0 3 3 141.05 16.53
 0 -3 -3 102.96 14.14
 0 3 3 128.24 13.75
 0 -3 -3 89.31 12.59
 0 -3 -3 123.17 15.32
 0 -3 -4 54.51 12.39
 0 3 4 50.27 13.24
 0 3 4 60.19 15.22
 0 -3 -4 89.69 15.37
 0 3 4 69.2 13.88
 0 -3 -4 61.7 15.08
 0 -3 -4 88.17 13.07
 0 3 4 51.59 13.19
 0 3 4 64.05 15.1
 0 -3 -4 62.62 15.43
 0 3 4 56.44 11.24
 0 3 4 68.76 13.84
 0 3 4 66.94 11.33
 0 3 5 63.48 13.12
 0 -3 -5 66.75 12.52
 0 3 5 46.62 14.88
 0 -3 -5 39.4 13.41
 0 -3 -5 60.33 16.35
 0 3 5 51.82 15.28
 0 3 5 40.81 16.83
 0 -3 -5 64.5 15.11
 0 3 5 60.33 13.51
 0 -3 -5 51.1 14.12
 0 -3 -5 77.98 14.21
 0 3 5 56.34 14.52
 0 3 5 59.31 14.91
 0 3 5 46.76 11.44
 0 3 5 46.72 11.96
 0 3 5 52.36 13.71
 0 3 6 447.58 33.98
 0 -3 -6 572.52 34.18
 0 3 6 490.7 29.69
 0 3 6 469 29.57
 0 3 6 488.36 31.69
 0 -3 -6 500.55 31.24
 0 -3 -6 493.77 31.22
 0 3 6 553.9 33.74
 0 3 6 502.5 31.94
 0 3 6 505.44 33.72
 0 -3 -6 469.11 34.26
 0 3 6 513.34 30.86
 0 -3 -6 450.68 31.85
 0 3 6 494.16 29.65
 0 -3 -6 504.93 28.9
 0 3 7 42.37 16.69
 0 3 7 38.74 12.62
 0 3 7 44.45 16.3
 0 -3 -7 24.61 13.35
 0 -3 -7 42.65 13.43
 0 3 7 35.17 13.39
 0 3 7 47.1 15.75
 0 -3 -7 31.9 14.58
 0 3 7 68.04 18.66
 0 -3 -7 57.25 18.67
 0 3 7 61.85 21.92
 0 -3 -7 102.59 25.57
 0 3 7 42.14 14.16
 0 -3 -7 56.82 11.45
 0 3 7 48.73 13.05
 0 3 8 -1.54 15.47
 0 3 8 16.81 13.17
 0 -3 -8 10.6 14.67
 0 -3 -8 5.7 13.82
 0 3 8 -2.07 18.3
 0 -3 -8 -1.7 14.07
 0 3 8 -6.34 17.09
 0 -3 -8 5.82 16.55
 0 3 8 -1.21 10.7
 0 3 8 -4.74 16.26
 0 -3 -8 -23.43 25.2
 0 3 8 22.03 12.83
 0 -3 -9 143.02 18.54
 0 3 9 138.18 21.86
 0 -3 -9 141.11 22.04
 0 -3 -9 146.72 17.68
 0 3 9 149.82 24.23
 0 -3 -9 176.87 25.18
 0 3 9 159.71 19.55
 0 -3 -9 173.91 17.97
 0 3 10 40.52 16.51
 0 -3 -10 50.13 18.37
 0 3 10 62.84 19.53
 0 -3 -10 50.64 14.15
 0 -3 -10 54.45 23.25
 0 3 10 49.11 22.29
 0 3 11 -2.9 20.86
 0 -3 -11 34.54 23.45
 0 -3 -11 53.92 19.24
 0 3 11 40.63 16.97
 0 3 11 34.72 20.6
 0 3 12 -3.18 20.44
 0 -3 -12 -7.87 17.21
 0 -3 -12 -40.99 28.56
 0 3 12 7.49 17.02
 0 3 12 3.42 20.58
 0 3 13 79.79 26.3
 0 -3 -13 100.64 23.19
 0 -3 -13 33.31 32.33
 0 3 13 114.56 30.79
 0 3 13 54.7 20.4
 0 -3 -13 54.32 29.18
 0 -3 -14 67.79 32.53
 0 3 14 15.04 23.33
 0 -3 -14 10.38 28.24
 0 3 14 43.7 26.24
 0 -3 -15 89.83 49.46
 0 3 15 72.99 30.16
 0 3 15 114.64 31.22
 0 -3 -16 18.28 32.99
 0 3 16 -17.39 28.5
 0 3 16 9.04 26.27
 0 -3 -16 -4 38.05
 0 3 17 83.56 32.51
 0 3 17 62.2 31.07
 0 -3 -17 55.46 30.76
 0 3 18 -24.66 31.45
 0 3 18 5.06 31.32
 0 -3 -18 40.75 36.91
 0 3 19 -5.21 34.86
 0 3 19 -5.32 30.38
 0 -3 -19 -23.94 34.2
 0 -4 19 -33.04 30.06
 0 4 -19 16.42 36.82
 0 4 -19 10.51 29.49
 0 4 -18 -67.65 37.6
 0 4 -18 -24.91 33.34
 0 -4 18 -10.5 29.76
 0 4 -17 -19.72 29.15
 0 4 -17 -14.11 29.37
 0 -4 17 -14.96 28.26
 0 4 -16 -4.65 30.08
 0 4 -16 -4.42 25.49
 0 -4 16 4.72 28.58
 0 4 -15 -21.87 30.72
 0 4 -15 -20.72 25.3
 0 -4 15 -17.76 32.24
 0 4 -14 20.49 28.93
 0 4 -14 -3.86 24.63
 0 -4 14 8.34 25.24
 0 -4 13 64.76 23.42
 0 4 -13 38.22 25.44
 0 4 -13 43.03 25.07
 0 -4 13 3.9 26.27
 0 -4 12 11.15 18.2
 0 4 -12 46.4 24.87
 0 4 -12 49.69 26.9
 0 -4 12 47.18 27.37
 0 -4 11 50.03 21.22
 0 4 -11 38.97 17.5
 0 4 -11 57.91 23.98
 0 4 -11 62.36 24.82
 0 -4 11 90.82 26.19
 0 -4 10 192.37 29.17
 0 -4 10 203.6 25.48
 0 4 -10 165.51 24.51
 0 4 -10 142.26 26.13
 0 4 -10 169.09 28.24
 0 -4 10 136.76 17.8
 0 -4 9 407.01 37.29
 0 4 -9 452.65 36.51
 0 -4 9 442.34 35.21
 0 -4 9 453.71 29.49
 0 4 -9 474.56 34.29
 0 4 -9 378.53 35.31
 0 4 -8 134.04 21.07
 0 4 -8 110.63 14.16
 0 -4 8 114.45 23.61
 0 4 -8 99.09 20.79
 0 -4 8 85.71 13.78
 0 4 -8 98.17 20.8
 0 4 -7 235.1 29.54
 0 -4 7 219.06 23.08
 0 4 -7 254.02 22.28
 0 4 -7 272.45 24.46
 0 4 -7 277.19 23.08
 0 -4 7 277.15 19.89
 0 4 -7 309.75 31.09
 0 -4 7 245.12 26.92
 0 4 -7 253.73 26.19
 0 4 -7 243.2 16.47
 0 4 -6 -10.09 9.35
 0 -4 6 -20.2 29.28
 0 4 -6 -12.29 18.67
 0 -4 6 8.35 9.1
 0 4 -6 -2.5 9.43
 0 -4 6 63.63 27.34
 0 4 -6 -34.1 18.14
 0 4 -6 -1.37 13.68
 0 4 -6 1.62 14.63
 0 4 -6 -3.74 16.27
 0 4 -6 -5.16 15.75
 0 -4 6 -12.44 27.99
 0 4 -6 -91.09 30.57
 0 4 -5 -15.07 13.1
 0 4 -5 -3.67 16.84
 0 -4 5 6.14 14.15
 0 -4 5 -2.85 14.05
 0 4 -5 -3.46 9.98
 0 -4 5 15.22 15.71
 0 4 -5 -60.37 20.94
 0 4 -5 -23.96 18.74
 0 4 -5 18.64 15.2
 0 4 -5 -8.4 16.15
 0 4 -5 -10.97 18.57
 0 4 -5 -51.58 28.91
 0 -4 5 -1.5 16.27
 0 4 -4 919.7 45.46
 0 -4 4 993.39 45.44
 0 -4 4 967.38 50.56
 0 4 -4 891.63 51.69
 0 4 -4 970.29 44.12
 0 4 -4 911.71 50.15
 0 -4 4 954.98 52.84
 0 4 -4 892.27 49.04
 0 4 -4 961.38 47.7
 0 4 -4 929 51.18
 0 4 -4 900.62 50.85
 0 -4 4 896.66 49.25
 0 4 -4 1012.46 52.78
 0 -4 4 1016.44 51.45
 0 4 -3 257.77 21.32
 0 -4 3 222.46 19.79
 0 4 -3 232.01 20.4
 0 4 -3 215.46 23.08
 0 -4 3 234.71 22.15
 0 4 -3 164.77 13.28
 0 4 -3 227.64 22.23
 0 -4 3 223.87 20.42
 0 4 -3 192.45 16.65
 0 -4 3 192 16.43
 0 -4 3 232.99 21.93
 0 4 -2 9.66 13.14
 0 -4 2 6.06 12.09
 0 4 -2 26.19 13.69
 0 -4 2 12.55 12.79
 0 -4 2 23.34 10.76
 0 4 -2 0.98 10.2
 0 -4 2 1.15 12.81
 0 4 -2 32.78 14.18
 0 4 -2 14.64 7.03
 0 -4 2 17.13 14.19
 0 -4 2 4.06 9.88
 0 4 -2 1.57 16.96
 0 4 -1 -1.27 7.95
 0 -4 1 4.99 12.63
 0 -4 1 -7.53 8.19
 0 4 -1 -1.43 13.04
 0 -4 1 -1.18 13.69
 0 4 -1 -2.19 12.45
 0 -4 1 -1 10.95
 0 4 -1 -1.2 13.62
 0 -4 1 7.43 12.05
 0 4 -1 -1.51 16.67
 0 -4 1 12.73 12.99
 0 4 -1 -8.15 12.01
 0 -4 0 140.06 18.49
 0 4 0 130.62 18.07
 0 4 0 104.76 12.69
 0 -4 0 110.05 12.24
 0 -4 0 118.21 17.45
 0 4 0 131.33 19.11
 0 4 0 117.16 19.01
 0 4 0 121.41 15.42
 0 -4 0 105.82 17.44
 0 4 0 124.92 17.05
 0 -4 0 127.96 15.86
 0 -4 0 103.6 14.99
 0 4 0 107.76 15.84
 0 -4 0 99.26 17.27
 0 4 0 124.74 14.14
 0 -4 -1 28.59 15.71
 0 4 1 24.53 15.3
 0 -4 -1 7.21 12.4
 0 -4 -1 28.64 11.2
 0 4 1 26.76 14.5
 0 -4 -1 48.37 15.26
 0 -4 -1 13.46 15.96
 0 -4 -1 21.82 9.84
 0 4 1 24.48 14.29
 0 4 1 24.01 11.37
 0 4 1 27.59 16.1
 0 4 1 16.71 8.29
 0 4 1 21.77 8.75
 0 4 1 20.37 10.36
 0 4 1 24.23 16.21
 0 4 2 88.17 14.83
 0 -4 -2 130.39 14.97
 0 -4 -2 99.91 14.46
 0 4 2 110.22 18.29
 0 4 2 81.58 11.86
 0 -4 -2 76.78 18.72
 0 4 2 88.79 16.72
 0 -4 -2 77.76 13.75
 0 -4 -2 85.46 15.36
 0 -4 -2 123.79 20.16
 0 -4 -2 95.43 16.52
 0 4 2 99.51 18.54
 0 4 3 68.04 17.12
 0 -4 -3 103.57 17.77
 0 -4 -3 90.09 18.97
 0 4 3 68.18 15.1
 0 -4 -3 69.97 14.2
 0 4 3 85.26 13.41
 0 4 3 76.93 14.42
 0 -4 -3 70.55 12.49
 0 -4 -3 93.76 15.76
 0 -4 -3 103.53 17
 0 4 3 88.38 12.98
 0 -4 -3 100.78 12.46
 0 -4 -3 65.45 16.98
 0 4 3 100.46 16.91
 0 -4 -3 95.7 14.93
 0 -4 -3 79.37 13.06
 0 4 4 248.41 23.33
 0 -4 -4 227.38 18.39
 0 -4 -4 271.44 21.67
 0 4 4 257.86 23.49
 0 -4 -4 242.63 22.17
 0 -4 -4 233.03 18.36
 0 4 4 260.02 20.25
 0 -4 -4 201.93 23.21
 0 4 4 230.55 21.97
 0 4 4 277.88 26.21
 0 -4 -4 228.99 22.92
 0 4 4 252.07 21.78
 0 -4 -4 231.61 20.18
 0 -4 -4 247.82 20.97
 0 -4 -4 233.77 18.59
 0 -4 -5 193.41 18.73
 0 4 5 231.54 20.84
 0 -4 -5 227.59 21.73
 0 -4 -5 182.87 20.97
 0 4 5 216.48 21.68
 0 -4 -5 181.23 18.11
 0 4 5 193.05 19.72
 0 4 5 213.47 23.24
 0 4 5 248.15 25.45
 0 -4 -5 224.42 24.06
 0 4 5 173.79 16.53
 0 4 5 188.94 18.61
 0 -4 -6 41.08 12.43
 0 4 6 35.09 13.45
 0 -4 -6 13.63 16.35
 0 4 6 13.27 12.65
 0 -4 -6 25.21 14.7
 0 -4 -6 43.6 13.18
 0 4 6 41.81 15.58
 0 4 6 17.8 16.1
 0 4 6 31.34 12.29
 0 4 6 21.22 12.75
 0 -4 -6 37.41 19.3
 0 4 6 32.03 11.83
 0 4 6 6.19 14.2
 0 4 7 159.44 27.17
 0 -4 -7 128.78 21.89
 0 4 7 136.27 19.32
 0 -4 -7 93.88 16.38
 0 4 7 114.99 20.84
 0 4 7 110.29 25.09
 0 -4 -7 147.34 26.28
 0 -4 -7 108.75 15.32
 0 4 7 109.69 16.53
 0 4 7 116.63 18.25
 0 4 7 110.99 15.25
 0 4 7 101.82 14.14
 0 4 8 207.59 26.21
 0 4 8 209.37 23.34
 0 4 8 219.56 24.53
 0 4 8 248.6 22.5
 0 -4 -8 221.13 26.37
 0 4 8 231.06 21.52
 0 4 8 232.18 21.74
 0 4 9 145.51 17.89
 0 -4 -9 150.64 17.88
 0 4 9 164.13 20.77
 0 4 9 123.48 22.01
 0 4 9 175.06 25.14
 0 -4 -9 149.14 22.8
 0 4 9 145.44 18.66
 0 -4 -9 142.32 24.32
 0 4 10 185.09 27.22
 0 4 10 154.29 28.52
 0 -4 -10 146.27 24.37
 0 4 10 125.62 20.09
 0 -4 -10 240.86 31.58
 0 4 11 61.38 21.49
 0 4 11 56.99 19.66
 0 -4 -11 58.96 21.24
 0 4 11 54.65 16.99
 0 -4 -11 86.12 21.87
 0 -4 -12 11.38 21.22
 0 4 12 19.21 26
 0 4 12 -25.37 33.61
 0 -4 -13 3 19.58
 0 4 13 34.86 25.45
 0 -4 -13 73.41 34.86
 0 4 13 -7.79 25.38
 0 4 14 37.71 26.33
 0 -4 -14 4.14 28.59
 0 4 14 12.51 24.46
 0 -4 -15 57.6 31.21
 0 4 15 73.06 28.77
 0 -4 -15 41.02 33.97
 0 4 15 71.19 30.05
 0 -4 -16 47.17 31.33
 0 4 16 -4.35 25.08
 0 -4 -16 -3.99 26.3
 0 4 16 18.9 30.76
 0 -4 -17 35.02 33.68
 0 4 17 37.1 29.4
 0 -4 -17 8.49 29.49
 0 4 17 59.94 32.77
 0 4 18 31.55 28.46
 0 -4 -18 10.57 34.43
 0 4 18 59.06 32.08
 0 4 19 10.4 32.93
 0 4 19 -33.13 30.72
 0 -5 19 -34.29 33.5
 0 5 -19 11.25 36.86
 0 5 -19 21.08 33.61
 0 -5 18 21.83 29.82
 0 5 -18 42.88 35.63
 0 5 -18 40.1 31.09
 0 -5 17 5.2 28.38
 0 5 -17 20.37 30.6
 0 5 -17 14.24 30.07
 0 -5 16 34.53 33.6
 0 5 -16 4.82 27.56
 0 5 -16 -4.48 27.54
 0 -5 15 46.63 27.23
 0 5 -15 50.05 30.52
 0 5 -15 88.38 29.48
 0 -5 14 26.37 33.26
 0 5 -14 -12.83 29.32
 0 5 -14 -7.89 26.02
 0 -5 13 -4.12 26.86
 0 5 -13 -8.01 26.43
 0 5 -13 36.77 24.74
 0 -5 12 50.14 25.66
 0 5 -12 26.17 23.88
 0 5 -12 24.52 22.91
 0 5 -12 37.61 23.34
 0 -5 11 64.67 23.23
 0 5 -11 79.96 26.85
 0 5 -11 142.93 29.89
 0 5 -11 98.2 24.75
 0 -5 10 39.99 23.55
 0 5 -10 6.44 20.41
 0 5 -10 32.19 19.59
 0 5 -10 20.52 19.54
 0 -5 9 -3.08 20.18
 0 5 -9 5.94 18.54
 0 5 -9 10.78 18.24
 0 5 -9 -14.9 17.73
 0 5 -8 26.39 12.25
 0 -5 8 36.78 20.23
 0 5 -8 13.66 19.42
 0 5 -8 7.43 17.8
 0 5 -8 28.81 18.11
 0 5 -7 20.87 18.43
 0 5 -7 15.82 12.76
 0 5 -7 18.95 13.07
 0 -5 7 31.19 19.99
 0 5 -7 7.5 17.78
 0 5 -7 34.05 18.84
 0 5 -6 38.06 19.39
 0 5 -6 16.14 15.2
 0 5 -6 29.65 12.84
 0 -5 6 54.37 16.8
 0 -5 6 44.98 20.26
 0 5 -6 61.65 18.03
 0 5 -6 42.8 9.83
 0 5 -6 37.53 17.44
 0 5 -5 23.79 20.49
 0 -5 5 64.65 19.41
 0 5 -5 62.63 16.61
 0 5 -5 53.65 13.41
 0 -5 5 92.25 16.93
 0 -5 5 90.08 17.12
 0 5 -5 66.53 18.67
 0 5 -5 70.89 18.36
 0 5 -5 37.92 15.87
 0 -5 5 65.83 10.84
 0 5 -5 59.52 12.71
 0 5 -4 -11.63 12.55
 0 -5 4 1.93 10.95
 0 5 -4 -1.89 16.78
 0 -5 4 -37.79 21.52
 0 -5 4 -1.5 13.37
 0 5 -4 3.71 6.65
 0 -5 4 7.78 21.92
 0 5 -4 -21.89 17.43
 0 5 -4 -1.09 10.56
 0 5 -4 -3.54 14.05
 0 5 -4 -25.39 16.73
 0 5 -4 -6.27 19.58
 0 5 -3 420.17 33.09
 0 -5 3 339.39 31.09
 0 5 -3 431.14 37.2
 0 -5 3 347.51 26.68
 0 5 -3 406.98 29.63
 0 -5 3 424.82 29.41
 0 5 -3 338.13 20.39
 0 -5 3 372.7 37.38
 0 5 -3 457.4 39.63
 0 -5 3 339.27 24.17
 0 5 -3 436.38 29.23
 0 -5 2 87.21 14
 0 5 -2 91.16 20.18
 0 -5 2 114.23 16.29
 0 5 -2 117.97 18.49
 0 5 -2 97.98 10.72
 0 5 -2 51.33 25.06
 0 -5 2 91.52 16.77
 0 -5 2 72.95 15.98
 0 5 -2 67.73 21.37
 0 -5 2 82.06 17.32
 0 5 -2 56.93 22.41
 0 -5 2 107.57 18.16
 0 5 -1 230.5 17.31
 0 5 -1 250.11 24.16
 0 -5 1 251.03 17.33
 0 -5 1 276.23 23.41
 0 5 -1 240.03 25.44
 0 5 -1 200.29 27.26
 0 -5 1 267.85 24.27
 0 -5 1 257.85 21.14
 0 5 -1 244.01 22.41
 0 5 -1 228.86 22.79
 0 -5 1 245.13 20.78
 0 5 -1 261.52 21.56
 0 5 0 1933.01 91.14
 0 5 0 1876.74 92.28
 0 -5 0 1744.06 89.46
 0 5 0 1897.81 92.57
 0 -5 0 1902.9 89.85
 0 -5 0 1828.56 87.69
 0 5 0 1913.64 89.33
 0 -5 0 1899.85 88.71
 0 -5 0 1862.06 92.3
 0 5 0 1933.48 90.45
 0 -5 0 1850.54 90.04
 0 5 0 1872.42 85.9
 0 -5 0 1877.89 85.16
 0 5 0 1972.69 87.31
 0 -5 -1 290.19 25.16
 0 -5 -1 272.9 23.48
 0 5 1 246.71 26.11
 0 -5 -1 304.82 26.26
 0 5 1 326.8 22.64
 0 -5 -1 265.96 20.2
 0 -5 -1 341.7 28.06
 0 5 1 297.21 24.88
 0 5 1 310.73 18.85
 0 -5 -1 252.79 22.6
 0 5 1 296.01 18.59
 0 -5 -1 268.78 22.5
 0 5 1 299.75 26.23
 0 5 1 284.56 23.77
 0 5 1 285.59 21.65
 0 -5 -2 18.05 14.87
 0 5 2 24.04 12.85
 0 5 2 31.18 15.07
 0 -5 -2 18.98 11.32
 0 5 2 11.18 9.02
 0 5 2 21.81 9.17
 0 -5 -2 34.99 19.42
 0 5 2 49.79 16.11
 0 -5 -2 34.16 12.11
 0 5 2 26.74 14.99
 0 -5 -2 -3.93 19.01
 0 5 2 36.77 19.85
 0 -5 -2 7.74 14.9
 0 -5 -3 393.57 34.04
 0 -5 -3 414.27 31.32
 0 5 3 436.49 35.45
 0 -5 -3 370.27 26.59
 0 5 3 379.05 27.57
 0 5 3 442.53 30.3
 0 -5 -3 380.96 26.7
 0 -5 -3 379.1 25.99
 0 -5 -3 395.41 29.83
 0 5 3 385.27 24.31
 0 -5 -3 380.68 26.74
 0 -5 -3 353.95 32.29
 0 -5 -3 429.27 29.68
 0 5 3 377.66 29.9
 0 -5 -3 399.08 25.1
 0 5 4 436.85 34.81
 0 -5 -4 399.69 29.26
 0 5 4 432.73 31.43
 0 -5 -4 400.29 27.54
 0 5 4 478.03 34.87
 0 5 4 425.44 27.59
 0 -5 -4 416.39 35.24
 0 -5 -4 425.8 29.55
 0 5 4 462.49 31.54
 0 -5 -4 438.92 33.19
 0 5 4 466.45 31.87
 0 -5 -4 464.02 30.34
 0 -5 -4 475.39 27.7
 0 -5 -5 5.01 14.47
 0 -5 -5 6.28 10.88
 0 5 5 -6.65 16.01
 0 -5 -5 4.95 9.95
 0 5 5 10.05 12.01
 0 -5 -5 2.21 20.16
 0 -5 -5 6.25 15.06
 0 -5 -5 4.95 10.88
 0 -5 -5 -29.97 21.13
 0 5 5 -8.08 17.51
 0 5 5 10.41 15.04
 0 -5 -5 27.83 14.54
 0 5 6 81.51 16.28
 0 -5 -6 92.27 15.06
 0 5 6 108.24 18.08
 0 -5 -6 102.35 16.65
 0 5 6 91.8 20.14
 0 -5 -6 128.21 24.27
 0 5 6 72.34 20.21
 0 5 6 104.11 13.73
 0 5 7 30.09 19.57
 0 -5 -7 62.61 14.43
 0 5 7 49.45 16.11
 0 5 7 44.93 13.94
 0 -5 -7 55.94 18.39
 0 5 7 55.66 12.95
 0 5 7 49.4 16.17
 0 5 7 61.64 18.07
 0 5 8 26.8 14.12
 0 5 8 58.73 18.75
 0 5 8 8.28 19.64
 0 5 8 47.36 18.12
 0 -5 -8 33.22 19.59
 0 5 8 27.94 12.56
 0 5 9 19.28 17.68
 0 5 9 17.65 15.74
 0 -5 -9 33.1 21.97
 0 5 9 -18.14 20.59
 0 5 10 101.59 20.97
 0 5 10 137.99 28.67
 0 5 10 80.5 20.68
 0 -5 -10 107.52 25.74
 0 -5 -11 65.09 29.68
 0 5 11 10.66 29.15
 0 -5 -12 96.27 25.73
 0 5 12 137.77 32.71
 0 5 12 112.75 27.64
 0 -5 -12 98.31 33.93
 0 5 13 430.56 43.63
 0 5 13 370.9 38.97
 0 -5 -13 291.65 41.39
 0 5 14 166.26 31.64
 0 5 14 154.97 32.03
 0 -5 -14 99.5 36.07
 0 5 15 4.65 27.03
 0 5 15 24.38 24.99
 0 -5 -15 -13.81 31.16
 0 5 16 19.71 30.78
 0 5 16 26.07 27.54
 0 -5 -16 43.95 34.5
 0 5 17 -36.38 32.91
 0 5 17 50.88 31.9
 0 -5 -17 10.32 35.38
 0 5 18 -21.84 32.54
 0 5 18 24.51 29.92
 0 -5 -18 32.61 33.67
 0 -6 18 -17.09 35.57
 0 6 -18 -22.11 32.95
 0 -6 17 -5.44 31.62
 0 6 -17 5.26 32.85
 0 -6 16 46.56 32.78
 0 6 -16 5 31.22
 0 6 -16 22.72 27.53
 0 -6 15 34.36 32.63
 0 6 -15 33.15 31.49
 0 6 -15 38.6 27.78
 0 -6 14 60.3 34.04
 0 6 -14 -8.94 28.11
 0 6 -14 8.07 23.86
 0 -6 13 61.19 34.06
 0 6 -13 8.41 29.35
 0 6 -13 -7.58 23.3
 0 -6 12 20.52 25.25
 0 6 -12 27.62 28.18
 0 6 -12 3.09 22.47
 0 6 -12 21.27 21.81
 0 -6 11 15.36 25.01
 0 6 -11 -3.69 22.35
 0 6 -11 48.31 24.09
 0 6 -11 13.25 21.44
 0 -6 10 32.23 26.42
 0 6 -10 10.31 23.28
 0 6 -10 2.94 24.62
 0 6 -10 3.09 20.24
 0 -6 9 156.42 27.57
 0 6 -9 178.99 27.73
 0 6 -9 149.02 27.31
 0 6 -9 189.57 27.28
 0 6 -8 303.87 31.91
 0 6 -8 301.88 27.1
 0 -6 8 363.54 35.62
 0 6 -8 343.92 34.91
 0 6 -8 326.36 31.96
 0 6 -7 146.42 25.69
 0 6 -7 178.63 21.39
 0 -6 7 174.23 25.25
 0 6 -7 200.24 25.88
 0 6 -7 176.7 25.28
 0 6 -6 253.12 29.97
 0 6 -6 257.47 27.38
 0 6 -6 232.14 24.3
 0 6 -6 253.55 27.85
 0 -6 6 241.6 29.26
 0 -6 5 223.87 26.35
 0 -6 5 236.93 23.82
 0 6 -5 224.81 26.22
 0 6 -5 239.92 19.47
 0 6 -5 292.15 30.77
 0 6 -5 239.2 24.72
 0 6 -4 77.3 20.61
 0 6 -4 74.61 19.54
 0 -6 4 67.73 15.94
 0 6 -4 84.58 19.28
 0 -6 4 59.76 18.41
 0 6 -4 54.95 13.09
 0 -6 3 630.28 37.93
 0 6 -3 743.05 39.96
 0 -6 3 640.28 41.13
 0 -6 3 657.53 41.4
 0 -6 3 717.06 40.73
 0 6 -3 651.03 46.21
 0 6 -3 701.13 43.25
 0 6 -3 571.92 42.8
 0 -6 3 649.84 43.83
 0 6 -3 695.4 40.8
 0 6 -2 28.84 9.56
 0 6 -2 24.68 16.17
 0 -6 2 27.22 10.49
 0 6 -2 69.41 22.56
 0 -6 2 27.26 14.94
 0 6 -2 57.26 16.94
 0 -6 2 24.99 13.29
 0 6 -2 9.43 14.62
 0 -6 2 49.22 17.73
 0 6 -2 61.58 22.93
 0 -6 2 35.99 14.59
 0 6 -2 74.93 18.94
 0 6 -1 599.27 33.09
 0 6 -1 668.54 42.07
 0 6 -1 635.85 43.33
 0 -6 1 573.12 32.11
 0 6 -1 666.23 45.19
 0 6 -1 570.18 38.52
 0 -6 1 548.97 35.92
 0 6 -1 635.67 37.42
 0 -6 1 545.72 38.15
 0 6 -1 680.39 40.96
 0 -6 1 609.91 36.6
 0 -6 0 11.01 19.99
 0 6 0 95.82 15.43
 0 6 0 44.1 17.77
 0 -6 0 54.8 10.22
 0 6 0 91.2 23.58
 0 6 0 63.73 20.83
 0 -6 0 44.14 14.84
 0 -6 0 28.91 13.63
 0 6 0 59.78 15.73
 0 -6 0 46.04 17.99
 0 6 0 66.91 15.99
 0 6 0 61.1 20.68
 0 -6 -1 22.68 22.81
 0 6 1 93.67 17.32
 0 -6 -1 88.41 13.05
 0 6 1 131.68 17.17
 0 6 1 56.64 15.99
 0 6 1 71 21.22
 0 6 1 87.32 11.33
 0 -6 -1 71.84 22.64
 0 -6 -1 95.4 19.87
 0 -6 -1 92.39 14.97
 0 6 1 111.63 17.86
 0 -6 -1 73.86 18.98
 0 6 1 127.37 25.27
 0 6 2 449.27 34.71
 0 6 2 435.42 26.34
 0 -6 -2 496.56 40.62
 0 -6 -2 474.01 30.01
 0 6 2 474.82 33.12
 0 6 2 390.91 30.24
 0 6 2 461.14 31.72
 0 -6 -2 501.19 29.49
 0 6 2 506.84 39.1
 0 -6 -2 456.62 39.32
 0 -6 -3 358.12 25.83
 0 -6 -3 346.98 27.21
 0 6 3 460.11 33.48
 0 6 3 327.12 23.73
 0 -6 -3 356.13 34.07
 0 -6 -3 400.2 27.35
 0 -6 -3 415.15 36.6
 0 6 3 370.99 33.23
 0 -6 -3 403.56 27.25
 0 6 3 417.76 29.73
 0 -6 -4 5.15 18.49
 0 6 4 25.77 16.44
 0 -6 -4 1.64 13.25
 0 -6 -4 -2.93 11.79
 0 6 4 10.23 18.17
 0 6 4 7.81 10.79
 0 -6 -4 15.41 18.55
 0 -6 -4 -3 12.55
 0 -6 -4 -9.06 20.13
 0 -6 -4 -6.66 13.52
 0 -6 -4 9.34 11.56
 0 6 4 4.25 16.79
 0 -6 -5 54.66 16.09
 0 -6 -5 64.85 13.43
 0 6 5 36.84 18.95
 0 -6 -5 65.59 18.25
 0 -6 -5 77.58 20.16
 0 6 5 70.57 13.14
 0 6 5 33.74 16.84
 0 6 5 53.17 17.83
 0 6 6 362.9 36.57
 0 -6 -6 468.58 37.68
 0 6 6 471.02 32.61
 0 6 6 500.34 35.54
 0 6 6 540.63 38.73
 0 6 7 350.71 33.4
 0 -6 -7 333.6 33.93
 0 6 7 294.37 27.09
 0 6 7 343.86 28.68
 0 6 7 251.6 31.29
 0 6 8 60.01 19.42
 0 -6 -8 21.13 22.1
 0 6 8 41.66 17.09
 0 6 8 50.88 17.73
 0 6 8 26.63 17.57
 0 6 9 12.21 19.84
 0 6 9 55.7 20.22
 0 -6 -9 12.99 25.78
 0 6 10 -18.91 21.45
 0 6 10 -3 18.46
 0 -6 -10 3.49 42.19
 0 6 10 -20.91 24.33
 0 6 11 254.86 31.05
 0 6 11 270.26 36.9
 0 6 11 150.43 27.25
 0 -6 -11 213.13 35.66
 0 -6 -12 27.27 25.14
 0 6 12 25.88 22.04
 0 6 12 -36.26 26.41
 0 -6 -12 -11.99 26.54
 0 6 13 59.59 24.22
 0 6 13 34.43 24.64
 0 -6 -13 -12.78 41.69
 0 6 14 -15.12 26.23
 0 6 14 -32.03 29.8
 0 -6 -14 4.52 27.61
 0 6 15 227.94 41.09
 0 -6 -15 249.36 42.25
 0 6 16 -15.38 30.56
 0 -6 -16 25.32 37.75
 0 6 17 -21.57 27.38
 0 -6 -17 53.33 35.42
 0 6 18 11.31 34.51
 0 -6 -18 -16.79 45.62
 0 7 -17 21.77 32.96
 0 -7 17 16.95 36.55
 0 7 -16 -5.19 31.89
 0 -7 16 -21.57 31.62
 0 7 -15 44.35 33.84
 0 -7 15 51.3 29.39
 0 7 -14 -9.34 25.73
 0 -7 14 24.33 29.7
 0 7 -13 26.48 26.4
 0 -7 13 55.22 32.94
 0 7 -13 90.1 28.99
 0 7 -12 -48.7 32.89
 0 7 -12 16.64 25
 0 -7 12 -4.34 28.25
 0 7 -12 -3.69 23.21
 0 7 -11 19.56 25.82
 0 -7 11 40.77 25.83
 0 7 -11 41.75 23.26
 0 7 -10 454.27 41.62
 0 7 -10 381.7 40.82
 0 -7 10 483.66 45.16
 0 7 -10 366.4 38.83
 0 7 -9 267.86 33.06
 0 7 -9 154.61 28.1
 0 -7 9 193.73 31.55
 0 7 -9 184.42 29.45
 0 7 -8 248.91 34.7
 0 7 -8 138.18 26.11
 0 -7 8 153.74 28.57
 0 7 -8 199.4 28.04
 0 7 -7 180 28.04
 0 -7 7 189.5 30.09
 0 7 -7 137.21 28.1
 0 7 -7 166.71 23.24
 0 7 -6 274.8 30.52
 0 -7 6 304.15 32.02
 0 7 -6 240.64 29.18
 0 7 -6 203.67 25.5
 0 7 -5 36.66 18.87
 0 7 -5 50.76 19.78
 0 -7 5 69.63 22.44
 0 7 -5 110.13 26.49
 0 -7 4 163.41 23.52
 0 7 -4 192.28 20.53
 0 7 -4 218.23 25.88
 0 7 -4 180.28 24.53
 0 -7 4 190.85 26
 0 7 -4 139.63 24.19
 0 7 -3 87.9 22.6
 0 7 -3 139.39 25.64
 0 -7 3 141.03 22.87
 0 7 -3 108.5 22.05
 0 7 -3 152.17 22.61
 0 -7 3 104.98 21.01
 0 7 -3 137.87 19.01
 0 7 -2 103.17 21.76
 0 7 -2 64.05 23.34
 0 -7 2 70.45 19.4
 0 7 -2 126.47 20.8
 0 7 -2 122.43 23.26
 0 7 -2 93.54 18.09
 0 7 -1 693.52 44.31
 0 7 -1 575.82 44.07
 0 7 -1 594.37 40.36
 0 7 -1 610.16 39.95
 0 -7 1 571.07 43.66
 0 7 -1 599.3 42.58
 0 -7 1 599.62 41.3
 0 7 0 70.51 19.66
 0 7 0 38.03 16.42
 0 7 0 96.38 22.51
 0 7 0 42.52 18.38
 0 -7 0 41.15 16.88
 0 -7 0 80.57 21.86
 0 7 1 2.63 19.54
 0 -7 -1 29.29 20.81
 0 7 1 12.18 11.27
 0 7 1 52.12 18.33
 0 -7 -1 11.16 17.17
 0 -7 -1 29.33 19.9
 0 7 1 25.93 16.95
 0 7 2 28.4 16.71
 0 7 2 1.73 12.51
 0 7 2 5.18 17.32
 0 -7 -2 -2.75 17.92
 0 7 2 27.68 19.89
 0 -7 -2 32.37 18.51
 0 7 3 29.13 19.01
 0 7 3 71.53 20.9
 0 -7 -3 62.38 21.25
 0 7 3 81.63 15.71
 0 -7 -3 68.41 17.11
 0 7 3 45.53 19.4
 0 -7 -3 65.6 21.95
 0 -7 -4 24.67 15.35
 0 7 4 2.52 17.09
 0 -7 -4 45.11 22.31
 0 7 4 -2.98 21.08
 0 -7 -4 33.38 20.11
 0 -7 -4 35.6 22.13
 0 7 4 -2.17 15.61
 0 7 5 30.58 22.56
 0 -7 -5 97.71 25.32
 0 7 5 57.49 20.6
 0 7 5 60.16 17.63
 0 -7 -5 46.23 22.2
 0 -7 -5 57.34 17.42
 0 7 6 75.23 19.48
 0 -7 -6 105.91 23.03
 0 7 6 111.3 21.63
 0 -7 -6 79.12 18.07
 0 7 6 72.03 20.06
 0 -7 -6 98.41 23.47
 0 -7 -7 3.08 20.61
 0 7 7 29.79 17.65
 0 7 7 64.17 23.19
 0 7 7 2.9 23.04
 0 7 8 2.47 17.36
 0 7 8 3.28 17.58
 0 7 8 25.24 27.96
 0 7 9 437.5 39.86
 0 7 9 388.86 38.48
 0 -7 -9 371.43 40.95
 0 7 10 106.83 29.54
 0 7 10 123.12 27.35
 0 -7 -10 63.53 31.27
 0 7 11 31.61 29.6
 0 7 11 6.97 21.76
 0 -7 -11 -55.69 39.14
 0 7 12 80.29 27.88
 0 7 12 95.77 25.67
 0 -7 -12 38.03 33.08
 0 7 13 139.44 31.86
 0 -7 -13 120.94 33.83
 0 7 14 -9.54 28.88
 0 -7 -14 9.47 31.86
 0 7 15 10.08 31.69
 0 -7 -15 -4.99 37.61
 0 7 16 26.59 32.7
 0 -7 -16 -5.26 32.08
 0 7 17 33.46 33.82
 0 -7 -17 66.13 39.84
 0 -8 16 -5.63 35.67
 0 8 -16 42.98 35.23
 0 -8 15 5.37 30.17
 0 8 -15 41 31.29
 0 -8 14 30.69 27.71
 0 8 -14 58.5 30.93
 0 -8 13 38.82 31.19
 0 8 -13 23.14 28.7
 0 -8 12 394.93 47.28
 0 8 -12 414.52 43.7
 0 8 -12 442.61 47.08
 0 -8 11 82.31 31.54
 0 8 -11 91.44 34.12
 0 8 -11 116.07 29.55
 0 -8 10 32.64 28.97
 0 8 -10 37.45 34.02
 0 8 -10 -11.73 24.6
 0 -8 9 145.6 31.09
 0 8 -9 110.31 28.54
 0 8 -9 106.88 28.2
 0 -8 8 574.38 47.53
 0 8 -8 472.41 43.93
 0 8 -8 490.47 46.28
 0 -8 7 64.15 25.61
 0 8 -7 60.13 26
 0 8 -7 88.22 24.8
 0 8 -7 78.25 21.25
 0 -8 6 15.8 21.26
 0 8 -6 45.07 24.34
 0 8 -6 -35.87 23.35
 0 8 -6 21.54 20.31
 0 -8 5 23.52 20.4
 0 8 -5 20.39 24.27
 0 -8 5 5.21 18.3
 0 8 -5 5.8 19.14
 0 8 -5 2.82 22.18
 0 8 -4 -31.66 19.97
 0 -8 4 -7.57 17.83
 0 8 -4 10 19.54
 0 8 -4 16.33 21.27
 0 -8 4 -8.2 18.73
 0 8 -4 -8.22 18.32
 0 8 -3 6.54 21.17
 0 -8 3 17.31 18.17
 0 8 -3 20.56 19.53
 0 8 -3 34.24 21.61
 0 8 -3 25.98 18.36
 0 8 -2 166.7 22.22
 0 8 -2 165.65 23.95
 0 -8 2 198.33 26.41
 0 8 -2 195.8 28.78
 0 8 -2 216.97 27.54
 0 -8 2 136.87 27.74
 0 8 -1 14.26 16.79
 0 8 -1 16.6 17.41
 0 8 -1 -3.15 20.81
 0 8 -1 8.52 17.73
 0 -8 1 14.73 17.04
 0 -8 1 -2.95 19.21
 0 8 0 3.1 19.36
 0 8 0 2.72 18.2
 0 -8 0 24.94 19.07
 0 -8 0 6 19.02
 0 8 0 17.75 16.73
 0 -8 -1 -16.95 22.51
 0 8 1 2.7 17.79
 0 8 1 26.22 17.19
 0 8 1 -15.26 21.91
 0 -8 -1 18.43 21.31
 0 8 2 -2.86 19.24
 0 -8 -2 22.09 21.37
 0 -8 -2 27.21 22.74
 0 8 2 12.03 21.35
 0 8 3 -8.9 20.21
 0 -8 -3 6.85 22.3
 0 8 3 -23.43 21.05
 0 -8 -3 25.2 16.21
 0 -8 -3 -29.29 21.62
 0 8 4 191.52 30.21
 0 -8 -4 131.36 29.03
 0 8 4 172.92 27.45
 0 -8 -4 109.32 25.42
 0 -8 -4 185.22 30.41
 0 8 4 105.79 21.35
 0 8 5 -17.4 21.85
 0 8 5 12.95 24.26
 0 -8 -5 -13.98 32.19
 0 8 5 -13.97 25.5
 0 -8 -5 -18.16 28.05
 0 8 6 8.63 19.6
 0 8 6 5.67 18.83
 0 -8 -6 -17.75 31.1
 0 8 6 7.14 22.61
 0 -8 -6 -50.98 33.59
 0 -8 -7 47.08 24.15
 0 8 7 -2.85 19.32
 0 8 7 18.22 24.05
 0 8 7 12.34 22.29
 0 8 8 16.73 21.49
 0 8 8 -18.57 22.66
 0 -8 -8 7.12 28.51
 0 8 9 3.61 23.95
 0 8 9 22.71 21.63
 0 -8 -9 -7.54 25.2
 0 8 10 197.41 34.15
 0 8 10 181.01 32.97
 0 -8 -10 227.37 45.23
 0 8 11 231.83 37.5
 0 8 11 168.21 31.05
 0 -8 -11 173.13 37
 0 8 12 83.84 31.08
 0 8 12 67.46 26.65
 0 -8 -12 35.69 29.74
 0 8 13 37.47 31.32
 0 -8 -13 -4.71 31.46
 0 8 14 -4.95 30.67
 0 -8 -14 -4.95 39.15
 0 8 15 -5.22 30.34
 0 -8 -15 20.79 33.61
 0 8 16 10.97 33.23
 0 -8 -16 -32.67 41.22
 0 9 -15 15.95 32.45
 0 -9 15 22.32 34.05
 0 9 -14 -45.73 33.09
 0 -9 14 15.98 30.71
 0 -9 13 -15.22 35.41
 0 9 -13 48.44 30.9
 0 9 -13 25.95 30.2
 0 -9 12 24.24 33.45
 0 9 -12 23.04 29.2
 0 9 -12 34.2 29.85
 0 -9 11 41.33 29.38
 0 9 -11 48.17 29.73
 0 9 -11 75.93 29
 0 -9 10 568.7 52.93
 0 9 -10 503.24 49.1
 0 9 -10 478.21 49.9
 0 -9 9 245.69 38.56
 0 9 -9 270.23 40.5
 0 9 -9 252.28 35.52
 0 9 -8 64.47 31.31
 0 -9 8 119.89 33.19
 0 9 -8 82.11 26.45
 0 9 -7 11.89 30.62
 0 9 -7 35.36 22.44
 0 -9 7 50.83 28.06
 0 -9 6 51.07 23.21
 0 9 -6 -3.9 24.87
 0 9 -6 13.4 21.69
 0 9 -6 31.58 23.08
 0 9 -5 7.66 24.77
 0 9 -5 22.8 25.72
 0 9 -5 -9.54 20.99
 0 9 -5 -16.12 25.13
 0 9 -4 15.06 26.24
 0 9 -4 72.74 23.65
 0 9 -4 84.71 24.15
 0 9 -3 2.88 19.16
 0 9 -3 -7.41 25.53
 0 -9 3 -13.13 22.5
 0 9 -3 17.42 23.74
 0 -9 3 8.33 18.91
 0 9 -2 22.11 19.06
 0 -9 2 5.52 19.16
 0 9 -2 10.93 20.64
 0 -9 2 26.49 23.92
 0 9 -2 -3.34 20.55
 0 9 -1 75.63 22.52
 0 9 -1 66.49 20.16
 0 9 -1 35.84 23.76
 0 -9 1 83.22 22.83
 0 -9 1 26.82 22.96
 0 9 -1 41.69 23.77
 0 9 0 60.01 25.22
 0 -9 0 96.42 27.83
 0 9 0 74.55 22.83
 0 -9 0 45.06 22.22
 0 -9 0 54.54 25.95
 0 9 0 77.21 23.54
 0 9 1 3.03 20.67
 0 -9 -1 -17.39 24.56
 0 -9 -1 -7.71 27.54
 0 9 1 5.96 18.59
 0 9 1 3.48 21.71
 0 -9 -2 -19.33 23.6
 0 9 2 -7.44 20.3
 0 -9 -2 -21.39 23.06
 0 9 2 -3.43 23.93
 0 -9 -3 136.04 30.79
 0 9 3 148.99 28.16
 0 9 3 147.81 30.99
 0 -9 -3 102.55 28
 0 -9 -4 11.74 24.61
 0 9 4 10.03 22.06
 0 -9 -4 -38.22 25.51
 0 9 4 -19.32 20.68
 0 -9 -4 15.09 25.06
 0 9 5 -9.93 24.16
 0 9 5 35.46 26.68
 0 -9 -5 13.31 24.16
 0 -9 -5 23.68 27.87
 0 9 6 6.56 22.89
 0 9 6 12.04 24.12
 0 -9 -6 17.4 24.01
 0 -9 -6 31.95 25.66
 0 9 7 35.69 22.4
 0 -9 -7 3.65 30.26
 0 9 7 28.6 24.18
 0 9 8 153.67 29.87
 0 -9 -8 92.08 34.45
 0 9 8 95.05 28.23
 0 9 9 46.45 23.78
 0 -9 -9 44.4 27.73
 0 9 9 49.18 27.83
 0 9 10 -4.28 26.14
 0 -9 -10 -16.99 28.76
 0 9 10 16.19 27.05
 0 9 11 21.71 27.3
 0 -9 -11 4.47 26.87
 0 9 11 4.31 27.11
 0 9 12 -8.78 21.28
 0 9 12 -13.75 30.45
 0 -9 -12 51.69 31.61
 0 9 13 -53.37 34.09
 0 -9 -13 -4.93 39.71
 0 9 14 -30.69 38.34
 0 -9 -14 5.17 32.48
 0 10 -13 -33.03 32.74
 0 -10 13 -15.93 32.15
 0 10 -13 15.17 30.14
 0 10 -12 9.35 29.66
 0 -10 12 60.7 32.98
 0 10 -12 57.99 32.76
 0 10 -11 -4.63 28.89
 0 -10 11 28.85 30.23
 0 10 -11 9.22 28.35
 0 10 -10 41.18 31.21
 0 -10 10 50.35 29.65
 0 10 -10 35.19 27.11
 0 10 -9 108.4 31.75
 0 -10 9 95.37 31.53
 0 10 -9 71.26 30.17
 0 10 -8 173.8 35.16
 0 10 -8 159.67 32.16
 0 -10 8 81.87 28.42
 0 10 -7 39.54 27.72
 0 10 -7 67.72 28.28
 0 10 -7 64.64 27.71
 0 10 -6 30.37 26.55
 0 10 -6 69.25 29
 0 10 -5 25.02 23.43
 0 10 -5 34.12 31.81
 0 -10 4 40.2 30.25
 0 10 -4 72.17 26.01
 0 10 -4 37.82 25.73
 0 -10 3 14.7 29.59
 0 10 -3 15.41 24.07
 0 10 -3 53.8 27.69
 0 -10 2 -11.12 27.64
 0 10 -2 4.08 28.29
 0 10 -2 14.83 22.8
 0 -10 1 -7.51 28.42
 0 10 -1 24.13 26.36
 0 -10 1 -4.34 27.48
 0 10 -1 7.14 20.23
 0 -10 0 87.75 32.5
 0 -10 0 51.94 27.85
 0 10 0 100.01 26.1
 0 10 0 114.93 29.77
 0 10 1 89.87 30.05
 0 -10 -1 15.55 30.48
 0 -10 -1 73.56 31.89
 0 10 1 175.93 36.51
 0 10 1 179.92 28.09
 0 10 2 -7.72 26.92
 0 10 2 87.43 33.35
 0 -10 -2 7.95 30.39
 0 -10 -2 -21.68 32.83
 0 10 3 -3.81 24.65
 0 -10 -3 86.99 39.38
 0 10 3 12.71 33.04
 0 -10 -3 81.41 39.35
 0 10 4 -22.59 23.5
 0 -10 -4 -6.98 28.69
 0 -10 -4 -35 35.2
 0 10 4 4.31 28.84
 0 -10 -4 37.63 38.63
 0 -10 -5 -4.4 26.65
 0 10 5 21.93 21
 0 -10 -5 -28.94 27.65
 0 10 5 -7.44 24.05
 0 -10 -6 8.89 28.55
 0 10 6 33.14 24
 0 10 6 8.92 28.26
 0 -10 -6 37.7 26.33
 0 10 7 4.53 21.13
 0 -10 -7 -15.71 24.88
 0 10 8 41.37 26.33
 0 -10 -8 41.08 26.98
 0 10 9 -41.95 31.39
 0 -10 -9 -21.5 27.26
 0 10 10 18.88 28.39
 0 -10 -10 54 32.7
 0 10 11 -33.39 29.11
 0 -10 -11 42.43 38.92
 0 10 12 24.06 26.52
 0 -10 -12 4.93 31.86
 0 -10 -13 -20.59 35.73
 0 10 13 -24.97 30.73
 0 11 -11 -35.24 32.36
 0 11 -10 -32.48 33.54
 0 11 -10 29.91 32.68
 0 11 -9 36.62 30.76
 0 11 -9 78.96 35.31
 0 11 -8 40.43 32.01
 0 11 -8 -24.4 31.77
 0 11 -7 4.88 29.08
 0 11 -7 -43.4 32.86
 0 11 -6 9.41 26.46
 0 11 -6 104.72 34.79
 0 -11 5 24.08 26.85
 0 11 -5 40.84 29.76
 0 11 -5 9.4 27.58
 0 -11 4 20.17 27.5
 0 11 -4 30.62 26.92
 0 11 -4 37.1 32.19
 0 -11 3 20.31 25.35
 0 11 -3 41.19 29.8
 0 11 -3 -16.86 25.33
 0 -11 2 53.31 29.36
 0 11 -2 56.94 26.92
 0 11 -2 49.68 30.08
 0 -11 2 48.27 29.08
 0 -11 1 -4.81 27.49
 0 11 -1 15.73 24.72
 0 -11 1 -4.15 27.05
 0 11 -1 31.19 29.21
 0 11 -1 -8.77 24.38
 0 -11 0 -4.8 28.61
 0 11 0 -4.4 24.68
 0 11 0 -8.92 26.99
 0 -11 0 37.96 29.43
 0 -11 -1 100.77 33
 0 11 1 112.85 31.79
 0 11 1 27.2 25.58
 0 -11 -1 38.64 29.9
 0 -11 -2 4.8 29.32
 0 11 2 77.12 29.73
 0 11 2 27.66 28.57
 0 -11 -2 -13.13 28.52
 0 -11 -3 -14.45 28.24
 0 11 3 12.68 25.41
 0 11 3 23.42 30.09
 0 -11 -3 40.29 30.12
 0 -11 -4 -33.86 31.06
 0 11 4 42.85 32.43
 0 11 4 33.44 28.65
 0 -11 -5 4.86 28
 0 11 5 -33.83 29.27
 0 11 5 8.25 24.79
 0 -11 -6 24.45 29.38
 0 11 6 -19.62 24.91
 0 11 6 -20.41 26.58
 0 11 7 -14.9 28.4
 0 11 8 -35.24 27.78
 0 11 9 25.46 29.37
 0 11 10 -20.57 26.41
 0 11 11 -5.19 27.77
 0 12 -8 21.59 32.17
 0 12 -8 -15.88 31.56
 0 12 -7 -20.91 30.65
 0 12 -7 10.48 30.74
 0 12 -6 30.33 28.89
 0 12 -6 -20.74 33.31
 0 12 -5 9.77 30.51
 0 12 -5 -22.36 29.71
 0 12 -5 5.13 29.3
 0 12 -4 -4.72 28.62
 0 12 -4 55.77 31.89
 0 12 -4 22.8 26.53
 0 -12 3 37.21 34.17
 0 12 -3 41.12 30.57
 0 -12 3 75.39 33.26
 0 12 -3 -15.03 31.98
 0 12 -3 41.83 30.3
 0 -12 2 42.34 30.77
 0 12 -2 -8.84 23.9
 0 -12 2 -17.94 28.8
 0 12 -2 28.38 28.87
 0 12 -2 -9.89 28.51
 0 -12 1 -5.28 30.93
 0 12 -1 -14.44 26.52
 0 12 -1 34.19 33.69
 0 -12 1 -4.54 28.76
 0 -12 0 -5.27 29.02
 0 12 0 -4.89 24.29
 0 12 0 24.13 30.99
 0 -12 0 23.05 30.42
 0 -12 -1 42.09 34.26
 0 12 1 -19.89 30.35
 0 12 1 -4.76 29.95
 0 -12 -1 23.43 30.51
 0 -12 -2 15.79 31.65
 0 12 2 35.38 25.69
 0 12 2 32.92 27.6
 0 -12 -2 28.64 31.52
 0 -12 -3 68.53 33.65
 0 12 3 76.94 33.89
 0 12 3 134.74 33.81
 0 -12 -3 136.34 40.26
 0 -12 -4 100.34 37.1
 0 12 4 4.59 28.03
 0 12 4 41.61 31.78
 0 -12 -5 -5.3 33.34
 0 12 5 -4.53 29.32
 0 12 5 31.64 30.92
 0 12 6 5.34 31.3
 0 -12 -6 26.63 30.97
 0 12 7 -5.4 27.12
 0 12 8 5.46 28.33
 0 -13 4 -17.34 37.13
 0 13 -4 -4.96 27.06
 0 13 -4 16.44 34.71
 0 13 -4 5.05 31.31
 0 -13 3 57.6 35.42
 0 13 -3 -15.16 31.31
 0 13 -3 27.12 35.56
 0 -13 2 5.74 33.93
 0 13 -2 15.42 29.38
 0 13 -2 -48.25 35.61
 0 -13 2 24.24 30.48
 0 -13 1 -5.72 32.12
 0 13 -1 -10.46 28.26
 0 13 -1 -15.91 31.35
 0 -13 1 4.91 27.54
 0 -13 0 -28.57 35.14
 0 13 0 5.32 26.4
 0 13 0 20.95 32.45
 0 -13 0 -9.96 30.16
 0 -13 -1 5.71 32.61
 0 13 1 43.21 29.2
 0 13 1 15.51 30.58
 0 -13 -1 -10.12 29.66
 0 -13 -2 79.91 37.21
 0 13 2 49.31 34.24
 0 13 2 25.56 33.78
 0 -13 -2 20.59 33.33
 0 -13 -3 5.71 33.51
 0 13 3 55.51 30.62
 0 13 3 30.27 31.52
 -1 13 5 22.07 31.82
 -1 13 4 -5.48 32.92
 -1 13 4 14.95 32.46
 1 -13 -3 -11.3 34.73
 -1 13 3 -4.69 26.09
 -1 13 3 19.28 30.53
 1 -13 -2 44.81 32.57
 -1 13 2 -4.79 29.46
 -1 13 2 9.32 30.75
 -1 13 1 -44.01 33.32
 1 -13 -1 11.11 30.92
 -1 13 0 4.99 31.12
 1 -13 0 22.12 31.04
 -1 13 -1 -10.16 32.86
 1 -13 1 -27.52 35.85
 -1 13 -2 -36.22 33.47
 1 -13 2 5.48 32.41
 1 -13 3 -5.47 32.59
 -1 13 -3 57.92 35.21
 -1 13 -3 35.71 31.39
 1 -13 4 32.73 34.3
 -1 13 -4 -10.71 31.13
 -1 13 -4 15.13 29.81
 1 -13 5 -32.69 35.95
 -1 13 -5 -9.96 30.17
 -1 13 -5 16.33 36.62
 -1 12 9 -5.24 28.32
 -1 12 8 -26.01 32.01
 -1 12 7 5.17 28.48
 -1 12 6 46.2 31.14
 -1 12 5 43.39 34.47
 1 -12 -4 152.62 36.88
 -1 12 4 102.58 34.07
 1 -12 -3 10.41 31.52
 -1 12 3 25.79 29.64
 -1 12 3 -36.04 29.73
 1 -12 -2 -15.46 32.42
 -1 12 2 -43.93 31.74
 -1 12 2 -8.7 30.2
 1 -12 -1 40.93 30.76
 -1 12 1 4.49 27.82
 -1 12 1 41.95 28.6
 1 -12 0 10.16 28
 -1 12 0 -13.74 27.31
 -1 12 0 63.04 32.42
 1 -12 1 116.15 34.63
 -1 12 -1 107.48 35.06
 -1 12 -1 67.25 31.52
 1 -12 2 -10.06 29.73
 -1 12 -2 47.67 32.67
 -1 12 -2 -28.51 25.69
 1 -12 3 100.33 33.71
 -1 12 -3 48.59 32.24
 -1 12 -3 98.76 34.86
 1 -12 4 -5.01 29.85
 -1 12 -4 -41.87 32.84
 -1 12 -4 29.72 29.28
 -1 12 -5 54.24 28.28
 1 -12 5 80.12 34.59
 -1 12 -5 55.16 33.61
 -1 12 -5 5.04 33.34
 1 -12 6 50.13 33.3
 -1 12 -6 -10.26 30.83
 -1 12 -6 -18.15 31.67
 -1 12 -6 28.33 28.59
 1 -12 7 -5.02 32.92
 -1 12 -7 -10.44 31.86
 -1 12 -8 -21.22 36.36
 -1 12 -9 53.82 36.5
 -1 11 11 19.29 31.41
 -1 11 11 -14.57 27.76
 -1 11 10 -19.35 27.65
 -1 11 9 14.43 25.74
 -1 11 8 4.77 27.73
 -1 11 7 4.73 28.43
 -1 11 7 -14.36 32
 -1 11 6 -4.63 27.37
 -1 11 5 138.7 32.64
 1 -11 -4 115.56 33.55
 -1 11 4 117.88 30.02
 -1 11 4 112.32 33.85
 1 -11 -3 4.75 28.79
 -1 11 3 11.68 24.67
 -1 11 3 50.04 29.29
 1 -11 -2 220.72 38.22
 -1 11 2 189.14 38.43
 -1 11 2 210.98 35.88
 -1 11 2 188.95 35.57
 1 -11 -1 107.05 31.87
 -1 11 1 40.16 29.24
 -1 11 1 85.56 29.44
 -1 11 1 85.23 31.75
 1 -11 0 64.61 32.72
 -1 11 0 70.7 29.69
 -1 11 0 95.78 29.05
 1 -11 0 76.48 28.01
 -1 11 0 59.69 27.11
 1 -11 1 45.88 29.68
 -1 11 -1 30.63 25.68
 -1 11 -1 -4.26 29.03
 -1 11 -1 21.52 25.63
 1 -11 2 63.91 28.15
 -1 11 -2 56.35 30.32
 -1 11 -2 34.8 28.02
 1 -11 3 141.08 34.83
 -1 11 -3 142.16 32.49
 -1 11 -3 115.88 31.75
 -1 11 -3 106.53 28.69
 1 -11 4 31.84 30.41
 -1 11 -4 -18.15 31.11
 -1 11 -4 -4.25 27.12
 -1 11 -4 36.01 24.42
 1 -11 5 36.42 27.69
 -1 11 -5 79.91 27.87
 -1 11 -5 69.46 31.65
 1 -11 6 22.81 27.19
 -1 11 -6 -4.72 30.76
 -1 11 -6 4.16 24.39
 -1 11 -7 67.42 36.52
 -1 11 -7 131.49 32.31
 -1 11 -8 4.9 33.62
 -1 11 -9 24.95 32.06
 -1 11 -10 45.64 35.44
 -1 11 -11 -15.44 35.07
 -1 11 -12 -41.74 48.4
 -1 10 13 -30.87 35.91
 1 -10 -13 26.58 34.38
 -1 10 12 -4.9 27.27
 -1 10 11 -9.32 28
 -1 10 11 48.72 29.04
 -1 10 10 -4.42 28.59
 -1 10 10 26.42 25.17
 -1 10 9 33.46 26.49
 -1 10 9 -4.36 26.22
 -1 10 8 8.65 22.93
 -1 10 8 22.88 25.93
 -1 10 8 -3.95 23.17
 -1 10 7 70.75 32.15
 -1 10 7 26.17 24.73
 -1 10 6 85.34 30.48
 -1 10 6 77.39 26.84
 -1 10 5 8.23 33.11
 -1 10 5 16.55 23.25
 -1 10 4 47.6 32.2
 1 -10 -4 4.36 35.89
 -1 10 4 -16.98 23.42
 -1 10 3 217.84 35.97
 1 -10 -3 193.32 37.65
 -1 10 3 147.76 35.64
 -1 10 3 205.31 31.3
 -1 10 2 44.16 25.13
 1 -10 -2 25.45 26.91
 -1 10 2 32.51 23.28
 -1 10 2 60.66 25.82
 -1 10 1 10.63 24.74
 1 -10 -1 20.95 26.72
 -1 10 1 12.07 24.94
 -1 10 1 3.66 21.98
 1 -10 0 32.61 24.84
 -1 10 0 3.41 22.97
 1 -10 0 53.93 25.35
 -1 10 0 39.85 27.67
 -1 10 0 37.46 26.63
 -1 10 -1 76.74 26.27
 1 -10 1 107.07 29.82
 -1 10 -1 79.02 29.86
 -1 10 -1 108.18 25.96
 1 -10 1 94.92 25.42
 -1 10 -2 47.17 28.39
 -1 10 -2 22.99 20.96
 -1 10 -2 15.66 23.72
 -1 10 -2 3.15 22
 1 -10 2 8.19 24.02
 1 -10 3 12.26 24.36
 -1 10 -3 3.88 30.1
 -1 10 -3 60.38 32.54
 1 -10 4 -16.33 29.65
 -1 10 -4 19.22 32.79
 -1 10 -4 16.48 36.5
 -1 10 -5 64.76 35.87
 -1 10 -5 54.8 33.55
 -1 10 -6 3.77 26.78
 -1 10 -6 -21.57 33.94
 -1 10 -7 -7.47 27.71
 -1 10 -7 -22.05 36.57
 -1 10 -8 22.52 29.34
 -1 10 -9 18.39 28.49
 -1 10 -10 32.8 33.67
 -1 10 -11 162.12 39.82
 1 -10 11 25.57 29.9
 -1 10 -12 63.04 36.07
 1 -10 12 69.45 36.72
 -1 10 -13 -44.29 34.75
 1 -10 13 5.57 30.13
 -1 9 15 -5.46 34.83
 1 -9 -15 -41.56 32.68
 -1 9 14 41.71 32.85
 1 -9 -14 61.05 32.52
 -1 9 13 9.92 30.31
 1 -9 -13 59.64 33.67
 -1 9 12 51.88 29.44
 1 -9 -12 -19.39 28.66
 -1 9 11 44.71 29.97
 -1 9 11 63.86 26.61
 -1 9 10 -54.95 27.17
 -1 9 10 3.96 24.18
 -1 9 9 7.84 20.98
 -1 9 9 -15.97 25.64
 -1 9 9 4.36 28.95
 -1 9 8 353.18 43.12
 -1 9 8 445.68 50.27
 -1 9 8 441.22 46.07
 -1 9 7 222.73 36.01
 -1 9 7 262.35 33.23
 -1 9 6 23.39 24.87
 -1 9 6 -6.65 22.53
 -1 9 5 11.26 27.83
 -1 9 5 15.59 19.46
 -1 9 5 -2.91 19.56
 1 -9 -4 11.75 26.35
 -1 9 4 23.36 19.77
 -1 9 4 11.11 22.43
 -1 9 4 5.97 20.35
 -1 9 4 -28.87 25.91
 -1 9 3 8.2 17.07
 -1 9 3 7.33 22.87
 -1 9 3 30.7 21.3
 -1 9 3 -3.47 21.97
 1 -9 -2 -11.35 34.36
 -1 9 2 3.63 29.05
 -1 9 2 -25.24 22.79
 -1 9 2 -30.02 28.01
 1 -9 -1 67.08 37.26
 -1 9 1 3.21 34.2
 -1 9 1 -10.78 36.44
 -1 9 1 48.61 28.79
 1 -9 0 121.58 44.3
 -1 9 0 17.79 38.52
 -1 9 0 18.16 17.43
 -1 9 0 83.29 33.5
 -1 9 0 18.48 32.44
 1 -9 0 109.29 40.36
 1 -9 1 113.2 40
 -1 9 -1 10.58 34.44
 -1 9 -1 30.46 20.3
 -1 9 -1 23.96 33.13
 -1 9 -1 8.9 30.26
 -1 9 -2 -6.99 34.62
 -1 9 -2 -5.7 28.44
 1 -9 2 -8.11 32.34
 -1 9 -2 3.51 34.99
 1 -9 2 3.63 32.97
 1 -9 3 3.62 28.2
 -1 9 -3 -32.5 30.68
 1 -9 3 -10.55 24.38
 -1 9 -3 -16.43 22.04
 -1 9 -3 -3.47 27.44
 -1 9 -4 3.44 25.4
 -1 9 -4 -7.42 27.78
 -1 9 -5 51.25 27.83
 -1 9 -5 60.89 30.98
 -1 9 -6 13.56 22.23
 -1 9 -6 -50.74 32.77
 -1 9 -7 -16.82 25.08
 -1 9 -7 -8 31.63
 -1 9 -8 219.97 40.68
 -1 9 -8 237.89 52.34
 1 -9 9 66.09 30.19
 -1 9 -9 92.48 32.14
 -1 9 -10 26.11 24.61
 1 -9 10 -4.63 28.88
 -1 9 -10 -17.19 32.86
 -1 9 -11 31.85 26.47
 1 -9 11 53.43 33.31
 -1 9 -11 8.78 30.85
 -1 9 -12 93.22 30.66
 1 -9 12 101.78 33.35
 -1 9 -12 76.14 32.38
 -1 9 -13 152.87 34.4
 1 -9 13 165.16 40.12
 -1 9 -13 186.94 40.25
 -1 9 -14 4.75 28.54
 1 -9 14 -11.13 30.66
 -1 9 -14 4.63 32.69
 1 -9 15 52.01 37.22
 -1 9 -15 75.12 32.94
 -1 8 16 5.52 28
 1 -8 -16 5.07 36
 -1 8 15 -15.8 33.11
 1 -8 -15 14.7 30.36
 1 -8 -15 -4.8 33.53
 -1 8 14 5.01 33.08
 1 -8 -14 19.07 29.1
 1 -8 -14 4.54 31.1
 -1 8 13 9.52 26.49
 1 -8 -13 9.26 25.29
 1 -8 -13 4.27 27.63
 -1 8 12 13.54 25.1
 1 -8 -12 -13.48 25.01
 1 -8 -12 60.12 31.53
 -1 8 11 -24.87 21.18
 -1 8 11 -17.05 25.21
 1 -8 -11 41.22 36.22
 -1 8 10 31.67 24.2
 1 -8 -10 111.89 49.62
 -1 8 10 52.25 31.09
 1 -8 -9 191.68 30.83
 -1 8 9 177.39 30.58
 -1 8 9 218.94 33.79
 -1 8 9 170.72 32.04
 -1 8 8 283.25 38.2
 1 -8 -8 258.99 36.91
 -1 8 8 313.44 36.32
 -1 8 7 -11.03 26.1
 1 -8 -7 -13.92 20.97
 -1 8 7 26.69 22.16
 1 -8 -6 405.37 40.3
 -1 8 6 318.38 37.63
 -1 8 6 337.28 32.08
 -1 8 6 455.37 45.55
 -1 8 5 598.45 47.34
 -1 8 5 646.09 43.1
 -1 8 5 572.28 48.87
 1 -8 -5 530.02 41.12
 -1 8 5 670.47 47.38
 1 -8 -5 485.71 40.61
 -1 8 4 89.82 19.68
 -1 8 4 75.14 24.92
 -1 8 4 71.72 18.65
 1 -8 -4 90.42 28.03
 -1 8 4 87.8 23.81
 1 -8 -4 67.64 18.06
 1 -8 -4 48.23 19.27
 -1 8 4 82.66 20.83
 -1 8 3 55.87 15.83
 1 -8 -3 10.19 19.65
 -1 8 3 45.71 18.01
 -1 8 3 31.18 19.95
 -1 8 3 58.13 22.33
 -1 8 3 31.96 19.51
 -1 8 2 45.96 15.65
 1 -8 -2 33.3 21.59
 -1 8 2 -3.2 20.17
 -1 8 2 62.76 21.99
 -1 8 2 61.68 18.9
 -1 8 2 30.21 19.67
 1 -8 -1 26.17 23.49
 -1 8 1 -19.83 20.34
 -1 8 1 -8.61 21.4
 1 -8 -1 -2.6 18.58
 -1 8 1 3.16 20.33
 -1 8 1 -4.44 14.37
 -1 8 1 -2.1 14.48
 1 -8 0 183.81 29.28
 -1 8 0 122.68 26.64
 -1 8 0 137.73 25.02
 1 -8 0 172.03 25.02
 -1 8 0 81.6 26.15
 -1 8 0 140 20.62
 -1 8 0 156.19 21.46
 1 -8 1 127.57 27.87
 -1 8 -1 138.61 25.9
 1 -8 1 146.34 23.98
 -1 8 -1 132.52 24.71
 -1 8 -1 112.84 18.28
 -1 8 -1 164.93 25.76
 -1 8 -2 -6.21 23.27
 -1 8 -2 2.55 17.88
 1 -8 2 -16.25 17.49
 1 -8 2 12.67 21.71
 1 -8 2 -8.62 14.86
 -1 8 -2 3.09 20.91
 -1 8 -3 3.2 19.39
 -1 8 -3 24.5 17.7
 1 -8 3 6.79 16.97
 1 -8 3 3.16 19.99
 1 -8 3 11.22 14.61
 -1 8 -3 3.07 21.03
 -1 8 -4 -11.83 18.45
 1 -8 4 -4.73 16.59
 -1 8 -4 -18.31 21.67
 1 -8 4 -15.57 16.42
 -1 8 -4 -19.82 23.46
 -1 8 -5 -22.82 23.87
 -1 8 -5 -24.27 26.78
 1 -8 5 2.51 15.43
 -1 8 -5 -61.26 37.51
 -1 8 -5 30.64 18.28
 -1 8 -6 147.24 52.16
 -1 8 -6 220.29 42.64
 1 -8 7 59.28 26.48
 -1 8 -7 79.39 30.81
 -1 8 -7 123.53 23.76
 -1 8 -7 33.01 23.03
 1 -8 8 148.59 33.62
 -1 8 -8 170.71 35.01
 -1 8 -8 100.61 25.07
 -1 8 -8 104.44 28.94
 -1 8 -9 46.12 22.73
 1 -8 9 -20.63 26.88
 -1 8 -9 49.58 30.43
 -1 8 -10 -3.55 24.94
 1 -8 10 4.35 30.56
 -1 8 -11 26.67 24.31
 1 -8 11 -13.71 29.15
 -1 8 -11 32.1 29.61
 -1 8 -12 20.36 25.23
 1 -8 12 9.61 27.22
 -1 8 -12 -20.54 30.78
 -1 8 -13 52.09 27.71
 1 -8 13 15.14 29.37
 -1 8 -13 8.39 28.26
 -1 8 -14 96.8 32.22
 1 -8 14 21.17 28.94
 -1 8 -14 25.67 30.78
 1 -8 15 27.66 36.75
 -1 8 -15 14.63 28.83
 1 -8 16 34.65 32.12
 -1 8 -16 -5.14 30.4
 -1 7 17 29.53 28.12
 -1 7 17 -5.56 33.37
 1 -7 -17 -31.26 35.92
 -1 7 16 32.67 27.37
 -1 7 16 -15.93 33.88
 1 -7 -16 19.74 32.56
 1 -7 -15 -4.62 27.73
 -1 7 15 13.24 26.52
 -1 7 15 15.17 25.39
 1 -7 -15 -9.32 30.53
 1 -7 -14 17.89 27.52
 -1 7 14 16.64 25.8
 -1 7 14 38.39 26.46
 1 -7 -14 35.07 29.7
 1 -7 -13 60.42 28.88
 -1 7 13 23.45 25.14
 -1 7 13 9.09 25.09
 1 -7 -13 78.02 35.33
 1 -7 -12 24.99 27.53
 -1 7 12 87.86 25.3
 -1 7 12 81.55 27.42
 1 -7 -11 16.05 27.67
 -1 7 11 4.04 25.61
 1 -7 -11 -24.95 30.53
 -1 7 11 54.75 23.03
 -1 7 10 41.29 28.17
 1 -7 -10 72.63 30.03
 -1 7 10 30.39 26.71
 -1 7 10 43.08 21.79
 -1 7 10 22.33 21.12
 -1 7 9 3.6 23.62
 1 -7 -9 15.24 21.89
 -1 7 9 -3.57 20.61
 -1 7 9 27.36 20.46
 -1 7 9 14.82 19.04
 -1 7 8 51.79 26.03
 1 -7 -8 78.41 26.8
 -1 7 8 100.26 26.69
 -1 7 8 73.74 19.9
 -1 7 8 55.05 20.93
 1 -7 -7 27.94 17.95
 1 -7 -7 15.38 19.11
 -1 7 7 -3.12 20.31
 -1 7 7 19.84 23.35
 -1 7 7 12.76 17.51
 -1 7 6 2.9 16.3
 -1 7 6 -2.36 15.4
 1 -7 -6 -2.45 16.71
 -1 7 6 -8.74 17.63
 1 -7 -6 -21.02 16.4
 -1 7 6 34.79 20.87
 -1 7 6 -2.03 15.23
 -1 7 5 362.15 33.08
 -1 7 5 309.88 27.97
 1 -7 -5 281.01 28.55
 -1 7 5 304.71 31.07
 1 -7 -5 354.41 29.97
 -1 7 5 266.39 30.95
 -1 7 5 294.97 28.08
 -1 7 4 125.55 22.97
 -1 7 4 130.53 23.64
 -1 7 4 109.09 18.76
 1 -7 -4 76.89 18.8
 1 -7 -4 80.91 17.49
 -1 7 4 72.32 22.76
 -1 7 4 67.71 19.02
 -1 7 3 2.81 18.27
 -1 7 3 -5.84 13.91
 1 -7 -3 29.63 21.28
 -1 7 3 -1.48 10.01
 -1 7 3 7 15.8
 1 -7 -3 -3.5 13.05
 -1 7 3 16.59 18.24
 -1 7 3 -18.11 18.37
 -1 7 2 19.42 12.75
 -1 7 2 39.13 16.47
 -1 7 2 13.1 14.11
 1 -7 -2 2.89 18.8
 -1 7 2 -9.39 17.77
 1 -7 -2 28.85 14.92
 -1 7 2 10.59 17.72
 -1 7 2 16.65 20.48
 -1 7 1 13.75 18.62
 -1 7 1 -2.43 17.28
 -1 7 1 19.5 14.21
 -1 7 1 24.37 15
 -1 7 1 27.87 19
 1 -7 -1 5.65 18.29
 -1 7 0 54.51 18.92
 -1 7 0 78.17 20.67
 1 -7 0 49.95 19.37
 -1 7 0 42.05 14.98
 1 -7 0 48.62 17.59
 -1 7 0 51.07 19.86
 -1 7 -1 2.71 16.53
 1 -7 1 -3.91 15.08
 -1 7 -1 -7.84 18.66
 1 -7 1 -2.74 17.45
 1 -7 1 -1.34 12.53
 -1 7 -1 5.48 11.64
 1 -7 1 8.08 15.81
 -1 7 -1 -14 17.75
 -1 7 -1 -1.82 12.68
 -1 7 -2 346.95 33.49
 1 -7 2 295.65 31.16
 -1 7 -2 321.01 25.57
 -1 7 -2 315.11 26.1
 -1 7 -2 366.64 31.26
 1 -7 2 361.74 29.05
 -1 7 -2 387.62 33.85
 1 -7 2 300.06 27.03
 -1 7 -3 123.57 24.86
 1 -7 3 107.74 18.36
 -1 7 -3 122.33 18.13
 -1 7 -3 113.13 16.89
 -1 7 -3 147.38 21.12
 -1 7 -3 133.93 22.52
 1 -7 3 122.38 20.09
 -1 7 -4 2.67 17.86
 1 -7 4 20.14 14.88
 1 -7 4 5.58 14.97
 -1 7 -4 1.93 14.07
 -1 7 -4 8.55 11.88
 -1 7 -4 48.28 16.44
 -1 7 -4 23.28 23.62
 -1 7 -5 205.01 27.25
 -1 7 -5 205.63 23.84
 -1 7 -5 246.34 26.9
 -1 7 -5 238.29 33.65
 1 -7 6 -3.22 19.98
 -1 7 -6 10.63 17.54
 -1 7 -6 4.74 16.35
 -1 7 -6 1.98 14.72
 -1 7 -6 15.61 24.21
 -1 7 -7 3.23 24.69
 -1 7 -7 13.06 19.26
 -1 7 -7 2.65 17.85
 1 -7 7 -3.42 22.7
 -1 7 -8 100.11 53.5
 -1 7 -8 71.51 23.25
 -1 7 -8 121.82 37.96
 1 -7 8 43.49 39.89
 -1 7 -9 530.45 47.65
 -1 7 -9 485.73 41.44
 -1 7 -9 512.6 40.46
 1 -7 9 394.38 44.03
 1 -7 10 324.45 41.8
 -1 7 -10 310.56 35.96
 -1 7 -10 344.39 41.49
 1 -7 11 34.32 27.75
 -1 7 -11 -14.57 25.72
 -1 7 -11 7.31 25.8
 1 -7 12 4.53 30.89
 -1 7 -12 -37.55 38.99
 1 -7 13 19.1 27.53
 -1 7 -13 -4.19 26.9
 -1 7 -13 -7.7 28.1
 1 -7 14 70.33 31.89
 -1 7 -14 53.58 29.93
 -1 7 -14 39.4 28.38
 1 -7 15 -36.9 33.17
 -1 7 -15 -28.44 32.12
 1 -7 16 -5.49 34.74
 -1 7 -16 15.04 31.98
 1 -7 17 -11.46 36.53
 -1 7 -17 15.85 33.45
 -1 6 18 -11.18 33.33
 -1 6 18 25.85 31.06
 -1 6 17 -37.39 35.48
 -1 6 17 29.46 29.27
 1 -6 -16 81.69 34.92
 1 -6 -16 27.09 29.05
 -1 6 16 35.62 32.95
 -1 6 16 23.22 28.38
 1 -6 -15 -9.04 28.64
 1 -6 -15 -8.72 29.15
 -1 6 15 33.85 28.12
 -1 6 15 35.05 26.33
 1 -6 -14 -4.24 34.72
 1 -6 -14 46.18 27.19
 -1 6 14 18.29 28.38
 -1 6 14 82.41 29.13
 1 -6 -13 -43.48 48.98
 1 -6 -13 32.28 29.93
 -1 6 13 -4.32 30.49
 -1 6 13 -30.87 26.29
 1 -6 -12 14.69 25.78
 1 -6 -12 34.77 26.48
 -1 6 12 20.33 25.38
 -1 6 12 -7.2 22.47
 -1 6 11 13.41 21.55
 1 -6 -11 55.46 26.12
 1 -6 -11 27.16 25.06
 -1 6 11 11.26 18.47
 -1 6 11 19.08 20.84
 -1 6 10 166.68 25.73
 -1 6 10 196.15 28.64
 1 -6 -10 226.11 34.64
 1 -6 -10 168.76 33.09
 -1 6 10 128.58 30.18
 -1 6 10 151.93 27.93
 -1 6 10 153.42 25.1
 -1 6 9 2.88 19
 -1 6 9 -29.05 22.39
 1 -6 -9 -2.86 19.5
 -1 6 9 -10.04 20.57
 -1 6 9 7.83 16.52
 -1 6 9 2.49 17.68
 -1 6 8 21.27 18.56
 1 -6 -8 41.71 19.54
 -1 6 8 34.26 21.61
 -1 6 8 -11.75 16.6
 -1 6 8 -15.4 20.99
 1 -6 -7 2.36 16.84
 -1 6 7 -8.68 19.59
 -1 6 7 2.94 19.39
 -1 6 7 22 17.75
 -1 6 6 263.94 28.5
 -1 6 6 265.93 26.62
 -1 6 6 260.27 30.03
 1 -6 -6 222.62 25
 -1 6 6 270.78 28.36
 1 -6 -6 245.22 26.5
 -1 6 6 259.82 23.53
 -1 6 5 4.91 16.92
 -1 6 5 -10.4 14.94
 -1 6 5 -8 17.95
 1 -6 -5 -1.89 14.63
 -1 6 5 -19.85 17.62
 -1 6 5 6.87 13.32
 1 -6 -5 2.2 17.13
 1 -6 -4 10.62 15.33
 -1 6 4 -16.06 16.47
 -1 6 4 -7.26 19.05
 -1 6 4 7.73 14.91
 -1 6 4 15.24 18.93
 1 -6 -4 1.68 14.76
 -1 6 4 14.35 15.06
 1 -6 -4 -6.01 14.83
 -1 6 3 161.23 20.79
 -1 6 3 118.85 14.55
 -1 6 3 138.68 26.24
 -1 6 3 110.9 17.1
 -1 6 3 116.08 18.62
 1 -6 -3 187.14 26.57
 -1 6 3 136.79 22.56
 1 -6 -3 89.19 25.52
 -1 6 3 106.52 15.92
 1 -6 -3 155.3 21.88
 -1 6 3 116.25 25.99
 1 -6 -3 159.57 13.65
 -1 6 2 348.23 30.18
 -1 6 2 396.25 26.3
 -1 6 2 379.18 27.69
 -1 6 2 395.16 36.4
 1 -6 -2 373.3 31.07
 -1 6 2 418.95 32.86
 1 -6 -2 374.23 35.23
 1 -6 -2 404.49 28.37
 -1 6 2 395.35 30.58
 -1 6 2 346.67 24.43
 1 -6 -2 369.45 26.62
 -1 6 2 326.07 32.5
 1 -6 -2 358.3 21.72
 -1 6 1 146.68 19.31
 -1 6 1 200.01 18.9
 -1 6 1 166.59 26.77
 -1 6 1 138.22 15.32
 1 -6 -1 146 25.53
 1 -6 -1 160.21 16.95
 -1 6 1 143.43 24.82
 -1 6 1 200.27 24.91
 1 -6 -1 110.6 20.33
 -1 6 0 70.77 15.49
 -1 6 0 32.6 19.51
 -1 6 0 29.89 20.04
 1 -6 0 74.78 22.34
 -1 6 0 41.86 10.35
 -1 6 0 46.55 18.73
 1 -6 0 52.25 17.52
 -1 6 0 81.86 19.13
 -1 6 -1 72.54 15.09
 1 -6 1 71.79 16.93
 -1 6 -1 83.38 22.32
 -1 6 -1 53.51 23.59
 1 -6 1 59.66 22.26
 1 -6 1 77.28 12.88
 -1 6 -1 88.75 13.27
 1 -6 1 72.38 17.62
 1 -6 1 89.2 16.8
 -1 6 -1 68.98 18.75
 -1 6 -1 55.82 18.9
 -1 6 -2 422.48 37.99
 1 -6 2 452.11 32.94
 -1 6 -2 449.63 37.83
 1 -6 2 455.85 37.82
 -1 6 -2 498.49 30.2
 1 -6 2 524.31 31.14
 1 -6 2 462.03 33.4
 -1 6 -2 442.5 35.13
 1 -6 2 419.57 31.48
 1 -6 2 528.03 28.61
 -1 6 -2 493.43 31.83
 -1 6 -3 182.36 29.53
 1 -6 3 119.37 18.06
 -1 6 -3 160.99 23.02
 1 -6 3 211.88 21.39
 -1 6 -3 124.4 16.72
 1 -6 3 161.44 20.95
 -1 6 -3 163.71 26.45
 1 -6 3 159.18 20.64
 1 -6 3 135.52 15.05
 -1 6 -4 264.08 23.64
 1 -6 4 206.12 21.38
 -1 6 -4 238.47 28.7
 -1 6 -4 249.22 24.32
 1 -6 5 44.77 13.87
 -1 6 -5 54.45 16.71
 1 -6 5 35.78 18.45
 -1 6 -5 23.8 20.94
 -1 6 -5 9.05 14.31
 -1 6 -6 24.79 20.44
 1 -6 6 2.93 20.95
 -1 6 -6 13.09 16.28
 -1 6 -6 22.38 13.87
 -1 6 -6 16.04 14.79
 -1 6 -7 11.47 22.03
 1 -6 7 12.51 20.1
 -1 6 -7 14.59 17.95
 -1 6 -7 12.6 13.9
 -1 6 -7 17.68 15.09
 1 -6 8 6.65 19.35
 -1 6 -8 48.33 20.84
 -1 6 -8 8.94 23.99
 1 -6 9 527.87 45.34
 -1 6 -9 477.56 41.19
 -1 6 -9 445.2 42.6
 1 -6 10 165.95 47.31
 -1 6 -10 96.45 31.82
 -1 6 -10 179.41 51.38
 -1 6 -11 823.07 59.22
 -1 6 -11 847.77 60.69
 1 -6 11 824.6 61.43
 1 -6 12 316.9 40.06
 -1 6 -12 304.97 37.62
 -1 6 -12 324.77 37.12
 1 -6 13 49.19 32.53
 -1 6 -13 76.82 35.89
 -1 6 -13 24.63 38.84
 1 -6 14 42.51 31.17
 -1 6 -14 -21.63 27.99
 -1 6 -14 25.3 31.31
 1 -6 15 9.95 27.93
 -1 6 -15 13.83 27.91
 1 -6 16 -5.22 32.37
 -1 6 -16 -14.66 33.5
 1 -6 17 54.71 32.61
 -1 6 -17 -10.33 29.53
 1 -6 18 11.43 32.14
 -1 6 -18 108.77 38.24
 -1 5 18 113.4 37.1
 -1 5 18 26.83 29.4
 -1 5 17 14.65 28.89
 -1 5 17 35.78 27.65
 1 -5 -16 -17.23 26.49
 -1 5 16 -4.61 25.64
 -1 5 16 43.72 29.42
 1 -5 -15 78.58 28.19
 -1 5 15 -4.6 27.23
 -1 5 15 13.01 29.01
 -1 5 14 -8.13 26.48
 1 -5 -14 -49.31 37.46
 1 -5 -14 3.96 26.15
 -1 5 14 -3.4 22.16
 -1 5 14 -39.06 26.09
 -1 5 13 22.78 25.05
 1 -5 -13 38.19 27.42
 1 -5 -13 15.13 24.96
 -1 5 13 6.38 20.77
 -1 5 13 -16.34 23.55
 -1 5 12 190.83 30.84
 1 -5 -12 137.76 31.86
 1 -5 -12 230.69 33.14
 -1 5 12 220.91 28.4
 -1 5 12 237.65 35.23
 -1 5 11 3.28 21.52
 1 -5 -11 34.21 22.3
 -1 5 11 19.49 19.91
 -1 5 11 7.17 21.21
 -1 5 10 228.77 25.04
 -1 5 10 169.53 28.21
 1 -5 -10 230.33 32.71
 -1 5 10 276.15 31.55
 1 -5 -10 282.31 31.82
 -1 5 10 163.72 29.12
 -1 5 10 236.13 27.18
 -1 5 9 111.44 20.34
 -1 5 9 69.71 20.88
 1 -5 -9 79.82 20.94
 -1 5 9 117.12 24.53
 1 -5 -9 121.6 24.21
 -1 5 9 105.92 25.4
 -1 5 9 101.67 20
 -1 5 8 33.29 17.66
 1 -5 -8 40.62 21.52
 -1 5 8 5.43 17.44
 1 -5 -8 -7.31 17.4
 -1 5 8 -9.03 15.66
 -1 5 8 -2.89 18.15
 -1 5 7 25.78 16.95
 -1 5 7 23.18 19.52
 1 -5 -7 4.36 15.32
 -1 5 7 14.31 10.91
 -1 5 7 42.26 17.18
 -1 5 7 61.3 20.6
 -1 5 6 217.91 24.89
 -1 5 6 245.9 25.23
 1 -5 -6 276.22 26.53
 -1 5 6 302.1 28.16
 1 -5 -6 202.81 24.76
 -1 5 6 181.06 22.4
 -1 5 6 230.82 19.99
 -1 5 6 217.5 27.61
 -1 5 5 71.76 23.17
 1 -5 -5 98.15 19.61
 -1 5 5 83.85 22.43
 -1 5 5 86.02 18.86
 1 -5 -5 64.81 18.27
 -1 5 5 65.46 22.02
 1 -5 -5 79.39 16.44
 -1 5 5 97.49 14.32
 1 -5 -4 198.56 23.47
 1 -5 -4 207.7 20.78
 -1 5 4 236.37 24.7
 -1 5 4 193.41 23.29
 -1 5 4 176.29 21.71
 1 -5 -4 193.55 22.59
 -1 5 4 216.25 21.4
 1 -5 -4 143.5 18.78
 -1 5 4 191.08 25.21
 -1 5 4 181.48 23.71
 1 -5 -3 7.42 15.4
 -1 5 3 7.62 16.33
 -1 5 3 1.67 8.57
 1 -5 -3 -4.76 13.56
 -1 5 3 -6.1 12.98
 -1 5 3 149.31 32.11
 -1 5 3 -3.34 15.92
 -1 5 3 118.72 26.42
 1 -5 -3 154.4 29.55
 1 -5 -3 -5.74 6.73
 -1 5 3 35.9 21.13
 1 -5 -3 112.01 29.36
 -1 5 3 110.54 29.79
 -1 5 3 221.67 33.22
 1 -5 -3 60.27 20.86
 -1 5 2 8.49 18.49
 1 -5 -2 44.62 15.02
 -1 5 2 24.6 16.49
 -1 5 2 -43.38 25.48
 -1 5 2 50.66 14.07
 -1 5 2 12.64 20.26
 1 -5 -2 -41.9 24.43
 -1 5 2 -5.12 24.19
 1 -5 -2 -4.12 27.1
 1 -5 -2 13.88 16.32
 -1 5 2 34.89 11.51
 1 -5 -2 33.12 7.32
 1 -5 -2 21.51 17.71
 -1 5 2 1.98 22.55
 1 -5 -2 43.14 8.17
 -1 5 1 184.63 20.41
 -1 5 1 136.93 21.49
 -1 5 1 157.95 17.79
 -1 5 1 133.65 19.81
 1 -5 -1 134.65 18.2
 1 -5 -1 96.93 21.92
 -1 5 1 167.85 14.08
 1 -5 -1 118.17 14.94
 1 -5 -1 132.79 11.66
 -1 5 1 130.3 22.73
 1 -5 -1 149.25 20.7
 -1 5 1 140.1 18.11
 -1 5 0 46.21 14.39
 1 -5 0 52.87 15.49
 -1 5 0 46.73 17.38
 -1 5 0 81.25 18.21
 1 -5 0 20.8 14.52
 1 -5 0 36.34 18.03
 1 -5 0 45.14 9.58
 -1 5 0 64.19 9.86
 1 -5 0 45.53 14.29
 1 -5 0 42.82 15.24
 -1 5 0 61.48 17.01
 -1 5 0 62.53 10.22
 -1 5 -1 1675.94 82.02
 -1 5 -1 1667.43 82.7
 1 -5 1 1787.06 83.37
 -1 5 -1 1731.98 85.39
 1 -5 1 1685.02 76.26
 1 -5 1 1598.19 84.57
 -1 5 -1 1667.05 77.51
 1 -5 1 1725.57 76.72
 1 -5 1 1708.75 77.15
 1 -5 1 1676.9 82.1
 1 -5 1 1814.11 81.05
 -1 5 -1 1767.49 84.36
 -1 5 -1 1550.14 83.78
 1 -5 1 1744.18 83.11
 -1 5 -2 1396.93 70.73
 1 -5 2 1293.96 69.1
 -1 5 -2 1391.67 74.58
 1 -5 2 1338.61 69.67
 1 -5 2 1249.49 70.39
 -1 5 -2 1413.03 65.17
 1 -5 2 1357.79 64.99
 1 -5 2 1407.22 62.5
 1 -5 2 1339.64 62.66
 -1 5 -2 1307.63 69.51
 1 -5 2 1348.18 67.72
 1 -5 2 1423.55 66.76
 1 -5 3 36.59 11.28
 -1 5 -3 18.2 14.37
 1 -5 3 33.67 14.83
 1 -5 3 12.73 12.69
 -1 5 -3 34.56 18.26
 -1 5 -3 49.18 19.52
 -1 5 -4 435.45 25.94
 1 -5 4 384.8 28.25
 -1 5 -4 420.53 29.49
 -1 5 -4 400.08 35.38
 -1 5 -4 442.6 28.34
 -1 5 -4 426.45 30.58
 1 -5 5 -2.46 16.67
 -1 5 -5 -16.1 24.74
 -1 5 -5 1.24 11.36
 -1 5 -5 -28.3 17.96
 1 -5 5 7.4 15.12
 -1 5 -5 9.66 13.3
 -1 5 -5 -4.16 10.95
 1 -5 6 36.88 23.03
 -1 5 -6 31.86 12.6
 -1 5 -6 40.93 13
 -1 5 -6 34.53 12.9
 -1 5 -6 10.09 17.45
 1 -5 6 3.3 17.53
 -1 5 -6 2.42 25.49
 -1 5 -6 30.69 13.72
 -1 5 -7 45.68 13.88
 -1 5 -7 20.45 16.15
 -1 5 -7 33.46 13.82
 -1 5 -7 54.54 14.28
 1 -5 7 65.09 22.85
 -1 5 -7 65.84 18.48
 -1 5 -8 24.85 15.67
 -1 5 -8 18.55 21.15
 -1 5 -8 -10.14 19.39
 -1 5 -8 29.87 12.46
 1 -5 8 42.54 22.9
 -1 5 -9 66.84 18.47
 -1 5 -9 120.45 25.1
 -1 5 -9 110.7 27.81
 1 -5 9 171.7 29.94
 1 -5 10 277.47 36.54
 -1 5 -10 270.17 28.03
 1 -5 10 258.26 26.34
 -1 5 -10 265.27 30.21
 -1 5 -10 261.3 31.87
 1 -5 11 170.49 41.69
 -1 5 -11 61.5 22.42
 1 -5 11 38.05 18.72
 -1 5 -11 301.59 48.88
 -1 5 -11 395.57 56.06
 -1 5 -12 58.86 22.63
 1 -5 12 31.6 26.85
 -1 5 -12 80.79 28.52
 -1 5 -12 61.73 29.57
 1 -5 13 -4.2 24.42
 -1 5 -13 25.71 24.8
 -1 5 -13 -3.92 25.84
 1 -5 14 53.44 34.8
 -1 5 -14 67.22 32.68
 1 -5 15 14.12 27.83
 -1 5 -15 4.49 30.75
 1 -5 16 54.58 34.26
 -1 5 -16 28.63 31.95
 1 -5 17 31.28 33.72
 -1 5 -17 5.05 35.27
 1 -5 18 -16.38 28.33
 -1 5 -18 -10.67 34.03
 -1 4 19 -32.24 34.29
 -1 4 19 -10.79 33.68
 -1 4 18 51.34 27.48
 -1 4 18 -25.63 33.83
 -1 4 17 58.61 26.98
 -1 4 17 29.09 28.95
 1 -4 -16 -16.53 24.23
 -1 4 16 19.49 25.21
 -1 4 16 13.87 22.95
 -1 4 16 18.27 26.78
 1 -4 -15 233.18 37.04
 -1 4 15 326.76 38.06
 -1 4 15 296.99 37.94
 -1 4 15 227.16 40.28
 1 -4 -14 86.65 26.26
 -1 4 14 44.67 23.84
 -1 4 14 65.71 25.95
 -1 4 14 56.1 27.09
 1 -4 -13 32.18 21.14
 -1 4 13 3.73 21.52
 -1 4 13 -3.85 25.57
 -1 4 13 -25.7 20.2
 -1 4 12 53.76 19.64
 1 -4 -12 37.25 24.37
 -1 4 12 27.69 23.78
 1 -4 -12 -13.67 28.73
 1 -4 -12 49.95 24.11
 -1 4 12 57.6 23.49
 -1 4 11 24.96 18.67
 -1 4 11 16.01 21.27
 1 -4 -11 19.17 21.5
 1 -4 -11 9.39 21.07
 -1 4 11 16.76 22.12
 1 -4 -11 2.24 17.24
 -1 4 10 3.11 21.31
 -1 4 10 9.01 11.73
 -1 4 10 8.83 17.82
 1 -4 -10 3.01 19.83
 1 -4 -10 5.7 23.03
 1 -4 -10 25.9 17.78
 -1 4 10 -20.51 17.99
 -1 4 10 13.16 18.04
 -1 4 9 57.68 21.62
 -1 4 9 68.97 15.65
 -1 4 9 94.42 21.75
 1 -4 -9 109.8 24.6
 1 -4 -9 72.04 20.3
 1 -4 -9 68.06 16.59
 -1 4 9 64.79 20.74
 -1 4 9 96.98 20.58
 -1 4 8 63.25 17.68
 -1 4 8 51.63 19.44
 1 -4 -8 50.02 18.78
 1 -4 -8 58.59 14.14
 -1 4 8 75.35 19.79
 1 -4 -8 96.63 21.29
 -1 4 8 71.7 21.63
 -1 4 7 492.17 39.43
 -1 4 7 476.57 33.82
 -1 4 7 469.62 26.4
 1 -4 -7 512.93 38.45
 -1 4 7 500.84 36.85
 -1 4 7 391.42 35.39
 1 -4 -7 572.36 39.99
 1 -4 -7 538.79 32.15
 -1 4 7 448.49 37.36
 -1 4 7 428.98 33.85
 -1 4 7 479.44 35.32
 -1 4 6 1555.12 84
 -1 4 6 1594.34 75.41
 -1 4 6 1656.21 84.62
 1 -4 -6 1670.82 70.85
 -1 4 6 1595.96 81.33
 -1 4 6 1734.87 84.26
 1 -4 -6 1650.96 81.25
 -1 4 6 1648.2 80.62
 1 -4 -6 1611.54 82.18
 -1 4 6 1651.59 75.23
 1 -4 -6 1631.06 74.74
 -1 4 6 1724.37 81.91
 -1 4 5 83.36 25.55
 1 -4 -5 78.84 14.38
 -1 4 5 102.07 28.23
 -1 4 5 67.69 17.7
 -1 4 5 89.27 35.49
 -1 4 5 116.44 32.65
 1 -4 -5 171.09 33.61
 -1 4 5 -7.95 25.83
 -1 4 5 47.15 13.15
 1 -4 -5 31.83 17.13
 -1 4 5 23.76 11.22
 1 -4 -4 13.98 14.92
 -1 4 4 18.51 18.06
 -1 4 4 4.87 14.06
 -1 4 4 3.33 15.31
 -1 4 4 5.57 16.45
 1 -4 -4 7.85 12.74
 -1 4 4 3.43 11.34
 1 -4 -4 -1.29 13.49
 -1 4 4 6.27 11.49
 1 -4 -4 -1.88 11.18
 1 -4 -4 5.25 15.68
 -1 4 4 -1.63 7.2
 -1 4 3 48.95 17.67
 1 -4 -3 97.71 17.43
 -1 4 3 77.62 8.43
 -1 4 3 75.47 18.42
 -1 4 3 62.6 16.76
 -1 4 3 6.1 9.82
 1 -4 -3 69.4 18.82
 -1 4 3 79.76 12.56
 1 -4 -3 68.64 12.04
 -1 4 3 89.42 19.37
 1 -4 -3 81.62 13.32
 -1 4 3 58.83 13.87
 -1 4 2 523.88 33.7
 -1 4 2 465.79 31.48
 -1 4 2 490.03 31.07
 -1 4 2 508.37 35.38
 1 -4 -2 522.9 28.1
 1 -4 -2 516.81 23.8
 -1 4 2 471.9 32.2
 -1 4 2 509.09 31.63
 1 -4 -2 486.28 29.8
 -1 4 2 542.98 34.57
 1 -4 -2 576.59 33.01
 -1 4 1 577.5 35.82
 -1 4 1 528.57 33.43
 -1 4 1 578.62 37.01
 -1 4 1 517.14 32.36
 1 -4 -1 558.94 34.5
 1 -4 -1 570.8 26.26
 1 -4 -1 565.03 29.09
 -1 4 1 572.44 28.93
 -1 4 1 589.4 35.25
 1 -4 -1 621.24 37.52
 -1 4 1 544.99 34.91
 -1 4 1 564.73 34.37
 1 -4 -1 603.53 33.31
 1 -4 0 34.21 15.12
 -1 4 0 31.83 16.46
 -1 4 0 32.81 7.7
 1 -4 0 42.27 7.3
 -1 4 0 29.26 12.16
 -1 4 0 32.52 14.48
 1 -4 0 35.7 14.34
 -1 4 0 51.36 14.56
 1 -4 0 48.23 16.33
 1 -4 0 28.34 14.29
 -1 4 0 58.25 16.42
 -1 4 0 35.52 7.95
 1 -4 1 64.12 15.35
 1 -4 1 71.59 15.07
 -1 4 -1 58.73 15.85
 1 -4 1 66.34 11.54
 -1 4 -1 67.39 10.12
 1 -4 1 81.36 9.98
 1 -4 1 64.72 8.52
 1 -4 1 69.58 16.04
 -1 4 -1 79.42 17.03
 1 -4 1 43.31 13.41
 1 -4 1 73.09 8.37
 -1 4 -2 211.93 22.57
 1 -4 2 205.97 13.46
 1 -4 2 223.86 20.32
 -1 4 -2 192.7 21.4
 1 -4 2 207.9 16.13
 -1 4 -2 210.97 16.98
 1 -4 2 208.71 13.7
 -1 4 -2 214.58 23.98
 1 -4 2 168.52 20.68
 1 -4 2 207.78 20.41
 1 -4 2 211.69 16.99
 -1 4 -3 460.46 25.62
 -1 4 -3 459.79 29.27
 1 -4 3 492.55 28.59
 -1 4 -3 571.25 35.45
 -1 4 -3 452.15 31.19
 -1 4 -3 490.63 32.81
 1 -4 4 770.34 48.01
 -1 4 -4 785.81 39.49
 -1 4 -4 727.69 43.12
 1 -4 4 758.96 41.83
 1 -4 4 797.45 44.07
 -1 4 -4 792.42 46.99
 -1 4 -4 818.27 44.05
 -1 4 -4 790.91 42.33
 1 -4 5 685.6 45.85
 -1 4 -5 620.62 35.96
 -1 4 -5 621.9 39.48
 -1 4 -5 676.58 42.18
 -1 4 -5 667.03 37.67
 1 -4 5 749.08 44.6
 -1 4 -5 634.29 46.39
 -1 4 -6 14.77 21.02
 -1 4 -6 79.34 14.97
 -1 4 -6 80.58 14.16
 1 -4 6 63.02 12.54
 -1 4 -6 75.25 14.88
 -1 4 -6 60.21 18.85
 -1 4 -6 83.66 14.64
 1 -4 6 75.22 18.8
 1 -4 7 83.55 25.83
 -1 4 -7 35.81 12.54
 -1 4 -7 54.06 16.29
 1 -4 7 87.5 20.17
 -1 4 -7 104.9 27.71
 1 -4 7 46.27 16.1
 -1 4 -7 58.9 15.58
 -1 4 -7 107.11 27.87
 -1 4 -8 261.75 22.52
 1 -4 8 238.75 25.13
 1 -4 8 223.96 21.06
 -1 4 -8 236.36 24.31
 -1 4 -8 221.57 27.43
 -1 4 -8 197.75 25.06
 1 -4 8 255 29.57
 1 -4 9 4.42 15.43
 -1 4 -9 -16.07 20.28
 -1 4 -9 4.95 18.84
 1 -4 9 -5.93 18.36
 1 -4 10 12.07 15.19
 -1 4 -10 26.59 26.57
 -1 4 -10 18.17 23.43
 1 -4 10 31.95 21.37
 1 -4 11 70.78 20.16
 -1 4 -11 -16.17 22.98
 -1 4 -11 35.28 20.87
 1 -4 11 6.84 22.73
 1 -4 12 170.34 24.83
 -1 4 -12 66.82 47.14
 -1 4 -12 73.52 43.1
 1 -4 12 76.96 37.04
 1 -4 13 113.27 25.31
 -1 4 -13 152.78 33.05
 1 -4 13 125.26 34.74
 1 -4 14 72.29 24.26
 1 -4 14 16.67 26.41
 1 -4 15 88.47 29.81
 -1 4 -15 91.99 36.81
 1 -4 16 -18.72 26.99
 -1 4 -16 -32.69 33.36
 1 -4 17 83.83 33.47
 -1 4 -17 29.75 31.71
 1 -4 18 -31.07 33.03
 -1 4 -18 5.24 32.24
 1 -4 19 -5.42 36.46
 -1 4 -19 22.07 36.65
 -1 3 19 35.94 31.35
 -1 3 19 16.1 31.21
 -1 3 18 -4.45 27.76
 -1 3 18 -14.67 33.93
 -1 3 18 -20.34 29.58
 -1 3 17 21.09 27.09
 -1 3 17 4.8 27.93
 -1 3 17 -4.64 27.88
 -1 3 16 43.77 27.19
 -1 3 16 52.61 29.01
 -1 3 16 18.08 31.97
 1 -3 -16 79.97 27.82
 1 -3 -15 11.42 25.62
 -1 3 15 -25.39 31.54
 -1 3 15 -7.46 21.88
 1 -3 -15 -73.94 40.62
 -1 3 15 45.41 33.22
 1 -3 -14 451.71 42.19
 -1 3 14 442.14 45.33
 -1 3 14 488.91 44.33
 1 -3 -14 404.76 40.81
 -1 3 14 499.72 46.24
 1 -3 -13 433.61 40.12
 -1 3 13 399.65 39.44
 -1 3 13 408.76 40.48
 1 -3 -13 435.33 38.43
 -1 3 13 401.34 39.1
 1 -3 -12 67.51 22.96
 -1 3 12 78 24.75
 -1 3 12 45.16 22.46
 1 -3 -12 69.27 23.03
 -1 3 12 40.39 24.03
 1 -3 -11 211.02 29.56
 -1 3 11 193.52 29.99
 -1 3 11 161.08 25.36
 1 -3 -11 154.49 22.74
 -1 3 11 155.93 27.44
 -1 3 10 79.2 18.99
 -1 3 10 117.3 23.27
 1 -3 -10 90.06 22.4
 1 -3 -10 98.37 18.8
 -1 3 10 112.24 24.01
 -1 3 9 130.03 22.82
 -1 3 9 114.17 15.12
 -1 3 9 167 25.31
 1 -3 -9 107.26 21.89
 1 -3 -9 127.4 18.53
 -1 3 9 140.25 21.87
 -1 3 9 91.67 19.98
 1 -3 -9 91.82 21.24
 -1 3 8 1572.14 80.02
 1 -3 -8 1534.82 76.97
 1 -3 -8 1570.49 77.73
 1 -3 -8 1525.09 82.27
 1 -3 -8 1488.89 81.83
 -1 3 8 1500.67 80.57
 -1 3 8 1582.19 82.67
 -1 3 8 1529.26 79.62
 -1 3 7 -9.36 24.17
 1 -3 -7 26.72 15.2
 1 -3 -7 7.79 16.42
 1 -3 -7 9.69 20.28
 -1 3 7 -24.23 26.23
 -1 3 7 33.35 15.62
 -1 3 7 -28.71 26.12
 -1 3 7 -26.08 20.55
 -1 3 7 23.45 16.07
 1 -3 -7 33.41 16.53
 -1 3 7 11.65 17.4
 -1 3 7 26.85 6.32
 -1 3 6 1120.7 56.3
 -1 3 6 1115.71 57.42
 -1 3 6 1003.96 52.92
 -1 3 6 1112.71 57.88
 1 -3 -6 1047.43 55.2
 1 -3 -6 1077.64 60.67
 -1 3 6 1016.46 54.34
 1 -3 -6 930.51 59.49
 -1 3 6 1025.48 56.76
 1 -3 -6 991.93 56.43
 1 -3 -6 970.73 53.16
 -1 3 6 1064.71 46.98
 1 -3 -6 961.54 47.22
 -1 3 6 1145.61 60.07
 -1 3 5 797.85 49.09
 1 -3 -5 985.54 53.07
 -1 3 5 936.71 48.39
 1 -3 -5 903.36 49.57
 1 -3 -5 893.08 53.05
 -1 3 5 950.15 51.57
 1 -3 -5 939.81 50.18
 -1 3 5 935.41 48.17
 1 -3 -5 923.87 49.41
 -1 3 5 908.01 51.34
 1 -3 -5 934.11 44.99
 1 -3 -5 965.4 43.05
 -1 3 5 901.64 43.14
 -1 3 5 948 52.85
 1 -3 -4 145.3 17.6
 -1 3 4 280.45 24.68
 -1 3 4 240.72 20.43
 -1 3 4 229.28 23.21
 -1 3 4 276.59 19.56
 1 -3 -4 241.83 20.99
 -1 3 4 257.95 22.81
 1 -3 -4 236.27 23.79
 1 -3 -4 226.68 14.88
 1 -3 -4 235.96 15.8
 -1 3 4 230.73 16.16
 1 -3 -4 222.26 20.88
 -1 3 4 254.14 23.3
 1 -3 -3 185.55 22.02
 -1 3 3 139.78 18.65
 1 -3 -3 191.96 19.77
 -1 3 3 201.76 18.64
 -1 3 3 187.96 19.52
 1 -3 -3 209.93 16.61
 -1 3 3 165.19 15.16
 -1 3 3 185.84 11.09
 1 -3 -3 172.97 10.82
 -1 3 3 176.72 20.01
 1 -3 -3 163.94 18.91
 -1 3 3 187.55 14.55
 1 -3 -3 154.79 14.37
 -1 3 2 402.2 23.84
 1 -3 -2 384.77 23.63
 -1 3 2 335.52 25.48
 1 -3 -2 369.59 28.25
 1 -3 -2 392.14 22.32
 -1 3 2 417.84 21.61
 -1 3 2 338.53 26.39
 1 -3 -2 366.09 26.22
 -1 3 2 367.36 28.17
 -1 3 1 38.68 12.92
 -1 3 1 40.08 12.9
 1 -3 -1 43.35 12.17
 -1 3 1 19.77 12.37
 1 -3 -1 47.95 7.49
 -1 3 1 55.66 15.6
 -1 3 1 47.8 16.16
 1 -3 0 191.77 19.79
 -1 3 0 234.51 18.95
 -1 3 0 263.39 20.57
 1 -3 0 231.37 21.26
 -1 3 0 199.38 12.05
 -1 3 0 243.51 15.91
 1 -3 0 228.73 19.94
 -1 3 0 208.73 20.15
 -1 3 0 206.2 19.01
 1 -3 0 203.95 19.04
 1 -3 1 81.07 14.82
 1 -3 1 70.69 15.44
 -1 3 -1 61.26 9.11
 1 -3 1 84.33 16.01
 -1 3 -1 72.6 16.25
 1 -3 1 67.37 13.72
 -1 3 -1 63.87 15.43
 -1 3 -2 1175.22 57.82
 1 -3 2 1165.48 54.79
 -1 3 -2 1170.25 53.33
 -1 3 -2 1100.42 49.24
 1 -3 2 1072.41 50.55
 -1 3 -2 1145.2 56.83
 -1 3 -3 605.61 38.54
 -1 3 -3 612.69 36.72
 1 -3 3 654 30.65
 -1 3 -3 617.23 30.97
 -1 3 -3 626.56 35.77
 -1 3 -3 661.76 34.9
 -1 3 -4 529.09 31.57
 -1 3 -4 537.17 35.14
 1 -3 4 514.61 33.03
 1 -3 4 475.55 34.32
 -1 3 -4 470.02 31.46
 1 -3 4 499.09 27.37
 1 -3 4 568.43 33.3
 -1 3 -4 545.8 31.87
 -1 3 -5 336.28 26.29
 1 -3 5 298.88 20.16
 1 -3 5 288.02 25.31
 -1 3 -5 357.64 28.72
 -1 3 -5 337.22 21.06
 -1 3 -5 282.2 22.69
 1 -3 5 315.43 28.59
 -1 3 -5 251.02 23.36
 1 -3 5 283.68 24.36
 -1 3 -6 204.53 23.4
 1 -3 6 183.81 20.69
 -1 3 -6 188.11 26.32
 -1 3 -6 193.74 17.02
 1 -3 6 214.22 27.2
 1 -3 6 200.67 20.16
 -1 3 -6 206.36 23.99
 1 -3 6 213.97 21.48
 -1 3 -6 223.72 19.94
 1 -3 7 153.45 20.73
 -1 3 -7 151.92 22.83
 -1 3 -7 159.25 15.41
 1 -3 7 124.31 17.19
 -1 3 -7 173.1 18.51
 1 -3 7 167.94 20.12
 -1 3 -7 159.19 24.74
 1 -3 7 160.4 24.26
 1 -3 8 64.27 24.93
 1 -3 8 79.97 21.1
 1 -3 8 2.06 15.11
 -1 3 -8 3.38 15.48
 -1 3 -8 55.43 26.31
 -1 3 -8 73.48 25.61
 1 -3 9 -16.11 21.22
 1 -3 9 24.89 14.45
 -1 3 -9 41.3 19.35
 -1 3 -9 4.45 17.27
 1 -3 9 20.43 16.94
 -1 3 -10 8.57 20.85
 -1 3 -10 11.74 18.13
 1 -3 10 -2.48 17.12
 1 -3 10 -2.92 18.6
 -1 3 -11 -9.41 20.01
 -1 3 -11 -9.87 19.86
 1 -3 11 -10.83 18.45
 1 -3 11 12.63 21.78
 -1 3 -12 -95.78 43.94
 -1 3 -12 -82.69 36.59
 1 -3 12 -6.81 30.16
 -1 3 -13 -22.25 33.67
 -1 3 -13 -29.63 24.8
 1 -3 13 14.62 25.2
 1 -3 13 41.27 20.53
 1 -3 14 19.55 26.02
 1 -3 14 57.99 24
 -1 3 -14 31.98 27.44
 1 -3 15 91.65 34.3
 1 -3 15 98.58 28.68
 -1 3 -15 60.11 38.76
 1 -3 16 53.06 27.23
 1 -3 16 42.76 26.2
 -1 3 -16 9.17 32.03
 1 -3 17 -4.68 28.98
 -1 3 -17 -4.87 31.08
 1 -3 18 -19.7 29.35
 -1 3 -18 25.79 38.26
 1 -3 19 -36.17 32.95
 -1 3 -19 48.92 36.8
 -1 2 20 50.42 36.75
 -1 2 20 5.12 28.79
 -1 2 20 50.29 33.21
 -1 2 19 31.96 34.69
 -1 2 19 33.62 29.09
 -1 2 19 -9.78 29.4
 -1 2 18 10.09 28.57
 -1 2 18 -9.13 28.48
 -1 2 18 9.29 28.56
 1 -2 -18 -4.27 33.86
 -1 2 17 9.51 29.04
 1 -2 -17 28.02 27.11
 -1 2 17 21.54 24.2
 -1 2 17 17.59 25.14
 -1 2 16 67.02 30.47
 1 -2 -16 22.39 34.51
 1 -2 -16 50.69 26.6
 -1 2 16 -4.06 25.2
 -1 2 16 62.22 26.12
 -1 2 15 -4.18 29.17
 1 -2 -15 -20.79 37.93
 1 -2 -15 -14.81 24.77
 -1 2 15 -19.05 22.72
 -1 2 15 -15.56 27.47
 -1 2 14 369.45 42.05
 1 -2 -14 470.01 43.25
 1 -2 -14 427.12 42.16
 -1 2 14 426.23 41.29
 -1 2 14 374.56 41.47
 -1 2 13 3.6 24.28
 1 -2 -13 -2.93 25.33
 1 -2 -13 33.01 22.25
 -1 2 13 79.28 22.82
 -1 2 13 47.34 21.76
 -1 2 12 66.51 21.73
 1 -2 -12 69.31 21.67
 1 -2 -12 83.55 23.75
 -1 2 12 88.4 23.51
 -1 2 12 68.92 24.5
 -1 2 11 176.93 27.43
 1 -2 -11 228.2 26.83
 1 -2 -11 173.15 27.26
 -1 2 11 224.6 28.49
 -1 2 11 245.61 29.65
 -1 2 10 69.63 21.9
 1 -2 -10 26.79 17.79
 1 -2 -10 66.44 18.61
 -1 2 10 38.51 18.34
 -1 2 10 55.63 21.51
 -1 2 9 41.23 18.88
 -1 2 9 45.42 20.46
 1 -2 -9 59.34 20.22
 -1 2 9 53.12 9.68
 1 -2 -9 20.76 16.43
 1 -2 -9 18.04 13.89
 -1 2 9 14.22 16.17
 -1 2 9 44.41 17.32
 -1 2 8 250.76 27.1
 -1 2 8 209.38 15.55
 -1 2 8 209.77 16.63
 -1 2 8 252.45 27.33
 1 -2 -8 247.14 26.32
 1 -2 -8 194.61 23.07
 -1 2 8 217.71 25.36
 -1 2 8 213 22.85
 1 -2 -8 195.23 20.29
 -1 2 7 128.59 19.93
 -1 2 7 95.18 20.09
 1 -2 -7 130.25 18.35
 -1 2 7 80.65 11.53
 1 -2 -7 209.83 19.68
 -1 2 7 128.06 20.96
 1 -2 -7 167.33 24.29
 -1 2 7 4.75 29.36
 1 -2 -7 419.08 40.66
 -1 2 7 108.42 20.52
 -1 2 7 55.02 19.83
 1 -2 -7 326.89 30.05
 -1 2 6 274.46 24.57
 1 -2 -6 244.01 22.6
 -1 2 6 272.31 15.09
 -1 2 6 236.54 24.73
 -1 2 6 305.49 19.58
 1 -2 -6 261.19 22.76
 -1 2 6 227.67 23.71
 1 -2 -6 268.82 26.89
 -1 2 6 229.99 21.5
 1 -2 -6 282.58 21.46
 -1 2 6 311.69 26.85
 1 -2 -6 285.63 22.04
 -1 2 6 285.57 23.25
 -1 2 5 35.68 16.57
 1 -2 -5 42.39 14.14
 -1 2 5 80.92 18.63
 -1 2 5 42.87 11.26
 -1 2 5 55.73 14.94
 1 -2 -5 48.92 13.4
 1 -2 -5 51.85 16.58
 -1 2 5 31.18 13.52
 1 -2 -5 50.7 11.75
 -1 2 5 47.22 15.81
 -1 2 5 27.53 14.48
 1 -2 -5 66.23 14.72
 1 -2 -4 50.01 16.83
 -1 2 4 53.08 14.69
 1 -2 -4 74.11 15.05
 -1 2 4 45.16 15.02
 -1 2 4 32.11 10.72
 -1 2 4 54.55 15.41
 1 -2 -4 87.87 14.9
 1 -2 -4 72.6 17.2
 -1 2 4 55.93 12.95
 1 -2 -4 53.84 10.22
 -1 2 4 59.58 7.19
 1 -2 -4 50.73 7.2
 -1 2 4 72.94 15.13
 1 -2 -4 54.25 14.37
 -1 2 3 57.83 12.71
 1 -2 -3 60.23 13.43
 -1 2 3 62.33 14.28
 -1 2 3 65.29 6.88
 1 -2 -3 64.39 8.41
 -1 2 3 52.07 14.68
 1 -2 -3 45.45 15.26
 1 -2 -3 70.05 18.03
 -1 2 3 51.7 15.65
 -1 2 3 54.69 11.06
 -1 2 3 63.62 8.51
 1 -2 -3 71.73 8.98
 1 -2 -2 245.34 22.99
 -1 2 2 290.35 15.99
 -1 2 2 231.65 15.92
 1 -2 -2 236.12 16.7
 -1 2 2 254.82 21.84
 1 -2 -2 257.8 19.65
 -1 2 2 257.25 21.06
 1 -2 -1 125.14 12.94
 -1 2 1 100.14 12.75
 -1 2 1 113.62 8.15
 -1 2 1 133.61 17.28
 -1 2 1 118.46 8.73
 -1 2 1 130.94 17.2
 1 -2 0 310.03 20.81
 -1 2 0 294.32 20.78
 -1 2 0 313.61 19.16
 -1 2 0 294.74 22.73
 1 -2 0 282.17 14.84
 1 -2 0 291.11 21.54
 -1 2 0 289.53 17.87
 1 -2 0 267.73 18.02
 -1 2 -1 126.52 17.05
 1 -2 1 122.56 14.61
 -1 2 -1 156.69 12.46
 -1 2 -1 114.43 8.61
 -1 2 -1 110.67 17.07
 1 -2 1 127.18 17.53
 1 -2 1 117.22 14.14
 1 -2 2 5124.27 218.49
 -1 2 -2 5121.08 216.2
 1 -2 2 5162.06 216.15
 -1 2 -2 5095.4 221.75
 1 -2 2 5146.55 220.85
 -1 2 -2 5108.96 222.25
 1 -2 3 2030.47 97.12
 -1 2 -3 2098.21 98.81
 1 -2 3 2219.1 98.08
 -1 2 -3 2158.55 93.62
 1 -2 3 2187.5 93.31
 -1 2 -3 2286.13 98.94
 1 -2 3 2059.88 99.63
 -1 2 -3 2067.7 97.57
 -1 2 -4 56.46 9.23
 1 -2 4 64.79 16.08
 -1 2 -4 103.4 15.3
 1 -2 4 64.69 10.72
 -1 2 -4 84.25 12.11
 -1 2 -4 70.3 16.24
 1 -2 4 62.25 18.42
 1 -2 4 73.62 15.09
 -1 2 -4 106.24 18.01
 1 -2 5 1346.71 63.08
 -1 2 -5 1243.53 63.86
 -1 2 -5 1289.29 57.38
 -1 2 -5 1235.68 62.32
 1 -2 5 1178.81 63.46
 -1 2 -5 1254.99 60.51
 1 -2 5 1265.06 59.74
 1 -2 5 1268.64 65.09
 -1 2 -5 1196.06 62.56
 -1 2 -6 42.18 15.6
 1 -2 6 57.47 15.71
 -1 2 -6 27.91 16.43
 -1 2 -6 37.87 15.63
 1 -2 6 14.72 11.59
 -1 2 -6 25.89 12.57
 1 -2 6 10.68 9.24
 1 -2 6 32.27 16.05
 -1 2 -6 36.05 12.6
 1 -2 6 54.43 17.31
 1 -2 7 935.96 53.9
 -1 2 -7 917.61 52.34
 1 -2 7 874.52 49
 1 -2 7 860.98 43.57
 -1 2 -7 870.6 50.13
 1 -2 7 866.32 53.04
 1 -2 7 1041.63 52.86
 -1 2 -7 845.99 53.62
 1 -2 7 896.32 51.47
 -1 2 -7 923.35 50.13
 -1 2 -8 3.8 17.88
 1 -2 8 20.61 13.45
 1 -2 8 34.78 11.18
 1 -2 8 28.64 18.37
 1 -2 8 4.54 15
 -1 2 -8 13.48 18.34
 -1 2 -8 39.69 15.81
 1 -2 8 33.81 15.37
 1 -2 9 82.89 13.38
 -1 2 -9 47.82 21.13
 -1 2 -9 79.06 19.81
 1 -2 9 100.28 20.93
 1 -2 9 85.04 20.34
 -1 2 -10 326.74 31.62
 -1 2 -10 355.01 30.63
 1 -2 10 374.26 32.52
 1 -2 10 287.85 31.38
 -1 2 -11 49.15 25.39
 -1 2 -11 34.12 20.19
 1 -2 11 22.41 19.12
 1 -2 11 14.48 22.59
 -1 2 -12 33.54 24.62
 -1 2 -12 16.73 18.37
 1 -2 12 3.14 20.33
 1 -2 12 15.21 20.35
 1 -2 13 -30.54 26.73
 1 -2 13 -13.15 21.17
 1 -2 14 25.52 24.45
 1 -2 14 53.07 24.47
 -1 2 -14 70.76 37.45
 1 -2 15 39.01 31.03
 1 -2 15 34.07 25.39
 -1 2 -15 122.36 49.62
 1 -2 16 16.62 25.94
 1 -2 16 -24.2 22.43
 -1 2 -16 -4.51 29.75
 1 -2 17 4.41 29.65
 1 -2 17 -4.28 25.28
 -1 2 -17 23.98 29.72
 1 -2 18 60.75 31.44
 1 -2 18 9.04 28.61
 -1 2 -18 -30.55 33.6
 1 -2 19 -14.75 30.47
 1 -2 19 -4.75 27.84
 -1 2 -19 37.6 37.04
 -1 1 20 41.41 33.28
 -1 1 20 33.4 32.95
 1 -1 -20 34.4 36.67
 -1 1 19 26.44 27.73
 -1 1 19 -14.81 30.82
 -1 1 19 32.5 31.04
 1 -1 -19 -18.63 31.13
 -1 1 18 10 30.05
 -1 1 18 -23.37 26.24
 -1 1 18 30.83 26.88
 1 -1 -18 61.57 30.87
 -1 1 17 -4.71 27.62
 -1 1 17 48.65 30.5
 -1 1 17 -4.15 27.04
 1 -1 -17 4.13 26.72
 1 -1 -16 65.44 25.14
 -1 1 16 66.3 29.61
 -1 1 16 33.32 26.44
 -1 1 16 7.81 26.83
 1 -1 -16 65.7 35.76
 -1 1 15 41.28 27.94
 1 -1 -15 -7.3 23.43
 -1 1 15 -3.9 22.84
 -1 1 15 -14.63 24.44
 1 -1 -15 -7.19 31.72
 -1 1 14 3.84 24.13
 1 -1 -14 3.44 21.64
 -1 1 14 10.91 20.04
 -1 1 14 -3.4 22.3
 1 -1 -14 59.82 27.9
 -1 1 13 88.67 28.48
 1 -1 -13 90.53 25.08
 -1 1 13 101.12 24.04
 -1 1 13 75.69 22.92
 -1 1 12 39.16 25.31
 1 -1 -12 5.58 18.42
 1 -1 -12 15.11 21.22
 -1 1 12 -12.47 20.43
 -1 1 12 -2.9 18.26
 -1 1 11 8.96 17.06
 1 -1 -11 17.69 19.61
 1 -1 -11 25.29 18.42
 -1 1 11 -2.86 18.52
 -1 1 11 -18.63 17.79
 -1 1 10 396.13 34.73
 1 -1 -10 395.31 35.82
 1 -1 -10 403.86 33.21
 -1 1 10 435.64 37.24
 -1 1 10 433.84 34.69
 -1 1 9 36.75 17.8
 1 -1 -9 26.28 16.88
 1 -1 -9 1.25 13.59
 -1 1 9 23.67 18.28
 -1 1 9 74.55 21.96
 -1 1 8 19.76 25.32
 1 -1 -8 13.15 14.23
 -1 1 8 31.74 6.75
 -1 1 8 17.54 19.87
 -1 1 8 -1.79 18.53
 1 -1 -8 2.18 18.1
 1 -1 -8 12.36 17.21
 -1 1 8 28.72 16.63
 1 -1 -8 59.22 12.45
 -1 1 8 53.21 19.5
 1 -1 -7 52.11 13.32
 -1 1 7 43.65 18.16
 -1 1 7 29.19 15.78
 -1 1 7 42.78 15.61
 1 -1 -7 63.06 18.73
 -1 1 7 25.03 12.99
 1 -1 -7 -18.27 23.23
 -1 1 7 45.76 17
 1 -1 -7 49.36 15.54
 -1 1 7 9.5 14.24
 -1 1 7 32.15 12.87
 1 -1 -7 5.35 15.26
 -1 1 6 1069.19 56.2
 1 -1 -6 897.73 52.01
 -1 1 6 1026.04 46.48
 1 -1 -6 1003.95 55.83
 -1 1 6 942.33 54.99
 -1 1 6 1052.97 54.56
 -1 1 6 998.74 53.19
 -1 1 6 1031.86 51.2
 1 -1 -6 1061.39 52.8
 -1 1 6 1024.09 54.28
 1 -1 -6 1049.64 53.02
 1 -1 -6 999.26 50.29
 -1 1 6 1048.8 50.91
 1 -1 -5 6.02 12.42
 -1 1 5 12.3 14.48
 -1 1 5 2.19 6.34
 -1 1 5 -5.94 16.2
 1 -1 -5 -1.56 17.96
 -1 1 5 7.26 12.83
 -1 1 5 -4.78 9.84
 1 -1 -5 12.72 12.24
 -1 1 5 -0.99 11.48
 1 -1 -5 0.91 10.55
 -1 1 5 19.18 16.41
 -1 1 4 247.92 22.48
 -1 1 4 258.5 22.02
 1 -1 -4 253.18 24.77
 -1 1 4 262.33 17.4
 1 -1 -4 282.32 19.02
 1 -1 -4 257.68 15.2
 1 -1 -4 295.53 21.41
 -1 1 4 246 20.6
 1 -1 -4 273.69 18.93
 -1 1 4 248.34 19.51
 -1 1 3 -4.76 6.47
 -1 1 3 -11.05 14.1
 1 -1 -3 11.64 16.25
 -1 1 3 39.72 13.26
 -1 1 3 2.2 6.5
 1 -1 -3 -0.65 9.84
 -1 1 3 6.72 7.67
 -1 1 3 -3.41 11
 1 -1 -3 1.58 10.38
 -1 1 3 -7.32 13.32
 1 -1 -3 -2.84 12.19
 1 -1 -2 934.88 47.53
 -1 1 2 956.59 46.27
 1 -1 -2 975.97 44.57
 -1 1 2 907.54 45.57
 1 -1 -2 931.72 46.2
 -1 1 2 957.6 46.37
 1 -1 -2 917.17 42.39
 -1 1 2 892.9 45.25
 1 -1 -2 910.66 44.65
 -1 1 2 919.1 42.1
 -1 1 2 903.52 46.32
 1 -1 -2 994.11 45.85
 -1 1 2 887.38 42.25
 1 -1 -2 866.79 42.11
 -1 1 1 1109.03 53.32
 1 -1 -1 1123.85 52.83
 -1 1 1 1142.61 52.37
 1 -1 -1 1122.59 50.01
 -1 1 1 1079.29 49.87
 -1 1 1 1103.5 51.17
 1 -1 -1 1175.15 51.27
 -1 1 1 1027.79 52.85
 -1 1 1 1159.16 50.51
 1 -1 -1 1103.53 50.53
 1 -1 -1 1100.1 53.84
 -1 1 0 69.61 11.67
 1 -1 0 86.32 14.35
 1 -1 0 88.32 10.75
 -1 1 0 77.19 8.3
 -1 1 0 69.48 9.1
 1 -1 0 62.5 10.82
 -1 1 0 71.76 10.85
 -1 1 -1 64.03 8.27
 1 -1 1 51.48 7.79
 1 -1 1 50.84 10.87
 -1 1 -1 52.8 13.44
 1 -1 1 51.51 9.08
 1 -1 1 46.11 8.07
 -1 1 -1 41.11 10.48
 -1 1 -2 1067.3 52.92
 -1 1 -2 1064 49.18
 -1 1 -2 1095.12 53.86
 -1 1 -2 1066.42 52.24
 1 -1 2 1145.51 51.29
 1 -1 3 6400.13 276.96
 -1 1 -3 6656.89 278.12
 -1 1 -3 6481.39 274.74
 1 -1 3 6305.65 274.45
 1 -1 3 6509.56 278.38
 1 -1 3 6517.64 277.29
 -1 1 -3 6488.62 276.52
 -1 1 -3 6523.77 277.99
 -1 1 -4 6109.66 267.04
 1 -1 4 6193.02 266.11
 1 -1 4 6179.85 264.11
 -1 1 -4 6070.92 264.5
 1 -1 4 6174.37 267.94
 -1 1 -4 6377.04 266.79
 1 -1 4 5994.73 266.23
 -1 1 -4 6507.42 265.84
 -1 1 -4 6081.88 267.46
 -1 1 -5 1159.7 60.55
 1 -1 5 1175.9 58.74
 1 -1 5 1185.35 58.6
 -1 1 -5 1191.27 60.1
 1 -1 5 1155.09 51.84
 -1 1 -5 1171.07 58.18
 1 -1 5 1165.35 57.04
 1 -1 5 1299.62 61.95
 -1 1 -5 1227.07 59.8
 1 -1 5 1142.58 59.29
 -1 1 -5 1164.28 58.21
 -1 1 -6 186.59 20.54
 1 -1 6 156.03 20.5
 -1 1 -6 160.53 19.77
 1 -1 6 151.99 18.89
 -1 1 -6 151.25 19.66
 1 -1 6 147.27 11.59
 1 -1 6 146.49 11.91
 1 -1 6 188.83 17.87
 -1 1 -6 193.89 19.49
 1 -1 6 173.3 18.91
 -1 1 -6 137.46 18.48
 -1 1 -6 160.71 18.72
 1 -1 6 154.56 20.3
 1 -1 7 1.74 20.08
 1 -1 7 -11.12 17.43
 -1 1 -7 8.31 13.26
 1 -1 7 10.57 8.07
 1 -1 7 10.84 8.01
 -1 1 -7 -3.28 17.07
 1 -1 7 12.57 13.46
 1 -1 7 -55.85 24.44
 -1 1 -7 -54.34 21.08
 1 -1 7 -3.9 18.63
 -1 1 -7 -6.48 14.62
 -1 1 -7 7.32 14.33
 1 -1 8 722.3 37.98
 1 -1 8 776.56 38.42
 1 -1 8 791.75 43.66
 -1 1 -8 777.65 45.56
 1 -1 8 730.42 47.53
 1 -1 8 810.26 44.41
 -1 1 -8 740.84 46.3
 1 -1 8 770.41 47.03
 -1 1 -8 763.64 43.88
 1 -1 9 11.03 13.01
 -1 1 -9 7.58 17.63
 1 -1 9 4.03 9.15
 1 -1 9 -8.72 19.52
 -1 1 -9 -8.68 24.52
 1 -1 9 7.23 15.15
 1 -1 10 21.22 16.56
 -1 1 -10 2.44 17.8
 1 -1 10 -19.33 18.29
 -1 1 -10 27.61 21.72
 -1 1 -10 24.22 16.39
 1 -1 11 40.59 22.1
 -1 1 -11 8.14 20.06
 1 -1 11 31.9 19.66
 -1 1 -11 32.05 18.14
 -1 1 -11 63.75 22.44
 1 -1 12 -3.15 20.38
 -1 1 -12 -6.63 23.94
 -1 1 -12 14.96 22.53
 1 -1 12 29.06 21.78
 -1 1 -12 20.26 16.88
 1 -1 13 44.27 27.14
 1 -1 13 6.31 28.47
 -1 1 -14 66.05 36.73
 1 -1 14 -7.32 20.93
 1 -1 14 6.81 23.5
 1 -1 15 47 26.85
 1 -1 15 3.66 26.73
 1 -1 16 29.21 24.31
 1 -1 16 15.66 26.04
 -1 1 -17 47.51 31.56
 1 -1 17 -13.32 25.36
 1 -1 17 4.16 25.02
 -1 1 -18 30.21 32.12
 1 -1 18 42.18 27.03
 1 -1 18 -8.82 29.87
 -1 1 -19 -15.94 35.97
 1 -1 19 -4.93 25.03
 -1 0 20 -10.62 34.33
 1 0 -20 45.59 34.72
 -1 0 20 -5.53 28.98
 -1 0 19 25.31 27.7
 1 0 -19 48.11 34.21
 -1 0 19 78.68 33.98
 -1 0 18 221.25 41
 1 0 -18 209.35 40.1
 -1 0 18 203.21 39.26
 1 0 -17 68.54 30.14
 -1 0 17 46.65 27.65
 -1 0 17 77.08 29.6
 -1 0 17 19.57 26.08
 1 0 -16 8.03 33.28
 -1 0 16 -26.23 29.78
 -1 0 16 25.63 26.86
 -1 0 16 -18.33 27.88
 1 0 -15 -44.9 33.86
 -1 0 15 -12.24 25.08
 -1 0 15 4.01 22.9
 -1 0 15 47.87 23.44
 1 0 -14 45.12 28.68
 -1 0 14 3.79 21.85
 -1 0 14 18.65 24.96
 -1 0 14 34.9 22.29
 1 0 -13 32.04 25.56
 -1 0 13 -3.5 24.42
 -1 0 13 34.66 20.83
 -1 0 13 11.7 19.05
 1 0 -12 152.92 25.79
 -1 0 12 118.77 26.57
 1 0 -12 72.26 23.14
 -1 0 12 115.32 25.03
 -1 0 12 104.58 21.4
 1 0 -11 -10.72 20.18
 1 0 -11 -5.59 16.81
 -1 0 11 20.5 19.95
 -1 0 11 -2.94 19.76
 -1 0 11 -4.88 15.22
 1 0 -10 2.42 17.41
 -1 0 10 10.61 15.94
 1 0 -10 7.75 19.75
 -1 0 10 4.41 14.05
 -1 0 10 5.36 18.82
 -1 0 9 -14.57 16.95
 1 0 -9 -9.48 15.55
 -1 0 9 21.46 22.11
 1 0 -9 -34.83 24.94
 -1 0 9 37.47 23.56
 1 0 -9 -19.71 15.03
 -1 0 8 235 26.2
 -1 0 8 222.69 26.23
 1 0 -8 222.44 26.39
 -1 0 8 270.6 24.94
 1 0 -8 223.71 17.19
 -1 0 8 165.59 29.26
 1 0 -8 222.32 25.32
 1 0 -8 241.47 21.01
 -1 0 8 309.58 28.71
 1 0 -8 236.9 13.81
 -1 0 8 230.82 15.85
 -1 0 7 315.46 27.43
 1 0 -7 286.27 24.51
 -1 0 7 312 26.85
 1 0 -7 306.45 28.36
 -1 0 7 278.33 25.67
 1 0 -7 279.22 19.64
 -1 0 7 318.97 19.82
 1 0 -7 225.8 27.63
 -1 0 7 314.68 24.09
 1 0 -7 284.44 15.92
 -1 0 7 300.73 16.06
 1 0 -7 287.4 23.36
 -1 0 7 292.51 23.88
 1 0 -6 49.66 13.19
 -1 0 6 25.38 13.28
 -1 0 6 45.88 17.16
 1 0 -6 31.04 6.75
 1 0 -6 13.96 17.72
 1 0 -6 20.81 12.97
 -1 0 6 39 17.57
 -1 0 6 22.37 14.25
 -1 0 6 30.64 13.49
 1 0 -6 32.41 15.47
 -1 0 6 38.24 5.96
 -1 0 6 15.18 9.05
 1 0 -6 36.4 9.42
 -1 0 5 560.87 31.99
 1 0 -5 558.88 30.81
 1 0 -5 525.88 27.42
 -1 0 5 587.45 27.91
 1 0 -5 522.97 32.55
 -1 0 5 532.02 31.17
 1 0 -5 528.7 34.26
 1 0 -5 525.87 32.61
 1 0 -5 514.81 34.12
 -1 0 5 522.33 33.56
 -1 0 5 505.49 25.3
 1 0 -5 511.26 25.66
 -1 0 5 504.8 33.95
 -1 0 4 92.96 13.66
 1 0 -4 91.34 12.19
 1 0 -4 91.92 13.47
 1 0 -4 62.09 15.53
 -1 0 4 74.23 17.13
 -1 0 4 82.12 15.75
 1 0 -4 101.38 15.13
 1 0 -4 108.59 17.95
 1 0 -4 76.11 15.5
 -1 0 4 89.38 13.06
 1 0 -4 89.61 15.36
 -1 0 4 88.07 8.87
 1 0 -4 72.84 9.15
 -1 0 4 84.16 9.28
 1 0 -4 75.07 10.28
 1 0 -3 274.75 18.54
 -1 0 3 279.24 18.83
 1 0 -3 272.74 17.78
 -1 0 3 275.16 19.8
 -1 0 3 235.37 20.55
 1 0 -3 304.26 20.57
 -1 0 3 250.8 20.1
 1 0 -3 273.17 22.87
 -1 0 3 264.38 20.81
 1 0 -3 282.94 21.17
 1 0 -3 246.25 19.75
 -1 0 3 244.25 17.87
 -1 0 3 283.9 16.79
 -1 0 3 276.56 16.04
 1 0 -3 248.51 16.28
 -1 0 2 253.93 15.6
 1 0 -2 229.16 19.07
 -1 0 2 214.68 17.28
 -1 0 2 215.88 16.75
 -1 0 2 209.07 16.84
 1 0 -2 223.92 18.69
 -1 0 2 224.19 17.01
 1 0 -2 223.37 17.99
 -1 0 2 229.04 18.7
 -1 0 2 216.77 15.79
 1 0 -2 193.81 15.58
 -1 0 2 217.73 14.9
 -1 0 2 224.59 15.45
 -1 0 1 241.93 16.54
 1 0 -1 289.46 19.11
 -1 0 1 277.03 17.41
 1 0 -1 275.77 18.78
 -1 0 1 270.15 17.81
 1 0 -1 259.39 19.67
 1 0 -1 255.27 18.28
 -1 0 1 267.48 17.03
 1 0 -1 279.11 19.08
 -1 0 1 284.43 17.53
 -1 0 1 248.48 17.42
 -1 0 0 1588.6 68.99
 -1 0 0 1506.88 69.73
 -1 0 0 1472.24 70.21
 1 0 0 1563.94 70.54
 -1 0 0 1539.44 69.88
 1 0 0 1591 69.98
 -1 0 0 1598.08 70.02
 1 0 1 115.33 12.49
 -1 0 -1 124.53 13.79
 -1 0 -1 89.82 8.75
 -1 0 -1 89.12 10.98
 -1 0 -1 92.46 11.99
 -1 0 -1 93.97 13.24
 1 0 2 3180.52 135.05
 -1 0 -2 3160.95 135.56
 1 0 2 3065.38 134.19
 -1 0 -2 3289.42 136.78
 -1 0 -2 2985.65 133.15
 1 0 2 2932.74 135.82
 -1 0 -2 3072.55 135.4
 -1 0 -3 1988.75 86.31
 1 0 3 1976.44 89.45
 -1 0 -3 1920.94 89.1
 -1 0 -3 2102.57 91.23
 1 0 3 1902.14 87.91
 -1 0 -3 1982.52 87.46
 -1 0 -3 1931.31 89.72
 1 0 3 1936.93 90.72
 -1 0 -4 2699.43 119.9
 -1 0 -4 2667.16 119.42
 1 0 4 2663.77 114.76
 1 0 4 2576.57 118.04
 -1 0 -4 2566.53 115.89
 1 0 4 2631.46 116.91
 -1 0 -4 2688.96 118.47
 1 0 4 2611.81 119.96
 1 0 5 1825.57 86.1
 -1 0 -5 1794.85 85.24
 -1 0 -5 1840.13 84.95
 -1 0 -5 1751.53 76.69
 -1 0 -5 1832.09 84.11
 1 0 5 1811.08 76.58
 1 0 5 1707 80.09
 -1 0 -5 1765.38 84.09
 1 0 5 1816.22 83.41
 -1 0 -5 1716.67 81.53
 1 0 5 1788.5 82.56
 -1 0 -6 270.36 16.3
 -1 0 -6 258.19 24.23
 -1 0 -6 324.16 25.5
 1 0 6 326 26.94
 1 0 6 287.38 23.4
 -1 0 -6 277.81 24.69
 1 0 6 278.49 23.16
 -1 0 -6 302.29 22.02
 -1 0 -6 265.1 24.4
 -1 0 -7 107.28 15.87
 -1 0 -7 125.41 20.01
 -1 0 -7 112.94 11.22
 -1 0 -7 51.98 22.46
 1 0 7 66.3 23.63
 -1 0 -7 82.97 19.06
 1 0 7 129.44 25.75
 -1 0 -7 85.08 18.62
 1 0 7 163.21 23.15
 -1 0 -7 94.18 17.33
 -1 0 -8 116.35 12.68
 -1 0 -8 102.12 21.66
 1 0 8 119.03 18.61
 -1 0 -8 97.89 22.06
 1 0 8 162.83 22.99
 -1 0 -8 132.23 18.54
 -1 0 -8 117.5 16.73
 1 0 8 110.21 18.08
 -1 0 -9 819.81 41.31
 -1 0 -9 788.52 52.03
 -1 0 -9 791.53 51.37
 1 0 9 782.16 51.07
 1 0 9 822.63 48.36
 -1 0 -9 777.71 45.55
 -1 0 -9 813.06 47.42
 -1 0 -10 123.09 24.26
 -1 0 -10 146.11 25.28
 1 0 10 153.12 22.31
 1 0 10 146.19 22.09
 -1 0 -10 136.64 20.14
 1 0 11 66.3 20.49
 1 0 11 31.58 18.02
 -1 0 -11 42.51 21.85
 -1 0 -11 47.5 16.95
 1 0 12 189.86 28.06
 -1 0 -12 162.95 22.35
 1 0 12 184.58 25.48
 -1 0 -12 149.23 26.64
 1 0 13 32.16 26.16
 1 0 13 -14.14 27.22
 -1 0 -14 124.86 33.54
 1 0 14 155.86 28.19
 1 0 14 102.58 29.5
 -1 0 -14 228.12 43.32
 -1 0 -15 -51.44 37.77
 1 0 15 6.86 25.83
 -1 0 -15 -24.89 39.1
 1 0 15 16.25 22.39
 1 0 16 -14.72 25.83
 1 0 16 12.98 23.61
 -1 0 -16 4.44 35.86
 1 0 17 82.59 29.42
 -1 0 -17 61.35 31.49
 1 0 18 4.84 26.94
 -1 0 -18 5 34.67
 1 0 19 -20.37 32.01
 -1 0 -19 58.04 38.51
 1 1 -20 -29.04 38.58
 -1 -1 20 5.47 34.11
 -1 -1 20 5.48 32.15
 1 1 -20 -26.13 37.11
 1 1 -19 55.29 35.02
 -1 -1 19 -5.2 33.86
 -1 -1 19 10.41 30.77
 1 1 -19 34.81 33.25
 1 1 -18 5.24 30.97
 -1 -1 18 -4.94 30.38
 -1 -1 18 -14.74 30.9
 1 1 -18 -18.85 31.51
 1 1 -17 365.65 46.07
 -1 -1 17 420.57 45.28
 -1 -1 17 374.33 45.39
 1 1 -17 391.42 44.68
 1 1 -16 190.46 40.05
 -1 -1 16 136.56 33.02
 -1 -1 16 103.87 31.62
 1 1 -16 150.48 36.95
 1 1 -15 34.77 33.13
 -1 -1 15 65.95 26.92
 -1 -1 15 32.29 27.23
 1 1 -15 62.57 36.67
 1 1 -14 149.41 32.97
 1 1 -14 68.88 30.87
 -1 -1 14 130.94 30.24
 -1 -1 14 104.78 27.28
 -1 -1 14 114.68 25.22
 1 1 -13 20.27 26.32
 1 1 -13 63.9 30.34
 -1 -1 13 42.98 26.53
 -1 -1 13 79.41 25.45
 -1 -1 13 75.57 21.37
 1 1 -12 3.12 18.73
 1 1 -12 45.11 24.21
 -1 -1 12 -6.61 19.21
 -1 -1 12 -3.17 20.48
 -1 -1 12 -17.21 17.56
 1 1 -11 -8.58 20.57
 1 1 -11 25.49 22.91
 -1 -1 11 36.46 20.98
 -1 -1 11 39.96 16.07
 -1 -1 11 28.83 20.27
 -1 -1 10 31.24 18.37
 1 1 -10 47.62 14.3
 1 1 -10 40.74 21.21
 -1 -1 10 41.63 20.56
 1 1 -10 91.36 22.52
 -1 -1 10 35.75 15.15
 -1 -1 9 57.93 21.34
 -1 -1 9 11.65 22.59
 1 1 -9 23.81 12.85
 1 1 -9 10.56 20.77
 -1 -1 9 -5.03 19.24
 1 1 -9 -14.19 21.56
 1 1 -9 0.89 8.75
 -1 -1 8 292.71 24.8
 1 1 -8 319.56 22.79
 -1 -1 8 273.13 28.88
 1 1 -8 283.9 24.98
 -1 -1 8 241.51 26.95
 1 1 -8 249.77 29.74
 1 1 -8 310.8 19.67
 -1 -1 8 305.98 19.33
 1 1 -8 240.85 27.7
 1 1 -7 245.77 14.25
 1 1 -7 297.17 29.42
 -1 -1 7 184.3 23.29
 1 1 -7 285.49 30.15
 -1 -1 7 230.49 20.11
 1 1 -7 253.01 21.71
 -1 -1 7 260.99 26.15
 1 1 -7 224.26 22.13
 1 1 -7 212.75 21.42
 -1 -1 7 248.98 23.99
 -1 -1 7 226.58 23.96
 1 1 -7 239.54 17.18
 -1 -1 7 182.63 15.9
 -1 -1 6 5.18 7.91
 -1 -1 6 7.81 11.24
 1 1 -6 -2.02 9.94
 1 1 -6 2.96 15.08
 -1 -1 6 -10.55 15.57
 1 1 -6 -14.73 13.33
 -1 -1 6 -7.77 13.66
 -1 -1 6 1.55 14.27
 1 1 -6 3.78 15.42
 1 1 -6 -1.69 18.3
 -1 -1 6 5.75 12.69
 1 1 -6 -7.15 9.51
 -1 -1 6 4.24 5.85
 1 1 -6 0.84 5.86
 1 1 -5 140.94 13.61
 -1 -1 5 133.43 13.33
 -1 -1 5 89.66 18.77
 1 1 -5 135.78 17.18
 1 1 -5 124.84 16.55
 -1 -1 5 153.34 17.5
 1 1 -5 120.28 21.33
 -1 -1 5 146.18 18.05
 1 1 -5 174.83 20.27
 -1 -1 5 134.26 9.05
 -1 -1 5 111.71 11.55
 1 1 -5 121.35 12.64
 -1 -1 4 574.84 28.44
 1 1 -4 497.62 29.14
 1 1 -4 517.63 28.51
 -1 -1 4 532.51 28.45
 1 1 -4 573.47 32.66
 -1 -1 4 558.33 26.36
 -1 -1 4 520.26 31.37
 1 1 -4 544.65 30.96
 -1 -1 4 528.83 26.19
 1 1 -4 590 34.71
 -1 -1 4 524.71 32.38
 -1 -1 4 554.17 32.58
 1 1 -4 528.3 35.41
 -1 -1 4 636.38 34.59
 1 1 -4 577.36 33.1
 -1 -1 3 371.32 21.38
 1 1 -3 362.89 22.79
 1 1 -3 328.1 24.5
 -1 -1 3 366.18 20.01
 -1 -1 3 358.7 22.55
 1 1 -3 425.57 23.27
 -1 -1 3 388.85 25.39
 1 1 -3 378.22 26.55
 -1 -1 3 386.57 21.05
 -1 -1 3 337.4 24.09
 -1 -1 3 400.27 25.48
 1 1 -3 368.44 24.45
 -1 -1 3 361.86 25.86
 1 1 -3 345.75 26.98
 1 1 -2 4284.1 190.52
 -1 -1 2 4362.79 189.76
 -1 -1 2 4341.78 187.06
 1 1 -2 4445.13 190.2
 -1 -1 2 4472.02 190.31
 -1 -1 2 4259.1 189.09
 1 1 -2 4328.27 189.61
 -1 -1 2 4362.65 188.8
 -1 -1 2 4324.3 186.23
 -1 -1 2 4410.36 188.4
 1 1 -2 4488.29 188.08
 1 1 -2 4414.42 188.47
 -1 -1 2 4344.81 187.76
 -1 -1 1 1199.07 57.22
 -1 -1 1 1171.23 56.61
 1 1 -1 1176.13 57.99
 -1 -1 1 1140.34 56.59
 -1 -1 1 1149.74 53.94
 -1 -1 1 1210.71 56.47
 -1 -1 1 1215.4 54.69
 -1 -1 1 1173.43 54.43
 1 1 -1 1196.56 56.87
 -1 -1 1 1275.88 56.26
 -1 -1 0 1156.51 51.66
 -1 -1 0 1130.31 51.5
 -1 -1 0 1145.45 53.62
 1 1 0 1136.03 53.51
 -1 -1 0 1157.42 55.2
 -1 -1 0 1171.64 55.77
 1 1 0 1166.38 52.09
 -1 -1 0 1112.95 54.74
 1 1 0 1100.5 55.47
 -1 -1 0 1152.22 52.46
 1 1 1 3050 130.87
 -1 -1 -1 3020.93 130.19
 1 1 1 2889.03 128.94
 1 1 1 2969.39 132.6
 1 1 1 2997.42 127.4
 1 1 1 3035.01 131.41
 -1 -1 -1 2960.82 131.92
 1 1 2 2734.25 123.67
 -1 -1 -2 2795.05 123.04
 1 1 2 2870.93 125.24
 1 1 2 2727.37 120.07
 -1 -1 -2 2762.77 118.73
 -1 -1 -2 2836.99 124.49
 1 1 2 2885.9 123.7
 1 1 3 363.45 26.29
 -1 -1 -3 376.97 24.52
 1 1 3 392.8 27.84
 -1 -1 -3 367.46 25.24
 1 1 3 342.57 24.94
 -1 -1 -3 344.67 26.41
 -1 -1 -3 379.07 23.54
 -1 -1 -3 377.95 19.61
 1 1 4 63.73 10.18
 -1 -1 -4 61.41 9.63
 -1 -1 -4 38.55 12.7
 -1 -1 -4 57.32 8.4
 -1 -1 -4 71.05 17.14
 -1 -1 -4 39.01 12.8
 -1 -1 -4 44.42 14.49
 1 1 4 40.39 12.28
 1 1 4 55.15 13.13
 -1 -1 -4 67.73 16.32
 1 1 5 55.52 11.33
 -1 -1 -5 40.4 10.52
 -1 -1 -5 41.88 14.16
 -1 -1 -5 78.94 17.93
 1 1 5 65.58 18.4
 -1 -1 -5 63.08 15.45
 1 1 5 55.05 13.02
 -1 -1 -5 31.72 14.87
 1 1 6 477.06 33.09
 -1 -1 -6 447.83 29.5
 -1 -1 -6 420.35 31.1
 1 1 6 506.35 27.54
 -1 -1 -6 467.19 31.94
 -1 -1 -6 467.45 23.64
 -1 -1 -6 482.69 29.24
 1 1 6 448.98 22.98
 -1 -1 -6 428.98 29.69
 -1 -1 -6 399 28.55
 -1 -1 -6 445.33 25.31
 1 1 6 417.62 25.73
 1 1 7 315.73 34.23
 1 1 7 293.36 34.89
 -1 -1 -7 360.47 38.11
 -1 -1 -7 264.12 24.77
 1 1 7 211.22 25.89
 -1 -1 -7 277.03 20.54
 1 1 7 341.46 33.05
 -1 -1 -7 307.74 32.27
 -1 -1 -7 243.58 27.53
 -1 -1 -7 231.57 18.15
 1 1 7 245.38 23.33
 1 1 7 251.86 24.1
 -1 -1 -7 218.7 22.19
 -1 -1 -8 28.64 14.02
 -1 -1 -8 46.41 19.17
 -1 -1 -8 43.91 12.69
 1 1 8 31.64 15.43
 -1 -1 -8 23.23 10.38
 1 1 8 28.32 19.77
 -1 -1 -8 15.54 19.35
 -1 -1 -8 45.46 16.52
 1 1 8 1.41 15.98
 1 1 9 15.68 16.31
 -1 -1 -9 6.41 13.28
 -1 -1 -9 11.08 14.22
 -1 -1 -9 -6.97 10.3
 -1 -1 -9 8.72 11.43
 1 1 9 1.74 13.24
 -1 -1 -9 -4.4 17.45
 -1 -1 -9 -9.29 14.28
 -1 -1 -9 -12.35 19.51
 1 1 10 106.25 20.3
 1 1 10 90.97 17.76
 -1 -1 -10 50.07 19.66
 -1 -1 -10 117.87 18.56
 -1 -1 -10 100.9 23.03
 1 1 11 147.3 26.13
 1 1 11 110.93 19.92
 -1 -1 -11 79.87 21.36
 -1 -1 -11 86.8 18.75
 -1 -1 -11 119.58 25.87
 1 1 12 10.2 19.94
 -1 -1 -12 -13.04 21.66
 1 1 12 -22.17 17.39
 -1 -1 -12 2.77 18.15
 -1 -1 -13 45.97 37.19
 1 1 13 146.23 25.35
 1 1 13 168.75 32.12
 1 1 14 -27.56 26.33
 -1 -1 -14 19.08 31.38
 1 1 15 218.81 40.19
 -1 -1 -15 217.19 47
 -1 -1 -15 128.74 46.13
 1 1 16 80.58 30.93
 -1 -1 -16 87.63 33.23
 -1 -1 -16 119.6 36.48
 1 1 17 33.25 31.41
 -1 -1 -17 41.97 30.84
 -1 -1 -17 70.65 33.69
 1 1 18 -10.02 27.09
 -1 -1 -18 39.87 39.02
 1 1 19 -5.26 31.12
 -1 -1 -19 -26.26 35.12
 1 2 -19 46.37 34.45
 1 2 -19 5.57 32.9
 -1 -2 19 5.16 27.6
 -1 -2 19 -5.36 28.09
 1 2 -18 -4.9 29.41
 1 2 -18 10.57 34.4
 -1 -2 18 9.74 26.34
 -1 -2 18 30.58 29.64
 -1 -2 17 4.06 25.14
 1 2 -17 -27.79 31.56
 1 2 -17 9.99 29.28
 -1 -2 17 -9.16 25.48
 -1 -2 17 -14.43 31.96
 -1 -2 16 23.22 25.24
 1 2 -16 69.88 29.97
 1 2 -16 23.53 30.05
 -1 -2 16 47.19 29.45
 -1 -2 16 27.24 31.15
 -1 -2 15 95.64 29.28
 1 2 -15 155.85 45.19
 -1 -2 15 95.9 29.49
 -1 -2 15 119.43 35.47
 -1 -2 14 -10.45 23.6
 1 2 -14 19.18 25.5
 1 2 -14 4.13 26.88
 -1 -2 14 74.08 25.1
 -1 -2 14 51.87 27.53
 -1 -2 13 36.13 21.06
 1 2 -13 78.67 27.02
 1 2 -13 84.53 26.74
 -1 -2 13 47.78 22.18
 -1 -2 13 33.34 22.36
 -1 -2 12 -6.25 20.22
 -1 -2 12 24.69 23.01
 1 2 -12 26.54 22.88
 1 2 -12 10.69 24.42
 -1 -2 12 15.66 15.43
 -1 -2 12 6.86 20.63
 -1 -2 11 28.43 20.97
 -1 -2 11 17.33 19.92
 1 2 -11 21.46 19.28
 1 2 -11 -16.44 21.99
 -1 -2 11 2 13.88
 -1 -2 11 9.49 22.07
 -1 -2 10 105.09 21.13
 -1 -2 10 156.08 25.43
 1 2 -10 138.17 25.44
 1 2 -10 132.99 24.98
 -1 -2 10 136.18 18.31
 -1 -2 10 170.82 26.64
 -1 -2 9 5.26 19
 -1 -2 9 -18.31 18.97
 -1 -2 9 -14.99 21.64
 1 2 -9 -2.58 20.96
 1 2 -9 -11.06 18.49
 -1 -2 9 -1.54 12.88
 1 2 -9 -1.27 12.09
 -1 -2 8 754.5 40.82
 1 2 -8 765.49 39.41
 -1 -2 8 711.71 46.64
 1 2 -8 650.79 46.8
 -1 -2 8 688 44.85
 1 2 -8 768.49 43.27
 -1 -2 8 766.61 48.24
 -1 -2 8 683.94 39.07
 1 2 -8 680.73 39.54
 1 2 -8 753.97 47.96
 -1 -2 7 102.19 17.62
 1 2 -7 67.72 11.84
 -1 -2 7 111.77 23.01
 1 2 -7 44.6 15.99
 1 2 -7 93.4 16.25
 -1 -2 7 92.93 19.66
 -1 -2 7 70.09 15.28
 -1 -2 7 70.11 21.86
 -1 -2 7 89.35 21.03
 1 2 -7 91.53 22.73
 1 2 -7 55.61 18.93
 1 2 -7 56.61 13.78
 -1 -2 6 2391.2 113.37
 1 2 -6 2423.87 111.02
 -1 -2 6 2376.68 103
 1 2 -6 2373.94 109.08
 -1 -2 6 2456.36 110.91
 -1 -2 6 2497.89 112.58
 -1 -2 6 2287.36 114.09
 -1 -2 6 2394.31 106.2
 1 2 -6 2325.59 105.66
 -1 -2 6 2412.07 111.49
 1 2 -6 2481.83 114.32
 1 2 -6 2391.54 114.45
 1 2 -6 2401 108.44
 -1 -2 6 2369.18 107.23
 -1 -2 5 550.97 34.55
 1 2 -5 526.25 32.17
 -1 -2 5 507.32 25.55
 1 2 -5 482.01 30.19
 -1 -2 5 534.48 31.35
 -1 -2 5 488.7 35.37
 -1 -2 5 489.15 26.52
 1 2 -5 512.12 26.65
 1 2 -5 488.94 35.06
 -1 -2 5 564.61 33.78
 -1 -2 5 515.08 29.61
 1 2 -5 495.04 30.43
 1 2 -5 521.77 35.37
 1 2 -4 478.54 32.12
 1 2 -4 525.08 35.1
 1 2 -4 482.04 27.08
 -1 -2 4 433.16 27.32
 -1 -2 4 453.64 33.84
 -1 -2 4 448.3 23.5
 1 2 -4 502.53 24
 -1 -2 4 471.67 29.97
 1 2 -4 469.66 32.07
 -1 -2 4 458.21 27.82
 1 2 -4 492.76 29.54
 1 2 -4 466.83 29.3
 -1 -2 4 420.68 29.79
 1 2 -3 316.63 23.49
 -1 -2 3 289.76 21.55
 1 2 -3 292.5 25.31
 -1 -2 3 300.18 18.43
 1 2 -3 297.68 18.72
 -1 -2 3 276.61 18.54
 -1 -2 3 306.14 26.81
 -1 -2 3 320.86 16.46
 1 2 -3 283.53 26.32
 -1 -2 3 325.21 23.13
 -1 -2 3 299.11 22.28
 1 2 -3 330.94 22.4
 1 2 -3 306.2 26.1
 -1 -2 2 347.26 19.15
 1 2 -2 337.43 19.09
 -1 -2 2 317.77 26.29
 1 2 -2 382.11 27.3
 1 2 -2 358.12 26.03
 -1 -2 2 332.5 20.63
 -1 -2 2 366.33 23.86
 1 2 -2 344.05 25.8
 -1 -2 2 354.07 21.63
 1 2 -2 312.72 21.43
 -1 -2 2 304.5 22.45
 1 2 -2 343.29 24.31
 -1 -2 1 2049.31 89.73
 -1 -2 1 2156.44 93.85
 -1 -2 1 2063.36 89.37
 -1 -2 1 2078.32 89.33
 1 2 -1 2094.66 94.76
 -1 -2 1 2009.69 95.18
 1 2 -1 2053.92 96.45
 -1 -2 1 2110.74 95.08
 1 2 -1 2091.14 95.57
 -1 -2 1 2093.56 94.28
 -1 -2 1 2075.45 91.31
 1 2 -1 2021.13 90.94
 -1 -2 0 6653.65 281.91
 1 2 0 6595.22 279.47
 -1 -2 0 6349.97 279.53
 1 2 0 6558.67 276.88
 -1 -2 0 6547.26 276.43
 -1 -2 0 6504.73 280.08
 1 2 0 6712.13 281.45
 -1 -2 0 6517.54 275.37
 1 2 0 6473.17 275.13
 1 2 1 5279.13 224.86
 1 2 1 5173.28 224.08
 -1 -2 -1 5135.24 223.63
 -1 -2 -1 5201.8 227.88
 1 2 1 5217.9 227.53
 -1 -2 -1 5444.3 226.64
 -1 -2 -2 1325.71 68.32
 1 2 2 1388.3 65.53
 -1 -2 -2 1360.06 64.62
 1 2 2 1391 67.78
 -1 -2 -2 1446.21 67.16
 -1 -2 -2 1356.77 61.69
 -1 -2 -2 1385.19 67.84
 1 2 3 205.42 18.76
 -1 -2 -3 170.03 14.93
 -1 -2 -3 198.07 18.47
 1 2 3 195.83 18.85
 -1 -2 -3 189.67 19.51
 -1 -2 -3 191.55 20.7
 1 2 3 166.75 19.18
 -1 -2 -3 193.82 20.32
 1 2 4 219.68 13.04
 -1 -2 -4 211.78 12.51
 1 2 4 196.63 19.94
 -1 -2 -4 213.99 22.86
 -1 -2 -4 196.47 20.03
 -1 -2 -4 225.87 17.87
 -1 -2 -4 244.17 17.75
 -1 -2 -4 201.74 20.68
 1 2 4 223.78 21.54
 1 2 4 171.62 19.69
 -1 -2 -4 216.17 21.08
 -1 -2 -4 218.78 22.07
 1 2 4 207.53 23.22
 -1 -2 -5 272.13 22.12
 -1 -2 -5 275.58 20.82
 -1 -2 -5 256.75 19.18
 1 2 5 228.4 16.01
 -1 -2 -5 273.18 16
 1 2 5 275.7 23.6
 1 2 5 264.42 24.22
 -1 -2 -5 252.17 22.65
 1 2 5 266.13 22.21
 -1 -2 -5 244.27 22.8
 1 2 5 223.04 23.93
 -1 -2 -5 259.18 25.32
 1 2 6 61.14 19.33
 1 2 6 5.17 16.45
 -1 -2 -6 1.44 13.97
 -1 -2 -6 -4.61 12.37
 -1 -2 -6 -5.33 16.53
 -1 -2 -6 2.32 8.38
 1 2 6 109.22 18.15
 1 2 6 230.64 31.09
 -1 -2 -6 -83.36 26.08
 1 2 6 219.57 31.35
 -1 -2 -7 27 14.06
 -1 -2 -7 40.31 12.81
 -1 -2 -7 39.53 14.43
 1 2 7 23.25 10.18
 1 2 7 24.05 14.63
 -1 -2 -7 -13.26 22.85
 -1 -2 -7 48.77 10.42
 1 2 7 35.65 11.2
 1 2 7 35.53 18.76
 1 2 8 108.93 23.4
 -1 -2 -8 42.4 14.33
 -1 -2 -8 47.21 19.24
 -1 -2 -8 77.56 16.31
 -1 -2 -8 76.53 16.8
 1 2 8 95.72 14.44
 -1 -2 -8 88.45 15.64
 -1 -2 -8 107.11 26.39
 -1 -2 -8 89.34 17.78
 1 2 8 72.65 18.69
 -1 -2 -9 310.09 28.02
 1 2 9 299.83 23.72
 -1 -2 -9 249.73 21.99
 -1 -2 -9 316.57 26.79
 1 2 9 224.32 29.84
 -1 -2 -9 257.87 23.82
 -1 -2 -9 320.88 31.1
 -1 -2 -10 40.91 17.45
 1 2 10 28.51 14.55
 -1 -2 -10 23.38 20.81
 1 2 10 39 17.22
 -1 -2 -10 61.95 19.9
 -1 -2 -11 8.54 15.26
 -1 -2 -11 3.18 19.71
 -1 -2 -11 25.55 19.05
 1 2 11 29.42 24.12
 -1 -2 -12 -34.43 29.03
 -1 -2 -12 -21.88 24.15
 1 2 12 3.54 27.6
 -1 -2 -13 -11.14 26.66
 -1 -2 -13 11.66 23.24
 1 2 13 -15.26 22.73
 1 2 14 32.71 27.34
 -1 -2 -14 -3.99 25.61
 1 2 15 126.58 35.24
 -1 -2 -15 196.18 42.7
 -1 -2 -16 18.17 30.39
 1 2 16 -4.64 26.28
 -1 -2 -16 71.17 35.48
 -1 -2 -17 -4.82 29.65
 1 2 17 -4.91 24.08
 -1 -2 -17 -23.58 32.32
 -1 -2 -18 -15.29 39.34
 -1 -2 -18 44.85 42.84
 1 2 18 -5.17 31.31
 -1 -2 -19 -31.48 37.67
 1 2 19 21.76 29.69
 -1 -3 19 -5.51 30.06
 1 3 -19 5.34 35.45
 1 3 -19 5.61 33.46
 -1 -3 18 4.83 28.99
 1 3 -18 -16.03 34.55
 -1 -3 18 10.49 30.75
 1 3 -18 5.09 31.27
 -1 -3 17 4.2 30.15
 -1 -3 17 40.85 30.16
 1 3 -17 30.37 32.07
 -1 -3 17 24.87 33.05
 1 3 -17 19.3 28.07
 -1 -3 16 152.35 32.42
 -1 -3 16 174.24 34.59
 1 3 -16 162.59 35.44
 -1 -3 16 122.17 32.79
 1 3 -16 132.4 32.08
 -1 -3 15 91.81 27.54
 -1 -3 15 106.86 29.11
 1 3 -15 76.52 32.34
 -1 -3 15 79.35 34.21
 1 3 -15 68.86 28.25
 -1 -3 14 120.02 30.87
 -1 -3 14 77 26.73
 1 3 -14 84.46 27.92
 -1 -3 14 99.13 27.5
 1 3 -14 60.66 30.06
 -1 -3 13 6.9 23.67
 -1 -3 13 6.75 21.88
 1 3 -13 35.59 26.47
 -1 -3 13 57.81 25.13
 1 3 -13 71.95 24.86
 -1 -3 12 45.6 22.84
 -1 -3 12 58.72 21.43
 1 3 -12 62.67 27.14
 -1 -3 12 53.67 24.92
 1 3 -12 46 23.61
 -1 -3 11 9.21 21.16
 -1 -3 11 11.22 17.26
 1 3 -11 -6.85 20.73
 -1 -3 11 -19.83 19.7
 1 3 -11 -3.29 23.11
 -1 -3 10 164.38 26.26
 -1 -3 10 106.09 21.44
 1 3 -10 117.33 23.34
 1 3 -10 158.7 25.93
 -1 -3 10 148.72 24.42
 -1 -3 9 30.45 18.39
 -1 -3 9 18 16.17
 -1 -3 9 24.32 18.3
 1 3 -9 -2.93 20.45
 1 3 -9 16.92 20.71
 1 3 -9 6.66 13.18
 -1 -3 8 144.77 22.93
 1 3 -8 140.41 24.13
 -1 -3 8 112.81 20.21
 1 3 -8 110.88 17.66
 -1 -3 8 146.84 25.29
 1 3 -8 109.28 23.78
 -1 -3 8 69.89 15.48
 -1 -3 8 113.59 14.15
 1 3 -8 131.99 17.65
 1 3 -7 11.17 15.34
 1 3 -7 33.17 7.83
 -1 -3 7 1.71 14.03
 1 3 -7 20.26 12.36
 -1 -3 7 28.34 19.43
 1 3 -7 2.39 18.4
 -1 -3 7 -1.37 16.36
 1 3 -7 42.24 19.19
 -1 -3 7 -6.71 17.77
 -1 -3 7 3.48 8.93
 -1 -3 6 371.92 20.68
 1 3 -6 341.07 19.15
 1 3 -6 339.35 26.34
 1 3 -6 329.95 20.62
 -1 -3 6 331.24 23.04
 1 3 -6 353.31 24.06
 -1 -3 6 407.69 28.27
 -1 -3 6 281.46 29.53
 1 3 -6 304.04 30.36
 -1 -3 6 300.21 29.07
 -1 -3 6 325.01 29.79
 1 3 -6 361.43 31.37
 1 3 -6 298.97 25.84
 1 3 -5 999.02 52.43
 -1 -3 5 970.22 50.34
 1 3 -5 954.05 55.43
 -1 -3 5 932.7 43.39
 1 3 -5 985.18 43.38
 1 3 -5 919.57 54.96
 -1 -3 5 973.59 46.69
 1 3 -5 956.6 47.33
 -1 -3 5 931.03 49.18
 1 3 -5 951.6 48.13
 -1 -3 5 904.34 54.84
 1 3 -5 927.45 55.56
 -1 -3 5 1021.97 53.94
 -1 -3 5 1047.02 54.08
 1 3 -5 971.03 51.56
 -1 -3 4 290.39 15.79
 1 3 -4 311.02 22.99
 1 3 -4 358.47 27.14
 1 3 -4 278.24 20.73
 -1 -3 4 261.43 19.76
 -1 -3 4 288.97 19.93
 1 3 -4 284.73 19.25
 -1 -3 4 346.08 28.73
 1 3 -4 304.88 28.34
 -1 -3 4 320.06 23.82
 1 3 -4 294.1 25.02
 1 3 -4 307.19 28.15
 -1 -3 4 291.13 24.81
 -1 -3 4 274.45 24.03
 1 3 -3 19.79 11.31
 1 3 -3 8.38 7.7
 -1 -3 3 23.61 7.61
 -1 -3 3 35.41 18.63
 1 3 -3 40.35 15.77
 1 3 -3 24.24 16.16
 -1 -3 3 15.69 13.27
 1 3 -3 36.94 17.83
 1 3 -3 17.53 15.95
 -1 -3 3 21.09 12.41
 -1 -3 3 7.75 14.62
 1 3 -3 20.7 12.2
 1 3 -2 1496.36 75.27
 1 3 -2 1453.08 71.92
 -1 -3 2 1501.83 74.03
 1 3 -2 1539.53 75.6
 1 3 -2 1551.98 73.89
 -1 -3 2 1511.06 70
 1 3 -2 1410.06 68.94
 1 3 -2 1520.17 65.76
 -1 -3 2 1512.31 65.74
 -1 -3 2 1474.7 72.58
 1 3 -2 1496.54 74.17
 1 3 -1 213.82 21.4
 1 3 -1 188.25 19.03
 -1 -3 1 195.31 17.46
 -1 -3 1 180.01 22.84
 -1 -3 1 207.27 21.47
 1 3 -1 247.2 21.76
 1 3 -1 212 19.44
 1 3 -1 205.19 12.95
 -1 -3 1 207.81 11.98
 1 3 -1 228.72 22.49
 -1 -3 1 199.13 19.75
 1 3 -1 198.97 15.44
 -1 -3 1 203.44 14.91
 -1 -3 0 243.51 22.19
 -1 -3 0 195.44 19.01
 1 3 0 205.26 20.08
 1 3 0 240.25 23.08
 -1 -3 0 107.51 15.81
 1 3 0 233.41 19.65
 1 3 0 226.45 15.43
 -1 -3 0 252.22 15.18
 -1 -3 0 223.82 23.66
 -1 -3 0 237.97 21.76
 1 3 0 268.17 24.85
 -1 -3 0 229.61 13.81
 1 3 0 251.05 14.02
 1 3 1 1000.89 55.32
 -1 -3 -1 1023.67 53.87
 -1 -3 -1 1159.66 58.12
 1 3 1 1031.59 56.1
 -1 -3 -1 1080.11 54.04
 -1 -3 -1 975.67 54.24
 1 3 1 1060.75 50.75
 -1 -3 -1 1032.72 49.62
 -1 -3 -2 2312.2 105.14
 -1 -3 -2 1743.33 100.68
 1 3 2 2230.32 104.96
 1 3 2 2297.34 101.51
 -1 -3 -2 2229.92 100.33
 -1 -3 -2 2313.53 96.32
 -1 -3 -2 2429.51 103.79
 1 3 2 2345.72 105.52
 -1 -3 -2 2106.53 105.55
 -1 -3 -3 70.54 19.56
 1 3 3 78.51 14.71
 -1 -3 -3 84.35 14.15
 -1 -3 -3 70.47 17.13
 -1 -3 -3 68.28 16.96
 1 3 3 78.15 19.28
 -1 -3 -3 69.79 9.94
 -1 -3 -4 170.03 21.21
 -1 -3 -4 170.92 19.87
 -1 -3 -4 166.99 14.53
 -1 -3 -4 131.99 17.88
 -1 -3 -4 188.77 18.75
 1 3 4 157.62 21.01
 -1 -3 -4 183.03 20.82
 -1 -3 -4 115.94 17.85
 1 3 4 177.17 21.99
 -1 -3 -5 134.05 33.64
 -1 -3 -5 97.11 27.79
 1 3 5 53.27 20.85
 -1 -3 -5 124.28 20.68
 -1 -3 -5 96.51 17.06
 -1 -3 -5 169.99 25.44
 -1 -3 -5 100.94 31.31
 1 3 5 83.31 10.16
 -1 -3 -5 98.37 17.47
 1 3 5 62.93 18.42
 1 3 5 79.94 16.9
 1 3 5 98.86 8.73
 -1 -3 -5 113.54 28.05
 1 3 6 6.59 15.79
 -1 -3 -6 18.82 14.15
 1 3 6 31.32 15.42
 1 3 6 18.11 7.95
 -1 -3 -6 -22.77 25.16
 -1 -3 -6 32.35 12.9
 -1 -3 -6 7.81 13.8
 1 3 6 32.84 17.98
 1 3 7 256.74 17.7
 -1 -3 -7 283.87 33.5
 -1 -3 -7 229.94 23.06
 1 3 7 209.34 23.74
 1 3 7 173.39 25.11
 -1 -3 -7 271.71 22.52
 1 3 7 238.97 23.61
 1 3 8 67.71 18.96
 -1 -3 -8 107.25 23.95
 1 3 8 72.4 17.74
 -1 -3 -8 110.2 17.35
 -1 -3 -9 -8.72 17.74
 1 3 9 9.14 15.66
 -1 -3 -9 -2.28 15.9
 1 3 9 -5.74 19.67
 -1 -3 -10 -6.3 18.92
 1 3 10 7.69 16.23
 -1 -3 -10 -21.93 16.27
 -1 -3 -10 2.43 16.93
 1 3 10 -3.14 18.1
 -1 -3 -11 -23.78 23.99
 1 3 11 8.53 21.43
 -1 -3 -11 61.94 19.54
 1 3 11 17.06 23.39
 -1 -3 -11 6.8 15.83
 -1 -3 -12 -21.93 31.78
 -1 -3 -12 2.74 22.41
 1 3 12 7.38 23.68
 -1 -3 -13 39.18 31.26
 1 3 13 -3.97 26.7
 -1 -3 -13 34.79 24.05
 -1 -3 -14 -37.65 39.55
 1 3 14 46.71 30.33
 -1 -3 -15 31.2 29.41
 1 3 15 -4.52 25.17
 -1 -3 -16 18.91 29.08
 1 3 16 -48.01 31.48
 -1 -3 -17 35 33.43
 1 3 17 5.07 26.61
 -1 -3 -18 -29.98 37.06
 -1 -3 -18 5.27 33.13
 1 3 18 10.69 30.53
 -1 -3 -19 10.49 38.11
 -1 -3 -19 22.14 39.31
 1 3 19 44.79 31.73
 1 4 -19 28.4 36.49
 1 4 -19 -5.54 31.65
 -1 -4 19 -5.68 30.98
 1 4 -18 -16.26 33.08
 -1 -4 18 5.41 32.52
 1 4 -18 -26.46 32.79
 1 4 -17 -25.77 33.1
 -1 -4 17 8.73 24.72
 -1 -4 17 -20.52 31.07
 1 4 -17 30.23 31.9
 1 4 -16 48.85 32.88
 -1 -4 16 46.18 29.14
 -1 -4 16 -9.71 25.74
 1 4 -16 23.91 29.65
 -1 -4 15 -31.35 28.91
 1 4 -15 13.85 27.52
 -1 -4 15 32.18 26.2
 -1 -4 15 4.58 30.99
 1 4 -15 22.63 25.64
 -1 -4 14 163.35 33.06
 1 4 -14 169.7 31.93
 -1 -4 14 171.96 38.65
 -1 -4 14 138.35 29.97
 1 4 -14 153.79 35.74
 -1 -4 13 3.66 22.54
 -1 -4 13 13.37 20.71
 -1 -4 13 -4.02 25.82
 1 4 -13 20.44 26.26
 1 4 -13 24.12 28.06
 -1 -4 12 3.49 23.01
 -1 -4 12 -3.06 19.22
 -1 -4 12 48.65 26.87
 1 4 -12 11.5 26.29
 1 4 -12 7.55 25.87
 -1 -4 11 109.19 25.54
 1 4 -11 77.7 24.62
 -1 -4 11 41.6 20.39
 1 4 -11 57.39 25
 -1 -4 11 27.73 22.24
 -1 -4 10 9.41 22.4
 1 4 -10 23.1 19.99
 1 4 -10 -10.51 16.22
 -1 -4 10 -2.49 16.34
 -1 -4 10 6.39 20.8
 1 4 -10 40.19 24.58
 -1 -4 9 92 24.29
 1 4 -9 107.66 25.37
 1 4 -9 72.27 19.58
 -1 -4 9 79.79 19.23
 -1 -4 9 55.55 21.11
 1 4 -9 49.99 22.15
 -1 -4 8 213.16 28.88
 1 4 -8 286.39 32.37
 1 4 -8 249.54 25.08
 -1 -4 8 250.74 24.32
 -1 -4 8 326.83 31.41
 1 4 -8 259.15 30.31
 1 4 -7 31.72 10.2
 -1 -4 7 41.85 14.51
 -1 -4 7 13.24 20.19
 -1 -4 7 28.13 13.9
 1 4 -7 15.96 16.03
 1 4 -7 64.01 23.06
 -1 -4 7 47.9 18.97
 1 4 -7 16.28 20.89
 1 4 -6 161.53 16.35
 -1 -4 6 180.28 20.75
 -1 -4 6 165.28 25.18
 -1 -4 6 290.56 27.86
 1 4 -6 168.92 24.2
 1 4 -6 186.55 22.74
 -1 -4 6 188.05 26.09
 1 4 -6 139.6 25.27
 1 4 -5 -2.32 18.61
 1 4 -5 5.32 11.95
 -1 -4 5 -3.49 10.56
 1 4 -5 -1.02 9.64
 -1 -4 5 -1.15 10.48
 1 4 -5 15.5 17.85
 1 4 -5 20.94 15.25
 -1 -4 5 4.84 13.71
 -1 -4 5 -15.06 16.74
 1 4 -5 9.51 19.88
 1 4 -5 3.09 12.99
 -1 -4 4 90.36 12.03
 1 4 -4 52.37 17.91
 1 4 -4 66.42 17.38
 1 4 -4 64.08 13.44
 -1 -4 4 91.09 18.69
 -1 -4 4 99.98 14.74
 1 4 -4 61.43 10.27
 1 4 -4 101.57 19.45
 -1 -4 4 58.82 18.36
 -1 -4 4 53.01 17.78
 1 4 -4 83.75 14.96
 -1 -4 4 116.53 24.07
 -1 -4 3 13.77 10.56
 1 4 -3 39.27 19.21
 -1 -4 3 52.64 17.26
 1 4 -3 62.77 17.69
 1 4 -3 69.83 20.56
 1 4 -3 25.82 13.34
 -1 -4 3 28.56 14.28
 1 4 -3 39.96 7.66
 1 4 -3 50.46 15.71
 -1 -4 3 52.72 15.41
 1 4 -3 32.3 11.58
 -1 -4 3 23.61 13.46
 -1 -4 3 22.17 16.23
 -1 -4 2 836.97 43.59
 1 4 -2 797.29 42.46
 1 4 -2 820.48 49.79
 1 4 -2 834.76 46.86
 -1 -4 2 852.33 45.31
 1 4 -2 834.12 36.9
 -1 -4 2 806.24 47.07
 1 4 -2 838.66 46.79
 1 4 -2 803.29 48.86
 -1 -4 2 776.91 46.73
 -1 -4 2 755.15 49.03
 -1 -4 2 849.39 41.97
 -1 -4 2 877.23 47
 1 4 -2 785.86 48.49
 1 4 -1 453.5 21.97
 -1 -4 1 407.54 21.42
 1 4 -1 439.37 34.05
 -1 -4 1 346.64 30.03
 1 4 -1 462.21 32.27
 1 4 -1 437.79 33.01
 -1 -4 1 398.34 29.87
 -1 -4 1 441.46 34.01
 -1 -4 1 418.34 30.15
 1 4 -1 476.13 31.63
 1 4 -1 401.27 31.92
 -1 -4 1 435.8 26.99
 -1 -4 1 433.69 25.36
 1 4 -1 423.94 24.61
 1 4 0 42.29 10.02
 -1 -4 0 46.87 8.65
 -1 -4 0 46.9 15.67
 1 4 0 39.83 16.7
 1 4 0 38.35 8.35
 -1 -4 0 44.36 19.66
 -1 -4 0 32.17 12.71
 -1 -4 0 39.61 14.29
 1 4 0 19.03 17.31
 -1 -4 0 44.11 9.03
 1 4 1 106.98 17.44
 1 4 1 106.91 8.72
 -1 -4 -1 108.01 12.73
 1 4 1 170.44 18.35
 -1 -4 -1 88.44 21.29
 -1 -4 -1 99.69 18.51
 -1 -4 -1 101.59 18.4
 1 4 1 84.69 17.25
 1 4 1 83.16 19.04
 1 4 2 -2.01 17.1
 -1 -4 -2 11.63 14.12
 -1 -4 -2 16.11 5.28
 -1 -4 -2 -26.09 21.92
 -1 -4 -2 3.24 11.2
 1 4 2 42.67 18.55
 -1 -4 -2 11.32 15.24
 -1 -4 -2 18.36 18.47
 -1 -4 -2 22.58 14.45
 1 4 2 -13.74 18.68
 -1 -4 -2 8.05 13.9
 1 4 2 21.81 15.14
 1 4 3 143.88 20.42
 -1 -4 -3 146.98 12.15
 -1 -4 -3 172.2 20.13
 -1 -4 -3 128.18 21.05
 1 4 3 160.03 21.86
 -1 -4 -3 160.1 20.25
 1 4 3 100.82 17.37
 -1 -4 -3 310.08 38.78
 -1 -4 -3 218.35 25.21
 -1 -4 -4 253.94 23.39
 1 4 4 273.33 24.29
 -1 -4 -4 314.05 19.05
 -1 -4 -4 219.17 26.86
 1 4 4 306.48 27.94
 -1 -4 -4 308.55 27.67
 1 4 4 273.57 27.55
 -1 -4 -4 294.24 25.3
 -1 -4 -4 158.89 33.33
 -1 -4 -5 226.68 29.17
 -1 -4 -5 238.29 18.48
 -1 -4 -5 188.47 23.09
 1 4 5 256.72 26.72
 -1 -4 -5 258.51 23.04
 1 4 5 214.23 25.98
 -1 -4 -5 291.46 28.02
 1 4 6 133.42 16.08
 -1 -4 -6 134 20.05
 -1 -4 -6 138.89 24.46
 1 4 6 183.93 22.27
 1 4 6 140.2 22.16
 -1 -4 -6 123.61 23.8
 1 4 7 -11.28 18.24
 1 4 7 -17.34 16.67
 -1 -4 -7 -24.8 20.22
 1 4 7 18.69 13.31
 1 4 8 -2.33 17.08
 1 4 8 5.48 17.86
 -1 -4 -8 11.81 20.84
 1 4 8 5.91 14.97
 1 4 9 103.01 20.76
 1 4 9 45.18 19.65
 -1 -4 -9 53.85 23.39
 1 4 9 51.55 17.16
 1 4 10 19.72 21.42
 -1 -4 -10 6.79 23.01
 1 4 10 45.36 19.29
 -1 -4 -11 42.28 21.62
 1 4 11 8.4 19.16
 -1 -4 -12 66.09 30.62
 1 4 12 33.95 22.58
 1 4 12 19.21 27.01
 -1 -4 -13 29 29.12
 1 4 13 41.23 27.06
 -1 -4 -14 -30.84 40.16
 1 4 14 48.46 24.97
 -1 -4 -15 -4.67 28.03
 1 4 15 4.69 29.89
 -1 -4 -16 4.93 32.56
 1 4 16 24.83 29.37
 -1 -4 -17 103.92 40.69
 1 4 17 -15.71 31.73
 -1 -4 -18 27.29 31.26
 1 4 18 71.59 34.18
 1 5 -18 38.54 35.86
 -1 -5 18 5.57 29.23
 1 5 -18 27.5 29.45
 1 5 -17 52.56 30.13
 -1 -5 17 100.74 36.2
 1 5 -17 31.52 30.11
 1 5 -16 20.03 31.71
 -1 -5 16 20.12 31.16
 1 5 -16 -15 30.74
 -1 -5 16 -26.5 27.97
 1 5 -15 -19.03 25.47
 1 5 -15 -4.74 27.59
 -1 -5 15 33.26 27.62
 -1 -5 15 -12.75 27.31
 1 5 -14 4.51 27.94
 1 5 -14 -22.47 27.84
 -1 -5 14 4.47 27.71
 -1 -5 14 16.35 24.94
 1 5 -13 -8.53 25.63
 1 5 -13 -42.46 28.75
 -1 -5 13 -25.17 31.59
 -1 -5 13 23.51 25.34
 1 5 -12 36.2 23.4
 1 5 -12 16.03 23.89
 -1 -5 12 11.74 25.5
 -1 -5 12 -3.75 23.25
 1 5 -11 7.58 22.13
 -1 -5 11 82.5 28.04
 1 5 -11 30.21 25.34
 -1 -5 11 123.34 28.49
 1 5 -10 85.5 24.46
 1 5 -10 -5.02 18.36
 -1 -5 10 48.01 25.34
 1 5 -10 53.3 23.49
 -1 -5 10 30.19 23.86
 1 5 -9 3.35 21.72
 1 5 -9 27.2 18.51
 -1 -5 9 62.2 25.32
 1 5 -9 43.52 23.28
 -1 -5 9 80.21 24.54
 1 5 -8 51.19 18.29
 1 5 -8 47.27 23.46
 -1 -5 8 73.46 20.84
 1 5 -8 25.15 21.11
 1 5 -7 88.94 21.47
 1 5 -7 112.86 22.71
 -1 -5 7 120.47 23.07
 1 5 -7 118.24 26.2
 1 5 -6 5.56 17.1
 1 5 -6 16.84 17.77
 -1 -5 6 -2.3 17
 1 5 -6 -3.22 10.97
 1 5 -6 -5.66 15.59
 1 5 -6 -7.12 17.22
 1 5 -5 39.39 18.6
 1 5 -5 38.02 13.44
 -1 -5 5 30.77 17.9
 -1 -5 5 34.66 13.11
 1 5 -5 32.4 12.79
 1 5 -5 59.44 20.3
 1 5 -5 16.41 18.33
 1 5 -4 29.9 17.49
 1 5 -4 44.55 13.1
 -1 -5 4 77.7 19.63
 1 5 -4 50.38 13.88
 -1 -5 4 37.64 17.97
 1 5 -4 15.53 18.36
 1 5 -4 62.66 18.93
 1 5 -3 47.24 20.4
 1 5 -3 24.93 11.87
 -1 -5 3 18.78 16.81
 1 5 -3 45.44 16.02
 -1 -5 3 20.36 17.95
 1 5 -3 40.46 19.94
 1 5 -3 25.31 18.07
 -1 -5 3 58.64 21.27
 1 5 -2 38.42 16.46
 1 5 -2 45.72 16.99
 -1 -5 2 34.21 14.55
 1 5 -2 38.92 18.26
 -1 -5 2 54.85 20.25
 1 5 -2 65.76 13.25
 1 5 -2 45.88 19.42
 -1 -5 2 24 12.77
 -1 -5 2 46.88 12.92
 1 5 -1 16.29 6.89
 1 5 -1 -2.08 15.38
 1 5 -1 20.54 18.28
 -1 -5 1 11.3 19.66
 1 5 -1 9.35 17.52
 1 5 -1 6.7 18.06
 -1 -5 1 6.64 10.61
 -1 -5 1 11.77 12.09
 1 5 0 11.42 16.6
 -1 -5 0 10.61 9.28
 -1 -5 0 31.73 19.19
 1 5 0 -2.18 14.78
 -1 -5 0 10.07 12.95
 1 5 0 38.16 10.5
 1 5 1 490 28.5
 -1 -5 -1 414.94 25.45
 1 5 1 410.32 34.31
 -1 -5 -1 403.36 35.63
 1 5 1 481.12 36.39
 -1 -5 -1 439.82 30.59
 1 5 2 834.62 45.29
 -1 -5 -2 835.41 43.68
 1 5 2 899.59 53.21
 -1 -5 -2 819.99 52.87
 1 5 2 864.21 51.86
 -1 -5 -2 741.32 51.67
 1 5 3 122.03 22
 1 5 3 123.99 19.37
 -1 -5 -3 115.7 18.6
 -1 -5 -3 128.59 21.22
 1 5 3 120.17 17.07
 -1 -5 -3 145.55 29.5
 1 5 4 49.47 15.04
 1 5 4 30.99 19.96
 1 5 4 35.69 19.51
 -1 -5 -4 4.37 16.9
 -1 -5 -4 10.81 12.14
 -1 -5 -4 48.84 18.67
 -1 -5 -4 22.91 20.6
 1 5 5 440.3 37
 -1 -5 -5 422.26 36.42
 -1 -5 -5 475.96 35.59
 1 5 5 424 33.08
 1 5 5 476.07 37.26
 -1 -5 -5 415.74 33.61
 1 5 6 42.26 17.89
 -1 -5 -6 57.36 17.5
 -1 -5 -6 85.17 22.7
 1 5 6 68.13 17.38
 -1 -5 -6 19.57 19.72
 -1 -5 -6 51.9 21.72
 -1 -5 -7 136.48 21.31
 1 5 7 172.55 23.66
 -1 -5 -7 113.01 25.91
 1 5 7 144.58 23.87
 1 5 8 -2.88 19.77
 -1 -5 -8 19.45 21.8
 1 5 8 -7.8 19.28
 1 5 9 12.63 21.37
 -1 -5 -9 13.79 23.34
 1 5 9 2.66 18.09
 1 5 10 30.94 23.85
 -1 -5 -10 -14.67 27.05
 1 5 10 8.12 17.99
 -1 -5 -11 -15.58 25.54
 1 5 11 33.45 24.85
 -1 -5 -12 111.78 32.32
 1 5 12 119.99 33.65
 -1 -5 -13 -39.49 43.05
 1 5 13 8.57 28.26
 -1 -5 -14 41.78 32.4
 1 5 14 -13.7 26.32
 -1 -5 -15 -4.9 27.76
 1 5 15 63.02 27.72
 -1 -5 -16 -25.75 34.87
 1 5 16 -5.13 32.48
 -1 -5 -17 -43.25 33.49
 1 5 17 43.21 26.18
 -1 -6 17 21.91 33.17
 1 6 -17 5.36 33.23
 1 6 -17 -10.95 32.64
 1 6 -16 10.25 29.85
 -1 -6 16 67.67 36.16
 1 6 -16 68.11 32.99
 1 6 -15 -39.1 31.83
 -1 -6 15 24.61 28.12
 1 6 -15 14.99 27.8
 1 6 -14 107 32.38
 -1 -6 14 129.99 34.71
 1 6 -14 175.92 35.89
 1 6 -13 48.62 27.7
 -1 -6 13 74.21 30.74
 1 6 -13 54.2 27.24
 -1 -6 12 32.7 32.63
 1 6 -12 25.22 25.88
 1 6 -12 42.87 28.32
 1 6 -11 59.79 28.2
 -1 -6 11 60.98 24.88
 1 6 -11 8.12 26.31
 1 6 -10 -3.78 24.79
 -1 -6 10 28.3 23.35
 1 6 -10 17.54 21.57
 1 6 -10 7.68 24.15
 1 6 -9 -14.34 21.54
 -1 -6 9 26.14 23.59
 1 6 -9 7.26 24.42
 1 6 -9 2.89 19.79
 1 6 -8 17.48 22.35
 1 6 -8 57.89 23.67
 -1 -6 8 30.08 19.78
 1 6 -8 30.93 23.31
 1 6 -8 45.66 21.11
 1 6 -7 60.31 22.36
 1 6 -7 87.81 23.2
 -1 -6 7 71.4 22.54
 1 6 -7 101.59 23.24
 1 6 -6 39.07 19.92
 1 6 -6 25.94 14.15
 1 6 -6 44.97 21.56
 -1 -6 6 74.66 21.49
 1 6 -6 98.75 25.13
 1 6 -5 55.24 21.74
 1 6 -5 79.51 18.03
 1 6 -5 67.88 24.12
 -1 -6 5 55.91 17.77
 1 6 -5 120.36 24.53
 -1 -6 4 205.28 28.81
 1 6 -4 284.58 30.89
 1 6 -4 258.04 25.84
 1 6 -4 237.48 30.55
 -1 -6 4 216.06 23.45
 1 6 -4 261.08 30.81
 -1 -6 3 125.17 23.44
 1 6 -3 84.13 23.97
 1 6 -3 73.02 18.64
 1 6 -3 80.18 22.71
 -1 -6 3 93.73 17
 1 6 -3 75.58 19.93
 1 6 -2 178.12 26.77
 -1 -6 2 172.55 25.53
 1 6 -2 169.24 25.64
 1 6 -2 154.55 21.82
 -1 -6 2 159.36 19.45
 1 6 -2 185.6 25.83
 1 6 -1 142.37 23.87
 1 6 -1 175.76 25.62
 -1 -6 1 142.89 24.69
 1 6 -1 209.14 25.25
 -1 -6 1 162.77 17.25
 1 6 -1 138.54 22.77
 -1 -6 0 362.63 34.74
 1 6 0 395.75 33.09
 1 6 0 346.07 34
 1 6 1 42.7 16.71
 -1 -6 -1 15.9 20.69
 -1 -6 -1 27.7 18.33
 1 6 1 34.86 21.33
 1 6 2 19.38 17.78
 1 6 2 -4.34 12.11
 -1 -6 -2 19.71 21.1
 -1 -6 -2 8.16 19.86
 1 6 2 -2.69 18.57
 1 6 3 67.63 21.33
 1 6 3 17.21 19.23
 -1 -6 -3 36.15 18.21
 1 6 3 35.77 14.09
 -1 -6 -3 31.63 21.93
 -1 -6 -4 9.89 18.15
 -1 -6 -4 10.5 17.89
 1 6 4 -2.74 17.11
 1 6 4 32.64 18.11
 -1 -6 -4 23.62 20.85
 1 6 4 3.92 13.94
 -1 -6 -5 -7.68 18.29
 1 6 5 2.78 19.05
 -1 -6 -5 2.63 17.89
 1 6 5 12.27 20.39
 -1 -6 -5 45.67 21.63
 1 6 5 26.69 15.71
 -1 -6 -6 -5.34 18.65
 1 6 6 22.48 19.05
 -1 -6 -6 42.18 20.18
 1 6 6 28.53 18.46
 -1 -6 -6 12.81 20.59
 -1 -6 -6 53.53 21.34
 1 6 6 24.88 16.23
 1 6 7 16.36 19.05
 -1 -6 -7 60.56 23.36
 1 6 7 27.57 19.49
 -1 -6 -7 13.29 18.47
 -1 -6 -7 27.97 19.77
 1 6 7 20.01 18.77
 1 6 8 11.59 18.87
 -1 -6 -8 -3.55 25.06
 1 6 8 -6.06 22.36
 1 6 9 -5.89 19.96
 -1 -6 -9 -3.74 24.03
 1 6 9 56.19 24.52
 -1 -6 -10 79.04 29.25
 1 6 10 39.43 26.28
 -1 -6 -11 16.69 32.46
 1 6 11 120.01 35.62
 -1 -6 -12 -8.81 33.19
 1 6 12 -8.31 28.82
 -1 -6 -13 153.26 36.25
 1 6 13 110.94 31.79
 -1 -6 -14 151.56 37.61
 1 6 14 122.77 32.46
 -1 -6 -15 133.47 37.27
 1 6 15 130.1 39.56
 -1 -6 -16 -5.38 33.59
 1 6 16 26.41 29.65
 -1 -6 -17 -33.73 41.04
 1 6 17 11.1 34.91
 1 7 -16 26.32 34.96
 -1 -7 16 32.22 30.95
 1 7 -16 -27.36 31.54
 1 7 -15 5.04 29.85
 -1 -7 15 30.59 33.23
 1 7 -15 62.91 30.51
 1 7 -14 67.55 30.04
 -1 -7 14 86.84 30.92
 1 7 -14 65.1 28.52
 1 7 -13 32.28 28.57
 -1 -7 13 -18.19 28.18
 1 7 -13 -19.11 29.82
 1 7 -12 35.23 25.82
 1 7 -12 4.55 26.48
 -1 -7 12 -17.09 30.16
 -1 -7 11 23.99 31.59
 1 7 -11 -3.37 22.97
 1 7 -11 -8.68 25.22
 1 7 -11 -4.2 27.55
 1 7 -10 208.7 32.72
 1 7 -10 220.72 31.74
 -1 -7 10 130.42 29.69
 1 7 -10 119.69 31.2
 1 7 -10 146.78 31.04
 1 7 -9 92.74 24.85
 -1 -7 9 107.18 28.07
 1 7 -9 74.56 25.65
 1 7 -9 88.8 25.65
 1 7 -8 167.32 28.28
 -1 -7 8 182.74 29.54
 1 7 -8 238.99 34.18
 1 7 -8 205.93 30.65
 1 7 -7 16.24 20.58
 1 7 -7 -14.96 24.68
 -1 -7 7 23.56 20.43
 1 7 -7 17.78 23.01
 1 7 -6 1019.49 62.44
 1 7 -6 811.77 52.8
 1 7 -6 889.92 61.94
 -1 -7 6 884.68 55.95
 1 7 -6 849.67 59.4
 -1 -7 5 235.17 31.92
 1 7 -5 258.24 32.48
 1 7 -5 305.93 28.65
 1 7 -5 295.2 34.69
 -1 -7 5 247.41 27.54
 1 7 -5 188.61 29.59
 1 7 -4 -15.81 20.72
 -1 -7 4 9.15 21.54
 1 7 -4 -2.59 18.56
 1 7 -4 40.25 22.56
 -1 -7 4 11.02 15.91
 1 7 -4 -28.14 22.45
 1 7 -3 64.94 24.49
 1 7 -3 94.2 24.75
 -1 -7 3 125.45 25.65
 1 7 -3 91.2 22.28
 1 7 -3 78.52 22.47
 1 7 -2 31.56 17.68
 1 7 -2 53.04 20.42
 -1 -7 2 56.09 23.1
 1 7 -2 88.95 22.06
 1 7 -2 29.35 20.94
 1 7 -1 21.54 18.21
 -1 -7 1 14.7 21.71
 1 7 -1 23.02 18.62
 1 7 -1 17.21 18.31
 1 7 -1 12.41 18.36
 -1 -7 0 20.69 20.39
 1 7 0 9.28 20.56
 1 7 0 2.97 19.5
 1 7 1 6.18 19.69
 -1 -7 -1 6 22.35
 -1 -7 -1 -6.37 21.96
 1 7 1 -3.07 19.18
 1 7 2 12.37 21.96
 1 7 2 3.17 16.47
 -1 -7 -2 18.41 21.41
 -1 -7 -2 16.15 22.01
 -1 -7 -3 3.09 20.1
 1 7 3 6.19 20.7
 1 7 3 26.18 18.87
 -1 -7 -3 26.81 19.26
 -1 -7 -3 -3.29 22.16
 -1 -7 -4 159.83 25.87
 1 7 4 156.14 28.21
 1 7 4 104.52 27.32
 -1 -7 -4 142.08 23.35
 -1 -7 -4 161.69 28.91
 -1 -7 -5 140.27 24.11
 1 7 5 156.82 27.12
 -1 -7 -5 116.72 25.55
 1 7 5 118 26.99
 -1 -7 -5 127.97 27.28
 1 7 5 143.74 23.58
 -1 -7 -6 8.7 19.99
 1 7 6 50.74 23.52
 -1 -7 -6 -3.08 19.49
 1 7 6 -10.71 20.94
 -1 -7 -6 24.7 26.31
 -1 -7 -6 -24.92 24.55
 1 7 6 2.63 18.43
 1 7 7 80.73 24.01
 -1 -7 -7 55.26 23.61
 1 7 7 66.66 20.36
 -1 -7 -7 27.83 21.06
 1 7 7 70.28 24.89
 -1 -7 -7 45.18 22.11
 1 7 8 -6.34 21.09
 -1 -7 -8 46.32 26.31
 1 7 8 38.8 22.71
 1 7 9 -24.16 26.64
 -1 -7 -9 16.16 23.3
 1 7 9 -3.27 22.14
 -1 -7 -10 89.13 41.77
 1 7 10 -41.05 28.95
 -1 -7 -11 4.46 31.11
 1 7 11 -20.1 29.35
 -1 -7 -12 74.84 30.15
 1 7 12 47.34 28.32
 -1 -7 -13 162.06 35.48
 1 7 13 151.41 36.84
 -1 -7 -14 5.14 32.8
 1 7 14 -29.22 28.56
 -1 -7 -15 215.06 46.06
 1 7 15 262.63 41.74
 -1 -7 -16 -11.22 35.03
 1 7 16 10.84 37.16
 -1 -8 15 -15.85 34.86
 1 8 -15 5.19 31.18
 1 8 -15 10.96 31.86
 -1 -8 14 50.13 31.31
 1 8 -14 19.97 29.77
 1 8 -14 15.79 27.33
 -1 -8 13 23.7 24.61
 1 8 -13 25.22 30.31
 1 8 -13 19.2 28.84
 1 8 -13 5.06 25.99
 -1 -8 12 49.15 28.93
 1 8 -12 63.72 30.18
 1 8 -12 4.83 27.14
 1 8 -11 4.74 30.24
 -1 -8 11 8.39 26.19
 1 8 -11 3.79 23.69
 1 8 -11 23.08 25.67
 1 8 -10 41.24 28.64
 -1 -8 10 58.88 28.84
 1 8 -10 7.54 23.57
 1 8 -10 48.54 29.91
 1 8 -9 17.72 27.45
 -1 -8 9 62.17 34.14
 1 8 -9 26.19 24.37
 1 8 -9 -8.44 23.26
 1 8 -8 55.61 30.3
 -1 -8 8 57.71 24.63
 1 8 -8 44.39 25.85
 1 8 -8 81.67 29.17
 1 8 -7 193.3 32.58
 1 8 -7 243.04 32.84
 1 8 -7 161.18 32.21
 1 8 -6 222.61 33.91
 1 8 -6 335.93 37.62
 -1 -8 6 258.11 35.34
 1 8 -6 267.68 37.48
 1 8 -5 -18.11 24.22
 -1 -8 5 3.44 25.67
 1 8 -5 -11.6 24.31
 1 8 -5 -17.34 20.41
 1 8 -5 3.57 23.41
 1 8 -4 606.46 48.29
 1 8 -4 661.6 50.83
 -1 -8 4 606.28 49.91
 1 8 -4 616.23 45.87
 1 8 -4 591.62 49.25
 1 8 -3 -3.63 22.18
 1 8 -3 3.57 24.63
 -1 -8 3 26.55 22.33
 1 8 -3 -3.09 19.15
 1 8 -3 16.71 21.76
 1 8 -2 201.81 31.24
 1 8 -2 177.43 29.89
 -1 -8 2 210.57 30.73
 1 8 -2 165.95 27.64
 1 8 -2 208.33 29.1
 1 8 -1 3.45 22.34
 1 8 -1 -3.53 24.05
 -1 -8 1 -3.29 21.68
 1 8 -1 -9.88 18.14
 1 8 0 14.07 23.22
 -1 -8 0 17.85 25.92
 -1 -8 0 3.31 22.38
 1 8 0 10.17 21.63
 1 8 1 35.05 24.17
 -1 -8 -1 18.03 25.89
 -1 -8 -1 13.41 24.34
 1 8 1 -10.47 18.68
 1 8 2 7.18 20.88
 -1 -8 -2 -3.65 26.08
 1 8 2 38.55 22.36
 -1 -8 -3 10.64 22.61
 1 8 3 -3.5 22.48
 1 8 3 11.07 23.87
 -1 -8 -3 -3.72 24.68
 -1 -8 -3 2.95 21.44
 1 8 4 -7.04 23.25
 1 8 4 15.15 22.95
 -1 -8 -4 10.59 23.3
 -1 -8 -4 35.93 21.27
 -1 -8 -4 30.32 25.51
 1 8 5 10.58 24.17
 -1 -8 -5 3.52 22.8
 1 8 5 11.66 22.6
 -1 -8 -5 18.33 20.29
 -1 -8 -5 11.63 23.49
 1 8 6 10.65 22.15
 -1 -8 -6 14.1 23.87
 1 8 6 -7.97 21.12
 -1 -8 -6 -3.86 26.6
 -1 -8 -6 28.2 22.37
 -1 -8 -6 -3.98 25.37
 -1 -8 -7 144.77 30.91
 1 8 7 334.7 36.11
 -1 -8 -7 229.47 31.84
 1 8 7 232.68 36.46
 -1 -8 -7 296.95 39.32
 1 8 8 21.53 22.6
 -1 -8 -8 46.16 32.5
 -1 -8 -8 96 37.8
 1 8 8 12.53 22.16
 -1 -8 -9 47.81 31.77
 1 8 9 35.87 24.79
 1 8 9 39.6 24.28
 -1 -8 -10 4.54 30.55
 1 8 10 -19.37 26.07
 -1 -8 -11 47.43 31.46
 1 8 11 103.96 30.03
 -1 -8 -12 -4.95 31.82
 1 8 12 4.44 27.72
 -1 -8 -13 77.6 42.03
 1 8 13 23.61 28.64
 -1 -8 -14 -16.19 37.21
 1 8 14 15 28.07
 -1 -9 14 5.17 31.3
 1 9 -14 -22.03 30.65
 1 9 -14 -33.52 32.76
 -1 -9 13 39.42 32.32
 1 9 -13 15.9 34.99
 1 9 -13 27.18 34.2
 -1 -9 12 27.94 31.93
 1 9 -12 25.47 30.12
 1 9 -12 -10.57 30.98
 1 9 -11 -19.56 31.19
 1 9 -11 30.76 29.3
 1 9 -11 4.22 26.15
 1 9 -10 169.11 39.11
 1 9 -10 149.11 35.78
 1 9 -10 256.17 37.24
 1 9 -9 99.2 31.77
 1 9 -9 101.25 30.19
 1 9 -9 112.73 28.95
 1 9 -8 -26.01 27.84
 1 9 -8 14.01 23.98
 -1 -9 8 44.41 27.84
 1 9 -8 -4.15 25.51
 1 9 -7 79.25 29.11
 1 9 -7 108.64 30.97
 -1 -9 7 141.32 31.76
 1 9 -7 107.12 31.51
 1 9 -6 92.49 30.32
 1 9 -6 70.2 28.77
 1 9 -6 94.1 29.25
 -1 -9 6 72.74 29.18
 1 9 -5 106.43 32.13
 1 9 -5 73.12 27.42
 -1 -9 5 82.48 27.48
 1 9 -5 102.16 24.61
 1 9 -5 97.09 28.61
 1 9 -4 16.54 25.06
 1 9 -4 32.29 24.84
 -1 -9 4 29.51 24.99
 1 9 -4 47.63 23.62
 1 9 -4 -3.76 22.82
 1 9 -3 24.15 23.44
 1 9 -3 20.05 22.54
 -1 -9 3 51.07 24.89
 1 9 -3 31.57 21.11
 1 9 -3 32.92 24.33
 1 9 -2 11.77 22.23
 -1 -9 2 18.13 24.25
 1 9 -2 14.44 23.83
 1 9 -2 -14.28 23.87
 1 9 -2 47.83 25.25
 1 9 -1 119 30.41
 -1 -9 1 39.66 27.94
 -1 -9 1 18.14 26.16
 1 9 -1 63.08 24.92
 1 9 0 185.49 33.25
 -1 -9 0 159.59 34
 -1 -9 0 153.35 32.12
 1 9 0 247.81 31
 1 9 1 23.58 25.25
 1 9 1 50.89 25.33
 -1 -9 -1 -24.16 27.94
 -1 -9 -1 29.59 25.51
 -1 -9 -2 -24.2 25.73
 1 9 2 8.03 18.51
 -1 -9 -2 32.61 26.55
 -1 -9 -2 22.49 20.65
 1 9 3 57.64 27.96
 1 9 3 78.27 28.49
 -1 -9 -3 41.91 22.73
 -1 -9 -3 33.12 28.46
 -1 -9 -3 52.11 26.19
 1 9 4 96.92 30.81
 1 9 4 105.47 28.74
 -1 -9 -4 97.58 25.25
 -1 -9 -4 42.14 31.46
 -1 -9 -4 83.77 31.44
 1 9 5 -8.62 26.52
 -1 -9 -5 3.98 30.56
 1 9 5 -3.92 22.62
 -1 -9 -5 23.09 23.02
 -1 -9 -5 55.91 37.54
 1 9 6 -11.77 24.3
 -1 -9 -6 -16.74 31.2
 -1 -9 -6 -7.95 25.53
 1 9 6 26.46 25.86
 -1 -9 -6 -8.8 32.61
 -1 -9 -7 15.9 25.89
 1 9 7 11.82 23.1
 -1 -9 -7 56.21 33.54
 1 9 7 -4.5 19.89
 -1 -9 -8 23.91 24.32
 1 9 8 15.75 26.66
 -1 -9 -8 4.49 29.01
 1 9 8 -18.38 29.52
 -1 -9 -9 13.94 26.1
 -1 -9 -10 4.83 27.85
 -1 -9 -11 25.12 33.38
 -1 -9 -12 5.22 33.55
 -1 -9 -13 32.61 36.59
 1 10 -12 42.76 29.48
 1 10 -12 22.61 30.29
 1 10 -11 83.5 33.2
 1 10 -11 61.87 35.63
 1 10 -11 22.02 31.81
 1 10 -10 9.25 26.43
 1 10 -10 24.87 30.12
 1 10 -10 -5.35 31.91
 1 10 -9 -4.61 30.79
 1 10 -9 43.16 31.85
 1 10 -9 -15.62 31.77
 1 10 -8 201.69 38.58
 -1 -10 8 300.8 40.21
 1 10 -8 217.33 37.94
 1 10 -8 268.12 41.43
 1 10 -7 31.89 28.88
 -1 -10 7 4.2 27.55
 1 10 -7 53.65 31.04
 1 10 -7 49.15 30.48
 -1 -10 6 16.46 27.54
 1 10 -6 67.99 29.74
 1 10 -6 14.33 27.56
 1 10 -6 21.6 27.58
 -1 -10 5 -16.22 28.45
 1 10 -5 -9.01 25.98
 1 10 -5 4.64 28.13
 1 10 -5 12.57 24.57
 1 10 -4 11.44 22.72
 -1 -10 4 -4 26.58
 1 10 -4 4.48 27.74
 1 10 -4 4.53 26.75
 1 10 -4 28.49 25.21
 1 10 -3 11.77 20.99
 -1 -10 3 3.97 24.96
 1 10 -3 4.45 28.39
 1 10 -3 7.93 24.74
 1 10 -3 -8.82 24.31
 1 10 -2 -12.91 26.86
 1 10 -2 -16.12 20.91
 -1 -10 2 -3.96 26.11
 -1 -10 2 69.8 33.35
 1 10 -2 -4.42 28.8
 1 10 -1 -4.13 25.42
 -1 -10 1 -7.93 25.27
 -1 -10 1 17.51 29.83
 1 10 -1 4.4 25.6
 1 10 0 50.87 23.82
 1 10 0 56.93 29.49
 -1 -10 0 -11.98 27.23
 -1 -10 0 13.22 30.96
 1 10 1 -8.72 23.8
 1 10 1 13.03 23.48
 -1 -10 -1 53.36 34.66
 -1 -10 -1 31.73 31.45
 1 10 2 34.79 27.16
 -1 -10 -2 -13.5 34.25
 1 10 2 31.12 27.14
 -1 -10 -2 26.99 30.84
 1 10 3 21.66 26.24
 1 10 3 -9.09 26.44
 -1 -10 -3 22.82 32.77
 -1 -10 -3 17.88 30.65
 1 10 4 -4.31 26.13
 1 10 4 -9.29 19.25
 -1 -10 -4 -32.46 32.37
 -1 -10 -4 4.45 27.37
 1 10 5 47.59 27.84
 -1 -10 -5 53.2 30.81
 1 10 5 33.19 24.67
 -1 -10 -5 42.5 32.41
 1 10 6 -12.94 27.73
 -1 -10 -6 27.02 27.29
 -1 -10 -6 39.83 27.44
 1 10 6 48.35 26.41
 -1 -10 -6 33.71 32.62
 -1 -10 -7 -13.25 26.33
 1 10 7 43.22 27.18
 -1 -10 -7 37.06 30.77
 1 10 7 -4.93 22.99
 -1 -10 -8 -19.15 29.44
 1 10 8 -5.01 26.03
 -1 -10 -9 9.88 30.62
 -1 -10 -10 -5.12 31.93
 -1 -10 -11 31.76 33.55
 1 11 -9 16.73 29.88
 1 11 -9 15.19 29.71
 1 11 -9 85.48 34.28
 1 11 -8 54.33 35.7
 1 11 -8 68.6 32.43
 1 11 -8 55.15 30.93
 1 11 -7 -5.29 30.5
 1 11 -7 -23.74 28.97
 1 11 -7 44.92 32.06
 1 11 -6 20.63 27.61
 1 11 -6 9.21 27.03
 1 11 -6 29.8 28.88
 1 11 -5 5.03 30.45
 1 11 -5 -31.35 30.51
 1 11 -5 -4.94 30.62
 1 11 -4 -8.44 22.8
 1 11 -4 4.91 27.83
 1 11 -4 4.36 27.99
 1 11 -4 -14.71 32.36
 1 11 -3 33.49 29.87
 1 11 -3 4.89 30.06
 -1 -11 3 4.75 27.84
 -1 -11 3 -4.28 26.32
 1 11 -3 -60.68 29.89
 1 11 -2 -9.73 29.45
 -1 -11 2 42.85 31.42
 -1 -11 2 -34.19 29.82
 1 11 -2 -17.78 29.15
 1 11 -1 -14.51 31.29
 1 11 -1 54.66 28.45
 -1 -11 1 57.41 33.6
 -1 -11 1 17.16 26.6
 1 11 0 19.24 27.79
 1 11 0 83.94 29.16
 -1 -11 0 40.28 31.01
 -1 -11 0 19.27 29.67
 -1 -11 0 43.17 30.35
 1 11 1 19.08 28.43
 -1 -11 -1 14.98 29.77
 -1 -11 -1 -34.02 31.86
 1 11 1 57.43 31.58
 -1 -11 -2 -9.92 29.08
 1 11 2 9.54 29.33
 -1 -11 -2 -34.41 30.91
 1 11 2 -4.87 27.85
 -1 -11 -3 4.93 28.89
 1 11 3 4.75 27.35
 -1 -11 -3 19.92 30.38
 1 11 3 -9.95 28.18
 -1 -11 -4 39.22 28.01
 1 11 4 -25.35 28.72
 1 11 4 4.75 27.83
 -1 -11 -4 15.15 29.11
 -1 -11 -5 -24.41 34.27
 1 11 5 5.16 31.76
 -1 -11 -5 -14.06 28.61
 1 11 5 -9.45 27
 -1 -11 -5 20.53 34.75
 1 11 6 47.3 31.58
 -1 -11 -6 -24.33 29.48
 1 11 6 23.51 30.83
 -1 -11 -6 24.04 32.56
 1 11 7 -21.38 30.55
 -1 -11 -7 -4.85 28.92
 -1 -11 -7 19.72 31.22
 1 11 7 -9.4 28.23
 1 11 8 27.13 34.61
 -1 -11 -8 -10.15 30.24
 -1 -11 -9 -5.22 33.5
 1 12 -6 -16.17 33.92
 1 12 -6 -44.15 36.92
 -1 -12 5 -5.11 31.4
 1 12 -5 10.73 33.25
 1 12 -5 5.39 31.06
 -1 -12 4 10.22 32.82
 1 12 -4 37.38 31.57
 1 12 -4 -10.52 31.11
 1 12 -3 53.2 37.78
 1 12 -3 14.2 28.89
 -1 -12 3 5.13 31.3
 1 12 -2 -21.16 32.3
 -1 -12 2 25.72 30.91
 1 12 -2 48.5 25.71
 1 12 -1 -21.04 32.1
 -1 -12 1 5.18 33.48
 1 12 -1 19.86 25.22
 -1 -12 1 22.13 33.5
 1 12 0 -26.14 33.82
 -1 -12 0 52.13 35.95
 1 12 0 -35.53 27.98
 -1 -12 0 -10.97 32.7
 1 12 1 15.63 30.03
 1 12 1 41.49 28.84
 -1 -12 -1 -26.3 29.79
 -1 -12 -1 -10.89 32.96
 1 12 2 51.78 33.96
 1 12 2 15.87 27.48
 -1 -12 -2 47.83 32.7
 -1 -12 -2 10.81 32.49
 1 12 3 5.15 29.43
 1 12 3 16.16 30.79
 -1 -12 -3 5.38 32.82
 -1 -12 -3 37.6 30.16
 1 12 4 5.15 28.37
 -1 -12 -4 10.68 31.33
 1 12 4 16.45 25.94
 -1 -12 -4 87.19 34.52
 1 12 5 -15.33 31.91
 -1 -12 -5 -19.9 27.68
 1 12 5 -27.88 31.31
 -1 -12 -5 -10.63 31.68
 -1 -12 -5 -22.12 37.45
 -2 13 4 32.84 34.67
 -2 13 4 10.46 34.05
 -2 13 3 -65.53 37.91
 -2 13 3 5.1 32.55
 -2 13 2 -5.44 32.95
 -2 13 2 4.97 31.27
 -2 13 1 -4.76 29.05
 -2 13 1 -27.13 35.8
 -2 13 1 4.85 32.19
 2 -13 0 -5.37 35.64
 -2 13 0 23.59 29.23
 -2 13 0 -9.78 30.96
 -2 13 0 5.4 30.05
 -2 13 -1 -65.19 35.82
 2 -13 1 -21.19 31.34
 -2 13 -1 26.92 35.78
 -2 13 -2 61.63 34.99
 2 -13 2 -36.65 34.32
 -2 13 -2 -10.71 31.15
 -2 13 -3 26.28 36.49
 2 -13 3 25.87 30.38
 -2 13 -3 63.96 35.66
 -2 13 -4 5.37 31.75
 2 -13 4 -15.39 34.08
 -2 13 -4 31.79 37.41
 -2 13 -5 21.93 37.11
 -2 13 -5 -15.78 40.02
 2 -13 5 20.33 34.2
 -2 12 8 21.64 33.03
 -2 12 7 -5.29 33.24
 -2 12 6 10.31 28.69
 -2 12 6 10.15 30.26
 -2 12 5 20.13 32.56
 -2 12 5 35.5 29.5
 -2 12 4 88.41 35.26
 -2 12 4 86.02 35.7
 -2 12 3 4.79 32.43
 -2 12 3 20.19 33.53
 -2 12 2 28.01 29.57
 -2 12 2 12.78 26.2
 -2 12 2 5.04 28.27
 -2 12 1 35.09 28.39
 -2 12 1 40.17 29.7
 -2 12 1 4.55 29.63
 -2 12 0 -18.05 27.53
 -2 12 0 -26.63 27.71
 -2 12 0 -10.01 31
 2 -12 0 14.79 31.01
 -2 12 -1 60.26 32.96
 -2 12 -1 25.93 27.22
 2 -12 1 43.73 31.68
 -2 12 -1 39.9 32.07
 -2 12 -2 33.3 33.21
 2 -12 2 33.56 29.94
 -2 12 -2 4.97 28.41
 -2 12 -3 -39.01 35.4
 2 -12 3 14.23 29.83
 -2 12 -3 24.76 32.67
 -2 12 -4 -9.99 30.96
 2 -12 4 9.38 34.07
 -2 12 -4 -4.93 34.4
 -2 12 -5 -5.11 33.08
 2 -12 5 -9.29 31.85
 -2 12 -5 -24.53 35.63
 -2 12 -6 -19.51 32.81
 -2 12 -6 -5.23 34.27
 -2 12 -7 -9.69 28.65
 -2 12 -7 16.01 34.74
 -2 12 -8 24.03 31.09
 -2 12 -8 5.44 32.45
 2 -11 -11 -17.41 37.02
 -2 11 11 41.47 32.59
 -2 11 11 -10.87 33.42
 -2 11 10 9.96 29.43
 -2 11 10 -26.56 33.4
 -2 11 9 -19.09 29.58
 -2 11 9 -15.56 35.57
 -2 11 8 -13.72 27.26
 -2 11 8 35.43 33.62
 -2 11 7 14.81 28.7
 -2 11 7 -17.53 25.48
 -2 11 7 27.96 28.87
 -2 11 6 -9.62 29.81
 -2 11 6 42 28.97
 -2 11 6 9.31 26.37
 -2 11 5 112.65 35.58
 -2 11 5 144 33.79
 -2 11 4 -9.15 25.68
 -2 11 4 46.38 31.79
 -2 11 3 26.75 31.3
 -2 11 3 9.26 25.75
 -2 11 2 23.28 25.27
 -2 11 2 21.75 26.56
 -2 11 2 4.62 29.87
 -2 11 1 156.12 32.93
 -2 11 1 128.92 35.22
 -2 11 1 156.95 33.16
 -2 11 0 4.13 27.77
 -2 11 0 12.4 27.09
 -2 11 0 -9.19 28.27
 2 -11 0 4.48 26.93
 -2 11 -1 -29.77 32.35
 -2 11 -1 -4.04 26.47
 -2 11 -1 18.35 30.86
 2 -11 1 17.64 29.1
 -2 11 -2 -13.12 29.61
 -2 11 -2 15.75 26.15
 -2 11 -2 -9.15 28.98
 2 -11 2 4.34 27.89
 -2 11 -3 166.27 34.56
 -2 11 -3 72.94 28.58
 -2 11 -3 54.75 31.31
 2 -11 3 90.09 30.18
 -2 11 -4 -9.1 25.55
 2 -11 4 -21.21 28.18
 -2 11 -4 -9.23 30.46
 -2 11 -5 -13.62 26.84
 2 -11 5 -8.4 28.62
 -2 11 -5 18.94 30.21
 -2 11 -6 -18.1 28.24
 -2 11 -6 9.71 30.07
 -2 11 -7 18.02 27.07
 -2 11 -7 -19.88 36.47
 -2 11 -8 26.88 32.71
 -2 11 -8 -35.58 37.3
 -2 11 -9 25.96 35.6
 -2 11 -10 15.88 33.05
 -2 11 -11 21.58 37.87
 -2 10 13 27.05 34.03
 2 -10 -13 28.58 35.43
 -2 10 12 15.58 30.74
 2 -10 -12 33.5 31.66
 -2 10 12 57.32 32.8
 -2 10 11 10.14 32.8
 2 -10 -11 27.23 36.64
 -2 10 11 -5 27.28
 -2 10 10 24.74 33.16
 -2 10 10 90.96 31.68
 -2 10 9 24.12 32.06
 -2 10 9 18.33 29.65
 -2 10 8 -14.1 28.9
 -2 10 8 -26.3 26.33
 -2 10 8 29.65 25.04
 -2 10 7 -13.74 33.26
 -2 10 7 16.78 25
 -2 10 7 4.23 28.11
 -2 10 6 40.12 33.75
 -2 10 6 8.02 25.03
 -2 10 6 8.45 28.43
 -2 10 5 105.56 33.86
 -2 10 5 91.15 33.85
 2 -10 -5 84.18 27.55
 -2 10 5 69.1 26.71
 -2 10 4 -4.21 30.91
 -2 10 4 3.68 22.95
 2 -10 -4 -7.62 23.96
 -2 10 4 16.94 33.15
 -2 10 3 835.66 58.97
 -2 10 3 742.42 62.11
 -2 10 3 702.52 54.92
 -2 10 3 756.64 65.84
 2 -10 -3 686.85 56.54
 -2 10 2 -4.02 32.2
 -2 10 2 52.43 33.16
 -2 10 2 -6.79 23.28
 -2 10 2 92.41 39.72
 -2 10 1 -7.24 30.77
 -2 10 1 8.39 36.19
 -2 10 1 15.71 36.64
 -2 10 0 -18.71 34.81
 -2 10 0 57.42 34.28
 -2 10 0 -54.44 36.55
 2 -10 0 20.18 35.1
 -2 10 -1 -27.06 38.38
 -2 10 -1 14.94 32.86
 -2 10 -1 12.56 33.54
 2 -10 1 15.83 35.07
 -2 10 -2 115.78 44.47
 -2 10 -2 91.49 36.42
 -2 10 -2 83.65 42.88
 2 -10 2 81.71 37.33
 -2 10 -3 460.65 54.94
 -2 10 -3 232.47 39.46
 -2 10 -3 355.19 53.21
 2 -10 3 126.63 42.72
 -2 10 -4 -16.94 39.66
 -2 10 -4 -17.49 28.17
 -2 10 -4 -54.25 36.45
 2 -10 4 -26.52 31.17
 -2 10 -5 58.36 31.35
 2 -10 5 82.48 31.32
 -2 10 -5 43.57 36.67
 -2 10 -6 62.48 31.09
 -2 10 -6 8.95 33.92
 -2 10 -7 20.8 27.84
 -2 10 -7 59.77 36.03
 -2 10 -8 -24.89 26.83
 -2 10 -8 23.6 31.56
 -2 10 -9 28.94 27.1
 -2 10 -9 -48.35 33.74
 -2 10 -10 29.68 35.74
 -2 10 -11 55.6 40.73
 -2 10 -12 -20.62 34.02
 -2 10 -13 -5.25 39.11
 -2 9 14 27.15 27.93
 2 -9 -14 72.11 36.17
 -2 9 13 20.83 31.53
 2 -9 -13 -10.79 31.64
 -2 9 13 -9.88 28.48
 2 -9 -12 -5.25 32.99
 -2 9 12 -25.04 32.82
 -2 9 12 30.5 26.99
 -2 9 12 9.64 29.65
 2 -9 -11 5.09 28.33
 -2 9 11 -4.79 24.85
 -2 9 11 12.48 25.2
 -2 9 11 18.79 30.79
 2 -9 -10 29.65 29.45
 -2 9 10 -22.89 30.6
 -2 9 10 3.97 24.42
 -2 9 10 22.87 27.27
 -2 9 9 4.37 24.76
 -2 9 9 7.56 22.53
 -2 9 9 8.9 30.5
 -2 9 8 4.33 32.31
 -2 9 8 -10.84 23.04
 -2 9 8 37.55 24.67
 -2 9 8 -3.81 25.62
 2 -9 -8 -3.8 24.25
 -2 9 7 16.86 31.42
 -2 9 7 17.27 22.35
 -2 9 7 31.87 28.62
 -2 9 7 30.43 30.75
 2 -9 -7 3.73 22.24
 -2 9 6 90.13 29.82
 -2 9 6 86.17 23.57
 -2 9 6 68.47 24.55
 -2 9 6 136.86 32.65
 2 -9 -6 91.71 25.43
 -2 9 5 993.81 68.63
 -2 9 5 976.41 63.05
 2 -9 -5 1003.16 66.65
 -2 9 5 1061.61 66.07
 -2 9 5 865.5 65.16
 -2 9 4 74.5 21.43
 -2 9 4 42.72 26.41
 -2 9 4 55.69 25.53
 -2 9 4 60.69 27.51
 2 -9 -4 64.59 25.75
 -2 9 3 327.59 34.16
 -2 9 3 287.94 35.65
 -2 9 3 344.32 35.12
 -2 9 3 280.43 37.9
 2 -9 -3 275.41 35.58
 -2 9 3 227.01 31.83
 -2 9 2 3.12 22.39
 -2 9 2 18.46 23.04
 -2 9 2 6.42 20.2
 -2 9 2 -7.57 24.65
 -2 9 1 818.96 55.36
 -2 9 1 766.75 57.82
 -2 9 1 825.78 60.46
 -2 9 1 807.05 56.46
 2 -9 0 17.96 23.09
 -2 9 0 21.14 24.46
 -2 9 0 30.31 22.24
 -2 9 0 33.12 19.49
 -2 9 0 -7.57 26.29
 2 -9 1 45.66 25.08
 -2 9 -1 10.33 21.34
 -2 9 -1 3.49 25.05
 -2 9 -1 2.94 17.94
 -2 9 -1 7.58 23.31
 2 -9 2 20.65 24.85
 -2 9 -2 -3.37 21.19
 -2 9 -2 36.13 25.8
 -2 9 -2 -17.31 19.41
 2 -9 2 6.42 21.33
 -2 9 -2 3.79 23.32
 2 -9 3 169.23 30.52
 2 -9 3 137.66 27.67
 -2 9 -3 144.3 33.49
 -2 9 -3 148.91 29.34
 -2 9 -3 153.31 31.63
 2 -9 4 56.7 26.07
 -2 9 -4 68.45 29.1
 2 -9 4 90.91 25.69
 -2 9 -4 61.72 24.8
 -2 9 -4 135.22 35.24
 2 -9 5 9.89 20.58
 -2 9 -5 -23.93 26.49
 -2 9 -5 3.19 20.49
 2 -9 5 6.96 22.04
 -2 9 -5 -30.48 28.11
 2 -9 6 7.22 21.34
 -2 9 -6 11.45 27.41
 -2 9 -6 -16.45 38
 2 -9 7 11.28 21.57
 -2 9 -7 266.96 53.99
 -2 9 -8 109.01 37.9
 -2 9 -9 -40.32 36.24
 -2 9 -10 36.79 31.75
 -2 9 -11 9.42 31.5
 -2 9 -12 28.94 33.08
 -2 9 -13 -4.92 36.52
 -2 9 -14 30.11 34.63
 -2 8 15 10.87 27.6
 -2 8 15 9.89 27
 2 -8 -15 32.46 31.46
 -2 8 14 -26.07 31.32
 2 -8 -14 21.02 33.52
 -2 8 14 9.44 26.26
 2 -8 -13 -20.38 28.86
 -2 8 13 -5.01 30.08
 -2 8 13 4.5 27.7
 -2 8 13 31.93 30.29
 2 -8 -12 103.44 35.11
 -2 8 12 48.84 26.65
 -2 8 12 57.4 30.24
 -2 8 12 107.19 30.95
 2 -8 -11 42.84 28.83
 -2 8 11 22.34 23.58
 -2 8 11 51.84 31.37
 -2 8 11 -4.56 25.38
 -2 8 11 -20.41 25.67
 2 -8 -10 87.26 40.59
 -2 8 10 39.6 23.05
 -2 8 10 81.5 24.66
 -2 8 10 8.7 30.77
 -2 8 10 29.38 29.7
 -2 8 9 43.99 29.13
 2 -8 -9 84.12 31.75
 -2 8 9 51.52 22.82
 -2 8 9 116.02 33.62
 -2 8 9 89.65 32.92
 -2 8 8 54.13 23.59
 -2 8 8 63.1 23.25
 -2 8 8 78.94 28.28
 -2 8 8 55.45 27.58
 2 -8 -8 32.85 24.2
 -2 8 7 145.56 28.1
 -2 8 7 53.42 24.54
 -2 8 7 75.18 27.27
 -2 8 7 100 29.94
 2 -8 -7 103.22 27.08
 -2 8 6 128.51 26.84
 -2 8 6 134.08 26.76
 -2 8 6 171.98 28.61
 -2 8 6 101 27.14
 2 -8 -6 250.32 32.72
 -2 8 5 60.88 25.22
 2 -8 -5 81.81 24.89
 -2 8 5 46.02 20.28
 -2 8 5 75.23 23.72
 -2 8 5 54.51 26.79
 -2 8 4 47.33 26.24
 2 -8 -4 80.71 24.17
 -2 8 4 83.11 23.51
 -2 8 4 82.49 22.71
 -2 8 4 45.76 23.89
 -2 8 4 46.04 26.95
 -2 8 3 446.66 41.94
 2 -8 -3 466.54 40.97
 -2 8 3 420.1 37.83
 -2 8 3 419.42 38.03
 -2 8 3 454.32 39.47
 -2 8 3 499.65 42.8
 -2 8 2 138.06 29.49
 -2 8 2 115.59 24.14
 -2 8 2 152.38 27.1
 -2 8 2 138.77 24.49
 -2 8 1 19.71 21.26
 -2 8 1 34.51 21.99
 -2 8 1 3.39 18.16
 -2 8 1 11.66 18.87
 -2 8 0 12.88 21.52
 -2 8 0 -3 19.68
 2 -8 0 12.64 20.01
 -2 8 0 3.4 21.21
 -2 8 0 2.84 17.05
 -2 8 -1 -3.15 18.64
 -2 8 -1 31.26 22.32
 2 -8 1 3.07 20.42
 2 -8 1 6.01 19.04
 -2 8 -1 10.22 22.33
 -2 8 -1 -5.55 19.26
 -2 8 -2 12.37 20.81
 -2 8 -2 16.26 21.32
 2 -8 2 -3 21.18
 2 -8 2 24.41 19.61
 -2 8 -2 3.42 22.56
 -2 8 -2 21.91 18.08
 -2 8 -3 -3.05 21.53
 -2 8 -3 -10.13 25.95
 2 -8 3 5.88 21.91
 2 -8 3 21.86 22.04
 -2 8 -3 16.33 18.54
 -2 8 -4 101.61 33.08
 2 -8 4 77.99 26.95
 -2 8 -4 54.09 23.73
 2 -8 4 6.44 22.03
 -2 8 -5 170.73 33.7
 2 -8 5 202.17 28.62
 -2 8 -5 231.4 29.56
 2 -8 5 150.19 28.44
 -2 8 -6 75.21 30.36
 2 -8 6 53.57 22.32
 -2 8 -6 111.86 23.82
 2 -8 6 13.92 22.49
 -2 8 -7 7.78 32.9
 -2 8 -8 4.01 28.18
 -2 8 -9 103.55 48.46
 -2 8 -10 -17.06 35.81
 -2 8 -11 83.3 34.5
 -2 8 -12 4.5 27.68
 -2 8 -13 -18.44 31.98
 2 -8 13 -5.29 32.76
 -2 8 -14 56.54 41.29
 2 -8 14 -44.02 39.07
 -2 8 -15 52.83 37.79
 2 -8 15 -11.44 35.72
 -2 7 16 -10.87 33.17
 -2 7 16 5.12 30.53
 2 -7 -16 26.59 32.45
 -2 7 15 15.62 29.5
 -2 7 15 -9.79 29.86
 2 -7 -15 5.16 31.23
 -2 7 14 -14.94 31.09
 2 -7 -14 29.92 32.03
 -2 7 14 -18.62 27.07
 2 -7 -13 -9.62 26.52
 -2 7 13 55.38 25.24
 -2 7 13 19.08 28.89
 -2 7 13 8.35 27.38
 -2 7 13 8.86 24.86
 2 -7 -12 32.44 31.02
 -2 7 12 37.96 22.5
 -2 7 12 22.74 32.14
 -2 7 12 4.2 27.39
 2 -7 -11 4.45 29.56
 -2 7 11 18.2 23.86
 -2 7 11 30.29 29.84
 -2 7 11 94.52 36.39
 -2 7 11 -19.93 25.06
 2 -7 -10 98.26 36.28
 -2 7 10 38.45 23.26
 -2 7 10 61.71 27.49
 -2 7 10 110.78 29.36
 -2 7 10 83.01 27.85
 -2 7 9 7.13 22.26
 2 -7 -9 4.1 23.81
 -2 7 9 35.55 20.31
 -2 7 9 23.46 26.8
 -2 7 9 -29.65 28.2
 -2 7 9 3.36 21.46
 -2 7 8 11.14 23.01
 2 -7 -8 47.08 28.95
 -2 7 8 13.5 20.44
 -2 7 8 14.37 22.92
 2 -7 -8 -10.49 24.56
 -2 7 8 14.84 19.2
 -2 7 7 45.89 25.63
 -2 7 7 22.46 20.33
 -2 7 7 13.95 25.06
 2 -7 -7 -3.39 20.35
 -2 7 7 8.91 20.87
 -2 7 6 16.77 21.69
 -2 7 6 -12.22 18.21
 -2 7 6 27.06 20.32
 2 -7 -6 -3.28 21.39
 -2 7 6 -2.97 18.7
 -2 7 5 86.28 23.58
 -2 7 5 107.14 23.78
 -2 7 5 58.52 21.3
 -2 7 5 95.39 22.95
 2 -7 -5 76.84 23.13
 -2 7 4 9.15 19.47
 -2 7 4 32.82 19.31
 -2 7 4 32.18 15.93
 -2 7 4 16.92 18.12
 2 -7 -4 15.67 19.72
 -2 7 4 -6.39 20.54
 -2 7 3 102.92 26.18
 -2 7 3 113.62 21.1
 -2 7 3 98.63 23.96
 2 -7 -3 67.95 21.68
 -2 7 3 105.18 23.13
 -2 7 2 12.16 21.22
 -2 7 2 -16.81 18.17
 -2 7 2 11.25 17.17
 -2 7 2 -20.99 22.24
 -2 7 1 5.05 19.19
 -2 7 1 29.98 18.05
 -2 7 1 45.15 21.55
 -2 7 0 2.65 18.41
 -2 7 0 15.93 18.43
 -2 7 0 8.75 19.63
 2 -7 1 76.82 20.47
 -2 7 -1 37.33 21.52
 -2 7 -1 52.83 21.27
 -2 7 -1 31.34 18.36
 2 -7 1 73.62 21.97
 2 -7 2 -5.14 18.13
 -2 7 -2 39.6 21.41
 -2 7 -2 -23.27 20.06
 -2 7 -2 -12.95 17.31
 2 -7 2 25.91 20.21
 -2 7 -3 212.69 29.41
 2 -7 3 212.79 27.32
 2 -7 3 283.79 30.4
 -2 7 -3 224.21 27.95
 -2 7 -4 76.04 24.87
 2 -7 4 107.71 21.36
 2 -7 4 134.63 26.18
 -2 7 -4 116.69 24.31
 2 -7 5 9.63 15.67
 -2 7 -5 13.83 20.51
 -2 7 -5 -16.5 21.92
 2 -7 5 12.75 19
 -2 7 -6 3.43 25.31
 2 -7 6 -7.13 17.63
 -2 7 -6 5.51 18.89
 -2 7 -7 247.98 30.52
 -2 7 -7 391.9 43.68
 -2 7 -8 38.68 21.26
 -2 7 -8 18.47 24.41
 -2 7 -9 11.91 21.63
 -2 7 -9 26.78 28.23
 -2 7 -10 26.05 24.4
 -2 7 -10 -31.63 35.53
 -2 7 -11 -44.86 40.53
 -2 7 -11 -31.85 33.3
 2 -7 11 -72.98 38.96
 -2 7 -12 21 33.79
 -2 7 -12 22.94 28.66
 2 -7 12 14.31 26.29
 -2 7 -13 4.32 30.12
 -2 7 -13 45.18 27.98
 2 -7 13 -14.96 31.36
 -2 7 -14 -26.53 30.67
 -2 7 -14 8.78 28.01
 2 -7 14 36.45 36.76
 -2 7 -15 49.72 39.76
 2 -7 15 59.72 40.06
 -2 7 -15 -18.7 31.07
 2 -7 16 -33.89 29.94
 -2 7 -16 -4.95 33.13
 -2 6 17 -15.92 28.97
 2 -6 -17 31.67 33.43
 -2 6 17 10.85 31.26
 2 -6 -16 40.87 34.16
 -2 6 16 -10.12 30.89
 -2 6 16 4.49 30.2
 -2 6 16 15.58 32.9
 2 -6 -15 19.72 26.92
 -2 6 15 24.83 25.22
 -2 6 15 -12.9 28.39
 -2 6 15 24.1 26.31
 -2 6 14 9.47 28
 -2 6 14 -12.31 24.66
 2 -6 -14 -4.75 28.52
 -2 6 14 18.3 28.14
 2 -6 -13 22.8 28.96
 -2 6 13 39.19 25.95
 -2 6 13 27.15 30.52
 -2 6 13 87.07 30.13
 -2 6 13 95.45 30.36
 2 -6 -12 21.86 31.04
 -2 6 12 -37.36 27.27
 -2 6 12 34.4 32.55
 -2 6 12 58.74 34.48
 -2 6 12 -16.4 24.05
 2 -6 -11 4.18 24.1
 -2 6 11 3.56 21.72
 -2 6 11 -8.17 26.23
 -2 6 11 17.79 23.17
 -2 6 11 -3.88 24.2
 2 -6 -10 103.67 31.82
 -2 6 10 54.35 23.65
 -2 6 10 85.16 27.68
 -2 6 10 103.45 27.45
 -2 6 10 62.21 26.77
 -2 6 9 41.34 23.95
 2 -6 -9 41.8 24.12
 -2 6 9 22.96 19.67
 -2 6 9 47.69 22.1
 -2 6 9 80.07 24.14
 -2 6 9 19.48 18.62
 2 -6 -8 3.61 28.05
 -2 6 8 6.49 20.13
 -2 6 8 28.18 18.92
 -2 6 8 27.8 22.03
 -2 6 8 51.75 24.38
 -2 6 7 65.85 23.6
 2 -6 -7 72.13 25.68
 -2 6 7 24.58 19.57
 -2 6 7 31.29 21.67
 2 -6 -7 57.92 24.8
 -2 6 7 53.98 18.36
 -2 6 6 9.37 16.38
 -2 6 6 10.31 19.31
 -2 6 6 2.91 19.1
 -2 6 6 -3.04 18.39
 2 -6 -6 6.2 19.5
 -2 6 5 127.56 26.08
 -2 6 5 98.37 22.24
 -2 6 5 123.99 18.14
 -2 6 5 166.53 25.37
 -2 6 5 123.69 26.28
 2 -6 -5 164.92 24.95
 -2 6 4 84.84 22.57
 -2 6 4 64.99 19.32
 -2 6 4 45.27 15.92
 -2 6 4 71.92 21.56
 -2 6 4 74.58 23.9
 2 -6 -4 23.31 18.47
 -2 6 3 5.23 17.14
 -2 6 3 17.49 15.71
 -2 6 3 -2.8 19.08
 -2 6 3 29.78 19.44
 2 -6 -3 5.7 21.14
 -2 6 2 52.16 20.21
 -2 6 2 44.4 13.53
 -2 6 2 24.59 17.51
 -2 6 2 47.67 17.35
 -2 6 1 242.66 26.62
 -2 6 1 254.83 29.32
 -2 6 1 218.07 25.39
 -2 6 0 36.91 21.9
 -2 6 0 16.33 18.97
 -2 6 0 34.64 18.29
 2 -6 0 28.93 18.71
 -2 6 -1 18.26 17.1
 -2 6 -1 -2.46 16.04
 -2 6 -1 2.44 17.46
 2 -6 1 13.25 18.16
 -2 6 -2 20.68 18.07
 -2 6 -2 25.95 18.25
 2 -6 2 23.69 16.17
 2 -6 2 30.89 14.23
 2 -6 2 21.61 18.55
 2 -6 3 70.62 17.14
 -2 6 -3 92.73 20.46
 2 -6 3 58.47 21.09
 -2 6 -3 77.26 20.59
 2 -6 4 24.22 15
 -2 6 -4 5.72 20.68
 -2 6 -4 21.55 13.11
 2 -6 4 31.83 18.61
 -2 6 -4 25.72 17.65
 -2 6 -5 27.11 14.34
 -2 6 -5 38.94 19.41
 -2 6 -5 38.69 19.66
 2 -6 5 19.73 16.41
 -2 6 -6 46.71 19.52
 -2 6 -6 43.64 17.24
 -2 6 -6 28.18 24.11
 -2 6 -7 15.72 18.51
 -2 6 -7 21.14 17.44
 -2 6 -7 29.39 20.99
 -2 6 -8 111.26 24.18
 -2 6 -8 170.67 26.34
 -2 6 -8 112.25 29.97
 -2 6 -9 40.27 19.45
 -2 6 -9 40.65 22.99
 -2 6 -9 24.74 29.1
 -2 6 -10 29.34 27.48
 -2 6 -10 -25.49 27.18
 2 -6 10 20.23 27.74
 -2 6 -11 72.15 28.21
 -2 6 -11 86.76 27.87
 2 -6 11 80.75 30.19
 -2 6 -12 -15.69 42.83
 -2 6 -12 71.37 38.69
 2 -6 12 17.84 28.87
 -2 6 -13 32.32 27.88
 -2 6 -13 12.13 28.4
 2 -6 13 28.08 29.65
 -2 6 -14 -12.46 25.94
 -2 6 -14 -13 29.7
 2 -6 14 -14.71 31.94
 -2 6 -15 -4.26 31.46
 2 -6 15 56.42 33.43
 -2 6 -15 69.33 32.1
 2 -6 16 74.96 36.6
 -2 6 -16 68.68 34.56
 2 -6 17 -5.57 30.13
 -2 6 -17 -5.18 30.9
 2 -5 -18 21.15 34.68
 -2 5 18 5.49 32.23
 -2 5 18 59.17 33.19
 -2 5 18 21.58 33.19
 2 -5 -17 25.59 35.3
 -2 5 17 -10.49 28.89
 -2 5 17 -4.71 27.41
 -2 5 17 10.35 26.26
 2 -5 -16 19.74 31.69
 -2 5 16 -4.99 31.6
 -2 5 16 -4.51 27.74
 -2 5 16 -4.94 30.63
 2 -5 -15 56.94 33.7
 -2 5 15 23.57 27.18
 -2 5 15 -21.49 26.83
 -2 5 15 52.06 28.44
 -2 5 14 31.4 32.07
 -2 5 14 44.99 28.25
 2 -5 -14 36.39 30.45
 -2 5 14 31.4 26.56
 2 -5 -13 -21.74 27.94
 -2 5 13 7.76 25.78
 -2 5 13 89.75 32.99
 -2 5 13 -10.19 28.97
 -2 5 13 33.88 23.78
 2 -5 -12 8.3 23.29
 -2 5 12 25.76 23.97
 -2 5 12 -16.2 24.53
 -2 5 12 19.74 23.22
 -2 5 12 -39.97 28.7
 2 -5 -11 3.95 24.83
 -2 5 11 -10.48 22.89
 -2 5 11 3.83 20.93
 -2 5 11 -3.18 20.72
 -2 5 11 -11.3 20.55
 2 -5 -10 11.24 25.39
 -2 5 10 19.85 20.67
 -2 5 10 68.85 27.17
 -2 5 10 21.54 22.6
 -2 5 10 21.24 22.6
 2 -5 -9 177.49 30.9
 -2 5 9 150.65 27.67
 -2 5 9 119.87 25.35
 -2 5 9 163.5 27.04
 -2 5 9 139.34 24.21
 -2 5 8 140.03 26.32
 2 -5 -8 164.18 29.36
 -2 5 8 101.89 20.03
 -2 5 8 129.36 26.41
 -2 5 8 149.51 25.64
 -2 5 8 173.04 28.15
 -2 5 7 192.39 27.56
 2 -5 -7 214.88 29.42
 -2 5 7 196.42 27.47
 -2 5 7 200.88 23.41
 -2 5 7 200.52 26.89
 2 -5 -7 202.27 29.53
 -2 5 6 387.05 36.49
 -2 5 6 392.62 35.42
 2 -5 -6 329.96 35.69
 -2 5 6 387.27 31.7
 -2 5 6 420.27 36.17
 2 -5 -6 386.64 36.7
 -2 5 5 8.21 18.99
 -2 5 5 13.1 18.72
 2 -5 -5 -8.38 20.92
 -2 5 5 16.36 12.73
 2 -5 -5 28.07 22.09
 -2 5 5 5.24 19.52
 -2 5 5 6.65 15.94
 -2 5 4 50.04 17.48
 -2 5 4 96.93 22.77
 -2 5 4 73.75 15.87
 2 -5 -4 56.77 19.4
 -2 5 4 70.32 19.02
 -2 5 3 166.59 28.05
 2 -5 -3 113.63 17.29
 -2 5 3 170.91 25.8
 2 -5 -3 146.74 25.02
 -2 5 3 161.95 22.32
 2 -5 -2 65.24 21.11
 -2 5 2 52.84 19.04
 -2 5 2 104.93 27.98
 -2 5 1 24.88 23.65
 -2 5 1 73.17 22.03
 -2 5 1 39.69 17.73
 -2 5 1 36.1 22.21
 -2 5 1 43.12 16.73
 -2 5 0 73.76 19.65
 -2 5 0 -1.04 14.91
 2 -5 0 148.26 26.7
 -2 5 0 -20.48 28.83
 -2 5 0 38.11 19.16
 2 -5 0 73.21 19.64
 2 -5 0 227.36 23.9
 -2 5 0 103.22 20.34
 -2 5 -1 227.67 27.07
 -2 5 -1 213.49 31.41
 2 -5 1 315.93 30.43
 2 -5 1 258.57 27.85
 -2 5 -1 246.24 27.34
 -2 5 -1 247.95 18.37
 -2 5 -2 208.19 32.51
 -2 5 -2 197.28 19.41
 2 -5 2 95.76 21.61
 2 -5 2 63.32 21.03
 -2 5 -2 89.92 21.74
 -2 5 -3 -7.13 17.35
 -2 5 -3 -11.08 16.16
 -2 5 -3 -41.64 29.08
 2 -5 3 -6.68 15.28
 2 -5 3 2.61 18.21
 2 -5 3 -4.97 15.95
 -2 5 -4 -16.43 13.61
 -2 5 -4 7.76 17.4
 -2 5 -4 -9.58 15.91
 2 -5 4 16.02 10.98
 -2 5 -5 105.52 17.74
 -2 5 -5 89.89 22.83
 -2 5 -5 114.02 21.69
 2 -5 5 77.39 14.96
 -2 5 -6 70.92 18.08
 -2 5 -6 85.86 21.44
 -2 5 -6 64.08 19.97
 -2 5 -7 75.79 19.62
 -2 5 -7 42.01 22.3
 -2 5 -7 70.34 19.67
 -2 5 -8 34.53 24.01
 -2 5 -8 7.71 18.78
 2 -5 9 120.43 29.04
 -2 5 -9 81.89 25.37
 -2 5 -9 96.81 23.47
 -2 5 -10 713.58 53.76
 -2 5 -10 736.62 55.56
 2 -5 10 728.31 56.21
 2 -5 11 322.99 39.18
 -2 5 -11 322.4 38.63
 -2 5 -11 331.12 39.23
 2 -5 12 53.96 30.64
 -2 5 -12 11.01 25.94
 -2 5 -12 25.9 25.84
 2 -5 13 17.49 27.89
 -2 5 -13 -53.18 33.78
 -2 5 -13 -3.99 34.55
 2 -5 14 -4.58 26.86
 2 -5 14 -15.69 22.62
 -2 5 -14 3.91 25.83
 -2 5 -14 12.86 31.62
 -2 5 -15 22.87 30.18
 -2 5 -15 4.02 26.01
 2 -5 15 -38.45 33.74
 2 -5 16 15.1 31.43
 -2 5 -16 34.02 32.92
 2 -5 17 15.78 32.09
 -2 5 -17 -15.43 34.6
 -2 4 18 -9.96 28.2
 -2 4 18 -21.7 35.09
 -2 4 18 -15.43 30.41
 2 -4 -18 30.97 32.22
 -2 4 17 4.75 29.01
 -2 4 17 31 31.31
 -2 4 17 44.23 27.61
 2 -4 -17 39.85 31.57
 -2 4 16 36.24 27.7
 -2 4 16 63.8 30.91
 -2 4 16 46.87 29.31
 2 -4 -16 28.77 28.64
 -2 4 15 30.16 24.41
 -2 4 15 4.64 27.01
 -2 4 15 -4.46 26.79
 2 -4 -15 22.98 29.52
 -2 4 14 -4.08 22.49
 -2 4 14 -59.21 28.99
 2 -4 -14 21.94 27.19
 -2 4 14 17.56 28
 2 -4 -13 4.18 27.04
 -2 4 13 45.46 29.01
 -2 4 13 12.06 23.17
 -2 4 13 -7.73 24.99
 2 -4 -12 51.62 27.71
 -2 4 12 3.89 22.02
 -2 4 12 -2.91 21.46
 -2 4 12 -30.38 23.87
 -2 4 12 3.64 20.46
 2 -4 -11 15.04 24.65
 -2 4 11 18.22 23.41
 -2 4 11 28.08 21.99
 -2 4 11 -7.17 21.7
 -2 4 11 6.87 21.91
 2 -4 -10 56.83 26.94
 -2 4 10 47.83 22.91
 -2 4 10 46.09 19.97
 -2 4 10 40.5 22.19
 -2 4 10 25.9 21.15
 2 -4 -9 170.55 30.95
 -2 4 9 105.23 24.94
 -2 4 9 83.82 21.64
 -2 4 9 63.56 21.63
 -2 4 9 103.63 23.31
 -2 4 8 302.15 26
 -2 4 8 429.7 37.12
 2 -4 -8 307.49 35.03
 -2 4 8 330.79 31.01
 -2 4 8 299.07 34.7
 -2 4 8 387.96 34.13
 -2 4 7 74.48 16.23
 -2 4 7 41.84 20.9
 2 -4 -7 29.37 17.63
 -2 4 7 74.84 15.61
 -2 4 7 53.49 21.73
 -2 4 7 19.55 18.34
 2 -4 -6 724.92 50.78
 -2 4 6 836.84 51.48
 -2 4 6 817.29 51.05
 -2 4 6 770.35 42.33
 -2 4 6 702.33 44.91
 -2 4 6 670.46 47.06
 2 -4 -6 817.6 51.24
 -2 4 5 519.19 40.49
 -2 4 5 556.95 32.62
 -2 4 5 512.49 39.39
 2 -4 -5 559.51 40.33
 -2 4 5 540.18 33.74
 2 -4 -5 526.69 40.92
 -2 4 5 612.56 41.89
 -2 4 4 143.83 23.83
 -2 4 4 152.94 16.24
 2 -4 -4 206.6 18.28
 -2 4 4 153.33 17.58
 2 -4 -4 249.67 30.6
 -2 4 4 183.42 25.58
 2 -4 -4 213.4 27.32
 -2 4 4 161.38 23.07
 -2 4 3 528.31 33.91
 2 -4 -3 577.63 32.73
 2 -4 -3 513.31 39.31
 -2 4 3 507.92 38.96
 -2 4 3 563.62 29.98
 2 -4 -3 590.1 41.85
 -2 4 3 578.65 40.47
 -2 4 2 97.66 23.32
 -2 4 2 60.05 11.29
 2 -4 -2 69.01 10.1
 -2 4 2 52.36 20.31
 2 -4 -2 72.29 19.41
 -2 4 2 98.85 20.99
 -2 4 2 91.88 22.08
 2 -4 -2 89.01 14.91
 -2 4 1 116.61 19.55
 2 -4 -1 77.35 8.41
 -2 4 1 138.69 23.52
 -2 4 1 72.88 20.3
 -2 4 1 124 10.98
 -2 4 1 124.88 23.3
 2 -4 -1 85.98 16.04
 -2 4 1 181.87 26.78
 2 -4 0 63.32 17.48
 -2 4 0 70.92 21.1
 2 -4 0 27.01 17.61
 2 -4 1 164.99 19.81
 2 -4 1 177.47 23.85
 -2 4 -1 238.07 25.71
 2 -4 1 174.82 22.22
 -2 4 -1 217.58 18.44
 -2 4 -1 220.05 26.6
 2 -4 1 167.97 13.82
 -2 4 -2 440.07 33.27
 2 -4 2 379.25 23.16
 -2 4 -2 366.05 26.84
 -2 4 -2 289.31 38.39
 2 -4 2 390.59 27.64
 2 -4 2 392.76 33.34
 2 -4 3 727.65 46.87
 -2 4 -3 654.87 44.2
 2 -4 3 592.87 39.39
 -2 4 -3 700.51 44.33
 -2 4 -4 189.57 24.91
 -2 4 -4 223.02 25.44
 -2 4 -4 162.72 31.51
 -2 4 -5 362 31.53
 -2 4 -5 279.83 34.72
 2 -4 5 345.67 23.16
 -2 4 -6 -4.02 15.36
 -2 4 -6 15.85 19.17
 -2 4 -7 2.27 17.47
 -2 4 -7 5.56 19.97
 -2 4 -8 12.72 20.16
 -2 4 -8 29.22 19.96
 -2 4 -9 78.97 20.43
 -2 4 -9 48.97 22.26
 2 -4 9 61.43 23.75
 -2 4 -10 3.1 23.92
 -2 4 -10 -3.2 24.08
 2 -4 10 -15.96 19.18
 2 -4 10 -20.55 24.19
 -2 4 -11 317.71 38.93
 -2 4 -11 332.96 36.3
 2 -4 11 298 35.19
 2 -4 11 344.98 38.18
 -2 4 -12 590.05 51.44
 -2 4 -12 633.04 50.43
 2 -4 12 624.3 48.08
 2 -4 12 559.31 50.22
 -2 4 -13 51.4 40.43
 -2 4 -13 93.25 37.23
 2 -4 13 121.52 29.56
 2 -4 13 178.23 37.48
 -2 4 -14 55.16 36.11
 -2 4 -14 66.66 31.28
 2 -4 14 20.06 26.2
 2 -4 14 59.87 30.26
 2 -4 15 -12.68 26.2
 -2 4 -15 -18.13 27.02
 2 -4 15 -18.02 28.33
 2 -4 16 -8.88 22.8
 -2 4 -16 38.56 32.01
 2 -4 16 4.73 29.76
 2 -4 17 -4.66 26.38
 2 -4 17 -34.71 34.4
 -2 4 -17 5.1 37.45
 2 -4 18 15.55 34.64
 -2 4 -18 5.39 35.56
 -2 3 19 -36.87 32.39
 -2 3 19 55.96 33.13
 2 -3 -19 5.26 30.29
 -2 3 19 5.62 32.66
 -2 3 18 -10.06 26.66
 -2 3 18 19.5 28.34
 2 -3 -18 -20.3 33.04
 -2 3 18 16.06 29.77
 2 -3 -17 -14.66 26.93
 -2 3 17 4.8 31.28
 -2 3 17 23.23 29
 -2 3 17 -25.43 26.39
 2 -3 -16 23.43 26.79
 -2 3 16 13.67 25.6
 -2 3 16 -8.84 26.58
 -2 3 16 57.82 30.09
 2 -3 -15 13.44 28.4
 -2 3 15 43.21 27.58
 -2 3 15 29.36 26.39
 -2 3 15 18.21 24.87
 2 -3 -14 102.55 27.98
 -2 3 14 51.5 30.61
 -2 3 14 102.02 31.2
 -2 3 14 170.64 32.09
 -2 3 13 26.95 25.57
 -2 3 13 24.17 26.06
 -2 3 13 7.52 22.59
 2 -3 -13 -16.23 27.81
 -2 3 12 148.28 28.56
 -2 3 12 102.69 28.11
 2 -3 -12 72.96 25.09
 -2 3 12 132.22 28.82
 -2 3 11 -14.12 24.2
 -2 3 11 3.4 20.58
 2 -3 -11 54.33 23.43
 -2 3 11 4.87 18.26
 -2 3 11 29.96 23.64
 -2 3 10 42.84 23.42
 -2 3 10 31.81 20.31
 2 -3 -10 40.86 24.34
 -2 3 10 16.45 16.24
 -2 3 10 9.37 21.18
 -2 3 9 171.87 28.93
 2 -3 -9 165.86 26.73
 -2 3 9 120.18 22.6
 -2 3 9 176.85 22.89
 -2 3 9 119.18 23.92
 -2 3 8 -5.49 17.41
 -2 3 8 17.14 12
 -2 3 8 42.73 20.47
 2 -3 -8 8.93 19.12
 2 -3 -8 11.88 12.07
 -2 3 8 16.71 19.78
 -2 3 8 19.7 15.64
 -2 3 7 103.06 22.78
 -2 3 7 103.07 15.82
 -2 3 7 140.3 23.88
 2 -3 -7 141.02 25.42
 -2 3 7 137.99 17.92
 2 -3 -7 117.42 14.73
 -2 3 7 110.18 20.13
 -2 3 7 109.48 23.45
 -2 3 6 36.21 10.71
 -2 3 6 17.26 18.3
 2 -3 -6 -25.58 20.77
 -2 3 6 40.57 16.92
 2 -3 -6 2.1 9.91
 2 -3 -6 13.59 14.45
 -2 3 6 2.06 18.02
 -2 3 6 -2.42 17.19
 -2 3 5 753.08 48.76
 2 -3 -5 838.56 47.48
 -2 3 5 789.97 44.38
 -2 3 5 850.66 51.48
 -2 3 5 844.88 37.69
 2 -3 -5 817.6 47.26
 2 -3 -5 760.36 51.62
 -2 3 5 870.09 52.4
 2 -3 -5 880.15 41.6
 -2 3 5 839.66 41.51
 2 -3 -5 896.74 54.42
 -2 3 4 2225.02 108.46
 2 -3 -4 2214.32 106
 -2 3 4 2185.19 99.08
 -2 3 4 2429.43 103.88
 -2 3 4 2175.32 109.39
 -2 3 4 2276.73 98.05
 2 -3 -4 2320.84 104.17
 2 -3 -4 2318.91 110.41
 -2 3 4 2374.05 110.92
 2 -3 -4 2257.73 99.17
 -2 3 4 2301.49 102.54
 2 -3 -4 2187.54 101.02
 2 -3 -4 2150.43 110.15
 -2 3 3 764.71 46.88
 2 -3 -3 777.87 44.38
 -2 3 3 743.54 35.93
 -2 3 3 798.61 39.47
 -2 3 3 852.05 48.61
 -2 3 3 733.76 37.09
 2 -3 -3 710.64 39.88
 2 -3 -3 820.73 48.33
 2 -3 -3 753.17 48.52
 -2 3 3 754.84 41.13
 2 -3 -3 804.5 40.7
 -2 3 2 10.99 6.56
 2 -3 -2 -6.34 15.69
 -2 3 2 13.72 8.35
 2 -3 -2 8.49 9.39
 2 -3 -2 44.26 20.15
 -2 3 2 36.61 16.57
 -2 3 2 9.01 6.4
 -2 3 2 13.99 17.9
 -2 3 2 -1.35 11.92
 2 -3 -2 14.11 12.18
 -2 3 1 30.11 9.06
 -2 3 1 61.83 17.78
 -2 3 1 27.77 8.16
 2 -3 -1 1.59 16.88
 -2 3 1 39.97 7.91
 -2 3 1 20.84 14.66
 2 -3 -1 30.79 13.76
 2 -3 -1 31.5 8.51
 2 -3 0 313.17 30.33
 2 -3 0 352.13 26.83
 2 -3 0 359.02 27.76
 -2 3 0 379.55 24.46
 -2 3 0 350.48 18.52
 -2 3 0 354.68 27.24
 -2 3 0 329.87 29.03
 2 -3 1 200.75 15.64
 -2 3 -1 216.97 20.27
 2 -3 1 231.77 26.06
 -2 3 -1 204.38 11.96
 -2 3 -1 187.75 17.45
 -2 3 -1 203.05 22.27
 2 -3 1 220.02 20.71
 -2 3 -1 249.92 27.11
 2 -3 2 769.56 45.85
 -2 3 -2 723.93 44.12
 2 -3 2 687.39 40.82
 -2 3 -2 694.36 36.14
 -2 3 -2 659.08 31.12
 2 -3 2 701.98 36.07
 -2 3 -2 593.94 39.56
 -2 3 -3 69.53 27.28
 2 -3 3 125.86 20.21
 -2 3 -3 154.24 29.29
 2 -3 3 116.51 10.53
 -2 3 -3 175.6 14.27
 -2 3 -3 118.81 18.7
 2 -3 3 92.43 17.35
 -2 3 -3 152 25.96
 2 -3 4 -8.52 8.1
 -2 3 -4 -33.69 13.73
 2 -3 4 -8.27 13.95
 -2 3 -4 -48.09 28.67
 -2 3 -4 -21.43 22.1
 -2 3 -5 -23.28 23.51
 -2 3 -5 -31.17 25.11
 -2 3 -5 0.97 12.83
 -2 3 -6 2034.91 94.43
 -2 3 -6 2027.53 104.06
 -2 3 -7 39.17 21.84
 -2 3 -7 11.6 11.1
 2 -3 8 25.47 19.89
 -2 3 -8 20.39 13.59
 -2 3 -8 30.27 19.68
 2 -3 8 27.48 19.43
 2 -3 9 75.46 23.97
 2 -3 9 67.35 23.27
 -2 3 -9 93.77 18.82
 -2 3 -9 69.45 24.41
 2 -3 10 6.44 19.97
 -2 3 -10 52.56 20.69
 -2 3 -10 30.3 19.76
 2 -3 10 18.73 21.03
 2 -3 11 54.89 24.33
 -2 3 -11 74.14 31.23
 -2 3 -11 113.88 27.21
 2 -3 11 96.09 26.77
 2 -3 12 83.91 28.1
 -2 3 -12 18.26 28.12
 -2 3 -12 23.04 21.82
 2 -3 12 91.68 26.64
 2 -3 13 -19.37 26.23
 -2 3 -13 35.44 31.97
 -2 3 -13 -6.83 23.56
 2 -3 13 -18.74 25.69
 2 -3 14 32.8 28.37
 -2 3 -14 76.04 42.72
 -2 3 -14 24.74 30.81
 2 -3 14 99.34 31.62
 -2 3 -15 4.51 29.37
 2 -3 15 8.4 25.83
 2 -3 15 -12.99 23.17
 -2 3 -16 4.8 27.9
 2 -3 16 -8.86 28.66
 2 -3 16 4.56 25.81
 -2 3 -17 -5.08 36.1
 2 -3 17 32.6 33.26
 2 -3 17 -43.06 29.2
 2 -3 18 15 26.5
 -2 3 -18 -21.45 35.38
 -2 2 19 22.16 34.59
 2 -2 -19 5.67 34.61
 -2 2 19 42.66 30.75
 -2 2 18 5.27 29.58
 2 -2 -18 5.03 32.07
 -2 2 18 36.78 26.5
 2 -2 -18 10.76 33.08
 -2 2 18 -10.2 29.4
 -2 2 17 9.7 26.73
 -2 2 17 -17.51 27.52
 -2 2 17 25 25.1
 2 -2 -17 9.66 25.06
 -2 2 16 23.03 31.37
 -2 2 16 -12.45 25.53
 -2 2 16 18.92 26.3
 2 -2 -16 4.62 27.33
 -2 2 15 221.69 36.36
 -2 2 15 245.16 39.01
 2 -2 -15 260.37 40.34
 -2 2 15 188.49 34.01
 -2 2 14 352.73 42.16
 -2 2 14 340.75 40.01
 -2 2 14 418.65 43.38
 2 -2 -14 335.54 41.92
 -2 2 13 -7.85 21.23
 -2 2 13 -3.48 23.44
 -2 2 13 -3.86 19.81
 2 -2 -13 11.92 22.11
 -2 2 12 249.39 33.14
 -2 2 12 227.25 33.1
 -2 2 12 301.87 33.61
 2 -2 -12 231.23 29.08
 2 -2 -12 315.16 36.1
 -2 2 11 10.14 18.98
 2 -2 -11 21.2 25.93
 -2 2 11 3.42 21.79
 -2 2 11 -3.07 17.71
 2 -2 -11 -16.73 19.14
 -2 2 10 22.05 22.61
 2 -2 -10 3.31 22.41
 -2 2 10 -15.87 22.78
 2 -2 -10 21.59 15.15
 -2 2 10 -20.11 19.2
 -2 2 10 -7.96 15.51
 -2 2 9 23.43 20.68
 -2 2 9 -2.94 21.49
 2 -2 -9 -9.27 22.55
 2 -2 -9 5.8 13.48
 -2 2 9 -2.68 17.82
 -2 2 9 23.05 14.76
 -2 2 8 16.33 18.89
 -2 2 8 27.17 20.68
 2 -2 -8 28.7 20.5
 2 -2 -8 14.79 18.57
 2 -2 -8 -5.14 13.17
 -2 2 8 20.03 18.87
 -2 2 8 14.85 15.01
 -2 2 7 93.33 20.68
 -2 2 7 122.9 22.33
 2 -2 -7 84.87 21.42
 2 -2 -7 147.2 22.68
 2 -2 -7 97.75 16.02
 -2 2 7 140.4 19.53
 2 -2 -7 82.45 15.66
 -2 2 7 107.56 21.47
 -2 2 6 8.75 17.6
 -2 2 6 7.02 17.54
 -2 2 6 2.32 16.6
 2 -2 -6 -4.88 15.22
 2 -2 -6 1.94 16.08
 -2 2 6 1.15 8.76
 2 -2 -6 1.31 11.91
 -2 2 6 -3.96 6.96
 2 -2 -6 10.46 12.7
 -2 2 6 -1.75 14.65
 -2 2 5 1294.09 65.53
 2 -2 -5 1285.82 63.22
 -2 2 5 1280.5 60.09
 2 -2 -5 1191.09 64.11
 2 -2 -5 1213.39 67.67
 -2 2 5 1225.29 67.65
 2 -2 -5 1271.25 60.81
 -2 2 5 1311.46 67.62
 2 -2 -5 1255.68 64.7
 -2 2 5 1243.56 58.47
 -2 2 5 1189.19 57.9
 -2 2 4 13.96 8.51
 -2 2 4 15.57 16.28
 -2 2 4 -3.4 15.37
 2 -2 -4 -1.46 13.07
 -2 2 4 16.22 9.2
 2 -2 -4 34 11.11
 2 -2 -4 1.46 13.66
 2 -2 -4 28.25 17.36
 -2 2 4 13.44 15.59
 -2 2 4 34.21 15.96
 2 -2 -4 21.87 19.17
 -2 2 4 6.05 17.47
 -2 2 4 11.7 9.29
 2 -2 -3 110.36 19.74
 -2 2 3 103.36 19.38
 2 -2 -3 121.29 16.5
 2 -2 -3 110.58 19.45
 -2 2 3 101.56 18.37
 -2 2 3 94.93 19.84
 2 -2 -3 97.45 13.35
 -2 2 3 101.77 12.57
 -2 2 3 98.81 17.5
 -2 2 3 102.65 13.17
 2 -2 -2 107.64 19.69
 -2 2 2 75.94 18.82
 -2 2 2 106.08 17.35
 2 -2 -2 96.05 14.17
 2 -2 -2 90.22 17.78
 -2 2 2 92.99 11.57
 2 -2 -2 89.86 14.11
 -2 2 2 130.29 14.13
 -2 2 2 106.63 19.01
 -2 2 1 3.19 14.62
 -2 2 1 -3.5 15.62
 2 -2 -1 -11.31 13.78
 -2 2 1 2.45 9.54
 -2 2 1 -6.46 8.69
 2 -2 -1 -8.49 12.89
 -2 2 1 22.22 13
 2 -2 -1 -1.83 19.17
 -2 2 1 -3.32 9.17
 -2 2 0 568.75 34.29
 2 -2 0 485.1 32.06
 2 -2 0 529.45 36.73
 -2 2 0 527.46 33.55
 2 -2 0 471.73 30.83
 -2 2 0 500.91 27.82
 -2 2 0 512.23 27.55
 -2 2 0 562.9 29.16
 2 -2 1 -9.51 14.11
 -2 2 -1 11.45 13.79
 -2 2 -1 15.17 8.81
 2 -2 1 20.56 11.73
 -2 2 -1 13.38 8.72
 -2 2 -1 11.63 14.34
 2 -2 1 7.07 13.76
 -2 2 -1 2.06 9
 -2 2 -2 403.08 29.18
 2 -2 2 337.76 30.28
 2 -2 2 431.56 23.76
 -2 2 -2 384.92 30.71
 2 -2 2 373.39 22.19
 2 -2 2 383.71 28.21
 2 -2 2 405.6 25.54
 -2 2 -3 339.79 28.18
 2 -2 3 379.34 21.14
 -2 2 -3 378.68 20.17
 -2 2 -3 353.41 21.58
 2 -2 3 364.78 21.87
 -2 2 -3 399.12 28.44
 2 -2 3 339.37 25.32
 2 -2 3 363.09 27.88
 -2 2 -3 340.99 30.36
 2 -2 4 621.78 30.91
 2 -2 4 592.76 38.37
 -2 2 -4 620.08 41.09
 -2 2 -4 643.84 43.31
 -2 2 -4 755.63 38.08
 2 -2 4 703.99 35.27
 -2 2 -4 654.48 44.39
 -2 2 -5 6.61 14.9
 2 -2 5 32.62 15.43
 -2 2 -5 -8.69 24.99
 -2 2 -5 2.22 22.51
 -2 2 -5 -15.59 15.9
 -2 2 -6 153.81 24.34
 -2 2 -6 116.43 32.5
 2 -2 6 135.66 22.7
 -2 2 -6 147.17 25.45
 -2 2 -6 103.76 25.85
 2 -2 7 2411.61 115.43
 -2 2 -7 2318.63 114.18
 -2 2 -7 2289.29 114.76
 -2 2 -7 2229.29 108.04
 -2 2 -8 1341.94 70.8
 -2 2 -8 1432.36 76.96
 2 -2 8 1388.05 75.12
 -2 2 -8 1266.31 75.98
 2 -2 8 1458.43 78.69
 -2 2 -9 49.96 21.76
 -2 2 -9 33 21.79
 -2 2 -9 91.22 18.81
 2 -2 9 63.92 19.83
 2 -2 9 39.43 20.72
 2 -2 10 97.79 23.48
 -2 2 -10 92.58 20.86
 -2 2 -10 180.58 27.13
 2 -2 10 101.22 22.9
 2 -2 11 24.39 22.09
 -2 2 -11 13.16 21.39
 -2 2 -11 27.39 19.98
 2 -2 11 39.2 23.63
 2 -2 12 14.86 20.28
 2 -2 12 3.23 22
 -2 2 -12 -26.05 21.58
 -2 2 -12 -3.17 21.2
 2 -2 13 3.95 22.78
 -2 2 -13 15.81 23.57
 -2 2 -13 -7.89 27.36
 -2 2 -13 3.29 22.71
 2 -2 13 10.35 23.78
 2 -2 14 4.19 26.37
 -2 2 -14 54.5 30.85
 2 -2 14 -29.38 29.7
 2 -2 15 15.6 25.05
 -2 2 -15 31.57 32.74
 2 -2 15 -13.29 24.41
 -2 2 -16 81.49 36.7
 2 -2 16 32.68 25.32
 -2 2 -17 10.15 35.63
 2 -2 17 -9.81 28.04
 -2 2 -18 -21.4 32.67
 2 -2 18 -20.55 32.31
 -2 1 19 10.92 31.74
 2 -1 -19 -11.42 30.55
 -2 1 19 -27.03 31.96
 -2 1 18 5.19 30.17
 2 -1 -18 16.27 29.88
 -2 1 18 -10.33 31.52
 -2 1 17 -4.91 27.07
 2 -1 -17 30.78 34.29
 -2 1 17 -4.92 29.06
 -2 1 16 -11.62 23.64
 -2 1 16 37.23 31.51
 -2 1 16 32.47 31.4
 2 -1 -16 -29.01 26.13
 -2 1 15 157.13 33.14
 -2 1 15 237.52 37.55
 2 -1 -15 163.39 37.46
 -2 1 15 170.09 33.87
 2 -1 -15 157.98 34.55
 2 -1 -15 214.04 33.71
 -2 1 14 175.15 30.64
 -2 1 14 190.66 34.86
 2 -1 -14 216.46 42.52
 2 -1 -14 262.49 35.54
 2 -1 -14 216.73 34.18
 -2 1 14 192.27 33.16
 -2 1 13 951.55 65.71
 2 -1 -13 949.99 65.61
 2 -1 -13 1051.01 68.83
 -2 1 13 1004.75 67.05
 -2 1 13 878.79 61.61
 2 -1 -13 956.5 61.31
 2 -1 -12 549.97 49.74
 -2 1 12 655.12 49.77
 -2 1 12 675.16 52.18
 -2 1 12 600.71 46.37
 2 -1 -12 575.17 44.76
 2 -1 -12 630.03 50.99
 -2 1 11 10.14 22.15
 2 -1 -11 -20.94 23.63
 -2 1 11 23.12 19.36
 2 -1 -11 -6.76 22.73
 -2 1 11 14.07 16.9
 2 -1 -11 -13.07 18.13
 -2 1 10 9.42 20.73
 -2 1 10 18.35 20.84
 2 -1 -10 9.8 18.51
 2 -1 -10 -9.3 19.22
 -2 1 10 5.23 17.5
 2 -1 -10 9.55 17.7
 -2 1 9 75.53 23.19
 -2 1 9 143.96 24.41
 2 -1 -9 127.78 26.44
 2 -1 -9 107.69 24.41
 2 -1 -9 95.42 19.53
 -2 1 9 104.62 19.92
 -2 1 9 115.29 16.49
 -2 1 8 246.85 29.07
 -2 1 8 228.5 27.31
 2 -1 -8 191.75 25.8
 2 -1 -8 192.73 25.24
 -2 1 8 197.52 21.47
 2 -1 -8 240.9 23.92
 -2 1 8 212.38 24.91
 2 -1 -8 190.11 17.7
 -2 1 8 194.66 19.29
 -2 1 7 -2.47 18.41
 -2 1 7 -9.52 18.1
 2 -1 -7 2.6 18.25
 2 -1 -7 6.95 17.27
 2 -1 -7 15.87 15.34
 -2 1 7 53.43 15.74
 2 -1 -7 5.25 11.07
 -2 1 7 21 15.28
 -2 1 7 16.79 14.4
 2 -1 -6 27.57 12.95
 -2 1 6 37.16 17.02
 -2 1 6 31.71 17.49
 -2 1 6 -2.18 15.68
 2 -1 -6 35.72 19.67
 2 -1 -6 -6.23 17.15
 -2 1 6 8.13 10.43
 2 -1 -6 17.44 13.7
 -2 1 6 4.42 11.34
 -2 1 6 18.28 8.24
 -2 1 5 57.23 14.59
 -2 1 5 57.03 14.6
 2 -1 -5 31.44 14.78
 2 -1 -5 31.38 15.11
 -2 1 5 16.54 17.49
 -2 1 5 38.49 15.26
 -2 1 5 31.18 17.57
 -2 1 5 36.1 15.84
 -2 1 5 7.12 16.78
 2 -1 -5 45.48 20.46
 -2 1 5 23.46 9.38
 -2 1 5 33.04 10.26
 -2 1 4 361.08 26.42
 -2 1 4 336.13 24.33
 -2 1 4 372.77 28.14
 -2 1 4 399.49 23.81
 -2 1 4 385.64 31.43
 2 -1 -4 400.59 29.14
 -2 1 4 366.62 28.57
 -2 1 4 400.91 30.61
 2 -1 -4 363.68 25.78
 2 -1 -4 387.18 29.66
 -2 1 4 380.36 30.03
 -2 1 4 377.28 23.2
 -2 1 4 356.55 23.92
 -2 1 3 64.97 15.18
 2 -1 -3 80.22 15.42
 -2 1 3 62.4 12.51
 -2 1 3 51.16 17.85
 2 -1 -3 62.58 19.9
 -2 1 3 66.25 12.75
 -2 1 3 46.56 14.14
 2 -1 -3 46.29 15.15
 -2 1 3 78.11 16.97
 -2 1 3 53.65 16.66
 2 -1 -3 57.58 17.76
 -2 1 3 50.93 12.11
 -2 1 3 73.89 12.17
 -2 1 3 70.84 13.73
 2 -1 -2 343.95 29.43
 -2 1 2 364.58 27.26
 2 -1 -2 364.26 27.2
 -2 1 2 346.74 24.72
 2 -1 -2 396.61 26.32
 -2 1 2 335.43 23.83
 -2 1 2 300.28 23.1
 -2 1 2 334.79 26.37
 -2 1 2 375.34 24.31
 -2 1 2 316.5 23.66
 2 -1 -1 35.97 16.74
 -2 1 1 33.52 13.79
 -2 1 1 28.47 12.72
 -2 1 1 36.66 10.12
 2 -1 -1 37.21 14.9
 -2 1 1 31.4 11.49
 -2 1 1 16.68 11.1
 -2 1 1 16.36 10.93
 2 -1 0 264.52 24.76
 -2 1 0 306.76 22.66
 2 -1 0 302.73 26.2
 2 -1 0 332.8 22.99
 -2 1 0 324.46 21.67
 -2 1 0 312.5 24.93
 -2 1 0 340.31 23.06
 -2 1 0 317.22 21.64
 -2 1 0 319.93 22.97
 -2 1 0 336.66 25.93
 2 -1 1 381.08 22.5
 -2 1 -1 383.16 22.01
 -2 1 -1 298.6 22.68
 -2 1 -1 311.34 27.77
 2 -1 1 312.16 27.87
 -2 1 -1 313.46 22.88
 -2 1 -2 67.1 14.54
 2 -1 2 88.37 15.31
 2 -1 2 78.55 10.8
 2 -1 2 67.5 12.83
 -2 1 -2 93.49 18.6
 -2 1 -2 94.2 20.17
 2 -1 2 71.83 19.35
 2 -1 3 319.16 22.13
 2 -1 3 295.64 23.82
 -2 1 -3 297.38 26.23
 -2 1 -3 339.9 29.18
 -2 1 -4 94.02 10.17
 -2 1 -4 60.96 16.29
 2 -1 4 120.35 15.47
 -2 1 -4 65.91 19.56
 -2 1 -4 109.34 18.04
 2 -1 4 87.36 17.83
 -2 1 -4 78.43 15.99
 -2 1 -4 116.46 19.87
 -2 1 -5 -13.11 18.75
 2 -1 5 19.42 12.41
 -2 1 -5 28.29 24.88
 2 -1 5 40.97 19.12
 -2 1 -5 2.89 16.61
 2 -1 5 31.28 14.84
 -2 1 -5 4.36 19.39
 -2 1 -6 87.25 20.11
 -2 1 -6 47.22 24.08
 2 -1 6 144.94 20.38
 -2 1 -6 135.74 19.95
 -2 1 -6 115.75 20.79
 -2 1 -7 51.98 17.46
 -2 1 -7 48.48 23.28
 -2 1 -7 73.52 21.36
 2 -1 7 106.12 22.73
 -2 1 -7 79.23 16.37
 -2 1 -8 237.73 27.07
 -2 1 -8 228.04 28.3
 2 -1 8 223.71 25.1
 -2 1 -8 174.79 22.48
 2 -1 8 220.32 29.99
 -2 1 -9 304.36 31.74
 -2 1 -9 363.07 34.03
 2 -1 9 319.51 29.77
 -2 1 -9 275.69 27.95
 2 -1 9 320.35 32.41
 -2 1 -10 139.54 25.1
 -2 1 -10 107.29 25.45
 2 -1 10 125.84 22.79
 -2 1 -10 117.78 22.76
 2 -1 10 122.16 25.26
 -2 1 -11 50.59 22.95
 -2 1 -11 53.8 25.53
 2 -1 11 45.99 20.66
 -2 1 -11 36.57 20.74
 2 -1 11 57.13 24.96
 -2 1 -12 -9.21 23.13
 2 -1 12 41.57 20.84
 -2 1 -12 18.58 21.11
 2 -1 12 29.32 19.36
 -2 1 -13 36.66 25.11
 2 -1 13 12.07 25.14
 -2 1 -13 19.28 22.31
 2 -1 13 25.2 21.21
 -2 1 -14 89.77 32.93
 2 -1 14 -4.27 21.49
 -2 1 -14 104.39 44.04
 -2 1 -15 31.7 39.7
 2 -1 15 40.71 27.41
 -2 1 -15 7.73 28.1
 -2 1 -16 57.69 33.05
 2 -1 16 62.03 27.63
 -2 1 -16 66.15 28.97
 -2 1 -17 -50.85 33.56
 2 -1 17 10.03 27.12
 -2 1 -18 53.58 36.74
 2 -1 18 5.26 30.05
 -2 0 19 10.74 31.51
 -2 0 19 66.02 33.07
 2 0 -19 5.77 36.03
 2 0 -18 -31.61 31.71
 -2 0 18 15.31 31.63
 -2 0 18 57.78 30.55
 2 0 -18 82.36 31.94
 2 0 -17 -4.28 25.5
 -2 0 17 14.48 26.35
 -2 0 17 -24.91 31.77
 2 0 -17 -5.2 32
 2 0 -16 8.07 23.49
 -2 0 16 50.03 27.34
 -2 0 16 9.45 28.61
 2 0 -16 19.65 32.43
 2 0 -15 -18.98 26.8
 -2 0 15 46.98 31.51
 -2 0 15 40.15 26.8
 2 0 -15 -23.12 29.9
 2 0 -14 191.88 31.51
 -2 0 14 175.7 33.67
 -2 0 14 209.48 33.31
 2 0 -14 277.45 41.75
 2 0 -13 315.91 37.92
 -2 0 13 301.56 35.91
 2 0 -13 268.56 32.37
 -2 0 13 204.27 32.68
 -2 0 13 256.55 31.44
 2 0 -12 18.84 25.06
 -2 0 12 44.93 23.87
 2 0 -12 3.08 20.91
 -2 0 12 54.87 21.82
 -2 0 12 40.25 21.31
 -2 0 11 73.58 23.06
 -2 0 11 71.5 24.25
 2 0 -11 125.72 26.75
 -2 0 11 43.37 18.19
 2 0 -11 99.84 23.37
 -2 0 10 17.67 18.68
 -2 0 10 15.78 19.72
 2 0 -10 45.13 22.91
 -2 0 10 33.02 18.15
 2 0 -10 23.7 19.36
 -2 0 9 16.23 17.26
 2 0 -9 32.59 21.17
 -2 0 9 -5.82 19.94
 -2 0 9 34.83 15.47
 2 0 -9 27.26 14.02
 2 0 -9 -16.95 17.4
 -2 0 8 89.08 22.47
 2 0 -8 99.29 24.76
 2 0 -8 105.93 21.39
 -2 0 8 88.17 23.36
 2 0 -8 117.77 20.8
 -2 0 8 66.33 16.81
 2 0 -8 84.96 14.93
 2 0 -8 81.43 15.29
 -2 0 8 94.05 12.65
 2 0 -7 216.02 21.07
 -2 0 7 206.15 22.84
 2 0 -7 215.86 20.48
 2 0 -7 251.28 26.59
 -2 0 7 250.31 26.23
 2 0 -7 232.82 28.36
 -2 0 7 225.52 22.65
 2 0 -7 217.8 23.98
 -2 0 7 263.21 19.92
 2 0 -7 227.79 17.22
 -2 0 7 214.78 25.91
 2 0 -6 23.29 12.17
 -2 0 6 -1.72 12.91
 2 0 -6 6.76 15.9
 -2 0 6 35.53 15.5
 2 0 -6 2.4 16.95
 -2 0 6 28.66 16.83
 2 0 -6 6.73 13.05
 -2 0 6 -1.56 12.01
 2 0 -6 14.96 15.63
 -2 0 6 -2.45 8.94
 -2 0 6 2.7 8.79
 2 0 -6 5.15 10.6
 -2 0 5 119.61 20.62
 -2 0 5 109.47 15.92
 -2 0 5 96.77 20.19
 2 0 -5 114.54 20.7
 2 0 -5 118.13 19.84
 -2 0 5 94.93 18.78
 -2 0 5 125.44 20.65
 -2 0 5 148.5 19.97
 -2 0 5 147.24 17.17
 2 0 -5 144.9 19.7
 -2 0 5 107.77 13.94
 2 0 -5 108.04 13.85
 -2 0 5 104.9 13.22
 -2 0 4 87.24 17.63
 -2 0 4 85.1 13.16
 -2 0 4 83.87 13.99
 -2 0 4 92.9 18.38
 2 0 -4 105.88 19.7
 2 0 -4 90.98 19.55
 -2 0 4 83.37 17.51
 -2 0 4 69.32 16.82
 -2 0 4 104.15 15.58
 2 0 -4 130.32 18.78
 -2 0 4 78.3 13.21
 -2 0 4 91.23 13.56
 -2 0 4 109.23 13.88
 2 0 -4 88.12 14.38
 -2 0 3 83.8 13.94
 -2 0 3 134.41 15.12
 2 0 -3 91.67 18.74
 -2 0 3 80.67 16.56
 -2 0 3 120.9 17.01
 -2 0 3 145.94 18.79
 2 0 -3 118.95 18.61
 -2 0 3 105.23 13.81
 -2 0 3 108.25 15.59
 -2 0 3 118.32 14.7
 -2 0 3 121.09 18.65
 -2 0 2 366.71 25.42
 2 0 -2 307.43 27.49
 -2 0 2 360.6 24.58
 -2 0 2 371.68 24.32
 -2 0 2 330.35 24.19
 2 0 -2 332.57 26.39
 -2 0 2 333.54 23.78
 -2 0 2 367.09 25.43
 -2 0 1 3.95 10.68
 -2 0 1 1.2 10.26
 -2 0 1 -11.65 11.59
 -2 0 1 -6.38 10.37
 2 0 -1 -8.8 14.31
 -2 0 1 -2.67 10.78
 2 0 0 246.12 23.11
 -2 0 0 293.1 21.47
 -2 0 0 252.37 19.3
 -2 0 0 274.22 23.08
 -2 0 0 270.37 22.48
 -2 0 0 214.52 19.12
 2 0 0 311.72 23.79
 2 0 1 59.58 15.39
 -2 0 -1 61.15 14.32
 -2 0 -1 65.79 12.87
 -2 0 -1 78.93 10.97
 -2 0 -1 95.26 15.64
 -2 0 -1 57.21 16.95
 2 0 1 81.18 15.1
 -2 0 -1 87.49 15.33
 2 0 2 856.22 47.99
 -2 0 -2 858.39 40.76
 -2 0 -2 858.55 41.3
 -2 0 -2 872.02 48.14
 -2 0 -2 742.28 47.53
 2 0 2 812.09 44.56
 -2 0 -2 861.56 45.62
 -2 0 -2 891.22 47.46
 -2 0 -2 779.21 45.65
 -2 0 -3 62.93 8.37
 -2 0 -3 48.12 16.17
 -2 0 -3 88.11 18.27
 2 0 3 69.18 15.67
 2 0 3 63.51 15.43
 -2 0 -3 35.95 14.99
 -2 0 -4 120.53 8.54
 2 0 4 106.44 18.6
 -2 0 -4 128.13 16.26
 -2 0 -4 118.09 18.24
 2 0 4 120.86 19.21
 -2 0 -4 88.82 16.01
 2 0 4 122.96 17.42
 -2 0 -4 122.84 23.3
 -2 0 -5 208.01 23.44
 2 0 5 198.45 21.62
 -2 0 -5 254.83 20.33
 2 0 5 215.52 25.6
 -2 0 -5 218.64 18.03
 -2 0 -5 289.15 29.13
 -2 0 -6 77.13 20.68
 -2 0 -6 40.77 23.28
 2 0 6 34.53 19.35
 -2 0 -6 53.31 16.62
 2 0 6 56.77 17.46
 -2 0 -6 63.09 23.4
 -2 0 -7 95.17 21.83
 2 0 7 139.16 24.08
 -2 0 -7 73.65 19.25
 -2 0 -7 113.4 22.09
 -2 0 -8 41.47 18.21
 -2 0 -8 34.7 17.37
 -2 0 -8 30.3 20.64
 2 0 8 100.18 17.77
 2 0 8 37.59 18.43
 -2 0 -9 51.67 20.93
 -2 0 -9 30.48 18.69
 -2 0 -9 41.16 21.5
 2 0 9 6.11 16.3
 2 0 9 40.58 20.5
 2 0 10 60.48 23.96
 -2 0 -10 71.06 22.05
 -2 0 -10 90.79 24.03
 2 0 10 51.13 15.84
 -2 0 -10 13.88 17.84
 -2 0 -11 69.44 24.1
 -2 0 -11 103.68 23.66
 -2 0 -11 79.8 27.78
 2 0 11 72.11 26.82
 -2 0 -12 -16.35 22.69
 -2 0 -12 -9.23 21.34
 -2 0 -12 3.53 21.69
 2 0 12 42.43 25.28
 -2 0 -13 -17.63 23.12
 -2 0 -13 19.11 23
 2 0 13 4.11 22.65
 -2 0 -13 18.62 25.69
 2 0 14 43.68 23.93
 -2 0 -14 68.17 38.83
 2 0 15 -4.63 21.58
 -2 0 -15 20.26 32.46
 2 0 16 14.65 28.88
 -2 0 -16 38.85 31.53
 -2 0 -17 4.58 32.52
 2 0 17 30.81 29.36
 -2 0 -17 35.78 40.4
 -2 0 -18 -19.34 29.51
 -2 0 -18 10.76 35.02
 2 0 18 16.15 31.83
 -2 -1 19 -20.51 32.93
 -2 -1 19 33.53 33.04
 2 1 -19 11.69 37.55
 -2 -1 19 5.28 26.81
 2 1 -19 14.92 32.6
 -2 -1 18 39.58 28.02
 -2 -1 18 -10.67 28.56
 2 1 -18 22.29 30.7
 -2 -1 18 -10.02 29.13
 2 1 -18 -14.24 30.69
 -2 -1 17 -19.01 30.53
 -2 -1 17 -15.22 32.82
 2 1 -17 -5.29 29.42
 -2 -1 17 4.74 28.47
 2 1 -17 27.07 29.96
 -2 -1 16 124.66 34.96
 2 1 -16 85.17 30.72
 -2 -1 16 129.36 31.87
 2 1 -16 132.42 32.7
 -2 -1 15 -36.22 28.88
 2 1 -15 -9.45 27.49
 -2 -1 15 12.54 25.33
 2 1 -15 -12.1 24.62
 -2 -1 14 38.34 25.18
 2 1 -14 111.14 33.12
 -2 -1 14 58.52 26.27
 2 1 -14 125.22 29.6
 -2 -1 13 11.97 25.64
 2 1 -13 16.7 26.26
 -2 -1 13 -3.63 24.4
 2 1 -13 14.26 23.52
 -2 -1 12 490.72 44.33
 2 1 -12 534.64 48.54
 -2 -1 12 487.11 42.53
 2 1 -12 520.13 43.85
 -2 -1 11 41.46 21.51
 2 1 -11 80.86 23.05
 -2 -1 11 43.32 22.57
 2 1 -11 43.64 24.56
 2 1 -10 23.65 24
 -2 -1 10 2.84 18.25
 2 1 -10 6.6 15
 -2 -1 10 25.12 14.78
 -2 -1 10 9.56 19.9
 2 1 -10 2.89 19.23
 -2 -1 9 62.19 20.24
 -2 -1 9 76.62 15.33
 2 1 -9 48.01 17.04
 -2 -1 9 85.1 21.09
 2 1 -9 31.31 19.26
 2 1 -9 37.68 20.92
 -2 -1 8 49.46 19.25
 -2 -1 8 87.67 15.78
 2 1 -8 61.52 17.13
 2 1 -8 78.2 22.5
 -2 -1 8 123.59 23.87
 2 1 -8 107.44 21.91
 2 1 -7 8.02 16.57
 -2 -1 7 21.98 17.26
 2 1 -7 34.85 16.23
 -2 -1 7 17.03 14.7
 -2 -1 7 6.43 11.82
 2 1 -7 34.09 15.45
 2 1 -7 6.34 11.26
 2 1 -6 17.27 20.46
 -2 -1 6 -6.63 15.15
 -2 -1 6 -5.7 10.21
 2 1 -6 27.95 12.01
 -2 -1 6 1.92 14.51
 2 1 -6 -1.59 13.41
 2 1 -6 -10.82 17.8
 -2 -1 6 2.02 8.28
 -2 -1 6 17.81 9.73
 2 1 -6 -14.58 15.11
 -2 -1 5 706.19 39.53
 -2 -1 5 731.1 38.49
 2 1 -5 703.08 46.86
 -2 -1 5 693.15 42.31
 2 1 -5 780.93 45.59
 -2 -1 5 792.16 43.03
 2 1 -5 683.43 40.67
 -2 -1 5 682.68 38.76
 -2 -1 5 705.71 43.42
 -2 -1 5 769.54 45.37
 -2 -1 4 96.28 14.45
 -2 -1 4 136.97 14.86
 2 1 -4 122.76 21.3
 -2 -1 4 100.95 17.84
 -2 -1 4 128.43 15.73
 -2 -1 4 106.9 16.95
 2 1 -4 117.06 19.54
 -2 -1 4 108.46 16.87
 -2 -1 4 128.13 17.49
 -2 -1 4 134.45 17.73
 -2 -1 4 127.16 14.96
 2 1 -4 141.5 18.03
 -2 -1 3 824.62 47.69
 -2 -1 3 834.41 47.55
 -2 -1 3 863.37 45.53
 -2 -1 3 785.17 48.89
 2 1 -3 817.92 49.09
 -2 -1 3 885.59 47.28
 -2 -1 3 891.33 46.36
 -2 -1 3 827 44.99
 -2 -1 3 790.94 45.51
 -2 -1 3 875.96 47.3
 2 1 -3 865.76 47.63
 -2 -1 3 941.94 45.69
 -2 -1 2 656.47 36.62
 -2 -1 2 611.43 36.01
 -2 -1 2 571.69 34.72
 2 1 -2 619.22 39.09
 -2 -1 2 672.78 38.57
 -2 -1 2 629.32 36.92
 -2 -1 2 618.24 34.88
 -2 -1 2 595.52 35.07
 2 1 -2 570.7 38.24
 -2 -1 2 597.38 35.47
 -2 -1 2 618.76 37.47
 -2 -1 2 549.74 34.13
 -2 -1 1 486.8 33.41
 -2 -1 1 489.56 28.96
 -2 -1 1 393.44 28.48
 -2 -1 1 447.18 28.83
 -2 -1 1 465.29 29.26
 -2 -1 1 437.6 30.94
 -2 -1 1 567.59 31.8
 -2 -1 1 554.7 29.69
 -2 -1 1 485.22 31.88
 2 1 -1 486.94 33.54
 -2 -1 1 451.06 30.61
 -2 -1 0 368.77 25.46
 2 1 0 406.28 26.45
 -2 -1 0 364.97 25.26
 -2 -1 0 426.95 26.63
 -2 -1 0 341.9 27.19
 -2 -1 0 416.74 29.45
 2 1 0 360.98 25.06
 -2 -1 0 392.48 28.06
 2 1 0 368.04 30.83
 -2 -1 -1 214.13 23.79
 2 1 1 237.17 18.56
 2 1 1 234.62 23.98
 -2 -1 -1 195.64 22.69
 -2 -1 -1 247.54 19.36
 -2 -1 -1 221.24 22.63
 -2 -1 -1 242.07 21.17
 -2 -1 -1 219.93 21.87
 2 1 1 241.83 21.04
 2 1 2 20.69 10.31
 -2 -1 -2 12.75 15.85
 2 1 2 10.03 13.65
 2 1 2 13.33 15.67
 -2 -1 -2 20.1 14.42
 -2 -1 -2 19.07 15.82
 -2 -1 -2 26.31 12.64
 -2 -1 -3 455.23 25.94
 -2 -1 -3 435.96 33.78
 2 1 3 476.36 34.36
 -2 -1 -3 481.36 31.84
 2 1 3 456.39 30.92
 -2 -1 -4 18.07 10.84
 -2 -1 -4 28.87 18.94
 -2 -1 -4 39.06 14.28
 2 1 4 8.33 17.63
 -2 -1 -4 6.94 14.98
 2 1 4 14.58 14.89
 -2 -1 -5 617.53 42.52
 -2 -1 -5 574.8 28.66
 -2 -1 -5 567.49 40.36
 2 1 5 538.1 39.71
 -2 -1 -5 516.48 34.46
 -2 -1 -5 642.4 40.82
 2 1 5 606.21 37.48
 2 1 6 12.43 16.41
 -2 -1 -6 -4.5 15.52
 -2 -1 -6 2.21 21.77
 -2 -1 -6 16.94 18.95
 -2 -1 -7 11.9 17.1
 2 1 7 16.25 18.79
 -2 -1 -7 7.61 18.13
 2 1 8 70.56 18.75
 -2 -1 -8 109.32 23.45
 -2 -1 -8 61.82 19.16
 -2 -1 -8 71.7 20.64
 2 1 9 76.17 23.1
 -2 -1 -9 83.3 21.57
 -2 -1 -9 105.95 22.85
 -2 -1 -9 97.15 22.75
 2 1 10 -3.42 19.55
 -2 -1 -10 6.3 21.06
 -2 -1 -10 15.08 18.96
 -2 -1 -10 -17.34 20.29
 2 1 11 -7.35 22.25
 -2 -1 -11 16.25 21.87
 -2 -1 -11 43.29 24.57
 -2 -1 -11 -3 20.19
 -2 -1 -12 10.48 24.39
 2 1 12 -11.8 21.88
 -2 -1 -12 7.03 23.93
 -2 -1 -12 12.44 20.65
 -2 -1 -13 -14.98 26.6
 2 1 13 20.98 28.41
 -2 -1 -13 11.11 25.22
 -2 -1 -13 -3.21 21.6
 -2 -1 -14 -31.99 40.3
 2 1 14 -4.46 27.26
 -2 -1 -14 -69.99 37.6
 -2 -1 -15 12.78 27.55
 2 1 15 9.45 26.29
 -2 -1 -15 20.35 27.38
 2 1 16 49.86 29.12
 -2 -1 -16 90.32 33.26
 2 1 17 20.99 30.26
 -2 -1 -17 38.2 35.06
 -2 -1 -18 -20.12 30.45
 -2 -1 -18 32.48 38.65
 2 1 18 5.5 31.97
 -2 -2 18 -25.21 32.38
 2 2 -18 54.86 31.81
 2 2 -18 45.4 31.86
 -2 -2 18 -59.85 36.14
 -2 -2 18 9.83 29.29
 -2 -2 17 4.85 30.7
 2 2 -17 9.51 27.65
 2 2 -17 5.41 29.23
 -2 -2 17 5.16 30.01
 -2 -2 17 -27.86 31.04
 -2 -2 16 46.48 33.21
 2 2 -16 -13.56 30.05
 2 2 -16 25.67 32.53
 -2 -2 16 44.02 29.4
 -2 -2 16 52.41 27.68
 -2 -2 15 -26.66 32.78
 2 2 -15 8.57 24.92
 2 2 -15 53.46 31
 -2 -2 15 -13.86 26.63
 -2 -2 15 -8.18 27.33
 -2 -2 14 -12.71 27.23
 2 2 -14 4.05 24.37
 2 2 -14 68.84 31.48
 -2 -2 14 30.42 27.93
 -2 -2 14 64.81 27.85
 -2 -2 13 -16.1 26.38
 2 2 -13 3.82 24.72
 2 2 -13 4.32 29.62
 -2 -2 13 -10.6 21.56
 -2 -2 13 8.12 25.34
 2 2 -12 14.39 21.79
 -2 -2 12 30.51 25.98
 -2 -2 12 26.1 22.77
 -2 -2 12 -11.37 21.47
 2 2 -12 -4.06 20.4
 -2 -2 11 -8.99 22.68
 2 2 -11 3.38 19.99
 -2 -2 11 -7.2 24.69
 2 2 -11 13.53 17.37
 -2 -2 11 -3.52 21.15
 2 2 -11 30.46 26.57
 -2 -2 10 2.74 18.05
 2 2 -10 -3.17 22.53
 -2 -2 10 30.54 23.4
 2 2 -10 10.34 17.61
 -2 -2 10 3.25 20.86
 2 2 -10 -3.56 20
 -2 -2 9 126.54 22.13
 2 2 -9 130.83 24.94
 -2 -2 9 149.82 26.75
 2 2 -9 140.89 23.58
 2 2 -9 129.78 28.55
 -2 -2 9 170.22 24.32
 -2 -2 8 -4.48 16.16
 -2 -2 8 -2.99 22.82
 2 2 -8 13.95 20.04
 2 2 -8 -11.83 17.09
 -2 -2 8 -5.46 19.49
 2 2 -8 -9.33 20.65
 2 2 -7 74.21 15.65
 -2 -2 7 72.23 16.76
 -2 -2 7 117.1 24.11
 2 2 -7 83.98 15.04
 2 2 -7 73.39 19.72
 -2 -2 7 60.47 11.5
 2 2 -7 100 19.97
 2 2 -7 89.95 22.75
 -2 -2 7 116.14 21.34
 2 2 -6 27.01 12.77
 -2 -2 6 37.47 13.9
 -2 -2 6 23.36 18.58
 2 2 -6 16.57 13.86
 -2 -2 6 20.9 10.47
 2 2 -6 51.86 17.78
 -2 -2 6 44.34 10.38
 2 2 -6 32.93 16.16
 -2 -2 6 51.19 17.48
 2 2 -6 16.3 20.3
 -2 -2 5 23.7 10.65
 -2 -2 5 -9.65 17.71
 2 2 -5 11.97 13.84
 -2 -2 5 14.25 10.25
 2 2 -5 28.09 17.64
 2 2 -5 14.92 16.22
 -2 -2 5 6.9 8.68
 2 2 -5 15.27 17.77
 2 2 -5 27.6 13.42
 -2 -2 5 15.9 15.13
 -2 -2 4 183.16 16.38
 -2 -2 4 189.38 17.4
 -2 -2 4 129.41 22.59
 2 2 -4 137.43 20.19
 -2 -2 4 194.3 17.87
 2 2 -4 140.87 22.63
 -2 -2 4 198.15 20.24
 -2 -2 4 168.84 19.19
 -2 -2 4 196.68 16.49
 -2 -2 3 210.07 22.63
 -2 -2 3 264.02 19.1
 -2 -2 3 242.04 20.77
 -2 -2 3 248.3 19.4
 -2 -2 3 222.24 25.59
 2 2 -3 230.76 26.54
 -2 -2 3 251.14 21.58
 2 2 -3 259.5 24.89
 -2 -2 3 211.63 19.84
 -2 -2 2 223.62 20.76
 2 2 -2 179.72 22.25
 -2 -2 2 180.77 21.26
 -2 -2 2 148.44 16.29
 -2 -2 2 174.13 15.45
 -2 -2 2 181.89 16.53
 -2 -2 2 176.28 22.01
 -2 -2 2 147.06 16.28
 -2 -2 2 164.74 15.86
 -2 -2 2 201.95 22.51
 -2 -2 2 158.17 16.44
 -2 -2 2 179.5 20.14
 2 2 -2 210.67 25.24
 -2 -2 1 147.29 20.15
 -2 -2 1 124.67 13.56
 -2 -2 1 135.62 19.99
 -2 -2 1 108.58 14.59
 -2 -2 1 97.26 17.5
 -2 -2 1 125.4 18.2
 2 2 -1 111.9 20.15
 -2 -2 1 120.01 22.05
 -2 -2 1 128.18 13.91
 -2 -2 1 130.04 14.56
 -2 -2 1 129.08 19.52
 -2 -2 0 442.79 33.27
 -2 -2 0 428.51 28.55
 -2 -2 0 463.99 31.51
 -2 -2 0 427.32 25.58
 -2 -2 0 389.92 25.96
 -2 -2 0 453.83 30.94
 2 2 0 389.11 32.89
 2 2 1 12.48 10.87
 -2 -2 -1 7.88 8.21
 2 2 1 4.96 11.38
 -2 -2 -1 27.52 12.63
 -2 -2 -1 6.07 18.27
 -2 -2 -1 20.93 15.68
 2 2 1 -2.13 18.76
 2 2 2 7.44 11.19
 -2 -2 -2 -10.02 13.32
 2 2 2 -15.35 15.34
 -2 -2 -2 28.99 18.81
 2 2 2 29.62 11.31
 -2 -2 -2 6.23 17.93
 2 2 2 4.39 7.87
 2 2 2 20.56 15.88
 2 2 2 -13.36 20.01
 -2 -2 -3 185.87 19.99
 2 2 3 164.77 21.92
 -2 -2 -3 210.72 25.6
 -2 -2 -3 184.3 25.17
 2 2 3 174.33 13.35
 2 2 3 189.83 16.85
 2 2 3 174.21 25.14
 -2 -2 -4 40.77 13.4
 -2 -2 -4 19.56 14.9
 2 2 4 46.08 16.04
 -2 -2 -4 -4.57 19.5
 2 2 4 9.7 20.37
 -2 -2 -5 91.79 15.6
 -2 -2 -5 63.81 12.79
 -2 -2 -5 140.3 25
 2 2 5 131.24 20.9
 -2 -2 -5 102.12 21.28
 -2 -2 -6 5.04 19.28
 -2 -2 -6 28.34 14.75
 2 2 6 37.88 19.14
 -2 -2 -6 18.71 13.06
 -2 -2 -7 155.54 25.42
 2 2 7 178.93 24.59
 -2 -2 -8 203.18 27.66
 -2 -2 -8 210.9 28.39
 2 2 8 128.74 22.9
 -2 -2 -9 167.06 27
 2 2 9 210.8 30.16
 -2 -2 -9 164.57 26.82
 -2 -2 -9 171.48 28.68
 -2 -2 -10 29.86 21.95
 2 2 10 13.99 22.97
 -2 -2 -10 76.95 25.25
 -2 -2 -10 13.1 21.8
 -2 -2 -11 33.95 22.46
 2 2 11 45.11 22.09
 -2 -2 -11 40.45 22.87
 -2 -2 -11 28.05 21.28
 -2 -2 -12 3.19 20.89
 2 2 12 -4.03 25.31
 -2 -2 -12 -21.23 24.55
 -2 -2 -12 37.4 26.56
 -2 -2 -13 3.98 36.82
 2 2 13 42.93 27.96
 -2 -2 -13 -3.71 29.44
 -2 -2 -14 33.86 36.81
 2 2 14 4.57 25.63
 -2 -2 -14 11.63 28.61
 -2 -2 -15 35.87 29.97
 2 2 15 -9.67 26.39
 -2 -2 -15 -4.05 25.65
 -2 -2 -16 4.74 29.15
 2 2 16 56.13 30.92
 -2 -2 -16 29.51 27.29
 -2 -2 -17 4.99 33.33
 2 2 17 26.83 30.94
 -2 -2 -18 31.4 32.7
 2 2 18 39.35 29.51
 2 3 -18 26.15 31.93
 2 3 -18 28.95 36.42
 -2 -3 18 27.67 31.64
 -2 -3 18 14.45 29.18
 -2 -3 18 10.33 32.7
 2 3 -17 -5.01 27.84
 -2 -3 17 -15.8 28.48
 2 3 -17 11.07 34.03
 -2 -3 17 -13.63 29.38
 -2 -3 17 4.98 32.86
 2 3 -16 23.89 30.27
 -2 -3 16 24.98 27.29
 2 3 -16 21.09 30.41
 -2 -3 16 42.68 27.04
 -2 -3 16 4.79 31.62
 2 3 -15 18.19 27.77
 2 3 -15 55.08 32.18
 -2 -3 15 9.41 27.15
 -2 -3 15 31.94 24.76
 -2 -3 15 27.55 26.94
 2 3 -14 8.64 26.56
 -2 -3 14 8.86 27.25
 2 3 -14 4.75 29.64
 -2 -3 14 37.16 24.03
 -2 -3 14 -17.56 29.91
 -2 -3 13 46.05 28.87
 -2 -3 13 49.86 31.29
 2 3 -13 -17.97 26.12
 2 3 -13 -4.1 26.13
 -2 -3 13 3.44 21.63
 2 3 -13 -10.05 20.12
 -2 -3 12 91.63 29.51
 2 3 -12 114.58 32.21
 -2 -3 12 89.2 28.74
 2 3 -12 89.17 26.55
 -2 -3 12 91.87 25.24
 2 3 -12 103.04 24.94
 -2 -3 11 86.97 29.21
 -2 -3 11 108.12 27.33
 2 3 -11 84.09 30
 2 3 -11 146.59 29
 -2 -3 11 89.76 22.43
 2 3 -11 99.1 23.59
 -2 -3 10 28.65 24.11
 -2 -3 10 29.9 19.98
 2 3 -10 49.05 25.08
 2 3 -10 20.76 21.13
 -2 -3 10 -2.63 18.92
 2 3 -10 23.8 19.39
 -2 -3 9 40.62 25.63
 2 3 -9 -3.55 23.76
 -2 -3 9 21.38 21.07
 2 3 -9 29.44 19.97
 2 3 -9 5.72 18.13
 -2 -3 9 4.75 15.88
 -2 -3 8 138.02 20.71
 -2 -3 8 239.49 31.03
 -2 -3 8 159.09 26.1
 2 3 -8 157.56 27.92
 2 3 -8 163.89 28.03
 2 3 -8 201.33 21.88
 2 3 -8 176.23 24.12
 -2 -3 7 11.29 14.17
 -2 -3 7 6.03 20.53
 -2 -3 7 -10.12 17.66
 2 3 -7 -6.32 19.14
 2 3 -7 17.57 20.91
 2 3 -7 -1.98 15.14
 2 3 -7 2.66 17.06
 -2 -3 6 3.3 11.72
 -2 -3 6 2.83 20.11
 2 3 -6 -2.99 20.22
 -2 -3 6 2.27 16.12
 2 3 -6 -5.57 19.43
 2 3 -6 -10.1 15.52
 2 3 -6 -2.57 15.71
 -2 -3 5 31.52 10.28
 -2 -3 5 13.3 21.07
 2 3 -5 35.05 19.29
 2 3 -5 28.74 16.07
 2 3 -5 77.14 20.09
 2 3 -5 36.07 14.17
 -2 -3 5 44.43 16.39
 -2 -3 4 1.39 9.16
 -2 -3 4 32.42 19.8
 -2 -3 4 17.26 8.72
 2 3 -4 8.36 16.22
 2 3 -4 48.62 18.28
 2 3 -4 7.37 12.43
 -2 -3 4 7.09 12.09
 -2 -3 3 69.99 13.08
 -2 -3 3 81.21 11.41
 -2 -3 3 56.03 20.28
 2 3 -3 92.11 19.54
 -2 -3 3 76.67 13.15
 2 3 -3 45.59 12.46
 2 3 -3 71.97 19.1
 -2 -3 2 1336.93 61.06
 2 3 -2 1348.23 71.93
 -2 -3 2 1269.93 69.99
 -2 -3 2 1301.59 63.1
 -2 -3 2 1251.17 62.96
 2 3 -2 1340.9 70.45
 -2 -3 2 1207.28 71.59
 -2 -3 2 1295.32 65.47
 -2 -3 1 909.52 49.66
 -2 -3 1 875.9 43.81
 2 3 -1 933.06 50.79
 2 3 -1 932.39 54.23
 -2 -3 1 898.42 55.76
 -2 -3 1 907.25 45.31
 -2 -3 1 924.26 45.94
 2 3 0 22.04 13.55
 2 3 0 41.73 20.36
 -2 -3 0 39.98 20.73
 -2 -3 0 31.92 9.35
 -2 -3 0 32.78 9.09
 2 3 1 690.48 34.82
 2 3 1 653.38 38.67
 2 3 1 697.33 45.73
 2 3 1 589.87 38.23
 -2 -3 -1 689.18 37.21
 -2 -3 -1 670.33 45.6
 -2 -3 -1 650.38 32.56
 2 3 2 352.19 22.23
 2 3 2 385.68 31.99
 -2 -3 -2 304.72 24.11
 2 3 2 278.74 25.14
 -2 -3 -2 330.93 32.55
 2 3 2 307.59 24.16
 -2 -3 -2 384.97 31.69
 2 3 3 158.36 23.3
 -2 -3 -3 244.31 28.94
 -2 -3 -3 201.17 26.54
 2 3 3 202.09 22.45
 -2 -3 -3 183.08 20.79
 2 3 4 23.8 17.49
 -2 -3 -4 50.46 19.87
 2 3 4 8.47 16.3
 -2 -3 -4 30.45 16.99
 -2 -3 -5 -2.87 11.38
 -2 -3 -5 -5.29 17.56
 2 3 5 9.37 17.82
 -2 -3 -5 -2.22 15.96
 2 3 5 21.89 17.2
 2 3 6 23.15 17.64
 -2 -3 -6 17.05 19.25
 -2 -3 -6 13.92 20.12
 -2 -3 -6 25.18 16.18
 2 3 6 5.66 18.45
 -2 -3 -7 75.03 21.35
 -2 -3 -7 49.75 18.04
 2 3 7 70.37 21.25
 -2 -3 -8 272.69 32.1
 2 3 8 278.83 31.68
 -2 -3 -9 -10.07 24.24
 2 3 9 33.21 23.04
 -2 -3 -10 84.52 23.75
 -2 -3 -10 85.47 26.8
 2 3 10 96.77 24.09
 -2 -3 -11 41.55 27.31
 2 3 11 23.04 24.01
 -2 -3 -11 68.87 25.31
 -2 -3 -11 19.31 20.73
 -2 -3 -12 -24.05 26.62
 2 3 12 36.99 28.69
 -2 -3 -12 21.57 22.93
 -2 -3 -12 3.3 21.95
 -2 -3 -13 -25.45 36.89
 -2 -3 -13 -29.97 31.07
 2 3 13 35.08 28.17
 -2 -3 -14 4.48 30.73
 -2 -3 -14 -7.8 24.15
 2 3 14 4.67 27.84
 -2 -3 -15 16.21 25.67
 -2 -3 -15 14.18 30.37
 2 3 15 4.95 24.84
 -2 -3 -16 -9.94 36.28
 2 3 16 36.53 32.34
 -2 -3 -17 -20.85 33.48
 2 3 17 27.42 33.21
 -2 -4 17 5.16 30.97
 2 4 -17 -5.67 31.52
 -2 -4 17 -5.39 32.36
 2 4 -17 36.86 30.88
 -2 -4 16 9.95 30.35
 -2 -4 16 -5.1 28.08
 2 4 -16 21.7 32.33
 2 4 -16 10.08 30.53
 -2 -4 15 23.91 30.5
 2 4 -15 4.82 28.95
 -2 -4 15 33.73 30.3
 2 4 -15 -15.52 33.68
 2 4 -14 77.4 28.28
 -2 -4 14 105.55 29.03
 2 4 -14 36.77 30.5
 -2 -4 14 72.61 28.09
 2 4 -14 93.64 34.94
 2 4 -13 108.5 27.99
 -2 -4 13 52.75 26.31
 2 4 -13 48.15 28.02
 -2 -4 13 59.62 30.16
 2 4 -13 18.74 28.03
 2 4 -12 97.67 26.53
 -2 -4 12 147.1 34.47
 2 4 -12 62.47 29.47
 -2 -4 12 87.54 26.18
 2 4 -12 71.19 27.41
 2 4 -11 24.45 23.65
 -2 -4 11 -4.01 25.39
 2 4 -11 7.92 23.8
 -2 -4 11 14.76 21.09
 2 4 -11 8.44 24.34
 2 4 -10 6.74 21.36
 -2 -4 10 3.82 26.66
 2 4 -10 15.06 23.15
 -2 -4 10 20.48 21.15
 2 4 -10 4.01 25.93
 2 4 -9 198.59 28.72
 -2 -4 9 199.88 34.08
 2 4 -9 225.32 32.58
 -2 -4 9 172.67 28.89
 2 4 -9 239.7 35.82
 -2 -4 8 34.44 21
 2 4 -8 10.84 19.96
 2 4 -8 53.49 20.54
 -2 -4 8 38.02 24.16
 2 4 -8 44.69 18.3
 2 4 -8 27.23 23.23
 2 4 -7 58.42 21.6
 -2 -4 7 59.87 21.46
 2 4 -7 42.67 19.74
 -2 -4 7 88.61 26.06
 2 4 -7 73.48 20.06
 2 4 -7 48.68 23.95
 -2 -4 6 95.92 19.37
 2 4 -6 79.98 22.56
 -2 -4 6 65.38 21.48
 2 4 -6 78.9 20.52
 2 4 -6 83.88 22.19
 -2 -4 5 70.67 16.61
 2 4 -5 43.29 19.01
 -2 -4 5 23.62 22.42
 2 4 -5 16.9 17.14
 2 4 -5 65.69 21.16
 -2 -4 4 311.55 27.02
 2 4 -4 296.52 32.66
 2 4 -4 311.8 33.98
 -2 -4 4 319.48 31.96
 2 4 -4 373.08 31.59
 2 4 -3 19.89 16.65
 -2 -4 3 19.63 22.48
 2 4 -3 11.24 18.94
 -2 -4 3 31.32 11.83
 2 4 -2 78.22 20.52
 -2 -4 2 79.48 23.91
 2 4 -2 68.92 21.26
 -2 -4 2 91.79 11.97
 2 4 -1 -12.89 16.56
 -2 -4 1 -2.71 19.64
 2 4 0 764.38 49.81
 -2 -4 0 699.2 50.34
 2 4 1 2079.66 108.18
 -2 -4 -1 2200.54 109.96
 2 4 1 2162.05 100.7
 2 4 2 396.84 35.87
 -2 -4 -2 391.62 34.86
 2 4 2 407.81 29.32
 -2 -4 -2 434.51 38.01
 2 4 2 381.26 28.95
 2 4 3 245.7 29.92
 -2 -4 -3 321.31 33.73
 -2 -4 -3 185.78 26.09
 -2 -4 -3 188.48 27.71
 2 4 3 241.09 23.93
 -2 -4 -4 16.67 17.72
 2 4 4 -4.31 15.33
 -2 -4 -4 12.9 19.24
 2 4 4 43.62 22.34
 -2 -4 -5 294.2 32.2
 -2 -4 -5 317.75 26.37
 2 4 5 343.37 34.43
 2 4 5 356.11 30.41
 -2 -4 -5 249.81 30.94
 -2 -4 -6 51.16 22.07
 -2 -4 -6 56.56 19.88
 2 4 6 30.72 22.28
 2 4 6 57.94 19.54
 -2 -4 -7 -15.77 19.54
 -2 -4 -7 49.93 24.04
 2 4 7 -9.47 20.97
 2 4 7 51.93 21.07
 -2 -4 -7 16.64 17.32
 -2 -4 -8 20.94 22.1
 2 4 8 -3.24 20.68
 2 4 8 18.8 20.54
 2 4 9 57.73 25.27
 -2 -4 -9 40.39 26.3
 2 4 10 194.2 31.08
 -2 -4 -10 142.84 33.69
 -2 -4 -11 -10.18 23.68
 2 4 11 19.68 28.58
 -2 -4 -11 -12.2 29.53
 2 4 12 4.21 26.68
 -2 -4 -12 6.93 21.79
 -2 -4 -12 21.43 33.56
 -2 -4 -12 -3.68 25.67
 2 4 13 -4.49 26.54
 -2 -4 -13 58.71 34.01
 -2 -4 -13 -19.07 25.5
 -2 -4 -14 18.99 30.94
 2 4 14 38.15 30.01
 -2 -4 -15 89.71 34.96
 2 4 15 80.72 35.79
 -2 -4 -16 41.75 37.78
 2 4 16 79.76 30.77
 -2 -4 -17 -38.15 38.07
 2 4 17 -44.8 34.48
 -2 -5 17 21.39 32.92
 2 5 -17 52.34 34.69
 -2 -5 17 21.93 30.81
 2 5 -17 38.67 33.22
 -2 -5 16 36.24 35.96
 -2 -5 16 46.93 33.99
 2 5 -16 16.75 35.15
 2 5 -16 63.74 36.44
 -2 -5 15 -15 30.99
 2 5 -15 50.94 32.72
 -2 -5 15 19.75 27.97
 2 5 -15 -16.05 34.83
 2 5 -14 25.59 27.58
 -2 -5 14 -43.36 32.41
 2 5 -14 -19.54 28.16
 -2 -5 14 -4.66 25.91
 2 5 -14 -25.63 32.23
 2 5 -13 20.71 27.16
 -2 -5 13 13.9 30.79
 2 5 -13 14.02 25.01
 -2 -5 13 -8.75 26.28
 2 5 -13 4.9 31.24
 2 5 -12 108.45 28
 -2 -5 12 66.79 29.7
 2 5 -12 31.24 25.42
 -2 -5 12 61.14 27.21
 2 5 -12 65.45 30.56
 2 5 -11 31.14 25.37
 -2 -5 11 12.82 27.46
 2 5 -11 25.58 24.17
 -2 -5 11 15.18 24.57
 2 5 -11 53.56 29.28
 2 5 -10 -11.31 21.94
 -2 -5 10 -12.28 26.67
 2 5 -10 -32.57 26.69
 -2 -5 10 3.52 22.75
 2 5 -10 -29.81 24.56
 2 5 -9 -3.66 22.65
 -2 -5 9 -7.84 22.79
 2 5 -9 -3.89 26.34
 -2 -5 9 22.66 20.06
 2 5 -9 -16.27 24.44
 -2 -5 8 11.85 21.04
 2 5 -8 10.64 21.64
 -2 -5 8 -37.56 28
 2 5 -8 13.77 18.88
 2 5 -8 -18.61 22.89
 -2 -5 7 185.71 27.13
 2 5 -7 186.02 28.22
 -2 -5 7 165.27 31.66
 2 5 -7 153.6 31.25
 2 5 -7 193.74 27.04
 2 5 -6 204.69 29.8
 -2 -5 6 162.18 23.22
 2 5 -6 127.09 26.93
 2 5 -6 186.84 25.77
 2 5 -5 9.82 17.17
 -2 -5 5 6.46 15.72
 2 5 -5 -25.25 21.13
 2 5 -5 -9.95 21.61
 2 5 -4 16.1 21.8
 -2 -5 4 -12.85 21.61
 2 5 -4 -14.13 18.03
 2 5 -4 -6.41 17.33
 2 5 -3 2.85 19.53
 -2 -5 3 18.82 22.27
 2 5 -3 -12.58 17.97
 2 5 -2 49.2 19.69
 -2 -5 2 36.99 22.94
 2 5 -2 52.52 22.14
 2 5 -1 125.85 25.65
 -2 -5 1 64.2 24.47
 2 5 0 145.94 26.07
 -2 -5 0 155.8 27.69
 2 5 1 87.67 24.81
 -2 -5 -1 120.07 25.36
 2 5 2 752.69 52.28
 -2 -5 -2 752.63 52.15
 -2 -5 -2 784.43 55.08
 2 5 3 87.93 25.96
 2 5 3 19.63 13.99
 -2 -5 -3 26.63 21.51
 -2 -5 -3 32.67 22.85
 -2 -5 -3 6.4 22.37
 -2 -5 -4 73.06 22.39
 2 5 4 59.43 17.21
 -2 -5 -4 41.91 21.55
 2 5 4 105.66 26.91
 -2 -5 -5 12.55 23.27
 -2 -5 -5 -6.09 18.87
 2 5 5 12.24 15.84
 2 5 5 3.28 19.7
 -2 -5 -5 6.87 14.8
 2 5 6 -3.35 19.79
 -2 -5 -6 21.76 23.05
 2 5 6 -24.31 18.05
 -2 -5 -6 32.5 25.09
 2 5 7 -3.42 20.73
 -2 -5 -7 25.65 26.89
 -2 -5 -7 22.31 25.42
 2 5 7 -2.95 17.3
 -2 -5 -7 6.76 24.67
 2 5 8 48.23 22.3
 -2 -5 -8 -3.82 24.85
 2 5 8 -17.48 24.39
 2 5 9 -3.48 21.92
 -2 -5 -9 -59.88 29.77
 2 5 9 -3.57 23.56
 -2 -5 -10 -37.54 32.05
 2 5 10 63.88 28.02
 -2 -5 -11 -4.37 31.91
 2 5 11 20.17 23.06
 -2 -5 -12 27.49 34.18
 2 5 12 38.83 24.04
 -2 -5 -13 -24.01 29.97
 2 5 13 27.56 27.82
 -2 -5 -14 10.05 30.42
 2 5 14 19.49 28.34
 -2 -5 -15 -15.75 35.1
 2 5 15 -20.6 30.71
 -2 -5 -16 43.79 38.25
 2 5 16 48.81 30.5
 -2 -6 16 -5.41 32.23
 2 6 -16 -16.75 34.33
 2 6 -16 -5.76 33.19
 -2 -6 16 31.95 29.89
 2 6 -15 9.57 27.1
 -2 -6 15 -10.5 28.65
 2 6 -15 -37.64 33.32
 2 6 -15 -5.54 34.83
 -2 -6 15 -10.1 27.03
 2 6 -14 32.66 28.36
 -2 -6 14 45.71 31.79
 2 6 -14 98.22 33.29
 2 6 -14 69.22 33.08
 -2 -6 14 57.1 30.87
 2 6 -13 31.8 29.19
 -2 -6 13 -9.82 30.87
 2 6 -13 15.35 31.94
 -2 -6 13 49.22 29.73
 2 6 -13 9.93 29.84
 2 6 -12 44.16 30.51
 -2 -6 12 100.64 28.68
 2 6 -12 33.34 28.95
 2 6 -12 66.27 25.6
 2 6 -11 65.93 31.77
 -2 -6 11 82.14 29.1
 2 6 -11 41.12 25.98
 2 6 -11 42.96 26.72
 -2 -6 10 -3.63 22.3
 2 6 -10 -4.39 28.75
 2 6 -10 -8.35 27.19
 2 6 -9 41.06 22.59
 -2 -6 9 23.44 22.42
 2 6 -9 63.12 28.34
 2 6 -9 12.18 23.84
 2 6 -8 12.68 20.07
 -2 -6 8 -15.35 22.16
 2 6 -8 4.05 26.89
 2 6 -8 3.95 24.1
 2 6 -7 76.92 26.54
 2 6 -7 89.72 27.07
 2 6 -7 57.27 24.63
 2 6 -6 82.62 28.64
 2 6 -6 79.16 26.99
 2 6 -6 89.44 25.37
 2 6 -5 88.1 26.7
 2 6 -5 36.54 25.1
 -2 -6 5 163.38 31.14
 2 6 -5 141.39 25.74
 2 6 -4 212.23 32.69
 2 6 -4 153.05 28.55
 2 6 -4 161.41 27.5
 -2 -6 4 131.13 31.21
 2 6 -3 111.4 28.05
 2 6 -3 129.87 27.36
 -2 -6 3 156.42 30.04
 -2 -6 2 336.62 37.91
 2 6 -2 321.8 37.98
 2 6 -2 358.22 36.25
 2 6 -1 72.85 25.69
 -2 -6 1 51.21 26.98
 2 6 0 -6.68 22.9
 -2 -6 0 10.25 24.8
 2 6 1 -3.39 24.62
 -2 -6 -1 -13.77 23.59
 2 6 2 48.02 24.51
 -2 -6 -2 3.21 20.5
 -2 -6 -2 34.94 27.25
 2 6 3 3.47 20.71
 -2 -6 -3 -6.76 23.45
 -2 -6 -3 3.26 20.47
 2 6 4 95.52 27.57
 -2 -6 -4 95.64 29.04
 -2 -6 -4 82.95 25.15
 2 6 5 46.69 23.33
 -2 -6 -5 55.48 25.94
 -2 -6 -5 54.4 23.12
 -2 -6 -6 -17.49 23.98
 2 6 6 3.66 20.73
 -2 -6 -6 -3.53 22.99
 -2 -6 -7 72.12 28.1
 -2 -6 -7 -28.91 25.22
 -2 -6 -7 12.02 25.73
 2 6 7 3.03 18.91
 2 6 7 22.31 23.38
 -2 -6 -8 26.23 23.21
 -2 -6 -8 -20.81 27.1
 2 6 8 -7.56 23.07
 2 6 8 9.89 23.94
 -2 -6 -9 47.52 34.14
 2 6 9 -11.52 22.7
 2 6 9 7.14 22.12
 -2 -6 -10 58.38 33.48
 2 6 10 -23.39 24.15
 2 6 10 15.39 24.19
 -2 -6 -11 28.09 31.1
 2 6 11 -33.04 28.49
 -2 -6 -12 -14.65 28.39
 2 6 12 8.82 28.32
 -2 -6 -13 -25.44 30.33
 2 6 13 -9.38 28.86
 -2 -6 -14 10.61 33.6
 2 6 14 29.83 26.36
 -2 -6 -15 -27.6 34.46
 2 6 15 -10.5 32.28
 2 7 -15 22.6 33.67
 2 7 -15 17.16 34.64
 -2 -7 15 -20.58 34.62
 2 7 -15 20.69 28.78
 2 7 -14 -5.45 31.72
 2 7 -14 16.59 33.48
 -2 -7 14 9.74 27.6
 2 7 -14 25.29 29.41
 2 7 -13 10.52 31.86
 2 7 -13 -10.67 34.51
 -2 -7 13 -41.3 29.9
 2 7 -13 -39.53 32.19
 2 7 -12 25.32 28.45
 -2 -7 12 34.47 28.64
 2 7 -12 24.11 28.77
 2 7 -11 -32.89 30.39
 2 7 -11 34.15 30.9
 2 7 -10 4.58 27.97
 2 7 -10 32.92 28.92
 2 7 -9 14.33 22.2
 2 7 -9 4.46 25.74
 2 7 -9 27.2 28.3
 2 7 -8 -25.15 23.07
 2 7 -8 8.71 28.36
 2 7 -8 26.25 27.3
 2 7 -7 -7.21 22.33
 2 7 -7 -29.78 25.76
 2 7 -7 21.17 24.83
 2 7 -6 14.45 21.89
 -2 -7 6 20.26 24.73
 2 7 -6 -8.32 24.39
 2 7 -6 28.73 26.73
 2 7 -5 21.79 22.18
 -2 -7 5 19.79 27.8
 2 7 -5 16.28 22.45
 2 7 -5 35.94 25.66
 2 7 -4 479.46 45.73
 2 7 -4 491.88 43.32
 -2 -7 4 454.09 46.04
 2 7 -3 676.67 53.29
 -2 -7 3 650.7 54.09
 2 7 -3 691.28 55.15
 -2 -7 2 7.58 24.51
 2 7 -2 7.35 23.76
 -2 -7 1 294.4 36.3
 2 7 -1 156 29.99
 -2 -7 0 155 31.48
 2 7 0 89.66 29.4
 -2 -7 -1 -19.04 24.29
 2 7 1 3.76 24.67
 -2 -7 -2 37.82 23.45
 -2 -7 -2 3.86 27.89
 -2 -7 -2 21.04 23.9
 2 7 2 22.86 26.13
 -2 -7 -3 88.55 25.35
 2 7 3 103.83 28.96
 -2 -7 -3 110.35 30.49
 -2 -7 -4 -10.79 22.61
 2 7 4 11.7 21.89
 -2 -7 -4 42.28 28.21
 -2 -7 -5 -27.26 29.18
 2 7 5 7.88 24.59
 -2 -7 -5 -3.67 24.66
 -2 -7 -6 3.96 29.35
 -2 -7 -6 26.26 25.57
 2 7 6 31.88 24.89
 -2 -7 -7 48.36 38.63
 -2 -7 -7 57.8 31.2
 -2 -7 -7 56.58 34.45
 2 7 7 28.3 26.92
 -2 -7 -8 23.84 29.92
 2 7 8 -20.46 27.53
 -2 -7 -8 -13.5 31.04
 2 7 9 16.56 26.41
 -2 -7 -9 4.65 32.84
 2 7 10 -20.91 26.48
 -2 -7 -10 33.69 26.27
 2 7 11 -8.43 25.91
 -2 -7 -11 29.96 30.24
 2 7 12 40.48 27.75
 -2 -7 -12 72.6 34.29
 2 7 13 42.99 29.4
 -2 -7 -13 16.14 32.35
 2 7 14 20.22 30.13
 -2 -7 -14 -11.17 36.37
 2 8 -13 60.96 35.42
 2 8 -13 48.02 32.88
 2 8 -12 42.87 34.93
 2 8 -12 36.52 31.88
 2 8 -11 -10.37 32.13
 2 8 -11 20.4 26.74
 2 8 -10 15.04 28.66
 2 8 -10 14.95 28.98
 2 8 -9 -4.01 25.19
 2 8 -9 29.1 29.15
 2 8 -9 19.48 28.08
 -2 -8 8 32.08 29.24
 2 8 -8 28.14 25.64
 2 8 -8 -37.62 31.44
 2 8 -8 47.61 30.37
 2 8 -7 56.44 28.41
 -2 -8 7 84.93 31.29
 2 8 -7 68.42 30.21
 2 8 -7 41.94 26.04
 2 8 -6 -12.12 27.52
 -2 -8 6 -17.49 28.08
 2 8 -6 13.31 26.66
 2 8 -6 45.62 28.26
 2 8 -5 8.12 23
 -2 -8 5 25.73 28.12
 2 8 -5 4.33 25.16
 2 8 -5 35.77 30.09
 2 8 -4 25.4 27.56
 2 8 -4 4.07 24.82
 -2 -8 4 -16.9 29.13
 2 8 -3 12.46 24.38
 -2 -8 3 16.7 26.47
 2 8 -3 57.09 26.58
 -2 -8 2 240.53 37.16
 2 8 -2 216.89 34.41
 -2 -8 1 45.51 29.19
 2 8 -1 90.85 26.68
 -2 -8 0 45.61 30.75
 2 8 0 -24.88 28.42
 -2 -8 -1 37.56 29.14
 -2 -8 -1 29.37 29.3
 2 8 1 12.5 25.25
 -2 -8 -2 -12.68 29.68
 2 8 2 29.46 24.26
 -2 -8 -2 -16.84 30.9
 -2 -8 -2 22.8 25.73
 2 8 3 8.46 24
 -2 -8 -3 30.62 27.35
 -2 -8 -3 72.01 38.36
 2 8 4 -8.52 24.57
 -2 -8 -4 -11.61 24.52
 -2 -8 -4 -8.55 33.94
 -2 -8 -4 -25.72 29.82
 2 8 5 4.31 28.06
 -2 -8 -5 -3.93 25.76
 -2 -8 -5 -8.65 27.77
 2 8 6 17.37 26.91
 -2 -8 -6 36.06 26.96
 -2 -8 -6 -8.77 32.03
 -2 -8 -7 42.27 31.62
 2 8 7 17.56 27.62
 -2 -8 -7 24.56 26.49
 -2 -8 -7 26.74 30.19
 2 8 8 26.52 25.53
 -2 -8 -8 37.8 26.84
 -2 -8 -8 58.07 33
 2 8 9 8.91 28.42
 -2 -8 -9 -34.86 28.71
 2 8 10 8.97 28.39
 -2 -8 -10 -15.43 34.59
 -2 -8 -11 5.3 35.23
 -2 -8 -12 54.82 33.79
 2 9 -11 43.81 33.93
 2 9 -11 -32.96 34.29
 2 9 -10 5.32 28.75
 2 9 -10 5.38 26.72
 2 9 -9 13.3 25.56
 -2 -9 9 4.98 30.66
 2 9 -9 36.14 32.23
 2 9 -9 10.55 32.19
 2 9 -8 13.34 25.41
 -2 -9 8 -24.36 32.57
 2 9 -8 30.1 29.42
 2 9 -8 -10.33 31.03
 2 9 -7 -44.59 30.93
 -2 -9 7 23.86 29.56
 2 9 -7 -9.77 31.16
 2 9 -7 40.49 26.27
 2 9 -6 4.47 24.88
 -2 -9 6 37.49 33.29
 2 9 -6 19.06 28.86
 2 9 -6 34.73 28.86
 2 9 -5 4.66 27.07
 2 9 -5 -17.95 30
 -2 -9 5 -18.47 29.45
 2 9 -4 36.49 32.47
 -2 -9 4 45.62 30.39
 2 9 -4 80.94 28.16
 -2 -9 3 4.52 31.2
 2 9 -3 9.01 26.42
 -2 -9 2 -9 31.41
 2 9 -2 18.07 30
 -2 -9 1 -31.46 27.21
 2 9 -1 13.65 26.47
 -2 -9 0 -13.52 29.73
 -2 -9 0 32.31 27.29
 2 9 0 -9.12 27.62
 -2 -9 -1 40.87 32.45
 -2 -9 -1 27.74 31.13
 2 9 1 27.45 28.38
 2 9 2 -22.97 28.88
 -2 -9 -2 36.8 28.19
 -2 -9 -2 -4.64 29.78
 2 9 3 13.89 25.29
 -2 -9 -3 28.75 25.27
 -2 -9 -3 9.33 30.8
 -2 -9 -3 33.49 25.37
 2 9 4 13.94 25.13
 -2 -9 -4 12.42 25.85
 -2 -9 -4 -14.11 30
 -2 -9 -4 20.59 26.27
 2 9 5 42.2 28.65
 -2 -9 -5 83.8 29.28
 -2 -9 -5 -9.51 29.05
 2 9 6 -32.95 32.46
 -2 -9 -6 8.51 26.93
 -2 -9 -6 24.07 27.74
 -2 -9 -7 30.21 29.52
 2 9 7 4.73 27.94
 -2 -9 -7 -4.33 28.55
 -2 -9 -7 -14.64 29.78
 2 9 8 4.76 27.45
 -2 -9 -8 -30.93 30.11
 -2 -9 -8 -20.68 30.31
 2 9 9 90.78 34.51
 -2 -9 -9 84.82 37.17
 -2 -9 -10 -32.73 37.64
 2 10 -9 9.7 28.68
 -2 -10 9 41.96 32.26
 2 10 -9 10.91 35.04
 2 10 -9 -5.66 31.49
 2 10 -8 19.47 29.04
 -2 -10 8 46.34 32.87
 2 10 -8 63.87 37.39
 2 10 -8 16.66 28.23
 -2 -10 7 5.07 29.2
 2 10 -7 -4.89 29.81
 2 10 -7 5.45 27.68
 2 10 -7 -20.76 30.43
 -2 -10 6 29.99 33.43
 2 10 -6 19.62 29.48
 2 10 -6 16.06 34.63
 2 10 -6 25.37 31.69
 2 10 -5 54.65 33
 2 10 -5 -24.57 31.34
 -2 -10 5 -9.88 28.71
 2 10 -4 4.92 30.51
 -2 -10 4 9.78 33.51
 2 10 -3 -39.46 30.79
 -2 -10 3 33.99 33.49
 2 10 -2 -4.94 28.24
 -2 -10 2 72.62 35.54
 2 10 -1 29.83 28.91
 -2 -10 1 82.31 33.99
 2 10 0 -19.92 32.21
 -2 -10 0 -14.59 28.51
 -2 -10 0 -5.03 29.5
 2 10 1 29.92 31.36
 -2 -10 -1 -14.68 30.32
 -2 -10 -1 -21.85 27.48
 -2 -10 -1 25.2 33.47
 -2 -10 -2 13.09 27.83
 -2 -10 -2 -30.37 30.17
 2 10 2 -5 28.06
 -2 -10 -3 8.75 27.51
 -2 -10 -3 -9.26 27.38
 -2 -10 -3 -5.09 28.57
 2 10 3 -5.03 31.62
 -2 -10 -4 -21.99 29.43
 2 10 4 -60.47 34.35
 -2 -10 -4 -10.26 29.84
 -2 -10 -5 26.62 29.09
 2 10 5 10.09 29.83
 -2 -10 -5 5.18 30.35
 -2 -10 -6 71.77 32.61
 -2 -10 -6 20.93 32.94
 2 10 6 30.46 31.03
 -2 -10 -7 21.45 30.39
 -2 -10 -7 36.38 31.38
 -2 -10 -7 47.66 32.34
 2 10 7 10.17 33.34
 2 10 8 -20.4 32.31
 -2 -10 -8 16.42 32.35
 2 11 -5 -10.67 32.04
 -2 -11 5 31.4 35.65
 2 11 -4 -101.53 36.69
 -2 -11 4 15.6 30.56
 2 11 -3 -21.4 33.64
 -2 -11 3 15.53 31.09
 2 11 -2 26.77 29.78
 -2 -11 2 -16.29 30.48
 -2 -11 2 -10.32 32.46
 2 11 -1 -5.39 32.37
 -2 -11 1 -10.86 29.64
 -2 -11 1 31.05 33.7
 2 11 0 -5.39 30
 -2 -11 0 25.96 34.95
 -2 -11 0 81.47 37.02
 2 11 1 43.13 30.02
 -2 -11 -1 27.78 28.06
 -2 -11 -1 16.34 34.77
 -2 -11 -2 -10.27 29.6
 -2 -11 -2 5.47 30.98
 -2 -11 -2 -9.24 28.4
 2 11 2 16.19 33.18
 -2 -11 -3 -22 33.56
 -2 -11 -3 -23.1 29.68
 2 11 3 10.84 33.08
 -2 -11 -3 25.29 30.63
 2 11 4 59.62 34.63
 -2 -11 -4 38.76 35.13
 -3 12 6 20.01 28.34
 -3 12 6 -5.21 30.02
 -3 12 6 5.49 34.04
 -3 12 5 -24.29 30.32
 -3 12 5 -5.41 31.44
 -3 12 5 36.63 32.18
 -3 12 4 10.63 32.23
 -3 12 4 -36.79 32.84
 3 -12 -4 -61.29 35.67
 -3 12 3 5.23 31.15
 -3 12 3 5.28 31.47
 3 -12 -3 20.49 30.03
 -3 12 2 30.88 33.32
 -3 12 2 58.23 32.83
 3 -12 -2 25.74 32.16
 -3 12 1 15.17 30.14
 -3 12 1 -31.82 31.1
 -3 12 0 -9.21 30.38
 -3 12 0 -4.97 30.1
 -3 12 0 10.63 32.18
 -3 12 -1 28.52 31
 -3 12 -1 58.64 31.43
 -3 12 -1 37.31 34.75
 -3 12 -2 34.31 31.48
 -3 12 -2 -19.27 30.95
 -3 12 -2 16 28.83
 -3 12 -3 -25.21 36.61
 -3 12 -3 -14.2 27.54
 -3 12 -3 -10.68 33.08
 -3 12 -4 10.68 35.71
 -3 12 -4 5.18 32.1
 -3 12 -5 53.37 35.24
 -3 12 -5 5.32 32.46
 -3 12 -6 -21.33 33.53
 -3 12 -6 -21.79 36.66
 -3 11 9 -26.5 29.48
 -3 11 9 10.87 33.41
 3 -11 -9 40.69 32.33
 -3 11 8 16.03 29.45
 3 -11 -8 -22.63 35.06
 -3 11 8 -30.81 33.44
 -3 11 8 -4.75 27.38
 -3 11 7 -9.96 27.71
 3 -11 -7 -24.85 31.02
 -3 11 7 19.15 27.83
 -3 11 7 10.5 31.05
 -3 11 6 -4.83 29.93
 3 -11 -6 -4.94 28.71
 -3 11 6 -14.45 31.36
 -3 11 6 -15.52 35.02
 -3 11 5 4.7 27.99
 3 -11 -5 -24.57 30.45
 -3 11 5 -4.85 30.48
 -3 11 5 -10.17 32.2
 -3 11 4 -18.25 24.67
 3 -11 -4 -14.71 30.16
 -3 11 4 -19.48 28.32
 -3 11 4 19.99 32.76
 -3 11 3 120.1 29.82
 3 -11 -3 83.34 31.75
 -3 11 3 107.6 35.55
 -3 11 3 78.78 30.78
 -3 11 2 26.06 26.3
 -3 11 2 -29.06 31.33
 3 -11 -2 -4.92 32.67
 -3 11 2 29.47 29.28
 -3 11 1 33.36 29.09
 -3 11 1 16.47 27.18
 -3 11 1 4.93 30.1
 -3 11 1 16.99 27.48
 -3 11 0 128.12 33.51
 -3 11 0 118.69 36.16
 -3 11 -1 8.84 26.34
 -3 11 -1 27.78 28.91
 -3 11 -1 4.96 28.35
 -3 11 -2 27.37 29.3
 -3 11 -2 -13.68 28.68
 -3 11 -2 -14.93 31.29
 -3 11 -3 -14.14 32.88
 -3 11 -3 40.53 28.31
 -3 11 -3 -14.96 31.57
 -3 11 -4 -19.4 32.21
 -3 11 -4 13.31 28.89
 -3 11 -4 -5 32.53
 -3 11 -5 50.07 35.36
 -3 11 -5 -4.99 34.21
 -3 11 -6 15.04 33.74
 -3 11 -6 20.49 37.8
 -3 11 -7 -5.02 32.67
 -3 11 -7 -5.26 38.59
 -3 11 -8 -5.02 29.9
 -3 11 -8 26.93 32.61
 -3 11 -9 -15.04 32.42
 -3 11 -9 38.58 36.37
 -3 10 11 5.25 31.8
 -3 10 11 73.99 33.18
 3 -10 -11 -11.6 30.41
 -3 10 11 -32.68 26.07
 -3 10 10 15.51 29.55
 -3 10 10 -14.34 26.82
 -3 10 10 -26.36 31.92
 3 -10 -10 11.27 28.92
 3 -10 -9 5.47 36.55
 -3 10 9 -4.62 27.33
 -3 10 9 20.34 34.42
 3 -10 -9 44.33 29.83
 -3 10 9 -45.93 31.14
 -3 10 8 8.71 25.52
 3 -10 -8 -15.91 35.67
 -3 10 8 -4.49 28.03
 -3 10 8 25.03 30.78
 3 -10 -8 24.3 31.64
 -3 10 8 9.88 26.97
 -3 10 7 52.65 29.33
 3 -10 -7 35.93 32.96
 -3 10 7 4.36 26
 3 -10 -7 4.8 28.12
 -3 10 7 -43.06 31.78
 -3 10 7 4.92 30.93
 -3 10 6 -8.85 25.06
 -3 10 6 29.83 26.8
 3 -10 -6 -9.49 30.27
 -3 10 6 18.55 28.31
 -3 10 6 29 27.87
 -3 10 5 40.06 26.18
 -3 10 5 75 27.76
 3 -10 -5 23.53 30.3
 -3 10 5 31.53 27.78
 -3 10 5 85.69 28.68
 -3 10 4 -4.48 25.39
 -3 10 4 -12.29 25.39
 3 -10 -4 -32.76 28.99
 -3 10 4 -8.76 25.47
 -3 10 4 -4.68 26.53
 -3 10 3 18.03 26.21
 -3 10 3 16.18 24.88
 3 -10 -3 9.33 31.59
 -3 10 3 4.6 25.85
 -3 10 3 21.35 26.66
 -3 10 2 63.63 29.5
 -3 10 2 125.16 30.72
 3 -10 -2 18.68 29.25
 -3 10 2 31.7 33.85
 -3 10 1 211.91 35.43
 -3 10 1 143.32 36.63
 -3 10 1 233.03 34.99
 -3 10 1 186.66 35.9
 -3 10 0 -3.94 30.56
 -3 10 0 8.83 28.74
 -3 10 0 20.09 23.36
 -3 10 0 9.15 29.79
 -3 10 -1 187.92 39.55
 -3 10 -1 178.96 37.18
 -3 10 -1 217.95 33.81
 -3 10 -1 229.84 39.05
 -3 10 -2 160.87 38.11
 -3 10 -2 155.12 35.46
 -3 10 -2 262.55 34.88
 -3 10 -2 133.92 34.7
 -3 10 -3 13.13 26.78
 -3 10 -3 51.07 27.02
 -3 10 -3 46.71 22.71
 3 -10 3 78.53 28.66
 3 -10 4 22.17 28.08
 -3 10 -4 4.22 26.51
 -3 10 -4 9.04 30.8
 -3 10 -5 20.86 25.51
 -3 10 -5 4.66 29.34
 3 -10 6 50.91 28.89
 -3 10 -6 4.13 24.01
 -3 10 -6 -14.4 29.52
 -3 10 -7 -34.56 35.46
 3 -10 7 -9.5 27.85
 -3 10 -8 20.29 33.25
 3 -10 8 -19.53 29.1
 -3 10 -9 52.04 37.57
 3 -10 9 -20.12 29.97
 -3 10 -10 -5.33 33.02
 3 -10 10 -15.56 29.13
 -3 10 -11 -5.45 37.14
 3 -10 11 -16.07 33.43
 3 -9 -13 -52.51 38.5
 -3 9 13 -4.86 26.53
 -3 9 13 5.06 30.86
 -3 9 13 10.43 29.28
 -3 9 13 5.59 27.77
 3 -9 -12 45.34 36.9
 -3 9 12 -23.72 28.73
 -3 9 12 -19.9 31.96
 -3 9 12 -35.25 29.03
 -3 9 12 32.47 34.02
 3 -9 -11 10.98 32.2
 -3 9 11 4.63 27.38
 -3 9 11 -24.48 32.31
 -3 9 11 43.62 28.66
 -3 9 11 5.23 30.14
 3 -9 -10 15.94 29.82
 -3 9 10 4.53 25.19
 -3 9 10 4.81 26.5
 -3 9 10 -18.73 26.28
 -3 9 10 -10.11 25.94
 3 -9 -9 10.26 27.47
 -3 9 9 22.58 27.98
 -3 9 9 -23.67 27.98
 3 -9 -9 28.67 26.82
 -3 9 9 9.77 29.57
 -3 9 8 23.73 25.05
 3 -9 -8 19.82 31.6
 -3 9 8 8.75 26.3
 -3 9 8 -13.96 28.39
 3 -9 -8 42.2 30.54
 -3 9 8 -9.45 31.17
 -3 9 7 75.93 29.05
 3 -9 -7 57.34 31.78
 -3 9 7 55.11 26.7
 -3 9 7 -22.84 34.1
 3 -9 -7 32.27 27.52
 -3 9 7 36.57 27.51
 -3 9 6 -12.09 28.8
 3 -9 -6 46.05 32.15
 -3 9 6 41.24 25.19
 3 -9 -6 22.7 27.3
 -3 9 6 53.14 27.66
 -3 9 6 -9 29.1
 -3 9 5 166.73 37.14
 -3 9 5 185.37 33.37
 3 -9 -5 179.51 35.07
 -3 9 5 150.44 30.7
 -3 9 5 207.87 41.24
 -3 9 4 8.19 34.81
 -3 9 4 7.91 23.95
 3 -9 -4 -48.89 30.28
 -3 9 4 13.09 29.54
 -3 9 4 4.18 26.84
 -3 9 3 107.4 34.78
 -3 9 3 65.21 26.81
 3 -9 -3 53 30.7
 -3 9 2 63.49 36.69
 -3 9 2 69.51 37.27
 -3 9 2 7.97 23.01
 3 -9 -2 4.41 28.72
 -3 9 2 66.46 39.66
 -3 9 1 93.51 36.08
 -3 9 1 96.29 35.38
 -3 9 1 105.66 27.78
 -3 9 1 96.25 34.07
 -3 9 0 50.11 25.14
 -3 9 0 -10.84 39.77
 -3 9 0 41.34 33.44
 -3 9 -1 38.08 25.64
 -3 9 -1 7.53 38.02
 -3 9 -1 12.29 30.09
 -3 9 -2 20.27 29.12
 -3 9 -2 -18.9 19.62
 3 -9 2 8.29 25.88
 -3 9 -3 48.23 30.34
 -3 9 -3 30.14 26.53
 3 -9 3 37.84 25.55
 -3 9 -4 -25.21 37.24
 -3 9 -4 12 27.43
 -3 9 -4 41.47 26.02
 3 -9 4 55.64 29.18
 3 -9 5 13.12 26.95
 -3 9 -5 63.55 28.88
 -3 9 -5 60.84 39.5
 3 -9 6 71.81 26.59
 -3 9 -6 31.59 24.72
 -3 9 -6 17.95 35.52
 3 -9 7 -4.62 30.08
 -3 9 -7 -7.86 23.81
 -3 9 -7 -13.9 28.05
 -3 9 -8 28.63 31.08
 3 -9 8 9.53 24.72
 -3 9 -9 -4.91 32.82
 3 -9 9 34.44 30.49
 -3 9 -10 20.16 34.13
 3 -9 10 20.36 29.6
 -3 9 -11 -5.17 35.64
 -3 9 -12 -5.29 36.47
 3 -8 -14 -17.24 36.14
 -3 8 14 55.56 32.33
 -3 8 14 47.9 33.73
 -3 8 14 34.61 29.96
 3 -8 -13 33.4 31.6
 -3 8 13 85.86 35.93
 -3 8 13 32.78 28.87
 -3 8 13 71.85 34.15
 -3 8 13 43.23 27.77
 3 -8 -12 32.31 31.84
 -3 8 12 -36.25 30.11
 -3 8 12 18.42 29.16
 -3 8 12 44.43 28.71
 -3 8 12 4.66 26.15
 3 -8 -11 15.59 29.46
 -3 8 11 30 27.04
 -3 8 11 40.75 31.42
 -3 8 11 4.74 27.34
 -3 8 11 36.19 26.55
 3 -8 -10 -50.12 34.15
 -3 8 10 -28.94 24.77
 -3 8 10 -13.34 25.65
 -3 8 10 9.13 26.54
 -3 8 10 8.8 26.45
 3 -8 -9 53.02 31.24
 -3 8 9 109.37 30.05
 -3 8 9 32.58 25.48
 -3 8 9 13.17 28.86
 3 -8 -8 -9.26 29.13
 3 -8 -8 22.57 30.56
 -3 8 8 -12.88 31.51
 -3 8 8 31.44 30.03
 -3 8 8 16.96 24.86
 -3 8 7 40.98 27.58
 3 -8 -7 17.79 27.35
 -3 8 7 3.61 30.43
 -3 8 7 8.46 32.63
 -3 8 7 -26.05 26.5
 3 -8 -7 13.26 25.03
 -3 8 6 11.93 26.09
 3 -8 -6 115.14 35.97
 -3 8 6 18.25 28.74
 -3 8 6 -24.93 33.01
 -3 8 6 12.61 24.48
 3 -8 -6 73.65 27.07
 -3 8 5 -19.39 22.35
 3 -8 -5 -8.17 32.73
 -3 8 5 -3.69 23.69
 3 -8 -5 -12.79 29.21
 -3 8 5 -12.23 24.5
 -3 8 5 12.3 26.69
 -3 8 4 234.06 34.36
 -3 8 4 182.25 31.69
 3 -8 -4 168.17 34.25
 -3 8 4 269.66 36.12
 -3 8 4 227.19 34.75
 -3 8 3 1276.39 78.76
 -3 8 3 1149.28 74.89
 3 -8 -3 1136.06 75.88
 -3 8 3 1131.65 74.71
 -3 8 2 87.15 25.39
 -3 8 2 149.63 31.27
 3 -8 -2 95.23 30.53
 -3 8 2 94.72 25.53
 -3 8 1 11.18 22.94
 -3 8 1 50.72 27.88
 -3 8 1 25.27 25.22
 -3 8 0 36.77 24.8
 -3 8 0 30.9 23.99
 -3 8 0 62.92 27.4
 -3 8 -1 3.65 22.93
 -3 8 -1 3.83 22.27
 -3 8 -1 20.77 27.24
 -3 8 -2 7.63 23.46
 -3 8 -2 -3.61 26.08
 -3 8 -2 3.63 18.43
 3 -8 2 35.73 25.5
 -3 8 -3 -7.52 28.72
 3 -8 3 12.09 26.05
 -3 8 -3 -7.59 23.16
 -3 8 -4 -35.15 27.89
 3 -8 4 24.68 23.5
 -3 8 -4 30.29 24.98
 -3 8 -5 -20.26 30.83
 3 -8 5 4.21 26.3
 -3 8 -5 -15.11 24.1
 -3 8 -6 180.48 45.78
 3 -8 6 99.68 30.85
 -3 8 -6 177.37 31.49
 3 -8 7 8.94 26.66
 -3 8 -7 3.78 24.11
 -3 8 -8 8.97 37.2
 3 -8 8 46.24 28.23
 -3 8 -8 7.57 24.49
 -3 8 -9 27.77 31.16
 -3 8 -10 61.94 33.35
 -3 8 -11 9.8 30.83
 -3 8 -12 55.32 40.35
 -3 8 -13 15.45 35.3
 -3 8 -14 -31.54 39.62
 3 -7 -15 -56.97 35.82
 -3 7 15 5.44 29.99
 -3 7 15 -5.51 29.19
 -3 7 15 -10.12 31.83
 3 -7 -14 11.03 33.66
 -3 7 14 -4.89 30.08
 -3 7 14 52.3 33.36
 -3 7 14 5.32 28.74
 3 -7 -13 -26.62 28.49
 -3 7 13 23.66 25.58
 -3 7 13 12.92 26.68
 -3 7 13 30.15 29.71
 -3 7 13 5.13 31.99
 3 -7 -12 -10.26 32.03
 -3 7 12 77.64 33.88
 -3 7 12 12.71 24.65
 -3 7 12 14.47 26.58
 -3 7 12 4.94 30.82
 3 -7 -11 108.49 33.87
 -3 7 11 70.7 29.43
 -3 7 11 29.12 27.17
 -3 7 11 32.31 28.68
 -3 7 11 33.28 30.18
 3 -7 -10 4.73 26.82
 -3 7 10 -12.83 24.64
 -3 7 10 4.09 26.63
 -3 7 10 -32.04 27.28
 -3 7 10 13.3 23.73
 -3 7 9 16.06 27.18
 -3 7 9 -12.75 24.08
 -3 7 9 8.82 25.43
 3 -7 -9 22.69 26.82
 3 -7 -8 30.37 29.19
 -3 7 8 24.52 24.55
 -3 7 8 -3.95 30.06
 -3 7 8 -4.25 27.13
 3 -7 -8 -4.34 25.24
 -3 7 7 -19.42 20.35
 3 -7 -7 45.57 29.42
 -3 7 7 23.68 26.05
 -3 7 7 3.88 25.45
 -3 7 7 -4.11 27.27
 3 -7 -7 21.14 26.58
 -3 7 6 9.85 23.2
 3 -7 -6 -3.95 25.75
 -3 7 6 64.91 24.88
 -3 7 6 7.66 22.66
 -3 7 6 27.8 23.69
 3 -7 -6 49.5 28.29
 -3 7 5 23.29 20.93
 -3 7 5 25.98 24.18
 -3 7 5 11.31 21.74
 3 -7 -5 37.64 28.93
 -3 7 5 42.36 22.21
 3 -7 -5 -8.08 25.03
 -3 7 4 108.78 24.57
 3 -7 -4 57.31 24.73
 -3 7 4 78.25 25.85
 -3 7 4 97.41 24.39
 3 -7 -4 166.48 31.86
 3 -7 -3 54.46 23.82
 -3 7 3 77.07 22.97
 -3 7 3 87.8 25.12
 3 -7 -3 82.06 25.97
 -3 7 3 77.28 26.61
 -3 7 2 223.66 30.86
 -3 7 2 193.7 31.25
 3 -7 -2 193.7 34.96
 -3 7 2 189.8 32.48
 -3 7 1 390.76 41.59
 -3 7 1 490.06 42.02
 -3 7 1 568.18 45.51
 -3 7 0 306.38 36.83
 -3 7 0 315.65 36.72
 -3 7 0 265.52 34.33
 -3 7 -1 136.32 34.32
 3 -7 1 52.34 25.24
 -3 7 -1 73.01 23.08
 -3 7 -2 899.22 70.83
 3 -7 2 56.73 29
 3 -7 3 42.31 24.39
 -3 7 -3 71.61 27.4
 -3 7 -3 -10.46 27.83
 3 -7 4 35.4 27.3
 -3 7 -4 -3.59 22.89
 -3 7 -4 39.99 26.26
 3 -7 5 48.51 23.58
 -3 7 -5 39.59 24.14
 -3 7 -5 52.99 28.14
 3 -7 6 25 26.59
 -3 7 -6 27.49 28.83
 -3 7 -6 14.46 21.39
 -3 7 -7 -4.07 29.58
 3 -7 7 8.62 23.31
 -3 7 -7 10.92 21.16
 -3 7 -8 232.15 50.83
 -3 7 -8 80.68 26.6
 -3 7 -9 -17.49 34.26
 -3 7 -9 48.08 23.94
 -3 7 -10 -4.52 37.75
 -3 7 -11 9.31 30.11
 -3 7 -12 -9.57 27.11
 -3 7 -13 63.84 35.94
 -3 7 -14 5.03 34.02
 -3 7 -15 56.42 37.51
 3 -6 -16 22.81 36.11
 -3 6 16 -27.78 37.62
 -3 6 16 27.24 32.73
 -3 6 16 5.22 29.03
 3 -6 -15 -22.04 35.64
 -3 6 15 -32.07 32.38
 -3 6 15 -10.51 30.57
 -3 6 15 -5.03 27.18
 3 -6 -14 10.63 29.84
 -3 6 14 56.33 32.2
 -3 6 14 -35.43 33.62
 -3 6 14 4.84 28.17
 3 -6 -13 35.8 34.42
 -3 6 13 46.6 28.89
 -3 6 13 24.56 29.05
 -3 6 13 -4.87 29.73
 3 -6 -12 -24.55 27.06
 -3 6 12 22.43 24.73
 -3 6 12 30.89 22.83
 -3 6 12 32.9 29.98
 -3 6 12 9.37 29.25
 3 -6 -11 47.01 29.35
 -3 6 11 8.63 26.53
 -3 6 11 15.2 27.14
 -3 6 11 4.48 24.71
 -3 6 11 27.02 24.59
 3 -6 -10 35.96 28.99
 -3 6 10 66.46 27.18
 -3 6 10 59.67 28.21
 -3 6 10 77.26 28.07
 -3 6 10 77.94 29.8
 3 -6 -9 68.61 27.91
 -3 6 9 56.1 26.63
 -3 6 9 80.73 26.68
 -3 6 9 53.35 25.99
 -3 6 9 120.79 26.19
 3 -6 -8 20.41 26.22
 -3 6 8 7.86 23.25
 -3 6 8 3.6 23.78
 3 -6 -8 -20.86 26.99
 -3 6 8 4.01 23.7
 -3 6 7 63.38 21.34
 -3 6 7 15.14 25.7
 -3 6 7 49.76 22.91
 3 -6 -7 38.81 24.65
 3 -6 -7 28.31 26.93
 -3 6 7 69.6 24.39
 -3 6 6 -7.3 20.51
 -3 6 6 -21.05 28.97
 3 -6 -6 33.08 24.1
 3 -6 -6 35.31 23.76
 -3 6 6 22.42 18.55
 -3 6 5 24.78 18.96
 3 -6 -5 -10.44 25.68
 3 -6 -5 22.91 25.7
 -3 6 5 18.11 23.91
 -3 6 5 20.76 28.58
 3 -6 -4 78.91 27.39
 -3 6 4 -10.28 24.35
 3 -6 -4 3.73 23.12
 -3 6 4 24.66 21.68
 3 -6 -3 83.72 27.22
 -3 6 3 142.57 29.81
 -3 6 3 158.12 22.18
 3 -6 -3 117.13 26.14
 -3 6 3 151.53 27.15
 3 -6 -2 -11.68 20.73
 -3 6 2 3.38 23.44
 -3 6 2 -4.97 17.03
 3 -6 -2 14.44 23.82
 -3 6 2 13.51 19.48
 -3 6 1 7.91 17.96
 -3 6 1 -13.45 20.53
 -3 6 1 30.03 21.87
 3 -6 -1 21.95 18.81
 -3 6 0 23.19 19.91
 -3 6 0 13.94 18.3
 -3 6 0 20.15 19.38
 -3 6 -1 20.59 20.16
 3 -6 1 10.63 20.25
 -3 6 -1 -3.36 21.28
 -3 6 -2 12.37 18.6
 3 -6 2 39.46 21.57
 -3 6 -2 16.85 21.06
 -3 6 -3 3.24 21.4
 3 -6 3 3.66 23
 -3 6 -3 16.93 21.75
 -3 6 -4 -13.56 28.12
 3 -6 4 3.75 24.1
 -3 6 -4 51.18 21.77
 3 -6 5 -15.46 25.16
 -3 6 -5 -24.1 23.6
 -3 6 -6 33.24 26.23
 3 -6 6 -15.99 24.96
 -3 6 -6 34.81 24.02
 -3 6 -7 -42.28 28.51
 -3 6 -7 7.05 19.78
 -3 6 -8 4 26.38
 -3 6 -8 3.57 20.95
 -3 6 -9 -95.3 45.58
 -3 6 -9 -3.63 23.16
 -3 6 -10 -68.61 42.19
 -3 6 -10 11.05 23.49
 -3 6 -11 -26.58 35.81
 -3 6 -12 -22.82 29.94
 -3 6 -13 -61.01 35.26
 -3 6 -14 43.29 36.09
 -3 6 -15 9.84 34.53
 3 -5 -16 -33.34 32.32
 -3 5 16 -46.62 33.98
 -3 5 16 -15.6 32
 -3 5 16 -16.37 33.82
 3 -5 -15 16.07 32.47
 -3 5 15 24.95 30.72
 -3 5 15 44.94 31.19
 -3 5 15 47.03 31.67
 3 -5 -14 -5.15 30.71
 -3 5 14 28.79 31.25
 -3 5 14 19.19 31.46
 -3 5 14 60.05 30.78
 3 -5 -13 19.76 29.95
 -3 5 13 23.04 27.5
 -3 5 13 32.17 28.5
 -3 5 13 57.33 30.93
 3 -5 -12 9.45 30.56
 -3 5 12 -4.56 28.49
 -3 5 12 57.51 27.82
 -3 5 12 -4.41 24.51
 3 -5 -11 13.53 23.67
 -3 5 11 65.15 29.42
 -3 5 11 37.79 24.69
 -3 5 11 16.98 24.7
 -3 5 11 -4.21 26.51
 3 -5 -10 68.72 30.16
 -3 5 10 37.32 25.12
 -3 5 10 -3.37 23.83
 -3 5 10 28.52 26.54
 -3 5 10 4.04 22.7
 3 -5 -9 8.16 24.51
 -3 5 9 3.95 23.74
 -3 5 9 9.96 22.35
 -3 5 9 -11.74 25.82
 -3 5 9 15.51 21.16
 3 -5 -8 27.06 25.02
 -3 5 8 29.48 21.64
 -3 5 8 33.85 24.84
 -3 5 8 11.32 24.26
 3 -5 -7 14.62 22.74
 3 -5 -7 77.32 27.99
 -3 5 7 58.07 26.16
 -3 5 7 68.83 20.81
 -3 5 7 39.84 20.8
 3 -5 -6 -6.89 20.89
 3 -5 -6 26.13 23.66
 -3 5 6 31.91 22.29
 -3 5 6 52.48 23.26
 -3 5 6 31.32 20.26
 3 -5 -5 307.93 35.24
 3 -5 -5 332.19 38.4
 -3 5 5 379.55 36.13
 -3 5 5 308.58 35.81
 -3 5 5 299.48 33.41
 -3 5 4 47.05 21.01
 3 -5 -4 14.03 21.94
 -3 5 4 33.01 18.07
 3 -5 -4 39.52 21.01
 3 -5 -3 8.52 17.64
 3 -5 -3 44.47 25.14
 -3 5 3 25.03 21.22
 -3 5 3 42.47 17.29
 -3 5 3 41.95 19.28
 3 -5 -2 87.35 21.47
 -3 5 2 53.11 22.59
 -3 5 2 53.98 19.85
 -3 5 2 82.12 19.72
 3 -5 -2 40.24 22.58
 -3 5 1 550.15 44.46
 -3 5 1 526.18 39.97
 -3 5 1 524.99 44.14
 3 -5 -1 602.67 42.01
 -3 5 0 12.55 21.38
 3 -5 0 -13.29 21.79
 -3 5 0 25.89 19.01
 3 -5 0 15.94 16.98
 -3 5 -1 88.39 23.69
 3 -5 1 70.23 21.78
 -3 5 -1 98.7 24.2
 3 -5 1 90.27 18.81
 -3 5 -2 315.28 35.02
 -3 5 -2 335.48 33.25
 3 -5 2 315.48 34.58
 -3 5 -3 38.64 22.93
 -3 5 -3 48.69 23.78
 3 -5 3 41.59 22.02
 -3 5 -4 19.57 22.77
 -3 5 -4 25.57 19.22
 3 -5 4 17.82 23.69
 -3 5 -5 198.75 30.11
 -3 5 -5 137.29 27.78
 3 -5 5 154.66 31.02
 -3 5 -6 43.79 22.28
 -3 5 -6 31.51 26.68
 -3 5 -7 -10.96 25.19
 -3 5 -8 25.36 22.93
 -3 5 -8 57.09 27.83
 -3 5 -9 3.09 23.04
 -3 5 -9 -15.82 26.6
 -3 5 -10 -37.05 35.99
 -3 5 -10 -28.69 37.64
 -3 5 -11 -65.63 37.51
 -3 5 -11 -50.9 36.54
 -3 5 -12 54.98 30.83
 -3 5 -12 52.55 32.72
 -3 5 -13 12.63 26.86
 -3 5 -13 40.56 28.15
 -3 5 -14 13.46 28.45
 -3 5 -14 55.53 34.87
 -3 5 -15 -33.39 32.9
 -3 5 -15 33.2 32.9
 -3 5 -16 30.29 36.5
 -3 5 -16 58.09 34.61
 3 -4 -17 16.92 33.35
 -3 4 17 -16.72 34.02
 3 -4 -17 -35.89 36.81
 -3 4 17 -10.15 28.49
 -3 4 17 16.22 31.18
 -3 4 16 -15.57 29.13
 -3 4 16 5.35 26.85
 -3 4 16 48.88 29.37
 3 -4 -16 29.06 29.78
 3 -4 -16 -21.77 35.2
 -3 4 15 24.88 32.19
 -3 4 15 10.22 25.65
 -3 4 15 -18.86 25.99
 3 -4 -15 4.56 28.65
 3 -4 -15 -20.94 26.87
 -3 4 14 -9.51 27.64
 -3 4 14 24.39 27.38
 -3 4 14 58.84 27.83
 3 -4 -14 12.8 26.44
 3 -4 -14 -35.19 32.74
 -3 4 13 63.65 30.04
 -3 4 13 9.3 25.9
 -3 4 13 43.38 27.11
 3 -4 -13 55.74 26.14
 3 -4 -13 9.61 30.91
 -3 4 12 -4.33 26.04
 -3 4 12 -48.7 29.97
 -3 4 12 4.16 24.99
 3 -4 -12 48.02 26.23
 3 -4 -12 -4.59 28.42
 -3 4 11 20.68 22.18
 3 -4 -11 4.36 27.27
 -3 4 11 33.69 22.8
 -3 4 11 3.98 22.6
 -3 4 10 -31.51 27.33
 3 -4 -10 -8.28 23.45
 -3 4 10 7.99 22.23
 3 -4 -10 -3.13 20.78
 -3 4 10 -7.63 23.82
 -3 4 10 6.06 19.19
 -3 4 9 -7.59 20.12
 -3 4 9 65.86 25.24
 3 -4 -9 -15.67 21.6
 -3 4 9 41.37 24.17
 -3 4 9 35.91 20.9
 -3 4 8 -3.62 23.1
 -3 4 8 17.56 20.43
 3 -4 -8 18.49 22.4
 -3 4 8 7.18 21.59
 -3 4 8 41.29 25.46
 -3 4 7 297.45 35.42
 -3 4 7 318.15 33.23
 3 -4 -7 358.32 36.68
 -3 4 7 400.58 37.65
 3 -4 -6 -6.52 18.31
 3 -4 -6 28.44 22.83
 -3 4 6 3.26 20.52
 -3 4 6 20.28 21.15
 -3 4 6 13.23 20.03
 3 -4 -5 9.14 19.02
 3 -4 -5 -44.45 26.27
 -3 4 5 12.65 16.75
 -3 4 5 -5.77 19.54
 -3 4 5 35.06 22.76
 3 -4 -4 65.26 20.53
 3 -4 -4 36.27 23.41
 -3 4 4 64.69 21.77
 -3 4 4 66.15 21.48
 -3 4 4 61.72 14.63
 3 -4 -3 7.89 18.35
 3 -4 -3 -19.16 23.8
 -3 4 3 -9.05 19.37
 -3 4 3 -2.88 20.68
 -3 4 3 11.87 13.96
 3 -4 -2 -12.13 18.36
 3 -4 -2 15.56 21.33
 -3 4 2 5.95 19.37
 -3 4 2 5.79 17.65
 -3 4 2 -10.68 16.08
 3 -4 -1 97.91 20.05
 3 -4 -1 143.34 24.34
 -3 4 1 135.72 16.32
 -3 4 1 141.78 21.29
 -3 4 1 110.72 22.78
 3 -4 0 137.91 19.86
 -3 4 0 129.53 25.68
 3 -4 0 155.87 26.49
 -3 4 0 165.85 22.98
 -3 4 0 122.32 18.25
 3 -4 1 196.26 22.2
 -3 4 -1 217.64 29.52
 -3 4 -1 240.73 24.07
 3 -4 1 191.68 29.08
 -3 4 -1 243.46 27.33
 -3 4 -2 -9.08 20.23
 -3 4 -2 -9.05 15.97
 3 -4 2 3.19 17.09
 -3 4 -2 24.68 18.91
 -3 4 -3 52.37 20.09
 3 -4 3 6.55 17.55
 -3 4 -3 29.64 16.97
 -3 4 -3 26.05 19
 3 -4 4 148.5 28.58
 -3 4 -4 174.32 27.11
 -3 4 -4 167.54 26.87
 3 -4 5 24.5 21.52
 -3 4 -5 -16 22.85
 -3 4 -5 8.69 19.73
 -3 4 -6 3.35 23.11
 -3 4 -7 126.15 28.43
 -3 4 -8 7.31 23.96
 -3 4 -9 95.15 30.34
 -3 4 -10 292.44 36.95
 -3 4 -11 221.84 50.63
 -3 4 -11 229.23 44.71
 -3 4 -12 87.41 39.79
 -3 4 -12 63.46 33.42
 -3 4 -13 -21.26 28.97
 -3 4 -13 -13.08 26.2
 -3 4 -14 -4.53 29.5
 -3 4 -14 -13.45 30.35
 -3 4 -15 19.22 36.74
 -3 4 -15 -9.18 32.98
 -3 4 -16 -20.32 36.06
 -3 4 -16 9.38 29.7
 -3 3 17 14.36 27.36
 3 -3 -17 5.57 29.83
 -3 3 17 21.85 33.07
 3 -3 -17 -10.43 31.32
 -3 3 17 5.41 30.1
 -3 3 16 20.91 31.66
 3 -3 -16 -21.47 31.21
 -3 3 16 4.6 24.14
 3 -3 -16 19.73 31.24
 -3 3 16 -5.19 32.16
 3 -3 -15 15.47 27.88
 -3 3 15 34.9 28.25
 -3 3 15 64.44 29.56
 -3 3 15 -8.86 24.88
 3 -3 -15 18.59 29.45
 -3 3 14 9.5 26.43
 -3 3 14 28.39 28.66
 3 -3 -14 14.81 26.43
 -3 3 14 29.73 27.47
 3 -3 -14 -13.09 30.63
 -3 3 13 -4.51 22.13
 -3 3 13 40.52 28.71
 3 -3 -13 -4.71 24.18
 -3 3 13 -8.13 23.42
 3 -3 -13 -4.08 25.08
 -3 3 12 34.29 27.92
 -3 3 12 12.85 26.95
 3 -3 -12 22.42 23.78
 -3 3 12 23.32 23.74
 3 -3 -12 22.78 26.51
 -3 3 11 -8.13 23.05
 -3 3 11 36.58 25.01
 3 -3 -11 17.04 27.38
 -3 3 11 66.89 22.87
 3 -3 -11 7.03 21.8
 -3 3 10 3.84 20.16
 3 -3 -10 4.03 26.78
 -3 3 10 -11.58 20.67
 -3 3 10 -10.67 22.35
 3 -3 -10 19.44 22.87
 -3 3 9 -21.89 21.21
 3 -3 -9 15.21 24.43
 -3 3 9 21.96 24.78
 3 -3 -9 5.94 20.62
 -3 3 9 10.21 19.79
 -3 3 9 5.33 21.8
 -3 3 8 3.46 23.99
 3 -3 -8 3.58 20.8
 -3 3 8 73.02 25.79
 3 -3 -8 8.12 18.55
 -3 3 8 -13.05 20.52
 -3 3 8 -10.56 18.86
 3 -3 -7 70.38 25.55
 -3 3 7 19.71 22.02
 -3 3 7 31.52 18.18
 -3 3 7 59.59 21.16
 3 -3 -7 31.83 18.6
 -3 3 7 33.05 22.71
 3 -3 -6 156.38 25.17
 -3 3 6 210.06 29.16
 -3 3 6 170.06 25.21
 -3 3 6 136.21 26.37
 3 -3 -6 116.59 20.34
 3 -3 -5 49.07 15.91
 -3 3 5 39.12 19.56
 3 -3 -5 31.98 21.31
 -3 3 5 41.96 19.04
 -3 3 5 58.69 20.93
 3 -3 -5 68.07 26.15
 3 -3 -4 5.22 12.51
 -3 3 4 -5.81 17.02
 3 -3 -4 -5.38 18.98
 -3 3 4 10.54 17.74
 -3 3 4 2.86 19.12
 3 -3 -4 15.53 21.67
 -3 3 4 8.7 10.38
 3 -3 -3 595.77 42.39
 3 -3 -3 650.57 47.42
 -3 3 3 618.27 45.01
 -3 3 3 571.74 43.14
 -3 3 3 612.65 38.47
 -3 3 2 47.1 15.53
 3 -3 -2 72.25 18.17
 -3 3 2 36.16 18.51
 3 -3 -2 83.58 21.29
 -3 3 2 66.6 13.79
 -3 3 2 43.06 19.15
 3 -3 -1 22.51 15.72
 -3 3 1 32.79 21.3
 3 -3 -1 19.61 21.11
 -3 3 1 13.19 15.44
 -3 3 1 -1.75 9.92
 3 -3 0 34.85 14.68
 -3 3 0 55.61 22.45
 3 -3 0 52.25 21.1
 -3 3 0 36.21 11.13
 3 -3 0 67 22.23
 -3 3 0 49.99 14.15
 -3 3 0 39.91 18.47
 3 -3 1 73.5 23.24
 -3 3 -1 98.82 17.94
 -3 3 -1 67.42 21.24
 3 -3 1 115.16 16.66
 3 -3 2 38.93 19.85
 -3 3 -2 48.06 17.25
 -3 3 -2 44.98 21.09
 3 -3 3 40.02 22.83
 -3 3 -3 -12.4 16.04
 -3 3 -3 19.58 17.33
 3 -3 4 3.19 23.51
 -3 3 -4 -5.35 19.54
 -3 3 -4 2.95 19.19
 -3 3 -5 37.42 22.02
 -3 3 -5 9.3 21.39
 -3 3 -6 40.16 20.55
 -3 3 -6 19.5 19.87
 -3 3 -7 -9.9 22.48
 -3 3 -7 17 20.91
 -3 3 -8 35.13 26.75
 -3 3 -8 24.84 25.8
 -3 3 -9 212.49 34.31
 -3 3 -9 233.12 33.96
 -3 3 -10 1072.43 70.84
 -3 3 -11 3.98 28.61
 -3 3 -12 32.97 28.96
 -3 3 -13 4.25 25.16
 3 -3 13 69.84 30.14
 -3 3 -14 45.81 31.54
 -3 3 -14 100.48 29.91
 3 -3 14 63.28 31.4
 -3 3 -15 -9.7 32.44
 -3 3 -15 -31.35 29.55
 3 -3 15 25.4 27.73
 -3 3 -16 -20.49 32.68
 3 -3 16 -10.58 30.23
 -3 3 -17 16.17 39.56
 3 -3 17 5.5 26.64
 -3 2 17 21.37 31.06
 3 -2 -17 21.24 31.13
 -3 2 17 -21.76 32.42
 -3 2 16 -15.29 27.84
 3 -2 -16 -10.67 29.41
 3 -2 -16 -25.16 32.55
 -3 2 16 -20.77 30.7
 3 -2 -15 5.12 25.68
 -3 2 15 9.71 28.24
 -3 2 15 4.95 29.77
 3 -2 -15 -4.75 31.36
 -3 2 14 11.87 21.6
 -3 2 14 -36.89 30.63
 3 -2 -14 48.89 32.26
 -3 2 14 4.71 28.98
 3 -2 -14 -4.47 25.55
 -3 2 13 37.81 24.46
 3 -2 -13 -4.66 28.88
 -3 2 13 -43.75 30.17
 -3 2 13 67.18 29.75
 3 -2 -13 33.59 27.35
 -3 2 12 140.7 27.59
 -3 2 12 114.48 27.52
 3 -2 -12 62.76 26.68
 3 -2 -12 84.17 28.72
 -3 2 12 74.53 26.14
 3 -2 -11 820.75 58.34
 -3 2 11 751.14 57.87
 -3 2 11 795.53 55.81
 3 -2 -11 772.72 60.77
 -3 2 11 756.25 59.1
 -3 2 10 204.85 32.32
 -3 2 10 144.43 30.59
 -3 2 10 213.88 29.1
 3 -2 -10 226.47 31.54
 3 -2 -10 234.07 34.49
 -3 2 9 -10.76 24.73
 3 -2 -9 3.73 21.53
 -3 2 9 -3.49 22.42
 -3 2 9 18.87 20.21
 3 -2 -9 21.83 21.25
 -3 2 8 -6.59 17.27
 -3 2 8 3.01 18.53
 3 -2 -8 -10.51 22.5
 -3 2 8 3.38 18.8
 3 -2 -8 5.73 19.41
 -3 2 8 -4.68 15.55
 -3 2 7 137.15 24.08
 -3 2 7 118.64 21.79
 3 -2 -7 131 28.12
 3 -2 -7 139.01 23.93
 -3 2 7 169.26 26.8
 -3 2 7 98.59 20.57
 -3 2 6 26.69 19.98
 -3 2 6 47.48 18.21
 3 -2 -6 18.28 20.13
 3 -2 -6 9.57 16.33
 -3 2 6 45.28 18.87
 -3 2 6 7.09 16.24
 -3 2 5 99.06 20.68
 3 -2 -5 121.34 24.38
 -3 2 5 111.13 22.83
 -3 2 5 167.28 22.65
 3 -2 -5 146.01 21.66
 3 -2 -4 27.72 15.25
 -3 2 4 10.88 16.5
 3 -2 -4 41.57 20.09
 -3 2 4 15.88 18.07
 3 -2 -4 11.72 21.3
 -3 2 4 50.93 18.48
 -3 2 4 29.67 13.58
 3 -2 -3 83.25 19.85
 -3 2 3 67.81 20.55
 3 -2 -3 61.45 22.69
 -3 2 3 54.34 18.65
 -3 2 3 34.06 13.93
 -3 2 2 68.9 14.34
 3 -2 -2 93.55 22.05
 3 -2 -2 86.2 18.76
 -3 2 2 98.4 21.28
 -3 2 2 77.42 16.6
 -3 2 1 11.75 13.15
 -3 2 1 -14.65 11.69
 3 -2 -1 11.61 14.72
 -3 2 1 13.85 13.58
 3 -2 -1 12.87 18.89
 -3 2 1 7.75 17.39
 -3 2 1 6.54 14.86
 -3 2 0 34.86 12.67
 -3 2 0 20.93 17.64
 3 -2 0 18.84 13.52
 3 -2 0 37.89 18.13
 -3 2 0 17.73 13.13
 3 -2 0 37.47 19.95
 -3 2 -1 28.58 13.04
 3 -2 1 61.03 14.84
 -3 2 -1 56.8 19.54
 -3 2 -1 65.16 13.65
 3 -2 1 49.21 19.64
 -3 2 -2 128.11 22.91
 -3 2 -2 130.99 17.34
 -3 2 -2 96.99 20.45
 3 -2 2 106.17 23.29
 3 -2 3 141.25 26.21
 -3 2 -3 144.68 23.09
 -3 2 -3 138.01 24.18
 3 -2 4 224.68 29.19
 -3 2 -4 301.93 30.58
 -3 2 -4 255.8 31.9
 -3 2 -5 8.72 20.29
 -3 2 -5 -6.1 19.47
 -3 2 -6 6.2 18.63
 -3 2 -6 28.8 22.34
 -3 2 -7 -13.19 20.43
 -3 2 -7 -6.69 20.43
 -3 2 -8 3.5 23.39
 -3 2 -8 -10.48 20.98
 -3 2 -9 48.21 22.97
 -3 2 -9 90.95 26.13
 -3 2 -10 196.53 32.48
 -3 2 -10 242.79 34.96
 3 -2 10 243.24 32.83
 -3 2 -11 27.42 26.03
 -3 2 -11 20.62 28.29
 3 -2 11 21.31 22.84
 -3 2 -12 906.5 66.06
 -3 2 -12 702.16 67.44
 3 -2 12 975.51 68.34
 -3 2 -13 54.27 27.63
 3 -2 13 51.65 29.82
 -3 2 -14 72.95 29.74
 3 -2 14 68.87 32.38
 -3 2 -15 -8.79 29.77
 3 -2 15 -5.14 28.6
 3 -2 16 -26.83 31.48
 -3 2 -16 -31.08 32.35
 3 -2 17 22.34 29.9
 -3 2 -17 5.44 36.15
 3 -1 -17 32.58 33.65
 -3 1 17 -5.22 31.08
 -3 1 17 -10.92 31.19
 3 -1 -16 51.61 34.07
 -3 1 16 -4.97 26.87
 -3 1 16 41.73 29.03
 3 -1 -15 4.88 29.12
 -3 1 15 14.15 29.45
 -3 1 15 29.75 29.8
 3 -1 -14 -4.61 26.34
 -3 1 14 -26.85 27.72
 -3 1 14 28.28 31.11
 3 -1 -13 17.35 27.08
 -3 1 13 29.61 27
 -3 1 13 22.31 27.66
 -3 1 12 54.87 26.36
 3 -1 -12 85.4 28.74
 -3 1 12 89.7 23.42
 -3 1 12 91.95 28.1
 -3 1 11 218.49 29.7
 -3 1 11 177.03 30.99
 3 -1 -11 196.95 35.55
 3 -1 -11 205.36 31.53
 -3 1 11 175.33 32.8
 -3 1 10 389.56 36.67
 3 -1 -10 429.07 41.77
 -3 1 10 457.31 43.17
 -3 1 10 465.17 41.91
 3 -1 -10 446.88 45.23
 -3 1 9 906.68 60.3
 3 -1 -9 859.78 61.77
 -3 1 9 846.18 60.39
 3 -1 -9 929.32 60.28
 -3 1 9 844.31 56.12
 3 -1 -8 28.66 17.16
 -3 1 8 9.42 19.02
 3 -1 -8 17.45 20.12
 -3 1 8 27.58 17.6
 -3 1 8 3.31 19.73
 3 -1 -8 -6.11 21.34
 -3 1 7 18.86 13.58
 3 -1 -7 40.41 16.32
 -3 1 7 2.96 20.15
 3 -1 -7 22.81 24.18
 -3 1 7 18.54 16.92
 -3 1 7 18.64 21.05
 3 -1 -7 8.48 18.56
 -3 1 6 25.64 13.92
 3 -1 -6 8.5 15.85
 -3 1 6 11.16 16.37
 3 -1 -6 -3.03 19.6
 -3 1 6 12.79 15.5
 -3 1 6 -8.74 19.72
 3 -1 -6 13.09 18.91
 3 -1 -5 246.86 27.59
 -3 1 5 254.23 29.54
 -3 1 5 282.05 25.48
 3 -1 -5 271.97 26.53
 -3 1 5 265.01 28.49
 3 -1 -5 319.49 31.64
 -3 1 5 288.56 28.11
 -3 1 5 233.9 23.02
 3 -1 -4 150.29 23.19
 -3 1 4 226.33 25.78
 -3 1 4 174.92 24.64
 3 -1 -4 226.9 27.27
 -3 1 4 192.53 23.85
 3 -1 -4 199.92 22.06
 -3 1 4 183.14 20.53
 -3 1 4 177.61 22.35
 3 -1 -3 251.45 27.76
 -3 1 3 211.09 21.18
 3 -1 -3 197.87 24.88
 -3 1 3 215.4 21.02
 -3 1 3 194.58 21.28
 -3 1 3 250.21 25.15
 -3 1 3 190.66 23.93
 3 -1 -2 66.16 17.53
 -3 1 2 119.66 17.47
 3 -1 -2 126.58 22.59
 -3 1 2 57.4 14.51
 -3 1 1 51.9 15.75
 -3 1 1 41.83 12.3
 -3 1 1 113.86 18.28
 -3 1 1 71.5 15.52
 3 -1 -1 59.07 19.74
 -3 1 1 42.03 13.68
 -3 1 0 19.89 12.79
 -3 1 0 39.92 15.09
 -3 1 0 14.2 16.46
 3 -1 0 22.5 17.9
 -3 1 0 51.02 14.29
 3 -1 0 29.45 16.93
 -3 1 -1 228.19 21.9
 -3 1 -1 240.53 27.4
 3 -1 1 230.09 26.55
 -3 1 -1 195.32 20.97
 3 -1 1 179.99 24.78
 -3 1 -2 20.8 13.42
 -3 1 -2 29.07 19.97
 3 -1 2 56.98 19.87
 -3 1 -2 62.45 16.61
 -3 1 -3 305.89 31.29
 3 -1 3 254.95 29.16
 -3 1 -3 252.38 25.86
 3 -1 4 123.32 24.62
 -3 1 -4 140.15 24.23
 -3 1 -5 7.86 14.67
 -3 1 -5 35.68 21.36
 -3 1 -5 18.37 18.4
 -3 1 -6 176.18 22.38
 -3 1 -6 198.5 30.4
 -3 1 -6 221.11 29.51
 -3 1 -7 2.25 15.26
 -3 1 -7 13.34 19.73
 -3 1 -7 30.11 21.79
 -3 1 -8 27.89 24.51
 -3 1 -8 49.34 26.71
 -3 1 -8 17.01 20.45
 3 -1 8 47.47 22.16
 -3 1 -9 -7.43 23.7
 3 -1 9 -23.12 25.6
 -3 1 -9 7.25 25.44
 -3 1 -10 86.05 29.57
 3 -1 10 48.76 27.46
 -3 1 -10 56.4 23.95
 -3 1 -11 12.33 31.11
 3 -1 11 17.13 21.01
 -3 1 -11 -27.24 25.51
 -3 1 -12 -69.04 40.01
 3 -1 12 9.02 27.94
 -3 1 -12 4.02 25.46
 -3 1 -13 22.57 31.5
 3 -1 13 -18.96 29.15
 -3 1 -13 -20.7 25.65
 -3 1 -14 4.71 29.19
 -3 1 -14 17 29.48
 3 -1 14 19.89 29.64
 -3 1 -15 -8.7 26.14
 3 -1 15 31.24 28.69
 3 -1 16 10.88 28.81
 3 -1 17 56.63 34.9
 3 0 -17 -5.56 30.36
 -3 0 17 5.5 30.29
 -3 0 17 5.08 30.05
 -3 0 16 5.24 29.92
 3 0 -16 21.18 31.82
 -3 0 16 -4.83 28.34
 3 0 -15 85.5 31.85
 -3 0 15 94.67 33.53
 -3 0 15 96.24 29.89
 3 0 -14 152.42 34.09
 -3 0 14 113.26 34.71
 -3 0 14 134.3 30.39
 3 0 -13 22.48 25.5
 -3 0 13 71.45 28.72
 -3 0 13 16.37 25
 3 0 -12 -3.4 22.32
 -3 0 12 4.22 25.32
 3 0 -12 4.24 29.04
 -3 0 12 -19.24 25.23
 3 0 -11 86.81 25.13
 3 0 -11 99.54 28.81
 -3 0 11 146.64 29.76
 -3 0 11 123.05 27.79
 3 0 -10 100.23 24.28
 -3 0 10 142.76 27.52
 -3 0 10 148.85 30.43
 3 0 -10 141.88 30.65
 3 0 -9 114.72 22.65
 -3 0 9 105.08 22.85
 3 0 -9 118.94 27.55
 -3 0 9 114.88 25.17
 -3 0 9 120.14 22.95
 3 0 -8 138.48 23.86
 -3 0 8 157.71 26.07
 3 0 -8 202.83 30.57
 -3 0 8 198.63 27.17
 -3 0 8 139.87 22.59
 3 0 -7 -2.58 18.1
 -3 0 7 9.6 16.06
 -3 0 7 22.29 18.14
 3 0 -7 36.76 21
 -3 0 7 -15.17 17.94
 -3 0 6 60.12 16.18
 3 0 -6 27.09 17.77
 -3 0 6 39.48 15.53
 -3 0 6 81.25 20.6
 -3 0 6 2.83 18.5
 3 0 -6 51.59 20.77
 -3 0 5 226.26 23
 3 0 -5 225.05 25.68
 -3 0 5 187.98 22.72
 -3 0 5 254.63 26.39
 3 0 -5 255.2 28.4
 -3 0 5 215.66 26.26
 -3 0 4 33.74 14.17
 -3 0 4 35.69 14.89
 -3 0 4 39.92 18.1
 -3 0 4 46.54 17.84
 3 0 -4 18.4 16.94
 -3 0 3 68.49 16.78
 -3 0 3 83.33 17.17
 -3 0 2 8.94 13.65
 -3 0 2 28.47 15.21
 -3 0 1 124.88 18.97
 3 0 -1 127.84 20.98
 -3 0 1 115.38 20.02
 -3 0 0 32.77 14.47
 -3 0 0 64.38 20.08
 -3 0 0 32.62 14.07
 3 0 0 36.86 16.05
 -3 0 0 54.01 16.36
 3 0 1 671.64 43.26
 -3 0 -1 707.26 45.12
 -3 0 -1 615.91 37.18
 -3 0 -1 580.85 39.46
 3 0 1 599.84 40.37
 -3 0 -1 607.82 41.18
 -3 0 -2 102.29 18.23
 -3 0 -2 114.51 23.73
 -3 0 -2 91.06 18.93
 3 0 2 118.93 18.28
 3 0 2 80.94 20.27
 -3 0 -3 279.8 32.36
 -3 0 -3 293.89 29.75
 3 0 3 295.1 30.29
 -3 0 -4 47.77 24.46
 -3 0 -4 23.27 18.99
 3 0 4 2.61 16.76
 -3 0 -5 34.29 21.93
 -3 0 -6 16.28 20.03
 -3 0 -6 7.31 15.87
 -3 0 -7 6.78 23.93
 -3 0 -7 -10.31 16.68
 3 0 7 -24.11 23.03
 -3 0 -7 13.63 22.64
 -3 0 -8 24.66 23.6
 -3 0 -8 52.03 22.67
 3 0 8 18.24 19.39
 -3 0 -8 85.95 28.99
 -3 0 -9 14.62 21.79
 -3 0 -9 -8.77 18.11
 3 0 9 -11.58 24.26
 -3 0 -9 -3.76 23.83
 -3 0 -10 -3.79 26.44
 -3 0 -10 18.71 22.53
 3 0 10 24.48 25.1
 -3 0 -10 39.45 28.49
 -3 0 -11 11.73 27.29
 -3 0 -11 -36.65 31.9
 3 0 11 38.79 25.27
 -3 0 -11 -8.26 33.82
 -3 0 -12 51.8 32.01
 -3 0 -12 -3.55 29.67
 3 0 12 -18.19 23.6
 -3 0 -12 24.18 24.02
 -3 0 -13 4.51 26.66
 3 0 13 -4.79 26.87
 -3 0 -13 8.28 26.23
 -3 0 -14 -14.09 30.16
 3 0 14 10.05 31.38
 -3 0 -14 4.25 25.52
 3 0 15 -5.27 25.54
 -3 0 -15 -9.76 31.57
 3 0 16 -5.51 30.35
 -3 -1 17 38.68 33.72
 3 1 -17 17.12 37.91
 -3 -1 17 34.6 30.85
 -3 -1 17 -43.96 32.75
 -3 -1 16 10.55 28.78
 3 1 -16 43.59 32.21
 -3 -1 16 -14.08 27.06
 -3 -1 16 -5.29 28.33
 -3 -1 15 13.33 26.69
 -3 -1 15 50.05 29.35
 3 1 -15 -5.19 27.79
 3 1 -15 4.3 26.84
 -3 -1 15 15.24 27.99
 -3 -1 14 12.58 25.97
 3 1 -14 -4.93 29.4
 -3 -1 14 23.73 28.52
 3 1 -14 -20.5 25.02
 -3 -1 14 9.72 28.01
 -3 -1 13 299.6 38.24
 3 1 -13 292.97 38.04
 -3 -1 13 300.51 39.38
 3 1 -13 257.21 41.21
 -3 -1 12 129.58 30.49
 3 1 -12 226.59 32.34
 -3 -1 12 244.52 35.74
 3 1 -12 194.91 34
 -3 -1 11 6.93 19.98
 3 1 -11 21.19 22.21
 3 1 -11 8.37 25.55
 -3 -1 11 15.84 22.24
 -3 -1 10 -16.2 22.21
 3 1 -10 13.42 21.41
 3 1 -10 23.7 25.55
 -3 -1 10 -3.71 20.64
 -3 -1 9 15.13 20.74
 3 1 -9 15.96 22.02
 -3 -1 9 -3.46 21.6
 3 1 -9 -3.73 21.88
 -3 -1 8 22.55 17.99
 3 1 -8 9.14 20.37
 3 1 -8 -10.55 24.84
 -3 -1 8 38.66 22.36
 -3 -1 7 188.66 25.85
 3 1 -7 253.53 28.89
 3 1 -7 212.43 31.5
 -3 -1 7 164.17 26.71
 3 1 -6 31.36 19.98
 -3 -1 6 33.15 19.96
 -3 -1 6 34.09 23.33
 -3 -1 6 63.48 16.78
 -3 -1 6 68.65 15.42
 3 1 -6 64.42 21.63
 -3 -1 5 101.92 20.65
 -3 -1 5 106.92 23.09
 -3 -1 5 84.58 17.22
 3 1 -5 111.42 20.37
 -3 -1 5 118.31 17.39
 3 1 -5 165.27 24.87
 -3 -1 4 194.9 22.09
 -3 -1 4 246.91 27.56
 -3 -1 4 150.88 19.97
 3 1 -4 205.92 24.15
 -3 -1 4 171.93 20.42
 3 1 -4 163.64 24.19
 -3 -1 3 196.11 24.61
 -3 -1 3 176.55 20.42
 3 1 -3 189.04 24.89
 -3 -1 3 196.4 20.87
 -3 -1 2 5.96 12.31
 -3 -1 2 -2.51 16.9
 -3 -1 2 6.86 13.73
 -3 -1 1 -1.83 12.64
 -3 -1 1 -20.88 15.49
 -3 -1 1 7.36 16.18
 -3 -1 0 344 29.95
 -3 -1 0 293.78 29.08
 3 1 0 269.82 25.63
 -3 -1 0 275.09 25.99
 -3 -1 -1 16.94 16.49
 3 1 1 -2.09 14.36
 -3 -1 -1 17.67 17.72
 3 1 1 5.15 14.3
 -3 -1 -1 6.81 13.46
 -3 -1 -2 22 17.66
 -3 -1 -2 20.83 19.71
 3 1 2 -8.65 15.1
 -3 -1 -3 104.97 21.52
 -3 -1 -3 113.4 23.8
 3 1 3 63.5 18.59
 -3 -1 -3 113.52 22.75
 -3 -1 -4 31.04 20.63
 3 1 4 21.61 18.2
 -3 -1 -4 14.11 19.82
 -3 -1 -5 91.76 24.29
 -3 -1 -5 77.42 25.15
 -3 -1 -6 123.97 25.18
 -3 -1 -6 80.6 22.98
 3 1 6 42.08 20.45
 -3 -1 -7 3.47 24.4
 -3 -1 -7 29.12 21.93
 3 1 7 3.44 19.13
 -3 -1 -8 21.59 23.91
 -3 -1 -8 -3.07 21.29
 3 1 8 25.56 23.46
 -3 -1 -9 19.41 21.34
 3 1 9 -7.75 22.71
 -3 -1 -9 23.03 23.25
 -3 -1 -9 -11.18 25.39
 -3 -1 -10 75.28 25.06
 3 1 10 28.75 27.35
 -3 -1 -10 32.08 24.74
 -3 -1 -10 65.44 28.18
 -3 -1 -11 86.89 35.2
 3 1 11 -21.72 24.17
 -3 -1 -11 100.34 37.58
 -3 -1 -11 -3.97 25.66
 -3 -1 -12 49.81 30.84
 3 1 12 18.35 23.57
 -3 -1 -12 53.04 28.49
 -3 -1 -12 -34.83 32.13
 -3 -1 -13 22.63 28.06
 3 1 13 53.17 29.51
 -3 -1 -13 41.87 27.09
 -3 -1 -13 -12.14 25.65
 -3 -1 -14 37.59 30.82
 3 1 14 5.08 28.81
 -3 -1 -14 64.2 29.18
 -3 -1 -14 8.54 29.3
 -3 -1 -15 4.49 31.35
 -3 -1 -15 38.99 29.52
 3 1 15 -5.33 31.26
 -3 -1 -16 -15.11 32.14
 3 1 16 50.19 28.33
 -3 -2 17 -5.58 31.88
 3 2 -17 -17.59 33.8
 -3 -2 17 28 36.71
 3 2 -17 19.95 30.67
 -3 -2 16 10.61 30.58
 3 2 -16 33.72 30.98
 -3 -2 16 -16.19 36.55
 3 2 -16 23.97 29.03
 -3 -2 15 20.18 31.75
 3 2 -15 -5.37 31.53
 -3 -2 15 72.7 35.19
 3 2 -15 69.01 31.38
 -3 -2 14 52.57 28.75
 3 2 -14 40.99 30.33
 -3 -2 14 4.98 30.63
 3 2 -14 44.06 28.14
 3 2 -13 53.65 33.12
 -3 -2 13 63.18 28.49
 -3 -2 13 61.85 31.09
 3 2 -13 67.45 28.66
 3 2 -12 -4.64 28.75
 -3 -2 12 25.44 27.98
 -3 -2 12 22.71 28.96
 3 2 -12 8.06 23.63
 -3 -2 11 127.23 30.67
 3 2 -11 141.26 33.77
 -3 -2 11 116.72 32.93
 3 2 -11 184.83 33.24
 -3 -2 10 70.61 24.17
 3 2 -10 62.85 27.77
 -3 -2 10 45.16 27.21
 3 2 -10 62.6 26.71
 3 2 -9 11.94 25.2
 -3 -2 9 41.41 23.36
 -3 -2 9 -3.89 25.68
 3 2 -9 -35.25 26.28
 3 2 -8 71.79 25.58
 -3 -2 8 70.45 23.91
 -3 -2 8 81 24.14
 3 2 -8 47.32 24.83
 3 2 -7 17.97 21.95
 -3 -2 7 20.7 19.01
 -3 -2 7 -3.47 21.54
 3 2 -7 42.28 23.62
 -3 -2 6 16.35 23.75
 -3 -2 6 40.75 19.41
 3 2 -6 7.15 16.16
 3 2 -6 3.14 20.46
 -3 -2 5 70.58 23.78
 -3 -2 5 57.23 18.48
 3 2 -5 44.55 19.31
 3 2 -5 33.57 22.38
 -3 -2 4 -14.37 19.57
 -3 -2 4 -2.26 12.82
 3 2 -4 -5.13 19.3
 3 2 -4 20.87 19.01
 -3 -2 3 -18.81 18.42
 -3 -2 3 2.06 12.64
 3 2 -3 2.65 18.06
 -3 -2 3 -2.92 20.13
 -3 -2 2 82.46 19.3
 -3 -2 2 116.94 18.12
 3 2 -2 93.29 24.42
 -3 -2 2 119.41 23.37
 3 2 -1 107.85 22.31
 -3 -2 1 55.89 20.28
 -3 -2 1 60.21 16.8
 -3 -2 0 49.94 20.86
 -3 -2 0 25.59 13.99
 3 2 0 64.6 20.92
 -3 -2 -1 25.34 19.91
 3 2 1 39.5 21.73
 -3 -2 -1 22.22 19.76
 -3 -2 -2 103.79 24.13
 -3 -2 -2 80.72 20.93
 -3 -2 -3 62.94 22.95
 -3 -2 -3 98 24.84
 -3 -2 -4 2.26 17.51
 -3 -2 -4 12.3 21.59
 3 2 5 27.21 20.99
 -3 -2 -5 29.24 16.96
 -3 -2 -5 -6.4 22.34
 -3 -2 -6 38.42 23.88
 -3 -2 -6 46.77 25.62
 3 2 6 58.08 21.11
 -3 -2 -7 75.76 26.77
 -3 -2 -7 -9.78 26.72
 3 2 7 17.21 21.18
 -3 -2 -8 18.6 26.12
 -3 -2 -8 -6.8 23.17
 3 2 8 3.66 23.2
 -3 -2 -9 -14.24 25.27
 3 2 9 -3.9 24.49
 -3 -2 -10 44.83 31.12
 3 2 10 4.13 25.06
 -3 -2 -10 24.61 29.47
 -3 -2 -10 35.54 26.42
 -3 -2 -11 -35.34 31.06
 3 2 11 -35.05 27.77
 -3 -2 -11 -42.57 31.1
 -3 -2 -11 -16.25 24.05
 -3 -2 -12 12.38 25.38
 3 2 12 23.15 28.9
 -3 -2 -12 17.67 30.29
 -3 -2 -12 12.5 27.13
 -3 -2 -13 8.68 27.08
 3 2 13 -4.88 30.93
 -3 -2 -13 -4.58 31.37
 -3 -2 -13 4.26 27.56
 -3 -2 -14 -9.1 30.24
 3 2 14 41.12 32.09
 -3 -2 -14 21.74 27.93
 -3 -2 -14 9.46 28.2
 -3 -2 -15 4.89 31.82
 -3 -2 -15 -4.77 33.07
 3 2 15 21.57 26.13
 -3 -2 -16 -25.21 33.48
 -3 -2 -16 9.97 32.46
 3 2 16 11.28 27.01
 -3 -3 16 44.28 31.36
 3 3 -16 11.59 33.42
 -3 -3 16 5.35 31.12
 3 3 -16 5.09 28.87
 -3 -3 15 37.33 35.21
 -3 -3 15 -10.17 26.97
 3 3 -15 22.25 31.23
 3 3 -15 63.75 32.58
 -3 -3 14 -20.51 31.76
 -3 -3 14 -24.09 30.08
 3 3 -14 21.33 28.55
 3 3 -14 4.72 27.43
 -3 -3 13 54.12 30.72
 -3 -3 13 36.29 27.05
 3 3 -13 -20.41 33.24
 3 3 -13 4.53 28.71
 -3 -3 12 32.96 27.46
 -3 -3 12 63.99 29.14
 3 3 -12 19.5 30.73
 3 3 -12 95.68 30.25
 -3 -3 11 4.5 29.29
 3 3 -11 -29.23 25.28
 -3 -3 11 -4 24.01
 3 3 -11 23.27 28.41
 3 3 -10 24.08 24.3
 3 3 -10 22.22 25.63
 -3 -3 10 37.22 24.25
 -3 -3 10 -4.29 25.79
 3 3 -10 24.08 23.15
 3 3 -9 12.74 24.7
 -3 -3 9 13.83 21.74
 -3 -3 9 8.18 28.39
 3 3 -9 30.86 23.18
 -3 -3 8 54.37 23.26
 -3 -3 8 38.89 27.17
 3 3 -8 7.43 23.91
 -3 -3 7 14.71 18.78
 3 3 -7 32.34 25.38
 -3 -3 7 -3.69 22.35
 -3 -3 6 101.36 27.26
 -3 -3 6 45.62 18.94
 3 3 -6 104.61 27.06
 3 3 -6 54.23 21.81
 -3 -3 5 42.96 21.39
 -3 -3 5 41.48 17.35
 3 3 -5 10.19 23.85
 3 3 -5 -5.59 18.34
 3 3 -4 88.91 23.42
 3 3 -4 89.8 24.77
 -3 -3 4 65.52 23.14
 3 3 -3 26.5 20.8
 -3 -3 3 32.51 23.35
 -3 -3 3 -2.94 19.15
 3 3 -2 45.36 21.84
 -3 -3 2 -12.75 23.89
 -3 -3 2 11.06 17.53
 3 3 -1 77.75 23.06
 -3 -3 1 31.49 23.46
 3 3 0 19.17 20.82
 -3 -3 0 12.53 20.68
 3 3 1 26.29 24.24
 -3 -3 -1 -9.34 21.09
 -3 -3 -1 12.56 21.26
 3 3 2 23.65 19.67
 -3 -3 -2 25.38 23.18
 -3 -3 -2 25.36 23.28
 3 3 3 -6.95 22.02
 -3 -3 -3 -42.22 23.71
 -3 -3 -3 9.68 20.73
 3 3 4 3.58 24.95
 3 3 4 14.02 17.12
 -3 -3 -4 -2.67 18.27
 -3 -3 -4 -13.37 21.01
 3 3 5 33.11 19.82
 -3 -3 -5 58.62 25.5
 -3 -3 -5 51.8 25.81
 -3 -3 -6 28.65 23.94
 -3 -3 -6 -10.72 19.56
 3 3 6 3.23 19.68
 3 3 7 44.85 21.82
 -3 -3 -7 72.22 26.75
 -3 -3 -7 59.6 27.29
 -3 -3 -8 3.88 24.78
 3 3 8 18.41 22.12
 -3 -3 -8 14.98 24.06
 -3 -3 -9 107.66 30.76
 3 3 9 47.04 22.58
 -3 -3 -9 70.24 28.17
 -3 -3 -10 8.17 24.17
 3 3 10 41.66 28.21
 -3 -3 -10 -12.19 26.64
 3 3 11 8.84 25.02
 -3 -3 -11 4.19 24.96
 -3 -3 -11 39.26 26.82
 -3 -3 -11 -25.47 28.56
 3 3 12 27.99 28.27
 -3 -3 -12 25.67 28.98
 -3 -3 -12 13.51 25.53
 -3 -3 -12 39.92 27.91
 3 3 13 9.84 28.88
 -3 -3 -13 34.95 29.78
 -3 -3 -13 9.28 27.23
 -3 -3 -13 46.47 27.71
 3 3 14 -10.36 31.62
 -3 -3 -14 43.6 29.57
 -3 -3 -14 9.57 30.1
 3 3 15 16.32 29.69
 -3 -3 -15 9.84 28.87
 -3 -3 -15 20.21 30.36
 -3 -4 15 16.54 28.92
 -3 -4 15 -30.72 34.22
 3 4 -15 28.85 29.29
 3 4 -15 15.63 31.55
 -3 -4 14 -5.32 27.9
 -3 -4 14 -4.85 32.41
 3 4 -14 27.75 31.44
 3 4 -14 -5.03 29.49
 -3 -4 13 5.12 28.49
 -3 -4 13 41.17 28.14
 3 4 -13 10.66 28.83
 3 4 -13 -4.85 29.14
 -3 -4 12 29.51 32.67
 3 4 -12 -4.67 30.01
 -3 -4 12 47.3 28.75
 3 4 -12 -5.11 28.98
 3 4 -11 51.03 25.63
 -3 -4 11 122.69 32.34
 3 4 -11 108.16 29.56
 3 4 -11 63.84 29.95
 -3 -4 11 96.59 27.65
 3 4 -10 30.82 22.45
 3 4 -10 47.14 31.35
 -3 -4 10 56.09 25.98
 -3 -4 10 -9.04 30.64
 3 4 -10 60.84 29.27
 -3 -4 9 76.32 24.48
 -3 -4 9 90.78 31.76
 3 4 -9 100.7 30.51
 -3 -4 8 60.8 22.93
 3 4 -8 40.59 23.67
 -3 -4 8 28.92 25.85
 3 4 -7 23.62 26.6
 -3 -4 7 106.44 30.82
 3 4 -6 -12.27 21.02
 3 4 -6 7.67 23.92
 -3 -4 6 -7.52 27.14
 3 4 -5 37.57 21.61
 3 4 -5 18.71 22.5
 -3 -4 5 10.74 23.48
 3 4 -4 -3.2 22.57
 -3 -4 4 7.34 24.55
 3 4 -4 3.67 23.92
 -3 -4 4 40.9 24.75
 3 4 -3 26.09 20.37
 -3 -4 3 7.19 24.95
 3 4 -2 36.75 23.23
 -3 -4 2 38.93 25.18
 3 4 -1 109.2 26.73
 -3 -4 1 143.87 29.44
 3 4 0 160.42 30.04
 -3 -4 0 241.33 33.85
 3 4 1 7.13 21.43
 -3 -4 -1 3.42 23.02
 -3 -4 -1 -3.51 22.69
 3 4 2 58.44 26.87
 -3 -4 -2 20.81 20.75
 -3 -4 -2 67.27 27.52
 3 4 3 145.75 30.19
 -3 -4 -3 98.99 26.93
 -3 -4 -3 107.93 30.83
 3 4 4 72.69 25.47
 -3 -4 -4 47.05 23.79
 -3 -4 -4 15.4 21.31
 3 4 5 -11.75 23.16
 3 4 5 6 20.06
 -3 -4 -5 -9.25 21.77
 -3 -4 -5 11.16 23.89
 -3 -4 -6 7.67 26.92
 -3 -4 -6 12.41 23.02
 3 4 6 25.82 20.15
 -3 -4 -7 47.61 27.21
 -3 -4 -7 19.83 25.32
 -3 -4 -7 15.67 20.01
 3 4 7 24.23 21.14
 3 4 8 22.21 22.1
 -3 -4 -8 53.35 28.5
 3 4 9 23.68 23.9
 -3 -4 -9 -4.25 25.1
 -3 -4 -10 -21.33 27.22
 3 4 10 58.78 27.17
 -3 -4 -10 52.79 30.17
 -3 -4 -11 21.76 28.53
 3 4 11 8.89 26.51
 -3 -4 -11 9.15 28.75
 3 4 12 -4.71 25.93
 -3 -4 -12 -8.86 28.84
 -3 -4 -12 27.68 29.43
 -3 -4 -12 23.78 27.42
 3 4 13 -34.79 29.62
 -3 -4 -13 13.5 26.6
 -3 -4 -13 4.94 33.04
 -3 -4 -13 14.2 30.2
 3 4 14 10.46 27.72
 -3 -4 -14 -38.9 32.08
 -3 -4 -14 5.14 32.8
 -3 -5 14 -11.07 33.77
 -3 -5 14 -14.67 27.69
 3 5 -14 -5.77 35.76
 3 5 -14 10.68 30.24
 -3 -5 13 32.06 29.45
 3 5 -13 31.01 33.66
 3 5 -13 5.57 29.49
 -3 -5 13 -9.23 27.28
 3 5 -12 8.83 25.01
 -3 -5 12 41.23 35.54
 3 5 -12 -15 32.11
 3 5 -11 -4.34 25.67
 -3 -5 11 -19.86 27.11
 3 5 -11 -14.5 27.87
 3 5 -10 -4.27 23.74
 -3 -5 10 4.78 25.3
 3 5 -10 -9.36 29.84
 -3 -5 9 32.13 27.8
 3 5 -9 4.54 26.15
 -3 -5 8 -26.49 30.27
 3 5 -8 -13.21 28.49
 3 5 -7 121.42 26.65
 -3 -5 7 55.05 29.94
 3 5 -7 77.14 27.95
 3 5 -6 -4.18 26.47
 3 5 -6 3.43 22.33
 3 5 -5 57.3 26.9
 -3 -5 5 36.9 26.41
 3 5 -5 48.79 24.11
 3 5 -4 -12.06 25.28
 -3 -5 4 20.06 28
 3 5 -4 3.56 23.77
 -3 -5 3 7.89 25.18
 3 5 -3 28.91 21.21
 3 5 -2 282.99 35.62
 -3 -5 2 374.53 42.22
 3 5 -1 3.74 22.27
 -3 -5 1 3.87 25.4
 3 5 0 156.38 30.82
 -3 -5 0 119.9 29.69
 -3 -5 -1 33.57 22.77
 3 5 1 11.65 24.42
 -3 -5 -1 -3.88 25.45
 -3 -5 -2 727.75 57.44
 -3 -5 -2 877.04 62.46
 3 5 2 810.73 60.81
 -3 -5 -3 107.18 31.2
 -3 -5 -3 214.53 33.28
 3 5 3 213.8 32.36
 -3 -5 -3 150.69 32.06
 -3 -5 -4 15.6 26.25
 3 5 4 32.89 26.95
 -3 -5 -4 -3.5 21.04
 -3 -5 -5 47.89 27.69
 3 5 5 -12.57 28.55
 -3 -5 -5 -17.54 20.56
 -3 -5 -6 10.59 23.6
 3 5 6 34.19 28.76
 -3 -5 -6 4.1 25
 -3 -5 -7 -3.56 23.51
 3 5 7 -17.42 29.85
 -3 -5 -7 -16.86 28.36
 -3 -5 -8 39.11 30.89
 -3 -5 -8 35.68 29.86
 -3 -5 -9 -55.13 31.49
 3 5 9 23.83 21.89
 -3 -5 -10 9.49 27.38
 3 5 10 29.54 26.16
 -3 -5 -11 39.21 31.5
 -3 -5 -11 36.33 30.76
 3 5 11 13.45 28.82
 -3 -5 -12 5.07 30.49
 -3 -5 -12 18.43 27.9
 3 5 12 4.75 27.13
 3 5 13 30.05 30.33
 -3 -5 -13 -9.68 29.77
 -3 -5 -13 10.51 32.08
 3 6 -13 44.12 31.49
 -3 -6 13 -39.17 39.96
 3 6 -13 -16.45 30.5
 3 6 -12 19.31 26.62
 3 6 -12 15.97 34.66
 3 6 -11 9.51 29.23
 3 6 -11 10.32 30.02
 3 6 -10 14.04 29.85
 3 6 -10 -20.06 31.52
 3 6 -9 53.61 27.94
 3 6 -8 -4.74 25.4
 3 6 -7 -27.78 27.82
 -3 -6 7 -23.22 29.21
 3 6 -7 15.06 26.12
 3 6 -6 -13.58 24.23
 3 6 -6 7.64 23.31
 -3 -6 6 -9.07 28.92
 3 6 -5 35.53 29.96
 3 6 -5 54.16 24.77
 -3 -6 5 71.03 30.51
 3 6 -4 17.48 27.07
 3 6 -4 -7.84 27.04
 -3 -6 4 4.36 30.63
 3 6 -3 83.4 27.62
 -3 -6 3 12.92 26.36
 3 6 -2 16.17 23.7
 -3 -6 2 8.54 28.9
 3 6 -1 28.68 27.28
 -3 -6 1 67.92 32.02
 3 6 0 818.31 60.64
 -3 -6 0 704.1 58.58
 -3 -6 -1 32.32 24.67
 3 6 1 -4.21 28
 -3 -6 -1 25.55 26.79
 -3 -6 -2 126.28 29.56
 3 6 2 98.68 29.36
 -3 -6 -2 77.35 32.48
 -3 -6 -3 58.93 29.48
 3 6 3 95.78 34.88
 -3 -6 -3 90.71 28.29
 -3 -6 -4 90.28 32.92
 -3 -6 -4 159.16 34.61
 -3 -6 -5 -11.81 26.65
 3 6 5 4.49 24.53
 -3 -6 -5 34.14 27.03
 -3 -6 -6 4.36 29.75
 3 6 6 68.46 28.95
 -3 -6 -6 39.57 27.98
 -3 -6 -7 13.4 29.47
 -3 -6 -7 -3.99 24.17
 3 6 7 37.07 29.35
 -3 -6 -8 -4.59 27.34
 -3 -6 -8 -36.29 25.17
 -3 -6 -8 24.08 26.79
 3 6 8 -4.7 26.63
 -3 -6 -9 29.64 29.23
 -3 -6 -10 5.09 31.05
 -3 -6 -11 5.23 32.42
 -3 -6 -12 9.61 29.33
 -3 -6 -12 -16.19 31.11
 3 7 -12 22.54 31.63
 3 7 -12 -15.7 27.74
 3 7 -11 10.97 27.23
 3 7 -11 10.32 30.51
 3 7 -10 -26.71 35.26
 3 7 -9 26.03 28.97
 -3 -7 8 5.08 32.62
 3 7 -8 30.51 27.23
 3 7 -7 4.17 24.84
 -3 -7 7 19.86 33.4
 3 7 -7 9.94 26.61
 3 7 -6 25.31 25.57
 -3 -7 6 -9.73 27.33
 3 7 -5 34.11 26.88
 -3 -7 5 76.53 35.7
 3 7 -5 38.28 28.81
 3 7 -4 99.18 31.65
 -3 -7 4 61.34 31.92
 3 7 -3 26.16 25.82
 -3 -7 3 56.01 33.92
 3 7 -2 70.53 27.88
 -3 -7 2 74.15 30.53
 3 7 -1 13.43 24.69
 -3 -7 1 50.78 31.47
 3 7 0 27.16 26.11
 -3 -7 0 13.85 27.76
 -3 -7 -1 21.75 28.34
 3 7 1 18.31 27.74
 -3 -7 -1 32.45 30.81
 3 7 2 203.73 38.95
 -3 -7 -2 236.3 37.49
 -3 -7 -2 100.41 35.77
 -3 -7 -2 266.52 39.79
 -3 -7 -3 75.09 29.23
 -3 -7 -3 30.48 29.19
 3 7 3 56.41 29.21
 -3 -7 -4 -17.89 30.84
 -3 -7 -4 -8.71 28.36
 3 7 4 -4.76 31.18
 -3 -7 -5 13.63 29.18
 -3 -7 -5 4.37 27.84
 3 7 5 -14.44 30.26
 -3 -7 -6 9.25 28.88
 -3 -7 -6 -43.88 29.9
 3 7 6 -19.5 27.88
 -3 -7 -7 -4.72 31.34
 -3 -7 -7 13.26 27.79
 3 7 7 -4.93 25.59
 -3 -7 -8 -20.67 29.78
 -3 -7 -8 14.47 27.57
 -3 -7 -8 -17.83 28.43
 3 7 8 24.94 28.76
 3 7 9 15.13 31.24
 -3 -7 -9 -5.28 32.98
 -3 -7 -10 5.43 33.11
 -3 -7 -11 -22.23 30.34
 -3 -8 10 56.11 40.75
 3 8 -10 5.66 34.04
 -3 -8 9 -5.49 29.4
 3 8 -9 5.53 29.61
 -3 -8 8 16.14 29.09
 3 8 -8 -5.41 32.52
 3 8 -7 4.55 30.62
 -3 -8 7 -36.98 31.75
 3 8 -7 -31.83 31.89
 3 8 -6 -4.62 27.32
 -3 -8 6 15.58 30.96
 3 8 -6 15.62 29.49
 3 8 -5 -4.67 27.84
 -3 -8 5 61.54 33.4
 3 8 -4 -9.43 29.85
 -3 -8 4 -5.07 33.01
 3 8 -3 9.52 27.44
 -3 -8 3 20.11 32.07
 3 8 -2 57.61 32.1
 -3 -8 2 -24.99 28.81
 3 8 -1 -19.38 31.12
 -3 -8 1 4.99 31.8
 3 8 0 -34.37 33.27
 -3 -8 0 -24.94 35.84
 3 8 1 -14.86 31.62
 -3 -8 -1 -37.21 31.7
 -3 -8 -1 -24.03 29.79
 -3 -8 -1 -25.06 29.17
 3 8 2 10 31.66
 -3 -8 -2 14.01 25.98
 -3 -8 -2 -9.58 29.22
 -3 -8 -2 -30.28 35.63
 -3 -8 -3 32.95 31.5
 -3 -8 -3 4.78 29.43
 3 8 3 75.94 31.16
 -3 -8 -4 38.02 30.13
 -3 -8 -4 57.38 29.21
 3 8 4 5.11 33.51
 -3 -8 -5 9.62 30.68
 -3 -8 -5 38.35 31.63
 3 8 5 -30.92 32.64
 -3 -8 -6 24.41 29.33
 -3 -8 -6 14.44 30.91
 3 8 6 -10.41 28.68
 -3 -8 -7 -5.4 29.2
 -3 -8 -7 -29.78 30.3
 -3 -8 -7 -33.91 35.17
 3 8 7 31.49 31.78
 -3 -8 -8 -38.58 34.41
 -3 -8 -8 -5.05 30.61
 -3 -8 -8 -4.88 32.61
 3 8 8 -5.29 33.25
 3 8 9 15.97 33.23
 -3 -8 -9 -5.62 33.77
 3 9 -7 9.9 31.8
 -3 -9 7 -5.59 34.64
 3 9 -7 5.62 34.31
 3 9 -6 -44.99 32.78
 3 9 -6 -27.63 32.94
 -3 -9 6 55.22 37.39
 -3 -9 5 76.42 37.65
 3 9 -5 -20.29 35.81
 -3 -9 4 54.09 36.16
 3 9 -4 -10.23 30.74
 -3 -9 3 -16.12 35
 3 9 -3 -5.16 27.88
 -3 -9 2 10.7 35.32
 3 9 -2 26 31.49
 -3 -9 1 10.69 34.33
 3 9 -1 31.41 33.16
 -3 -9 0 -48.12 36.89
 3 9 0 -5.3 34.75
 3 9 1 -58.67 33.56
 -3 -9 -1 -26.88 34.79
 -3 -9 -1 -24.72 30.88
 -3 -9 -1 10.44 33.31
 -3 -9 -2 19.83 32.06
 -3 -9 -2 26.03 33.44
 3 9 2 -16.11 33.53
 -3 -9 -3 -9.96 32.65
 -3 -9 -3 5.2 31.49
 3 9 3 -16.22 31.7
 -3 -9 -4 20.07 30.39
 3 9 4 32.78 32.57
 -3 -9 -4 10.4 31.75
 -3 -9 -5 -5.06 30.91
 -3 -9 -5 46.9 34.62
 3 9 5 -5.5 33.55
 -3 -9 -6 -5.12 28.51
 3 9 6 33.18 36.26
 -3 -9 -6 31.37 33.82
 -4 11 5 15.54 32.32
 4 -11 -5 -16.01 35.9
 -4 11 5 5.15 30.17
 4 -11 -5 -5.79 31.58
 -4 11 5 -44.76 37.88
 -4 11 5 21.72 33.39
 -4 11 4 -26.17 30.17
 4 -11 -4 20.63 32.9
 -4 11 4 15.28 30.6
 4 -11 -4 63.43 36.52
 -4 11 4 -27.79 34.69
 -4 11 4 16 27.38
 -4 11 3 15.85 35.54
 4 -11 -3 -19.92 31.99
 -4 11 3 50.57 29.9
 -4 11 3 -33.02 33.33
 -4 11 3 -26.22 31.76
 4 -11 -3 11.52 30.2
 -4 11 2 31.01 27.96
 -4 11 2 38.15 31.98
 -4 11 2 42.63 33.28
 4 -11 -2 -5.75 36.45
 -4 11 1 -15.3 31.36
 -4 11 1 5.4 31.14
 -4 11 1 -16.11 29.31
 4 -11 -1 5.77 30.86
 -4 11 0 37.54 35.19
 -4 11 0 25.21 27.3
 -4 11 0 70.29 33.54
 -4 11 -1 58.47 32.26
 -4 11 -1 32.96 33.31
 -4 11 -1 59.94 31.48
 -4 11 -1 59.89 36.46
 -4 11 -2 112.04 36.86
 -4 11 -2 59.49 30.23
 -4 11 -2 100.05 34.93
 -4 11 -3 5.03 32.98
 -4 11 -3 29.54 28.4
 -4 11 -3 20.93 30.17
 -4 11 -4 36.32 37.97
 -4 11 -4 88.22 32.98
 4 -10 -8 27.91 37.07
 -4 10 8 31.67 30.69
 4 -10 -8 -11.45 33.85
 -4 10 8 -21.74 31.87
 -4 10 8 -22.31 32.7
 4 -10 -7 -16.16 31.05
 -4 10 7 -10.36 30.63
 4 -10 -7 -5.67 32.97
 -4 10 7 5.39 28.84
 -4 10 7 27.29 33.05
 -4 10 6 -42.91 31.87
 4 -10 -6 10.39 30.22
 -4 10 6 -15.27 27.78
 4 -10 -6 -28.09 35.58
 -4 10 6 16.02 28.58
 -4 10 6 37.44 31.87
 -4 10 5 28.98 31.66
 4 -10 -5 -25.05 32.85
 -4 10 5 -20.08 30.63
 4 -10 -5 -11.15 30.14
 -4 10 5 -10.61 30.06
 -4 10 5 68.22 26.35
 -4 10 4 4.89 30.74
 4 -10 -4 -4.82 32.24
 -4 10 4 -14.89 29.81
 4 -10 -4 27.7 29.65
 -4 10 4 5.26 33.07
 -4 10 4 10.31 29.97
 -4 10 3 60.87 32.81
 4 -10 -3 -49.69 35.22
 4 -10 -3 51.03 34.59
 -4 10 3 52.16 31.6
 -4 10 3 -14.83 31.76
 -4 10 2 10.01 29.58
 -4 10 2 5.18 30.9
 -4 10 2 14.98 32.96
 4 -10 -2 38.55 33.35
 4 -10 -1 -5.51 33.72
 -4 10 1 108.77 30.96
 -4 10 1 77.16 35.13
 -4 10 0 -24.49 29.2
 -4 10 0 5.11 29.69
 -4 10 -1 14.57 29.42
 -4 10 -1 5.08 31.73
 -4 10 -1 31.06 28.9
 -4 10 -2 29 28.34
 -4 10 -2 20.2 28.34
 -4 10 -2 -18.41 33.6
 -4 10 -3 48.21 30.57
 -4 10 -3 10.03 26.63
 -4 10 -3 71.49 36.11
 -4 10 -4 130.1 34.8
 -4 10 -4 157.56 39.35
 -4 10 -4 77.02 30.82
 4 -10 4 91.3 35.26
 -4 10 -5 -29.88 29.94
 -4 10 -5 -40.63 34.83
 -4 10 -5 -24.11 25.57
 4 -10 5 -10.89 28.87
 -4 10 -6 -5.23 34.08
 4 -10 6 22.13 29.62
 -4 10 -6 -29.72 33.53
 -4 10 -7 80.76 38.48
 -4 10 -7 14.79 29.43
 4 -10 7 39.43 34.15
 4 -9 -10 22.73 33.35
 -4 9 10 74.48 33.95
 -4 9 10 20.72 33.76
 -4 9 10 37.85 34.02
 -4 9 10 11.24 27.93
 -4 9 9 -20.6 30.2
 -4 9 9 -15.84 27.68
 -4 9 9 -5.49 31.64
 4 -9 -9 27.43 30.23
 4 -9 -8 89.91 39.63
 -4 9 8 25.75 31.9
 4 -9 -8 11.1 33.86
 -4 9 8 -45.98 33.71
 -4 9 8 -5.37 31.98
 4 -9 -7 -5.09 33.62
 -4 9 7 -10.09 30.56
 4 -9 -7 -16.43 32.38
 -4 9 7 -40.52 31.62
 -4 9 7 -10.5 32.53
 -4 9 6 39.78 30.14
 4 -9 -6 29.35 34.56
 -4 9 6 19.79 29.04
 4 -9 -6 16.23 29.83
 -4 9 6 5.04 33.48
 -4 9 6 87.4 35.04
 -4 9 5 22.45 26.97
 -4 9 5 -4.87 28.08
 4 -9 -5 10.7 35.07
 -4 9 5 -30 33.84
 4 -9 -5 18.78 28.66
 -4 9 5 5.04 30.78
 -4 9 4 24.05 31.11
 4 -9 -4 4.5 27.69
 -4 9 4 -4.97 27.14
 -4 9 4 -24.79 31.84
 4 -9 -4 -10.6 33.09
 4 -9 -3 -17.25 28.82
 4 -9 -3 63.24 31.91
 -4 9 3 14.64 30.92
 -4 9 3 9.87 26.16
 4 -9 -2 36.7 30.23
 -4 9 2 -9.64 30.32
 -4 9 2 9.81 28.52
 4 -9 -1 26.17 34.31
 -4 9 1 -19.08 30.65
 -4 9 1 39.1 28.42
 -4 9 0 9.46 29.33
 -4 9 0 34.02 27.55
 -4 9 0 36.13 27.54
 -4 9 -1 9.41 25.95
 -4 9 -1 67.9 33.85
 -4 9 -1 -4.18 27.25
 -4 9 -2 32.84 24.09
 -4 9 -2 -4.83 27.62
 -4 9 -2 -13.05 28.89
 -4 9 -3 -28.92 31.38
 -4 9 -3 -27.08 27.12
 -4 9 -3 -4.69 28.65
 4 -9 3 20.57 32.1
 -4 9 -4 23.35 28.28
 4 -9 4 31.26 32.99
 -4 9 -4 -24.04 31.3
 -4 9 -5 43.48 33.14
 4 -9 5 10.58 27.46
 -4 9 -5 38.44 31.73
 -4 9 -6 -24.93 31.35
 4 -9 6 26.92 31.04
 -4 9 -6 -9.6 32.91
 -4 9 -7 -5.14 35.26
 4 -9 7 32.97 34.3
 -4 9 -7 28.79 29.29
 -4 9 -8 -15.88 31.29
 4 -9 8 -11.23 31.81
 -4 9 -8 62.38 32.69
 -4 9 -9 5.44 32.41
 4 -9 9 -17.25 33.99
 4 -8 -11 -11.26 33.28
 -4 8 11 -21.19 30.8
 -4 8 11 -19.5 32.17
 -4 8 11 16.3 31.06
 -4 8 11 -5.53 29.6
 4 -8 -10 -16.29 33.65
 -4 8 10 -41.46 35.08
 -4 8 10 4.85 29.6
 -4 8 10 47.49 28.8
 -4 8 10 -26.94 29.98
 -4 8 9 -4.81 31.33
 -4 8 9 -10.27 30.36
 -4 8 9 5.26 25.18
 4 -8 -9 5.23 32.13
 4 -8 -8 55.23 34.25
 -4 8 8 15.01 26.29
 4 -8 -8 48.27 32.01
 -4 8 8 28.65 29.86
 -4 8 8 71.9 28.35
 4 -8 -7 24.08 31.16
 -4 8 7 4.88 28.88
 4 -8 -7 36.93 33.89
 -4 8 7 42.78 29.24
 -4 8 7 15.06 28.71
 -4 8 6 44.93 26.27
 -4 8 6 52.66 29.7
 4 -8 -6 -20.75 31.45
 -4 8 6 47.21 29.07
 4 -8 -6 36.89 31.06
 -4 8 6 78.7 32.91
 -4 8 5 -14.11 25.43
 4 -8 -5 15.35 28.72
 -4 8 5 37.62 31.23
 4 -8 -5 -4.41 28.11
 -4 8 5 -38.6 29.89
 -4 8 4 -4.64 28.1
 4 -8 -4 21.02 29.34
 -4 8 4 -9.34 26.93
 -4 8 4 -4.74 25.39
 4 -8 -4 45.5 33.8
 4 -8 -3 16.02 25.91
 4 -8 -3 25.05 29.14
 -4 8 3 32.76 26.52
 -4 8 3 4.66 30.13
 4 -8 -2 94.44 36.02
 -4 8 2 101.8 31.47
 -4 8 2 32.46 29.31
 4 -8 -1 14.86 29.3
 -4 8 1 59.56 30.84
 -4 8 1 4.63 28.94
 -4 8 0 59.25 28.48
 -4 8 0 23.1 27.36
 -4 8 0 26.46 26.26
 -4 8 -1 18.17 25.26
 -4 8 -1 -18.46 29.43
 -4 8 -1 23.7 27.07
 -4 8 -2 4.62 27.74
 -4 8 -2 -45.26 30.52
 -4 8 -2 -18.18 26.2
 4 -8 2 4.91 28.31
 -4 8 -3 38.51 29.7
 4 -8 3 59.54 27.87
 -4 8 -3 -13.86 26.64
 -4 8 -4 -13.32 28.72
 4 -8 4 -10.07 27.74
 -4 8 -4 4.63 28.02
 -4 8 -5 -32.17 29.92
 4 -8 5 -25.59 31.94
 -4 8 -5 51.03 28.52
 -4 8 -6 85.61 31.31
 4 -8 6 78.29 31.98
 -4 8 -6 46.54 30.85
 -4 8 -7 -19.65 28.8
 4 -8 7 5.34 32.31
 -4 8 -7 9.35 26.23
 -4 8 -8 5.07 33.88
 4 -8 8 49.18 32.83
 -4 8 -8 -4.69 28.63
 -4 8 -9 15.68 39.19
 4 -8 9 56.07 32.62
 -4 8 -9 18.86 27.44
 -4 8 -10 5.37 32.78
 4 -8 10 34.53 34.02
 -4 8 -10 -14.21 29.12
 -4 8 -11 11.03 33.12
 4 -8 11 -17.74 31.66
 4 -7 -12 -11.24 31.84
 -4 7 12 21.85 30.38
 -4 7 12 -15.95 30.91
 -4 7 12 5.42 32.57
 4 -7 -11 -5.41 29.27
 -4 7 11 31.77 28.63
 -4 7 11 31.67 28.46
 -4 7 11 10.35 31.82
 -4 7 11 5.28 31.24
 4 -7 -10 31.22 29.21
 -4 7 10 -15.38 31.99
 -4 7 10 13.51 30.87
 -4 7 10 20.16 29.79
 -4 7 10 -10.29 28.62
 4 -7 -9 9.98 26.45
 -4 7 9 9.96 25.85
 -4 7 9 4.47 25.57
 -4 7 9 -40.14 27.12
 -4 7 9 4.91 27.59
 -4 7 8 -19.36 28.38
 4 -7 -8 56.94 31.11
 -4 7 8 22.29 26.15
 4 -7 -8 14.34 26.59
 -4 7 8 19.58 27.24
 -4 7 7 -4.71 25.99
 4 -7 -7 25.35 31.42
 -4 7 7 53.19 30.01
 4 -7 -7 -4.56 28.71
 -4 7 7 9.57 27.83
 -4 7 6 18.46 23.95
 4 -7 -6 9.94 24.38
 -4 7 6 -4.42 29.74
 4 -7 -6 8.71 26.16
 -4 7 6 32.8 25.83
 -4 7 5 117.71 31.3
 4 -7 -5 126.89 33.7
 -4 7 5 74.75 29.68
 4 -7 -5 91.15 31.31
 -4 7 5 87.4 30.63
 -4 7 4 49.05 29.47
 4 -7 -4 78.65 27.17
 -4 7 4 13.17 24.26
 -4 7 4 45.28 27.04
 4 -7 -4 24.04 27.76
 4 -7 -3 -11.19 27.51
 4 -7 -3 23.73 28.74
 -4 7 3 -22.34 25.98
 -4 7 3 -17.52 26.11
 4 -7 -2 37.61 28.75
 -4 7 2 122.75 32.93
 -4 7 2 145.89 31.47
 -4 7 1 34 26.25
 4 -7 -1 37.33 29.35
 -4 7 1 -26.29 27.56
 -4 7 1 30.74 28.02
 -4 7 0 78.57 28.43
 4 -7 0 74.44 28.25
 -4 7 0 17.5 21.31
 -4 7 0 57.08 28.47
 -4 7 -1 109.43 30.71
 -4 7 -1 97.19 31.33
 -4 7 -1 123.16 29.01
 -4 7 -2 50.77 31.73
 4 -7 2 70.7 28.79
 -4 7 -2 -4.41 26.32
 -4 7 -3 -28.5 30.81
 -4 7 -3 -17.73 27.05
 -4 7 -4 38.09 28.83
 4 -7 4 -14.54 28.64
 -4 7 -4 -8.91 24.32
 -4 7 -5 39.58 29.24
 4 -7 5 29.62 26.72
 -4 7 -5 31.4 28.84
 -4 7 -6 36.48 29.89
 4 -7 6 10.09 29.07
 -4 7 -6 -31.64 29.82
 -4 7 -7 51.9 28.67
 4 -7 7 10.33 27.18
 -4 7 -8 -24.38 33.62
 4 -7 8 -5.3 29.19
 -4 7 -8 13.79 27.4
 -4 7 -9 15.08 29.73
 4 -7 9 -5.44 29.14
 -4 7 -9 32.49 27.89
 -4 7 -10 36.25 37.2
 4 -7 10 39.23 33.96
 -4 7 -10 18.74 30.52
 -4 7 -11 21.28 35.35
 -4 7 -11 23.63 30.16
 -4 7 -12 -54.55 42.17
 4 -6 -13 5.66 30.58
 -4 6 13 16.14 29.65
 -4 6 13 15.93 30.61
 -4 6 13 -11.03 32.06
 4 -6 -12 -10.89 29.71
 -4 6 12 -10.42 28.98
 -4 6 12 46.49 31.03
 -4 6 12 -26.58 33.66
 4 -6 -11 15.68 27.41
 -4 6 11 -20.58 33.27
 -4 6 11 10.1 27.31
 -4 6 11 20.1 28.72
 4 -6 -10 5.01 27.09
 -4 6 10 19.87 27.64
 -4 6 10 -8.33 25.01
 -4 6 10 24.51 27.77
 -4 6 10 24.47 28.69
 4 -6 -9 14.37 29.9
 -4 6 9 14.44 27.29
 -4 6 9 37.39 27.78
 -4 6 9 33.32 31.42
 -4 6 9 9.53 27.49
 -4 6 8 -4.14 26.75
 4 -6 -8 63.99 31.9
 -4 6 8 -32.68 30.81
 -4 6 8 9.3 27.25
 -4 6 7 18.16 26.84
 4 -6 -7 -4.86 27.31
 -4 6 7 24.78 26.35
 4 -6 -7 47.85 27.16
 -4 6 7 9.09 23.59
 -4 6 6 13.29 25.1
 4 -6 -6 4.75 29
 -4 6 6 16.5 24.19
 4 -6 -6 24.78 24.81
 -4 6 6 -8.9 24.99
 -4 6 5 26.05 25.7
 4 -6 -5 35.21 25.68
 -4 6 5 32.93 28.25
 -4 6 5 48.09 28.3
 4 -6 -5 13.95 28.41
 4 -6 -4 44.35 23.49
 -4 6 4 82.52 29.53
 -4 6 4 68.9 29.76
 4 -6 -4 13.68 24.73
 4 -6 -3 327.18 37.87
 4 -6 -3 349.7 43.17
 -4 6 3 352.92 40.18
 -4 6 3 350.83 42.61
 4 -6 -2 362.97 41.81
 -4 6 2 339.49 40.17
 -4 6 2 316.38 39.69
 -4 6 1 29.08 20.87
 4 -6 -1 48.2 29.75
 -4 6 1 66.45 28.56
 -4 6 1 96.53 29.2
 -4 6 0 54.41 23.93
 4 -6 0 30.5 28.42
 -4 6 0 20.98 23.83
 -4 6 0 58.41 28.64
 -4 6 -1 -3.57 23.71
 -4 6 -1 62.97 26.98
 -4 6 -2 182.99 32.26
 4 -6 2 81.21 31.96
 -4 6 -2 211.36 34.62
 -4 6 -3 15.6 27.91
 4 -6 3 63.99 26.86
 -4 6 -3 55.44 28.57
 -4 6 -4 77.2 29.59
 4 -6 4 41.83 30.36
 -4 6 -4 51.68 25.98
 -4 6 -5 54.94 29.05
 4 -6 5 66.41 30.75
 -4 6 -5 39.18 27.66
 -4 6 -6 74.61 32.57
 4 -6 6 19.42 26.53
 -4 6 -6 4.4 28.9
 -4 6 -7 22.75 29.03
 4 -6 7 -4.98 30.87
 -4 6 -7 31.23 26.81
 -4 6 -8 42.38 31.68
 4 -6 8 -5.12 31.02
 -4 6 -8 4.52 25.83
 -4 6 -9 -9.73 28.77
 4 -6 9 -21.09 30.14
 -4 6 -9 -22.92 29.85
 -4 6 -10 40.11 30.13
 -4 6 -10 -9.3 29.65
 -4 6 -11 5.16 34.05
 -4 6 -11 -4.71 30.48
 -4 6 -12 37.08 34.75
 -4 6 -13 -32.56 36.99
 4 -5 -14 68.75 38.81
 -4 5 14 10.97 33.24
 -4 5 14 5.18 31.38
 -4 5 14 50.06 35
 4 -5 -13 -5.51 30.68
 -4 5 13 21.19 30
 -4 5 13 -20.16 28.04
 -4 5 13 -16.1 31.2
 4 -5 -12 5.3 29.76
 -4 5 12 -10.23 26.55
 -4 5 12 -24.49 27.99
 -4 5 12 20.66 29.51
 4 -5 -11 15.24 31.48
 -4 5 11 4.93 24.78
 -4 5 11 28.57 28.83
 -4 5 11 -9.97 26.67
 4 -5 -10 -14.56 31.83
 -4 5 10 28.8 29.08
 -4 5 10 19.08 25.79
 -4 5 10 37.05 29.55
 4 -5 -9 18.51 27.87
 -4 5 9 51.08 27.75
 -4 5 9 53.59 28.31
 -4 5 9 69.18 30.3
 -4 5 9 49.6 26.95
 4 -5 -8 21.99 28.64
 -4 5 8 4.49 26.1
 -4 5 8 26.81 23.19
 -4 5 8 -21.99 23.54
 -4 5 8 -13.4 30.24
 -4 5 7 -4.35 23.99
 4 -5 -7 4.67 28.07
 -4 5 7 7.67 24.12
 4 -5 -7 -16.68 24.04
 -4 5 7 4.3 22.55
 -4 5 6 33.95 24.06
 4 -5 -6 27.25 29.98
 -4 5 6 3.84 25.33
 4 -5 -6 15.78 25.18
 -4 5 6 42.12 23.45
 -4 5 5 16.59 21.75
 4 -5 -5 29.76 23.89
 -4 5 5 26.97 26.25
 -4 5 5 -4.14 21.48
 4 -5 -5 -35.41 29.4
 4 -5 -4 108.33 27
 -4 5 4 61.83 25.33
 -4 5 4 65.34 25.28
 4 -5 -4 51.85 24.43
 4 -5 -3 3.27 21.88
 4 -5 -3 46.57 27.38
 -4 5 3 -15.55 21.62
 -4 5 3 16.16 23.88
 4 -5 -2 141.39 32.57
 -4 5 2 54.74 25.69
 -4 5 2 137.9 26.58
 -4 5 2 120.45 29.66
 4 -5 -1 279.12 38.75
 -4 5 1 283.8 35.52
 -4 5 1 273.24 33.19
 -4 5 1 304.69 37.81
 -4 5 0 180.01 28.52
 4 -5 0 138.16 30.95
 -4 5 0 131.24 31.63
 -4 5 -1 34.38 24.72
 4 -5 1 17.04 21.66
 -4 5 -1 36.18 22.19
 -4 5 -2 32.43 23.15
 4 -5 2 -8.6 22.8
 -4 5 -2 24.4 27.02
 -4 5 -3 3.77 22.64
 4 -5 3 -4.36 27.44
 -4 5 -3 12.49 20.87
 -4 5 -3 24.72 25.72
 -4 5 -4 251.75 34.19
 4 -5 4 213.37 34.92
 -4 5 -4 264.01 33.34
 -4 5 -4 171.3 32.83
 -4 5 -5 -4.24 24.26
 -4 5 -5 32.77 27.9
 4 -5 5 -13.63 25.04
 -4 5 -6 60.39 28.29
 -4 5 -6 -17.03 29.21
 4 -5 6 27.97 27.12
 -4 5 -7 17.68 28.2
 4 -5 7 14.37 30.34
 -4 5 -8 -36.63 31
 4 -5 8 19.74 28.45
 4 -5 9 5.09 29.14
 -4 5 -9 61.56 29.15
 -4 5 -10 19.54 31.82
 -4 5 -11 80.48 35.67
 -4 5 -12 -10.34 30.56
 -4 5 -13 10.6 34.05
 -4 4 14 -5.42 33.59
 -4 4 14 -9.79 27.98
 4 -4 -14 -28.2 29.57
 -4 4 14 27.02 29.78
 4 -4 -13 16.25 29.57
 -4 4 13 -5.22 28.24
 -4 4 13 4.76 27.43
 -4 4 13 5.21 26.45
 4 -4 -12 46.73 32.77
 -4 4 12 60.31 31.5
 -4 4 12 115.55 32.38
 -4 4 12 55.16 27.78
 4 -4 -11 -19.86 30.98
 -4 4 11 24.18 27.39
 -4 4 11 -4.49 25.21
 -4 4 11 -14.45 32.19
 4 -4 -10 9.46 29.53
 -4 4 10 -9.3 28.58
 -4 4 10 -21.83 25.38
 -4 4 10 32.39 25.26
 4 -4 -9 22.52 29.93
 -4 4 9 31.26 27.47
 -4 4 9 17.91 26.04
 -4 4 9 17 24.93
 4 -4 -8 12.81 26.08
 -4 4 8 30.14 27.85
 -4 4 8 24.69 23.59
 -4 4 8 4.31 21.91
 -4 4 8 33.15 26.44
 4 -4 -7 60.58 25.68
 -4 4 7 37.54 25.56
 -4 4 7 95.79 27.48
 -4 4 7 32.41 28.69
 -4 4 7 49.95 28.27
 -4 4 6 60.74 24.57
 4 -4 -6 56.46 26.14
 -4 4 6 46.46 23.48
 4 -4 -6 7.61 22.73
 -4 4 6 31.78 22.56
 -4 4 5 67.17 28.28
 4 -4 -5 42.13 27.31
 -4 4 5 32.37 24.27
 4 -4 -5 17.86 24.56
 -4 4 5 74.26 25.86
 -4 4 4 54.21 25.34
 4 -4 -4 50.12 24
 -4 4 4 72.59 25.46
 -4 4 4 65.6 25.26
 4 -4 -4 69.58 30.15
 4 -4 -3 -3.11 20.11
 4 -4 -3 27.92 24.16
 -4 4 3 29.34 23.06
 -4 4 3 -7.66 24.43
 4 -4 -2 70.22 26
 -4 4 2 44.5 24.41
 -4 4 2 51.45 20.3
 -4 4 2 45.79 25.92
 -4 4 1 -6.05 20.22
 -4 4 1 3.76 23.79
 4 -4 -1 7.66 23
 -4 4 0 19.13 20.49
 4 -4 0 7.55 23.57
 -4 4 0 38.09 24.82
 -4 4 -1 23.46 21.25
 4 -4 1 44.44 28.22
 4 -4 1 37.42 25.36
 -4 4 -1 15.46 22.7
 -4 4 -2 21.09 21.29
 4 -4 2 -4.09 25.89
 -4 4 -2 23.66 20.41
 -4 4 -2 19.66 23.81
 -4 4 -3 22.06 22.95
 4 -4 3 8.31 25.35
 -4 4 -3 3.16 22.34
 -4 4 -3 4 21.85
 -4 4 -4 13.49 23.4
 -4 4 -4 -11.52 24.31
 4 -4 4 -8.48 24.44
 -4 4 -5 39.49 24.77
 -4 4 -5 -4.01 24.26
 4 -4 5 17.37 26.31
 -4 4 -6 -7.61 25.6
 -4 4 -6 -12.5 26.39
 4 -4 6 -4.46 28.06
 -4 4 -7 -12.07 27.4
 -4 4 -7 25.96 29.83
 4 -4 7 4.6 26.04
 -4 4 -8 21.21 31.14
 4 -4 8 4.74 29.18
 -4 4 -8 8.97 24.94
 -4 4 -9 18.55 26.75
 -4 4 -10 -19.15 30.97
 -4 4 -11 -19.73 27.95
 -4 4 -12 55.81 36.5
 -4 4 -13 -26 34.33
 -4 4 -14 58.48 33.03
 -4 3 15 11.16 32.18
 4 -3 -15 11.61 31.68
 -4 3 15 10.91 30.36
 -4 3 14 10.75 29.05
 4 -3 -14 -16.75 35.61
 -4 3 14 -5.25 26.63
 -4 3 13 20.62 29.97
 4 -3 -13 -37.49 31.67
 -4 3 13 10.09 28.59
 -4 3 12 -4.95 28.54
 -4 3 12 -4.34 25.2
 -4 3 12 -4.85 28.18
 4 -3 -12 15.38 29.55
 -4 3 11 -28.46 28.04
 -4 3 11 16.85 24.49
 4 -3 -11 -19.56 33.31
 -4 3 11 -4.64 30.62
 -4 3 10 13.65 27.97
 -4 3 10 -24.57 26.11
 4 -3 -10 51.24 30.94
 -4 3 10 4.46 27.44
 4 -3 -9 35.37 27.19
 -4 3 9 4.35 26.76
 -4 3 9 3.99 23.37
 -4 3 9 -4.28 23.59
 4 -3 -8 96.21 32.23
 -4 3 8 127.7 27.48
 -4 3 8 116.94 30.91
 -4 3 8 143.8 28.68
 4 -3 -7 394.58 42.26
 -4 3 7 421.91 41.82
 -4 3 7 377.83 39.72
 -4 3 7 404.95 41.86
 -4 3 7 406.86 40.67
 4 -3 -6 144.61 29.9
 -4 3 6 146.42 31.71
 -4 3 6 66.44 25.06
 -4 3 6 138.11 29.42
 -4 3 6 165.85 32.4
 -4 3 5 -18.75 22.35
 4 -3 -5 -4.01 22.93
 -4 3 5 -13.47 21.47
 4 -3 -5 -10.41 21.98
 -4 3 5 44.16 24.28
 -4 3 4 139.37 29.59
 4 -3 -4 145.55 27.5
 -4 3 4 174.25 29.19
 -4 3 4 182.01 29.89
 4 -3 -4 147.37 31.2
 4 -3 -3 5.99 19.8
 4 -3 -3 52.63 26.86
 -4 3 3 20.82 22.46
 -4 3 3 18.11 20.71
 4 -3 -2 -7.31 25.35
 -4 3 2 10.6 23.15
 -4 3 2 5.67 17.43
 -4 3 2 10.87 24.06
 -4 3 1 137.9 26.14
 4 -3 -1 60.67 27
 -4 3 1 71.94 24.94
 -4 3 0 -28.41 20.97
 -4 3 0 13.46 17.17
 4 -3 0 -3.5 24.56
 -4 3 0 7.33 20.58
 -4 3 -1 6.63 23.82
 4 -3 1 11.45 24.35
 -4 3 -1 -2.87 19.19
 4 -3 1 3.45 23.2
 -4 3 -1 18.71 25.49
 4 -3 2 23.21 20.51
 -4 3 -2 27.5 21.34
 -4 3 -2 13.91 21.24
 4 -3 2 23.93 23.59
 4 -3 3 -11.81 26.16
 -4 3 -3 32.46 23.06
 -4 3 -3 43.63 25.83
 4 -3 4 48.34 25.56
 -4 3 -4 51.57 26.2
 -4 3 -4 22.77 23.04
 4 -3 5 28.95 28.2
 -4 3 -5 25.45 22.73
 -4 3 -5 39.55 24.17
 -4 3 -6 3.84 24.65
 4 -3 6 8.52 25.58
 -4 3 -6 -12.34 22.66
 -4 3 -7 48.54 27.22
 4 -3 7 4.4 28.05
 -4 3 -7 4.27 28.18
 -4 3 -8 -4.26 27.74
 -4 3 -8 -30.97 29.2
 -4 3 -9 -4.47 27.48
 -4 3 -9 4.58 27.49
 -4 3 -10 -4.68 28.56
 -4 3 -10 14.17 27.68
 -4 3 -11 -14.67 30.29
 -4 3 -11 4.87 29.48
 -4 3 -12 -10 31.68
 -4 3 -13 -10.26 37.04
 -4 3 -14 -5.24 29.43
 -4 2 15 -11.09 30.85
 -4 2 15 -15.87 33.98
 -4 2 14 -26.63 28.52
 -4 2 14 -15.25 31.27
 -4 2 13 30.64 32.38
 -4 2 13 53.59 31.56
 -4 2 12 53.65 30.25
 -4 2 12 18.69 28.33
 -4 2 11 -4.67 28.9
 -4 2 11 -4.48 25.8
 -4 2 10 4.45 24.07
 -4 2 10 -7.63 22.19
 4 -2 -10 9.25 28.44
 -4 2 10 4.28 26.11
 -4 2 9 55.26 25.27
 -4 2 9 48.31 21.95
 4 -2 -9 74.55 29.06
 -4 2 9 94.17 29.84
 -4 2 8 141.9 31.58
 -4 2 8 177.72 29.04
 4 -2 -8 107.76 29.55
 -4 2 8 153.5 30.11
 -4 2 7 92.94 25.77
 4 -2 -7 58.57 25.13
 -4 2 7 90.82 26.46
 -4 2 7 78.16 27.23
 -4 2 6 211.11 30.83
 4 -2 -6 186.91 30.91
 -4 2 6 208.18 31.06
 -4 2 6 227.08 30.86
 -4 2 6 229.12 30.4
 -4 2 5 262.53 34.89
 -4 2 5 255.95 33.4
 -4 2 5 205.73 31.64
 4 -2 -5 287.76 33.81
 -4 2 5 276.07 31.64
 4 -2 -4 7.35 25.2
 -4 2 4 -6.85 19.73
 -4 2 4 16.15 20.6
 4 -2 -4 19.12 21.98
 -4 2 4 17.3 22.53
 4 -2 -3 7.08 21.28
 -4 2 3 27.17 16.35
 -4 2 3 34.18 22.13
 4 -2 -3 8.84 19.6
 -4 2 3 39.66 20.8
 -4 2 2 11.5 19.09
 -4 2 2 -3.38 21.28
 4 -2 -2 -10.26 21.03
 -4 2 1 54.5 21.64
 -4 2 1 13.87 22.13
 4 -2 -1 3.32 21.32
 -4 2 0 114.62 26.48
 4 -2 0 138.89 27.19
 4 -2 1 17.97 22.26
 -4 2 -1 -3.34 21.29
 4 -2 1 9.49 21.02
 -4 2 -2 -3.18 21.54
 4 -2 2 3.64 22.23
 -4 2 -2 27.92 22.57
 4 -2 2 3.12 20.01
 4 -2 3 11.14 23.7
 -4 2 -3 40.25 25.27
 -4 2 -3 36.44 23.89
 4 -2 3 -12.37 21.21
 4 -2 4 -3.81 21.38
 -4 2 -4 -10.59 23.45
 -4 2 -4 18.98 22.26
 4 -2 5 82.34 27.45
 -4 2 -5 40.89 25.58
 -4 2 -5 43.45 24.02
 4 -2 6 -16.2 24.9
 -4 2 -6 27.35 23.66
 -4 2 -6 12.31 27.6
 4 -2 7 -20.95 27.65
 -4 2 -7 8.2 25.58
 -4 2 -7 -12.76 24.73
 -4 2 -8 72.98 30.92
 -4 2 -8 44.03 29.34
 -4 2 -9 4.49 28.86
 -4 2 -9 -9.1 27.35
 -4 2 -10 -32.86 27.52
 -4 2 -10 18.78 26.59
 -4 2 -11 58.78 31.95
 -4 2 -11 38.66 25.68
 -4 2 -12 30.59 33.25
 -4 2 -12 59.58 31.05
 -4 2 -13 37.06 31.55
 -4 2 -13 -15.25 31.74
 -4 2 -14 46.82 33.93
 -4 1 15 10.23 30.75
 4 -1 -15 31.54 31.84
 -4 1 15 22.08 32.91
 -4 1 14 -9.82 28.09
 4 -1 -14 -35.08 30.6
 -4 1 14 -42.34 31.31
 -4 1 13 32.88 28.26
 4 -1 -13 38.12 30.22
 -4 1 13 45.49 30.17
 -4 1 12 -22.47 30.04
 4 -1 -12 27.11 25.82
 -4 1 12 4.83 24.78
 -4 1 11 4.29 23.88
 -4 1 11 -4.59 28.25
 4 -1 -11 -12.86 25.55
 -4 1 10 28.64 23.59
 4 -1 -10 -12.15 24.91
 -4 1 10 17.5 24.79
 -4 1 9 58.72 24.5
 4 -1 -9 34.42 25.3
 -4 1 9 33.25 25.62
 -4 1 8 -3.74 24.18
 -4 1 8 3.95 23.55
 4 -1 -8 28.87 22.53
 -4 1 7 111.13 26.45
 -4 1 7 79.12 23.98
 -4 1 7 90.18 25.09
 -4 1 6 41.44 22.53
 -4 1 6 35.75 21.21
 -4 1 6 24.96 22.14
 -4 1 5 169.94 25.03
 -4 1 5 213.67 29.17
 -4 1 5 154.43 25.63
 -4 1 5 122.18 26.57
 -4 1 4 49.16 20.35
 -4 1 4 29.11 21.13
 -4 1 4 60.97 24.47
 -4 1 4 32.47 21.22
 -4 1 3 15.84 21.86
 -4 1 3 9.65 19.8
 -4 1 3 25.38 15.41
 -4 1 2 68.21 21.61
 4 -1 -2 22.38 21.86
 -4 1 1 3.11 18.24
 -4 1 1 12.85 16.04
 4 -1 -1 -9.23 20.69
 -4 1 0 -9.77 22.05
 -4 1 0 7.9 15.44
 4 -1 0 38.63 21.58
 -4 1 -1 27.21 22.61
 -4 1 -1 13.59 16.98
 -4 1 -2 152.55 29.74
 4 -1 2 132.99 28.65
 -4 1 -2 205.95 26.63
 -4 1 -3 11.08 23.61
 4 -1 3 73.18 24.65
 -4 1 -3 35.34 20.73
 4 -1 4 25.08 21.77
 -4 1 -4 61.44 24.38
 -4 1 -5 15.3 24.22
 4 -1 5 -7.4 21.32
 -4 1 -5 7.98 25.08
 4 -1 6 7.66 25.14
 -4 1 -6 35.99 25.35
 -4 1 -6 33.08 23.03
 4 -1 7 15.92 24.09
 -4 1 -7 -16.73 27.77
 -4 1 -7 -12.84 26.92
 -4 1 -8 61.1 30.68
 -4 1 -8 26.55 28.28
 -4 1 -9 -13.65 30.04
 -4 1 -9 73.02 32.78
 -4 1 -10 123.21 35.61
 -4 1 -10 94.02 33.87
 -4 1 -11 88.68 33.51
 -4 1 -11 149.8 34.47
 -4 1 -12 127.81 36.18
 -4 1 -12 94.21 34.09
 -4 1 -13 69 33.2
 -4 1 -13 35.54 31.77
 -4 1 -14 32.92 35.06
 -4 1 -14 67.33 35.78
 4 0 -15 21.81 33.03
 -4 0 15 16.53 30.65
 -4 0 14 5.26 29.79
 4 0 -14 20.86 34.18
 -4 0 13 -10.04 27.93
 4 0 -13 4.99 28.25
 -4 0 13 4.51 26.25
 4 0 -12 42.77 29.46
 -4 0 12 38.22 26.83
 -4 0 12 -4.3 24.4
 4 0 -11 18.09 26.75
 -4 0 11 18.16 25.51
 -4 0 11 41.04 25.07
 4 0 -10 -4.3 25.41
 -4 0 10 8.62 24.65
 -4 0 10 54.74 26.32
 4 0 -9 49 25.18
 -4 0 9 16.31 26.26
 -4 0 9 66.9 25.54
 -4 0 8 23.17 22.88
 -4 0 8 49.67 24.51
 -4 0 7 124 28.67
 -4 0 7 135.47 27.31
 -4 0 6 82.76 22.69
 -4 0 6 74.58 23.77
 -4 0 5 22.78 20.48
 -4 0 5 15.63 18.19
 -4 0 4 30.26 19.99
 -4 0 4 28.67 18.7
 -4 0 4 21.54 17.45
 -4 0 4 11.96 15.54
 -4 0 4 21.6 18.71
 -4 0 3 41.34 17.46
 -4 0 3 8.88 16.47
 -4 0 3 9.05 17.24
 -4 0 3 5.96 18.45
 -4 0 3 -8.74 15.91
 -4 0 3 11.89 16.08
 -4 0 2 40.41 19.88
 -4 0 2 28.91 18.63
 -4 0 2 40 16.4
 -4 0 1 26.01 18.04
 -4 0 1 -12.97 19.16
 -4 0 1 5.66 18.17
 -4 0 0 20.26 22.43
 -4 0 0 -5.88 18.09
 -4 0 -1 -7.02 23.78
 -4 0 -1 -21.1 20.29
 -4 0 -2 -3.65 23.26
 -4 0 -2 -6.21 19.24
 4 0 2 22.14 20.88
 -4 0 -3 7.56 23.44
 -4 0 -3 -22.5 21.07
 4 0 3 3.24 19.64
 -4 0 -4 314.05 38.35
 -4 0 -4 243.93 32.99
 4 0 4 271.05 35.56
 -4 0 -5 44.7 26.65
 4 0 5 -3.47 21.66
 -4 0 -6 33.63 26.44
 4 0 6 3.61 22.18
 -4 0 -7 26.03 24.6
 -4 0 -7 25.72 26.58
 4 0 7 30.06 24.98
 -4 0 -8 17.91 29.77
 -4 0 -8 49.04 28.86
 -4 0 -9 9.23 28.38
 -4 0 -9 23.16 27.84
 -4 0 -10 33.21 31.72
 -4 0 -10 -28.85 30.01
 -4 0 -11 29.21 29.72
 -4 0 -11 14.95 31.13
 -4 0 -12 98.03 38.39
 -4 0 -12 59.82 33.47
 -4 0 -13 76.41 34.84
 -4 0 -13 47.96 35.75
 4 0 13 93.41 34.18
 -4 -1 14 5.24 31.24
 4 1 -14 32.65 34.46
 -4 -1 14 -5.55 28.5
 4 1 -13 177.26 39.01
 -4 -1 13 119.53 37.31
 -4 -1 13 176 39.68
 4 1 -12 4.99 28.76
 -4 -1 12 4.74 27.77
 -4 -1 12 -15.33 32.59
 4 1 -11 14.31 31.89
 -4 -1 11 -4.5 24.77
 -4 -1 11 -24.42 29.81
 4 1 -10 -4.56 24.88
 -4 -1 10 -8.49 23.62
 -4 -1 10 23.3 31.35
 -4 -1 9 4.01 23.52
 -4 -1 9 -8.86 28.26
 4 1 -8 21.99 25.12
 -4 -1 8 -15.13 22.35
 -4 -1 8 16.82 26.25
 4 1 -7 28.58 24.95
 -4 -1 7 19.91 25.24
 -4 -1 7 21.32 20.85
 -4 -1 6 -18.79 26.83
 -4 -1 6 43.41 22.18
 -4 -1 5 14.16 22.26
 -4 -1 4 265.54 31.02
 -4 -1 4 194.64 30.21
 -4 -1 3 86.78 20.87
 -4 -1 3 76.29 24.45
 -4 -1 2 -3.24 19.79
 -4 -1 1 44.69 20.36
 -4 -1 1 88.92 24.13
 -4 -1 1 51.4 23.2
 -4 -1 0 -3.16 19
 -4 -1 0 10.63 22.44
 -4 -1 0 3.26 21.77
 -4 -1 -1 59.88 21.94
 -4 -1 -1 36.68 22.8
 -4 -1 -1 33.19 22.54
 -4 -1 -2 3.17 20.34
 -4 -1 -2 -6.8 22.87
 -4 -1 -2 34.12 25.67
 -4 -1 -3 10.49 23.97
 -4 -1 -3 15.67 22
 -4 -1 -4 57.73 25.78
 -4 -1 -4 -8.09 23.74
 -4 -1 -5 -14.96 26.55
 -4 -1 -5 4.17 24.88
 -4 -1 -6 38.73 26.31
 -4 -1 -7 31.02 25.36
 -4 -1 -8 9.15 29.8
 -4 -1 -8 -13.7 28.3
 -4 -1 -9 -9.48 28.69
 -4 -1 -9 28.15 30.14
 -4 -1 -10 4.9 28.96
 -4 -1 -10 4.81 27.5
 4 1 11 50.54 27.06
 -4 -1 -11 -35.44 35.75
 -4 -1 -11 19.74 33.2
 4 1 12 94.91 37.24
 -4 -1 -12 -10.45 32.15
 -4 -1 -12 35.31 30.09
 4 1 13 10.99 32.49
 -4 -1 -13 -10.76 28.51
 -4 -1 -13 -15.43 31.87
 -4 -2 14 -11.34 36.45
 4 2 -14 90.65 37.67
 -4 -2 14 67.72 33.04
 -4 -2 13 32.73 32.82
 4 2 -13 65.41 34.56
 -4 -2 13 34.7 26.86
 -4 -2 12 10.48 29.68
 4 2 -12 -5.24 31.72
 -4 -2 12 47.05 29.81
 4 2 -11 241.3 38.27
 -4 -2 11 160.61 38.69
 -4 -2 11 164.93 34.69
 4 2 -11 135.92 38.61
 4 2 -10 42.57 26.83
 -4 -2 10 43.21 31.94
 -4 -2 10 41.93 24.03
 4 2 -9 41.4 27.52
 -4 -2 9 22.89 28.38
 -4 -2 9 11.85 23.56
 -4 -2 8 8.72 26
 4 2 -8 32.27 25.19
 -4 -2 7 -8.28 25.66
 4 2 -7 -7.88 25.82
 -4 -2 6 3.94 24.38
 4 2 -6 15.44 25.97
 -4 -2 5 -7.71 24.42
 -4 -2 5 3.72 23.56
 -4 -2 4 112.54 28.32
 -4 -2 4 63.12 22.63
 -4 -2 3 14.66 23.7
 -4 -2 3 -13.18 20.11
 -4 -2 2 90.07 27.26
 -4 -2 1 3.56 22.23
 -4 -2 1 46.01 23.83
 -4 -2 0 7.07 22.55
 -4 -2 0 35.76 23.14
 -4 -2 -1 -3.53 23.75
 -4 -2 -1 14.51 22.81
 -4 -2 -2 -31.95 24.19
 -4 -2 -2 25.9 25.2
 -4 -2 -3 16.37 23.19
 -4 -2 -3 30.27 25.8
 -4 -2 -4 16.83 24.68
 -4 -2 -4 11.66 24.45
 -4 -2 -5 -12.98 25.16
 -4 -2 -5 4 23.67
 -4 -2 -6 17.78 26.3
 -4 -2 -6 37.22 28.88
 -4 -2 -7 4.57 29.12
 -4 -2 -7 3.87 24.31
 -4 -2 -8 14.05 27.23
 -4 -2 -8 7.95 24.44
 -4 -2 -9 -23.99 26.95
 4 2 10 52.99 30.32
 -4 -2 -10 24.58 30.94
 -4 -2 -10 20.05 27.92
 4 2 11 -35.27 27.26
 -4 -2 -11 -25.11 29.22
 -4 -2 -11 -15.49 32.24
 4 2 12 -5.26 30.6
 -4 -2 -12 -5.12 31.26
 -4 -2 -12 -21.24 32.65
 4 3 -13 -5.01 31.06
 -4 -3 13 5.62 34.01
 4 3 -13 17.09 31.68
 -4 -3 12 156.81 39.07
 4 3 -12 68.22 31.81
 -4 -3 11 -10.39 32.25
 4 3 -11 113.78 31.55
 -4 -3 10 14.95 28.97
 4 3 -10 9.23 29.03
 -4 -3 9 -4.77 31.68
 4 3 -9 -13.5 28.7
 -4 -3 8 82.06 31.93
 4 3 -8 52.75 30.07
 -4 -3 7 13.04 25.71
 4 3 -7 17.21 25.44
 -4 -3 6 4.14 24.88
 -4 -3 6 21.52 27.26
 -4 -3 5 90.52 29.32
 -4 -3 5 104.79 31.35
 -4 -3 4 -7.46 21.88
 4 3 -4 -7.39 22.71
 -4 -3 4 8.19 27.21
 4 3 -3 11.39 24.24
 -4 -3 3 48.23 28.24
 -4 -3 2 19.83 27.05
 4 3 -2 39 23.83
 -4 -3 1 -27.51 26.78
 4 3 -1 48.03 27.93
 -4 -3 0 3.9 24.14
 -4 -3 0 -3.91 24.94
 -4 -3 -1 -3.94 24.25
 -4 -3 -1 -35.2 27.94
 -4 -3 -2 48.05 26.85
 -4 -3 -2 141.6 31.15
 -4 -3 -3 20.41 25.87
 -4 -3 -4 29.21 27.92
 -4 -3 -5 42.78 27.15
 -4 -3 -6 -26.4 29.04
 -4 -3 -6 -4.62 24.74
 -4 -3 -7 9.46 31.42
 -4 -3 -7 25.47 24.7
 -4 -3 -8 48.35 32.35
 -4 -3 -8 17.43 27.02
 4 3 9 73.14 31.15
 -4 -3 -9 29.66 30.86
 -4 -3 -9 -13.4 26.64
 4 3 10 43.14 28.1
 -4 -3 -10 -5.04 29.8
 -4 -3 -10 -18.36 26.91
 -4 -3 -11 10.27 31.6
 4 3 11 -70.25 32.46
 -4 -3 -11 -21.13 35.54
 -4 -3 -11 9.47 29.34
 4 3 12 -5.25 27.23
 -4 -3 -12 -27.04 30.63
 -4 -3 -12 41.86 32.66
 4 4 -12 41.75 33.75
 -4 -4 12 -16.78 34.15
 4 4 -11 112.05 37.69
 -4 -4 11 43.15 31.23
 4 4 -10 -4.97 28.16
 -4 -4 10 46.7 35.14
 4 4 -9 24.29 26.52
 -4 -4 9 -4.99 28.49
 4 4 -8 -4.76 28.11
 -4 -4 8 -14.35 28.05
 -4 -4 7 23.74 29.85
 4 4 -7 -9.33 28.24
 -4 -4 7 9.16 28.39
 -4 -4 6 18.53 26.5
 -4 -4 6 43.83 29.89
 -4 -4 5 -13.59 27.68
 -4 -4 5 -46.1 29.62
 4 4 -4 44.09 27
 -4 -4 4 26.67 26.11
 -4 -4 3 -30.68 29.67
 4 4 -3 8.2 24.44
 -4 -4 2 -4.33 26.86
 4 4 -2 29.37 25.8
 -4 -4 1 -17.21 28.57
 4 4 -1 34.33 26.58
 -4 -4 0 50.63 26.35
 -4 -4 0 12.87 26.6
 4 4 0 8.77 28.18
 -4 -4 -1 42.57 26.77
 -4 -4 -1 -17.17 27.76
 4 4 1 8.96 26.5
 -4 -4 -2 120.87 31.94
 -4 -4 -2 21.56 24.76
 -4 -4 -3 39.42 27.79
 -4 -4 -4 -13.39 27.46
 -4 -4 -5 50.15 31.51
 -4 -4 -6 -14 28.05
 -4 -4 -7 -14.37 29.68
 -4 -4 -8 5.02 31.35
 -4 -4 -8 23.62 26.04
 -4 -4 -9 -20.45 28.45
 -4 -4 -9 -28.98 28.81
 -4 -4 -10 -5.2 31.99
 -4 -4 -10 -14.87 27.05
 -4 -4 -11 47.55 33.22
 -4 -4 -11 -15.24 29.54
 4 5 -10 15.95 32.19
 -4 -5 10 5.42 35.79
 4 5 -9 10.42 30.28
 -4 -5 9 5.23 35.22
 4 5 -8 -5.11 28.68
 -4 -5 8 51.93 34.5
 4 5 -7 -15.06 32.02
 -4 -5 7 -5.08 31.91
 -4 -5 6 -34.78 33.46
 4 5 -5 -21.24 25.92
 -4 -5 5 14.63 31.97
 4 5 -4 13.02 26.08
 -4 -5 4 24.03 31.51
 -4 -5 3 -4.75 30.05
 4 5 -3 -8.86 28.46
 -4 -5 2 -9.41 30.43
 4 5 -2 36.12 30.57
 -4 -5 1 9.36 27.66
 4 5 -1 -27.61 25.83
 -4 -5 0 -18.16 28.13
 -4 -5 0 9.34 28.26
 4 5 0 9.38 32.13
 -4 -5 -1 -13.72 27.92
 -4 -5 -1 4.67 27.62
 4 5 1 33.42 31.3
 -4 -5 -2 13.86 27.31
 -4 -5 -2 4.7 29.55
 4 5 2 -14.58 28.73
 -4 -5 -3 79.55 31.1
 4 5 3 98.94 32.64
 -4 -5 -4 247.22 41.06
 -4 -5 -5 24.21 27.92
 -4 -5 -6 24.69 29.21
 -4 -5 -7 15.15 32.43
 -4 -5 -8 40.74 27.31
 -4 -5 -9 -36.32 34.03
 -4 -5 -9 -10.62 33.4
 -4 -6 9 -5.62 34.31
 4 6 -9 -5.55 33.85
 -4 -6 8 -16.52 34.63
 4 6 -8 10.9 34.03
 -4 -6 7 10.79 32.16
 -4 -6 6 -31.83 34.57
 4 6 -5 18.4 29.94
 -4 -6 5 -26.14 29.08
 -4 -6 4 5.16 32.94
 4 6 -4 28.1 29.24
 -4 -6 3 -15.33 31.89
 4 6 -3 28.6 28.86
 -4 -6 2 -10.15 31.43
 4 6 -2 19.38 30.02
 -4 -6 1 -35.35 33.76
 4 6 -1 34.52 29.86
 -4 -6 0 60.54 35.16
 -4 -6 0 106.9 34.08
 4 6 0 75.16 34.72
 -4 -6 -1 5.06 30.16
 -4 -6 -1 -14.66 30.27
 4 6 1 -5.09 30.34
 -4 -6 -2 20.32 30.29
 -4 -6 -2 -4.92 27.14
 4 6 2 -51.65 32.48
 -4 -6 -3 19.91 27.18
 -4 -6 -3 -44.55 30.16
 4 6 3 -10.49 29.18
 -4 -6 -4 5.04 28.05
 4 6 4 21.28 31.2
 -4 -6 -5 35.81 31.32
 4 6 5 97.15 36.4
 -4 -6 -6 -15.61 32.25
 -4 -6 -7 10.61 33.34
 -4 -7 6 39.5 31.71
 -4 -7 5 33.43 37.72
 4 7 -5 -19.84 33.99
 -4 -7 4 11.02 33.9
 4 7 -4 15.12 31.23
 -4 -7 3 5.47 34.13
 4 7 -3 20.48 30.52
 -4 -7 2 27.18 32.4
 4 7 -2 -5.2 30.72
 -4 -7 1 -21.67 33.06
 -4 -7 1 5.16 33.14
 4 7 -1 52.7 36.56
 -4 -7 0 -5.41 33.54
 -4 -7 0 -5.17 31.03
 4 7 0 5.35 30.01
 -4 -7 -1 38.02 33.14
 -4 -7 -1 -31.12 31.4
 4 7 1 10.84 28.41
 4 7 2 43.89 35.83
 -4 -7 -2 34.38 30.56
 -4 -7 -3 5.26 30.62
 4 7 3 38.89 34.69
 -4 -7 -3 24.33 30.83
 4 7 4 28.1 34.85
 -4 -7 -4 42.56 32.5
 5 -9 -3 30.41 37.97
 -5 9 3 34.15 33.09
 -5 9 3 -5.62 35.08
 5 -9 -2 -24.18 31.06
 -5 9 2 -22.6 29.34
 -5 9 2 -39.29 35.31
 5 -9 -1 -42.17 36.19
 -5 9 1 33.72 30.97
 -5 9 1 -5.61 30.02
 5 -9 0 -6.01 31.16
 -5 9 0 -5.6 28.41
 -5 9 0 22.48 33.5
 5 -9 1 -47.99 39.33
 -5 9 -1 -5.59 34.1
 -5 9 -1 -11.24 30.97
 5 -9 2 -6 36.07
 -5 9 -2 55.82 31.9
 -5 9 -2 -5.62 31.53
 -5 8 6 -42.71 33.09
 -5 8 6 -11.16 29.27
 5 -8 -6 -6 33.08
 -5 8 6 -22.59 33.12
 -5 8 5 58.78 30.82
 -5 8 5 5.52 29.83
 5 -8 -5 35.6 33.32
 -5 8 5 5.59 27.75
 -5 8 4 -10.72 33.71
 -5 8 4 27.35 32.07
 5 -8 -4 52.83 34.99
 -5 8 4 -5.54 28.44
 -5 8 3 42.93 38.32
 5 -8 -3 -34.92 34.12
 -5 8 3 -16.49 28.53
 -5 8 2 5.39 33.62
 5 -8 -2 34.66 30.92
 -5 8 2 -10.94 31.79
 -5 8 1 26.97 30.83
 5 -8 -1 22.97 35.04
 -5 8 1 -10.88 29.41
 -5 8 0 21.61 30.05
 5 -8 0 -45.76 33.25
 -5 8 0 10.87 30.78
 -5 8 -1 92.21 38.1
 5 -8 1 5.7 33.46
 -5 8 -1 21.73 30.8
 -5 8 -2 -5.44 32.93
 5 -8 2 28.49 31.41
 -5 8 -2 42.12 30.07
 -5 8 -2 21.78 33.5
 -5 8 -3 14.58 31.22
 -5 8 -3 27.28 27.72
 -5 8 -4 38.34 31.06
 -5 8 -4 15.1 27.77
 5 -8 4 65.33 35.14
 -5 8 -5 27.52 30.04
 5 -8 5 -6.01 33.73
 -5 8 -5 5.21 30.78
 5 -7 -8 -5.17 28.78
 -5 7 8 45.24 30.2
 -5 7 8 27.89 28.95
 -5 7 8 -5.56 30.94
 -5 7 7 5.04 28.57
 -5 7 7 32.87 29.33
 5 -7 -7 -17.59 37.93
 -5 7 7 60.39 35.75
 -5 7 6 20.27 29.22
 -5 7 6 10.8 30.85
 5 -7 -6 -5.77 33.82
 -5 7 6 5.42 31
 -5 7 5 25.42 31.96
 -5 7 5 16 31
 5 -7 -5 17.07 33.36
 -5 7 5 -42.98 32.02
 -5 7 4 -5.1 29.91
 -5 7 4 15.85 27.43
 5 -7 -4 61.78 35.33
 -5 7 4 37.28 30.18
 -5 7 3 -20.52 32.94
 5 -7 -3 -22.2 36.39
 -5 7 3 15.88 28.05
 -5 7 2 -10.3 32.4
 5 -7 -2 93.44 37.22
 -5 7 2 5.27 30.92
 -5 7 1 36.25 31.4
 5 -7 -1 16.35 30.08
 -5 7 1 68.39 31.65
 -5 7 0 5.2 28.13
 5 -7 0 16.26 33.08
 -5 7 0 -15.78 30.85
 -5 7 -1 5.23 27.71
 5 -7 1 -10.79 32.15
 -5 7 -1 15.82 24.93
 -5 7 -2 27.24 26.87
 5 -7 2 32.29 31.84
 -5 7 -2 26.32 32.14
 -5 7 -3 26.49 30.55
 5 -7 3 28.44 33.92
 -5 7 -3 14.16 28.6
 -5 7 -4 -5.34 28.29
 5 -7 4 17.23 30.44
 -5 7 -4 -4.89 31.21
 -5 7 -5 5.38 29.36
 5 -7 5 -46.57 35.26
 -5 7 -5 5.07 29.22
 -5 7 -6 86.79 35.82
 5 -7 6 5.9 32.24
 -5 7 -6 26.17 29.15
 -5 7 -7 10.94 28.68
 -5 7 -7 -10.8 32.72
 5 -7 7 36 32.12
 -5 6 9 33.03 34.11
 -5 6 9 21.9 32.62
 -5 6 9 -26.97 28.87
 5 -6 -9 20.99 31.77
 -5 6 8 16.18 32.92
 5 -6 -8 -10.03 29.9
 -5 6 8 31.91 31.44
 -5 6 8 10.7 30.03
 -5 6 7 9.53 28.16
 -5 6 7 -5.29 28.6
 -5 6 7 15.75 32.29
 -5 6 6 -28.75 26.65
 -5 6 6 5.21 31.28
 5 -6 -6 49.86 31.38
 -5 6 6 -5.19 27.79
 -5 6 5 14.5 27.15
 -5 6 5 30.82 29.88
 5 -6 -5 -5.45 31.68
 -5 6 5 51.45 29.16
 -5 6 4 -14.58 31.45
 -5 6 4 -10.17 29.83
 5 -6 -4 -58.93 35.36
 -5 6 4 -10.22 29.73
 -5 6 3 9.79 27.73
 5 -6 -3 15.83 31.7
 -5 6 3 10.17 30.05
 -5 6 2 19.73 29.87
 5 -6 -2 31.28 30.05
 -5 6 2 -15.22 31.43
 -5 6 1 14.91 30.34
 5 -6 -1 -15.47 31.94
 -5 6 1 -5.07 29.48
 -5 6 0 -20.06 30.62
 5 -6 0 61.38 33.55
 -5 6 0 55.96 30.58
 -5 6 -1 12.77 25.77
 5 -6 1 -40.64 33.3
 -5 6 -1 20.24 30.63
 -5 6 -2 39.93 28.72
 5 -6 2 40.47 29.19
 -5 6 -2 15.32 28.17
 5 -6 3 20.21 31.53
 -5 6 -3 -20.64 32.68
 5 -6 3 27.37 34.17
 -5 6 -3 9.23 24.94
 -5 6 -4 26.07 30.57
 5 -6 4 -5.54 31.11
 -5 6 -4 4.79 27.84
 -5 6 -5 -5.27 31.7
 5 -6 5 22.47 32.4
 -5 6 -5 59.52 30.05
 -5 6 -6 -10.67 32.31
 5 -6 6 68.47 34.02
 -5 6 -6 10.26 32.49
 -5 6 -7 5.4 28.6
 5 -6 7 -5.8 29.8
 -5 6 -7 31.77 30
 -5 6 -8 -16.38 35.56
 -5 6 -8 -43.66 36.72
 5 -6 8 35.48 33.5
 -5 5 10 5.45 32.49
 -5 5 10 -16.36 30.06
 -5 5 10 5.21 26.46
 5 -5 -10 16.07 30.88
 -5 5 9 21.3 30.43
 -5 5 9 47.8 34.58
 -5 5 9 -25.68 28.57
 5 -5 -9 10.24 30.77
 -5 5 8 10.4 27.82
 -5 5 8 5.17 28.5
 -5 5 8 -15.2 29.7
 5 -5 -8 -14.66 27.42
 -5 5 7 -25.22 33.71
 -5 5 7 -5.1 32.04
 -5 5 7 35.02 28.59
 -5 5 6 13.62 26.62
 -5 5 6 29.73 26.79
 -5 5 6 -5 28.83
 -5 5 5 132.88 34.67
 -5 5 5 147.52 34.23
 5 -5 -5 129.96 36.55
 -5 5 5 162.68 36.09
 -5 5 4 -32.41 25.77
 -5 5 4 -9.78 28.21
 5 -5 -4 -20.4 32.08
 -5 5 4 -9.74 28.33
 5 -5 -3 -25.04 31.03
 -5 5 3 34.1 26.07
 -5 5 3 -4.68 27.21
 5 -5 -2 54.2 32.21
 -5 5 2 53.62 31.23
 -5 5 2 108.82 34.29
 5 -5 -1 -14.59 29.21
 -5 5 1 48.86 30.72
 -5 5 1 14.35 26.12
 -5 5 0 -9.68 26.43
 5 -5 0 24.03 26.73
 -5 5 -1 14.72 28.28
 -5 5 -1 29.31 25.55
 5 -5 1 -42.89 27.47
 -5 5 -2 -4.97 31.46
 5 -5 2 28.39 29.54
 -5 5 -2 8.73 25.59
 -5 5 -3 15.11 28.54
 5 -5 3 42.06 31.34
 5 -5 3 -4.72 28.79
 -5 5 -3 -72.63 30.93
 -5 5 -4 -5.11 29.7
 5 -5 4 21.3 27.92
 -5 5 -4 -18.85 27.16
 -5 5 -5 15.55 30.65
 5 -5 5 75.63 37.48
 -5 5 -5 -9.77 30.71
 -5 5 -6 -10.52 28.72
 5 -5 6 -10.99 30.57
 -5 5 -6 10.1 30.34
 -5 5 -7 26.72 31.86
 5 -5 7 50.39 28.75
 -5 5 -7 -20.86 31.84
 5 -5 8 -5.71 27.34
 -5 5 -8 21.52 30.75
 5 -5 9 11.67 33.94
 -5 5 -9 11.07 29.91
 -5 4 10 15.94 32.19
 -5 4 10 9.88 28.73
 -5 4 10 15.76 29.25
 5 -4 -10 79.11 35.5
 -5 4 9 10.3 27.58
 -5 4 9 -14.6 26.31
 5 -4 -9 -15.11 29.78
 -5 4 9 5.12 30.54
 -5 4 8 -24.99 30.74
 -5 4 8 -14.42 29.11
 5 -4 -8 38.36 26.67
 -5 4 8 49.92 29.02
 -5 4 7 14.56 28.94
 -5 4 7 19.01 30.11
 -5 4 7 4.89 26.67
 -5 4 6 33.06 26.52
 -5 4 6 4.79 26.15
 -5 4 6 14.14 27.87
 -5 4 5 56.58 28.53
 -5 4 5 -4.68 23.78
 -5 4 5 -14.14 28.32
 -5 4 4 39.72 27.49
 -5 4 4 74.59 29.87
 5 -4 -4 92.09 32.32
 -5 4 4 74.45 29.6
 5 -4 -3 564.64 53.3
 -5 4 3 573.25 53.23
 -5 4 3 506.09 51.32
 5 -4 -2 172.07 36.54
 -5 4 2 224.26 35.66
 -5 4 2 154.6 36.26
 5 -4 -1 -9.14 29.75
 -5 4 1 9.39 27.08
 -5 4 1 -18.47 27.96
 -5 4 0 28.16 29.3
 -5 4 0 3.98 24.65
 5 -4 0 4.5 28.73
 -5 4 -1 42.93 29.31
 -5 4 -1 83.07 29.02
 5 -4 1 146.78 33.17
 -5 4 -2 4.85 25.2
 5 -4 2 17.63 27.12
 -5 4 -2 69.24 28.2
 -5 4 -3 -9.87 29.89
 5 -4 3 50.26 31.38
 -5 4 -3 4.5 28.5
 -5 4 -4 5.02 26.35
 5 -4 4 25.48 30.61
 -5 4 -4 -23.34 29.56
 -5 4 -5 38.77 30.28
 5 -4 5 41.41 29.88
 -5 4 -5 29.02 31.32
 -5 4 -6 31.67 26.75
 5 -4 6 -26.38 31.19
 -5 4 -6 20.02 26.52
 -5 4 -7 61.59 29.39
 5 -4 7 32.28 29.12
 -5 4 -7 10.33 28.24
 -5 4 -8 4.95 27.02
 5 -4 8 10.99 29.72
 -5 4 -8 31.96 30.18
 -5 4 -9 30.95 32.2
 5 -4 9 -22.49 31.56
 -5 4 -9 -10.95 29.61
 -5 3 10 -10.37 31.63
 -5 3 10 5.06 31.13
 -5 3 9 30.07 26.58
 -5 3 9 24.57 30.46
 -5 3 8 -14.5 28.59
 -5 3 8 -36.31 31.3
 -5 3 8 9.55 26.33
 -5 3 7 14.04 26.98
 -5 3 7 -17.98 29.47
 -5 3 7 23.34 28.49
 -5 3 6 27.18 27.43
 -5 3 6 -31.25 29.46
 -5 3 6 13.69 25.85
 -5 3 5 30.74 26.87
 -5 3 5 40.36 26.59
 -5 3 5 80.04 30.36
 -5 3 4 71.73 26.41
 -5 3 4 44.39 28.97
 -5 3 4 30.95 26.65
 5 -3 -3 80.69 31.68
 -5 3 3 40.04 27.18
 -5 3 3 8.6 26.69
 5 -3 -2 144.45 35.07
 -5 3 2 169.93 31.73
 -5 3 2 162.36 33.71
 -5 3 1 340.1 43.04
 5 -3 -1 376.88 43.28
 -5 3 0 82.14 30.63
 -5 3 0 55.89 26.32
 -5 3 -1 32.61 28.01
 -5 3 -1 12.49 26.93
 -5 3 -2 19.03 29.48
 -5 3 -2 -17.32 28.95
 5 -3 3 4.78 27.32
 -5 3 -3 13.49 25.25
 5 -3 4 -19.44 28.73
 -5 3 -4 -8.42 25.1
 -5 3 -4 -9.33 27.36
 5 -3 5 14.83 30
 -5 3 -5 70.53 30.45
 -5 3 -5 48.28 31.49
 -5 3 -6 9.21 27.89
 5 -3 6 -5.04 28.31
 -5 3 -6 -9.98 30.22
 -5 3 -7 14.42 29.34
 5 -3 7 -5.15 28.91
 -5 3 -7 15.44 32.36
 -5 3 -8 45.07 30.34
 5 -3 8 52.73 32.69
 -5 3 -8 -5.3 30.04
 -5 3 -9 36.51 31.84
 5 -3 9 -10.8 33.46
 -5 3 -9 10.9 31.41
 -5 2 11 26.29 27.9
 -5 2 11 49.97 32.13
 -5 2 10 55.72 31.66
 -5 2 10 29.08 28.94
 -5 2 9 -19.49 30.42
 -5 2 9 61.02 30.16
 -5 2 8 -18.76 25.85
 -5 2 8 -13.69 26.99
 -5 2 7 45.08 28.14
 -5 2 7 -22.19 26.02
 -5 2 6 34.78 26.98
 -5 2 6 39.06 24.63
 -5 2 5 -12.75 25.13
 -5 2 5 -25.15 28.02
 -5 2 5 8.41 26.26
 -5 2 4 20.93 25.14
 -5 2 4 -29.49 23.21
 -5 2 4 24.3 23.75
 -5 2 3 66.35 27.94
 -5 2 3 4.14 24.9
 -5 2 3 42.32 24.23
 -5 2 2 21.37 24.64
 -5 2 2 12.75 25.54
 -5 2 1 30.47 28.16
 -5 2 1 3.88 24.42
 -5 2 0 -13.39 26.82
 -5 2 0 8.1 26.01
 -5 2 -1 16.86 25.33
 -5 2 -2 55.86 25.27
 -5 2 -2 -26.26 28.31
 5 -2 3 27.16 26.78
 -5 2 -3 41.64 24.02
 -5 2 -3 -4.53 25.7
 5 -2 4 9.21 25.15
 -5 2 -4 8.69 28.86
 -5 2 -4 32.85 26.83
 5 -2 5 -14.08 27.75
 -5 2 -5 -13.59 28.27
 -5 2 -5 38.82 29.84
 5 -2 6 -4.8 26.69
 -5 2 -6 -9.43 29.86
 -5 2 -6 75.11 33.26
 5 -2 7 -44.19 29.73
 -5 2 -7 -4.9 27.76
 -5 2 -7 46.42 33.13
 5 -2 8 20.14 30.25
 -5 2 -8 5.09 32.24
 -5 2 -8 10.61 28.97
 5 -2 9 25.83 32.74
 -5 2 -9 32.69 35.26
 -5 2 -9 21.11 30.7
 -5 1 10 -9.89 31.55
 -5 1 9 -9.49 30.9
 -5 1 8 27.28 29.02
 -5 1 7 8.72 24.92
 -5 1 2 41.36 26.25
 -5 1 1 27.89 24.9
 -5 1 0 49.71 26.5
 -5 1 -1 8.61 27.45
 -5 1 -2 22.28 26.79
 -5 1 -3 9.22 28.77
 -5 1 -4 -4.5 30.82
 -5 1 -4 -9.52 30.16
 -5 1 -5 4.66 27.34
 -5 1 -5 9.82 29.49
 -5 1 -6 33.85 28.35
 -5 1 -6 -15.18 31.34
 -5 1 -7 45.13 32.21
 -5 1 -7 -15.6 32.47
 -5 1 -8 46.72 32.18
 -5 1 -8 16.02 31.07
 -5 1 -9 5.37 31.98
 -5 1 -9 -10.95 31.29
 -5 0 10 31 32.98
 -5 0 9 19.73 26.94
 -5 0 8 9.4 27.77
 -5 0 1 8.26 22.97
 -5 0 0 4.28 24.87
 -5 0 -1 13.27 29.2
 -5 0 -2 -18.27 27.45
 -5 0 -3 9.42 28.53
 -5 0 -4 38.84 28.98
 -5 0 -5 -5 28.55
 -5 0 -6 34.85 29.19
 -5 0 -6 -25.68 34.34
 -5 0 -7 15.42 30.89
 -5 0 -7 15.82 29.34
 -5 0 -8 47.75 33.86
 -5 0 -8 16.21 30.37
 -5 0 -9 -10.94 29.28
 -5 0 -9 38.75 34.55
 -5 -1 9 15.12 28.04
 -5 -1 8 -14.43 31.54
 -5 -1 2 -12.47 24.38
 -5 -1 1 4.3 25.2
 -5 -1 0 4.44 26.01
 -5 -1 -1 -24.44 26.54
 -5 -1 -1 -13.72 30.59
 -5 -1 -2 24.94 28.33
 -5 -1 -2 14.13 27.16
 -5 -1 -3 -12.76 25.35
 -5 -1 -3 -9.68 26.69
 -5 -1 -4 -13.09 28.22
 -5 -1 -4 24.87 30.59
 -5 -1 -5 10.23 28.18
 -5 -1 -6 10.49 34.14
 -5 -1 -7 -10.74 31.48
 -5 -1 -8 5.44 30.55
 -5 -1 -8 27.45 32.46
 -5 -2 8 -9.77 31.39
 -5 -2 3 -4.25 26.7
 -5 -2 2 98.05 32.29
 -5 -2 2 126.87 31.42
 -5 -2 1 4.29 25.2
 -5 -2 1 67.59 30.72
 -5 -2 0 17.36 25.88
 -5 -2 0 18.53 28.06
 -5 -2 -1 30.8 28.1
 -5 -2 -1 42.81 28.84
 -5 -2 -2 40.26 29.35
 -5 -2 -2 24.42 28.91
 -5 -2 -3 22.79 29.88
 -5 -2 -3 -5.01 27.61
 -5 -2 -4 74.5 32.33
 -5 -2 -4 -5.13 32.99
 -5 -2 -5 -33.37 30.21
 -5 -2 -5 -21 30.02
 -5 -2 -6 85.9 35.84
 -5 -2 -7 -16.45 34.23
 -5 -3 7 10.16 29.03
 -5 -3 6 4.97 27.93
 -5 -3 5 -29.29 30.72
 -5 -3 4 28.81 31.07
 -5 -3 3 -36.75 28.26
 -5 -3 3 -4.73 30
 -5 -3 2 -9.21 26.32
 -5 -3 2 9.37 27.91
 -5 -3 1 -27.78 25.3
 -5 -3 0 -4.85 30.3
 -5 -3 0 18.68 29.58
 -5 -3 -1 14.91 29.62
 -5 -3 -1 -23.6 27.9
 -5 -3 -2 5.09 29.57
 -5 -3 -2 -9.57 29.21
 -5 -3 -3 -36.4 33.42
 -5 -3 -3 -19.45 31.04
 -5 -3 -4 21.24 30.1
 -5 -3 -4 44.56 34.37
 -5 -3 -5 5.42 31.26
 -5 -3 -5 -5.05 29.86
 -5 -4 4 10.32 31.48
 -5 -4 3 20.39 31.36
 -5 -4 3 14.8 32.13
 -5 -4 2 -10.11 32.25
 -5 -4 2 -29.64 30.39
 -5 -4 1 -5.02 29.2
 -5 -4 1 4.96 29.79
 -5 -4 0 25.02 28.34
 -5 -4 0 -5 30.95
 -5 -4 -1 20.01 34.3
 -5 -4 -1 -35.28 35.59
 -5 -4 -2 25.47 32.51

_iucr_refine_instructions_details
;
TITL c20220908a1_a.res in P-1
    c20220908a1.res
    created by SHELXL-2018/3 at 18:31:49 on 20-Dec-2023
REM Old TITL C20220908A1 in P-1
REM SHELXT solution in P-1: R1 0.219, Rweak 0.038, Alpha 0.076
REM <I/s> 0.000 for 0 systematic absences, Orientation as input
REM Formula found by SHELXT: C20 O8
CELL 0.71073 4.8371 11.2489 16.9238 90.617 91.892 102.1
ZERR 2 0.0005 0.001 0.0013 0.007 0.007 0.008
LATT 1
SFAC C H O
UNIT 40 40 16

L.S. 4 0 0
PLAN  20
BOND
list 4
fmap 2 53
acta
OMIT 0 1 0
OMIT 1 -9 8
OMIT 1 -8 6
REM <olex2.extras>
REM <HklSrc "%.\\C20220908A1.hkl">
REM </olex2.extras>

WGHT    0.044000
FVAR       0.82946
O3    3    0.812451    0.551417    0.668668    11.00000    0.04148    0.04199 =
         0.03178    0.00758    0.00590    0.02014
O2    3    0.694846    0.339114    0.763626    11.00000    0.04174    0.03692 =
         0.03725    0.00427    0.01532    0.01017
O1    3    0.451594    0.450842    0.864126    11.00000    0.04841    0.02668 =
         0.05151   -0.00211    0.01631    0.00526
O4    3    0.545478    0.662469    0.763122    11.00000    0.06270    0.05011 =
         0.03169    0.00723    0.00960    0.02547
O8    3   -0.297546    0.130991    0.987344    11.00000    0.05631    0.03853 =
         0.05159   -0.00076    0.02467    0.00448
O7    3   -0.267203   -0.041955    0.925641    11.00000    0.04884    0.04033 =
         0.05830    0.00393    0.01725    0.00092
AFIX 147
H7    2   -0.404441   -0.068566    0.952249    11.00000   -1.50000
AFIX   0
O6    3    0.198923    0.904281    0.470306    11.00000    0.05106    0.05340 =
         0.04454    0.01594   -0.00060    0.02360
O5    3    0.129132    0.959229    0.595232    11.00000    0.06316    0.05320 =
         0.05491    0.00770   -0.00237    0.03071
AFIX 147
H5    2    0.028498    0.999189    0.572319    11.00000   -1.50000
AFIX   0
C16   1    0.683040    0.635560    0.634185    11.00000    0.02180    0.03179 =
         0.03363    0.00452   -0.00017    0.00783
C13   1    0.396152    0.809455    0.576357    11.00000    0.02800    0.03009 =
         0.03729    0.00536    0.00152    0.00189
C17   1    0.233728    0.895728    0.543671    11.00000    0.03024    0.02955 =
         0.04782    0.00433    0.00697    0.00205
C4    1    0.048213    0.137706    0.890515    11.00000    0.03463    0.02890 =
         0.03845    0.00951    0.00514    0.01086
C2    1    0.397064    0.141851    0.791848    11.00000    0.03636    0.03282 =
         0.04587    0.00229    0.00454    0.01497
AFIX  43
H2    2    0.483773    0.101230    0.755009    11.00000   -1.20000
AFIX   0
C1    1    0.486235    0.266241    0.802962    11.00000    0.03327    0.03982 =
         0.03083    0.00827    0.00652    0.01279
C11   1    0.536238    0.697597    0.686162    11.00000    0.03307    0.03376 =
         0.03042    0.00378   -0.00039    0.00609
C7    1   -0.185449    0.076240    0.938394    11.00000    0.03850    0.02954 =
         0.04180    0.00097   -0.00270    0.00377
C3    1    0.176335    0.076757    0.835939    11.00000    0.04009    0.02894 =
         0.04715    0.00590    0.00530    0.00490
AFIX  43
H3    2    0.116685   -0.006846    0.828475    11.00000   -1.20000
AFIX   0
C12   1    0.395946    0.783621    0.657623    11.00000    0.03741    0.02931 =
         0.04502    0.00508    0.00604    0.01101
AFIX  43
H12   2    0.300923    0.824734    0.692015    11.00000   -1.20000
AFIX   0
C18   1    0.938344    0.476713    0.617687    11.00000    0.03714    0.04068 =
         0.03158    0.00462    0.01108    0.01234
AFIX  23
H18A  2    1.091900    0.526673    0.589990    11.00000   -1.20000
H18B  2    0.798707    0.435078    0.578761    11.00000   -1.20000
AFIX   0
C6    1    0.353433    0.327796    0.858242    11.00000    0.03520    0.03119 =
         0.03263    0.00567    0.00161    0.00729
C14   1    0.542496    0.750118    0.526646    11.00000    0.03732    0.04009 =
         0.03625    0.00990   -0.00200    0.00644
AFIX  43
H14   2    0.546248    0.768381    0.473178    11.00000   -1.20000
AFIX   0
C20   1    0.826793    0.286274    0.701768    11.00000    0.04188    0.04404 =
         0.03693    0.00375    0.00855    0.01917
AFIX  23
H20A  2    0.686937    0.251367    0.660953    11.00000   -1.20000
H20B  2    0.912970    0.222119    0.722611    11.00000   -1.20000
AFIX   0
C5    1    0.135922    0.263071    0.901245    11.00000    0.03976    0.03783 =
         0.02878    0.00225    0.00444    0.00909
AFIX  43
H5A   2    0.047240    0.303544    0.937685    11.00000   -1.20000
AFIX   0
C15   1    0.685841    0.662859    0.554823    11.00000    0.03491    0.04036 =
         0.03423    0.00530    0.00684    0.00972
AFIX  43
H15   2    0.783142    0.623130    0.520221    11.00000   -1.20000
AFIX   0
C19   1    1.049679    0.384820    0.667590    11.00000    0.03683    0.04211 =
         0.03901    0.00950    0.00996    0.01275
AFIX  23
H19A  2    1.170142    0.346638    0.635439    11.00000   -1.20000
H19B  2    1.166727    0.427939    0.710818    11.00000   -1.20000
AFIX   0
C8    1    0.276477    0.518939    0.904269    11.00000    0.05885    0.03982 =
         0.04053    0.00003    0.01655    0.01075
AFIX  23
H8A   2    0.266338    0.497419    0.959603    11.00000   -1.20000
H8B   2    0.086312    0.500772    0.880804    11.00000   -1.20000
AFIX   0
C9    1    0.404784    0.651825    0.896694    11.00000    0.06805    0.03357 =
         0.03453   -0.00244    0.01340    0.01039
AFIX  23
H9A   2    0.606029    0.663944    0.909166    11.00000   -1.20000
H9B   2    0.324563    0.696449    0.936191    11.00000   -1.20000
AFIX   0
C10   1    0.366141    0.707009    0.816936    11.00000    0.07238    0.04051 =
         0.03609    0.00028    0.01166    0.02086
AFIX  23
H10A  2    0.170145    0.683756    0.798333    11.00000   -1.20000
H10B  2    0.417711    0.795017    0.820994    11.00000   -1.20000
AFIX   0
HKLF 4


REM  c20220908a1_a.res in P-1
REM wR2 = 0.1284, GooF = S = 0.930, Restrained GooF = 0.930 for all data
REM R1 = 0.0665 for 1313 Fo > 4sig(Fo) and 0.1998 for all 3276 data
REM 255 parameters refined using 0 restraints

END  
     
WGHT      0.0440      0.0000 

REM Highest difference peak  0.232,  deepest hole -0.243,  1-sigma level  0.055
Q1    1   0.6213  0.4605  0.7605  11.00000  0.05    0.23
Q2    1   0.7343  0.5592  0.9387  11.00000  0.05    0.22
Q3    1   0.8142  0.6974  0.8146  11.00000  0.05    0.20
Q4    1   0.5596  0.4559  0.5077  11.00000  0.05    0.19
Q5    1   0.6426  0.7592  0.8774  11.00000  0.05    0.19
Q6    1   0.2611 -0.0776  0.8371  11.00000  0.05    0.19
Q7    1   0.0918  0.6758  0.8865  11.00000  0.05    0.18
Q8    1   0.6849  0.9008  0.4812  11.00000  0.05    0.18
Q9    1   1.3570  0.3438  0.5816  11.00000  0.05    0.18
Q10   1   1.3094  0.2836  0.6404  11.00000  0.05    0.18
Q11   1  -0.1921  0.3025  0.9613  11.00000  0.05    0.18
Q12   1   1.1263  0.4648  0.7396  11.00000  0.05    0.18
Q13   1   0.5321  0.9313  0.6537  11.00000  0.05    0.18
Q14   1   0.7836  0.6410  0.9812  11.00000  0.05    0.17
Q15   1  -0.1959  0.9410  0.6344  11.00000  0.05    0.17
Q16   1   0.1257  0.7227  0.5557  11.00000  0.05    0.17
Q17   1   0.2683  0.8246  0.7999  11.00000  0.05    0.17
Q18   1   0.4091  0.7560  0.5601  11.00000  0.05    0.17
Q19   1   1.0340  0.6242  0.7229  11.00000  0.05    0.16
Q20   1   1.0725  0.3180  0.6383  11.00000  0.05    0.16

  REM The information below was added by Olex2.
  REM
  REM R1 = 0.0665 for 1313 Fo > 4sig(Fo) and 0.1998 for all 13693 data
  REM n/a parameters refined using n/a restraints
  REM Highest difference peak 0.23, deepest hole -0.24
  REM Mean Shift 0, Max Shift 0.000.

  REM +++ Tabular Listing of Refinement Information +++
  REM R1_all = 0.1998
  REM R1_gt = 0.0665
  REM wR_ref = 0.1284
  REM GOOF = 0.930
  REM Shift_max = 0.000
  REM Shift_mean = 0
  REM Reflections_all = 13693
  REM Reflections_gt = 1313
  REM Parameters = n/a
  REM Hole = -0.24
  REM Peak = 0.23
  REM Flack = n/a

  
;
_olex2_submission_special_instructions  'No special instructions were received'
_oxdiff_exptl_absorpt_empirical_details
;
Empirical correction (ABSPACK) includes:
- Absorption correction using spherical harmonics
- Frame scaling
;
_oxdiff_exptl_absorpt_empirical_full_max  1.077
_oxdiff_exptl_absorpt_empirical_full_min  0.940
