# Supplementary material for: Rapid extraction of trace benzene by a crown-ether-based metal-organic framework
Source: Natl Sci Rev. 2024 Oct 3;11(12):nwae342. doi: 10.1093/nsr/nwae342 (PMC11562822; doi:10.1093/nsr/nwae342)
Supplement: nwae342_Supplemental_Files [file nwae342_supplemental_files.zip › NKU-300_100K.cif]

data_NKU-300_100K
_audit_creation_date               2023-12-20
_audit_creation_method
;
Olex2 1.5
(compiled 2023.08.24 svn.re1ec1418 for OlexSys, GUI svn.r6817)
;
_shelxl_version_number             2014-1
_audit_contact_author_address      ?
_audit_contact_author_email        ?
_audit_contact_author_name         ''
_audit_contact_author_phone        ?
_publ_contact_author_id_orcid      ?
_publ_section_references
;
Dolomanov, O.V., Bourhis, L.J., Gildea, R.J, Howard, J.A.K. & Puschmann, H.
 (2009), J. Appl. Cryst. 42, 339-341.

Sheldrick, G.M. (2015). Acta Cryst. A71, 3-8.

Sheldrick, G.M. (2015). Acta Cryst. C71, 3-8.
;
_chemical_name_common              ?
_chemical_name_systematic
;
 ?
;
_chemical_formula_moiety           'C30 H27 Eu O12'
_chemical_formula_sum              'C30 H27 Eu O12'
_chemical_formula_weight           731.47
_chemical_melting_point            ?
_chemical_oxdiff_formula           'C H O N Eu'
loop_
  _atom_type_symbol
  _atom_type_description
  _atom_type_scat_dispersion_real
  _atom_type_scat_dispersion_imag
  _atom_type_scat_source
 'C' 'C' 0.0033 0.0016 'International Tables Vol C Tables 4.2.6.8 and 6.1.1.4'
 'H' 'H' 0.0000 0.0000 'International Tables Vol C Tables 4.2.6.8 and 6.1.1.4'
 'Eu' 'Eu' -0.1578 3.6682
 'International Tables Vol C Tables 4.2.6.8 and 6.1.1.4'
 'O' 'O' 0.0106 0.0060 'International Tables Vol C Tables 4.2.6.8 and 6.1.1.4'

_shelx_space_group_comment
;
The symmetry employed for this shelxl refinement is uniquely defined
by the following loop, which should always be used as a source of
symmetry information in preference to the above space-group names.
They are only intended as comments.
;
_space_group_crystal_system        'monoclinic'
_space_group_IT_number             11
_space_group_name_H-M_alt          'P 1 21/m 1'
_space_group_name_Hall             '-P 2yb'
loop_
  _space_group_symop_operation_xyz
 'x, y, z'
 '-x, y+1/2, -z'
 '-x, -y, -z'
 'x, -y-1/2, z'

_cell_length_a                     4.8601(2)
_cell_length_b                     37.4324(11)
_cell_length_c                     17.2628(5)
_cell_angle_alpha                  90
_cell_angle_beta                   96.308(3)
_cell_angle_gamma                  90
_cell_volume                       3121.52(18)
_cell_formula_units_Z              4
_cell_measurement_reflns_used      11467
_cell_measurement_temperature      100.1(4)
_cell_measurement_theta_max        30.7760
_cell_measurement_theta_min        2.0100
_shelx_estimated_absorpt_T_max     0.976
_shelx_estimated_absorpt_T_min     0.747
_exptl_absorpt_coefficient_mu      2.070
_exptl_absorpt_correction_T_max    1.00000
_exptl_absorpt_correction_T_min    0.82296
_exptl_absorpt_correction_type     multi-scan
_exptl_absorpt_process_details
;
CrysAlisPro 1.171.42.67a (Rigaku Oxford Diffraction, 2022)
Empirical absorption correction using spherical harmonics,
implemented in SCALE3 ABSPACK scaling algorithm.
;
_exptl_crystal_colour              colourless
_exptl_crystal_colour_primary      colourless
_exptl_crystal_density_diffrn      1.556
_exptl_crystal_density_meas        ?
_exptl_crystal_density_method      ?
_exptl_crystal_description         needle
_exptl_crystal_F_000               1464
_exptl_crystal_size_max            0.15
_exptl_crystal_size_mid            0.05
_exptl_crystal_size_min            0.012
_exptl_special_details
;
 ?
;
_exptl_transmission_factor_max     ?
_exptl_transmission_factor_min     ?
_diffrn_reflns_av_R_equivalents    0.0510
_diffrn_reflns_av_unetI/netI       0.0490
_diffrn_reflns_Laue_measured_fraction_full  0.999
_diffrn_reflns_Laue_measured_fraction_max  0.998
_diffrn_reflns_limit_h_max         5
_diffrn_reflns_limit_h_min         -6
_diffrn_reflns_limit_k_max         47
_diffrn_reflns_limit_k_min         -45
_diffrn_reflns_limit_l_max         21
_diffrn_reflns_limit_l_min         -21
_diffrn_reflns_number              26220
_diffrn_reflns_point_group_measured_fraction_full  0.999
_diffrn_reflns_point_group_measured_fraction_max  0.998
_diffrn_reflns_theta_full          25.242
_diffrn_reflns_theta_max           26.500
_diffrn_reflns_theta_min           2.018
_diffrn_ambient_environment        N~2~
_diffrn_ambient_temperature        100.1(4)
_diffrn_detector                   'Hybrid Pixel Array Detector'
_diffrn_detector_area_resol_mean   10.0000
_diffrn_detector_type              HyPix
_diffrn_measured_fraction_theta_full  0.999
_diffrn_measured_fraction_theta_max  0.998
_diffrn_measurement_details
;
List of Runs (angles in degrees, time in seconds):

  # Type    Start    End  Width  t~exp~   \w     \q     \k     \f   Frames
--------------------------------------------------------------------------
  1  \w     33.00  80.00   0.50    8.00    --    6.74  69.00-151.00   94
  2  \w     -6.00  27.00   0.50    8.00    --    6.74  69.00-151.00   66
  3  \w     -3.00  28.00   0.50    8.00    --   -6.66 -99.00 -90.00   62
  4  \w    -10.00  16.00   0.50    8.00    --   -6.66 -99.00-120.00   52
  5  \w    -15.00  11.00   0.50    8.00    --   -6.66 -99.00 -30.00   52
  6  \w    -11.00  15.00   0.50    8.00    --   -6.66 -99.00  60.00   52
  7  \w    -53.00  28.00   0.50    8.00    --    6.74 -69.00  76.00  162
;
_diffrn_measurement_device         'four-circle diffractometer'
_diffrn_measurement_device_type    'XtaLAB Synergy R, DW system, HyPix'
_diffrn_measurement_method         '\w scans'
_diffrn_orient_matrix_type        
 'CrysAlisPro convention (1999,Acta A55,543-557)'
_diffrn_orient_matrix_UB_11        -0.0044535000
_diffrn_orient_matrix_UB_12        -0.0118668000
_diffrn_orient_matrix_UB_13        0.0318669000
_diffrn_orient_matrix_UB_21        -0.1179504000
_diffrn_orient_matrix_UB_22        0.0090806000
_diffrn_orient_matrix_UB_23        0.0108676000
_diffrn_orient_matrix_UB_31        -0.0873398000
_diffrn_orient_matrix_UB_32        -0.0116600000
_diffrn_orient_matrix_UB_33        -0.0239721000
_diffrn_radiation_monochromator    mirror
_diffrn_radiation_probe            x-ray
_diffrn_radiation_type             'Mo K\a'
_diffrn_radiation_wavelength       0.71073
_diffrn_source                     'Rotating-anode X-ray tube'
_diffrn_source_type                'Rigaku (Mo) X-ray Source'
_reflns_Friedel_coverage           0.000
_reflns_Friedel_fraction_full      .
_reflns_Friedel_fraction_max       .
_reflns_number_gt                  5369
_reflns_number_total               6541
_reflns_special_details
;
 Reflections were merged by SHELXL according to the crystal
 class for the calculation of statistics and refinement.
 
 Structure factors included contributions from the .fab file.
 
 _reflns_Friedel_fraction is defined as the number of unique
 Friedel pairs measured divided by the number that would be
 possible theoretically, ignoring centric projections and
 systematic absences.
;
_reflns_threshold_expression       'I > 2\s(I)'
_computing_cell_refinement         'CrysAlisPro 1.171.42.67a (Rigaku OD, 2022)'
_computing_data_collection         'CrysAlisPro 1.171.42.67a (Rigaku OD, 2022)'
_computing_data_reduction          'CrysAlisPro 1.171.42.67a (Rigaku OD, 2022)'
_computing_molecular_graphics      'Olex2 1.5 (Dolomanov et al., 2009)'
_computing_publication_material    'Olex2 1.5 (Dolomanov et al., 2009)'
_computing_structure_refinement    'SHELXL 2014/1 (Sheldrick, 2015)'
_computing_structure_solution      'SHELXT 2018/2 (Sheldrick, 2018)'
_refine_diff_density_max           0.511
_refine_diff_density_min           -0.605
_refine_diff_density_rms           0.106
_refine_ls_extinction_coef         .
_refine_ls_extinction_method       none
_refine_ls_goodness_of_fit_ref     1.029
_refine_ls_hydrogen_treatment      constr
_refine_ls_matrix_type             full
_refine_ls_number_parameters       391
_refine_ls_number_reflns           6541
_refine_ls_number_restraints       0
_refine_ls_R_factor_all            0.0376
_refine_ls_R_factor_gt             0.0268
_refine_ls_restrained_S_all        1.029
_refine_ls_shift/su_max            0.005
_refine_ls_shift/su_mean           0.000
_refine_ls_structure_factor_coef   Fsqd
_refine_ls_weighting_details      
 'w=1/[\s^2^(Fo^2^)+(0.0215P)^2^] where P=(Fo^2^+2Fc^2^)/3'
_refine_ls_weighting_scheme        calc
_refine_ls_wR_factor_gt            0.0537
_refine_ls_wR_factor_ref           0.0558
_refine_special_details
;
 ?
;
_olex2_refinement_description
;
1. Fixed Uiso
 At 1.2 times of:
  All C(H) groups, All C(H,H) groups
2.a Secondary CH2 refined with riding coordinates:
 C15(H15A,H15B), C16(H16A,H16B), C17(H17A,H17B), C18(H18A,H18B), C19(H19A,
 H19B), C20(H20A,H20B), C28(H28A,H28B), C29(H29A,H29B), C30(H30A,H30B),
 C31(H31A,H31B)
2.b Aromatic/amide H refined with riding coordinates:
 C3(H3), C6(H6), C7(H7), C8(H8), C9(H9), C12(H12), C23(H23), C26(H26), C27(H27)
;
_atom_sites_solution_hydrogens     geom
_atom_sites_solution_primary       dual
_atom_sites_solution_secondary     ?
loop_
  _atom_site_label
  _atom_site_type_symbol
  _atom_site_fract_x
  _atom_site_fract_y
  _atom_site_fract_z
  _atom_site_U_iso_or_equiv
  _atom_site_adp_type
  _atom_site_occupancy
  _atom_site_site_symmetry_order
  _atom_site_calc_flag
  _atom_site_refinement_flags_posn
  _atom_site_refinement_flags_adp
  _atom_site_refinement_flags_occupancy
  _atom_site_disorder_assembly
  _atom_site_disorder_group
 Eu1 Eu 0.29775(3) 0.53963(2) 0.93162(2) 0.00592(5) Uani 1 1 d . . . . .
 O1 O 0.6118(4) 0.48742(4) 0.93879(10) 0.0076(4) Uani 1 1 d . . . . .
 O2 O 0.9984(4) 0.49457(4) 0.88219(11) 0.0092(4) Uani 1 1 d . . . . .
 O3 O 0.4547(4) 0.45421(4) 0.17677(11) 0.0099(4) Uani 1 1 d . . . . .
 O4 O 0.0253(4) 0.43145(5) 0.15568(11) 0.0111(4) Uani 1 1 d . . . . .
 O5 O 0.4804(4) 0.38110(5) 0.64642(11) 0.0127(4) Uani 1 1 d . . . . .
 O6 O 0.8446(4) 0.42886(5) 0.62469(11) 0.0116(4) Uani 1 1 d . . . . .
 O7 O 0.7488(4) 0.41390(4) 0.46023(11) 0.0108(4) Uani 1 1 d . . . . .
 O8 O 0.4137(4) 0.36273(5) 0.48428(11) 0.0125(4) Uani 1 1 d . . . . .
 O9 O 0.5769(4) 0.58831(4) 0.96834(11) 0.0114(4) Uani 1 1 d . . . . .
 O10 O 1.0013(4) 0.56891(4) 1.00886(11) 0.0105(4) Uani 1 1 d . . . . .
 O11 O 0.5333(4) 0.71166(4) 1.09309(11) 0.0104(4) Uani 1 1 d . . . . .
 O12 O 0.9368(4) 0.71210(4) 1.20394(11) 0.0116(4) Uani 1 1 d . . . . .
 C1 C 0.7600(6) 0.48213(6) 0.88188(15) 0.0065(5) Uani 1 1 d . . . . .
 C2 C 0.6495(5) 0.45912(6) 0.81499(15) 0.0067(5) Uani 1 1 d . . . . .
 C3 C 0.7894(6) 0.45797(7) 0.74854(15) 0.0103(6) Uani 1 1 d . . . . .
 H3 H 0.9336 0.4746 0.7428 0.012 Uiso 1 1 calc R U . . .
 C4 C 0.7192(6) 0.43293(7) 0.69142(15) 0.0084(6) Uani 1 1 d . . . . .
 C5 C 0.5123(6) 0.40710(6) 0.70212(16) 0.0089(6) Uani 1 1 d . . . . .
 C6 C 0.3638(6) 0.40976(6) 0.76552(16) 0.0102(6) Uani 1 1 d . . . . .
 H6 H 0.2165 0.3936 0.7710 0.012 Uiso 1 1 calc R U . . .
 C7 C 0.4294(6) 0.43621(6) 0.82172(16) 0.0098(6) Uani 1 1 d . . . . .
 H7 H 0.3232 0.4385 0.8645 0.012 Uiso 1 1 calc R U . . .
 C8 C 0.1115(6) 0.38972(7) 0.28805(17) 0.0123(6) Uani 1 1 d . . . . .
 H8 H -0.0402 0.3843 0.2504 0.015 Uiso 1 1 calc R U . . .
 C9 C 0.1474(6) 0.37072(7) 0.35714(16) 0.0138(6) Uani 1 1 d . . . . .
 H9 H 0.0240 0.3518 0.3659 0.017 Uiso 1 1 calc R U . . .
 C10 C 0.3635(6) 0.37915(7) 0.41371(15) 0.0111(6) Uani 1 1 d . . . . .
 C11 C 0.5472(6) 0.40704(7) 0.39990(16) 0.0109(6) Uani 1 1 d . . . . .
 C12 C 0.5146(6) 0.42519(7) 0.32960(16) 0.0100(6) Uani 1 1 d . . . . .
 H12 H 0.6413 0.4435 0.3195 0.012 Uiso 1 1 calc R U . . .
 C13 C 0.2934(6) 0.41650(7) 0.27320(16) 0.0104(6) Uani 1 1 d . . . . .
 C14 C 0.2564(6) 0.43556(6) 0.19659(16) 0.0086(6) Uani 1 1 d . . . . .
 C15 C 0.1981(6) 0.33971(7) 0.50689(16) 0.0132(6) Uani 1 1 d . . . . .
 H15A H 0.1725 0.3190 0.4712 0.016 Uiso 1 1 calc R U . . .
 H15B H 0.0209 0.3529 0.5046 0.016 Uiso 1 1 calc R U . . .
 C16 C 0.2857(6) 0.32719(7) 0.58941(16) 0.0136(6) Uani 1 1 d . . . . .
 H16A H 0.1698 0.3064 0.6003 0.016 Uiso 1 1 calc R U . . .
 H16B H 0.4798 0.3188 0.5924 0.016 Uiso 1 1 calc R U . . .
 C17 C 0.2654(6) 0.35475(7) 0.65247(16) 0.0115(6) Uani 1 1 d . . . . .
 H17A H 0.0812 0.3663 0.6457 0.014 Uiso 1 1 calc R U . . .
 H17B H 0.2905 0.3432 0.7044 0.014 Uiso 1 1 calc R U . . .
 C18 C 1.0038(6) 0.45836(7) 0.60098(16) 0.0118(6) Uani 1 1 d . . . . .
 H18A H 1.1560 0.4640 0.6421 0.014 Uiso 1 1 calc R U . . .
 H18B H 0.8849 0.4798 0.5922 0.014 Uiso 1 1 calc R U . . .
 C19 C 1.1210(6) 0.44807(7) 0.52637(16) 0.0118(6) Uani 1 1 d . . . . .
 H19A H 1.2158 0.4248 0.5347 0.014 Uiso 1 1 calc R U . . .
 H19B H 1.2630 0.4659 0.5162 0.014 Uiso 1 1 calc R U . . .
 C20 C 0.9138(6) 0.44522(7) 0.45390(17) 0.0115(6) Uani 1 1 d . . . . .
 H20A H 0.7940 0.4667 0.4492 0.014 Uiso 1 1 calc R U . . .
 H20B H 1.0129 0.4437 0.4069 0.014 Uiso 1 1 calc R U . . .
 C21 C 0.8137(6) 0.59224(6) 1.00579(16) 0.0087(6) Uani 1 1 d . . . . .
 C22 C 0.8667(6) 0.62560(6) 1.05272(16) 0.0089(6) Uani 1 1 d . . . . .
 C23 C 0.6737(6) 0.65363(6) 1.04568(16) 0.0092(6) Uani 1 1 d . . . . .
 H23 H 0.5200 0.6526 1.0067 0.011 Uiso 1 1 calc R U . . .
 C24 C 0.7068(6) 0.68271(6) 1.09535(16) 0.0091(6) Uani 1 1 d . . . . .
 C25 C 0.9291(6) 0.68328(6) 1.15512(16) 0.0091(6) Uani 1 1 d . . . . .
 C26 C 1.1225(6) 0.65586(6) 1.16058(16) 0.0111(6) Uani 1 1 d . . . . .
 H26 H 1.2762 0.6567 1.1996 0.013 Uiso 1 1 calc R U . . .
 C27 C 1.0921(6) 0.62712(6) 1.10896(16) 0.0096(6) Uani 1 1 d . . . . .
 H27 H 1.2263 0.6086 1.1124 0.012 Uiso 1 1 calc R U . . .
 C28 C 0.3393(6) 0.71572(7) 1.02470(16) 0.0118(6) Uani 1 1 d . . . . .
 H28A H 0.2113 0.6951 1.0195 0.014 Uiso 1 1 calc R U . . .
 H28B H 0.4390 0.7167 0.9777 0.014 Uiso 1 1 calc R U . . .
 C29 C 0.1777(8) 0.7500 1.0321(2) 0.0110(8) Uani 1 2 d S T P . .
 H29A H 0.0170 0.7500 0.9916 0.013 Uiso 1 2 calc R U P . .
 H29B H 0.1045 0.7500 1.0834 0.013 Uiso 1 2 calc R U P . .
 C30 C 1.1806(6) 0.71600(7) 1.25892(16) 0.0123(6) Uani 1 1 d . . . . .
 H30A H 1.3478 0.7174 1.2311 0.015 Uiso 1 1 calc R U . . .
 H30B H 1.1997 0.6952 1.2946 0.015 Uiso 1 1 calc R U . . .
 C31 C 1.1496(9) 0.7500 1.3046(2) 0.0122(9) Uani 1 2 d S T P . .
 H31A H 0.9650 0.7500 1.3238 0.015 Uiso 1 2 calc R U P . .
 H31B H 1.2902 0.7500 1.3507 0.015 Uiso 1 2 calc R U P . .

loop_
  _atom_site_aniso_label
  _atom_site_aniso_U_11
  _atom_site_aniso_U_22
  _atom_site_aniso_U_33
  _atom_site_aniso_U_23
  _atom_site_aniso_U_13
  _atom_site_aniso_U_12
 Eu1 0.00586(8) 0.00670(7) 0.00505(8) 0.00024(5) -0.00002(5) 0.00004(5)
 O1 0.0081(10) 0.0089(8) 0.0057(10) -0.0008(7) 0.0008(8) 0.0020(7)
 O2 0.0093(11) 0.0086(9) 0.0095(10) -0.0014(7) -0.0004(8) -0.0017(7)
 O3 0.0123(11) 0.0111(9) 0.0064(10) 0.0012(7) 0.0015(8) 0.0011(7)
 O4 0.0082(11) 0.0144(9) 0.0104(11) 0.0024(7) -0.0009(8) 0.0006(7)
 O5 0.0182(11) 0.0118(9) 0.0086(10) -0.0045(7) 0.0033(8) -0.0062(8)
 O6 0.0140(11) 0.0140(9) 0.0075(10) -0.0023(7) 0.0038(8) -0.0059(8)
 O7 0.0111(11) 0.0121(9) 0.0086(10) 0.0020(7) -0.0014(8) -0.0030(7)
 O8 0.0152(11) 0.0161(10) 0.0061(10) 0.0049(7) 0.0005(8) -0.0034(8)
 O9 0.0075(11) 0.0118(9) 0.0145(11) -0.0029(7) -0.0006(9) -0.0026(7)
 O10 0.0128(11) 0.0096(9) 0.0094(10) -0.0014(7) 0.0029(8) 0.0013(7)
 O11 0.0082(10) 0.0081(9) 0.0137(11) -0.0025(7) -0.0040(8) 0.0016(7)
 O12 0.0126(11) 0.0087(9) 0.0123(11) -0.0039(7) -0.0049(8) 0.0013(7)
 C1 0.0068(15) 0.0070(12) 0.0057(14) 0.0020(9) 0.0001(11) 0.0014(10)
 C2 0.0051(14) 0.0071(12) 0.0077(14) 0.0023(10) 0.0000(10) 0.0001(10)
 C3 0.0104(15) 0.0104(13) 0.0095(15) 0.0010(10) -0.0018(11) 0.0011(10)
 C4 0.0099(15) 0.0111(13) 0.0049(14) 0.0008(10) 0.0040(11) 0.0010(10)
 C5 0.0112(15) 0.0073(13) 0.0074(15) 0.0005(10) -0.0023(12) 0.0014(10)
 C6 0.0083(15) 0.0082(13) 0.0135(16) 0.0008(10) -0.0016(12) -0.0005(10)
 C7 0.0103(15) 0.0105(13) 0.0082(15) 0.0014(10) -0.0010(11) 0.0038(10)
 C8 0.0113(16) 0.0142(14) 0.0108(15) 0.0004(10) -0.0010(12) -0.0010(11)
 C9 0.0151(16) 0.0148(14) 0.0113(16) 0.0031(11) 0.0013(12) -0.0040(11)
 C10 0.0162(16) 0.0114(13) 0.0060(15) 0.0009(10) 0.0022(11) 0.0011(11)
 C11 0.0096(15) 0.0148(14) 0.0084(15) 0.0002(10) 0.0011(12) 0.0030(11)
 C12 0.0109(16) 0.0100(13) 0.0098(15) 0.0020(10) 0.0051(12) 0.0019(10)
 C13 0.0115(16) 0.0125(13) 0.0076(15) 0.0005(10) 0.0029(12) 0.0046(10)
 C14 0.0091(15) 0.0077(13) 0.0097(15) -0.0002(10) 0.0037(12) 0.0020(10)
 C15 0.0171(17) 0.0133(13) 0.0086(15) 0.0017(11) -0.0010(12) -0.0057(11)
 C16 0.0181(17) 0.0114(14) 0.0106(16) 0.0010(10) -0.0011(13) -0.0043(11)
 C17 0.0137(16) 0.0102(13) 0.0105(15) 0.0002(10) 0.0009(12) -0.0051(11)
 C18 0.0144(15) 0.0105(13) 0.0101(15) -0.0004(10) -0.0003(12) -0.0035(11)
 C19 0.0105(16) 0.0149(13) 0.0106(16) 0.0029(10) 0.0039(12) -0.0019(10)
 C20 0.0112(16) 0.0119(13) 0.0116(15) 0.0015(10) 0.0028(12) -0.0043(11)
 C21 0.0097(15) 0.0080(12) 0.0092(15) 0.0044(10) 0.0050(12) -0.0006(10)
 C22 0.0074(15) 0.0079(13) 0.0127(15) 0.0009(10) 0.0064(11) -0.0019(10)
 C23 0.0055(15) 0.0110(13) 0.0106(15) 0.0009(10) -0.0015(11) -0.0014(10)
 C24 0.0067(14) 0.0095(13) 0.0117(15) 0.0002(10) 0.0037(11) -0.0001(10)
 C25 0.0111(15) 0.0055(12) 0.0115(15) -0.0007(10) 0.0045(12) -0.0032(10)
 C26 0.0096(15) 0.0101(13) 0.0129(16) 0.0018(10) -0.0019(12) -0.0015(10)
 C27 0.0075(15) 0.0100(13) 0.0118(15) -0.0001(10) 0.0030(11) -0.0001(10)
 C28 0.0114(16) 0.0100(13) 0.0129(16) 0.0004(10) -0.0037(12) -0.0005(10)
 C29 0.008(2) 0.0121(19) 0.012(2) 0.000 -0.0001(16) 0.000
 C30 0.0144(16) 0.0109(13) 0.0105(15) -0.0011(10) -0.0041(12) 0.0000(10)
 C31 0.020(2) 0.0082(18) 0.008(2) 0.000 -0.0016(17) 0.000

_geom_special_details
;
 All esds (except the esd in the dihedral angle between two l.s. planes)
 are estimated using the full covariance matrix.  The cell esds are taken
 into account individually in the estimation of esds in distances, angles
 and torsion angles; correlations between esds in cell parameters are only
 used when they are defined by crystal symmetry.  An approximate (isotropic)
 treatment of cell esds is used for estimating esds involving l.s. planes.
;
loop_
  _geom_bond_atom_site_label_1
  _geom_bond_atom_site_label_2
  _geom_bond_distance
  _geom_bond_site_symmetry_2
  _geom_bond_publ_flag
 Eu1 Eu1 4.1496(3) 3_667 ?
 Eu1 O1 2.4743(17) . ?
 Eu1 O1 2.4508(17) 3_667 ?
 Eu1 O2 2.3275(17) 1_455 ?
 Eu1 O3 2.3444(19) 3_666 ?
 Eu1 O4 2.3213(18) 3_566 ?
 Eu1 O9 2.3182(18) . ?
 Eu1 O10 2.3403(19) 1_455 ?
 O1 Eu1 2.4508(17) 3_667 ?
 O1 C1 1.296(3) . ?
 O2 Eu1 2.3273(17) 1_655 ?
 O2 C1 1.248(3) . ?
 O3 Eu1 2.3443(19) 3_666 ?
 O3 C14 1.268(3) . ?
 O4 Eu1 2.3213(18) 3_566 ?
 O4 C14 1.269(3) . ?
 O5 C5 1.365(3) . ?
 O5 C17 1.449(3) . ?
 O6 C4 1.370(3) . ?
 O6 C18 1.434(3) . ?
 O7 C11 1.374(3) . ?
 O7 C20 1.431(3) . ?
 O8 C10 1.362(3) . ?
 O8 C15 1.443(3) . ?
 O9 C21 1.265(3) . ?
 O10 Eu1 2.3404(19) 1_655 ?
 O10 C21 1.260(3) . ?
 O11 C24 1.371(3) . ?
 O11 C28 1.436(3) . ?
 O12 C25 1.367(3) . ?
 O12 C30 1.442(3) . ?
 C1 C2 1.492(3) . ?
 C2 C3 1.397(4) . ?
 C2 C7 1.386(4) . ?
 C3 H3 0.9500 . ?
 C3 C4 1.376(4) . ?
 C4 C5 1.422(4) . ?
 C5 C6 1.379(4) . ?
 C6 H6 0.9500 . ?
 C6 C7 1.398(4) . ?
 C7 H7 0.9500 . ?
 C8 H8 0.9500 . ?
 C8 C9 1.383(4) . ?
 C8 C13 1.379(4) . ?
 C9 H9 0.9500 . ?
 C9 C10 1.390(4) . ?
 C10 C11 1.411(4) . ?
 C11 C12 1.385(4) . ?
 C12 H12 0.9500 . ?
 C12 C13 1.407(4) . ?
 C13 C14 1.496(4) . ?
 C15 H15A 0.9900 . ?
 C15 H15B 0.9900 . ?
 C15 C16 1.515(4) . ?
 C16 H16A 0.9900 . ?
 C16 H16B 0.9900 . ?
 C16 C17 1.511(4) . ?
 C17 H17A 0.9900 . ?
 C17 H17B 0.9900 . ?
 C18 H18A 0.9900 . ?
 C18 H18B 0.9900 . ?
 C18 C19 1.514(4) . ?
 C19 H19A 0.9900 . ?
 C19 H19B 0.9900 . ?
 C19 C20 1.521(4) . ?
 C20 H20A 0.9900 . ?
 C20 H20B 0.9900 . ?
 C21 C22 1.495(3) . ?
 C22 C23 1.403(4) . ?
 C22 C27 1.383(4) . ?
 C23 H23 0.9500 . ?
 C23 C24 1.384(4) . ?
 C24 C25 1.410(4) . ?
 C25 C26 1.388(4) . ?
 C26 H26 0.9500 . ?
 C26 C27 1.394(4) . ?
 C27 H27 0.9500 . ?
 C28 H28A 0.9900 . ?
 C28 H28B 0.9900 . ?
 C28 C29 1.517(3) . ?
 C29 C28 1.517(3) 4_575 ?
 C29 H29A 0.9900 . ?
 C29 H29B 0.9900 . ?
 C30 H30A 0.9900 . ?
 C30 H30B 0.9900 . ?
 C30 C31 1.514(3) . ?
 C31 C30 1.514(3) 4_575 ?
 C31 H31A 0.9900 . ?
 C31 H31B 0.9900 . ?

loop_
  _geom_angle_atom_site_label_1
  _geom_angle_atom_site_label_2
  _geom_angle_atom_site_label_3
  _geom_angle
  _geom_angle_site_symmetry_1
  _geom_angle_site_symmetry_3
  _geom_angle_publ_flag
 O1 Eu1 Eu1 32.42(4) . 3_667 ?
 O1 Eu1 Eu1 32.76(4) 3_667 3_667 ?
 O1 Eu1 O1 65.18(7) 3_667 . ?
 O2 Eu1 Eu1 85.90(4) 1_455 3_667 ?
 O2 Eu1 O1 94.45(6) 1_455 3_667 ?
 O2 Eu1 O1 78.66(6) 1_455 . ?
 O2 Eu1 O3 97.68(6) 1_455 3_666 ?
 O2 Eu1 O10 98.57(7) 1_455 1_455 ?
 O3 Eu1 Eu1 105.77(4) 3_666 3_667 ?
 O3 Eu1 O1 135.47(6) 3_666 3_667 ?
 O3 Eu1 O1 75.51(6) 3_666 . ?
 O4 Eu1 Eu1 161.29(4) 3_566 3_667 ?
 O4 Eu1 O1 140.38(6) 3_566 . ?
 O4 Eu1 O1 145.69(7) 3_566 3_667 ?
 O4 Eu1 O2 75.46(6) 3_566 1_455 ?
 O4 Eu1 O3 78.79(7) 3_566 3_666 ?
 O4 Eu1 O10 74.73(7) 3_566 1_455 ?
 O9 Eu1 Eu1 100.36(5) . 3_667 ?
 O9 Eu1 O1 91.96(6) . 3_667 ?
 O9 Eu1 O1 105.53(6) . . ?
 O9 Eu1 O2 173.41(6) . 1_455 ?
 O9 Eu1 O3 78.74(7) . 3_666 ?
 O9 Eu1 O4 98.32(6) . 3_566 ?
 O9 Eu1 O10 81.64(7) . 1_455 ?
 O10 Eu1 Eu1 107.07(4) 1_455 3_667 ?
 O10 Eu1 O1 74.54(6) 1_455 3_667 ?
 O10 Eu1 O1 139.15(6) 1_455 . ?
 O10 Eu1 O3 144.16(6) 1_455 3_666 ?
 Eu1 O1 Eu1 114.82(7) 3_667 . ?
 C1 O1 Eu1 118.30(14) . . ?
 C1 O1 Eu1 124.75(15) . 3_667 ?
 C1 O2 Eu1 144.55(17) . 1_655 ?
 C14 O3 Eu1 137.90(17) . 3_666 ?
 C14 O4 Eu1 143.04(16) . 3_566 ?
 C5 O5 C17 117.5(2) . . ?
 C4 O6 C18 117.28(19) . . ?
 C11 O7 C20 117.0(2) . . ?
 C10 O8 C15 116.6(2) . . ?
 C21 O9 Eu1 134.71(16) . . ?
 C21 O10 Eu1 142.08(18) . 1_655 ?
 C24 O11 C28 117.0(2) . . ?
 C25 O12 C30 116.8(2) . . ?
 O1 C1 C2 119.5(2) . . ?
 O2 C1 O1 122.2(2) . . ?
 O2 C1 C2 118.3(2) . . ?
 C3 C2 C1 119.1(2) . . ?
 C7 C2 C1 120.5(3) . . ?
 C7 C2 C3 120.0(2) . . ?
 C2 C3 H3 119.8 . . ?
 C4 C3 C2 120.3(3) . . ?
 C4 C3 H3 119.8 . . ?
 O6 C4 C3 125.5(2) . . ?
 O6 C4 C5 114.8(2) . . ?
 C3 C4 C5 119.6(3) . . ?
 O5 C5 C4 114.9(2) . . ?
 O5 C5 C6 125.6(2) . . ?
 C6 C5 C4 119.6(2) . . ?
 C5 C6 H6 119.9 . . ?
 C5 C6 C7 120.1(3) . . ?
 C7 C6 H6 119.9 . . ?
 C2 C7 C6 120.0(3) . . ?
 C2 C7 H7 120.0 . . ?
 C6 C7 H7 120.0 . . ?
 C9 C8 H8 119.6 . . ?
 C13 C8 H8 119.6 . . ?
 C13 C8 C9 120.8(3) . . ?
 C8 C9 H9 119.9 . . ?
 C8 C9 C10 120.2(3) . . ?
 C10 C9 H9 119.9 . . ?
 O8 C10 C9 125.0(2) . . ?
 O8 C10 C11 115.5(2) . . ?
 C9 C10 C11 119.5(2) . . ?
 O7 C11 C10 115.0(2) . . ?
 O7 C11 C12 125.2(2) . . ?
 C12 C11 C10 119.8(3) . . ?
 C11 C12 H12 120.1 . . ?
 C11 C12 C13 119.9(3) . . ?
 C13 C12 H12 120.1 . . ?
 C8 C13 C12 119.7(2) . . ?
 C8 C13 C14 119.6(2) . . ?
 C12 C13 C14 120.6(2) . . ?
 O3 C14 O4 124.7(2) . . ?
 O3 C14 C13 118.7(2) . . ?
 O4 C14 C13 116.6(2) . . ?
 O8 C15 H15A 110.2 . . ?
 O8 C15 H15B 110.2 . . ?
 O8 C15 C16 107.6(2) . . ?
 H15A C15 H15B 108.5 . . ?
 C16 C15 H15A 110.2 . . ?
 C16 C15 H15B 110.2 . . ?
 C15 C16 H16A 108.4 . . ?
 C15 C16 H16B 108.4 . . ?
 H16A C16 H16B 107.4 . . ?
 C17 C16 C15 115.6(2) . . ?
 C17 C16 H16A 108.4 . . ?
 C17 C16 H16B 108.4 . . ?
 O5 C17 C16 108.0(2) . . ?
 O5 C17 H17A 110.1 . . ?
 O5 C17 H17B 110.1 . . ?
 C16 C17 H17A 110.1 . . ?
 C16 C17 H17B 110.1 . . ?
 H17A C17 H17B 108.4 . . ?
 O6 C18 H18A 110.1 . . ?
 O6 C18 H18B 110.1 . . ?
 O6 C18 C19 108.2(2) . . ?
 H18A C18 H18B 108.4 . . ?
 C19 C18 H18A 110.1 . . ?
 C19 C18 H18B 110.1 . . ?
 C18 C19 H19A 108.3 . . ?
 C18 C19 H19B 108.3 . . ?
 C18 C19 C20 116.1(2) . . ?
 H19A C19 H19B 107.4 . . ?
 C20 C19 H19A 108.3 . . ?
 C20 C19 H19B 108.3 . . ?
 O7 C20 C19 108.7(2) . . ?
 O7 C20 H20A 110.0 . . ?
 O7 C20 H20B 110.0 . . ?
 C19 C20 H20A 110.0 . . ?
 C19 C20 H20B 110.0 . . ?
 H20A C20 H20B 108.3 . . ?
 O9 C21 C22 117.8(2) . . ?
 O10 C21 O9 123.7(2) . . ?
 O10 C21 C22 118.4(2) . . ?
 C23 C22 C21 120.2(2) . . ?
 C27 C22 C21 119.4(2) . . ?
 C27 C22 C23 120.0(2) . . ?
 C22 C23 H23 119.9 . . ?
 C24 C23 C22 120.2(3) . . ?
 C24 C23 H23 119.9 . . ?
 O11 C24 C23 125.1(2) . . ?
 O11 C24 C25 115.3(2) . . ?
 C23 C24 C25 119.5(2) . . ?
 O12 C25 C24 115.5(2) . . ?
 O12 C25 C26 124.7(2) . . ?
 C26 C25 C24 119.8(2) . . ?
 C25 C26 H26 119.9 . . ?
 C25 C26 C27 120.2(3) . . ?
 C27 C26 H26 119.9 . . ?
 C22 C27 C26 120.0(2) . . ?
 C22 C27 H27 120.0 . . ?
 C26 C27 H27 120.0 . . ?
 O11 C28 H28A 110.0 . . ?
 O11 C28 H28B 110.0 . . ?
 O11 C28 C29 108.6(2) . . ?
 H28A C28 H28B 108.3 . . ?
 C29 C28 H28A 110.0 . . ?
 C29 C28 H28B 110.0 . . ?
 C28 C29 C28 115.5(3) 4_575 . ?
 C28 C29 H29A 108.4 . . ?
 C28 C29 H29A 108.4 4_575 . ?
 C28 C29 H29B 108.4 4_575 . ?
 C28 C29 H29B 108.4 . . ?
 H29A C29 H29B 107.5 . . ?
 O12 C30 H30A 110.1 . . ?
 O12 C30 H30B 110.1 . . ?
 O12 C30 C31 107.9(2) . . ?
 H30A C30 H30B 108.4 . . ?
 C31 C30 H30A 110.1 . . ?
 C31 C30 H30B 110.1 . . ?
 C30 C31 C30 114.4(3) 4_575 . ?
 C30 C31 H31A 108.7 4_575 . ?
 C30 C31 H31A 108.7 . . ?
 C30 C31 H31B 108.7 4_575 . ?
 C30 C31 H31B 108.7 . . ?
 H31A C31 H31B 107.6 . . ?

loop_
  _geom_torsion_atom_site_label_1
  _geom_torsion_atom_site_label_2
  _geom_torsion_atom_site_label_3
  _geom_torsion_atom_site_label_4
  _geom_torsion
  _geom_torsion_site_symmetry_1
  _geom_torsion_site_symmetry_2
  _geom_torsion_site_symmetry_3
  _geom_torsion_site_symmetry_4
  _geom_torsion_publ_flag
 Eu1 O1 C1 O2 -71.0(3) 3_667 . . . ?
 Eu1 O1 C1 O2 91.5(3) . . . . ?
 Eu1 O1 C1 C2 -91.2(2) . . . . ?
 Eu1 O1 C1 C2 106.3(2) 3_667 . . . ?
 Eu1 O2 C1 O1 -24.8(4) 1_655 . . . ?
 Eu1 O2 C1 C2 157.92(19) 1_655 . . . ?
 Eu1 O3 C14 O4 -50.0(4) 3_666 . . . ?
 Eu1 O3 C14 C13 129.5(2) 3_666 . . . ?
 Eu1 O4 C14 O3 -34.5(5) 3_566 . . . ?
 Eu1 O4 C14 C13 146.0(2) 3_566 . . . ?
 Eu1 O9 C21 O10 27.6(4) . . . . ?
 Eu1 O9 C21 C22 -148.66(19) . . . . ?
 Eu1 O10 C21 O9 66.9(4) 1_655 . . . ?
 Eu1 O10 C21 C22 -116.9(3) 1_655 . . . ?
 O1 C1 C2 C3 170.1(2) . . . . ?
 O1 C1 C2 C7 -17.0(4) . . . . ?
 O2 C1 C2 C3 -12.6(3) . . . . ?
 O2 C1 C2 C7 160.4(2) . . . . ?
 O5 C5 C6 C7 175.4(2) . . . . ?
 O6 C4 C5 O5 3.3(3) . . . . ?
 O6 C4 C5 C6 -176.9(2) . . . . ?
 O6 C18 C19 C20 70.4(3) . . . . ?
 O7 C11 C12 C13 -177.8(2) . . . . ?
 O8 C10 C11 O7 -0.7(4) . . . . ?
 O8 C10 C11 C12 179.5(2) . . . . ?
 O8 C15 C16 C17 74.0(3) . . . . ?
 O9 C21 C22 C23 -9.3(4) . . . . ?
 O9 C21 C22 C27 163.9(3) . . . . ?
 O10 C21 C22 C23 174.3(3) . . . . ?
 O10 C21 C22 C27 -12.5(4) . . . . ?
 O11 C24 C25 O12 1.8(3) . . . . ?
 O11 C24 C25 C26 -177.6(2) . . . . ?
 O11 C28 C29 C28 71.1(4) . . . 4_575 ?
 O12 C25 C26 C27 178.4(2) . . . . ?
 O12 C30 C31 C30 -72.3(4) . . . 4_575 ?
 C1 C2 C3 C4 169.6(2) . . . . ?
 C1 C2 C7 C6 -167.0(2) . . . . ?
 C2 C3 C4 O6 -178.8(2) . . . . ?
 C2 C3 C4 C5 -3.0(4) . . . . ?
 C3 C2 C7 C6 5.9(4) . . . . ?
 C3 C4 C5 O5 -172.9(2) . . . . ?
 C3 C4 C5 C6 6.9(4) . . . . ?
 C4 O6 C18 C19 -179.8(2) . . . . ?
 C4 C5 C6 C7 -4.4(4) . . . . ?
 C5 O5 C17 C16 -175.1(2) . . . . ?
 C5 C6 C7 C2 -2.0(4) . . . . ?
 C7 C2 C3 C4 -3.4(4) . . . . ?
 C8 C9 C10 O8 178.4(3) . . . . ?
 C8 C9 C10 C11 -0.5(4) . . . . ?
 C8 C13 C14 O3 -164.7(2) . . . . ?
 C8 C13 C14 O4 14.8(4) . . . . ?
 C9 C8 C13 C12 -1.5(4) . . . . ?
 C9 C8 C13 C14 177.4(3) . . . . ?
 C9 C10 C11 O7 178.3(2) . . . . ?
 C9 C10 C11 C12 -1.5(4) . . . . ?
 C10 O8 C15 C16 -174.9(2) . . . . ?
 C10 C11 C12 C13 2.0(4) . . . . ?
 C11 O7 C20 C19 179.5(2) . . . . ?
 C11 C12 C13 C8 -0.5(4) . . . . ?
 C11 C12 C13 C14 -179.4(2) . . . . ?
 C12 C13 C14 O3 14.2(4) . . . . ?
 C12 C13 C14 O4 -166.3(2) . . . . ?
 C13 C8 C9 C10 2.0(4) . . . . ?
 C15 O8 C10 C9 -11.9(4) . . . . ?
 C15 O8 C10 C11 167.0(2) . . . . ?
 C15 C16 C17 O5 -70.8(3) . . . . ?
 C17 O5 C5 C4 -177.7(2) . . . . ?
 C17 O5 C5 C6 2.5(4) . . . . ?
 C18 O6 C4 C3 -18.8(4) . . . . ?
 C18 O6 C4 C5 165.3(2) . . . . ?
 C18 C19 C20 O7 -71.9(3) . . . . ?
 C20 O7 C11 C10 -170.9(2) . . . . ?
 C20 O7 C11 C12 8.8(4) . . . . ?
 C21 C22 C23 C24 172.6(3) . . . . ?
 C21 C22 C27 C26 -170.9(3) . . . . ?
 C22 C23 C24 O11 179.2(2) . . . . ?
 C22 C23 C24 C25 -2.6(4) . . . . ?
 C23 C22 C27 C26 2.3(4) . . . . ?
 C23 C24 C25 O12 -176.6(2) . . . . ?
 C23 C24 C25 C26 4.1(4) . . . . ?
 C24 O11 C28 C29 -177.4(2) . . . . ?
 C24 C25 C26 C27 -2.3(4) . . . . ?
 C25 O12 C30 C31 178.1(2) . . . . ?
 C25 C26 C27 C22 -0.9(4) . . . . ?
 C27 C22 C23 C24 -0.6(4) . . . . ?
 C28 O11 C24 C23 -13.9(4) . . . . ?
 C28 O11 C24 C25 167.8(2) . . . . ?
 C30 O12 C25 C24 -171.9(2) . . . . ?
 C30 O12 C25 C26 7.4(4) . . . . ?

_smtbx_masks_special_details       ?
loop_
  _smtbx_masks_void_nr
  _smtbx_masks_void_average_x
  _smtbx_masks_void_average_y
  _smtbx_masks_void_average_z
  _smtbx_masks_void_volume
  _smtbx_masks_void_count_electrons
  _smtbx_masks_void_content
 1 -0.414 0.250 0.266 329.3 79.7 ?
 2 -0.581 0.750 0.734 329.3 86.4 ?

_smtbx_masks_void_probe_radius     1.2
_smtbx_masks_void_truncation_radius  1.2
_shelx_fab_file
;
-6 0 1 -3.5153 -0.1712
-6 0 2 2.1286 -1.5632
-6 0 3 5.7914 -2.2866
-6 0 4 2.5636 -2.2664
-6 0 5 1.7927 -1.9264
-6 0 6 7.4131 -1.0784
-6 0 7 -10.5626 -0.0137
-6 0 8 -0.2573 0.9769
-6 0 9 -3.1579 1.8722
-6 0 10 6.9374 2.3181
-6 0 11 -2.4680 2.2626
-6 0 12 3.1128 1.7052
-6 0 13 1.6091 0.6390
-6 0 14 -0.3238 -0.5278
-6 0 15 -4.4067 -1.5321
-6 1 1 6.2262 -1.4431
-6 1 2 4.8383 -0.5703
-6 1 3 3.4488 -0.3048
-6 1 4 -3.0444 0.2493
-6 1 5 3.6788 0.5791
-6 1 6 -8.8101 0.7490
-6 1 7 -3.5648 0.8269
-6 1 8 1.6924 0.5962
-6 1 9 5.1456 0.3835
-6 1 10 -0.5651 0.0512
-6 1 11 0.5347 -0.2505
-6 1 12 -0.5847 -0.4996
-6 1 13 0.3807 -0.6276
-6 1 14 -5.9571 -0.6277
-6 1 15 1.7332 -0.2248
-6 2 1 1.3333 -0.8044
-6 2 2 -0.0003 -0.9029
-6 2 3 -3.2786 -0.7792
-6 2 4 -3.0182 -0.8411
-6 2 5 -2.0244 -0.6745
-6 2 6 -8.0079 -0.5287
-6 2 7 8.2687 -0.2113
-6 2 8 1.0393 0.0865
-6 2 9 4.5941 0.4575
-6 2 10 -4.6231 0.7724
-6 2 11 2.6004 0.7895
-6 2 12 -2.8256 0.6592
-6 2 13 -1.0983 0.3674
-6 2 14 -1.3779 -0.2758
-6 2 15 2.8803 -0.2362
-6 3 1 -1.7938 -0.9770
-6 3 2 0.5192 -0.8479
-6 3 3 -5.4936 0.0466
-6 3 4 1.4921 0.5707
-6 3 5 -3.3098 1.1187
-6 3 6 6.4956 1.5558
-6 3 7 4.8106 1.5578
-6 3 8 1.3515 1.5690
-6 3 9 -3.0567 1.1450
-6 3 10 -0.5334 0.5693
-6 3 11 -2.6348 -0.1975
-6 3 12 -0.1414 -0.8626
-6 3 13 -2.3467 -1.3311
-6 3 14 2.8758 -1.3406
-6 4 1 3.1404 0.7709
-6 4 2 -2.7548 1.6450
-6 4 3 -0.6080 1.5373
-6 4 4 4.0701 1.4256
-6 4 5 0.5387 0.8880
-6 4 6 5.8897 0.3921
-6 4 7 -4.1374 -0.2804
-6 4 8 -1.3097 -0.7357
-6 4 9 -5.1003 -1.1388
-6 4 10 0.4874 -1.4395
-6 4 11 -2.4226 -1.3265
-6 4 12 2.4753 -1.1193
-6 4 13 -0.6072 -0.6024
-6 4 14 3.5028 0.4028
-6 5 1 -1.0908 0.4006
-6 5 2 -6.0214 0.0040
-6 5 3 6.1914 -0.4902
-6 5 4 -2.5629 -0.7203
-6 5 5 0.0542 -0.8695
-6 5 6 -2.5517 -0.9080
-6 5 7 -2.1359 -0.6524
-6 5 8 -1.5989 -0.4901
-6 5 9 0.4948 -0.1491
-6 5 10 0.2620 0.0071
-6 5 11 3.8447 0.2092
-6 5 12 -0.3703 0.3612
-6 5 13 2.2649 0.4867
-6 5 14 0.5539 0.7481
-6 6 1 -5.1755 0.0044
-6 6 2 2.4692 -0.0588
-6 6 3 1.9754 0.3377
-6 6 4 -4.9089 0.3074
-6 6 5 2.6441 0.5078
-6 6 6 0.6237 0.4039
-6 6 7 1.4383 0.4197
-6 6 8 -0.2951 0.2670
-6 6 9 1.3610 -0.0421
-6 6 10 1.6512 -0.1703
-6 6 11 1.3466 -0.4103
-6 6 12 -2.7802 -0.2276
-6 6 13 2.6782 -0.0280
-6 6 14 -2.2120 0.0940
-6 7 1 -0.1847 0.7239
-6 7 2 7.4803 0.7792
-6 7 3 -5.5792 0.1964
-6 7 4 3.7563 -0.1754
-6 7 5 3.2729 -0.4814
-6 7 6 -0.5081 -0.6552
-6 7 7 -2.1437 -0.7193
-6 7 8 -0.7174 -0.6667
-6 7 9 0.9533 -0.6228
-6 7 10 1.0394 -0.2961
-6 7 11 -3.1568 0.0824
-6 7 12 1.5995 0.4218
-6 7 13 0.9113 0.7935
-6 7 14 -1.9104 0.4832
-6 8 1 2.4533 -0.3938
-6 8 2 -1.1021 -0.8772
-6 8 3 -2.5680 -0.9761
-6 8 4 4.3973 -0.6626
-6 8 5 -2.2372 -0.4562
-6 8 6 -4.0597 0.0074
-6 8 7 0.7677 0.2624
-6 8 8 0.4749 0.4057
-6 8 9 2.1326 0.6311
-6 8 10 -1.9218 0.5454
-6 8 11 0.0404 0.6854
-6 8 12 3.2887 0.4047
-6 8 13 -2.7699 0.2362
-6 8 14 -0.8677 -0.2416
-6 9 1 3.2101 0.0148
-6 9 2 -5.3812 0.0100
-6 9 3 5.0150 0.4877
-6 9 4 -0.8689 0.5120
-6 9 5 -1.8613 0.5643
-6 9 6 0.8710 0.4965
-6 9 7 1.3713 0.2741
-6 9 8 0.4677 0.0234
-6 9 9 -0.6501 -0.1460
-6 9 10 -0.6350 -0.2168
-6 9 11 1.9405 -0.2669
-6 9 12 -0.9722 -0.0908
-6 9 13 -3.4561 -0.2767
-6 9 14 1.1376 -0.1283
-6 10 1 1.4588 0.0180
-6 10 2 -0.6362 0.0857
-6 10 3 3.0172 -0.2946
-6 10 4 -1.6793 -0.3236
-6 10 5 -1.7314 -0.3238
-6 10 6 1.3137 -0.3659
-6 10 7 -3.3013 -0.3469
-6 10 8 2.5098 -0.2369
-6 10 9 -1.6216 -0.1123
-6 10 10 1.6331 0.2659
-6 10 11 -0.9375 0.2584
-6 10 12 -2.6313 0.4388
-6 10 13 0.1790 0.1032
-6 10 14 1.7981 -0.1131
-6 11 1 -5.9677 -0.6309
-6 11 2 2.3956 -0.4465
-6 11 3 -2.2252 -0.2006
-6 11 4 -1.2994 0.1759
-6 11 5 -2.0135 0.2975
-6 11 6 -0.1377 0.3336
-6 11 7 2.1075 0.2824
-6 11 8 1.3770 0.3000
-6 11 9 -0.7659 0.3244
-6 11 10 -1.2856 0.1646
-6 11 11 -0.5115 0.1606
-6 11 12 -1.2577 -0.3256
-6 11 13 2.8913 -0.2673
-6 11 14 0.2437 -0.6252
-6 12 1 -2.3099 0.2550
-6 12 2 4.4624 0.2575
-6 12 3 -0.6246 0.5516
-6 12 4 -2.4299 0.1663
-6 12 5 2.4527 0.0533
-6 12 6 0.3617 -0.1909
-6 12 7 3.8680 -0.2771
-6 12 8 -4.6198 -0.2468
-6 12 9 0.6665 -0.1619
-6 12 10 -0.7439 -0.1640
-6 12 11 1.4326 -0.0483
-6 12 12 0.6281 -0.1577
-6 12 13 2.4077 -0.0763
-6 13 1 6.9296 -0.2703
-6 13 2 -0.3151 -0.2405
-6 13 3 -3.0769 -0.3419
-6 13 4 -2.1103 -0.2397
-6 13 5 3.0317 -0.1501
-6 13 6 0.2921 -0.0635
-6 13 7 -1.3185 0.1512
-6 13 8 -0.1125 0.2641
-6 13 9 1.3061 0.3575
-6 13 10 2.0446 0.3920
-6 13 11 -1.1473 -0.0024
-6 13 12 2.1614 0.1767
-6 13 13 -1.1681 -0.6475
-6 14 1 1.1365 0.0908
-6 14 2 -7.0747 0.4898
-6 14 3 -2.9674 0.4641
-6 14 4 5.2439 0.6428
-6 14 5 0.8355 0.3276
-6 14 6 2.4468 0.2466
-6 14 7 -1.5969 0.1311
-6 14 8 2.7126 0.0456
-6 14 9 -2.1459 -0.1271
-6 14 10 0.2758 -0.3463
-6 14 11 -1.8425 -0.4273
-6 14 12 0.8886 -0.6611
-6 14 13 -2.4409 -0.4222
-6 15 1 -3.8842 0.6109
-6 15 2 -0.1085 0.3411
-6 15 3 5.3351 0.0631
-6 15 4 5.4651 -0.4276
-6 15 5 -1.6730 -0.5099
-6 15 6 -0.3179 -0.4718
-6 15 7 -2.2276 -0.3557
-6 15 8 -2.9044 -0.1794
-6 15 9 0.4092 -0.1790
-6 15 10 -1.4308 -0.1213
-6 15 11 1.2504 0.1041
-6 15 12 -1.0320 -0.3996
-6 15 13 0.6012 1.3144
-6 16 1 -0.6337 -0.2429
-6 16 2 3.8203 -0.4152
-6 16 3 2.8175 -0.3572
-6 16 4 -4.7194 -0.2599
-6 16 5 -1.7724 0.0487
-6 16 6 -3.9632 0.2509
-6 16 7 -0.7799 0.3781
-6 16 8 0.3396 0.3247
-6 16 9 2.9295 0.2612
-6 16 10 -1.8711 0.1003
-6 16 11 1.9524 -0.2555
-6 16 12 -0.4593 0.3310
-6 17 1 -1.6612 0.3669
-6 17 2 -0.7932 0.3147
-6 17 3 -1.8877 0.1565
-6 17 4 -3.2745 0.2089
-6 17 5 1.1931 0.0198
-6 17 6 -0.8867 0.0333
-6 17 7 2.3914 -0.0476
-6 17 8 3.0350 -0.2168
-6 17 9 -2.8814 -0.3051
-6 17 10 1.3402 -0.3801
-6 17 11 0.8834 -0.3337
-6 17 12 -0.0542 0.9632
-6 18 1 0.4842 -0.2182
-6 18 2 1.6942 -0.5303
-6 18 3 0.0674 -0.5900
-6 18 4 1.7850 -0.5089
-6 18 5 -0.6691 -0.1881
-6 18 6 1.2937 -0.0318
-6 18 7 0.9850 0.0984
-6 18 8 -1.0221 0.0528
-6 18 9 -0.9396 0.0060
-6 18 10 3.9286 0.1571
-6 18 11 -1.4985 0.5350
-6 18 12 -0.8008 0.3707
-6 19 1 4.0928 -0.4973
-6 19 2 1.1410 -0.2122
-6 19 3 -2.3595 0.2451
-6 19 4 -0.0656 0.4333
-6 19 5 -1.4484 0.6579
-6 19 6 1.4508 0.4825
-6 19 7 0.4535 0.1953
-6 19 8 -0.5904 -0.0086
-6 19 9 3.5132 -0.0896
-6 19 10 -1.6443 -0.2414
-6 19 11 -2.3765 0.2485
-6 20 1 -0.4827 0.3178
-6 20 2 -2.8892 0.3087
-6 20 3 -0.6894 0.1915
-6 20 4 0.8274 0.1372
-6 20 5 1.4742 -0.1842
-6 20 6 1.6347 -0.2547
-6 20 7 0.4929 -0.5282
-6 20 8 0.2437 -0.3989
-6 20 9 -0.9225 -0.4084
-6 20 10 -3.2905 -0.1196
-6 20 11 0.6504 0.4920
-6 21 1 -1.4849 -0.5903
-6 21 2 0.3537 -0.4110
-6 21 3 3.2706 -0.2724
-6 21 4 -0.0181 0.0545
-6 21 5 1.3250 0.0440
-6 21 6 0.1261 0.0257
-6 21 7 -2.0342 0.0460
-6 21 8 -1.0950 -0.0407
-6 21 9 -2.1840 0.0921
-6 21 10 0.8577 1.0673
-6 22 1 2.0063 0.2497
-6 22 2 0.6388 0.7419
-6 22 3 -0.7821 0.8266
-6 22 4 -1.4708 0.5101
-6 22 5 0.1845 0.2827
-6 22 6 -2.5106 -0.2488
-6 22 7 -1.9864 -0.2343
-6 22 8 -0.0342 -0.2743
-6 22 9 0.6957 0.6178
-6 22 10 0.5674 0.6470
-6 23 1 -1.8411 0.6148
-6 23 2 -1.9080 0.1642
-6 23 3 -2.2507 -0.1483
-6 23 4 0.9202 -0.6024
-6 23 5 -1.4922 -0.6418
-6 23 6 -1.7991 -0.6033
-6 23 7 1.8564 -0.2862
-6 23 8 1.2092 0.5898
-6 23 9 0.7612 0.9270
-6 24 1 -3.6723 -0.2608
-6 24 2 0.5802 -0.3178
-6 24 3 0.7467 -0.1550
-6 24 4 0.5963 0.0303
-6 24 5 -0.9003 -0.1564
-6 24 6 2.4768 0.2377
-6 24 7 2.0376 0.5508
-6 24 8 0.0691 0.9299
-6 25 1 2.3466 0.8945
-6 25 2 1.1507 0.7081
-6 25 3 1.2319 0.0552
-6 25 4 -0.3365 -0.3053
-6 25 5 1.8039 -0.5864
-6 25 6 1.3350 -0.0066
-6 25 7 -1.4974 0.3843
-6 26 1 2.5309 -0.5852
-6 26 2 -0.4497 -1.2338
-6 26 3 0.5237 -1.4954
-6 26 4 0.3196 -1.1961
-6 26 5 0.2019 0.0944
-6 26 6 -1.7306 0.6922
-6 27 1 -1.1886 -1.8012
-6 27 2 0.7589 -1.0438
-6 27 3 -0.4209 0.2421
-6 27 4 0.0477 1.1559
-6 27 5 -1.1356 1.8774
-5 0 1 -0.0052 3.5248
-5 0 2 0.7596 3.4694
-5 0 3 0.6689 2.5773
-5 0 4 -4.6781 0.8496
-5 0 5 3.0583 -0.4943
-5 0 6 3.3036 -1.6624
-5 0 7 -3.1397 -2.4241
-5 0 8 -4.0142 -2.5449
-5 0 9 -0.9118 -2.2685
-5 0 10 5.4144 -1.4650
-5 0 11 5.1038 -0.3677
-5 0 12 -0.7234 0.6826
-5 0 13 1.4612 1.6324
-5 0 14 0.0255 2.1953
-5 0 15 -1.3374 2.2471
-5 0 16 -8.9535 1.7302
-5 0 17 0.0295 0.7843
-5 0 18 2.0512 -0.3389
-5 0 19 2.7032 -1.3792
-5 1 1 3.0736 4.2167
-5 1 2 -1.3683 0.7924
-5 1 3 -1.5346 -0.2068
-5 1 4 0.6785 -0.7816
-5 1 5 3.4531 -0.9932
-5 1 6 -2.0390 -0.6032
-5 1 7 -4.5193 -0.4214
-5 1 8 3.5161 -0.0189
-5 1 9 3.2773 0.1816
-5 1 10 4.1284 0.4572
-5 1 11 -3.7615 0.6474
-5 1 12 -2.3529 0.6397
-5 1 13 -0.4224 0.4234
-5 1 14 -2.7501 0.1324
-5 1 15 -3.8429 -0.3289
-5 1 16 0.4562 -0.8012
-5 1 17 5.9137 -0.7814
-5 1 18 1.6968 -0.3025
-5 1 19 -0.2038 0.2083
-5 2 1 -0.3324 -0.3448
-5 2 2 -1.3503 -0.2705
-5 2 3 -0.8359 -0.7746
-5 2 4 3.8970 -0.7549
-5 2 5 -2.9015 -0.9556
-5 2 6 -1.8359 -1.1586
-5 2 7 2.4383 -1.2052
-5 2 8 2.4628 -1.3172
-5 2 9 0.1641 -1.0021
-5 2 10 -3.7857 -0.5627
-5 2 11 -1.7743 -0.1427
-5 2 12 2.1327 0.2818
-5 2 13 -1.0578 0.5185
-5 2 14 1.2846 0.8714
-5 2 15 -0.3898 0.8132
-5 2 16 5.1912 0.8504
-5 2 17 -1.4623 1.2950
-5 2 18 -1.1935 0.4973
-5 2 19 -1.8641 0.3082
-5 3 1 -2.9800 -2.1695
-5 3 2 1.3190 -1.6041
-5 3 3 1.3870 -2.1355
-5 3 4 -0.5066 -2.0369
-5 3 5 -1.3683 -1.4829
-5 3 6 2.1929 -1.0456
-5 3 7 2.2800 -0.1044
-5 3 8 -1.9850 0.5714
-5 3 9 -0.5697 1.4643
-5 3 10 0.1590 1.9095
-5 3 11 3.4119 2.1010
-5 3 12 -1.1842 1.9694
-5 3 13 -0.6524 1.5944
-5 3 14 -0.6171 0.9353
-5 3 15 -1.3615 0.0300
-5 3 16 -0.9638 -0.3787
-5 3 17 -1.5141 -1.0592
-5 3 18 0.4415 -1.6290
-5 3 19 0.3809 -0.7112
-5 4 1 0.1838 -0.4699
-5 4 2 1.3195 -1.1838
-5 4 3 0.5333 -0.0454
-5 4 4 -1.8223 0.6793
-5 4 5 3.7850 1.4542
-5 4 6 -0.1240 1.9042
-5 4 7 -1.2091 1.8874
-5 4 8 -0.8403 1.8362
-5 4 9 0.5137 1.3521
-5 4 10 0.9653 0.7997
-5 4 11 -3.5888 0.1333
-5 4 12 -3.5514 -0.6413
-5 4 13 1.3550 -1.1904
-5 4 14 -3.8844 -1.7649
-5 4 15 2.4519 -1.7328
-5 4 16 0.9828 -1.2460
-5 4 17 3.6747 -0.9881
-5 4 18 -0.5464 0.4096
-5 4 19 0.4446 0.1688
-5 5 1 1.1840 -0.1244
-5 5 2 -0.9941 0.3890
-5 5 3 0.0343 0.8387
-5 5 4 1.6636 0.8213
-5 5 5 -0.1345 0.3448
-5 5 6 -3.2868 0.0421
-5 5 7 -1.2507 -0.4691
-5 5 8 -0.2906 -0.5927
-5 5 9 -0.2733 -0.8087
-5 5 10 -2.9235 -0.8043
-5 5 11 -1.8962 -0.8924
-5 5 12 4.2263 -0.8088
-5 5 13 -0.0019 -0.5441
-5 5 14 1.2840 -0.2886
-5 5 15 4.6530 0.2839
-5 5 16 1.9941 0.6616
-5 5 17 -2.0649 0.7186
-5 5 18 -1.4689 0.4949
-5 5 19 -0.2613 -1.0091
-5 6 1 1.0914 -0.8539
-5 6 2 0.0310 -0.1765
-5 6 3 0.4653 -0.5491
-5 6 4 0.4545 -0.2296
-5 6 5 -4.8028 -0.1566
-5 6 6 0.5085 0.0781
-5 6 7 0.2229 0.3852
-5 6 8 1.3593 0.4818
-5 6 9 -0.0991 0.6236
-5 6 10 0.1571 0.4232
-5 6 11 4.2783 0.2846
-5 6 12 1.8099 0.1934
-5 6 13 -3.4941 -0.0407
-5 6 14 4.9413 -0.2096
-5 6 15 -0.9185 -0.1358
-5 6 16 -1.8477 -0.3790
-5 6 17 -3.6778 -0.5617
-5 6 18 1.5381 -1.0586
-5 6 19 -0.0637 0.1140
-5 7 1 0.8454 0.5427
-5 7 2 0.6625 0.6589
-5 7 3 -0.3970 1.2252
-5 7 4 -1.7359 1.2147
-5 7 5 -0.3180 1.1297
-5 7 6 2.8117 0.7096
-5 7 7 0.0532 0.3459
-5 7 8 1.5520 -0.1075
-5 7 9 -1.2478 -0.5306
-5 7 10 2.1634 -0.8940
-5 7 11 -0.4010 -1.0201
-5 7 12 -3.6285 -1.0843
-5 7 13 1.9409 -1.0609
-5 7 14 2.1836 -0.5884
-5 7 15 -1.8049 -0.0366
-5 7 16 -2.9104 0.0013
-5 7 17 1.7364 0.4671
-5 7 18 0.0129 0.6993
-5 8 1 -1.8582 0.7266
-5 8 2 0.3549 0.6578
-5 8 3 -0.3179 0.3904
-5 8 4 -1.6942 -0.4766
-5 8 5 1.9023 -0.8717
-5 8 6 -1.6117 -1.1565
-5 8 7 0.8987 -1.1476
-5 8 8 -0.6046 -0.9928
-5 8 9 0.2723 -0.8496
-5 8 10 -0.1629 -0.4677
-5 8 11 -0.5714 -0.2150
-5 8 12 0.9289 0.2127
-5 8 13 4.9372 0.5932
-5 8 14 -2.5110 1.1209
-5 8 15 -1.8960 0.9783
-5 8 16 -2.1331 0.7712
-5 8 17 1.6559 0.6006
-5 8 18 -1.3948 0.4936
-5 9 1 -0.1173 -0.1422
-5 9 2 -0.2757 -0.2919
-5 9 3 -1.7845 -0.7569
-5 9 4 -1.5508 -0.5332
-5 9 5 1.0366 -0.2844
-5 9 6 0.4202 0.0868
-5 9 7 3.8468 0.3593
-5 9 8 -1.2531 0.4644
-5 9 9 1.5394 0.5638
-5 9 10 -0.6803 0.5278
-5 9 11 2.4166 0.5508
-5 9 12 0.2101 0.5209
-5 9 13 -1.2268 0.4331
-5 9 14 -4.0497 0.3270
-5 9 15 -3.7878 -0.1546
-5 9 16 2.2280 -0.1066
-5 9 17 -0.3498 -0.4012
-5 9 18 1.6750 0.0206
-5 10 1 1.4830 0.4966
-5 10 2 -2.5115 0.3678
-5 10 3 -1.3532 0.4055
-5 10 4 3.1446 0.4360
-5 10 5 2.8017 0.2729
-5 10 6 3.7901 0.1681
-5 10 7 -1.7131 -0.0209
-5 10 8 -2.1501 -0.1168
-5 10 9 -0.8149 -0.2300
-5 10 10 1.1879 -0.2713
-5 10 11 -3.0844 -0.1215
-5 10 12 -1.1290 -0.2440
-5 10 13 -2.9996 0.0989
-5 10 14 -2.4663 0.0928
-5 10 15 1.0040 0.0615
-5 10 16 4.4612 0.0566
-5 10 17 0.2645 0.1472
-5 10 18 1.4846 0.0747
-5 11 1 -2.1824 0.0951
-5 11 2 -0.3075 -0.1992
-5 11 3 2.5941 -0.4399
-5 11 4 3.9922 -0.6137
-5 11 5 -0.7668 -0.5050
-5 11 6 -2.0449 -0.3004
-5 11 7 -6.2180 -0.1474
-5 11 8 1.3092 -0.0174
-5 11 9 -0.3431 0.0564
-5 11 10 -0.3966 0.2508
-5 11 11 -3.6639 0.2646
-5 11 12 3.3049 0.3891
-5 11 13 -2.8794 0.5782
-5 11 14 0.9749 0.1007
-5 11 15 6.5930 -0.1345
-5 11 16 0.2388 -0.2667
-5 11 17 1.4004 -0.1496
-5 11 18 -1.5777 -0.6693
-5 12 1 -0.6389 -0.2643
-5 12 2 2.4241 -0.3336
-5 12 3 1.8257 -0.2361
-5 12 4 -1.9470 0.1840
-5 12 5 -2.6929 0.3544
-5 12 6 -3.0942 0.3811
-5 12 7 1.4484 0.2754
-5 12 8 2.4336 0.0842
-5 12 9 -0.5823 0.1031
-5 12 10 -2.5338 0.0278
-5 12 11 4.6295 -0.0538
-5 12 12 -0.8685 0.1349
-5 12 13 -0.9786 -0.2271
-5 12 14 6.0535 -0.4739
-5 12 15 2.7034 -0.2735
-5 12 16 -2.4293 -0.0934
-5 12 17 -0.7669 -0.1993
-5 12 18 -2.3540 0.0712
-5 13 1 2.6191 -0.1266
-5 13 2 -0.0052 -0.1077
-5 13 3 -0.2305 0.0288
-5 13 4 -1.7942 -0.0878
-5 13 5 0.9442 -0.2071
-5 13 6 -0.1499 -0.3562
-5 13 7 2.9823 -0.3237
-5 13 8 -2.9148 -0.2174
-5 13 9 0.4284 -0.0742
-5 13 10 1.5299 0.0562
-5 13 11 3.4068 0.1981
-5 13 12 -5.2303 0.2490
-5 13 13 5.9675 0.0214
-5 13 14 2.8986 0.0690
-5 13 15 -4.7294 0.1120
-5 13 16 -1.6233 -0.1595
-5 13 17 -3.3940 -0.0577
-5 13 18 0.4451 0.1792
-5 14 1 -1.2015 -0.5955
-5 14 2 -0.1716 -0.5283
-5 14 3 -0.2970 -0.2859
-5 14 4 0.4128 -0.2118
-5 14 5 -1.1679 0.1437
-5 14 6 -0.8486 0.2944
-5 14 7 -0.8153 0.4013
-5 14 8 0.3750 0.4605
-5 14 9 3.0640 0.3934
-5 14 10 1.7775 0.3646
-5 14 11 -4.3449 0.2108
-5 14 12 2.5272 -0.0384
-5 14 13 3.4257 -0.3627
-5 14 14 -4.6427 -0.5200
-5 14 15 -3.4718 -0.5458
-5 14 16 -0.7096 -0.2412
-5 14 17 -0.3589 0.2097
-5 14 18 2.4085 -0.2239
-5 15 1 -1.5415 0.0119
-5 15 2 1.3862 0.3049
-5 15 3 -0.8864 0.5522
-5 15 4 -0.9616 0.6626
-5 15 5 -1.9606 0.4451
-5 15 6 2.2296 0.2355
-5 15 7 1.4842 -0.0956
-5 15 8 4.0840 -0.1770
-5 15 9 -1.8730 -0.2406
-5 15 10 -1.8434 -0.3834
-5 15 11 -1.2507 -0.3232
-5 15 12 5.1187 -0.4627
-5 15 13 -4.4953 -0.5419
-5 15 14 -2.6803 -0.0054
-5 15 15 0.1816 0.3321
-5 15 16 -0.4772 0.7400
-5 15 17 2.8935 0.1297
-5 16 1 3.6266 0.1629
-5 16 2 -0.3694 0.3017
-5 16 3 0.0518 0.0115
-5 16 4 -1.0476 -0.1333
-5 16 5 2.4598 -0.4026
-5 16 6 2.8154 -0.3604
-5 16 7 0.0309 -0.2095
-5 16 8 -1.8371 -0.0151
-5 16 9 -3.7200 0.0905
-5 16 10 0.8876 0.1830
-5 16 11 2.9288 0.3014
-5 16 12 -2.4091 0.0334
-5 16 13 -2.6586 0.2994
-5 16 14 -0.7602 0.4804
-5 16 15 -0.1667 0.2075
-5 16 16 1.7919 -0.2416
-5 16 17 2.1936 -0.4647
-5 17 1 0.9906 0.0972
-5 17 2 -1.4715 0.2150
-5 17 3 -0.8472 0.1073
-5 17 4 0.2195 0.1971
-5 17 5 1.4707 0.3209
-5 17 6 -2.2928 0.2739
-5 17 7 -1.7251 0.4070
-5 17 8 -2.5311 0.1994
-5 17 9 2.5579 0.1319
-5 17 10 1.4104 0.0501
-5 17 11 -1.1292 -0.3208
-5 17 12 -3.4053 -0.5095
-5 17 13 -0.0344 -0.2095
-5 17 14 -0.6436 -0.5287
-5 17 15 3.6181 -0.2684
-5 17 16 3.5595 -0.1389
-5 17 17 -0.3931 0.6097
-5 18 1 -3.8709 0.5410
-5 18 2 -0.0923 0.2853
-5 18 3 -1.9085 0.2502
-5 18 4 1.7441 -0.1038
-5 18 5 -1.4094 -0.2599
-5 18 6 -0.7361 -0.4246
-5 18 7 2.0529 -0.4467
-5 18 8 0.3196 -0.4159
-5 18 9 2.5566 -0.3957
-5 18 10 -3.0628 -0.3966
-5 18 11 -1.9485 -0.5010
-5 18 12 0.7093 -0.0732
-5 18 13 0.1774 0.1770
-5 18 14 5.4366 0.4974
-5 18 15 3.2978 0.8132
-5 18 16 -1.1659 0.6933
-5 18 17 -2.7457 0.1107
-5 19 1 0.3302 -0.1844
-5 19 2 0.0324 -0.5594
-5 19 3 1.5114 -0.5673
-5 19 4 0.4347 -0.6119
-5 19 5 0.4056 -0.4134
-5 19 6 2.5026 -0.0096
-5 19 7 -0.7917 0.0932
-5 19 8 -0.8902 0.3382
-5 19 9 -1.8226 0.2237
-5 19 10 -1.8425 0.2804
-5 19 11 2.1804 0.2375
-5 19 12 1.7515 0.5381
-5 19 13 3.8305 0.4622
-5 19 14 2.7138 0.5148
-5 19 15 -4.5176 -0.2026
-5 19 16 -3.4381 -0.6131
-5 20 1 2.0198 -0.1667
-5 20 2 -1.6034 0.0278
-5 20 3 1.5243 0.0636
-5 20 4 -1.6035 0.4102
-5 20 5 1.8131 0.4095
-5 20 6 -1.1587 0.4534
-5 20 7 -4.2301 0.2881
-5 20 8 2.1859 0.0151
-5 20 9 -1.2639 -0.0268
-5 20 10 3.8174 -0.3029
-5 20 11 2.4302 -0.2252
-5 20 12 0.7686 -0.0635
-5 20 13 1.1961 -0.0771
-5 20 14 -6.5185 -0.3785
-5 20 15 -2.4048 -0.3719
-5 20 16 0.4713 -0.2309
-5 21 1 -3.0604 0.0565
-5 21 2 -0.6987 0.0954
-5 21 3 -0.7722 -0.0553
-5 21 4 2.2554 -0.1320
-5 21 5 -0.0702 -0.1805
-5 21 6 -2.1299 -0.2809
-5 21 7 2.1296 -0.2299
-5 21 8 3.1251 -0.3151
-5 21 9 0.1610 -0.1509
-5 21 10 2.6330 -0.2846
-5 21 11 -2.9286 0.3137
-5 21 12 -1.3146 0.4037
-5 21 13 -4.6804 0.3444
-5 21 14 -1.6680 0.2804
-5 21 15 3.2854 0.2864
-5 21 16 0.7131 0.1032
-5 22 1 -1.9568 -0.3019
-5 22 2 2.6913 -0.2830
-5 22 3 2.2635 -0.0594
-5 22 4 2.8277 -0.0341
-5 22 5 -2.2235 0.3355
-5 22 6 -0.2574 0.2696
-5 22 7 3.3181 0.2391
-5 22 8 -3.9304 0.2999
-5 22 9 0.6065 0.0396
-5 22 10 -3.5151 0.3959
-5 22 11 -2.5819 0.4914
-5 22 12 0.0398 0.2559
-5 22 13 -0.6648 -0.0380
-5 22 14 4.9758 -0.1782
-5 22 15 -0.3002 -0.9219
-5 23 1 2.6384 0.2794
-5 23 2 3.7022 0.3708
-5 23 3 2.0516 0.4224
-5 23 4 -4.3245 0.4369
-5 23 5 -2.1570 0.1876
-5 23 6 -0.6230 -0.0382
-5 23 7 -0.7236 -0.2283
-5 23 8 -2.0114 -0.2579
-5 23 9 1.7075 -0.2797
-5 23 10 -2.2324 0.0580
-5 23 11 3.8434 -0.0799
-5 23 12 0.4456 -0.2254
-5 23 13 2.5838 -0.3123
-5 23 14 -0.5865 -0.8317
-5 23 15 -1.8769 -0.2955
-5 24 1 3.7842 0.0451
-5 24 2 1.0600 -0.1231
-5 24 3 -3.9496 -0.2650
-5 24 4 -3.5581 -0.2440
-5 24 5 0.4379 -0.4748
-5 24 6 2.8993 -0.2915
-5 24 7 0.0421 -0.2015
-5 24 8 2.9715 -0.1533
-5 24 9 -1.8261 0.2278
-5 24 10 1.7501 0.2242
-5 24 11 0.3961 0.3102
-5 24 12 -2.3698 -0.1196
-5 24 13 0.5081 -0.3038
-5 24 14 -2.4024 -0.5278
-5 24 15 1.5664 1.0815
-5 25 1 3.2478 -0.2043
-5 25 2 -4.1611 -0.0808
-5 25 3 -3.7177 0.0621
-5 25 4 2.4097 0.0743
-5 25 5 1.2295 0.1849
-5 25 6 2.7376 0.0923
-5 25 7 -3.2871 0.0972
-5 25 8 -1.7823 0.1523
-5 25 9 -2.2300 0.1822
-5 25 10 1.8441 0.2917
-5 25 11 -2.8990 -0.3271
-5 25 12 2.6340 -0.4346
-5 25 13 0.7142 -0.7213
-5 25 14 1.5392 0.5395
-5 26 1 -3.0406 0.1555
-5 26 2 -5.7941 0.2007
-5 26 3 1.2404 0.0489
-5 26 4 -0.2365 -0.1376
-5 26 5 1.0561 -0.2654
-5 26 6 -3.8285 -0.3515
-5 26 7 -2.0413 -0.1760
-5 26 8 1.3499 -0.0236
-5 26 9 5.2832 0.1001
-5 26 10 0.9373 0.0132
-5 26 11 2.4048 -0.4735
-5 26 12 3.2073 -0.0580
-5 26 13 -2.1757 -0.0028
-5 26 14 -0.2936 1.3535
-5 27 1 -7.9857 -0.2412
-5 27 2 1.3835 -0.3354
-5 27 3 1.6267 -0.3113
-5 27 4 0.0394 -0.2643
-5 27 5 3.1093 -0.1528
-5 27 6 -2.0507 0.2564
-5 27 7 7.1317 0.3511
-5 27 8 5.1453 0.4209
-5 27 9 0.6191 0.6042
-5 27 10 -2.7663 -0.2474
-5 27 11 0.1912 0.1984
-5 27 12 -5.4135 -0.5082
-5 27 13 -2.4581 0.7628
-5 27 14 -0.9533 0.1067
-5 28 1 -0.3813 0.1019
-5 28 2 4.9046 0.1457
-5 28 3 0.4504 0.2883
-5 28 4 5.2712 0.2551
-5 28 5 -1.0578 0.4521
-5 28 6 2.9521 0.3284
-5 28 7 2.3792 0.2251
-5 28 8 -4.7432 0.2492
-5 28 9 -7.3927 -0.2710
-5 28 10 -1.7102 -0.6331
-5 28 11 -2.6414 -0.6679
-5 28 12 -1.8546 -0.4307
-5 28 13 3.2707 1.1974
-5 29 1 5.4074 0.1141
-5 29 2 -0.5135 0.0313
-5 29 3 2.0479 -0.1533
-5 29 4 0.1849 -0.1039
-5 29 5 -4.8210 -0.1063
-5 29 6 2.4316 -0.1862
-5 29 7 -6.4697 0.0046
-5 29 8 -5.6165 -0.1411
-5 29 9 1.3241 -0.7928
-5 29 10 2.9297 -0.2423
-5 29 11 0.6930 -0.5576
-5 29 12 4.0781 1.9557
-5 29 13 1.4049 0.3223
-5 30 1 1.4289 -0.3601
-5 30 2 -0.1595 -0.1528
-5 30 3 1.5624 -0.0773
-5 30 4 -5.0715 0.2182
-5 30 5 2.2894 0.1891
-5 30 6 -1.7416 0.4555
-5 30 7 -3.6066 0.1456
-5 30 8 2.9324 -0.2016
-5 30 9 5.0641 -0.2068
-5 30 10 -0.5648 -0.1391
-5 30 11 0.7037 1.1720
-5 30 12 0.6085 1.2799
-5 31 1 0.0933 0.4384
-5 31 2 2.3487 0.4952
-5 31 3 -2.5655 0.5515
-5 31 4 -0.5724 0.4119
-5 31 5 1.9416 0.3260
-5 31 6 -5.6231 -0.0479
-5 31 7 1.8326 -0.3455
-5 31 8 4.0234 -0.4984
-5 31 9 -1.6774 -0.3821
-5 31 10 -0.7622 0.0313
-5 31 11 1.0934 1.5979
-5 32 1 0.9106 0.3778
-5 32 2 -1.9153 0.0336
-5 32 3 -2.2679 -0.0314
-5 32 4 1.2665 -0.2521
-5 32 5 -4.7533 -0.3563
-5 32 6 1.0687 -0.6446
-5 32 7 4.9441 -0.3027
-5 32 8 1.1135 -0.7581
-5 32 9 -1.1991 -0.0921
-5 32 10 2.8313 1.5075
-5 32 11 0.2814 -0.0275
-5 33 1 -1.3025 -0.2353
-5 33 2 -2.1754 -0.2031
-5 33 3 0.8724 -0.2052
-5 33 4 -1.3163 -0.2332
-5 33 5 0.6708 -0.3630
-5 33 6 6.8091 -0.1169
-5 33 7 1.3640 -0.5905
-5 33 8 -2.5650 -0.1838
-5 33 9 1.1227 1.5189
-5 33 10 -1.5007 1.1932
-5 34 1 -2.4070 0.0476
-5 34 2 0.6759 0.0150
-5 34 3 -0.8358 -0.2173
-5 34 4 0.2201 -0.3366
-5 34 5 5.1311 -0.3953
-5 34 6 -0.7286 -0.4022
-5 34 7 -3.5558 -0.4846
-5 34 8 -2.1257 1.7150
-5 34 9 -0.0286 1.4427
-5 35 1 -0.6212 -0.5260
-5 35 2 -0.2810 -0.7002
-5 35 3 -0.3504 -0.7091
-5 35 4 3.2476 -0.5734
-5 35 5 -0.3144 -0.2310
-5 35 6 -3.6774 0.0202
-5 35 7 -1.1892 1.6710
-5 35 8 1.5673 1.7196
-5 36 1 1.5785 -0.8947
-5 36 2 -0.0729 -0.4927
-5 36 3 2.9356 -0.0062
-5 36 4 0.5453 0.5166
-5 36 5 -3.1682 0.9977
-5 36 6 0.2313 1.4928
-5 36 7 0.3332 1.7175
-5 37 1 0.8672 0.5957
-5 37 2 0.6162 1.0317
-5 37 3 0.6803 1.2629
-5 37 4 -2.7460 1.3097
-5 37 5 -0.4720 1.0065
-4 0 1 3.8420 -2.4378
-4 0 2 1.2013 -0.6833
-4 0 3 -0.6592 0.6483
-4 0 4 -0.1816 1.7907
-4 0 5 -2.0789 2.2227
-4 0 6 1.2651 1.9913
-4 0 7 0.5837 1.2540
-4 0 8 0.7301 0.1764
-4 0 9 -0.1259 -0.9331
-4 0 10 -0.8716 -1.9782
-4 0 11 -1.8733 -2.6530
-4 0 12 -0.5020 -2.7659
-4 0 13 -0.5025 -2.4444
-4 0 14 -1.6391 -1.5839
-4 0 15 -2.9454 -0.5079
-4 0 16 2.0970 0.6228
-4 0 17 0.3429 1.6648
-4 0 18 17.8937 2.2944
-4 0 19 -5.0523 2.5392
-4 0 20 -4.2374 2.0164
-4 0 21 -3.9422 1.1067
-4 1 1 1.3594 -1.2827
-4 1 2 -2.3497 0.1625
-4 1 3 -0.5561 0.7204
-4 1 4 -0.7359 0.6596
-4 1 5 -0.0426 0.4640
-4 1 6 1.3598 -0.0902
-4 1 7 -0.8739 -0.3721
-4 1 8 -0.1292 -0.5746
-4 1 9 -1.2896 -0.6208
-4 1 10 -0.6520 -0.3355
-4 1 11 -0.4428 -0.1377
-4 1 12 1.0610 0.2303
-4 1 13 -0.3369 0.6148
-4 1 14 -0.3039 0.7179
-4 1 15 4.1060 0.8539
-4 1 16 1.4070 0.7829
-4 1 17 9.4617 0.5720
-4 1 18 -4.0961 0.2138
-4 1 19 -11.8080 -0.2918
-4 1 20 -1.1433 -0.4476
-4 1 21 1.2916 -0.9868
-4 2 1 -2.0439 1.7477
-4 2 2 -0.1872 1.8280
-4 2 3 0.3056 1.9815
-4 2 4 -1.0761 1.6806
-4 2 5 1.0147 1.3059
-4 2 6 -0.7773 0.9438
-4 2 7 0.6467 0.4139
-4 2 8 -0.1971 0.0118
-4 2 9 -0.0269 -0.3725
-4 2 10 0.5073 -0.8584
-4 2 11 0.4312 -1.0810
-4 2 12 0.6674 -1.1974
-4 2 13 0.8311 -1.0564
-4 2 14 1.6095 -0.9512
-4 2 15 2.6877 -0.4233
-4 2 16 -1.2686 -0.0208
-4 2 17 0.6966 0.2334
-4 2 18 -15.4060 0.6483
-4 2 19 4.3879 0.7136
-4 2 20 2.8343 0.9094
-4 2 21 3.0521 0.1691
-4 3 1 -1.1156 2.2471
-4 3 2 0.5684 1.5683
-4 3 3 -1.4155 0.7674
-4 3 4 0.1094 -0.0938
-4 3 5 1.3574 -1.0007
-4 3 6 0.6774 -1.6784
-4 3 7 0.5974 -2.1525
-4 3 8 -1.1009 -2.2225
-4 3 9 0.3840 -2.0132
-4 3 10 -0.5055 -1.6103
-4 3 11 0.8208 -0.7125
-4 3 12 0.9604 0.1428
-4 3 13 0.5092 0.8250
-4 3 14 0.3113 1.6550
-4 3 15 -2.7937 1.9608
-4 3 16 -0.2746 1.9667
-4 3 17 -7.9615 1.6567
-4 3 18 2.1278 1.1060
-4 3 19 7.2797 0.4371
-4 3 20 0.6516 -0.5226
-4 3 21 -1.2793 -0.9905
-4 4 1 -0.2958 -0.4899
-4 4 2 -1.2440 -0.9908
-4 4 3 -0.0793 -1.5022
-4 4 4 2.3307 -1.6696
-4 4 5 0.0156 -1.5945
-4 4 6 -0.3844 -1.2210
-4 4 7 -2.2136 -0.4237
-4 4 8 0.1101 0.3225
-4 4 9 0.7062 1.0026
-4 4 10 -0.1052 1.7278
-4 4 11 2.4166 1.9433
-4 4 12 -1.0291 2.0204
-4 4 13 -1.2893 1.6454
-4 4 14 -1.5677 1.2816
-4 4 15 -1.8016 0.4680
-4 4 16 0.0731 -0.2841
-4 4 17 -2.2824 -0.8574
-4 4 18 9.8027 -1.4557
-4 4 19 -2.8997 -1.4764
-4 4 20 -0.5128 -1.6145
-4 4 21 -2.1415 -0.7467
-4 5 1 0.5403 0.2169
-4 5 2 -0.1688 0.2391
-4 5 3 1.7691 0.2163
-4 5 4 -0.0098 0.3049
-4 5 5 -1.6212 0.5496
-4 5 6 -0.8714 0.8032
-4 5 7 1.0388 0.9128
-4 5 8 2.2159 0.8603
-4 5 9 -0.3404 0.6057
-4 5 10 1.2711 0.3468
-4 5 11 -1.0625 -0.0699
-4 5 12 -2.7864 -0.4102
-4 5 13 -0.7151 -0.5930
-4 5 14 -0.2417 -0.8871
-4 5 15 1.5118 -0.8569
-4 5 16 -1.0346 -0.9402
-4 5 17 4.9905 -0.6890
-4 5 18 -0.5346 -0.4668
-4 5 19 -2.4370 -0.1425
-4 5 20 -1.1976 0.0843
-4 5 21 1.2405 0.4677
-4 6 1 -0.2071 0.0979
-4 6 2 1.2671 -0.2725
-4 6 3 0.5199 -0.6435
-4 6 4 -1.0707 -0.7990
-4 6 5 1.1726 -0.7782
-4 6 6 1.3779 -0.7149
-4 6 7 1.7015 -0.6190
-4 6 8 -1.5220 -0.4591
-4 6 9 -1.8824 -0.2306
-4 6 10 0.3915 -0.0623
-4 6 11 -4.0150 0.2867
-4 6 12 1.1879 0.2546
-4 6 13 0.7463 0.4621
-4 6 14 1.5710 0.3953
-4 6 15 0.5750 0.2374
-4 6 16 -0.0211 0.1200
-4 6 17 2.8222 -0.0435
-4 6 18 -4.2307 -0.0443
-4 6 19 1.1862 -0.2379
-4 6 20 -0.6648 -0.0958
-4 6 21 2.6724 0.0778
-4 7 1 0.2662 -1.2407
-4 7 2 1.0700 -1.4368
-4 7 3 -0.2448 -0.9635
-4 7 4 0.6767 -0.4476
-4 7 5 0.4311 0.0964
-4 7 6 -1.1016 0.6560
-4 7 7 -2.7070 1.0760
-4 7 8 -2.3592 1.1641
-4 7 9 1.1507 1.2309
-4 7 10 -0.9118 0.9915
-4 7 11 0.8780 0.5641
-4 7 12 2.3195 0.1656
-4 7 13 1.0622 -0.2238
-4 7 14 0.5560 -0.5734
-4 7 15 -0.8962 -1.0106
-4 7 16 1.9085 -0.8220
-4 7 17 -1.6290 -0.8480
-4 7 18 -0.3464 -0.4413
-4 7 19 -0.6635 -0.3281
-4 7 20 2.5689 0.2809
-4 7 21 -0.8777 0.4310
-4 8 1 1.4373 -0.0436
-4 8 2 -0.8976 0.3683
-4 8 3 -0.4009 0.7578
-4 8 4 -0.5313 1.0097
-4 8 5 -2.5259 1.0856
-4 8 6 -1.0463 0.9709
-4 8 7 -0.1424 0.4955
-4 8 8 2.2231 0.0339
-4 8 9 2.4905 -0.4235
-4 8 10 -1.0318 -0.7949
-4 8 11 3.1841 -1.1095
-4 8 12 -0.8768 -0.9310
-4 8 13 1.1877 -0.9448
-4 8 14 -1.6147 -0.8207
-4 8 15 0.0989 -0.3563
-4 8 16 0.7647 -0.0249
-4 8 17 -2.9986 0.3554
-4 8 18 0.3091 0.5137
-4 8 19 0.5205 0.6017
-4 8 20 1.3571 0.8427
-4 8 21 -2.8260 0.3959
-4 9 1 -0.9616 -0.2430
-4 9 2 -0.3281 0.0679
-4 9 3 -0.0980 -0.1089
-4 9 4 -1.0341 -0.0452
-4 9 5 0.7226 -0.1520
-4 9 6 2.0217 -0.4139
-4 9 7 1.7571 -0.5709
-4 9 8 1.3617 -0.4988
-4 9 9 -1.5051 -0.4794
-4 9 10 0.3061 -0.3136
-4 9 11 -0.4776 -0.0486
-4 9 12 0.4175 0.1015
-4 9 13 -1.5247 0.1931
-4 9 14 -1.2696 0.2545
-4 9 15 0.8897 0.4860
-4 9 16 -2.1153 0.3257
-4 9 17 -0.7284 0.4688
-4 9 18 1.2510 0.1732
-4 9 19 2.3956 0.4168
-4 9 20 -3.0374 0.0941
-4 9 21 0.3938 0.0271
-4 10 1 -0.7372 -0.1715
-4 10 2 1.4837 -0.0677
-4 10 3 -0.8173 0.3216
-4 10 4 0.3543 0.3751
-4 10 5 1.8247 0.3742
-4 10 6 -0.8516 0.2822
-4 10 7 -0.9173 0.2572
-4 10 8 -0.8538 0.1614
-4 10 9 -1.4269 0.0575
-4 10 10 1.5713 -0.0335
-4 10 11 -0.9308 -0.0384
-4 10 12 0.4403 -0.1344
-4 10 13 -3.0782 -0.1583
-4 10 14 1.6260 -0.0713
-4 10 15 0.0274 -0.0605
-4 10 16 -1.9703 0.1495
-4 10 17 2.8968 0.1492
-4 10 18 1.2465 0.1529
-4 10 19 -1.2384 0.2998
-4 10 20 -1.5806 -0.0770
-4 10 21 1.6494 0.1709
-4 11 1 1.4638 0.5630
-4 11 2 -1.6969 0.5566
-4 11 3 -0.9862 0.5939
-4 11 4 0.7113 0.2620
-4 11 5 -1.3122 0.0151
-4 11 6 -1.2931 -0.2295
-4 11 7 0.9372 -0.4551
-4 11 8 0.3595 -0.4928
-4 11 9 1.4337 -0.4559
-4 11 10 -0.6532 -0.3008
-4 11 11 0.3967 -0.1070
-4 11 12 -3.1222 0.0510
-4 11 13 1.6629 0.0753
-4 11 14 1.1918 0.2952
-4 11 15 -1.6451 0.4087
-4 11 16 1.4558 0.4036
-4 11 17 1.8575 0.2013
-4 11 18 -0.8508 0.1902
-4 11 19 -2.0028 0.0289
-4 11 20 2.2337 0.1002
-4 11 21 -0.6616 -0.4117
-4 12 1 -0.2623 0.0694
-4 12 2 -2.2995 0.2076
-4 12 3 1.7149 -0.1227
-4 12 4 0.1798 -0.0728
-4 12 5 -0.5714 -0.2401
-4 12 6 2.2362 -0.2803
-4 12 7 1.2633 -0.0759
-4 12 8 -0.5109 0.0368
-4 12 9 -0.6524 0.1817
-4 12 10 -1.5451 0.2832
-4 12 11 -0.3567 0.3050
-4 12 12 -0.3934 0.0982
-4 12 13 2.8504 0.1469
-4 12 14 -1.3398 0.1843
-4 12 15 -0.2803 0.1285
-4 12 16 3.7746 -0.0476
-4 12 17 -1.6674 -0.0650
-4 12 18 -0.3787 0.0953
-4 12 19 -0.0845 -0.0387
-4 12 20 0.1552 -0.2232
-4 12 21 -0.8002 -0.9141
-4 13 1 -2.1264 0.5780
-4 13 2 1.9032 0.4753
-4 13 3 1.3183 0.3445
-4 13 4 -0.5988 0.1200
-4 13 5 1.1082 -0.0991
-4 13 6 0.5285 -0.1456
-4 13 7 -1.6804 -0.1092
-4 13 8 -1.0646 -0.2613
-4 13 9 -1.3941 -0.1717
-4 13 10 2.2144 -0.1613
-4 13 11 -1.2596 -0.1629
-4 13 12 3.2223 -0.1253
-4 13 13 -1.2838 0.1687
-4 13 14 0.1603 0.2392
-4 13 15 2.5150 0.1303
-4 13 16 -0.5585 0.2790
-4 13 17 -2.1229 0.0573
-4 13 18 -1.3240 0.1099
-4 13 19 -0.1708 -0.4464
-4 13 20 -0.9807 -0.8564
-4 14 1 -0.3047 0.1802
-4 14 2 2.6075 -0.2458
-4 14 3 -1.3399 -0.4322
-4 14 4 -0.1909 -0.7909
-4 14 5 0.3510 -0.6914
-4 14 6 -0.9495 -0.4851
-4 14 7 -0.3095 -0.4018
-4 14 8 0.1620 -0.0057
-4 14 9 1.7416 0.2213
-4 14 10 0.3185 0.4476
-4 14 11 -0.6582 0.3882
-4 14 12 0.8179 0.5643
-4 14 13 -0.4075 0.4259
-4 14 14 0.4466 0.2558
-4 14 15 0.4772 0.0291
-4 14 16 -4.9392 -0.2935
-4 14 17 0.6704 -0.3977
-4 14 18 -1.1757 -0.6512
-4 14 19 2.3923 -0.6657
-4 14 20 1.3688 -0.2242
-4 15 1 2.8225 -0.4162
-4 15 2 -0.0966 -0.4358
-4 15 3 -1.2212 -0.5089
-4 15 4 0.7945 -0.1874
-4 15 5 0.2610 0.0518
-4 15 6 0.4507 0.3592
-4 15 7 -0.0963 0.5276
-4 15 8 -0.4076 0.6779
-4 15 9 1.2052 0.4986
-4 15 10 -3.6636 0.2785
-4 15 11 3.0336 -0.0351
-4 15 12 -0.9601 -0.1480
-4 15 13 0.6100 -0.3067
-4 15 14 -1.3526 -0.5119
-4 15 15 -2.3328 -0.4537
-4 15 16 0.4845 -0.6683
-4 15 17 1.5629 -0.0087
-4 15 18 2.6300 -0.2776
-4 15 19 0.8692 0.2853
-4 15 20 -0.3490 0.6533
-4 16 1 1.2335 -0.0698
-4 16 2 -2.9490 -0.1081
-4 16 3 0.4131 -0.0940
-4 16 4 0.8335 0.0254
-4 16 5 0.1060 0.1027
-4 16 6 -1.1985 0.1259
-4 16 7 -1.6811 0.1197
-4 16 8 0.8582 -0.1259
-4 16 9 -0.9869 -0.1539
-4 16 10 1.3212 -0.3952
-4 16 11 1.9723 -0.2183
-4 16 12 -1.6178 -0.1704
-4 16 13 -2.0383 0.0105
-4 16 14 0.6782 -0.0723
-4 16 15 -1.1007 0.0241
-4 16 16 4.5793 0.3405
-4 16 17 -1.4687 0.1875
-4 16 18 1.4510 0.1756
-4 16 19 -3.6263 0.0812
-4 16 20 -0.4622 0.3767
-4 17 1 -2.4903 -0.5216
-4 17 2 -1.2865 -0.5500
-4 17 3 2.1752 -0.2585
-4 17 4 -0.3618 -0.1540
-4 17 5 -1.1399 0.2177
-4 17 6 -1.9032 0.2302
-4 17 7 1.0792 0.2774
-4 17 8 2.0888 0.3114
-4 17 9 -1.3521 0.2321
-4 17 10 3.0294 0.1317
-4 17 11 -4.4702 0.2205
-4 17 12 -0.5384 0.1756
-4 17 13 0.2890 -0.0820
-4 17 14 1.2962 -0.0520
-4 17 15 2.0289 -0.2232
-4 17 16 -0.8584 0.0704
-4 17 17 -0.8436 -0.5049
-4 17 18 -2.2521 -0.0285
-4 17 19 0.8113 0.0593
-4 17 20 1.3275 0.3834
-4 18 1 -1.4904 0.0048
-4 18 2 3.0905 0.2831
-4 18 3 0.1769 0.4731
-4 18 4 -1.5011 0.7141
-4 18 5 -1.2596 0.6339
-4 18 6 0.6373 0.4525
-4 18 7 2.2091 0.2517
-4 18 8 -1.2411 -0.0196
-4 18 9 -0.4351 -0.3987
-4 18 10 -1.3723 -0.3724
-4 18 11 -0.7481 -0.4196
-4 18 12 2.5578 -0.3611
-4 18 13 2.6211 -0.4724
-4 18 14 -0.9586 -0.1784
-4 18 15 1.7989 -0.0662
-4 18 16 -4.6738 -0.0375
-4 18 17 1.8772 0.2542
-4 18 18 -0.8519 0.2130
-4 18 19 3.7803 0.8907
-4 18 20 -1.2865 -0.1786
-4 19 1 0.6068 0.1538
-4 19 2 1.4822 0.2522
-4 19 3 -2.8089 0.1269
-4 19 4 -0.1135 0.1064
-4 19 5 -0.3947 -0.2320
-4 19 6 1.9730 -0.3410
-4 19 7 0.0653 -0.4845
-4 19 8 -1.6372 -0.6268
-4 19 9 2.2677 -0.4245
-4 19 10 -0.4733 -0.1451
-4 19 11 4.1823 0.0807
-4 19 12 -0.4883 0.1001
-4 19 13 -1.2749 0.3117
-4 19 14 -0.8189 0.2238
-4 19 15 -3.5693 0.4905
-4 19 16 0.5323 0.1805
-4 19 17 1.1339 0.3101
-4 19 18 3.0015 0.2505
-4 19 19 -1.5091 0.0922
-4 20 1 1.7911 -0.1954
-4 20 2 -1.8884 -0.1028
-4 20 3 0.0448 0.0792
-4 20 4 0.4353 -0.0076
-4 20 5 0.8855 0.0279
-4 20 6 1.6333 0.0067
-4 20 7 -0.3779 -0.0374
-4 20 8 1.0794 0.0966
-4 20 9 1.1205 0.1930
-4 20 10 -0.2413 0.3065
-4 20 11 -1.8977 0.2449
-4 20 12 -2.8438 0.0471
-4 20 13 -1.6410 0.1023
-4 20 14 0.1344 -0.0136
-4 20 15 -1.4377 0.0583
-4 20 16 6.3579 -0.1280
-4 20 17 0.2515 -0.2492
-4 20 18 0.8623 0.4061
-4 20 19 -3.9648 -1.0280
-4 21 1 1.4876 0.4501
-4 21 2 -1.1890 0.4274
-4 21 3 1.4447 0.4041
-4 21 4 -1.1336 0.1686
-4 21 5 2.3853 -0.0137
-4 21 6 -0.1354 -0.1582
-4 21 7 -0.7188 -0.2716
-4 21 8 0.1018 -0.2161
-4 21 9 -2.6890 -0.1566
-4 21 10 -1.2164 -0.0178
-4 21 11 -2.2769 -0.1209
-4 21 12 1.9880 -0.0457
-4 21 13 1.7518 -0.0279
-4 21 14 0.7835 0.2116
-4 21 15 5.6155 -0.1204
-4 21 16 -0.0833 -0.0352
-4 21 17 -1.7123 0.2507
-4 21 18 -5.0553 -0.2273
-4 21 19 -0.0250 -0.4541
-4 22 1 -1.8652 0.0529
-4 22 2 0.0666 -0.0213
-4 22 3 -1.2909 -0.2557
-4 22 4 1.1266 -0.3312
-4 22 5 1.3330 -0.4236
-4 22 6 -1.5235 -0.3294
-4 22 7 -1.1471 -0.1439
-4 22 8 -0.7700 -0.0024
-4 22 9 -0.7549 0.4015
-4 22 10 1.4978 0.2490
-4 22 11 2.2873 0.2101
-4 22 12 1.9264 0.1871
-4 22 13 0.5638 0.1350
-4 22 14 0.6078 0.0395
-4 22 15 -0.0719 -0.2074
-4 22 16 -6.3941 -0.0079
-4 22 17 -2.2518 0.2149
-4 22 18 -1.4052 -0.8561
-4 22 19 3.5246 0.9134
-4 23 1 -1.8798 0.1021
-4 23 2 0.2665 0.1455
-4 23 3 0.0424 0.0563
-4 23 4 3.1633 -0.0190
-4 23 5 -1.7922 0.1033
-4 23 6 -0.8911 0.0778
-4 23 7 -0.4482 0.2293
-4 23 8 0.5639 0.3019
-4 23 9 1.6478 0.2208
-4 23 10 0.3220 -0.0450
-4 23 11 0.1942 -0.1619
-4 23 12 -1.4248 -0.1353
-4 23 13 -1.4375 -0.1318
-4 23 14 -0.8461 -0.2636
-4 23 15 -4.8554 -0.0229
-4 23 16 0.8879 0.1344
-4 23 17 0.4205 -0.2081
-4 23 18 4.7357 0.2565
-4 24 1 0.6400 0.2875
-4 24 2 0.0464 -0.0131
-4 24 3 2.5248 -0.1885
-4 24 4 -0.8195 -0.3328
-4 24 5 -1.9363 -0.2574
-4 24 6 -0.6110 -0.2335
-4 24 7 0.5968 -0.1167
-4 24 8 0.0966 0.0831
-4 24 9 -0.3563 -0.1578
-4 24 10 -1.5500 -0.0177
-4 24 11 0.0603 -0.0812
-4 24 12 -0.6537 0.0928
-4 24 13 -0.3362 0.0431
-4 24 14 -0.5108 0.0238
-4 24 15 1.5592 0.0860
-4 24 16 2.4417 0.1949
-4 24 17 1.3187 -0.1912
-4 24 18 1.5053 0.6590
-4 25 1 0.3555 -0.4230
-4 25 2 0.9620 -0.5533
-4 25 3 0.4920 -0.4953
-4 25 4 -2.7568 -0.2060
-4 25 5 0.0126 -0.1102
-4 25 6 -0.7221 0.2663
-4 25 7 0.7853 0.3644
-4 25 8 -0.7298 0.3883
-4 25 9 -0.0661 0.2234
-4 25 10 1.5889 0.0070
-4 25 11 0.8687 0.0894
-4 25 12 -0.5803 -0.0833
-4 25 13 0.8979 -0.0897
-4 25 14 0.7548 -0.1543
-4 25 15 1.8247 0.1116
-4 25 16 -2.2686 0.1330
-4 25 17 2.3021 0.0354
-4 25 18 -1.7085 -0.3669
-4 26 1 0.5781 -0.1521
-4 26 2 1.6467 -0.0067
-4 26 3 -2.0321 0.0629
-4 26 4 -0.2684 0.2874
-4 26 5 -0.6712 0.3185
-4 26 6 0.6753 0.4036
-4 26 7 0.7611 0.2884
-4 26 8 1.5267 -0.0663
-4 26 9 1.4824 -0.2080
-4 26 10 1.0602 -0.3554
-4 26 11 -2.0953 -0.1096
-4 26 12 0.2538 -0.1586
-4 26 13 0.6233 -0.0634
-4 26 14 0.3131 0.1749
-4 26 15 -2.2509 0.4469
-4 26 16 1.9012 -0.2468
-4 26 17 0.3166 -0.2213
-4 27 1 1.3404 -0.1909
-4 27 2 -0.6627 -0.1490
-4 27 3 -1.3035 0.0036
-4 27 4 -0.0104 0.0454
-4 27 5 -0.0879 0.2239
-4 27 6 3.0065 0.0363
-4 27 7 1.5199 0.0317
-4 27 8 0.7590 -0.2185
-4 27 9 -1.4032 -0.2241
-4 27 10 -2.2245 0.0479
-4 27 11 -0.7588 -0.0392
-4 27 12 1.5191 0.1327
-4 27 13 -0.7791 -0.0092
-4 27 14 -0.6035 0.3322
-4 27 15 -0.1354 -0.2697
-4 27 16 2.5481 -0.6175
-4 27 17 -3.2920 -0.1838
-4 28 1 0.7799 -0.0816
-4 28 2 -2.4649 0.0510
-4 28 3 0.2656 0.3627
-4 28 4 -0.2489 0.2961
-4 28 5 2.8580 0.3099
-4 28 6 1.4426 0.1367
-4 28 7 -1.6432 -0.0981
-4 28 8 -3.7288 -0.2604
-4 28 9 -1.3035 -0.2735
-4 28 10 -0.1375 -0.1131
-4 28 11 1.8743 -0.1319
-4 28 12 -0.7399 -0.1075
-4 28 13 -0.1671 0.1298
-4 28 14 -0.4111 0.0285
-4 28 15 2.2365 -0.3326
-4 28 16 -2.5163 0.1668
-4 28 17 0.0227 0.3138
-4 29 1 -1.3160 0.2187
-4 29 2 -1.4478 0.2721
-4 29 3 0.1564 0.1519
-4 29 4 1.2449 0.0544
-4 29 5 1.0665 -0.1819
-4 29 6 -2.7633 -0.2395
-4 29 7 -3.7640 -0.5825
-4 29 8 0.4111 -0.3585
-4 29 9 2.6314 -0.1028
-4 29 10 1.0840 0.1185
-4 29 11 -0.1843 0.3238
-4 29 12 -0.4356 0.2643
-4 29 13 1.2185 0.5777
-4 29 14 -0.1000 0.0100
-4 29 15 0.4703 0.0313
-4 29 16 -1.8956 -0.0633
-4 30 1 -3.9542 -0.1362
-4 30 2 1.2624 0.0048
-4 30 3 0.3846 -0.0888
-4 30 4 1.4465 0.0444
-4 30 5 -1.1608 -0.0814
-4 30 6 -1.9693 -0.1406
-4 30 7 1.4537 -0.0242
-4 30 8 4.1500 0.2215
-4 30 9 -0.7315 0.4702
-4 30 10 -1.1249 0.4152
-4 30 11 -0.2822 0.2219
-4 30 12 1.6013 0.2945
-4 30 13 -1.2853 -0.1618
-4 30 14 0.0975 -0.4433
-4 30 15 -1.5533 -0.8126
-4 30 16 0.8506 -0.1700
-4 31 1 -0.4521 0.3839
-4 31 2 2.6657 0.4174
-4 31 3 1.2251 0.3604
-4 31 4 0.2223 0.1360
-4 31 5 -0.4765 0.0148
-4 31 6 -0.8048 -0.1809
-4 31 7 2.8084 0.0234
-4 31 8 -2.1670 -0.0245
-4 31 9 -2.0772 0.1079
-4 31 10 0.8158 -0.0874
-4 31 11 1.7695 -0.1126
-4 31 12 -0.8942 -0.0822
-4 31 13 -1.9253 -0.5378
-4 31 14 1.3822 -0.6593
-4 31 15 -0.7514 -0.0892
-4 31 16 1.3865 1.3079
-4 32 1 4.9894 0.2453
-4 32 2 -0.2891 -0.0080
-4 32 3 0.4277 -0.1935
-4 32 4 -1.0795 -0.4087
-4 32 5 -2.3455 -0.3876
-4 32 6 0.3107 -0.3234
-4 32 7 0.5983 -0.1422
-4 32 8 -1.1216 0.2260
-4 32 9 2.9204 0.1919
-4 32 10 1.7581 0.1648
-4 32 11 -0.5966 0.1140
-4 32 12 -2.7593 -0.2163
-4 32 13 1.7662 -0.4132
-4 32 14 0.4512 -0.3744
-4 32 15 0.2634 1.5510
-4 33 1 1.8917 -0.0766
-4 33 2 -1.3145 -0.1828
-4 33 3 -0.5312 -0.1945
-4 33 4 -0.8426 -0.1294
-4 33 5 -0.8365 -0.1396
-4 33 6 5.0135 0.1361
-4 33 7 -0.0557 0.3436
-4 33 8 2.3595 0.4441
-4 33 9 -0.8183 0.0454
-4 33 10 -1.4781 -0.1411
-4 33 11 -3.5845 -0.3006
-4 33 12 0.0701 -0.5470
-4 33 13 2.1986 -0.5741
-4 33 14 -1.8450 0.9791
-4 33 15 0.7289 1.1200
-4 34 1 -2.3042 0.0628
-4 34 2 1.0250 -0.1459
-4 34 3 -0.4377 -0.2393
-4 34 4 0.0135 -0.2925
-4 34 5 3.2247 -0.1653
-4 34 6 0.5900 0.0864
-4 34 7 -3.0235 0.1908
-4 34 8 -2.5591 -0.1420
-4 34 9 -2.8178 -0.1389
-4 34 10 -1.5357 -0.2769
-4 34 11 -0.8222 -0.0758
-4 34 12 3.5801 -0.4116
-4 34 13 0.0866 0.6054
-4 34 14 -0.1877 1.8203
-4 35 1 -1.3895 -0.6003
-4 35 2 -0.5994 -0.5244
-4 35 3 -0.1890 -0.4146
-4 35 4 -1.3849 -0.1119
-4 35 5 0.9080 0.2454
-4 35 6 -5.7541 0.4003
-4 35 7 -0.7533 0.3629
-4 35 8 -1.4465 0.2834
-4 35 9 2.9290 0.0252
-4 35 10 -0.7932 0.0754
-4 35 11 4.3900 -0.4087
-4 35 12 2.4542 -0.0662
-4 35 13 -1.5273 1.5079
-4 36 1 -0.9618 -0.1493
-4 36 2 -1.1305 0.1360
-4 36 3 -0.9913 0.3064
-4 36 4 -0.6357 0.5068
-4 36 5 -0.6861 0.5096
-4 36 6 0.0934 0.4620
-4 36 7 2.0844 0.1404
-4 36 8 2.5407 -0.2633
-4 36 9 0.3680 -0.6912
-4 36 10 1.2233 -0.4135
-4 36 11 3.6845 -0.7624
-4 36 12 -2.8387 1.3352
-4 36 13 -2.0250 0.6435
-4 37 1 0.2284 0.0955
-4 37 2 0.9909 0.0388
-4 37 3 -2.1911 0.1524
-4 37 4 3.7573 0.1183
-4 37 5 -0.3592 0.2163
-4 37 6 1.8657 -0.0648
-4 37 7 -1.0192 -0.3920
-4 37 8 1.7754 -0.7469
-4 37 9 -1.9339 0.0305
-4 37 10 4.5296 -0.2568
-4 37 11 -3.1886 1.2235
-4 37 12 -3.2925 1.5214
-4 38 1 1.6775 -0.0337
-4 38 2 -1.5751 0.1908
-4 38 3 1.6179 0.4242
-4 38 4 2.5244 0.4879
-4 38 5 -2.4353 0.3211
-4 38 6 -0.5772 -0.1236
-4 38 7 2.2840 -0.2825
-4 38 8 0.4400 -0.0557
-4 38 9 1.8464 0.1501
-4 38 10 -0.7542 0.0127
-4 38 11 -4.7171 1.5293
-4 39 1 -0.5965 0.6309
-4 39 2 -0.9677 0.6400
-4 39 3 5.8662 0.3480
-4 39 4 -3.7695 0.0972
-4 39 5 0.4885 -0.5058
-4 39 6 2.9404 -0.5439
-4 39 7 2.5926 -0.8237
-4 39 8 -3.0857 -0.3504
-4 39 9 0.3345 -0.6218
-4 39 10 -5.7496 1.2638
-4 39 11 1.0689 -0.1564
-4 40 1 -0.8837 -0.0318
-4 40 2 4.6592 -0.2279
-4 40 3 -0.3218 -0.4032
-4 40 4 -3.1869 -0.5557
-4 40 5 3.7819 -0.5748
-4 40 6 0.3106 -0.6824
-4 40 7 -5.1699 -0.4072
-4 40 8 -1.7596 0.5016
-4 40 9 -1.8112 1.4782
-4 40 10 -0.1847 1.6129
-4 41 1 1.8054 0.0880
-4 41 2 2.0106 0.1012
-4 41 3 -6.4066 0.0724
-4 41 4 2.4949 -0.2405
-4 41 5 -0.7459 -0.3142
-4 41 6 -4.3133 -0.4067
-4 41 7 -2.0930 1.1154
-4 41 8 3.1138 1.3756
-4 41 9 -0.7195 1.2345
-4 42 1 0.9167 0.0726
-4 42 2 -4.4001 -0.4326
-4 42 3 -1.0615 -0.8112
-4 42 4 2.0165 -0.9500
-4 42 5 -3.1371 -0.6509
-4 42 6 -0.1893 0.7570
-4 42 7 3.7807 1.3342
-4 43 1 -1.5001 -1.2526
-4 43 2 -2.8430 -1.0821
-4 43 3 3.5396 -0.6212
-4 43 4 -1.5427 0.2899
-4 43 5 0.3678 1.2831
-4 43 6 2.2999 1.9548
-4 44 1 -1.2804 0.1947
-4 44 2 1.5639 0.9455
-4 44 3 0.9837 1.3775
-3 0 1 0.9785 -2.3002
-3 0 2 2.9993 -3.3607
-3 0 3 -2.6307 -3.1832
-3 0 4 -0.0098 -2.0087
-3 0 5 -0.1519 -0.8079
-3 0 6 -4.8603 0.6206
-3 0 7 6.3706 1.8126
-3 0 8 -2.0491 2.5988
-3 0 9 2.6930 2.9792
-3 0 10 -1.3285 2.7204
-3 0 11 -0.5866 1.9233
-3 0 12 0.2065 0.7366
-3 0 13 -2.6634 -0.5411
-3 0 14 3.2653 -1.6750
-3 0 15 0.5748 -2.4939
-3 0 16 -7.6970 -2.7005
-3 0 17 0.7170 -2.5071
-3 0 18 4.2631 -1.7445
-3 0 19 2.1430 -0.6525
-3 0 20 -0.7324 0.5323
-3 0 21 3.6589 1.8662
-3 0 22 -0.5770 2.6067
-3 0 23 -2.1753 2.5977
-3 1 1 2.6464 -3.9305
-3 1 2 -3.0492 -1.1637
-3 1 3 -1.7691 -0.3823
-3 1 4 1.8714 0.2966
-3 1 5 -3.5012 0.7565
-3 1 6 4.6083 0.7936
-3 1 7 0.6408 0.8019
-3 1 8 -0.9483 0.5319
-3 1 9 -0.5473 0.1880
-3 1 10 -0.9577 -0.3156
-3 1 11 -0.8794 -0.7146
-3 1 12 0.3919 -0.8570
-3 1 13 -0.8621 -0.8242
-3 1 14 3.9610 -0.6462
-3 1 15 -6.8570 -0.3212
-3 1 16 1.6211 0.0810
-3 1 17 6.1284 0.5561
-3 1 18 1.2809 0.7131
-3 1 19 -1.5180 0.9410
-3 1 20 0.0999 0.5916
-3 1 21 -0.0271 0.6165
-3 1 22 -4.1863 0.2041
-3 1 23 -0.1683 -1.2098
-3 2 1 -1.1580 -0.9085
-3 2 2 -2.8463 -0.7900
-3 2 3 2.9604 -0.3081
-3 2 4 -0.2531 -0.0078
-3 2 5 -0.4319 0.5168
-3 2 6 4.7254 0.8594
-3 2 7 -5.6535 1.1520
-3 2 8 2.1497 1.2450
-3 2 9 -2.4700 1.1235
-3 2 10 0.8313 0.9175
-3 2 11 -0.0408 0.6306
-3 2 12 -0.0418 0.3014
-3 2 13 2.9377 -0.1876
-3 2 14 -2.4580 -0.6217
-3 2 15 -0.8924 -0.8649
-3 2 16 6.0740 -0.9871
-3 2 17 -0.2003 -1.0587
-3 2 18 -3.1512 -0.9051
-3 2 19 -1.4669 -0.8146
-3 2 20 0.0694 -0.1675
-3 2 21 -3.3099 0.2641
-3 2 22 0.6867 0.3827
-3 2 23 1.4150 -0.1071
-3 3 1 -2.4574 1.0067
-3 3 2 3.1348 0.8302
-3 3 3 1.3169 1.7917
-3 3 4 -2.8182 2.1956
-3 3 5 3.5719 2.0727
-3 3 6 -3.3564 1.8645
-3 3 7 -0.5502 1.1452
-3 3 8 0.7598 0.3808
-3 3 9 -0.2665 -0.4983
-3 3 10 0.4350 -1.2885
-3 3 11 0.9299 -1.8869
-3 3 12 1.0451 -2.2239
-3 3 13 0.7937 -2.2235
-3 3 14 -3.5057 -1.7946
-3 3 15 3.9041 -1.1100
-3 3 16 -0.1914 -0.3069
-3 3 17 -4.0320 0.3785
-3 3 18 -0.6280 1.2650
-3 3 19 -0.0231 1.5179
-3 3 20 -0.2636 2.1110
-3 3 21 0.4159 1.4517
-3 3 22 2.7264 0.7081
-3 3 23 -0.3615 0.1325
-3 4 1 0.7972 0.6625
-3 4 2 2.0147 1.6081
-3 4 3 -3.6464 0.8799
-3 4 4 0.7701 0.2416
-3 4 5 1.5076 -0.5410
-3 4 6 -4.1934 -1.2005
-3 4 7 4.3878 -1.7094
-3 4 8 -2.2117 -1.9712
-3 4 9 1.6986 -1.9762
-3 4 10 -0.1864 -1.6567
-3 4 11 1.3120 -1.0068
-3 4 12 0.1450 -0.2425
-3 4 13 -3.1419 0.5805
-3 4 14 0.5893 1.2964
-3 4 15 1.1912 1.7623
-3 4 16 -2.5907 1.9011
-3 4 17 -0.4766 1.8515
-3 4 18 1.5312 1.3001
-3 4 19 0.3914 0.8519
-3 4 20 0.7143 -0.0216
-3 4 21 1.4170 -0.6460
-3 4 22 -1.4421 -1.4324
-3 4 23 0.0673 -1.0552
-3 5 1 1.8392 0.1086
-3 5 2 -2.6069 -0.3244
-3 5 3 -0.3650 -0.6823
-3 5 4 3.8053 -0.7177
-3 5 5 -3.3747 -0.4881
-3 5 6 2.2422 -0.4149
-3 5 7 0.4407 -0.1022
-3 5 8 -1.0042 0.1310
-3 5 9 1.0500 0.4469
-3 5 10 0.1639 0.7853
-3 5 11 -0.0334 0.9980
-3 5 12 -2.5917 0.9894
-3 5 13 -0.8767 0.8683
-3 5 14 2.1633 0.6624
-3 5 15 -0.1721 0.3402
-3 5 16 -0.9674 -0.0469
-3 5 17 2.1434 -0.3334
-3 5 18 -0.4842 -0.7693
-3 5 19 0.5504 -0.5569
-3 5 20 -1.0817 -0.8106
-3 5 21 -0.6685 -0.7018
-3 5 22 -0.2082 -0.6787
-3 5 23 1.9111 0.0781
-3 6 1 0.7640 1.0873
-3 6 2 -0.6282 0.5787
-3 6 3 3.6306 1.0041
-3 6 4 -1.3423 0.7046
-3 6 5 -1.8367 0.3982
-3 6 6 3.4903 0.1164
-3 6 7 -3.5897 -0.2064
-3 6 8 2.1094 -0.3811
-3 6 9 -0.8226 -0.4658
-3 6 10 0.0973 -0.4769
-3 6 11 -2.1704 -0.4694
-3 6 12 -0.9172 -0.3820
-3 6 13 2.6541 -0.1522
-3 6 14 0.9677 0.0453
-3 6 15 -0.7222 0.1776
-3 6 16 0.0285 0.2610
-3 6 17 0.2994 0.2806
-3 6 18 -1.3940 0.4057
-3 6 19 -0.1727 0.2646
-3 6 20 -0.2475 0.0574
-3 6 21 1.8586 -0.5090
-3 6 22 2.3979 0.1650
-3 6 23 -0.9147 0.0721
-3 7 1 -1.3672 0.1908
-3 7 2 1.1825 0.1548
-3 7 3 -0.7211 -0.7129
-3 7 4 -3.5053 -1.0891
-3 7 5 3.2984 -1.3114
-3 7 6 -1.9153 -1.2037
-3 7 7 -0.4048 -0.9454
-3 7 8 1.2532 -0.5152
-3 7 9 -1.7983 -0.0004
-3 7 10 -0.0054 0.4928
-3 7 11 -1.2904 0.8732
-3 7 12 3.4419 1.1492
-3 7 13 0.7670 1.2298
-3 7 14 -0.4893 0.9975
-3 7 15 -1.7036 0.6769
-3 7 16 1.0401 0.2754
-3 7 17 -1.6736 -0.1643
-3 7 18 1.4224 -0.4280
-3 7 19 0.1454 -0.8902
-3 7 20 3.2179 -1.0252
-3 7 21 0.0193 -0.7013
-3 7 22 -1.5564 -0.1352
-3 7 23 -3.0074 -0.0604
-3 8 1 -2.1541 -0.6315
-3 8 2 -0.2822 -0.8388
-3 8 3 -2.2011 -0.8628
-3 8 4 2.0618 -0.2968
-3 8 5 1.1451 0.1508
-3 8 6 -3.0562 0.4991
-3 8 7 3.0008 0.9317
-3 8 8 -2.1868 1.1103
-3 8 9 0.9809 1.2092
-3 8 10 0.2004 1.0538
-3 8 11 2.0228 0.6851
-3 8 12 1.3210 0.2676
-3 8 13 -2.0548 -0.2510
-3 8 14 -0.9932 -0.6710
-3 8 15 0.1745 -0.9862
-3 8 16 0.2954 -1.0664
-3 8 17 0.3518 -1.0679
-3 8 18 1.4384 -0.8198
-3 8 19 0.3408 -0.5608
-3 8 20 -0.5446 -0.3158
-3 8 21 -3.6614 0.4541
-3 8 22 -1.5999 0.2121
-3 8 23 0.6939 0.9355
-3 9 1 1.4948 0.1337
-3 9 2 0.1716 0.0532
-3 9 3 1.5140 0.5609
-3 9 4 2.0435 0.3617
-3 9 5 -3.2884 0.3015
-3 9 6 1.9554 0.2544
-3 9 7 0.2585 0.0796
-3 9 8 -0.8238 -0.0307
-3 9 9 2.6503 -0.2640
-3 9 10 -1.4848 -0.5017
-3 9 11 1.6619 -0.6545
-3 9 12 -3.5053 -0.6790
-3 9 13 0.1163 -0.6726
-3 9 14 -0.0511 -0.5109
-3 9 15 1.0017 -0.3679
-3 9 16 -0.6552 -0.1238
-3 9 17 1.3085 0.1127
-3 9 18 -1.9038 0.2683
-3 9 19 0.2760 0.2459
-3 9 20 -3.6243 0.4208
-3 9 21 1.3944 0.5684
-3 9 22 1.1353 0.8926
-3 9 23 1.8473 0.4170
-3 10 1 1.9391 -0.5097
-3 10 2 0.6290 -0.4500
-3 10 3 0.6775 -0.6446
-3 10 4 -2.1930 -0.5960
-3 10 5 -0.2647 -0.4174
-3 10 6 2.2610 -0.1795
-3 10 7 -2.6857 -0.1070
-3 10 8 2.2308 0.0553
-3 10 9 -2.2665 0.0758
-3 10 10 -0.5017 0.0925
-3 10 11 -0.5875 0.1474
-3 10 12 -0.6981 0.1320
-3 10 13 1.8802 0.0836
-3 10 14 -0.1887 0.0354
-3 10 15 -0.4793 0.0767
-3 10 16 0.4873 0.0260
-3 10 17 -1.1854 0.1752
-3 10 18 0.1153 0.0181
-3 10 19 0.0683 0.1034
-3 10 20 0.0831 0.5559
-3 10 21 2.9305 0.5093
-3 10 22 -0.8260 0.4477
-3 10 23 0.0663 -1.2096
-3 11 1 -1.4538 -0.4568
-3 11 2 0.0495 -0.2392
-3 11 3 -1.6407 -0.0367
-3 11 4 -0.9738 0.4232
-3 11 5 1.8862 0.5049
-3 11 6 -2.3735 0.4646
-3 11 7 0.1869 0.4941
-3 11 8 0.5730 0.2826
-3 11 9 -2.1976 0.1493
-3 11 10 3.8254 -0.0537
-3 11 11 -1.7327 -0.1560
-3 11 12 2.3834 -0.2767
-3 11 13 -1.0839 -0.2544
-3 11 14 -0.7479 -0.1936
-3 11 15 0.5682 -0.0216
-3 11 16 -0.3066 0.0844
-3 11 17 -0.1714 0.1761
-3 11 18 2.2877 0.1344
-3 11 19 -2.0367 0.3318
-3 11 20 2.6893 0.3096
-3 11 21 -1.8267 -0.1393
-3 11 22 -0.0128 -1.0675
-3 12 1 -0.1521 0.0062
-3 12 2 -0.8161 0.1815
-3 12 3 -0.6747 0.3598
-3 12 4 0.5027 0.1163
-3 12 5 -0.4335 0.1018
-3 12 6 -0.4071 0.0152
-3 12 7 3.4006 -0.0283
-3 12 8 -1.3124 -0.1080
-3 12 9 3.2243 -0.1782
-3 12 10 -1.0328 -0.1383
-3 12 11 -1.8599 -0.0826
-3 12 12 0.3921 -0.0441
-3 12 13 -1.4180 0.0813
-3 12 14 0.6982 0.1166
-3 12 15 0.7191 0.0862
-3 12 16 -1.1572 0.0997
-3 12 17 2.7728 -0.1507
-3 12 18 -1.7305 -0.1016
-3 12 19 -0.2872 -0.0652
-3 12 20 1.7067 -0.2836
-3 12 21 -2.5797 -0.3189
-3 12 22 1.6830 -0.2481
-3 13 1 1.0195 -0.0178
-3 13 2 -2.0467 0.0906
-3 13 3 0.4700 0.1217
-3 13 4 0.4217 0.2381
-3 13 5 1.0250 0.3814
-3 13 6 3.2020 0.3738
-3 13 7 -0.5322 0.2118
-3 13 8 -1.3329 0.1508
-3 13 9 -0.3862 -0.0393
-3 13 10 -5.4464 -0.0847
-3 13 11 3.1602 -0.2160
-3 13 12 -0.1306 -0.2517
-3 13 13 0.4859 -0.2828
-3 13 14 1.1691 -0.2526
-3 13 15 -1.3946 -0.2157
-3 13 16 2.5730 -0.1139
-3 13 17 -0.2637 -0.0147
-3 13 18 -2.2806 0.2364
-3 13 19 3.0695 0.4454
-3 13 20 -2.9402 0.3508
-3 13 21 -0.3101 0.3672
-3 13 22 0.5172 0.5802
-3 14 1 -2.4790 0.5686
-3 14 2 -0.0246 0.5886
-3 14 3 1.2109 0.5591
-3 14 4 2.2529 0.5422
-3 14 5 1.2528 0.1259
-3 14 6 -1.1800 -0.1432
-3 14 7 -4.1379 -0.3576
-3 14 8 -0.1850 -0.5808
-3 14 9 -2.7765 -0.5591
-3 14 10 4.0074 -0.5230
-3 14 11 3.6051 -0.3702
-3 14 12 -1.6782 -0.0857
-3 14 13 -0.0480 0.0980
-3 14 14 0.3134 0.3762
-3 14 15 0.3421 0.5182
-3 14 16 2.2211 0.5164
-3 14 17 -4.3070 0.5661
-3 14 18 1.4755 0.4670
-3 14 19 -0.7147 0.2289
-3 14 20 -4.1083 -0.1695
-3 14 21 4.0387 -0.5121
-3 14 22 0.3225 -0.2790
-3 15 1 -1.4736 0.2508
-3 15 2 4.0728 0.1259
-3 15 3 1.5984 -0.0998
-3 15 4 0.8268 -0.3873
-3 15 5 -2.6822 -0.4781
-3 15 6 -2.9969 -0.4641
-3 15 7 0.4405 -0.3642
-3 15 8 1.8473 -0.2363
-3 15 9 2.3868 0.0369
-3 15 10 4.6877 0.2573
-3 15 11 -5.0889 0.4346
-3 15 12 -1.6629 0.5406
-3 15 13 1.5252 0.5090
-3 15 14 -0.1435 0.3607
-3 15 15 2.1423 0.1329
-3 15 16 -4.5430 -0.1443
-3 15 17 -0.7215 -0.2796
-3 15 18 0.9886 -0.3121
-3 15 19 -3.2615 -0.6315
-3 15 20 3.6754 -0.5417
-3 15 21 3.8669 -0.2420
-3 15 22 -1.9409 0.2156
-3 16 1 4.5165 0.1156
-3 16 2 2.0043 0.0002
-3 16 3 -0.6399 -0.0541
-3 16 4 -3.2294 -0.0791
-3 16 5 -1.4986 0.0064
-3 16 6 0.8153 -0.0307
-3 16 7 2.6275 -0.0392
-3 16 8 0.0983 0.0900
-3 16 9 1.2570 0.0720
-3 16 10 -4.7920 0.0992
-3 16 11 -2.6182 0.0556
-3 16 12 3.2925 -0.0658
-3 16 13 1.7802 -0.1245
-3 16 14 -1.0253 -0.2729
-3 16 15 -1.3656 -0.2730
-3 16 16 -3.9953 -0.1611
-3 16 17 3.5321 0.0280
-3 16 18 -1.0424 0.0996
-3 16 19 1.5803 -0.0052
-3 16 20 6.3459 0.2757
-3 16 21 -4.3129 0.5329
-3 16 22 -2.2144 -0.0922
-3 17 1 2.9090 0.0326
-3 17 2 -4.3796 -0.1643
-3 17 3 -2.2299 -0.2528
-3 17 4 -1.9317 -0.3722
-3 17 5 1.3591 -0.4826
-3 17 6 0.5342 -0.3992
-3 17 7 -0.5006 -0.2797
-3 17 8 -0.9612 -0.1208
-3 17 9 -0.6286 0.0614
-3 17 10 -1.4795 0.1237
-3 17 11 4.9325 0.2965
-3 17 12 1.4352 0.2361
-3 17 13 -2.5138 0.2772
-3 17 14 -1.0611 0.2691
-3 17 15 -3.7004 0.2353
-3 17 16 3.5165 0.2852
-3 17 17 1.0314 0.1683
-3 17 18 0.9612 -0.1724
-3 17 19 4.0601 -0.1384
-3 17 20 -1.9430 -0.1477
-3 17 21 -5.7511 -0.4381
-3 17 22 1.8849 -0.7465
-3 18 1 -3.9792 -0.5046
-3 18 2 -2.7119 -0.4625
-3 18 3 0.0053 -0.4349
-3 18 4 1.2596 -0.2488
-3 18 5 0.0179 0.0122
-3 18 6 0.5826 0.2741
-3 18 7 0.5308 0.4652
-3 18 8 2.1932 0.5543
-3 18 9 0.5295 0.6008
-3 18 10 1.7652 0.4984
-3 18 11 -0.5842 0.3008
-3 18 12 -3.0861 0.0905
-3 18 13 -2.3720 -0.1279
-3 18 14 0.1318 -0.2902
-3 18 15 0.4907 -0.3931
-3 18 16 4.7045 -0.4215
-3 18 17 -0.8648 -0.4693
-3 18 18 2.4239 -0.5162
-3 18 19 -0.5944 -0.2054
-3 18 20 -6.9544 -0.2907
-3 18 21 1.7086 -0.2784
-3 19 1 -3.4032 0.0291
-3 19 2 3.1976 0.1716
-3 19 3 0.1548 0.2581
-3 19 4 0.8874 0.3614
-3 19 5 0.8932 0.3987
-3 19 6 2.4266 0.2601
-3 19 7 1.0797 0.1942
-3 19 8 -0.0254 0.0776
-3 19 9 -3.2769 -0.1767
-3 19 10 -1.8580 -0.2421
-3 19 11 -2.4036 -0.5330
-3 19 12 0.3265 -0.4445
-3 19 13 1.4865 -0.4957
-3 19 14 1.0478 -0.3606
-3 19 15 4.0670 -0.0773
-3 19 16 -0.7987 0.0152
-3 19 17 0.6603 0.0896
-3 19 18 -1.5016 0.1289
-3 19 19 -4.5521 0.2254
-3 19 20 -1.2585 0.1925
-3 19 21 4.6266 0.7340
-3 20 1 0.8424 -0.0345
-3 20 2 1.1197 -0.1553
-3 20 3 -0.8260 -0.1438
-3 20 4 1.4310 -0.2139
-3 20 5 2.1517 -0.2087
-3 20 6 -1.1886 -0.1628
-3 20 7 -2.0959 -0.1059
-3 20 8 -4.0546 -0.0808
-3 20 9 -1.7170 -0.0624
-3 20 10 1.9777 -0.0564
-3 20 11 2.9530 0.0068
-3 20 12 1.2440 0.0535
-3 20 13 1.4730 0.1515
-3 20 14 0.0584 0.2755
-3 20 15 0.8841 0.2832
-3 20 16 -2.5322 0.1646
-3 20 17 0.0130 -0.0676
-3 20 18 -3.8075 0.1199
-3 20 19 -0.8757 0.1190
-3 20 20 4.8703 0.3881
-3 20 21 0.6587 0.3411
-3 21 1 2.5504 -0.2199
-3 21 2 -1.8453 -0.1104
-3 21 3 2.2414 0.0326
-3 21 4 1.1993 0.2248
-3 21 5 -1.8455 0.2908
-3 21 6 -3.1450 0.3940
-3 21 7 -1.1373 0.3219
-3 21 8 -0.0650 0.2322
-3 21 9 5.0374 0.1681
-3 21 10 2.6051 -0.0725
-3 21 11 -0.1330 -0.0335
-3 21 12 -1.8310 -0.1611
-3 21 13 -0.5379 -0.0774
-3 21 14 -0.4833 -0.0556
-3 21 15 -0.6282 -0.1691
-3 21 16 0.3605 -0.1327
-3 21 17 -2.6835 -0.0955
-3 21 18 0.1152 0.2651
-3 21 19 3.0006 0.0591
-3 21 20 1.9051 0.1111
-3 21 21 -2.1485 -0.5762
-3 22 1 2.2125 0.1939
-3 22 2 0.0009 0.3398
-3 22 3 1.8547 0.2915
-3 22 4 -2.4814 0.2639
-3 22 5 -2.6091 0.1119
-3 22 6 1.4505 -0.0188
-3 22 7 1.3871 -0.1235
-3 22 8 3.3432 -0.2682
-3 22 9 1.3596 -0.3492
-3 22 10 -3.2825 -0.3432
-3 22 11 -2.5970 -0.2651
-3 22 12 0.2059 -0.0744
-3 22 13 -0.3160 0.0021
-3 22 14 2.5573 0.1283
-3 22 15 -0.6149 0.1180
-3 22 16 -1.5817 0.0555
-3 22 17 -2.0924 0.2153
-3 22 18 3.4195 -0.0370
-3 22 19 0.6103 -0.1201
-3 22 20 -1.5492 -0.1676
-3 22 21 -0.3351 0.0159
-3 23 1 -2.2077 -0.0112
-3 23 2 1.0200 -0.0884
-3 23 3 -2.2204 -0.0554
-3 23 4 -1.5304 -0.1357
-3 23 5 2.0260 -0.0608
-3 23 6 1.9027 -0.1016
-3 23 7 -0.1460 -0.0774
-3 23 8 0.0042 -0.1096
-3 23 9 -3.9168 -0.0948
-3 23 10 -0.8321 0.0198
-3 23 11 1.0210 0.1124
-3 23 12 1.8051 0.1502
-3 23 13 0.9548 0.2146
-3 23 14 0.6399 0.0730
-3 23 15 -4.6879 -0.0348
-3 23 16 -1.6512 -0.1398
-3 23 17 3.7588 0.0286
-3 23 18 1.3979 -0.0910
-3 23 19 -1.0725 0.3012
-3 23 20 0.1244 0.2828
-3 24 1 -3.1174 0.1302
-3 24 2 1.1061 0.1636
-3 24 3 -1.7889 0.2408
-3 24 4 1.9268 0.1841
-3 24 5 1.3092 0.1126
-3 24 6 -2.4231 0.0402
-3 24 7 -0.7115 -0.1310
-3 24 8 -1.4207 -0.1260
-3 24 9 0.1463 -0.1857
-3 24 10 2.6138 -0.0729
-3 24 11 0.7056 0.0128
-3 24 12 -0.4636 0.0022
-3 24 13 0.6066 0.1231
-3 24 14 -5.1295 -0.0934
-3 24 15 0.1165 0.0025
-3 24 16 4.6785 0.1916
-3 24 17 3.3492 0.2465
-3 24 18 -3.2240 0.2714
-3 24 19 0.4965 0.1954
-3 24 20 -0.3720 -0.1177
-3 25 1 2.7091 0.1467
-3 25 2 -1.0547 0.1558
-3 25 3 0.5703 -0.0719
-3 25 4 0.5925 -0.1511
-3 25 5 -2.0139 -0.2774
-3 25 6 -0.8134 -0.2798
-3 25 7 1.6699 -0.2926
-3 25 8 0.6565 -0.1904
-3 25 9 2.3087 -0.0493
-3 25 10 -0.6795 0.1984
-3 25 11 -0.7074 0.1885
-3 25 12 -0.1091 0.3715
-3 25 13 -0.9381 0.0998
-3 25 14 -1.4119 0.1312
-3 25 15 6.7350 0.0783
-3 25 16 0.4895 0.0939
-3 25 17 -4.3590 -0.0969
-3 25 18 -1.6720 -0.2539
-3 25 19 1.3251 -0.1820
-3 25 20 -1.2229 -0.4846
-3 26 1 2.4265 -0.0257
-3 26 2 -2.3599 -0.1415
-3 26 3 2.0019 -0.1631
-3 26 4 -0.6693 -0.1354
-3 26 5 -0.4218 -0.0448
-3 26 6 3.0029 -0.0826
-3 26 7 0.2764 0.0828
-3 26 8 0.2465 0.0836
-3 26 9 -0.5155 0.3140
-3 26 10 -1.4592 0.2650
-3 26 11 0.6994 0.1947
-3 26 12 0.5582 0.0953
-3 26 13 -2.4654 -0.2056
-3 26 14 3.9495 -0.1328
-3 26 15 -1.2544 -0.2060
-3 26 16 -4.6516 -0.0887
-3 26 17 -1.5427 -0.1326
-3 26 18 4.1997 0.2204
-3 26 19 -0.4247 0.1022
-3 26 20 0.4544 -0.2597
-3 27 1 -2.6445 0.0254
-3 27 2 2.0775 -0.0457
-3 27 3 0.5248 -0.0082
-3 27 4 -0.7762 -0.0681
-3 27 5 0.8971 -0.0809
-3 27 6 0.1788 -0.0593
-3 27 7 -2.0835 -0.0104
-3 27 8 0.3332 0.0981
-3 27 9 -0.8473 0.1783
-3 27 10 0.1058 0.0454
-3 27 11 0.3655 0.1061
-3 27 12 -2.0701 -0.2018
-3 27 13 -0.5865 -0.0344
-3 27 14 1.9564 -0.1067
-3 27 15 -4.2055 0.1563
-3 27 16 2.4427 0.2028
-3 27 17 3.6953 0.0503
-3 27 18 1.2690 0.3201
-3 27 19 -2.3236 -0.9735
-3 28 1 -1.4728 -0.2125
-3 28 2 2.3906 -0.1513
-3 28 3 -3.1359 -0.2178
-3 28 4 -0.7126 -0.0843
-3 28 5 0.8257 -0.0507
-3 28 6 -2.1275 0.1205
-3 28 7 1.7540 0.1393
-3 28 8 0.5268 0.3143
-3 28 9 -1.3701 0.2134
-3 28 10 0.1524 0.1408
-3 28 11 -1.0253 -0.0136
-3 28 12 -1.2271 -0.1498
-3 28 13 3.6714 -0.1539
-3 28 14 -0.8135 -0.0504
-3 28 15 1.9578 -0.0365
-3 28 16 1.9593 -0.2548
-3 28 17 -0.2668 -0.1277
-3 28 18 -3.4193 -0.7151
-3 28 19 -0.3014 -0.6565
-3 29 1 2.3281 0.0299
-3 29 2 -2.8874 0.0396
-3 29 3 -0.7437 0.1399
-3 29 4 1.6805 0.1940
-3 29 5 0.7428 0.1881
-3 29 6 0.4746 0.1293
-3 29 7 1.8684 0.2002
-3 29 8 -3.2920 0.0868
-3 29 9 -1.0181 -0.0424
-3 29 10 1.3181 -0.2044
-3 29 11 -0.8555 -0.3741
-3 29 12 2.8041 -0.3012
-3 29 13 1.5696 -0.2595
-3 29 14 -1.7464 0.0184
-3 29 15 0.8902 -0.0478
-3 29 16 -2.2206 -0.0651
-3 29 17 -0.7018 0.2991
-3 29 18 -1.0909 -0.6835
-3 29 19 1.4239 1.3507
-3 30 1 0.9876 0.0711
-3 30 2 -2.4732 -0.0020
-3 30 3 3.1236 0.0519
-3 30 4 1.1317 -0.1160
-3 30 5 -1.7211 -0.0773
-3 30 6 1.4224 -0.0418
-3 30 7 -3.9974 -0.0050
-3 30 8 -1.3503 -0.0361
-3 30 9 3.0049 -0.1832
-3 30 10 0.4605 -0.1720
-3 30 11 0.8100 -0.1570
-3 30 12 1.7922 -0.0658
-3 30 13 -2.2683 0.3148
-3 30 14 -0.4123 0.1161
-3 30 15 -0.2443 0.2975
-3 30 16 0.9073 0.1212
-3 30 17 -0.4835 -0.2145
-3 30 18 0.2162 0.0615
-3 31 1 -2.5841 -0.1432
-3 31 2 1.9450 -0.0826
-3 31 3 0.3722 -0.1096
-3 31 4 -1.5970 0.0088
-3 31 5 -0.6171 0.0796
-3 31 6 -0.0022 0.1817
-3 31 7 -2.0836 0.0805
-3 31 8 4.2609 0.0538
-3 31 9 1.7376 -0.1634
-3 31 10 -1.4289 -0.0794
-3 31 11 2.0680 -0.1459
-3 31 12 -1.8109 0.0906
-3 31 13 -0.4959 0.0930
-3 31 14 0.4643 0.0534
-3 31 15 0.8175 -0.1086
-3 31 16 -0.9623 0.0236
-3 31 17 -1.9726 -0.5947
-3 31 18 1.0705 1.1150
-3 32 1 -1.4626 -0.0131
-3 32 2 2.2889 0.0559
-3 32 3 -1.4522 0.0639
-3 32 4 0.1766 0.1166
-3 32 5 2.7275 0.0651
-3 32 6 -2.4155 -0.0066
-3 32 7 3.0581 -0.0022
-3 32 8 1.0393 -0.3154
-3 32 9 -1.5487 -0.1456
-3 32 10 0.5428 -0.2443
-3 32 11 -0.8775 -0.0096
-3 32 12 -0.9799 0.2908
-3 32 13 -0.4490 0.0465
-3 32 14 0.5149 0.4640
-3 32 15 -1.3014 -0.1088
-3 32 16 -1.8664 0.2720
-3 32 17 1.4673 0.0239
-3 32 18 1.2506 0.7173
-3 33 1 1.5658 -0.0665
-3 33 2 0.0847 -0.0091
-3 33 3 1.1162 0.0199
-3 33 4 1.2666 -0.0332
-3 33 5 -1.1770 0.0820
-3 33 6 -1.9372 0.0313
-3 33 7 2.3291 -0.0343
-3 33 8 -1.2808 -0.1475
-3 33 9 -0.1660 0.0637
-3 33 10 -0.0134 0.0527
-3 33 11 -2.2270 0.4221
-3 33 12 1.2631 0.2978
-3 33 13 -1.3788 0.3552
-3 33 14 1.5802 -0.1055
-3 33 15 -2.5341 0.0120
-3 33 16 1.9992 -0.7123
-3 33 17 0.9920 0.4007
-3 34 1 2.6959 0.1334
-3 34 2 0.1213 0.1409
-3 34 3 0.5335 0.1399
-3 34 4 -2.0362 0.2109
-3 34 5 -3.5786 0.1354
-3 34 6 3.4774 0.0377
-3 34 7 -0.2069 -0.2346
-3 34 8 0.5535 0.0117
-3 34 9 -1.5409 -0.1607
-3 34 10 -1.3332 0.1898
-3 34 11 1.8105 0.1389
-3 34 12 -1.9033 -0.0579
-3 34 13 1.6887 -0.0339
-3 34 14 -2.0494 -0.6846
-3 34 15 0.2824 -0.0782
-3 34 16 1.3265 -0.6991
-3 34 17 -0.3155 1.0034
-3 35 1 1.8790 0.1409
-3 35 2 -1.3912 0.0638
-3 35 3 -3.2482 0.0414
-3 35 4 -1.8555 -0.0037
-3 35 5 2.0762 -0.2082
-3 35 6 2.6905 -0.2426
-3 35 7 -1.6239 -0.2608
-3 35 8 -1.4333 -0.1186
-3 35 9 -1.0048 0.0339
-3 35 10 1.4221 0.1850
-3 35 11 -0.4018 0.1406
-3 35 12 -2.4212 0.0550
-3 35 13 3.0910 -0.2492
-3 35 14 -3.0852 0.0728
-3 35 15 4.8922 -0.5210
-3 35 16 -0.2492 0.9566
-3 36 1 -3.4126 0.0060
-3 36 2 -3.3486 0.0018
-3 36 3 -0.9734 -0.0361
-3 36 4 2.8802 -0.1276
-3 36 5 3.1402 -0.0864
-3 36 6 -2.6251 -0.1812
-3 36 7 0.1686 0.0022
-3 36 8 -1.3298 0.0678
-3 36 9 2.3968 0.3513
-3 36 10 -0.6841 0.1965
-3 36 11 -3.0744 0.1884
-3 36 12 5.9230 -0.1157
-3 36 13 -1.3482 -0.3640
-3 36 14 3.3430 -0.2205
-3 36 15 0.9466 -0.4553
-3 36 16 -0.9811 1.3435
-3 37 1 -4.5062 0.0265
-3 37 2 1.8248 -0.0456
-3 37 3 4.0198 -0.0710
-3 37 4 2.1062 -0.1193
-3 37 5 -1.5943 -0.1433
-3 37 6 -0.4945 -0.1802
-3 37 7 0.4145 0.0831
-3 37 8 0.0837 0.2576
-3 37 9 -0.7850 0.1218
-3 37 10 -1.5100 0.2601
-3 37 11 4.3121 -0.3185
-3 37 12 3.4003 -0.3154
-3 37 13 -5.1157 -0.4316
-3 37 14 3.2529 -0.4135
-3 37 15 -5.4192 1.4507
-3 38 1 2.4928 -0.1064
-3 38 2 3.6416 -0.1159
-3 38 3 0.8959 -0.0598
-3 38 4 -2.8437 -0.0943
-3 38 5 -1.0604 -0.0845
-3 38 6 1.1656 0.1786
-3 38 7 -2.9429 0.3235
-3 38 8 0.2480 0.2780
-3 38 9 -0.5101 0.2203
-3 38 10 3.9291 -0.0413
-3 38 11 3.2528 -0.3953
-3 38 12 -8.4112 -0.2540
-3 38 13 1.5034 -0.1870
-3 38 14 -1.7698 0.8629
-3 38 15 -0.0730 1.3684
-3 39 1 3.6658 0.1021
-3 39 2 -1.6284 0.1603
-3 39 3 -2.3893 0.0313
-3 39 4 -0.9917 0.0580
-3 39 5 1.7804 0.1039
-3 39 6 -2.1179 0.2405
-3 39 7 -0.1736 0.1726
-3 39 8 2.3591 0.0376
-3 39 9 3.1664 0.0230
-3 39 10 0.4888 -0.6527
-3 39 11 -5.6807 -0.1089
-3 39 12 -2.4547 -0.5617
-3 39 13 6.4764 0.5420
-3 39 14 -2.7925 1.2420
-3 40 1 0.1401 -0.0601
-3 40 2 -0.9750 -0.1249
-3 40 3 -0.5789 -0.2026
-3 40 4 2.5330 -0.1042
-3 40 5 -1.0315 -0.0434
-3 40 6 -1.5664 0.0769
-3 40 7 3.4261 0.0659
-3 40 8 0.9720 -0.0417
-3 40 9 -0.9825 -0.3648
-3 40 10 -4.2400 -0.2928
-3 40 11 -1.9749 -0.3111
-3 40 12 7.2945 0.0956
-3 40 13 -2.2739 1.3674
-3 41 1 -2.0041 -0.1978
-3 41 2 -0.3361 -0.2185
-3 41 3 -0.4525 -0.0303
-3 41 4 0.0491 -0.0204
-3 41 5 -3.1958 0.2211
-3 41 6 1.8991 0.2322
-3 41 7 1.2245 0.0043
-3 41 8 -1.2905 -0.1989
-3 41 9 -2.5153 -0.4192
-3 41 10 0.6355 -0.2025
-3 41 11 3.3490 -0.3598
-3 41 12 0.9879 1.4995
-3 41 13 -5.1371 0.4113
-3 42 1 -3.5639 -0.1681
-3 42 2 -1.1658 -0.1495
-3 42 3 1.9108 -0.0692
-3 42 4 -1.8543 0.0432
-3 42 5 1.4871 0.1524
-3 42 6 3.3886 -0.0833
-3 42 7 0.2307 -0.3344
-3 42 8 -0.7486 -0.3069
-3 42 9 0.4918 -0.4258
-3 42 10 1.2674 -0.1731
-3 42 11 0.5434 1.1867
-3 42 12 -3.6945 1.1591
-3 43 1 2.4072 -0.2185
-3 43 2 3.5859 0.0084
-3 43 3 2.3903 0.1646
-3 43 4 -0.5321 0.4108
-3 43 5 4.1985 0.2214
-3 43 6 0.5927 0.0626
-3 43 7 -2.1658 -0.0148
-3 43 8 -1.9868 -0.1059
-3 43 9 -0.2106 0.0476
-3 43 10 -1.2040 1.1389
-3 43 11 -0.2749 1.5465
-3 44 1 5.7402 0.5752
-3 44 2 1.1815 0.7067
-3 44 3 -3.6662 0.6775
-3 44 4 1.2922 0.4347
-3 44 5 -0.5370 0.1733
-3 44 6 -4.0448 -0.2128
-3 44 7 -3.8247 -0.2035
-3 44 8 -0.1577 -0.3330
-3 44 9 0.2684 0.7764
-3 44 10 1.1526 0.9560
-3 45 1 -3.1540 0.2813
-3 45 2 -4.6574 0.1110
-3 45 3 -2.1388 -0.0859
-3 45 4 1.2880 -0.3186
-3 45 5 -3.8215 -0.5436
-3 45 6 -2.3607 -0.6998
-3 45 7 1.8151 -0.3001
-3 45 8 2.9239 0.2329
-3 45 9 1.4280 0.8587
-3 46 1 -4.8835 0.1164
-3 46 2 -0.3405 0.0595
-3 46 3 3.0961 -0.0041
-3 46 4 -1.5945 -0.1722
-3 46 5 -0.3871 -0.5571
-3 46 6 2.6160 0.0760
-3 46 7 3.6157 0.2041
-3 46 8 0.3580 0.8682
-3 47 1 2.1069 0.4466
-3 47 2 2.2681 -0.0239
-3 47 3 0.4623 -0.5058
-3 47 4 -1.0595 -0.9154
-3 47 5 2.5212 -0.5606
-3 47 6 1.8874 0.1250
-3 47 7 -0.7539 0.1217
-3 48 1 2.0440 -1.4498
-3 48 2 -0.1715 -1.5654
-3 48 3 -0.9676 -1.3579
-3 48 4 1.8439 -0.6609
-2 0 1 13.4765 3.9139
-2 0 2 -4.7246 2.7201
-2 0 3 9.4792 1.1634
-2 0 4 -18.0176 -0.7564
-2 0 5 0.9169 -1.9323
-2 0 6 1.4263 -2.5879
-2 0 7 0.7442 -2.4927
-2 0 8 3.4011 -1.8365
-2 0 9 -2.3029 -0.8430
-2 0 10 0.2248 0.4600
-2 0 11 1.9230 1.7115
-2 0 12 -4.8484 2.5397
-2 0 13 2.2297 2.9758
-2 0 14 1.0696 2.7541
-2 0 15 -2.9203 2.0948
-2 0 16 3.7784 1.0281
-2 0 17 4.8525 -0.1978
-2 0 18 -1.9773 -1.3058
-2 0 19 1.6983 -2.0994
-2 0 20 1.6689 -2.4255
-2 0 21 0.2032 -2.2227
-2 0 22 -5.6271 -1.5188
-2 0 23 -7.1814 -0.3819
-2 0 24 2.1209 0.9988
-2 1 1 -4.1815 3.6059
-2 1 2 -3.4140 0.5047
-2 1 3 -3.7847 -0.4777
-2 1 4 -10.6350 -0.7664
-2 1 5 15.9514 -0.8969
-2 1 6 -6.4087 -0.4134
-2 1 7 7.2852 -0.1159
-2 1 8 -5.0001 0.2769
-2 1 9 0.7496 0.6226
-2 1 10 0.9598 0.7056
-2 1 11 -1.9261 0.6552
-2 1 12 -0.3331 0.2928
-2 1 13 3.5684 -0.0344
-2 1 14 -2.2020 -0.3084
-2 1 15 2.0356 -0.6659
-2 1 16 4.2781 -0.8112
-2 1 17 -2.3640 -0.8110
-2 1 18 -2.9282 -0.7083
-2 1 19 1.9492 -0.2952
-2 1 20 -4.4429 0.0684
-2 1 21 -1.4944 0.3099
-2 1 22 -6.4051 0.6268
-2 1 23 5.0911 0.7643
-2 1 24 3.7937 0.4699
-2 2 1 -8.7278 -1.2385
-2 2 2 6.0427 -1.3034
-2 2 3 -11.5381 -1.7659
-2 2 4 13.8288 -1.7298
-2 2 5 -2.1520 -1.7932
-2 2 6 -0.6245 -1.5440
-2 2 7 0.3047 -1.1296
-2 2 8 -2.6496 -0.7075
-2 2 9 1.9850 -0.1432
-2 2 10 -0.3346 0.3380
-2 2 11 -2.2938 0.7364
-2 2 12 3.8681 1.0599
-2 2 13 -0.7461 1.3239
-2 2 14 0.1061 1.1828
-2 2 15 3.6857 0.9512
-2 2 16 -2.8896 0.5763
-2 2 17 -3.4476 0.1314
-2 2 18 0.1082 -0.2489
-2 2 19 -2.1676 -0.5184
-2 2 20 0.0955 -0.9062
-2 2 21 -1.0465 -0.9203
-2 2 22 1.5171 -0.6834
-2 2 23 5.0543 -0.4633
-2 2 24 -1.1898 -0.1234
-2 3 1 1.7522 -2.8628
-2 3 2 -3.1618 -2.1329
-2 3 3 -1.8841 -1.9297
-2 3 4 10.3686 -1.3558
-2 3 5 -10.6227 -0.2454
-2 3 6 8.4771 0.5867
-2 3 7 -6.1313 1.5384
-2 3 8 3.7286 2.0647
-2 3 9 -1.4227 2.3757
-2 3 10 -0.5604 2.3770
-2 3 11 1.2476 1.8419
-2 3 12 2.3669 1.2260
-2 3 13 -1.5829 0.2717
-2 3 14 1.7827 -0.7054
-2 3 15 -2.3151 -1.3969
-2 3 16 -3.7969 -1.9120
-2 3 17 -0.4056 -2.1070
-2 3 18 -0.0297 -1.7900
-2 3 19 0.2732 -1.4619
-2 3 20 2.8254 -0.7455
-2 3 21 -4.3130 0.2269
-2 3 22 5.0870 0.6445
-2 3 23 -0.2966 1.3400
-2 3 24 0.4011 1.0191
-2 4 1 0.8267 0.1249
-2 4 2 -7.8216 0.0353
-2 4 3 14.5284 1.0145
-2 4 4 -6.0448 1.5117
-2 4 5 4.0490 1.9228
-2 4 6 -1.3356 1.9051
-2 4 7 -2.4703 1.4399
-2 4 8 1.1522 0.9631
-2 4 9 -1.1052 0.1714
-2 4 10 0.6713 -0.6663
-2 4 11 2.4395 -1.4347
-2 4 12 -1.8876 -1.8726
-2 4 13 -1.1766 -2.1355
-2 4 14 -0.7702 -1.8920
-2 4 15 -3.7994 -1.5508
-2 4 16 1.4155 -0.8818
-2 4 17 -0.7615 -0.1188
-2 4 18 2.2335 0.5798
-2 4 19 2.0058 1.1803
-2 4 20 -4.0258 1.5553
-2 4 21 1.5886 1.5081
-2 4 22 6.2165 1.2428
-2 4 23 -0.6230 0.8741
-2 4 24 0.0331 -0.1281
-2 5 1 0.2572 -0.3047
-2 5 2 7.0302 -0.0831
-2 5 3 5.9336 0.0592
-2 5 4 -9.3470 0.0039
-2 5 5 5.0018 -0.3408
-2 5 6 -9.6124 -0.4611
-2 5 7 5.0537 -0.7487
-2 5 8 -1.9269 -0.7947
-2 5 9 2.3944 -0.8736
-2 5 10 -0.0740 -0.8590
-2 5 11 -0.1892 -0.5346
-2 5 12 -2.9152 -0.2498
-2 5 13 0.8109 0.0778
-2 5 14 -1.6054 0.3412
-2 5 15 0.9682 0.5890
-2 5 16 0.0346 0.7864
-2 5 17 1.1062 0.9026
-2 5 18 2.6415 0.7826
-2 5 19 -1.9551 0.6742
-2 5 20 -1.0891 0.3314
-2 5 21 10.4152 0.0362
-2 5 22 -1.7445 0.1260
-2 5 23 -3.0629 -0.6719
-2 5 24 -3.4315 -0.4540
-2 6 1 0.7541 -0.8419
-2 6 2 7.4602 -0.1905
-2 6 3 -12.6822 -0.0615
-2 6 4 2.6177 0.4489
-2 6 5 -4.5824 0.6963
-2 6 6 2.4874 0.7518
-2 6 7 3.3174 0.8493
-2 6 8 -0.1949 0.6050
-2 6 9 0.6017 0.4836
-2 6 10 -1.0893 0.1955
-2 6 11 -1.5889 -0.0022
-2 6 12 0.3667 -0.2665
-2 6 13 0.3783 -0.4235
-2 6 14 -1.2280 -0.4532
-2 6 15 1.6676 -0.2605
-2 6 16 -1.2235 -0.1840
-2 6 17 5.5521 -0.0099
-2 6 18 -1.5659 0.1924
-2 6 19 -0.3146 0.1365
-2 6 20 6.2405 0.4040
-2 6 21 0.8859 0.2957
-2 6 22 -9.2986 0.0802
-2 6 23 -2.1735 -0.3562
-2 6 24 -0.3771 -0.1390
-2 7 1 0.3846 1.1288
-2 7 2 -2.7537 1.4112
-2 7 3 -4.5920 1.5296
-2 7 4 5.8793 1.2378
-2 7 5 -3.9351 0.7749
-2 7 6 7.8878 0.0668
-2 7 7 -4.1274 -0.4340
-2 7 8 1.6882 -0.8994
-2 7 9 -2.7294 -1.2486
-2 7 10 0.0801 -1.3083
-2 7 11 -0.6914 -1.1431
-2 7 12 1.1380 -0.8043
-2 7 13 -1.5246 -0.2937
-2 7 14 2.2899 0.2444
-2 7 15 0.3840 0.5960
-2 7 16 4.3667 0.8898
-2 7 17 0.8162 0.9898
-2 7 18 -2.6184 0.8976
-2 7 19 1.4867 0.6628
-2 7 20 1.8118 0.3242
-2 7 21 -10.1761 -0.1580
-2 7 22 -2.0382 -0.6225
-2 7 23 1.7497 -0.4345
-2 7 24 2.3683 -0.6747
-2 8 1 3.4579 0.5120
-2 8 2 -5.8900 0.2047
-2 8 3 5.1750 -0.1798
-2 8 4 -4.8084 -0.7995
-2 8 5 4.5232 -1.1257
-2 8 6 -1.0593 -1.1364
-2 8 7 -1.2379 -1.0829
-2 8 8 0.4593 -0.7256
-2 8 9 -1.7913 -0.4366
-2 8 10 1.0070 0.1888
-2 8 11 0.5885 0.6464
-2 8 12 0.1394 0.9209
-2 8 13 2.0752 1.1184
-2 8 14 2.1472 1.0443
-2 8 15 -0.1420 0.8527
-2 8 16 2.5307 0.6222
-2 8 17 -6.2594 0.2179
-2 8 18 0.4364 -0.2585
-2 8 19 -0.4876 -0.3898
-2 8 20 -3.5350 -0.9058
-2 8 21 -5.4670 -0.5640
-2 8 22 5.1510 -0.7041
-2 8 23 1.5367 -0.5065
-2 8 24 1.0436 -0.0183
-2 9 1 -2.3315 0.1521
-2 9 2 -4.4622 -0.1211
-2 9 3 1.2591 -0.1820
-2 9 4 -0.4674 -0.0905
-2 9 5 6.3185 0.0035
-2 9 6 -4.4829 0.2124
-2 9 7 3.1567 0.3438
-2 9 8 -3.8581 0.3805
-2 9 9 1.4834 0.5713
-2 9 10 0.6970 0.5583
-2 9 11 0.9411 0.4049
-2 9 12 0.8765 0.2805
-2 9 13 1.6931 0.1111
-2 9 14 -3.4043 -0.0048
-2 9 15 1.4649 -0.1369
-2 9 16 -4.0484 -0.3383
-2 9 17 -1.3769 -0.4291
-2 9 18 0.3823 -0.4399
-2 9 19 -0.0732 -0.4538
-2 9 20 -5.1815 -0.2555
-2 9 21 3.1047 -0.2427
-2 9 22 3.7383 -0.3638
-2 9 23 1.3062 0.0502
-2 9 24 0.1792 0.8999
-2 10 1 -5.9933 0.5030
-2 10 2 4.5133 0.4030
-2 10 3 1.8607 0.1310
-2 10 4 7.2114 -0.0449
-2 10 5 -4.4345 -0.2197
-2 10 6 -0.8448 -0.3071
-2 10 7 -2.0165 -0.2739
-2 10 8 -1.9465 -0.2884
-2 10 9 3.7841 -0.1197
-2 10 10 -0.0983 -0.0766
-2 10 11 0.2818 0.0008
-2 10 12 0.6486 0.1803
-2 10 13 -3.8336 0.1565
-2 10 14 0.2302 0.1441
-2 10 15 0.8445 -0.0078
-2 10 16 -3.8809 -0.0892
-2 10 17 2.0031 -0.1446
-2 10 18 -1.5185 -0.1881
-2 10 19 -0.3501 -0.3286
-2 10 20 -1.9683 -0.0739
-2 10 21 8.4450 -0.4781
-2 10 22 1.1947 0.2506
-2 10 23 0.3410 0.8391
-2 10 24 -0.8200 0.2974
-2 11 1 2.3151 -0.2582
-2 11 2 6.8067 -0.4329
-2 11 3 0.3017 -0.6569
-2 11 4 -2.5652 -0.6304
-2 11 5 -6.5569 -0.3764
-2 11 6 1.7413 -0.1320
-2 11 7 -3.2623 0.0241
-2 11 8 5.6539 0.3043
-2 11 9 0.6703 0.3648
-2 11 10 -0.8670 0.4884
-2 11 11 -0.3144 0.3864
-2 11 12 -2.3102 0.2225
-2 11 13 -1.6846 0.0614
-2 11 14 3.9983 -0.1866
-2 11 15 -4.6936 -0.2421
-2 11 16 0.6634 -0.2780
-2 11 17 -0.1761 -0.3691
-2 11 18 2.3065 -0.3040
-2 11 19 -1.0025 -0.1007
-2 11 20 6.9839 -0.0861
-2 11 21 3.6940 0.2664
-2 11 22 -3.3681 0.5776
-2 11 23 -2.6577 0.2240
-2 12 1 3.7629 -0.1923
-2 12 2 -2.6448 -0.3560
-2 12 3 -2.6814 -0.1263
-2 12 4 -5.5949 0.0104
-2 12 5 3.2632 0.1667
-2 12 6 -0.2497 0.1800
-2 12 7 2.9638 0.1462
-2 12 8 3.6001 0.1788
-2 12 9 -3.8947 0.1545
-2 12 10 -0.4651 -0.0491
-2 12 11 -1.3579 -0.0794
-2 12 12 -2.6259 -0.1808
-2 12 13 4.7747 -0.1347
-2 12 14 -2.3801 -0.1594
-2 12 15 -1.2633 -0.1266
-2 12 16 3.4995 -0.1558
-2 12 17 1.8136 -0.1429
-2 12 18 2.1425 0.0021
-2 12 19 0.1912 0.0293
-2 12 20 4.8725 -0.0418
-2 12 21 -7.0743 0.0982
-2 12 22 -3.6553 -0.1274
-2 12 23 -0.5331 -0.3922
-2 13 1 0.4364 -0.4879
-2 13 2 -3.2829 -0.4377
-2 13 3 0.1012 -0.3780
-2 13 4 0.9545 -0.2570
-2 13 5 2.4230 -0.1809
-2 13 6 -0.8462 -0.0711
-2 13 7 4.4134 0.1328
-2 13 8 -4.2369 0.1941
-2 13 9 -1.4566 0.2860
-2 13 10 -0.1948 0.1606
-2 13 11 -1.2493 0.2464
-2 13 12 3.0848 0.1267
-2 13 13 2.5002 -0.0898
-2 13 14 -3.9589 -0.1771
-2 13 15 4.9222 -0.3454
-2 13 16 -0.0292 -0.3410
-2 13 17 1.1130 -0.2434
-2 13 18 -3.1949 -0.2182
-2 13 19 2.0570 -0.1269
-2 13 20 -3.9072 0.0624
-2 13 21 -4.2087 0.1658
-2 13 22 2.2300 0.6424
-2 13 23 1.9083 0.2736
-2 14 1 0.2205 -0.4782
-2 14 2 0.3328 -0.2199
-2 14 3 -1.2017 -0.0122
-2 14 4 1.1132 0.3548
-2 14 5 -1.3659 0.5155
-2 14 6 3.1307 0.5750
-2 14 7 -1.0317 0.5640
-2 14 8 -3.6409 0.4330
-2 14 9 1.7503 0.0906
-2 14 10 -0.6554 -0.0056
-2 14 11 1.7029 -0.3809
-2 14 12 4.4312 -0.5041
-2 14 13 -5.0608 -0.6079
-2 14 14 2.1777 -0.4838
-2 14 15 -0.0037 -0.2492
-2 14 16 -1.2348 -0.0787
-2 14 17 -1.0169 0.2158
-2 14 18 0.0442 0.3511
-2 14 19 1.0617 0.6475
-2 14 20 -3.4401 0.5543
-2 14 21 2.1558 0.8957
-2 14 22 1.6634 0.1955
-2 14 23 -0.6490 -0.2094
-2 15 1 -3.2454 0.1165
-2 15 2 -1.5134 0.3053
-2 15 3 -1.4195 0.5510
-2 15 4 1.9545 0.4310
-2 15 5 2.1824 0.2808
-2 15 6 1.2142 0.0600
-2 15 7 -4.2337 -0.1269
-2 15 8 1.1854 -0.2854
-2 15 9 0.1401 -0.4770
-2 15 10 1.0422 -0.4221
-2 15 11 2.9569 -0.4000
-2 15 12 -2.3402 -0.1883
-2 15 13 -2.8074 0.0865
-2 15 14 3.4313 0.2422
-2 15 15 -2.7967 0.4141
-2 15 16 2.2590 0.4363
-2 15 17 -0.6828 0.4737
-2 15 18 1.0765 0.4571
-2 15 19 -2.8524 0.1320
-2 15 20 -0.6299 0.0136
-2 15 21 0.7432 -0.1469
-2 15 22 -0.5282 -1.0291
-2 15 23 -0.2915 0.0407
-2 16 1 -2.9072 0.0778
-2 16 2 0.6147 0.2029
-2 16 3 4.2860 0.1737
-2 16 4 2.4460 0.0753
-2 16 5 0.3504 -0.0017
-2 16 6 -3.7152 0.0487
-2 16 7 -0.9043 0.0169
-2 16 8 1.8344 -0.0674
-2 16 9 -0.1206 0.0323
-2 16 10 2.2658 -0.0359
-2 16 11 -0.6860 0.1570
-2 16 12 -4.6112 0.0367
-2 16 13 3.9305 0.0857
-2 16 14 -1.9639 0.0754
-2 16 15 1.3750 -0.0337
-2 16 16 -0.5474 0.0792
-2 16 17 -1.6660 -0.0776
-2 16 18 -2.3434 -0.1097
-2 16 19 0.1538 -0.3042
-2 16 20 0.5527 0.1543
-2 16 21 2.1788 -0.4287
-2 16 22 0.4160 0.3882
-2 16 23 0.9450 0.2817
-2 17 1 3.5266 0.5384
-2 17 2 3.7621 0.5583
-2 17 3 2.5769 0.4213
-2 17 4 -2.7469 0.3799
-2 17 5 -3.2968 0.1561
-2 17 6 -1.3062 0.0370
-2 17 7 1.9161 -0.1916
-2 17 8 0.1371 -0.3544
-2 17 9 1.1652 -0.3596
-2 17 10 -0.4547 -0.3505
-2 17 11 -3.2964 -0.3524
-2 17 12 0.6829 -0.1898
-2 17 13 1.7103 -0.0461
-2 17 14 -2.0961 0.1505
-2 17 15 2.2377 0.2056
-2 17 16 -3.1955 0.2817
-2 17 17 0.0812 0.2460
-2 17 18 2.2790 0.1730
-2 17 19 2.0383 0.3744
-2 17 20 0.8297 0.1822
-2 17 21 0.9046 -0.1212
-2 17 22 -1.1655 0.1202
-2 17 23 -0.6948 -1.1149
-2 18 1 3.3949 0.2892
-2 18 2 0.2224 0.0981
-2 18 3 -4.1489 -0.1243
-2 18 4 -2.7866 -0.4742
-2 18 5 0.0039 -0.5126
-2 18 6 1.6320 -0.6261
-2 18 7 0.9899 -0.5293
-2 18 8 -0.1199 -0.3599
-2 18 9 0.6679 -0.1495
-2 18 10 -2.3036 0.1334
-2 18 11 -0.4063 0.2490
-2 18 12 3.2478 0.5455
-2 18 13 -2.0195 0.5315
-2 18 14 2.7723 0.4104
-2 18 15 -1.8024 0.3554
-2 18 16 0.0626 0.0902
-2 18 17 2.1262 0.0264
-2 18 18 2.1789 -0.1844
-2 18 19 -4.2777 -0.2069
-2 18 20 1.2267 -0.6692
-2 18 21 -2.5496 -0.4294
-2 18 22 0.4453 -1.0511
-2 19 1 -1.4161 -0.1817
-2 19 2 -2.8048 -0.3248
-2 19 3 -2.2983 -0.3848
-2 19 4 2.0445 -0.3189
-2 19 5 1.4163 -0.0706
-2 19 6 0.4130 0.0496
-2 19 7 0.2354 0.1885
-2 19 8 0.2943 0.3259
-2 19 9 -1.0431 0.3934
-2 19 10 -0.9842 0.3176
-2 19 11 2.1742 0.3560
-2 19 12 0.0216 0.0997
-2 19 13 -0.3650 0.0186
-2 19 14 0.7487 -0.1965
-2 19 15 -3.1147 -0.2291
-2 19 16 2.0856 -0.2951
-2 19 17 0.1937 -0.3788
-2 19 18 -4.0139 -0.3017
-2 19 19 -0.1929 -0.2918
-2 19 20 2.6705 -0.2360
-2 19 21 0.2584 -0.1888
-2 19 22 1.3232 0.2642
-2 20 1 -1.5360 0.1157
-2 20 2 -1.2763 0.0338
-2 20 3 2.1666 0.0171
-2 20 4 0.5565 0.1519
-2 20 5 -0.6422 0.0071
-2 20 6 0.4507 0.0332
-2 20 7 -0.3882 -0.0915
-2 20 8 -0.2147 -0.0195
-2 20 9 -1.8803 -0.0722
-2 20 10 1.6767 -0.0764
-2 20 11 0.8303 -0.0429
-2 20 12 -1.4289 -0.0400
-2 20 13 1.1484 -0.0249
-2 20 14 -2.8008 0.0098
-2 20 15 1.2197 -0.0489
-2 20 16 0.7002 -0.0283
-2 20 17 -1.0846 -0.0492
-2 20 18 -1.1088 0.0655
-2 20 19 6.8608 0.0990
-2 20 20 -1.6476 -0.1241
-2 20 21 0.5065 0.2068
-2 20 22 -2.3715 0.9573
-2 21 1 -1.1092 -0.2296
-2 21 2 0.1924 -0.2637
-2 21 3 0.7612 -0.2967
-2 21 4 -1.2412 -0.2842
-2 21 5 1.0672 -0.2160
-2 21 6 0.5140 -0.1407
-2 21 7 -0.8461 0.0673
-2 21 8 -0.4043 0.1755
-2 21 9 0.7489 0.2235
-2 21 10 2.1500 0.3239
-2 21 11 -1.5001 0.2148
-2 21 12 0.0843 0.2652
-2 21 13 -0.4701 -0.0327
-2 21 14 -1.0993 -0.0463
-2 21 15 2.3655 -0.1546
-2 21 16 -1.0211 -0.2074
-2 21 17 0.2029 -0.0727
-2 21 18 3.4542 -0.0796
-2 21 19 -0.4130 -0.2311
-2 21 20 -4.0643 -0.0587
-2 21 21 -1.1297 0.5724
-2 21 22 -0.1561 -0.0138
-2 22 1 -1.4573 -0.2016
-2 22 2 1.5423 -0.1572
-2 22 3 -0.3231 -0.0096
-2 22 4 1.7786 0.1346
-2 22 5 0.9186 0.2857
-2 22 6 -1.7091 0.2632
-2 22 7 0.3326 0.3657
-2 22 8 -0.0731 0.1931
-2 22 9 2.1499 0.1418
-2 22 10 -2.2876 -0.0151
-2 22 11 -1.1566 -0.0887
-2 22 12 0.2922 -0.3092
-2 22 13 -1.3285 -0.2789
-2 22 14 1.4779 -0.2859
-2 22 15 0.4058 -0.1811
-2 22 16 0.3661 -0.0827
-2 22 17 0.6433 -0.0277
-2 22 18 0.6520 0.0739
-2 22 19 -5.0166 -0.1595
-2 22 20 1.4310 0.5972
-2 22 21 0.1035 -0.0441
-2 22 22 2.3402 -0.4786
-2 23 1 2.1681 -0.0401
-2 23 2 1.4966 -0.0071
-2 23 3 0.3398 0.1204
-2 23 4 0.6103 0.0877
-2 23 5 -2.7371 -0.0345
-2 23 6 -0.5427 0.0183
-2 23 7 0.9351 -0.0990
-2 23 8 0.0683 -0.0746
-2 23 9 -0.9289 -0.0985
-2 23 10 -2.3700 -0.1105
-2 23 11 2.0648 -0.0750
-2 23 12 0.0070 -0.1657
-2 23 13 0.3925 -0.0052
-2 23 14 2.3273 -0.0346
-2 23 15 -0.4567 -0.0049
-2 23 16 0.4492 0.1064
-2 23 17 -1.2032 0.0330
-2 23 18 -1.2824 0.0187
-2 23 19 0.1916 0.1084
-2 23 20 1.5670 0.0909
-2 23 21 0.4020 -0.3056
-2 24 1 2.8495 -0.2030
-2 24 2 -1.0480 -0.0725
-2 24 3 -0.0144 -0.0152
-2 24 4 -2.3689 -0.0118
-2 24 5 -0.7027 0.0847
-2 24 6 2.4212 0.1749
-2 24 7 -0.4742 0.1609
-2 24 8 0.3687 0.1577
-2 24 9 -1.7985 0.0703
-2 24 10 2.7120 0.0330
-2 24 11 0.7710 -0.1527
-2 24 12 -0.6366 -0.0895
-2 24 13 1.1238 -0.2134
-2 24 14 0.2985 -0.0575
-2 24 15 -1.5054 -0.0330
-2 24 16 -0.8065 0.0281
-2 24 17 0.1341 0.1513
-2 24 18 0.2365 -0.1399
-2 24 19 0.8953 0.3642
-2 24 20 -1.6672 -0.1089
-2 24 21 0.8821 0.8287
-2 25 1 -1.4299 0.1333
-2 25 2 -0.8294 0.2700
-2 25 3 -0.5212 0.2511
-2 25 4 -1.0899 0.2900
-2 25 5 2.7843 0.2563
-2 25 6 0.2167 0.0928
-2 25 7 -0.6686 0.0157
-2 25 8 -0.0634 -0.1940
-2 25 9 0.2070 -0.1886
-2 25 10 1.3806 -0.2802
-2 25 11 -2.0545 -0.2584
-2 25 12 0.4851 -0.1530
-2 25 13 1.5430 0.0038
-2 25 14 -1.7073 0.1128
-2 25 15 0.3306 0.2520
-2 25 16 -0.0078 0.1514
-2 25 17 0.9672 0.1640
-2 25 18 -1.7732 0.0665
-2 25 19 -1.4619 0.3346
-2 25 20 0.9040 0.4511
-2 25 21 0.4777 0.0673
-2 26 1 -1.4796 0.1846
-2 26 2 -0.0275 0.1771
-2 26 3 -1.1353 0.0971
-2 26 4 1.5161 -0.0185
-2 26 5 1.5022 -0.1262
-2 26 6 -1.6595 -0.1505
-2 26 7 0.7243 -0.2363
-2 26 8 -1.1810 -0.1180
-2 26 9 1.1248 -0.1144
-2 26 10 -0.8088 -0.0804
-2 26 11 0.9642 0.0356
-2 26 12 1.8139 0.0585
-2 26 13 -0.4932 0.2586
-2 26 14 -2.1665 0.1261
-2 26 15 0.4487 0.1660
-2 26 16 -1.8772 0.1020
-2 26 17 -1.6367 -0.1134
-2 26 18 -1.3045 0.3460
-2 26 19 1.8124 0.0531
-2 26 20 2.5953 0.0888
-2 26 21 -0.9250 -1.3061
-2 27 1 0.5711 0.1871
-2 27 2 -0.6824 0.0664
-2 27 3 0.7305 0.0127
-2 27 4 2.8356 -0.0612
-2 27 5 -1.4513 -0.0219
-2 27 6 -0.2441 -0.0631
-2 27 7 -0.8033 -0.0806
-2 27 8 -0.4387 -0.0207
-2 27 9 1.5271 -0.1309
-2 27 10 0.2070 -0.0374
-2 27 11 0.3861 -0.0145
-2 27 12 -1.6725 0.1600
-2 27 13 -4.0308 0.1209
-2 27 14 -0.0333 0.2348
-2 27 15 -1.4120 0.0708
-2 27 16 0.3041 0.1411
-2 27 17 1.4308 -0.0078
-2 27 18 3.2566 0.2035
-2 27 19 2.8195 -0.2187
-2 27 20 -1.0094 -0.7802
-2 28 1 -0.5841 0.0733
-2 28 2 0.9830 -0.0391
-2 28 3 1.6068 -0.1313
-2 28 4 -0.6646 -0.1118
-2 28 5 -3.0514 -0.1816
-2 28 6 -0.0357 -0.2190
-2 28 7 -1.4460 -0.0828
-2 28 8 2.3530 -0.1450
-2 28 9 0.3166 0.0712
-2 28 10 -1.7885 0.1084
-2 28 11 -1.9273 0.2627
-2 28 12 -1.8437 0.3419
-2 28 13 0.6360 0.2084
-2 28 14 3.4051 0.1655
-2 28 15 0.5631 -0.0701
-2 28 16 4.2086 -0.2396
-2 28 17 1.0355 -0.1202
-2 28 18 0.0677 -0.3856
-2 28 19 -1.6035 -0.3431
-2 28 20 -2.4575 -0.5402
-2 29 1 -1.2361 -0.2023
-2 29 2 0.6890 -0.1864
-2 29 3 -1.0208 -0.1789
-2 29 4 -3.3062 -0.1026
-2 29 5 0.8417 -0.0574
-2 29 6 0.2871 0.0896
-2 29 7 2.1874 0.1599
-2 29 8 1.6076 0.1992
-2 29 9 -2.5538 0.2075
-2 29 10 -1.0015 0.1341
-2 29 11 1.3061 0.1489
-2 29 12 1.5855 -0.0371
-2 29 13 3.6858 -0.1113
-2 29 14 -0.7946 -0.3820
-2 29 15 0.5090 -0.2886
-2 29 16 -0.9922 -0.3733
-2 29 17 -3.4363 0.0049
-2 29 18 -0.6573 -0.0452
-2 29 19 -0.6861 -0.0927
-2 29 20 0.6760 0.2541
-2 30 1 1.1082 0.0139
-2 30 2 -1.1400 0.0012
-2 30 3 0.1930 0.1044
-2 30 4 0.4619 0.0757
-2 30 5 3.0258 0.1341
-2 30 6 -0.2633 0.0802
-2 30 7 1.6416 -0.0280
-2 30 8 -2.6878 -0.0392
-2 30 9 -1.6150 -0.2179
-2 30 10 2.5979 -0.0317
-2 30 11 0.2902 -0.0876
-2 30 12 0.2965 -0.0721
-2 30 13 -1.7807 -0.1053
-2 30 14 -2.9074 -0.0945
-2 30 15 1.4867 0.0170
-2 30 16 -2.0085 0.2015
-2 30 17 2.1317 0.2317
-2 30 18 3.2768 0.0726
-2 30 19 -0.3983 -0.3023
-2 30 20 0.3227 0.2741
-2 31 1 2.5021 -0.0503
-2 31 2 0.3590 -0.0554
-2 31 3 0.8039 -0.0677
-2 31 4 1.2582 -0.0894
-2 31 5 -2.1639 -0.1380
-2 31 6 -0.1183 -0.0978
-2 31 7 -1.3320 -0.0833
-2 31 8 -1.4289 -0.0379
-2 31 9 2.3984 0.1583
-2 31 10 0.2985 0.2032
-2 31 11 -1.4261 0.2033
-2 31 12 -0.1322 0.0790
-2 31 13 -0.5977 -0.0508
-2 31 14 4.0209 -0.0077
-2 31 15 2.2396 -0.1079
-2 31 16 0.2591 0.0494
-2 31 17 2.7358 -0.1495
-2 31 18 -3.4486 -0.4476
-2 31 19 -3.3333 0.0809
-2 32 1 -0.8584 -0.1016
-2 32 2 1.1258 -0.0275
-2 32 3 -2.2185 -0.0450
-2 32 4 -0.3684 0.0638
-2 32 5 -1.5354 0.0943
-2 32 6 2.6652 0.1727
-2 32 7 -0.3818 0.1552
-2 32 8 1.6434 0.1550
-2 32 9 1.2283 0.1894
-2 32 10 -2.0251 -0.0228
-2 32 11 2.0643 -0.0595
-2 32 12 0.6547 -0.2971
-2 32 13 2.9243 -0.2558
-2 32 14 1.2166 -0.1978
-2 32 15 -4.6487 -0.0529
-2 32 16 -2.0669 0.0976
-2 32 17 -3.2456 -0.0066
-2 32 18 -4.8733 0.1030
-2 32 19 1.9286 0.7653
-2 33 1 -2.4082 0.0893
-2 33 2 0.0807 0.0820
-2 33 3 -0.4395 0.1442
-2 33 4 0.3737 0.0762
-2 33 5 3.1784 0.1127
-2 33 6 0.1773 -0.0706
-2 33 7 -0.6317 -0.0427
-2 33 8 -0.1073 -0.0597
-2 33 9 -1.4759 -0.1231
-2 33 10 1.1455 0.0117
-2 33 11 0.0667 -0.2072
-2 33 12 -0.3818 -0.0923
-2 33 13 -1.5385 -0.0074
-2 33 14 -5.3326 0.1381
-2 33 15 -3.4816 0.3052
-2 33 16 2.1739 0.2496
-2 33 17 -0.7786 -0.0573
-2 33 18 3.7927 0.3844
-2 33 19 4.0147 -0.1053
-2 34 1 2.0319 -0.0216
-2 34 2 -1.6051 -0.0176
-2 34 3 1.6767 -0.0320
-2 34 4 -0.2636 -0.0783
-2 34 5 1.0909 -0.0686
-2 34 6 -3.1501 -0.0522
-2 34 7 -0.6180 0.0257
-2 34 8 0.2119 0.0968
-2 34 9 -0.3793 0.1133
-2 34 10 0.5956 0.0269
-2 34 11 -3.0089 -0.1808
-2 34 12 0.3948 -0.0407
-2 34 13 -3.1914 0.0075
-2 34 14 0.2726 0.0864
-2 34 15 5.0673 0.1244
-2 34 16 3.1243 -0.1645
-2 34 17 0.0544 -0.1037
-2 34 18 2.9748 0.0467
-2 35 1 1.3646 -0.0183
-2 35 2 -2.4529 0.0173
-2 35 3 0.4148 -0.0227
-2 35 4 0.4589 0.1003
-2 35 5 -1.6160 -0.0041
-2 35 6 -0.3551 0.1031
-2 35 7 0.9045 0.0117
-2 35 8 -0.1913 0.0210
-2 35 9 -0.6976 -0.0716
-2 35 10 -1.9806 -0.3488
-2 35 11 2.2677 -0.1056
-2 35 12 -0.3238 -0.0920
-2 35 13 1.7389 0.1464
-2 35 14 3.4975 0.1928
-2 35 15 2.2578 0.1396
-2 35 16 -4.0916 -0.0619
-2 35 17 -0.2218 0.2300
-2 35 18 -0.6543 -0.2297
-2 36 1 -4.3573 0.0273
-2 36 2 1.8463 0.0075
-2 36 3 0.2852 0.0384
-2 36 4 1.1237 -0.0404
-2 36 5 -1.6584 -0.0727
-2 36 6 0.4872 -0.0823
-2 36 7 -0.1893 0.0073
-2 36 8 -2.0444 -0.0633
-2 36 9 1.4763 -0.0696
-2 36 10 1.8645 -0.0523
-2 36 11 3.0126 0.0833
-2 36 12 -1.8378 0.2278
-2 36 13 2.8135 0.2485
-2 36 14 -1.3375 0.2308
-2 36 15 -3.2677 -0.1003
-2 36 16 -1.7849 -0.1115
-2 36 17 2.9702 -0.3017
-2 37 1 -1.0816 -0.0206
-2 37 2 4.0993 -0.0343
-2 37 3 -0.4862 -0.0455
-2 37 4 -1.1622 -0.0935
-2 37 5 -0.6169 0.0601
-2 37 6 0.1309 0.0820
-2 37 7 -0.0912 0.1210
-2 37 8 2.2993 0.0391
-2 37 9 2.8452 -0.0770
-2 37 10 1.4900 -0.0418
-2 37 11 -3.9787 -0.0171
-2 37 12 1.0635 0.1963
-2 37 13 -2.0944 0.0388
-2 37 14 -1.7334 -0.0940
-2 37 15 -0.9949 -0.2337
-2 37 16 3.7121 -0.2880
-2 37 17 0.3240 -0.0831
-2 38 1 5.0893 -0.0017
-2 38 2 -1.4835 0.0279
-2 38 3 -0.4806 0.0328
-2 38 4 -1.2242 0.1285
-2 38 5 0.7736 0.0915
-2 38 6 1.1292 0.1065
-2 38 7 0.4425 -0.0712
-2 38 8 3.0031 -0.0538
-2 38 9 -3.0593 -0.2242
-2 38 10 -2.1101 0.0033
-2 38 11 -2.0510 0.3042
-2 38 12 1.5413 0.1255
-2 38 13 -2.9524 0.1739
-2 38 14 1.7992 -0.1261
-2 38 15 2.0011 -0.1455
-2 38 16 1.1022 -0.1568
-2 39 1 1.1403 0.0846
-2 39 2 -3.1613 0.0888
-2 39 3 0.5106 0.1113
-2 39 4 -0.5393 0.0346
-2 39 5 0.5533 0.0436
-2 39 6 0.1003 0.0177
-2 39 7 0.9130 -0.0037
-2 39 8 -1.5059 -0.1252
-2 39 9 -1.1629 0.0120
-2 39 10 -0.2393 0.2323
-2 39 11 1.9095 0.1752
-2 39 12 -2.7789 -0.0309
-2 39 13 2.5509 -0.1678
-2 39 14 1.6125 -0.3743
-2 39 15 1.0552 -0.5832
-2 39 16 -1.8055 0.3561
-2 40 1 -3.5373 0.0870
-2 40 2 1.3798 0.0327
-2 40 3 -1.1153 -0.0115
-2 40 4 0.6496 0.0174
-2 40 5 1.4495 0.0707
-2 40 6 0.4116 -0.1087
-2 40 7 2.2597 -0.1658
-2 40 8 -2.4419 -0.2927
-2 40 9 1.7514 -0.0259
-2 40 10 -3.5168 0.0319
-2 40 11 -0.7748 -0.1868
-2 40 12 0.4207 -0.0122
-2 40 13 4.0150 -0.4792
-2 40 14 -0.8182 -0.2975
-2 40 15 -1.3372 0.1943
-2 41 1 -0.1120 0.0020
-2 41 2 1.2892 0.0034
-2 41 3 -0.2545 -0.0433
-2 41 4 2.3929 0.0215
-2 41 5 0.5264 -0.2403
-2 41 6 0.3595 -0.2726
-2 41 7 -2.4988 -0.3008
-2 41 8 -2.8594 -0.0515
-2 41 9 -4.3627 0.1463
-2 41 10 -0.4651 0.2525
-2 41 11 3.9461 0.1610
-2 41 12 5.6706 -0.0720
-2 41 13 -1.6125 -0.0938
-2 41 14 -1.3992 0.1226
-2 41 15 -1.2381 1.1842
-2 42 1 2.6711 -0.0484
-2 42 2 -1.3544 -0.0719
-2 42 3 1.9737 -0.1016
-2 42 4 -0.8571 -0.2393
-2 42 5 -2.1111 -0.1941
-2 42 6 -1.1738 -0.0749
-2 42 7 -5.1953 0.0300
-2 42 8 0.6760 0.2256
-2 42 9 1.0181 0.4569
-2 42 10 10.7088 0.1233
-2 42 11 3.2434 0.0202
-2 42 12 -2.4267 -0.3762
-2 42 13 -4.4739 0.1116
-2 42 14 -0.8943 0.3245
-2 43 1 -1.1561 -0.0900
-2 43 2 -0.7109 -0.1518
-2 43 3 -0.9022 -0.0514
-2 43 4 -1.8159 -0.0514
-2 43 5 0.2207 0.0926
-2 43 6 -1.2443 -0.0119
-2 43 7 1.3227 0.1293
-2 43 8 4.7696 0.3681
-2 43 9 7.7334 0.3119
-2 43 10 0.1272 -0.1565
-2 43 11 -7.9665 -0.1147
-2 43 12 -6.1340 -0.0693
-2 43 13 0.4701 0.0380
-2 44 1 -4.1090 0.0662
-2 44 2 0.3078 0.0515
-2 44 3 -1.7727 0.0488
-2 44 4 1.8107 0.0474
-2 44 5 0.2729 -0.1635
-2 44 6 -1.3073 0.1239
-2 44 7 4.6917 0.3053
-2 44 8 1.0257 0.5550
-2 44 9 -0.8093 -0.1500
-2 44 10 -11.0683 0.0325
-2 44 11 -1.9124 -0.3585
-2 44 12 3.1456 -0.1123
-2 44 13 2.9661 0.0637
-2 45 1 0.9153 -0.2701
-2 45 2 0.5280 -0.1961
-2 45 3 2.1464 -0.2998
-2 45 4 0.2391 -0.2192
-2 45 5 -1.1703 0.0752
-2 45 6 1.9981 0.3334
-2 45 7 2.1541 0.3873
-2 45 8 -1.6421 0.0237
-2 45 9 -5.2671 -0.3316
-2 45 10 0.4657 -0.3276
-2 45 11 5.9689 -0.7024
-2 45 12 2.4129 0.0175
-2 46 1 5.0221 -0.3053
-2 46 2 0.8374 -0.0715
-2 46 3 2.4852 0.1370
-2 46 4 -1.0527 0.3084
-2 46 5 1.7762 0.5864
-2 46 6 2.9607 0.1829
-2 46 7 -2.3684 0.4461
-2 46 8 -1.5185 -0.2837
-2 46 9 -1.8758 -0.1990
-2 46 10 4.6952 -0.8714
-2 46 11 -1.6950 0.1800
-2 47 1 0.1393 0.4534
-2 47 2 1.1344 0.4035
-2 47 3 -1.4353 0.4721
-2 47 4 -0.0913 0.3659
-2 47 5 -1.0826 0.1309
-2 47 6 -2.3632 0.4238
-2 47 7 -3.4906 0.0224
-2 47 8 -1.2399 -0.8004
-2 47 9 0.7559 -1.0236
-2 47 10 -0.5445 -0.4038
-2 48 1 -3.1625 0.0370
-2 48 2 -0.1534 0.0188
-2 48 3 -4.0048 -0.0012
-2 48 4 -1.9038 0.1886
-2 48 5 -2.0077 0.1489
-2 48 6 -0.5169 0.1686
-2 48 7 1.5903 -1.5867
-2 48 8 0.7840 -1.3077
-2 48 9 2.6036 -0.4658
-2 49 1 -0.0957 0.5303
-2 49 2 -2.9503 0.7252
-2 49 3 -0.7628 0.6022
-2 49 4 0.7161 0.3800
-2 49 5 4.6021 -0.1795
-2 49 6 1.7124 -1.6110
-2 49 7 1.5840 -1.4401
-2 49 8 0.2898 0.4466
-2 50 1 0.8571 0.8439
-2 50 2 -1.5539 0.1130
-2 50 3 3.7654 -0.5353
-2 50 4 3.4866 -1.4148
-2 50 5 0.8701 -1.6866
-2 50 6 -2.3400 -1.4906
-2 51 1 -0.8762 -1.6833
-2 51 2 2.3773 -2.0711
-2 51 3 1.4306 -1.8200
-2 51 4 -0.2347 -1.2354
-1 0 1 -1.6802 0.0302
-1 0 2 18.4082 1.7552
-1 0 3 -7.8691 2.6167
-1 0 4 19.5025 2.5590
-1 0 5 -20.6140 1.9758
-1 0 6 -10.0011 0.8724
-1 0 7 -1.4551 -0.4972
-1 0 8 6.6014 -1.6991
-1 0 9 7.5096 -2.6713
-1 0 10 2.4936 -3.1368
-1 0 11 -8.4636 -2.9698
-1 0 12 -0.4950 -2.2572
-1 0 13 -1.7263 -1.1435
-1 0 14 6.8026 0.1977
-1 0 15 6.8883 1.4532
-1 0 16 -0.5020 2.4248
-1 0 17 1.3912 2.8380
-1 0 18 -3.6196 2.7582
-1 0 19 -1.3916 2.1056
-1 0 20 -0.4972 1.0408
-1 0 21 10.3025 -0.1887
-1 0 22 -9.9196 -1.5768
-1 0 23 -3.7270 -2.5065
-1 0 24 -1.2307 -2.8080
-1 1 1 34.6920 1.7524
-1 1 2 -18.0440 0.9903
-1 1 3 11.5564 0.6854
-1 1 4 -15.8800 0.1656
-1 1 5 -9.4906 -0.2919
-1 1 6 5.1567 -0.6030
-1 1 7 14.2092 -0.7112
-1 1 8 0.7988 -0.6602
-1 1 9 4.4424 -0.4911
-1 1 10 -12.5273 -0.1583
-1 1 11 2.7827 0.3141
-1 1 12 0.9020 0.7134
-1 1 13 6.6238 0.9546
-1 1 14 2.4569 1.0742
-1 1 15 -1.1871 0.9079
-1 1 16 -7.5706 0.4983
-1 1 17 1.7180 0.0372
-1 1 18 -7.1990 -0.3534
-1 1 19 6.0805 -0.6447
-1 1 20 1.1516 -0.9605
-1 1 21 -0.7341 -0.9337
-1 1 22 -11.2757 -0.6145
-1 1 23 6.0257 -0.3237
-1 1 24 -0.0393 0.9821
-1 2 1 -0.8418 1.6378
-1 2 2 -15.2354 1.6960
-1 2 3 10.3208 1.3469
-1 2 4 -18.4695 1.0435
-1 2 5 17.5612 0.6117
-1 2 6 6.9534 0.0382
-1 2 7 1.3531 -0.3898
-1 2 8 -4.9286 -0.9193
-1 2 9 -5.6203 -1.1724
-1 2 10 -2.3013 -1.1957
-1 2 11 7.0156 -1.0251
-1 2 12 -0.4035 -0.7928
-1 2 13 1.7590 -0.3741
-1 2 14 -5.2921 0.0060
-1 2 15 -4.7690 0.3466
-1 2 16 1.4355 0.5939
-1 2 17 -0.4072 0.9142
-1 2 18 5.4241 1.0231
-1 2 19 2.0305 0.8310
-1 2 20 0.6876 0.6106
-1 2 21 -11.4227 0.3620
-1 2 22 4.9778 0.0377
-1 2 23 0.5242 -0.5088
-1 2 24 1.6593 -0.0483
-1 3 1 -26.2656 0.7358
-1 3 2 21.3225 0.4096
-1 3 3 -13.5404 -0.6672
-1 3 4 10.3652 -1.4092
-1 3 5 5.8789 -2.0087
-1 3 6 -2.0456 -2.2456
-1 3 7 -8.4088 -2.1509
-1 3 8 1.2998 -1.6897
-1 3 9 -4.8471 -0.9558
-1 3 10 8.8220 -0.0159
-1 3 11 -2.9992 0.8623
-1 3 12 0.8950 1.5866
-1 3 13 -3.1287 2.1080
-1 3 14 -0.4177 2.1624
-1 3 15 1.3119 1.9148
-1 3 16 5.1297 1.4281
-1 3 17 -1.1183 0.7140
-1 3 18 4.6128 -0.1309
-1 3 19 -8.1513 -0.9657
-1 3 20 -4.7339 -1.3963
-1 3 21 -4.5909 -1.6756
-1 3 22 7.6861 -1.7881
-1 3 23 -0.7655 -0.9595
-1 3 24 4.1412 -0.2277
-1 4 1 4.1913 -0.7295
-1 4 2 7.2050 -1.6923
-1 4 3 -13.6019 -1.5084
-1 4 4 17.5359 -1.2002
-1 4 5 -10.1800 -0.6694
-1 4 6 -0.3157 0.1353
-1 4 7 -1.9105 0.7751
-1 4 8 0.3737 1.4063
-1 4 9 1.2485 1.8575
-1 4 10 2.2716 2.0551
-1 4 11 -2.8246 1.9049
-1 4 12 2.6512 1.4906
-1 4 13 -2.3523 0.7356
-1 4 14 1.7207 -0.0461
-1 4 15 0.5520 -0.8933
-1 4 16 -2.3975 -1.4426
-1 4 17 -0.1744 -1.8022
-1 4 18 -7.0495 -1.8548
-1 4 19 -2.4576 -1.5633
-1 4 20 -2.4794 -1.0425
-1 4 21 10.4376 -0.4138
-1 4 22 2.9023 0.2981
-1 4 23 5.2237 1.2573
-1 4 24 -2.0443 1.0389
-1 5 1 16.0724 0.1264
-1 5 2 -20.1738 0.3376
-1 5 3 18.2504 0.5952
-1 5 4 -4.6439 0.6939
-1 5 5 -2.9111 0.7191
-1 5 6 -2.7720 0.6501
-1 5 7 0.6322 0.4958
-1 5 8 -2.6437 0.2791
-1 5 9 6.3219 0.1465
-1 5 10 -3.1350 -0.1364
-1 5 11 3.1158 -0.4437
-1 5 12 -4.0637 -0.7128
-1 5 13 -1.2812 -0.9257
-1 5 14 -0.8959 -0.9990
-1 5 15 -0.4285 -0.8999
-1 5 16 -1.1980 -0.6233
-1 5 17 0.4159 -0.2574
-1 5 18 -2.5981 -0.0286
-1 5 19 5.7528 0.3219
-1 5 20 4.5878 0.5561
-1 5 21 8.2920 0.6560
-1 5 22 -1.4918 0.8030
-1 5 23 -2.4119 0.5714
-1 5 24 -6.1421 0.1480
-1 6 1 -1.5216 -0.6483
-1 6 2 1.6202 -0.5775
-1 6 3 10.6722 -1.0207
-1 6 4 -18.9948 -0.9909
-1 6 5 3.9393 -0.8173
-1 6 6 -4.0649 -0.6110
-1 6 7 3.9830 -0.2785
-1 6 8 4.1146 0.1061
-1 6 9 1.4015 0.3486
-1 6 10 -3.2476 0.4959
-1 6 11 -1.9858 0.4677
-1 6 12 -4.3696 0.3713
-1 6 13 3.9255 0.2361
-1 6 14 1.2910 -0.0402
-1 6 15 1.8754 -0.0599
-1 6 16 1.5289 -0.2037
-1 6 17 -1.3011 -0.3168
-1 6 18 4.3269 -0.3701
-1 6 19 0.7798 -0.2055
-1 6 20 5.3003 -0.0808
-1 6 21 -4.0832 0.0452
-1 6 22 -3.9581 0.2864
-1 6 23 -6.8060 0.3540
-1 6 24 1.4758 0.2104
-1 7 1 -10.1650 -1.0547
-1 7 2 10.4639 -1.0020
-1 7 3 -23.0891 -0.1435
-1 7 4 4.6915 0.3795
-1 7 5 3.5913 0.9394
-1 7 6 5.5486 1.2049
-1 7 7 3.1339 1.2517
-1 7 8 0.2680 1.1789
-1 7 9 -7.6690 0.7807
-1 7 10 0.0852 0.2869
-1 7 11 -2.0923 -0.2535
-1 7 12 6.7784 -0.7460
-1 7 13 3.1476 -1.1123
-1 7 14 -0.1014 -1.1628
-1 7 15 -0.6889 -1.0401
-1 7 16 -1.4842 -0.7381
-1 7 17 -0.0704 -0.4420
-1 7 18 1.3093 0.1214
-1 7 19 0.4701 0.5268
-1 7 20 -0.1546 0.7295
-1 7 21 -5.5563 0.9056
-1 7 22 -2.7726 0.9362
-1 7 23 1.0405 0.4889
-1 7 24 3.0018 -0.1121
-1 8 1 -6.5369 0.4095
-1 8 2 -6.8985 0.8628
-1 8 3 -1.0611 1.0690
-1 8 4 20.4643 0.8737
-1 8 5 -3.6186 0.5767
-1 8 6 3.1140 0.1513
-1 8 7 -6.3786 -0.2177
-1 8 8 -4.9528 -0.6310
-1 8 9 0.8733 -0.9038
-1 8 10 4.6139 -1.1884
-1 8 11 3.5511 -1.1433
-1 8 12 3.5906 -0.9820
-1 8 13 -5.5856 -0.6180
-1 8 14 -1.6264 -0.0344
-1 8 15 -1.2922 0.3807
-1 8 16 -0.1767 0.7921
-1 8 17 1.8928 0.9706
-1 8 18 -0.1439 1.0752
-1 8 19 1.7372 0.8899
-1 8 20 -4.8356 0.6217
-1 8 21 -1.0959 0.3658
-1 8 22 -0.1914 0.0205
-1 8 23 2.7247 -0.7493
-1 8 24 -0.8256 -0.5218
-1 9 1 8.1519 -0.1152
-1 9 2 1.3224 0.0322
-1 9 3 23.3688 -0.4566
-1 9 4 -9.7254 -0.2909
-1 9 5 -5.5772 -0.4388
-1 9 6 -4.3521 -0.4044
-1 9 7 -2.1759 -0.2690
-1 9 8 4.2161 -0.2429
-1 9 9 7.0793 -0.1514
-1 9 10 -1.9299 -0.0115
-1 9 11 0.3973 0.1467
-1 9 12 -6.9487 0.3544
-1 9 13 -1.5668 0.5439
-1 9 14 2.0402 0.6246
-1 9 15 0.7275 0.6798
-1 9 16 1.4977 0.4334
-1 9 17 -0.0454 0.3344
-1 9 18 0.8712 0.1324
-1 9 19 -3.2978 -0.0748
-1 9 20 -1.3910 -0.1615
-1 9 21 -0.5759 -0.2517
-1 9 22 1.5310 -0.5431
-1 9 23 -0.1185 -0.4658
-1 9 24 1.5168 -0.2525
-1 10 1 11.3219 0.1413
-1 10 2 7.5330 0.2034
-1 10 3 -7.2128 0.5270
-1 10 4 -17.8759 0.5382
-1 10 5 6.6417 0.4636
-1 10 6 -1.1615 0.3916
-1 10 7 7.0051 0.2439
-1 10 8 3.5519 0.1113
-1 10 9 -4.6103 -0.1048
-1 10 10 -4.3648 -0.1055
-1 10 11 -1.0745 -0.1819
-1 10 12 -1.4085 -0.0986
-1 10 13 5.9272 0.0020
-1 10 14 0.1326 0.0869
-1 10 15 -0.2048 0.1090
-1 10 16 -0.3318 0.0525
-1 10 17 -0.4420 0.1250
-1 10 18 -1.2266 0.0949
-1 10 19 -2.0705 -0.0236
-1 10 20 0.3608 -0.0807
-1 10 21 -0.1595 -0.1765
-1 10 22 1.6853 -0.5050
-1 10 23 2.3249 -0.1172
-1 10 24 1.0369 -0.6437
-1 11 1 -5.4762 0.7158
-1 11 2 -5.2669 0.5418
-1 11 3 -18.0496 0.4167
-1 11 4 12.1976 -0.0918
-1 11 5 4.1025 -0.2155
-1 11 6 1.8328 -0.3270
-1 11 7 2.3047 -0.4422
-1 11 8 -5.7321 -0.4408
-1 11 9 -5.1446 -0.3876
-1 11 10 4.7932 -0.2629
-1 11 11 -0.3932 0.0076
-1 11 12 4.7140 0.1703
-1 11 13 -0.9132 0.3901
-1 11 14 -2.8491 0.4397
-1 11 15 -0.2917 0.2684
-1 11 16 -0.7725 0.2663
-1 11 17 0.4160 0.0927
-1 11 18 -2.4162 -0.1113
-1 11 19 1.5230 -0.2246
-1 11 20 -1.8125 -0.3235
-1 11 21 4.0125 -0.3767
-1 11 22 1.6928 -0.3790
-1 11 23 2.3406 -0.4121
-1 11 24 -3.1207 0.2145
-1 12 1 -7.2559 0.1442
-1 12 2 -6.0991 -0.0525
-1 12 3 6.8314 -0.2823
-1 12 4 10.8014 -0.1216
-1 12 5 -6.8959 -0.1537
-1 12 6 3.5853 -0.0529
-1 12 7 -5.2092 -0.0553
-1 12 8 -3.5810 -0.0670
-1 12 9 4.5882 0.0606
-1 12 10 2.1895 0.1277
-1 12 11 -1.9802 0.2463
-1 12 12 0.6875 0.2750
-1 12 13 -4.6548 0.2591
-1 12 14 1.1087 0.0893
-1 12 15 0.6501 -0.0307
-1 12 16 0.3821 -0.1260
-1 12 17 -0.3428 -0.1608
-1 12 18 0.3423 -0.2783
-1 12 19 -0.0345 -0.1813
-1 12 20 3.2688 -0.1701
-1 12 21 2.5510 -0.3382
-1 12 22 1.0673 -0.1378
-1 12 23 -3.7005 -0.0839
-1 12 24 -1.3883 1.2614
-1 13 1 0.3010 0.2440
-1 13 2 0.0278 0.1689
-1 13 3 10.6946 0.1084
-1 13 4 -7.9230 -0.0776
-1 13 5 1.5484 -0.1986
-1 13 6 -0.3548 -0.3066
-1 13 7 -5.4953 -0.3251
-1 13 8 3.2315 -0.3032
-1 13 9 3.6101 -0.1537
-1 13 10 -5.0514 0.0426
-1 13 11 2.2586 0.1067
-1 13 12 -2.4380 0.2990
-1 13 13 1.8002 0.2097
-1 13 14 2.0384 0.1289
-1 13 15 -0.3084 0.0622
-1 13 16 0.7881 -0.0361
-1 13 17 -0.8969 -0.1212
-1 13 18 1.7633 -0.2102
-1 13 19 0.3912 -0.2979
-1 13 20 3.9146 -0.2886
-1 13 21 -3.3029 -0.4085
-1 13 22 -1.1031 0.1014
-1 13 23 -4.5570 0.8141
-1 13 24 1.9315 0.3313
-1 14 1 -0.7296 -0.2729
-1 14 2 5.1527 -0.4229
-1 14 3 0.0441 -0.5967
-1 14 4 -2.8395 -0.7017
-1 14 5 4.0365 -0.3641
-1 14 6 -8.2566 -0.2970
-1 14 7 2.3327 -0.0511
-1 14 8 4.1143 0.2003
-1 14 9 -2.2150 0.3873
-1 14 10 -0.4553 0.5295
-1 14 11 2.7841 0.5397
-1 14 12 -1.7807 0.3945
-1 14 13 2.9230 0.1301
-1 14 14 -1.7123 -0.1428
-1 14 15 -0.2759 -0.3509
-1 14 16 0.4609 -0.3734
-1 14 17 -0.0200 -0.5558
-1 14 18 0.5981 -0.3618
-1 14 19 1.4818 -0.2595
-1 14 20 -3.8488 -0.0812
-1 14 21 -0.1624 0.3877
-1 14 22 -3.7148 0.6745
-1 14 23 1.6897 0.7880
-1 15 1 4.0360 -0.4118
-1 15 2 6.3476 -0.3643
-1 15 3 -5.1456 -0.2280
-1 15 4 1.4646 0.1787
-1 15 5 -6.7643 0.2036
-1 15 6 -0.7649 0.3259
-1 15 7 7.0320 0.3107
-1 15 8 -0.7827 0.3739
-1 15 9 -2.7268 0.3176
-1 15 10 4.0640 0.1600
-1 15 11 -3.4983 0.0108
-1 15 12 1.9575 -0.2995
-1 15 13 -1.1116 -0.4341
-1 15 14 -0.6806 -0.5298
-1 15 15 1.8970 -0.3717
-1 15 16 -0.7204 -0.2360
-1 15 17 0.5087 -0.0354
-1 15 18 -1.1248 0.1924
-1 15 19 -1.2729 0.4112
-1 15 20 -1.7297 0.3268
-1 15 21 1.8642 0.5962
-1 15 22 -2.5549 0.1856
-1 15 23 4.3064 -0.3504
-1 16 1 4.4929 -0.1809
-1 16 2 -4.4120 -0.1431
-1 16 3 -5.1056 -0.0436
-1 16 4 -1.7898 -0.0091
-1 16 5 -2.0317 -0.1151
-1 16 6 9.6097 0.0091
-1 16 7 -0.4202 0.0220
-1 16 8 -2.8068 0.0774
-1 16 9 1.3555 0.0916
-1 16 10 0.2961 0.0062
-1 16 11 -1.8634 -0.0714
-1 16 12 2.9512 -0.1171
-1 16 13 -2.1286 -0.1971
-1 16 14 1.8640 -0.0579
-1 16 15 -0.0820 0.0836
-1 16 16 -2.6882 0.0558
-1 16 17 -0.1923 0.2220
-1 16 18 -0.8992 0.1117
-1 16 19 -0.2766 0.0853
-1 16 20 4.1538 0.0138
-1 16 21 -4.1966 -0.0479
-1 16 22 3.8360 0.0505
-1 16 23 0.1481 -0.4135
-1 17 1 -3.7940 -0.3698
-1 17 2 -7.1037 -0.2202
-1 17 3 2.4020 -0.0121
-1 17 4 1.0599 0.1349
-1 17 5 7.3171 0.4147
-1 17 6 1.5913 0.3504
-1 17 7 -5.2439 0.4772
-1 17 8 0.3788 0.3631
-1 17 9 1.9155 0.2359
-1 17 10 -3.4628 0.0550
-1 17 11 3.6669 -0.1497
-1 17 12 -2.7490 -0.3041
-1 17 13 -0.1311 -0.3630
-1 17 14 0.1247 -0.2189
-1 17 15 -3.3021 -0.1711
-1 17 16 0.6943 -0.0797
-1 17 17 1.0623 0.0094
-1 17 18 1.9777 0.1323
-1 17 19 2.1082 0.0610
-1 17 20 -1.6686 0.3451
-1 17 21 -2.1289 0.2546
-1 17 22 4.1745 0.2059
-1 17 23 -2.8199 -0.3975
-1 18 1 -3.1807 0.3237
-1 18 2 2.3149 0.5013
-1 18 3 4.1495 0.6431
-1 18 4 1.9152 0.5646
-1 18 5 2.0833 0.3142
-1 18 6 -7.0962 0.1183
-1 18 7 0.2468 -0.0386
-1 18 8 1.2625 -0.2149
-1 18 9 -1.2532 -0.4267
-1 18 10 0.1130 -0.4950
-1 18 11 0.8578 -0.5425
-1 18 12 -3.6438 -0.4771
-1 18 13 2.4394 -0.1379
-1 18 14 -0.8751 0.0694
-1 18 15 0.3471 0.2683
-1 18 16 4.2307 0.3994
-1 18 17 0.1105 0.4086
-1 18 18 0.0552 0.3950
-1 18 19 -1.7936 0.2161
-1 18 20 -4.9466 0.1912
-1 18 21 5.6075 -0.0878
-1 18 22 -2.5259 -0.7508
-1 18 23 0.2219 -0.0977
-1 19 1 -0.0972 0.2145
-1 19 2 3.7415 0.1200
-1 19 3 -1.0500 -0.0322
-1 19 4 0.8078 -0.2740
-1 19 5 -4.0629 -0.3869
-1 19 6 -1.4105 -0.2255
-1 19 7 3.1538 -0.3015
-1 19 8 -0.3489 -0.2051
-1 19 9 -1.1077 -0.1822
-1 19 10 2.7767 -0.0903
-1 19 11 -4.3590 0.0288
-1 19 12 3.1948 0.2176
-1 19 13 1.3323 0.3918
-1 19 14 -0.6253 0.4489
-1 19 15 2.3787 0.3502
-1 19 16 -1.7094 0.2262
-1 19 17 -2.3729 0.0687
-1 19 18 -2.2369 -0.1828
-1 19 19 -1.4344 -0.1713
-1 19 20 3.0718 -0.3178
-1 19 21 2.7499 -0.3776
-1 19 22 -2.6377 -0.1500
-1 19 23 1.4599 0.8314
-1 20 1 1.4551 -0.0406
-1 20 2 0.8462 0.0500
-1 20 3 -0.3351 0.0127
-1 20 4 -0.2428 0.1053
-1 20 5 -3.1548 0.2220
-1 20 6 3.4796 0.1676
-1 20 7 -0.6161 0.1876
-1 20 8 -0.6985 0.0636
-1 20 9 0.8100 0.0560
-1 20 10 -1.4243 -0.0258
-1 20 11 -0.5742 -0.0076
-1 20 12 4.0591 0.0731
-1 20 13 -2.8008 0.0767
-1 20 14 -0.8727 0.0871
-1 20 15 -0.4489 -0.0894
-1 20 16 -3.1770 -0.0718
-1 20 17 1.2330 -0.1282
-1 20 18 1.6412 -0.1455
-1 20 19 2.1790 0.0210
-1 20 20 3.6676 0.0076
-1 20 21 -4.4780 0.0968
-1 20 22 1.2485 0.4771
-1 20 23 -1.4584 -0.2807
-1 21 1 3.4294 0.3811
-1 21 2 -1.1840 0.3672
-1 21 3 -0.1675 0.1946
-1 21 4 -3.5697 0.0570
-1 21 5 0.7370 -0.0905
-1 21 6 1.5769 -0.1967
-1 21 7 -0.9069 -0.2242
-1 21 8 0.4175 -0.3333
-1 21 9 0.3688 -0.3001
-1 21 10 -2.7822 -0.2081
-1 21 11 4.8479 -0.0922
-1 21 12 -2.8163 0.1287
-1 21 13 -1.8922 0.2250
-1 21 14 1.1419 0.1276
-1 21 15 -0.3355 0.1380
-1 21 16 2.4195 0.0865
-1 21 17 1.8412 0.0086
-1 21 18 1.2067 -0.0099
-1 21 19 -1.1911 0.0299
-1 21 20 -2.5083 -0.1001
-1 21 21 -1.8051 -0.1202
-1 21 22 1.1082 -0.4384
-1 22 1 -1.0891 -0.0145
-1 22 2 -2.7474 -0.2541
-1 22 3 -1.6275 -0.3295
-1 22 4 -0.4267 -0.3769
-1 22 5 4.4432 -0.2369
-1 22 6 -0.0162 -0.1302
-1 22 7 0.2297 -0.1972
-1 22 8 -0.8364 -0.0382
-1 22 9 -1.9538 0.0239
-1 22 10 1.6448 0.1726
-1 22 11 1.0351 0.3135
-1 22 12 -3.6522 0.3731
-1 22 13 2.4458 0.2712
-1 22 14 1.4346 0.0408
-1 22 15 0.0641 0.0237
-1 22 16 1.1187 -0.1731
-1 22 17 -1.4991 -0.2149
-1 22 18 -2.1412 -0.1305
-1 22 19 -1.2705 -0.1806
-1 22 20 -0.4386 -0.2328
-1 22 21 3.2450 -0.2468
-1 22 22 -0.6352 -0.1473
-1 23 1 -3.8143 -0.0269
-1 23 2 0.8437 -0.0901
-1 23 3 0.5816 -0.0385
-1 23 4 3.9953 0.0768
-1 23 5 0.6431 0.0878
-1 23 6 -2.6486 -0.0183
-1 23 7 -2.4408 0.0024
-1 23 8 -1.1861 0.0364
-1 23 9 0.1813 0.1177
-1 23 10 4.1498 0.1280
-1 23 11 -3.6927 0.2687
-1 23 12 2.1976 0.1185
-1 23 13 1.3610 -0.0368
-1 23 14 -0.9104 -0.1328
-1 23 15 -0.0233 -0.2189
-1 23 16 -1.1435 -0.2095
-1 23 17 -0.0166 -0.1826
-1 23 18 -1.1598 -0.0320
-1 23 19 2.8523 -0.1934
-1 23 20 1.3675 0.0280
-1 23 21 0.0560 -0.0241
-1 23 22 -1.0546 0.5051
-1 24 1 0.4499 -0.0866
-1 24 2 2.0787 -0.1186
-1 24 3 0.4564 -0.2004
-1 24 4 0.3406 -0.1534
-1 24 5 -3.9198 -0.2239
-1 24 6 -1.9686 -0.1570
-1 24 7 0.6274 -0.0244
-1 24 8 2.7087 0.0135
-1 24 9 3.4706 0.1417
-1 24 10 -0.6163 0.2199
-1 24 11 -1.6292 0.1819
-1 24 12 2.6558 0.0481
-1 24 13 -1.6882 -0.1655
-1 24 14 -0.2170 -0.1913
-1 24 15 0.5649 -0.2420
-1 24 16 -0.3528 -0.1794
-1 24 17 -0.2636 -0.0980
-1 24 18 0.7645 -0.0353
-1 24 19 1.1366 0.0729
-1 24 20 -1.4864 0.1149
-1 24 21 -2.1328 0.2213
-1 24 22 0.6235 0.1937
-1 25 1 2.2845 -0.3818
-1 25 2 -1.5530 -0.3359
-1 25 3 0.3505 -0.1578
-1 25 4 -1.1453 -0.0390
-1 25 5 -0.2789 0.0853
-1 25 6 2.2385 0.1611
-1 25 7 3.4418 0.1394
-1 25 8 0.5779 0.2644
-1 25 9 -0.1350 0.1799
-1 25 10 -4.2283 0.2244
-1 25 11 2.7875 -0.0179
-1 25 12 -1.5571 -0.1523
-1 25 13 -0.2885 -0.3148
-1 25 14 0.4454 -0.2293
-1 25 15 -0.9953 -0.1288
-1 25 16 -0.4422 -0.0512
-1 25 17 -1.0372 0.2092
-1 25 18 2.3037 0.2021
-1 25 19 -2.1343 0.2731
-1 25 20 -0.6356 0.0064
-1 25 21 0.5524 0.3442
-1 26 1 0.3105 -0.0466
-1 26 2 -0.5105 0.0386
-1 26 3 2.4178 0.2128
-1 26 4 -0.2230 0.1858
-1 26 5 0.5518 0.1297
-1 26 6 0.7069 0.0794
-1 26 7 -1.3413 0.1241
-1 26 8 -1.6734 0.1201
-1 26 9 -1.2181 0.0842
-1 26 10 0.6335 -0.0024
-1 26 11 1.5208 -0.0988
-1 26 12 -2.5874 -0.2934
-1 26 13 1.1864 -0.1534
-1 26 14 -1.1028 -0.0368
-1 26 15 -0.6511 0.0487
-1 26 16 0.7818 0.1990
-1 26 17 1.0095 0.2418
-1 26 18 0.4065 0.0704
-1 26 19 -1.8840 -0.0790
-1 26 20 1.1292 0.0768
-1 26 21 0.6422 0.0217
-1 27 1 -0.8097 -0.0508
-1 27 2 2.9925 0.0982
-1 27 3 -0.7669 0.0966
-1 27 4 -2.6363 0.0758
-1 27 5 -1.1547 0.0691
-1 27 6 -0.2516 0.1377
-1 27 7 -0.3248 0.1927
-1 27 8 2.4758 0.0472
-1 27 9 -0.4852 0.0996
-1 27 10 1.4496 -0.1056
-1 27 11 -3.8398 -0.2316
-1 27 12 1.1251 -0.2685
-1 27 13 -0.0677 -0.0959
-1 27 14 -0.1546 -0.0082
-1 27 15 1.3782 0.0403
-1 27 16 0.0461 0.1876
-1 27 17 0.2377 0.0392
-1 27 18 -2.1677 -0.0046
-1 27 19 0.9140 0.0810
-1 27 20 0.2418 0.0753
-1 27 21 -0.0825 -0.2167
-1 28 1 0.1888 0.1977
-1 28 2 0.3980 0.3146
-1 28 3 -4.7639 0.2629
-1 28 4 -0.6275 0.1811
-1 28 5 2.1519 0.1720
-1 28 6 1.9778 0.0648
-1 28 7 2.1164 -0.0381
-1 28 8 -1.0363 -0.0789
-1 28 9 -2.9367 -0.1865
-1 28 10 -1.3823 -0.2602
-1 28 11 -0.5957 -0.3555
-1 28 12 3.5898 -0.0875
-1 28 13 -1.2120 0.0345
-1 28 14 1.0302 0.1517
-1 28 15 -0.3141 0.2966
-1 28 16 -1.7061 0.2435
-1 28 17 0.5245 0.1432
-1 28 18 -0.1913 0.0545
-1 28 19 1.7601 -0.1514
-1 28 20 -0.5382 -0.2974
-1 28 21 0.7972 0.1520
-1 29 1 0.5173 0.2772
-1 29 2 -4.1396 0.1206
-1 29 3 -0.4275 -0.0233
-1 29 4 3.7372 -0.1452
-1 29 5 2.1621 -0.1877
-1 29 6 -0.0204 -0.1579
-1 29 7 -2.1539 -0.1489
-1 29 8 -4.3406 -0.0649
-1 29 9 1.0750 -0.1412
-1 29 10 0.7739 -0.1417
-1 29 11 4.2737 -0.0057
-1 29 12 -1.6205 0.0939
-1 29 13 -0.7656 0.2930
-1 29 14 -0.7025 0.1889
-1 29 15 -1.0819 0.2367
-1 29 16 1.2329 -0.0311
-1 29 17 1.6491 -0.2358
-1 29 18 0.5039 -0.3344
-1 29 19 -0.2978 -0.4380
-1 29 20 0.5553 0.5337
-1 30 1 -0.5943 -0.1001
-1 30 2 -1.4677 -0.1177
-1 30 3 4.3814 -0.1754
-1 30 4 1.1107 -0.0444
-1 30 5 -1.2574 -0.0043
-1 30 6 -2.1370 0.1231
-1 30 7 -2.5832 0.0522
-1 30 8 1.4905 -0.0118
-1 30 9 3.0354 -0.0651
-1 30 10 0.3658 -0.1759
-1 30 11 -0.1751 -0.0037
-1 30 12 -3.8044 0.0826
-1 30 13 1.3081 0.1048
-1 30 14 -0.0596 0.0717
-1 30 15 1.9283 -0.0853
-1 30 16 3.0142 -0.1071
-1 30 17 -1.3635 -0.2391
-1 30 18 -0.1443 0.0049
-1 30 19 -0.4639 0.5921
-1 30 20 0.7448 0.6637
-1 31 1 -1.5314 0.1624
-1 31 2 2.5817 0.1088
-1 31 3 0.7552 0.0520
-1 31 4 -1.7921 0.0753
-1 31 5 -0.6914 0.0417
-1 31 6 -1.4113 -0.1103
-1 31 7 1.1279 -0.1473
-1 31 8 2.4069 -0.2250
-1 31 9 -1.2812 -0.2587
-1 31 10 0.2701 -0.0893
-1 31 11 -2.0975 0.0407
-1 31 12 2.2768 0.3595
-1 31 13 1.3588 0.0610
-1 31 14 2.5043 0.3030
-1 31 15 1.0143 0.0484
-1 31 16 -0.9338 0.0163
-1 31 17 -3.0364 0.0747
-1 31 18 0.2857 0.0729
-1 31 19 -0.4472 0.5493
-1 31 20 -1.4821 -1.1675
-1 32 1 -0.7185 -0.0384
-1 32 2 1.7629 -0.2409
-1 32 3 -1.3440 -0.1611
-1 32 4 1.0388 -0.2308
-1 32 5 -0.5347 -0.1513
-1 32 6 -0.1623 -0.1943
-1 32 7 1.7855 -0.0703
-1 32 8 -0.4262 -0.0567
-1 32 9 0.2726 -0.0028
-1 32 10 1.4554 0.2665
-1 32 11 -0.3048 0.3735
-1 32 12 2.2410 0.2749
-1 32 13 -0.3693 0.2360
-1 32 14 -0.0051 -0.0025
-1 32 15 -2.8704 -0.0823
-1 32 16 -3.5080 -0.4598
-1 32 17 -0.3272 -0.1508
-1 32 18 -0.2506 -0.1209
-1 32 19 -0.2737 -0.2198
-1 33 1 2.5522 -0.2540
-1 33 2 0.5894 -0.1677
-1 33 3 0.9665 -0.0147
-1 33 4 -0.2191 0.0310
-1 33 5 -2.4543 0.0714
-1 33 6 1.4951 0.1257
-1 33 7 -0.0514 0.0442
-1 33 8 0.3030 0.0604
-1 33 9 1.0497 0.1584
-1 33 10 -1.9332 0.2075
-1 33 11 -0.0335 0.3271
-1 33 12 -1.0611 -0.0926
-1 33 13 0.1435 0.0797
-1 33 14 -4.0825 -0.4488
-1 33 15 -0.8215 -0.3512
-1 33 16 -1.0257 -0.2543
-1 33 17 2.7146 -0.0624
-1 33 18 0.5729 0.5916
-1 33 19 1.3104 -0.5367
-1 34 1 1.1944 0.0152
-1 34 2 -1.0795 0.1057
-1 34 3 -0.8095 0.0414
-1 34 4 -3.5082 0.1140
-1 34 5 0.7292 -0.0250
-1 34 6 1.6163 -0.0080
-1 34 7 -0.5225 -0.0462
-1 34 8 0.6211 0.0009
-1 34 9 -1.4962 0.1750
-1 34 10 -1.1644 0.1865
-1 34 11 1.3770 0.0584
-1 34 12 -0.0199 -0.0656
-1 34 13 -1.5308 -0.3606
-1 34 14 -1.4356 -0.1601
-1 34 15 2.3256 -0.3714
-1 34 16 1.6317 0.2655
-1 34 17 2.5178 0.1188
-1 34 18 0.6742 0.3979
-1 34 19 -0.2808 -0.7722
-1 35 1 -1.8648 -0.1550
-1 35 2 -0.6235 -0.0379
-1 35 3 -1.3441 -0.0287
-1 35 4 0.6813 -0.0039
-1 35 5 3.4542 -0.0230
-1 35 6 -1.0071 -0.0022
-1 35 7 0.5482 0.0691
-1 35 8 -0.7618 0.0775
-1 35 9 -0.3671 0.1787
-1 35 10 1.1586 0.1293
-1 35 11 0.2367 -0.2052
-1 35 12 -0.8674 -0.1300
-1 35 13 -2.7673 -0.3696
-1 35 14 4.0863 -0.1160
-1 35 15 -0.3562 -0.1185
-1 35 16 2.5000 0.1019
-1 35 17 -0.8555 0.6627
-1 35 18 -1.3632 -0.5916
-1 36 1 1.7053 0.0575
-1 36 2 0.9270 0.1491
-1 36 3 -0.2926 0.1471
-1 36 4 2.0667 0.0151
-1 36 5 -1.4220 0.0839
-1 36 6 -1.4267 -0.0037
-1 36 7 0.5604 -0.0136
-1 36 8 -0.8081 0.1209
-1 36 9 0.3589 0.0639
-1 36 10 -0.1229 -0.0001
-1 36 11 -0.6582 -0.1778
-1 36 12 -1.5665 -0.2404
-1 36 13 1.8141 -0.0435
-1 36 14 2.2026 -0.3215
-1 36 15 -1.4484 0.4921
-1 36 16 1.7222 0.3199
-1 36 17 -2.8384 0.7219
-1 36 18 -0.5068 -1.0385
-1 37 1 0.1917 0.2017
-1 37 2 -2.3719 0.0051
-1 37 3 -1.0704 -0.0180
-1 37 4 -0.8642 -0.0707
-1 37 5 -1.3865 -0.0560
-1 37 6 2.3661 -0.0276
-1 37 7 0.1194 0.0537
-1 37 8 0.4670 0.2143
-1 37 9 -0.5001 0.0749
-1 37 10 0.8124 -0.1021
-1 37 11 -0.8166 -0.1924
-1 37 12 -0.3636 -0.2177
-1 37 13 3.3020 -0.1166
-1 37 14 -2.4644 0.2086
-1 37 15 2.4036 0.4122
-1 37 16 -1.7147 0.6696
-1 37 17 -0.8483 -1.0138
-1 37 18 0.9788 -0.1684
-1 38 1 -4.3992 -0.0088
-1 38 2 -1.7127 -0.0344
-1 38 3 1.6326 0.0016
-1 38 4 0.9111 0.0576
-1 38 5 3.3285 0.0218
-1 38 6 1.1492 0.1528
-1 38 7 -1.3328 0.1910
-1 38 8 -0.8769 0.0573
-1 38 9 -0.4101 -0.0345
-1 38 10 -0.1979 -0.3559
-1 38 11 -2.1548 -0.1950
-1 38 12 2.3311 -0.1037
-1 38 13 1.1244 -0.0129
-1 38 14 -0.3919 0.5306
-1 38 15 1.7149 0.0626
-1 38 16 -3.8532 0.2331
-1 38 17 1.4218 -1.4746
-1 39 1 -0.0566 0.1267
-1 39 2 2.3720 0.1691
-1 39 3 2.3668 0.0052
-1 39 4 1.6988 0.0388
-1 39 5 -0.1507 0.0518
-1 39 6 -3.4117 0.0150
-1 39 7 -1.7566 0.0460
-1 39 8 -0.9632 -0.1235
-1 39 9 1.4410 -0.2201
-1 39 10 -1.4004 -0.2997
-1 39 11 2.5271 -0.0869
-1 39 12 3.9336 -0.0699
-1 39 13 -1.2865 0.3115
-1 39 14 0.2550 0.1471
-1 39 15 -3.9058 0.6761
-1 39 16 -0.6418 -1.0070
-1 39 17 0.9849 0.2535
-1 40 1 2.3256 -0.1234
-1 40 2 2.5167 -0.1760
-1 40 3 -0.0984 -0.1536
-1 40 4 -0.3111 -0.0944
-1 40 5 -3.5521 -0.0363
-1 40 6 -0.6525 -0.0516
-1 40 7 1.0655 -0.0222
-1 40 8 2.4136 -0.1574
-1 40 9 1.3923 -0.3969
-1 40 10 0.3856 -0.1104
-1 40 11 3.4966 -0.1552
-1 40 12 -2.3252 0.2749
-1 40 13 -4.1149 0.4476
-1 40 14 -1.8314 0.5588
-1 40 15 -2.3221 0.1624
-1 40 16 3.4986 -1.6136
-1 41 1 1.2783 -0.1616
-1 41 2 1.4495 -0.1202
-1 41 3 -1.0296 0.0645
-1 41 4 -2.0748 0.0035
-1 41 5 -0.1473 0.0313
-1 41 6 1.8081 0.1081
-1 41 7 1.1434 -0.1502
-1 41 8 0.9091 -0.2040
-1 41 9 -2.6023 -0.2032
-1 41 10 0.4292 0.1277
-1 41 11 -2.3038 0.3368
-1 41 12 -4.2056 0.6903
-1 41 13 -0.2782 0.4384
-1 41 14 1.1974 0.5198
-1 41 15 3.2303 -1.9677
-1 41 16 1.9818 0.1434
-1 42 1 1.9256 0.0933
-1 42 2 -2.9366 0.0656
-1 42 3 -1.1351 0.0356
-1 42 4 -1.5982 0.0616
-1 42 5 1.9676 0.0681
-1 42 6 -1.1197 -0.0103
-1 42 7 -0.2753 -0.1456
-1 42 8 -1.7984 -0.1080
-1 42 9 -1.2095 0.1485
-1 42 10 1.6749 0.2002
-1 42 11 -1.2927 0.5547
-1 42 12 1.3417 0.1031
-1 42 13 3.2529 0.2554
-1 42 14 1.4133 -1.2564
-1 42 15 1.6544 -1.4513
-1 43 1 -1.0929 -0.1232
-1 43 2 -2.6893 -0.0268
-1 43 3 0.7921 -0.0112
-1 43 4 0.8286 0.0904
-1 43 5 -0.6457 -0.0038
-1 43 6 -0.4581 -0.1553
-1 43 7 0.9766 -0.0677
-1 43 8 -0.1531 -0.2086
-1 43 9 2.9698 0.0853
-1 43 10 0.7438 0.2245
-1 43 11 -0.2315 0.1872
-1 43 12 0.4776 0.1525
-1 43 13 0.2211 -0.2483
-1 43 14 -1.1740 -1.8655
-1 44 1 -3.3299 0.1243
-1 44 2 2.9808 0.2134
-1 44 3 -1.5241 0.1670
-1 44 4 0.2592 0.0105
-1 44 5 -1.5608 -0.0585
-1 44 6 2.7232 -0.1361
-1 44 7 0.2488 -0.2129
-1 44 8 0.3834 0.0523
-1 44 9 1.1718 0.3688
-1 44 10 -2.7959 0.5768
-1 44 11 -1.0434 0.2535
-1 44 12 0.1080 0.3149
-1 44 13 -0.1807 -1.6354
-1 44 14 0.2991 -0.0681
-1 45 1 -0.3533 0.1700
-1 45 2 0.3695 0.0272
-1 45 3 -2.0927 -0.0735
-1 45 4 1.1015 -0.1393
-1 45 5 2.2332 -0.1443
-1 45 6 1.4903 -0.1567
-1 45 7 -0.9522 -0.0109
-1 45 8 0.8744 0.5038
-1 45 9 -1.0230 0.4512
-1 45 10 -1.3466 0.2267
-1 45 11 1.1160 -0.0089
-1 45 12 1.5092 -1.3088
-1 45 13 -0.3692 -1.3875
-1 46 1 3.1516 -0.1042
-1 46 2 -2.2859 -0.1390
-1 46 3 3.9120 -0.0997
-1 46 4 0.7606 -0.0554
-1 46 5 2.2157 -0.1525
-1 46 6 -1.4544 0.0342
-1 46 7 -0.0839 0.3335
-1 46 8 0.2462 0.2811
-1 46 9 -2.8479 0.2981
-1 46 10 0.1214 -0.1421
-1 46 11 0.2817 -0.6882
-1 46 12 -0.6438 -1.6317
-1 47 1 -0.0782 0.2290
-1 47 2 -1.2779 0.1074
-1 47 3 0.6713 0.0399
-1 47 4 -1.3025 -0.0625
-1 47 5 -0.1574 0.0539
-1 47 6 -1.8668 0.2509
-1 47 7 -1.2662 0.3114
-1 47 8 -2.8170 0.4745
-1 47 9 -1.9219 0.2116
-1 47 10 1.4896 -0.6220
-1 47 11 0.7649 -1.4774
-1 48 1 -4.7003 -0.2278
-1 48 2 1.1436 -0.2601
-1 48 3 -0.5597 -0.2517
-1 48 4 3.1697 -0.1402
-1 48 5 -1.6750 0.1556
-1 48 6 -2.2430 0.1383
-1 48 7 -0.9438 0.4067
-1 48 8 -0.3143 0.2545
-1 48 9 4.0028 -1.2470
-1 48 10 2.6093 -1.5343
-1 48 11 1.2504 -0.6561
-1 49 1 2.2932 -0.4166
-1 49 2 6.2895 -0.1725
-1 49 3 2.9279 -0.0610
-1 49 4 -0.9794 0.1888
-1 49 5 -4.8811 0.1506
-1 49 6 -0.0033 0.2959
-1 49 7 2.6724 0.2377
-1 49 8 2.7868 -1.2971
-1 49 9 2.4819 -1.4583
-1 49 10 -1.4124 -0.0851
-1 50 1 5.6048 0.1120
-1 50 2 -0.6567 0.0705
-1 50 3 -5.0080 0.1691
-1 50 4 -7.0088 0.2417
-1 50 5 0.5516 0.1615
-1 50 6 4.5639 0.2891
-1 50 7 1.1300 -0.8494
-1 50 8 0.1781 -1.2999
-1 51 1 -2.6422 -0.3572
-1 51 2 -7.8281 -0.0995
-1 51 3 -3.2902 0.2445
-1 51 4 3.1724 0.1656
-1 51 5 6.2064 0.2331
-1 51 6 1.2153 -0.4290
-1 51 7 -2.1386 -1.1157
-1 52 1 -2.7998 0.7288
-1 52 2 0.7590 1.0196
-1 52 3 5.7149 0.7600
-1 52 4 4.5369 0.3133
-1 52 5 -0.2750 -0.0619
-1 53 1 0.4561 1.3805
-1 53 2 3.6607 0.5155
-1 53 3 0.3788 -0.3697
0 0 1 -9.6215 -4.0245
0 0 2 -31.8671 -3.6122
0 0 3 -47.8013 -2.2143
0 0 4 -30.6798 -0.4642
0 0 5 19.7811 1.0563
0 0 6 49.0569 2.3108
0 0 7 3.4461 2.9574
0 0 8 0.6993 3.0260
0 0 9 -21.2269 2.4980
0 0 10 -12.7803 1.3977
0 0 11 4.9171 0.0057
0 0 12 8.8251 -1.3183
0 0 13 9.3280 -2.3686
0 0 14 0.5429 -2.9793
0 0 15 -4.6552 -2.9977
0 0 16 -4.4951 -2.4663
0 0 17 -2.6185 -1.4948
0 0 18 5.9718 -0.2819
0 0 19 -0.1452 0.9001
0 0 20 0.6741 1.8800
0 0 21 -5.9060 2.3873
0 0 22 3.8838 2.4265
0 0 23 0.1872 1.8690
0 0 24 0.5290 0.7044
0 1 1 -93.8580 -2.9503
0 1 2 -10.7154 -0.6017
0 1 3 -14.0133 0.3805
0 1 4 44.3090 0.8981
0 1 5 42.4219 0.9614
0 1 6 -3.9835 0.8289
0 1 7 -23.8072 0.4086
0 1 8 -15.0458 0.0713
0 1 9 -8.8528 -0.4190
0 1 10 12.9990 -0.8084
0 1 11 12.5972 -0.9921
0 1 12 2.7159 -0.9373
0 1 13 -3.8070 -0.6517
0 1 14 -7.7675 -0.2761
0 1 15 -3.5260 0.2686
0 1 16 -0.0216 0.6427
0 1 17 5.6829 0.8767
0 1 18 0.0829 0.8504
0 1 19 -0.7105 0.7293
0 1 20 -4.8997 0.5083
0 1 21 4.1500 0.2897
0 1 22 0.8509 -0.1862
0 1 23 0.1367 -0.4700
0 1 24 -1.5613 -1.0426
0 2 0 -111.2568 -2.6848
0 2 1 15.1573 -0.0002
0 2 2 21.3103 0.2768
0 2 3 34.3411 0.6968
0 2 4 23.7728 0.9483
0 2 5 -14.0753 1.2874
0 2 6 -38.7128 1.3444
0 2 7 0.8380 1.3550
0 2 8 -1.1960 1.1607
0 2 9 16.9783 0.7564
0 2 10 9.1442 0.2802
0 2 11 -5.3374 -0.1603
0 2 12 -6.7322 -0.5502
0 2 13 -6.2471 -0.8601
0 2 14 0.5641 -0.9699
0 2 15 3.0583 -1.0188
0 2 16 3.3781 -0.9481
0 2 17 2.8236 -0.7225
0 2 18 -4.8658 -0.3985
0 2 19 1.0095 0.1606
0 2 20 0.0888 0.5427
0 2 21 4.5266 0.7799
0 2 22 -4.3737 0.6958
0 2 23 0.5616 0.6181
0 2 24 -1.4153 0.1838
0 3 1 61.6757 1.8652
0 3 2 -8.3041 2.0079
0 3 3 15.6606 2.3591
0 3 4 -23.5181 2.0492
0 3 5 -22.7148 1.5699
0 3 6 4.9131 0.6642
0 3 7 13.5097 -0.1072
0 3 8 6.2845 -1.0896
0 3 9 4.7897 -1.7820
0 3 10 -9.0141 -2.2862
0 3 11 -6.9366 -2.3441
0 3 12 0.8363 -2.0396
0 3 13 2.9370 -1.4725
0 3 14 3.4878 -0.6098
0 3 15 1.1145 0.1627
0 3 16 1.6149 1.0582
0 3 17 -3.9927 1.5526
0 3 18 0.2747 1.9839
0 3 19 -0.2686 1.8975
0 3 20 2.4972 1.5678
0 3 21 -5.7385 0.7872
0 3 22 1.4912 0.2028
0 3 23 -0.5104 -0.6387
0 3 24 0.1230 -1.0708
0 4 0 63.1352 1.0414
0 4 1 -27.9580 0.9485
0 4 2 2.1407 0.7987
0 4 3 -5.1536 -0.1210
0 4 4 -7.6907 -0.8760
0 4 5 2.0115 -1.5841
0 4 6 16.2144 -1.8928
0 4 7 -8.2149 -1.9931
0 4 8 3.4280 -1.7853
0 4 9 -8.1326 -1.3702
0 4 10 -2.9270 -0.6363
0 4 11 4.2631 0.2085
0 4 12 2.2175 1.0222
0 4 13 1.0250 1.6636
0 4 14 -1.8190 2.0274
0 4 15 0.4040 2.0849
0 4 16 -1.3443 1.7310
0 4 17 -3.4445 1.1337
0 4 18 2.4326 0.5287
0 4 19 -1.9140 -0.1992
0 4 20 -0.3209 -0.7887
0 4 21 -0.2446 -1.2542
0 4 22 5.2577 -1.4161
0 4 23 -3.6626 -1.4612
0 4 24 1.5720 -0.8065
0 5 1 -17.8956 0.0041
0 5 2 30.9438 -0.3799
0 5 3 -15.5753 -0.5827
0 5 4 -0.1531 -0.3396
0 5 5 -1.0583 -0.1857
0 5 6 -4.6268 0.1610
0 5 7 -0.2811 0.3581
0 5 8 1.8437 0.6061
0 5 9 -2.0062 0.7352
0 5 10 2.8574 0.9587
0 5 11 1.4692 0.9710
0 5 12 -2.1888 0.8386
0 5 13 -0.8146 0.6461
0 5 14 0.7514 0.2728
0 5 15 0.9724 -0.0955
0 5 16 -3.3681 -0.5478
0 5 17 2.2881 -0.6035
0 5 18 -0.0400 -0.7565
0 5 19 2.2086 -0.6782
0 5 20 0.0692 -0.7994
0 5 21 5.7708 -0.5962
0 5 22 -6.8945 -0.5448
0 5 23 -0.8189 -0.1004
0 5 24 1.7992 0.3346
0 6 0 -16.8294 1.4817
0 6 1 36.7880 0.9238
0 6 2 -21.2995 0.8212
0 6 3 -15.0995 0.6459
0 6 4 -6.4036 0.2256
0 6 5 6.6535 -0.1211
0 6 6 2.0770 -0.4267
0 6 7 10.5319 -0.5866
0 6 8 -6.5541 -0.7239
0 6 9 1.5998 -0.5567
0 6 10 -0.5576 -0.4012
0 6 11 -0.7931 -0.1615
0 6 12 1.0548 0.0369
0 6 13 1.1537 0.2429
0 6 14 1.8324 0.2796
0 6 15 -2.5254 0.2705
0 6 16 -0.2266 0.2816
0 6 17 3.0761 0.1798
0 6 18 -0.6687 0.0006
0 6 19 1.4442 -0.2738
0 6 20 -0.8094 -0.4379
0 6 21 -4.3625 -0.4550
0 6 22 -5.4830 -0.2871
0 6 23 7.4922 -0.0459
0 6 24 0.6026 0.2253
0 7 1 -9.6447 -0.3092
0 7 2 -36.0361 -0.9732
0 7 3 13.1632 -1.4201
0 7 4 8.6463 -1.5447
0 7 5 12.9157 -1.2883
0 7 6 2.7455 -0.8361
0 7 7 -7.7724 -0.3716
0 7 8 -3.4822 0.1995
0 7 9 0.7198 0.7618
0 7 10 1.2905 1.1193
0 7 11 1.1281 1.2956
0 7 12 1.0275 1.2199
0 7 13 -0.1434 0.8905
0 7 14 -1.7801 0.4322
0 7 15 -2.5006 -0.0710
0 7 16 2.7027 -0.4987
0 7 17 -1.3297 -0.8507
0 7 18 0.7108 -0.9103
0 7 19 -2.7795 -1.0118
0 7 20 -0.6169 -0.6550
0 7 21 -4.5569 -0.3870
0 7 22 10.0982 0.0523
0 7 23 2.2390 0.3770
0 7 24 -2.3498 0.7233
0 8 0 -1.0096 -0.8223
0 8 1 -31.2591 -0.9253
0 8 2 25.4559 -0.9339
0 8 3 10.8730 -0.3275
0 8 4 10.0660 0.2683
0 8 5 -6.8162 0.7590
0 8 6 -7.7290 1.0578
0 8 7 -7.3822 1.1556
0 8 8 6.8762 1.2056
0 8 9 -0.2956 0.9833
0 8 10 3.2910 0.6510
0 8 11 -0.8976 0.1053
0 8 12 -1.1852 -0.3787
0 8 13 -1.1057 -0.8638
0 8 14 -2.8569 -1.1259
0 8 15 1.3199 -1.2212
0 8 16 1.7440 -1.0247
0 8 17 -0.2079 -0.6074
0 8 18 0.5633 -0.3988
0 8 19 -1.1267 -0.0067
0 8 20 0.2511 0.2632
0 8 21 4.2171 0.5696
0 8 22 4.1959 0.6545
0 8 23 -6.8673 0.9215
0 8 24 -1.2443 0.5438
0 9 1 10.4528 -0.0658
0 9 2 18.3606 0.3941
0 9 3 -10.5285 0.4425
0 9 4 -0.3857 0.3345
0 9 5 -10.6912 0.2716
0 9 6 -1.3910 0.0270
0 9 7 8.1339 -0.0623
0 9 8 0.5519 -0.2653
0 9 9 2.4209 -0.3912
0 9 10 -0.9514 -0.5761
0 9 11 -2.6959 -0.6590
0 9 12 -1.0666 -0.6294
0 9 13 -1.8027 -0.5635
0 9 14 0.4150 -0.3926
0 9 15 4.4221 -0.1086
0 9 16 0.2185 0.2003
0 9 17 0.6448 0.2790
0 9 18 -3.0196 0.2464
0 9 19 1.1001 0.4501
0 9 20 -0.8296 0.4624
0 9 21 3.8944 0.5445
0 9 22 -6.0217 0.5671
0 9 23 -0.1787 0.3558
0 9 24 0.9384 -0.0792
0 10 0 -6.4276 -0.6332
0 10 1 15.3619 -0.5401
0 10 2 -18.3347 -0.5330
0 10 3 8.5097 -0.5229
0 10 4 -5.9632 -0.2547
0 10 5 1.1066 -0.0809
0 10 6 4.4194 0.0348
0 10 7 2.9205 0.0982
0 10 8 -3.6271 0.1885
0 10 9 2.7920 0.1490
0 10 10 -6.6337 0.0789
0 10 11 -0.1132 0.0411
0 10 12 -0.3725 -0.0691
0 10 13 0.9133 -0.1210
0 10 14 4.8270 -0.0810
0 10 15 1.2206 0.0429
0 10 16 -2.8671 0.0743
0 10 17 -2.5088 0.0551
0 10 18 -0.7995 0.2809
0 10 19 1.4482 0.3024
0 10 20 1.1935 0.4198
0 10 21 0.1694 0.2746
0 10 22 -0.9413 0.2458
0 10 23 1.7824 -0.1651
0 10 24 -1.4765 -0.1108
0 11 1 0.1005 -0.1633
0 11 2 3.6931 0.0998
0 11 3 7.9213 0.5328
0 11 4 -11.6654 0.6474
0 11 5 3.9538 0.4794
0 11 6 1.4018 0.3902
0 11 7 -4.4494 0.2220
0 11 8 3.9350 0.1225
0 11 9 -5.3097 -0.1513
0 11 10 -1.3552 -0.2622
0 11 11 3.4117 -0.3634
0 11 12 0.9258 -0.3902
0 11 13 3.8116 -0.2404
0 11 14 1.1128 -0.0326
0 11 15 -5.0924 0.1401
0 11 16 -1.5448 0.2757
0 11 17 -0.2950 0.3073
0 11 18 3.6858 0.2898
0 11 19 -0.6295 0.2058
0 11 20 2.1944 0.1313
0 11 21 -1.6717 0.0596
0 11 22 0.0406 -0.1094
0 11 23 -3.8508 -0.0187
0 11 24 0.5960 -0.4556
0 12 0 14.4044 0.0732
0 12 1 -3.5142 0.2864
0 12 2 10.6405 0.4859
0 12 3 -21.6747 0.2642
0 12 4 2.5622 0.0705
0 12 5 4.1056 -0.0249
0 12 6 -0.1742 -0.0943
0 12 7 1.1628 -0.0308
0 12 8 1.0143 -0.2139
0 12 9 -6.3631 -0.1629
0 12 10 6.9161 -0.1924
0 12 11 -0.4767 -0.1100
0 12 12 1.5841 -0.0334
0 12 13 0.4146 0.0985
0 12 14 -4.6492 0.1723
0 12 15 -1.8679 0.2177
0 12 16 2.3318 0.1230
0 12 17 1.4903 -0.0138
0 12 18 0.2642 0.0292
0 12 19 -0.7799 0.1770
0 12 20 1.0868 0.0930
0 12 21 -2.1170 0.1779
0 12 22 -3.2006 0.0139
0 12 23 1.0602 -0.2516
0 12 24 3.1553 -0.7992
0 13 1 -3.8485 0.2871
0 13 2 -11.7293 0.2456
0 13 3 -4.9752 0.2502
0 13 4 15.9501 0.3316
0 13 5 -0.7311 0.2705
0 13 6 -0.8274 0.1697
0 13 7 2.1198 0.0368
0 13 8 -8.1496 -0.1392
0 13 9 4.0174 -0.2018
0 13 10 2.1413 -0.2862
0 13 11 -1.9916 -0.2847
0 13 12 2.2150 -0.2078
0 13 13 -3.4425 -0.0726
0 13 14 -1.9437 0.1007
0 13 15 3.5463 0.2022
0 13 16 -0.1652 0.1360
0 13 17 0.9585 0.3622
0 13 18 -1.2238 0.4864
0 13 19 2.6522 0.2763
0 13 20 -1.8540 0.1448
0 13 21 -3.3509 -0.1996
0 13 22 -0.1579 -0.3979
0 13 23 5.0379 -1.0523
0 14 0 -11.2928 0.5667
0 14 1 1.6295 0.6220
0 14 2 -7.6989 0.4647
0 14 3 20.6041 0.4112
0 14 4 -2.2896 -0.0233
0 14 5 -4.5751 -0.3051
0 14 6 -0.5087 -0.3779
0 14 7 -4.5886 -0.5585
0 14 8 -1.8572 -0.4522
0 14 9 8.2350 -0.4772
0 14 10 -3.7518 -0.1932
0 14 11 3.4008 -0.0097
0 14 12 -2.1532 0.3249
0 14 13 -2.9463 0.5542
0 14 14 2.7187 0.6332
0 14 15 0.7930 0.4809
0 14 16 -0.7287 0.3495
0 14 17 1.1888 0.2568
0 14 18 -0.5915 -0.1745
0 14 19 -0.6077 -0.4413
0 14 20 -5.3719 -0.5225
0 14 21 -0.4920 -0.7033
0 14 22 5.5497 -0.7026
0 14 23 1.0313 -0.2687
0 15 1 0.9257 0.1425
0 15 2 7.9818 -0.0939
0 15 3 3.3988 -0.4190
0 15 4 -12.2523 -0.5005
0 15 5 0.9816 -0.3207
0 15 6 -1.3986 -0.2073
0 15 7 -3.1716 -0.0979
0 15 8 9.5587 0.0277
0 15 9 -0.7485 0.2465
0 15 10 -1.2217 0.3793
0 15 11 0.2004 0.4721
0 15 12 -5.5617 0.4735
0 15 13 2.3563 0.3273
0 15 14 2.3006 0.0363
0 15 15 -2.0885 -0.2608
0 15 16 1.6010 -0.3672
0 15 17 -2.6461 -0.5320
0 15 18 -0.7310 -0.5160
0 15 19 -2.6850 -0.2775
0 15 20 0.7200 -0.3535
0 15 21 6.5077 -0.0366
0 15 22 3.8738 -0.0742
0 15 23 -3.0440 0.8241
0 16 0 6.3323 0.2512
0 16 1 -3.2679 -0.0168
0 16 2 7.2230 -0.0980
0 16 3 -13.4962 -0.1476
0 16 4 1.8235 -0.0194
0 16 5 1.5791 -0.0461
0 16 6 -1.5272 -0.1303
0 16 7 5.8412 -0.0846
0 16 8 3.9014 -0.0641
0 16 9 -7.0317 0.0381
0 16 10 1.8070 -0.0392
0 16 11 -5.0269 0.0302
0 16 12 1.8909 -0.0122
0 16 13 4.2626 -0.0933
0 16 14 -1.9448 -0.1523
0 16 15 -0.2708 -0.2016
0 16 16 -0.3576 -0.0604
0 16 17 -1.3261 0.0263
0 16 18 3.2534 0.1151
0 16 19 0.8867 -0.0307
0 16 20 4.9368 -0.0008
0 16 21 2.1867 0.0558
0 16 22 -4.6152 0.1655
0 16 23 -3.1944 0.3159
0 17 1 0.0386 -0.3381
0 17 2 -3.5508 -0.4810
0 17 3 -3.8808 -0.5226
0 17 4 6.8325 -0.5910
0 17 5 -1.6670 -0.4481
0 17 6 2.9329 -0.2624
0 17 7 4.9820 -0.0600
0 17 8 -7.4905 0.1606
0 17 9 -0.3456 0.2303
0 17 10 -0.0238 0.4152
0 17 11 -0.6836 0.4533
0 17 12 5.7163 0.4050
0 17 13 -1.6228 0.2306
0 17 14 -2.2470 0.0267
0 17 15 1.9397 -0.0923
0 17 16 -0.7998 -0.0552
0 17 17 4.2131 -0.2495
0 17 18 0.0495 -0.3491
0 17 19 -1.3810 -0.3157
0 17 20 -0.7013 0.0100
0 17 21 -4.0029 -0.1933
0 17 22 -3.7423 0.3605
0 17 23 1.4683 -0.0153
0 18 0 -6.2141 -0.6410
0 18 1 3.4815 -0.6087
0 18 2 -6.2240 -0.4664
0 18 3 7.6741 -0.2309
0 18 4 -0.4909 0.1876
0 18 5 0.3940 0.4902
0 18 6 3.0167 0.5593
0 18 7 -4.2539 0.6338
0 18 8 -4.1102 0.5543
0 18 9 4.3984 0.4960
0 18 10 -2.4365 0.3078
0 18 11 4.4624 0.0428
0 18 12 -0.0776 -0.2813
0 18 13 -3.5355 -0.5069
0 18 14 1.9191 -0.6817
0 18 15 0.4998 -0.4433
0 18 16 0.7546 -0.4162
0 18 17 -0.2776 -0.3137
0 18 18 -5.6736 0.0064
0 18 19 -0.2728 0.2378
0 18 20 0.1952 0.1330
0 18 21 0.1138 0.3010
0 18 22 1.7154 0.4187
0 18 23 1.9988 0.2606
0 19 1 1.2762 0.1248
0 19 2 0.6300 0.3496
0 19 3 4.3063 0.4780
0 19 4 -3.2772 0.5247
0 19 5 1.8458 0.2149
0 19 6 -1.5129 0.0855
0 19 7 -4.6369 -0.0447
0 19 8 4.5895 -0.2025
0 19 9 -0.2980 -0.3111
0 19 10 0.8590 -0.4696
0 19 11 2.3722 -0.4694
0 19 12 -3.8855 -0.4776
0 19 13 0.0780 -0.3618
0 19 14 1.6990 -0.1205
0 19 15 -1.6356 0.2088
0 19 16 -0.1308 0.1689
0 19 17 -3.8786 0.4432
0 19 18 0.8146 0.3306
0 19 19 4.5615 0.2169
0 19 20 1.5117 0.1343
0 19 21 -0.9007 0.4544
0 19 22 -0.0356 0.1233
0 19 23 -1.2077 0.2882
0 20 0 5.9392 -0.1450
0 20 1 -4.0830 -0.0744
0 20 2 5.0782 -0.1519
0 20 3 -2.6763 -0.1336
0 20 4 0.1539 -0.2510
0 20 5 0.0993 -0.2204
0 20 6 -2.6573 -0.0521
0 20 7 1.2934 -0.1046
0 20 8 2.9140 0.0208
0 20 9 -2.6110 -0.0177
0 20 10 2.7815 0.1572
0 20 11 -3.1390 0.0971
0 20 12 -2.0965 0.1166
0 20 13 2.1648 0.0814
0 20 14 -1.0204 0.2658
0 20 15 -0.2117 0.1517
0 20 16 -0.5506 0.1491
0 20 17 0.5627 0.0679
0 20 18 4.0673 -0.0546
0 20 19 -0.0545 0.1073
0 20 20 -3.4061 0.2342
0 20 21 -2.5954 0.0488
0 20 22 1.0187 0.1783
0 21 1 -0.3855 -0.0279
0 21 2 3.5598 0.1104
0 21 3 -3.7310 0.3224
0 21 4 0.5669 0.3698
0 21 5 -1.7744 0.4247
0 21 6 -1.1788 0.2883
0 21 7 3.4514 0.2268
0 21 8 -2.2363 0.1434
0 21 9 0.4973 0.0842
0 21 10 -0.8791 -0.0835
0 21 11 -2.5959 -0.2613
0 21 12 1.7218 -0.2886
0 21 13 1.4250 -0.2000
0 21 14 -0.9334 -0.0079
0 21 15 1.0011 -0.0586
0 21 16 -0.2923 0.0699
0 21 17 0.8169 -0.0005
0 21 18 -0.4135 0.2578
0 21 19 -2.7334 0.1141
0 21 20 -1.2878 -0.0277
0 21 21 3.2247 0.0680
0 21 22 2.0279 -0.0921
0 22 0 -2.2913 0.3726
0 22 1 6.1468 0.3887
0 22 2 -4.9848 0.4594
0 22 3 -2.4398 0.2884
0 22 4 -0.3083 0.0496
0 22 5 -0.0766 -0.1096
0 22 6 2.2678 -0.2226
0 22 7 1.6359 -0.1805
0 22 8 -2.7641 -0.3146
0 22 9 1.1446 -0.2792
0 22 10 -1.9923 -0.3803
0 22 11 1.0266 -0.1925
0 22 12 2.2490 -0.0590
0 22 13 -0.8688 0.1929
0 22 14 0.4109 0.2597
0 22 15 -0.6092 0.2090
0 22 16 -0.9087 0.1818
0 22 17 0.1456 0.2136
0 22 18 0.8749 0.0577
0 22 19 0.3411 -0.1137
0 22 20 2.1302 0.1101
0 22 21 2.0620 0.1830
0 22 22 -2.3858 -0.8645
0 23 1 -2.1434 0.0250
0 23 2 -7.5820 -0.0190
0 23 3 3.4274 -0.1467
0 23 4 2.6069 -0.1553
0 23 5 1.5200 -0.0343
0 23 6 2.2187 -0.0105
0 23 7 -4.3414 -0.0631
0 23 8 -0.8597 -0.0105
0 23 9 0.0042 -0.0461
0 23 10 0.5411 0.0785
0 23 11 1.3052 0.0756
0 23 12 0.7479 0.1556
0 23 13 -1.0809 0.2653
0 23 14 0.1587 0.1378
0 23 15 -1.4553 0.0861
0 23 16 1.0159 0.0893
0 23 17 3.3238 0.0165
0 23 18 0.2603 -0.1016
0 23 19 -1.3065 0.1077
0 23 20 0.0995 0.0174
0 23 21 -2.4481 -0.7882
0 23 22 -1.0463 -0.5099
0 24 0 -0.7185 0.2384
0 24 1 -7.5046 0.3045
0 24 2 5.2159 0.2601
0 24 3 5.7746 0.1645
0 24 4 -0.0856 0.1419
0 24 5 -1.9127 -0.0254
0 24 6 -3.0800 -0.1335
0 24 7 -4.1341 -0.1692
0 24 8 4.3062 -0.1363
0 24 9 1.2901 -0.1593
0 24 10 1.1621 -0.1411
0 24 11 1.0210 -0.0524
0 24 12 -0.8835 0.1370
0 24 13 -0.4481 0.2439
0 24 14 -1.0101 0.0492
0 24 15 1.4768 0.1057
0 24 16 3.2970 -0.0254
0 24 17 -0.1157 -0.1600
0 24 18 -4.7098 -0.1267
0 24 19 -0.8049 -0.3362
0 24 20 0.2054 -0.5956
0 24 21 -0.5136 -0.4926
0 24 22 1.9520 0.8746
0 25 1 2.7080 0.0714
0 25 2 8.6895 -0.1741
0 25 3 -3.2880 -0.3899
0 25 4 -4.9373 -0.4040
0 25 5 -1.3591 -0.4473
0 25 6 -1.9663 -0.2625
0 25 7 6.1820 -0.1428
0 25 8 4.0713 -0.1312
0 25 9 -0.9905 0.0316
0 25 10 -1.1383 0.0990
0 25 11 -0.2014 0.3469
0 25 12 -2.1680 0.3641
0 25 13 0.3543 0.1303
0 25 14 0.9774 -0.0564
0 25 15 2.8638 -0.1132
0 25 16 -1.3642 -0.3106
0 25 17 -5.7169 -0.1969
0 25 18 -0.9511 -0.2987
0 25 19 3.0849 -0.0988
0 25 20 0.1672 0.2136
0 25 21 0.8455 0.7716
0 26 0 -0.1657 -0.2672
0 26 1 7.0397 -0.3574
0 26 2 -4.2820 -0.4086
0 26 3 -6.0195 -0.2445
0 26 4 -0.0469 -0.1037
0 26 5 3.1247 0.0773
0 26 6 3.2871 0.1301
0 26 7 5.5164 0.1153
0 26 8 -5.5459 0.1944
0 26 9 -3.1889 0.1822
0 26 10 -0.1054 0.2859
0 26 11 -0.6473 0.1334
0 26 12 0.6749 0.0769
0 26 13 1.4154 -0.2308
0 26 14 1.3736 -0.1047
0 26 15 -2.4393 -0.1893
0 26 16 -5.0218 -0.0307
0 26 17 -0.3803 0.0333
0 26 18 4.9213 0.1717
0 26 19 0.7743 0.4521
0 26 20 -0.9144 0.1355
0 26 21 0.3684 -0.2167
0 27 1 -0.4231 -0.0912
0 27 2 -7.1600 -0.1103
0 27 3 2.1426 0.0309
0 27 4 4.5391 -0.0234
0 27 5 1.0920 0.0187
0 27 6 2.2744 -0.0015
0 27 7 -5.5229 0.0563
0 27 8 -4.4612 0.1049
0 27 9 2.2933 0.0553
0 27 10 2.3684 0.0965
0 27 11 -0.0525 0.0922
0 27 12 1.2460 0.0210
0 27 13 -1.1079 -0.0513
0 27 14 -2.2525 -0.0281
0 27 15 -3.7164 -0.0772
0 27 16 1.5639 0.0337
0 27 17 5.1954 -0.1436
0 27 18 1.4138 0.1361
0 27 19 -2.4296 -0.3913
0 27 20 0.7283 -0.4731
0 27 21 -0.0304 -0.2915
0 28 0 3.9123 -0.2501
0 28 1 -5.5756 -0.3272
0 28 2 2.1141 -0.2132
0 28 3 3.8164 -0.0937
0 28 4 0.7644 0.0419
0 28 5 -1.8642 0.1620
0 28 6 -1.2249 0.2459
0 28 7 -4.8511 0.2410
0 28 8 4.8897 0.1356
0 28 9 2.3604 0.2349
0 28 10 -1.1592 0.1109
0 28 11 -1.4064 0.1608
0 28 12 -1.6097 -0.2599
0 28 13 -1.5042 -0.2293
0 28 14 -0.7935 -0.2775
0 28 15 2.6677 -0.1873
0 28 16 4.7091 -0.1902
0 28 17 0.3101 0.0139
0 28 18 -2.9411 -0.0527
0 28 19 -0.3132 -0.0068
0 28 20 0.6992 0.3754
0 28 21 -0.7809 0.6972
0 29 1 -3.2530 0.0496
0 29 2 4.4949 0.3432
0 29 3 -0.7327 0.3712
0 29 4 -2.0415 0.4016
0 29 5 0.2712 0.2979
0 29 6 -2.7075 0.1128
0 29 7 2.6200 0.0047
0 29 8 1.6840 -0.0264
0 29 9 -2.7887 -0.0695
0 29 10 -2.1738 -0.1160
0 29 11 0.0083 -0.3579
0 29 12 0.4334 -0.3430
0 29 13 1.6910 -0.1704
0 29 14 2.1017 0.0063
0 29 15 2.7675 0.1123
0 29 16 -1.3912 0.1703
0 29 17 -2.5616 0.4118
0 29 18 -1.0319 0.0782
0 29 19 1.8855 0.4427
0 29 20 -1.1784 -0.0862
0 30 0 -8.4282 0.1966
0 30 1 3.9218 0.2457
0 30 2 0.3121 0.1608
0 30 3 -0.8115 0.0149
0 30 4 -0.2834 -0.0886
0 30 5 0.0826 -0.1796
0 30 6 -1.6258 -0.1847
0 30 7 2.7185 -0.1177
0 30 8 -3.1566 -0.0355
0 30 9 0.4793 -0.1037
0 30 10 1.3381 0.0096
0 30 11 1.8798 -0.1445
0 30 12 1.1930 0.0833
0 30 13 0.5658 0.1389
0 30 14 -0.1475 0.0612
0 30 15 -1.0909 0.1480
0 30 16 -1.8467 0.1101
0 30 17 0.6012 -0.0603
0 30 18 1.1167 0.0002
0 30 19 0.0420 -0.5312
0 30 20 -1.0074 -0.1093
0 31 1 7.0579 -0.0671
0 31 2 -1.9126 -0.0587
0 31 3 0.1934 0.0381
0 31 4 -0.0856 0.0974
0 31 5 -2.4661 0.0915
0 31 6 2.5434 0.1636
0 31 7 -0.5969 0.1024
0 31 8 1.2969 0.0641
0 31 9 1.6357 0.0951
0 31 10 -0.0427 -0.1248
0 31 11 -0.2470 -0.1103
0 31 12 -1.0649 -0.2189
0 31 13 -0.5007 -0.0752
0 31 14 -0.1676 -0.0861
0 31 15 0.3705 0.0271
0 31 16 0.9478 0.0746
0 31 17 -0.7224 -0.0928
0 31 18 0.0292 0.0556
0 31 19 -2.5369 -0.2513
0 31 20 0.7258 1.0302
0 32 0 12.5588 0.2353
0 32 1 -2.4130 0.3609
0 32 2 -2.5439 0.3422
0 32 3 -1.0249 0.2252
0 32 4 -1.2027 0.0631
0 32 5 0.7486 -0.0647
0 32 6 2.8189 -0.1611
0 32 7 -1.5016 -0.1799
0 32 8 1.5335 -0.2081
0 32 9 -2.9882 -0.2169
0 32 10 -0.2007 -0.3786
0 32 11 -0.3546 -0.2246
0 32 12 0.8595 0.0657
0 32 13 0.5834 0.1116
0 32 14 1.4361 0.3792
0 32 15 -0.7947 0.1379
0 32 16 -2.1148 0.2613
0 32 17 -1.8236 0.1053
0 32 18 -0.1989 -0.2715
0 32 19 0.0514 0.7390
0 33 1 -10.3554 0.0030
0 33 2 0.2352 -0.2289
0 33 3 -0.0039 -0.3117
0 33 4 0.2869 -0.3610
0 33 5 3.5729 -0.2599
0 33 6 -3.1467 -0.2013
0 33 7 0.4659 -0.0598
0 33 8 -2.1530 -0.0270
0 33 9 0.5257 -0.0880
0 33 10 2.4092 0.1127
0 33 11 0.6028 0.1874
0 33 12 0.8771 0.4449
0 33 13 -1.0146 0.1669
0 33 14 -0.6629 0.1715
0 33 15 -3.7161 0.0772
0 33 16 -0.8882 -0.1533
0 33 17 2.7356 -0.1449
0 33 18 0.6161 -0.2219
0 33 19 3.1046 0.6586
0 34 0 -15.5474 -0.1412
0 34 1 0.9209 -0.2000
0 34 2 4.2383 -0.1116
0 34 3 0.8032 -0.0118
0 34 4 1.9890 0.0209
0 34 5 -0.9340 0.0865
0 34 6 -1.8094 0.1513
0 34 7 2.5678 0.0819
0 34 8 -0.2489 0.0972
0 34 9 3.7420 0.0129
0 34 10 -1.1810 0.0638
0 34 11 -0.8752 0.1685
0 34 12 -2.2815 -0.0706
0 34 13 -0.0578 0.1359
0 34 14 -2.2637 -0.1660
0 34 15 0.3426 0.1181
0 34 16 3.6079 -0.3034
0 34 17 1.9313 -0.1137
0 34 18 -0.1987 0.5016
0 34 19 0.0369 -0.4703
0 35 1 11.9889 0.0712
0 35 2 0.6884 0.0377
0 35 3 0.0276 -0.1285
0 35 4 1.3817 -0.0966
0 35 5 -2.9521 -0.0862
0 35 6 4.4250 -0.0545
0 35 7 -1.5352 -0.0812
0 35 8 1.0645 -0.0752
0 35 9 -2.2307 -0.0648
0 35 10 -2.7938 -0.0096
0 35 11 -0.2879 0.2286
0 35 12 -0.2870 0.0689
0 35 13 1.8299 0.1999
0 35 14 -1.9454 0.0403
0 35 15 3.7315 -0.2073
0 35 16 0.8675 0.0036
0 35 17 -2.0938 -0.1989
0 35 18 0.1475 0.3776
0 36 0 15.4281 -0.2701
0 36 1 0.4307 -0.3303
0 36 2 -4.1807 -0.3396
0 36 3 0.6451 -0.1918
0 36 4 -2.2554 0.0093
0 36 5 -0.0923 0.0976
0 36 6 -0.2970 0.0927
0 36 7 -3.7626 0.1845
0 36 8 0.2387 0.0451
0 36 9 -2.3302 0.1737
0 36 10 2.0934 0.3196
0 36 11 0.5534 0.1493
0 36 12 2.0855 0.1701
0 36 13 -2.5082 -0.2699
0 36 14 0.7406 -0.0235
0 36 15 1.8748 -0.4369
0 36 16 -1.1733 -0.0180
0 36 17 -0.2987 -0.0223
0 36 18 0.4061 -0.2062
0 37 1 -9.8130 0.0440
0 37 2 -0.7311 0.2000
0 37 3 -0.8034 0.3267
0 37 4 -3.7048 0.2590
0 37 5 2.0977 0.2275
0 37 6 -3.4980 0.1409
0 37 7 3.5383 0.0507
0 37 8 0.1293 -0.0339
0 37 9 2.0423 0.0776
0 37 10 0.6365 0.0572
0 37 11 -0.8340 -0.1876
0 37 12 -0.3207 -0.1665
0 37 13 -2.9181 -0.1867
0 37 14 5.4789 -0.2602
0 37 15 -0.3645 0.0331
0 37 16 -0.0766 -0.3395
0 37 17 -0.0042 0.6303
0 38 0 -9.8871 0.1803
0 38 1 -0.3054 0.1460
0 38 2 1.9245 0.0821
0 38 3 -2.1027 -0.0089
0 38 4 2.4255 0.0081
0 38 5 2.2434 -0.0433
0 38 6 1.7789 -0.0800
0 38 7 2.0785 -0.2001
0 38 8 -2.1324 -0.0144
0 38 9 -0.2578 -0.0055
0 38 10 -2.0839 -0.0464
0 38 11 1.0951 -0.0121
0 38 12 -1.2797 -0.1565
0 38 13 4.2740 0.0455
0 38 14 2.4017 -0.3231
0 38 15 -2.8296 0.0810
0 38 16 -1.8104 0.0943
0 38 17 -1.1894 0.4370
0 39 1 3.7320 -0.0568
0 39 2 -0.8366 0.0244
0 39 3 1.1362 0.1545
0 39 4 4.4155 0.1374
0 39 5 -1.7619 -0.0182
0 39 6 0.2513 -0.0293
0 39 7 -4.8856 -0.0285
0 39 8 0.3702 0.0889
0 39 9 -0.1484 0.0653
0 39 10 2.4203 0.0121
0 39 11 1.8147 -0.1001
0 39 12 -0.2646 -0.1238
0 39 13 4.0118 -0.2482
0 39 14 -5.9664 0.1129
0 39 15 -2.1820 -0.0728
0 39 16 -0.9047 0.9929
0 39 17 1.0349 -0.6364
0 40 0 1.5192 0.2487
0 40 1 -1.5205 0.3092
0 40 2 0.5568 0.2504
0 40 3 2.4167 0.0953
0 40 4 -1.2822 -0.1639
0 40 5 -2.7646 -0.1566
0 40 6 -1.4565 -0.1492
0 40 7 1.4295 -0.0764
0 40 8 3.3961 -0.0169
0 40 9 1.6490 0.0269
0 40 10 1.2933 -0.1355
0 40 11 -2.9952 -0.1618
0 40 12 0.4197 0.0169
0 40 13 -3.0539 -0.0553
0 40 14 -3.8038 0.3231
0 40 15 1.7967 0.2963
0 40 16 2.0119 0.2802
0 41 1 1.5099 -0.1492
0 41 2 2.2110 -0.2380
0 41 3 0.0049 -0.3251
0 41 4 -2.1706 -0.1780
0 41 5 1.0845 -0.0748
0 41 6 1.5238 -0.0758
0 41 7 3.4544 0.1269
0 41 8 -1.9141 0.1865
0 41 9 -0.7411 0.0656
0 41 10 -3.6401 -0.0712
0 41 11 -2.3021 0.1006
0 41 12 1.8159 -0.0670
0 41 13 -3.4700 0.1786
0 41 14 3.7360 -0.0957
0 41 15 1.6025 0.5503
0 41 16 1.0135 -1.0565
0 42 0 2.1538 -0.0945
0 42 1 2.1377 -0.0417
0 42 2 -1.2083 0.0842
0 42 3 -0.4102 0.1206
0 42 4 -0.6168 0.0882
0 42 5 0.7142 0.0222
0 42 6 0.3857 0.1026
0 42 7 -2.8174 0.2511
0 42 8 -1.5456 0.0010
0 42 9 -1.2422 -0.1621
0 42 10 -1.3837 -0.1346
0 42 11 3.2249 -0.1514
0 42 12 0.7277 -0.2048
0 42 13 0.7680 0.0862
0 42 14 2.4511 0.1293
0 42 15 -0.6784 0.0675
0 43 1 -1.3831 0.0541
0 43 2 -0.1566 -0.1642
0 43 3 -0.5749 -0.2747
0 43 4 -1.0827 -0.3464
0 43 5 -0.0441 -0.1064
0 43 6 -0.7436 0.0017
0 43 7 -1.0448 -0.1031
0 43 8 1.6063 -0.2091
0 43 9 -1.1229 -0.1886
0 43 10 2.3894 -0.0863
0 43 11 3.0756 -0.1277
0 43 12 -2.0164 0.3127
0 43 13 1.6692 0.1579
0 43 14 -1.7930 0.5784
0 44 0 0.9366 -0.5281
0 44 1 0.1281 -0.5108
0 44 2 0.6769 -0.4532
0 44 3 -3.0774 -0.1936
0 44 4 0.4922 0.1743
0 44 5 0.6373 0.1827
0 44 6 -0.7528 0.2848
0 44 7 1.1091 0.1017
0 44 8 -0.9546 0.2357
0 44 9 1.4206 -0.0050
0 44 10 3.2257 0.1840
0 44 11 -1.1930 0.2475
0 44 12 -1.6344 0.3244
0 44 13 -0.0568 0.1761
0 44 14 -0.6598 -0.0279
0 45 1 -1.4018 0.2284
0 45 2 -3.7263 0.4737
0 45 3 -0.8223 0.4828
0 45 4 2.2439 0.4819
0 45 5 -0.2392 0.2765
0 45 6 0.1674 0.3793
0 45 7 1.3591 0.0783
0 45 8 1.3833 -0.1938
0 45 9 3.3035 -0.1518
0 45 10 -0.9609 -0.0060
0 45 11 -3.9885 -0.0015
0 45 12 0.3236 -0.1666
0 45 13 -0.6639 0.2042
0 46 0 -3.3516 0.3151
0 46 1 -2.1376 0.1747
0 46 2 -0.6783 0.0968
0 46 3 4.6519 0.0591
0 46 4 1.2927 -0.0217
0 46 5 0.3267 0.2327
0 46 6 2.3799 -0.3180
0 46 7 1.0672 -0.3794
0 46 8 0.5601 -0.5646
0 46 9 -3.2205 0.1169
0 46 10 -4.6124 -0.2414
0 46 11 -0.8806 0.1267
0 46 12 1.3890 0.3288
0 47 1 0.9634 0.0595
0 47 2 4.3482 0.1710
0 47 3 1.6252 0.4339
0 47 4 -0.9526 0.2275
0 47 5 -0.1072 0.0220
0 47 6 -0.3170 -0.4707
0 47 7 -3.5095 -0.1487
0 47 8 -4.0699 0.0743
0 47 9 -2.8235 0.0856
0 47 10 0.9223 0.1980
0 47 11 3.5987 0.6869
0 47 12 0.9162 0.3511
0 48 0 0.1002 0.7213
0 48 1 1.2857 0.7426
0 48 2 1.2535 0.5331
0 48 3 -2.6065 0.0845
0 48 4 -1.2911 -0.2276
0 48 5 -1.0840 -0.6666
0 48 6 -3.0687 -0.1863
0 48 7 -2.0347 -0.5167
0 48 8 1.2888 0.0297
0 48 9 4.1901 -0.1576
0 48 10 3.3366 0.8979
0 48 11 0.9576 0.0130
0 49 1 2.3696 -0.4554
0 49 2 -1.7663 -0.6578
0 49 3 -0.0299 -0.9626
0 49 4 -1.0741 -0.6513
0 49 5 -0.0723 -0.7466
0 49 6 -0.6320 -0.5868
0 49 7 3.7180 -0.3789
0 49 8 3.8822 0.5982
0 49 9 0.6674 0.9971
0 49 10 -1.1816 0.4445
0 50 0 3.7269 -0.5674
0 50 1 -0.0892 -0.5493
0 50 2 -1.4400 -0.4140
0 50 3 -0.3804 -0.2630
0 50 4 -0.6731 -0.4636
0 50 5 0.5863 -0.2773
0 50 6 2.2448 0.0903
0 50 7 2.0690 1.8413
0 50 8 -1.3775 1.3412
0 50 9 -2.7252 0.7564
0 51 1 -3.6259 -0.1325
0 51 2 0.8093 -0.4579
0 51 3 -1.6740 -0.3992
0 51 4 2.6954 -0.3824
0 51 5 0.4724 0.9457
0 51 6 1.7966 1.9548
0 51 7 -1.8516 1.5577
0 51 8 -1.7662 -0.5069
0 52 0 -2.9030 -1.2452
0 52 1 0.9455 -0.9832
0 52 2 1.0124 -0.5315
0 52 3 1.1348 0.2953
0 52 4 1.4643 1.5942
0 52 5 -0.6454 1.9733
0 52 6 -1.1282 1.0643
0 53 1 1.9085 0.9993
0 53 2 -2.2579 1.8495
0 53 3 1.6899 2.0648
0 53 4 -3.2046 1.8025
1 0 0 -23.9829 3.5621
1 0 1 16.7530 2.1757
1 0 2 3.0485 0.4242
1 0 3 -2.2796 -1.3394
1 0 4 -3.7287 -2.3207
1 0 5 -9.3188 -2.6309
1 0 6 2.9116 -2.2396
1 0 7 10.1379 -1.2852
1 0 8 3.6704 -0.1216
1 0 9 -0.1287 1.1997
1 0 10 -5.6109 2.3214
1 0 11 -5.3432 2.9261
1 0 12 2.4853 3.0483
1 0 13 0.5043 2.4547
1 0 14 4.7236 1.4566
1 0 15 -4.5773 0.2321
1 0 16 0.0349 -1.0409
1 0 17 -3.0601 -1.9878
1 0 18 -1.3491 -2.6520
1 0 19 1.6216 -2.6577
1 0 20 5.1170 -2.0944
1 0 21 3.0266 -1.0885
1 0 22 3.3494 0.4349
1 0 23 -6.3591 1.5268
1 0 24 0.0174 2.3863
1 1 0 19.6244 2.8855
1 1 1 4.6672 0.0875
1 1 2 -5.2586 -0.7804
1 1 3 -6.0950 -0.8950
1 1 4 0.6079 -0.8119
1 1 5 0.1985 -0.2447
1 1 6 14.3771 0.1072
1 1 7 -3.4284 0.4893
1 1 8 -2.8997 0.7264
1 1 9 -7.1425 0.7381
1 1 10 -2.4374 0.6360
1 1 11 4.1086 0.2078
1 1 12 2.7054 -0.2441
1 1 13 1.7336 -0.5470
1 1 14 -2.6783 -0.9128
1 1 15 -2.5935 -0.9595
1 1 16 1.4793 -0.7890
1 1 17 -0.4616 -0.5261
1 1 18 3.2819 -0.0710
1 1 19 4.6146 0.2499
1 1 20 -0.5785 0.7428
1 1 21 0.6790 0.8026
1 1 22 -6.9650 0.8517
1 1 23 -0.9934 0.4000
1 1 24 1.0500 -0.8316
1 2 0 19.0351 -1.6092
1 2 1 -15.1912 -1.6978
1 2 2 -0.0679 -1.8628
1 2 3 3.2355 -1.7522
1 2 4 1.8633 -1.5752
1 2 5 6.2770 -1.3169
1 2 6 -3.7642 -0.7891
1 2 7 -7.8643 -0.3437
1 2 8 -1.4676 0.1828
1 2 9 1.0187 0.7049
1 2 10 5.0097 0.9169
1 2 11 3.7214 1.1326
1 2 12 -3.1684 1.1358
1 2 13 -0.1038 0.9966
1 2 14 -4.3195 0.5701
1 2 15 4.4818 0.3115
1 2 16 -0.6611 -0.0666
1 2 17 2.4049 -0.5631
1 2 18 1.1054 -0.7770
1 2 19 -1.0841 -1.0110
1 2 20 -3.6624 -0.9512
1 2 21 -1.0067 -0.8483
1 2 22 -3.4772 -0.4393
1 2 23 4.4967 -0.4677
1 2 24 -0.0650 0.4081
1 3 0 -15.5813 -2.6569
1 3 1 2.0348 -1.9039
1 3 2 4.3041 -1.5255
1 3 3 1.8281 -0.8119
1 3 4 -3.8780 0.2159
1 3 5 0.9632 1.0606
1 3 6 -8.3638 1.8535
1 3 7 6.3421 2.1812
1 3 8 1.5766 2.2956
1 3 9 3.9527 2.0338
1 3 10 -0.0963 1.3517
1 3 11 -4.2610 0.5916
1 3 12 -0.6242 -0.3121
1 3 13 -0.9265 -1.2871
1 3 14 2.3029 -1.7597
1 3 15 1.5913 -2.0204
1 3 16 -1.5435 -2.0907
1 3 17 1.3133 -1.6087
1 3 18 -1.6472 -1.0660
1 3 19 -2.6354 -0.1829
1 3 20 1.5955 0.4721
1 3 21 -1.7424 1.2989
1 3 22 2.4949 1.4919
1 3 23 1.0580 1.5585
1 3 24 -0.0446 1.8889
1 4 0 -9.4572 0.2525
1 4 1 10.8983 0.3166
1 4 2 -5.0190 1.1139
1 4 3 -3.8888 1.6262
1 4 4 2.2416 1.7963
1 4 5 -0.5283 1.6803
1 4 6 4.4723 1.0713
1 4 7 1.9344 0.4463
1 4 8 -2.7878 -0.2440
1 4 9 -1.4434 -1.0905
1 4 10 -2.5832 -1.6081
1 4 11 -0.3963 -2.0357
1 4 12 3.3226 -2.0327
1 4 13 -1.6340 -1.7335
1 4 14 3.3167 -1.0572
1 4 15 -3.8676 -0.3993
1 4 16 2.2721 0.3623
1 4 17 -1.3148 1.1227
1 4 18 -0.7342 1.4206
1 4 19 0.2242 1.7449
1 4 20 1.3564 1.5560
1 4 21 -2.4488 1.3492
1 4 22 3.2248 0.5039
1 4 23 -0.9110 0.3910
1 5 0 11.6363 -0.4742
1 5 1 -6.8953 -0.1385
1 5 2 -0.7226 0.0163
1 5 3 1.8459 -0.1173
1 5 4 5.0995 -0.3695
1 5 5 -3.4026 -0.5640
1 5 6 1.2699 -0.7162
1 5 7 -7.6278 -0.7171
1 5 8 2.3373 -0.7030
1 5 9 0.2138 -0.6393
1 5 10 1.5123 -0.4104
1 5 11 2.2145 -0.1091
1 5 12 -2.5095 0.1993
1 5 13 0.9692 0.5315
1 5 14 -0.8091 0.7198
1 5 15 0.2233 0.8431
1 5 16 1.3129 0.8917
1 5 17 -2.2025 0.6263
1 5 18 0.5793 0.5293
1 5 19 1.0066 0.2634
1 5 20 -2.0438 0.0526
1 5 21 1.6050 -0.2508
1 5 22 1.5219 -0.4526
1 5 23 -0.9354 -0.7090
1 6 0 4.7287 -0.5719
1 6 1 -5.6060 0.0257
1 6 2 4.4541 0.2332
1 6 3 0.2555 0.5892
1 6 4 -5.0896 0.8234
1 6 5 -0.9354 0.8687
1 6 6 -2.1475 0.7770
1 6 7 4.2443 0.5806
1 6 8 4.1137 0.2390
1 6 9 -1.2513 0.0080
1 6 10 -0.8471 -0.2815
1 6 11 -1.5633 -0.3746
1 6 12 -1.0418 -0.5096
1 6 13 4.1066 -0.4163
1 6 14 -2.4542 -0.1854
1 6 15 2.8364 -0.0768
1 6 16 -3.6270 0.1564
1 6 17 1.1696 0.2491
1 6 18 0.3909 0.5045
1 6 19 -0.0607 0.3362
1 6 20 -0.8820 0.3648
1 6 21 2.8986 -0.0399
1 6 22 -1.8201 -0.1901
1 6 23 -0.7516 -0.8369
1 7 0 -11.4052 1.3213
1 7 1 2.9398 1.4271
1 7 2 -5.4040 1.4147
1 7 3 0.0750 1.1115
1 7 4 0.2021 0.4824
1 7 5 5.9991 -0.1600
1 7 6 0.8912 -0.7817
1 7 7 3.9498 -1.0857
1 7 8 -7.0220 -1.3290
1 7 9 -1.3805 -1.2770
1 7 10 0.1348 -0.9581
1 7 11 1.1173 -0.5752
1 7 12 4.2303 0.0177
1 7 13 -2.3069 0.6164
1 7 14 -0.5968 0.9210
1 7 15 -1.4716 1.0896
1 7 16 -0.7409 1.0753
1 7 17 1.9957 0.8735
1 7 18 -1.0985 0.4609
1 7 19 -0.4419 0.0171
1 7 20 0.5598 -0.3210
1 7 21 0.1137 -0.8849
1 7 22 -1.2477 -0.9168
1 7 23 0.6644 -0.7339
1 8 0 -6.9479 0.4793
1 8 1 1.7080 0.1700
1 8 2 3.6386 -0.3045
1 8 3 6.9863 -0.8718
1 8 4 4.1693 -1.1287
1 8 5 -4.3046 -1.1986
1 8 6 -2.1191 -0.8534
1 8 7 -6.1194 -0.5777
1 8 8 -0.3095 -0.1250
1 8 9 4.9862 0.3514
1 8 10 1.7515 0.8116
1 8 11 0.8972 1.0924
1 8 12 -1.6997 1.2396
1 8 13 -4.7201 1.1237
1 8 14 2.5229 0.6630
1 8 15 -2.2658 0.4437
1 8 16 3.4285 -0.1629
1 8 17 -1.8712 -0.4706
1 8 18 0.2967 -0.7656
1 8 19 -0.1857 -0.7968
1 8 20 0.9042 -0.9560
1 8 21 0.5953 -0.7337
1 8 22 0.2960 -0.3931
1 8 23 -0.3165 0.2347
1 9 0 12.8718 0.1694
1 9 1 5.2756 -0.0938
1 9 2 10.1471 -0.1582
1 9 3 -5.9816 -0.1615
1 9 4 -8.0141 0.0830
1 9 5 -6.0390 0.1676
1 9 6 2.5987 0.4003
1 9 7 1.7099 0.3554
1 9 8 8.1835 0.4771
1 9 9 -2.0074 0.5330
1 9 10 -2.4244 0.3680
1 9 11 -2.1235 0.3126
1 9 12 -3.1755 0.0703
1 9 13 3.5353 -0.1667
1 9 14 0.1903 -0.2582
1 9 15 0.9989 -0.4658
1 9 16 0.0506 -0.5467
1 9 17 -0.9296 -0.4276
1 9 18 1.4193 -0.4324
1 9 19 -0.6450 -0.3110
1 9 20 2.6896 -0.3749
1 9 21 -0.4598 0.0891
1 9 22 -1.7435 0.0839
1 9 23 -0.7433 0.4276
1 10 0 8.5739 0.3967
1 10 1 0.1066 0.2018
1 10 2 -10.6108 -0.0003
1 10 3 -10.5089 -0.1388
1 10 4 -0.5281 -0.3592
1 10 5 9.8943 -0.2958
1 10 6 3.3482 -0.3643
1 10 7 2.9495 -0.1685
1 10 8 -4.8448 -0.0724
1 10 9 -5.6909 0.0316
1 10 10 1.0666 0.1327
1 10 11 0.5049 0.1467
1 10 12 2.2041 0.2088
1 10 13 2.7075 0.0310
1 10 14 -3.3739 -0.0018
1 10 15 2.3177 -0.2825
1 10 16 -2.0441 -0.1865
1 10 17 2.1734 -0.2925
1 10 18 -1.1097 -0.3543
1 10 19 1.6264 -0.2220
1 10 20 1.3292 -0.1192
1 10 21 -4.6679 0.0873
1 10 22 -0.3563 0.3635
1 10 23 1.4150 0.4614
1 11 0 -10.7576 -0.3515
1 11 1 -6.5779 -0.4940
1 11 2 -9.1595 -0.7186
1 11 3 8.8360 -0.5333
1 11 4 9.2131 -0.4194
1 11 5 2.0968 0.0189
1 11 6 -6.2881 0.1683
1 11 7 -3.5055 0.3445
1 11 8 -5.1168 0.4495
1 11 9 6.2594 0.3765
1 11 10 2.2671 0.4042
1 11 11 0.2776 0.1389
1 11 12 1.0608 -0.0316
1 11 13 -3.5297 -0.3053
1 11 14 1.5088 -0.4531
1 11 15 0.6047 -0.3788
1 11 16 0.4323 -0.3535
1 11 17 -0.0184 -0.2672
1 11 18 -0.5260 0.0047
1 11 19 2.5829 0.0178
1 11 20 -5.0200 0.2942
1 11 21 -1.6004 0.3352
1 11 22 3.2413 0.6940
1 11 23 0.9787 0.1592
1 12 0 -3.2698 -0.3329
1 12 1 -0.7937 -0.3775
1 12 2 8.2035 -0.1764
1 12 3 5.3473 -0.0163
1 12 4 -2.6185 0.2226
1 12 5 -9.0017 0.1893
1 12 6 0.3296 0.1898
1 12 7 0.8693 0.0933
1 12 8 6.1426 0.1190
1 12 9 3.2490 0.0331
1 12 10 -4.1527 -0.1224
1 12 11 -0.3345 -0.1083
1 12 12 -0.7451 -0.3165
1 12 13 -0.1673 -0.1541
1 12 14 4.0508 -0.1549
1 12 15 -2.7007 -0.0708
1 12 16 0.3027 0.0195
1 12 17 -1.6684 0.0175
1 12 18 1.6432 0.1224
1 12 19 -1.9130 -0.0869
1 12 20 -4.0706 0.2516
1 12 21 5.1906 0.2845
1 12 22 0.7140 -0.0148
1 12 23 -0.7856 -0.0426
1 13 0 4.6177 -0.5188
1 13 1 -1.0787 -0.4426
1 13 2 3.3961 -0.2453
1 13 3 -5.8620 -0.2319
1 13 4 -2.5840 0.0149
1 13 5 3.0071 0.0243
1 13 6 5.7477 0.1722
1 13 7 0.6702 0.3685
1 13 8 1.9468 0.2552
1 13 9 -6.9346 0.3014
1 13 10 0.0821 0.0946
1 13 11 1.6975 0.0495
1 13 12 -0.0620 -0.1667
1 13 13 2.4789 -0.2319
1 13 14 -3.0516 -0.3507
1 13 15 -2.0624 -0.3661
1 13 16 -0.0737 -0.2133
1 13 17 1.2070 -0.2206
1 13 18 0.4835 -0.0951
1 13 19 -3.3202 0.2552
1 13 20 2.6464 0.3822
1 13 21 2.0153 0.4463
1 13 22 -1.8674 0.1471
1 13 23 -0.1584 0.6652
1 14 0 -4.9803 -0.3398
1 14 1 1.0102 -0.1237
1 14 2 -0.4623 0.1367
1 14 3 2.9113 0.4417
1 14 4 3.2346 0.5602
1 14 5 3.5729 0.6129
1 14 6 -4.4844 0.4955
1 14 7 -1.2720 0.3080
1 14 8 -3.2691 0.0032
1 14 9 -0.9102 -0.2487
1 14 10 4.5090 -0.3996
1 14 11 -1.1711 -0.7071
1 14 12 -0.8629 -0.5710
1 14 13 -1.1208 -0.5852
1 14 14 -3.8290 -0.2631
1 14 15 3.4067 0.1550
1 14 16 1.4344 0.1928
1 14 17 0.7567 0.6402
1 14 18 -1.8639 0.5727
1 14 19 -1.8800 0.8768
1 14 20 3.1892 0.5279
1 14 21 -1.4611 0.3970
1 14 22 1.4605 0.3632
1 14 23 -0.1348 -0.4326
1 15 0 0.3656 0.1430
1 15 1 7.7218 0.3272
1 15 2 1.0849 0.4636
1 15 3 1.4252 0.4311
1 15 4 -3.2723 0.2141
1 15 5 -4.7430 -0.0368
1 15 6 -2.1949 -0.1926
1 15 7 2.5508 -0.4406
1 15 8 -1.6094 -0.3628
1 15 9 4.3067 -0.4962
1 15 10 -2.1549 -0.3323
1 15 11 -2.2300 -0.1989
1 15 12 0.2264 0.1066
1 15 13 -1.2673 0.3841
1 15 14 3.4588 0.5973
1 15 15 2.3264 0.6511
1 15 16 -1.1518 0.5279
1 15 17 -2.4293 0.5192
1 15 18 -1.8654 0.2427
1 15 19 1.6069 0.0734
1 15 20 3.5887 -0.0575
1 15 21 1.4492 -0.5274
1 15 22 -0.3174 -0.6888
1 15 23 -1.6244 -1.5622
1 16 0 7.7167 0.1066
1 16 1 -1.2735 0.3031
1 16 2 -3.1117 0.2113
1 16 3 -5.1884 0.1680
1 16 4 -1.3162 0.0789
1 16 5 0.2137 0.0064
1 16 6 4.9778 0.0528
1 16 7 -1.0792 0.0196
1 16 8 -0.2467 -0.0305
1 16 9 0.2869 0.0198
1 16 10 -3.0951 -0.0133
1 16 11 2.1076 0.1870
1 16 12 1.4373 0.1043
1 16 13 0.7435 0.2108
1 16 14 2.8151 0.1538
1 16 15 -3.3702 -0.0357
1 16 16 -1.7630 0.1348
1 16 17 0.6402 -0.2953
1 16 18 0.9203 0.0150
1 16 19 6.3100 -0.2944
1 16 20 0.2438 -0.3886
1 16 21 -2.6679 -0.6988
1 16 22 -4.5947 -0.8035
1 17 0 -1.4644 0.5960
1 17 1 -6.2115 0.6240
1 17 2 -0.2365 0.4501
1 17 3 0.8684 0.3622
1 17 4 2.7429 0.0281
1 17 5 2.3016 -0.0553
1 17 6 -1.1126 -0.3182
1 17 7 -3.7063 -0.3982
1 17 8 2.6733 -0.5007
1 17 9 -1.6697 -0.3500
1 17 10 2.4408 -0.2692
1 17 11 1.6261 -0.1209
1 17 12 -0.6917 0.1053
1 17 13 0.8759 0.1881
1 17 14 -1.8666 0.3464
1 17 15 -1.0204 0.2471
1 17 16 1.6871 0.1926
1 17 17 1.5286 0.0693
1 17 18 1.4824 0.0202
1 17 19 1.0321 -0.2430
1 17 20 -6.9430 -0.5539
1 17 21 -3.8354 -0.1332
1 17 22 1.3907 -0.1076
1 18 0 -3.5898 0.3314
1 18 1 2.3918 -0.0217
1 18 2 1.2535 -0.1962
1 18 3 0.9197 -0.5723
1 18 4 -1.9755 -0.6497
1 18 5 -0.7392 -0.5934
1 18 6 -3.0624 -0.5265
1 18 7 3.2313 -0.2763
1 18 8 2.0671 0.0379
1 18 9 -0.6795 0.1946
1 18 10 1.6879 0.4878
1 18 11 -1.5967 0.5481
1 18 12 -0.5990 0.6523
1 18 13 0.9956 0.5033
1 18 14 -1.8610 0.2098
1 18 15 1.3135 0.0026
1 18 16 0.0508 -0.3483
1 18 17 -2.1329 -0.2234
1 18 18 1.7509 -0.6250
1 18 19 -5.3923 -0.4213
1 18 20 -0.8998 -0.3964
1 18 21 2.9520 -0.0803
1 18 22 4.0981 0.2823
1 19 0 1.2409 -0.1711
1 19 1 0.8106 -0.3547
1 19 2 -3.3653 -0.2945
1 19 3 -2.0150 -0.2984
1 19 4 0.9420 0.0457
1 19 5 1.0838 0.1149
1 19 6 2.6939 0.3415
1 19 7 3.5462 0.4025
1 19 8 -3.3601 0.3832
1 19 9 0.3891 0.3590
1 19 10 -1.1379 0.2305
1 19 11 -0.1375 0.1482
1 19 12 1.1909 -0.1837
1 19 13 -1.4411 -0.2663
1 19 14 -0.8107 -0.5869
1 19 15 -0.3538 -0.4601
1 19 16 -0.3627 -0.4444
1 19 17 0.9527 -0.3685
1 19 18 1.3788 -0.1569
1 19 19 -2.1701 -0.1964
1 19 20 3.8459 0.1799
1 19 21 0.7229 0.1447
1 19 22 -1.2547 0.8809
1 20 0 -1.3730 0.0898
1 20 1 -3.7139 0.1057
1 20 2 0.6042 -0.0004
1 20 3 3.2555 0.0665
1 20 4 4.6289 -0.0383
1 20 5 -0.2850 -0.0667
1 20 6 1.4552 -0.1331
1 20 7 -4.0170 -0.1941
1 20 8 -2.2828 -0.2130
1 20 9 1.7836 -0.1282
1 20 10 -0.0526 -0.1826
1 20 11 0.5545 -0.1372
1 20 12 -0.8618 -0.1082
1 20 13 -2.6075 -0.1403
1 20 14 1.6012 -0.0233
1 20 15 1.0600 -0.0103
1 20 16 0.7932 0.0960
1 20 17 2.2200 0.1159
1 20 18 -3.6871 0.1967
1 20 19 0.8676 0.0920
1 20 20 -2.4171 0.5537
1 20 21 0.0683 0.6751
1 20 22 -0.2959 0.3173
1 21 0 -1.5284 -0.3218
1 21 1 1.7452 -0.3653
1 21 2 4.5452 -0.5024
1 21 3 3.0597 -0.4068
1 21 4 -3.2989 -0.3161
1 21 5 -2.4894 -0.1362
1 21 6 -2.2511 -0.0273
1 21 7 -2.6731 0.1497
1 21 8 4.0940 0.3255
1 21 9 0.5987 0.2733
1 21 10 -0.5386 0.3827
1 21 11 -1.7306 0.2181
1 21 12 -1.6836 0.2357
1 21 13 1.7216 -0.0656
1 21 14 1.6987 0.0286
1 21 15 0.0098 -0.1121
1 21 16 -1.3634 0.0152
1 21 17 -0.9693 0.0582
1 21 18 -2.7919 -0.1148
1 21 19 0.9590 0.3775
1 21 20 0.6236 0.1552
1 21 21 4.2478 0.0286
1 21 22 0.5233 -0.9157
1 22 0 2.8280 -0.3580
1 22 1 3.1539 -0.2633
1 22 2 -0.1329 -0.0442
1 22 3 -3.2154 0.1665
1 22 4 -4.8666 0.3678
1 22 5 2.0961 0.3272
1 22 6 -0.8432 0.4255
1 22 7 3.6828 0.3435
1 22 8 1.8692 0.2246
1 22 9 -3.1805 0.1068
1 22 10 -1.9050 -0.0286
1 22 11 -0.2682 -0.1440
1 22 12 1.2789 -0.3619
1 22 13 2.6454 -0.2606
1 22 14 -1.5037 -0.2602
1 22 15 -1.1398 -0.0842
1 22 16 0.9339 -0.0194
1 22 17 -0.8822 -0.1120
1 22 18 2.3193 0.0597
1 22 19 0.7906 0.0745
1 22 20 5.6825 -0.2473
1 22 21 -2.3335 -0.2860
1 23 0 0.8582 -0.0199
1 23 1 -0.9314 0.0390
1 23 2 -1.8432 0.1455
1 23 3 -3.3117 0.1681
1 23 4 3.4836 0.0501
1 23 5 1.3249 0.0800
1 23 6 0.1275 0.0189
1 23 7 1.8048 -0.0234
1 23 8 -4.3625 -0.0867
1 23 9 -1.5793 -0.0332
1 23 10 1.0352 -0.2017
1 23 11 2.3323 -0.1407
1 23 12 1.8893 -0.2327
1 23 13 -0.9152 -0.0468
1 23 14 -0.4834 -0.0540
1 23 15 0.7482 0.0388
1 23 16 1.6962 0.0124
1 23 17 -1.3959 0.0349
1 23 18 1.5735 0.2253
1 23 19 1.2540 0.0837
1 23 20 -1.1442 0.3855
1 23 21 -5.6916 0.2774
1 24 0 -1.7037 -0.1439
1 24 1 -0.3465 -0.0812
1 24 2 -1.1201 0.0407
1 24 3 0.1847 0.1395
1 24 4 2.9643 0.1767
1 24 5 -3.6538 0.2834
1 24 6 1.7619 0.1601
1 24 7 -1.8361 0.1848
1 24 8 -1.7584 0.0847
1 24 9 2.8975 -0.0951
1 24 10 2.1554 -0.1068
1 24 11 0.7199 -0.2831
1 24 12 -0.1524 -0.1121
1 24 13 -1.7940 -0.1599
1 24 14 0.9823 0.0657
1 24 15 0.2420 0.1156
1 24 16 -1.5406 0.1823
1 24 17 0.1272 0.3319
1 24 18 0.0427 0.2571
1 24 19 0.6051 0.4025
1 24 20 -6.1986 -0.0556
1 24 21 2.0422 -0.2903
1 25 0 1.2066 0.1863
1 25 1 -0.6776 0.3384
1 25 2 -2.1480 0.4607
1 25 3 2.9583 0.3668
1 25 4 -1.9817 0.2958
1 25 5 1.5201 0.0445
1 25 6 2.1601 -0.0120
1 25 7 -2.4988 -0.2120
1 25 8 2.1583 -0.3094
1 25 9 1.1890 -0.3597
1 25 10 0.0713 -0.2798
1 25 11 -0.5088 -0.2314
1 25 12 -1.4368 -0.0073
1 25 13 0.1211 0.1843
1 25 14 0.1033 0.2497
1 25 15 0.2190 0.3060
1 25 16 -1.5328 0.1499
1 25 17 1.2718 0.0941
1 25 18 -1.0017 0.0436
1 25 19 -2.0900 -0.4580
1 25 20 -0.4965 -0.6170
1 25 21 4.0837 -0.0994
1 26 0 0.0411 0.2934
1 26 1 -2.6037 0.2929
1 26 2 2.1458 0.1325
1 26 3 2.9832 -0.0768
1 26 4 -0.8155 -0.1709
1 26 5 3.3784 -0.2254
1 26 6 -4.1861 -0.2284
1 26 7 -1.3242 -0.2804
1 26 8 2.0551 -0.1827
1 26 9 -0.3760 -0.0421
1 26 10 0.5158 -0.0961
1 26 11 -0.8501 0.1905
1 26 12 -1.3446 0.1479
1 26 13 1.3914 0.2851
1 26 14 -0.7779 0.1078
1 26 15 -0.9233 0.0053
1 26 16 -1.1800 -0.0407
1 26 17 -0.2324 -0.1188
1 26 18 0.2708 -0.1367
1 26 19 -0.8260 -0.4220
1 26 20 4.5654 0.5710
1 27 0 -2.6244 0.1719
1 27 1 1.9457 0.1112
1 27 2 4.7596 -0.0272
1 27 3 -2.6903 -0.0390
1 27 4 0.0035 -0.0855
1 27 5 -3.9687 -0.0887
1 27 6 -3.0804 -0.2033
1 27 7 4.0766 -0.0907
1 27 8 1.3409 -0.1040
1 27 9 0.7217 -0.0985
1 27 10 -1.2979 -0.0034
1 27 11 -2.2901 0.0975
1 27 12 0.5296 0.1979
1 27 13 -0.1983 0.0796
1 27 14 -1.1423 0.1886
1 27 15 -1.4441 -0.0132
1 27 16 2.1608 0.1240
1 27 17 1.5186 0.0655
1 27 18 1.5553 -0.1847
1 27 19 0.6126 0.4554
1 27 20 0.8662 0.0351
1 28 0 1.2156 0.1003
1 28 1 4.0239 -0.0274
1 28 2 -2.4523 -0.1605
1 28 3 -4.2287 -0.2581
1 28 4 -0.3530 -0.3196
1 28 5 -2.0270 -0.3342
1 28 6 5.2929 -0.2049
1 28 7 3.3628 -0.1272
1 28 8 -2.0206 -0.0271
1 28 9 -1.3045 0.0797
1 28 10 -3.4134 0.3283
1 28 11 0.4925 0.2794
1 28 12 2.1387 0.3616
1 28 13 -1.3959 0.1888
1 28 14 1.3675 0.0603
1 28 15 1.6184 -0.0136
1 28 16 3.1489 -0.1943
1 28 17 -0.5440 -0.1334
1 28 18 -1.7988 -0.3210
1 28 19 -0.0571 0.0041
1 28 20 -1.9036 -0.9794
1 29 0 2.5425 -0.2119
1 29 1 -2.0111 -0.3147
1 29 2 -5.3225 -0.3304
1 29 3 1.9909 -0.2354
1 29 4 0.3058 -0.0685
1 29 5 3.9328 0.0803
1 29 6 2.5246 0.1984
1 29 7 -3.7500 0.2060
1 29 8 -2.0234 0.3183
1 29 9 -1.9620 0.3012
1 29 10 1.2071 0.2309
1 29 11 3.1494 0.1735
1 29 12 -0.1462 -0.0871
1 29 13 0.1935 -0.0900
1 29 14 1.2320 -0.3934
1 29 15 0.8391 -0.1833
1 29 16 -2.2266 -0.2636
1 29 17 -2.0802 -0.2604
1 29 18 -0.7296 0.0478
1 29 19 1.2417 -0.3674
1 29 20 -0.4658 0.3137
1 30 0 -0.8009 -0.0381
1 30 1 -4.0505 -0.0126
1 30 2 1.1661 0.0703
1 30 3 3.0959 0.1793
1 30 4 0.6709 0.1437
1 30 5 1.5182 0.1020
1 30 6 -2.9802 0.0227
1 30 7 -2.4828 0.0586
1 30 8 1.5108 -0.0366
1 30 9 0.0181 -0.0338
1 30 10 3.3494 -0.0520
1 30 11 -0.3460 -0.0415
1 30 12 -1.9137 -0.1190
1 30 13 1.4468 -0.1515
1 30 14 -1.6637 -0.0305
1 30 15 0.0633 -0.1184
1 30 16 -2.1355 0.1314
1 30 17 1.6877 -0.1788
1 30 18 1.0568 0.3887
1 30 19 -0.0248 -0.0744
1 31 0 -2.1785 -0.0830
1 31 1 -0.1814 -0.1238
1 31 2 4.4445 -0.1345
1 31 3 -0.6553 -0.1845
1 31 4 1.2413 -0.1825
1 31 5 -1.8197 -0.0989
1 31 6 -1.3123 0.0225
1 31 7 1.5508 0.0741
1 31 8 -0.2982 0.1061
1 31 9 1.4733 0.2618
1 31 10 -0.4196 0.2284
1 31 11 -1.4509 0.0615
1 31 12 0.1914 0.0538
1 31 13 0.1661 -0.1885
1 31 14 -0.2570 -0.0167
1 31 15 -0.1422 -0.1830
1 31 16 0.4047 -0.1059
1 31 17 0.3972 0.1206
1 31 18 -0.3993 -0.0439
1 31 19 -1.0619 0.0750
1 32 0 -1.6293 -0.2399
1 32 1 3.2381 -0.1948
1 32 2 1.1703 -0.0160
1 32 3 -0.9967 0.0989
1 32 4 -0.4393 0.2728
1 32 5 -1.4939 0.3371
1 32 6 -0.3174 0.2980
1 32 7 0.5336 0.2442
1 32 8 -1.2118 0.2493
1 32 9 1.4754 0.0900
1 32 10 -1.6696 -0.1531
1 32 11 -0.0069 -0.2750
1 32 12 0.7159 -0.3760
1 32 13 -1.2468 -0.2646
1 32 14 1.3766 -0.3022
1 32 15 -2.2439 0.0638
1 32 16 2.1538 -0.1840
1 32 17 -0.9728 0.4719
1 32 18 0.9183 -0.4246
1 32 19 -0.2790 0.4033
1 33 0 1.6067 0.1006
1 33 1 3.3137 0.2158
1 33 2 -2.9816 0.2868
1 33 3 -0.0386 0.2497
1 33 4 -2.4444 0.1348
1 33 5 -0.2547 0.0202
1 33 6 0.0641 -0.0731
1 33 7 -0.2913 -0.0991
1 33 8 1.4341 -0.1786
1 33 9 -1.0582 -0.3214
1 33 10 0.5448 -0.3004
1 33 11 -0.3607 -0.2161
1 33 12 1.1479 -0.2335
1 33 13 0.4679 0.0628
1 33 14 -0.0954 0.0365
1 33 15 1.1161 0.2220
1 33 16 1.6293 0.2992
1 33 17 -1.0119 0.0507
1 33 18 -0.7487 0.2095
1 34 0 3.3942 -0.0372
1 34 1 -1.5887 0.0445
1 34 2 -2.4546 -0.0776
1 34 3 -0.5444 -0.0903
1 34 4 -0.4707 -0.0756
1 34 5 0.5462 -0.0456
1 34 6 1.8563 0.0174
1 34 7 0.1751 -0.0483
1 34 8 1.2235 -0.0167
1 34 9 -0.2427 -0.0437
1 34 10 1.2818 -0.0229
1 34 11 1.1478 -0.0801
1 34 12 0.6688 0.0480
1 34 13 -0.0422 0.0816
1 34 14 -1.8406 0.3014
1 34 15 2.5779 0.0581
1 34 16 -4.7782 0.4996
1 34 17 -0.7732 -0.3342
1 34 18 -1.0551 0.7362
1 35 0 0.7242 0.0585
1 35 1 -4.3608 0.1300
1 35 2 1.3336 0.1607
1 35 3 -0.7328 0.2022
1 35 4 2.2526 0.2093
1 35 5 1.7314 0.0874
1 35 6 1.1404 0.0031
1 35 7 0.3422 -0.0271
1 35 8 -0.5126 -0.1057
1 35 9 1.5612 -0.1870
1 35 10 -1.9352 -0.2019
1 35 11 1.0297 -0.1350
1 35 12 -3.6358 0.1565
1 35 13 -1.8232 0.0876
1 35 14 0.3916 0.2776
1 35 15 -1.7579 0.1512
1 35 16 -2.0597 -0.0391
1 35 17 3.5293 0.0348
1 35 18 2.1263 -0.1540
1 36 0 -2.2472 0.2985
1 36 1 -1.0419 0.1781
1 36 2 1.6937 0.1158
1 36 3 1.4864 -0.0442
1 36 4 1.7371 -0.1897
1 36 5 1.1116 -0.2092
1 36 6 -2.7348 -0.2201
1 36 7 -0.5390 -0.1390
1 36 8 -0.9457 -0.2815
1 36 9 -1.6617 -0.1253
1 36 10 -0.8791 -0.0015
1 36 11 -1.5065 0.1656
1 36 12 -1.3145 0.2090
1 36 13 1.6893 0.2330
1 36 14 2.8309 0.0748
1 36 15 -2.5072 0.2003
1 36 16 5.6829 -0.4237
1 36 17 0.8226 0.3354
1 37 0 -4.4189 -0.0073
1 37 1 2.9170 -0.1255
1 37 2 0.6159 -0.2118
1 37 3 1.8742 -0.1569
1 37 4 -1.3706 -0.1496
1 37 5 -2.9829 -0.0237
1 37 6 -2.1962 -0.0212
1 37 7 0.3325 -0.0985
1 37 8 0.8606 0.0088
1 37 9 -1.3463 0.0970
1 37 10 3.3223 0.1141
1 37 11 -2.4687 0.2281
1 37 12 3.7724 0.1088
1 37 13 1.8181 0.3299
1 37 14 -1.3666 -0.0081
1 37 15 0.6223 0.0013
1 37 16 1.7452 -0.1803
1 37 17 -3.5771 -0.1772
1 38 0 0.3752 -0.0341
1 38 1 3.9209 -0.0706
1 38 2 -0.2721 -0.0462
1 38 3 -2.0708 -0.0284
1 38 4 -1.8227 -0.0424
1 38 5 -2.5841 -0.0948
1 38 6 4.0025 -0.0644
1 38 7 1.4292 -0.0813
1 38 8 0.1381 0.0854
1 38 9 1.1913 0.0484
1 38 10 -1.7656 0.1570
1 38 11 -0.0694 0.2940
1 38 12 1.6425 0.2391
1 38 13 -1.0094 0.0568
1 38 14 -2.4850 -0.1050
1 38 15 3.2579 -0.5546
1 38 16 -3.1232 -0.0840
1 39 0 6.1522 -0.1921
1 39 1 -1.6133 -0.1711
1 39 2 -2.3115 -0.1102
1 39 3 -1.5435 -0.1943
1 39 4 -0.0567 -0.0303
1 39 5 2.7707 0.0119
1 39 6 2.2718 0.0874
1 39 7 -1.5113 0.1516
1 39 8 -2.4200 0.1093
1 39 9 0.5267 0.2304
1 39 10 -3.3177 0.2783
1 39 11 5.1879 0.0996
1 39 12 -0.7629 0.0049
1 39 13 -0.6200 -0.4547
1 39 14 1.1651 -0.2322
1 39 15 0.3859 -0.5837
1 39 16 -1.7553 0.2235
1 40 0 -0.4315 -0.0662
1 40 1 -5.0054 0.0488
1 40 2 -0.0131 0.1055
1 40 3 1.6983 0.1984
1 40 4 -0.4704 0.2318
1 40 5 3.7462 0.1909
1 40 6 -3.7831 0.0328
1 40 7 -0.6301 0.0548
1 40 8 0.7970 0.0855
1 40 9 0.1921 0.0661
1 40 10 3.8601 0.0682
1 40 11 1.1916 -0.1595
1 40 12 -2.2977 -0.1253
1 40 13 -1.9319 -0.1348
1 40 14 1.1654 -0.3786
1 40 15 -3.0055 0.3131
1 41 0 -4.0034 0.2207
1 41 1 1.4680 0.1474
1 41 2 2.3080 0.0534
1 41 3 -0.4427 0.0526
1 41 4 2.1778 -0.1351
1 41 5 -0.4198 -0.1487
1 41 6 -0.7665 -0.0959
1 41 7 0.9882 0.0418
1 41 8 1.4543 0.1340
1 41 9 -1.3352 0.0782
1 41 10 2.0660 0.1492
1 41 11 -5.9888 0.0328
1 41 12 -1.2065 -0.1774
1 41 13 0.3463 -0.2836
1 41 14 0.8025 -0.5363
1 41 15 -0.1831 0.7895
1 42 0 0.5992 -0.1922
1 42 1 3.1358 -0.1271
1 42 2 -0.3855 -0.1335
1 42 3 -0.2985 -0.0737
1 42 4 3.3178 0.0476
1 42 5 -4.6683 0.0884
1 42 6 1.5626 0.2639
1 42 7 -2.7808 0.2145
1 42 8 -0.9606 0.0903
1 42 9 0.2888 0.2112
1 42 10 -2.1469 -0.2686
1 42 11 0.1473 -0.3199
1 42 12 2.2200 -0.7378
1 42 13 3.4095 -0.6380
1 42 14 -0.8789 0.7109
1 43 0 0.4655 0.0915
1 43 1 -0.6795 0.1644
1 43 2 -0.7472 0.2043
1 43 3 1.4829 0.1906
1 43 4 -4.0210 0.1172
1 43 5 -1.3309 0.0107
1 43 6 -1.1604 -0.0312
1 43 7 1.2126 -0.1370
1 43 8 1.6860 -0.1694
1 43 9 2.9720 -0.2826
1 43 10 -1.0558 -0.6031
1 43 11 3.4124 -0.4378
1 43 12 0.0467 -0.3152
1 43 13 -0.7818 0.6572
1 43 14 -1.8145 1.4008
1 44 0 1.0105 0.1713
1 44 1 -0.6809 -0.1057
1 44 2 -0.6212 -0.0967
1 44 3 -0.6726 -0.2539
1 44 4 -3.0353 -0.3332
1 44 5 5.0729 -0.1327
1 44 6 -0.1657 -0.1476
1 44 7 5.4836 -0.0840
1 44 8 -0.3065 -0.0001
1 44 9 -1.4757 -0.3555
1 44 10 -0.5376 0.1153
1 44 11 -1.6532 -0.1839
1 44 12 -0.5150 0.6549
1 44 13 -2.0483 1.2298
1 45 0 1.0194 -0.3022
1 45 1 -0.8007 -0.1872
1 45 2 0.2936 -0.1386
1 45 3 0.9209 -0.0777
1 45 4 4.3328 0.1024
1 45 5 -0.1319 0.1826
1 45 6 1.9834 0.1195
1 45 7 -2.7395 0.0804
1 45 8 -2.6155 0.0018
1 45 9 -2.3756 -0.1117
1 45 10 0.9597 -0.0630
1 45 11 -0.7277 -0.0190
1 45 12 1.1171 0.9578
1 46 0 -1.3623 0.0175
1 46 1 0.9932 0.1409
1 46 2 2.9655 -0.0260
1 46 3 -0.1444 0.0434
1 46 4 -0.7948 0.0497
1 46 5 -4.4412 -0.0343
1 46 6 1.1016 -0.0374
1 46 7 -5.0888 -0.0182
1 46 8 2.0232 -0.2392
1 46 9 0.8117 -0.0922
1 46 10 0.3294 -0.2809
1 46 11 1.0496 1.0739
1 46 12 -1.2178 0.5189
1 47 0 -0.3892 -0.1783
1 47 1 0.2492 -0.2866
1 47 2 -2.1991 -0.1128
1 47 3 -4.8794 -0.0184
1 47 4 -2.8148 0.2070
1 47 5 3.0213 0.2048
1 47 6 -2.0883 0.1666
1 47 7 2.4368 0.1300
1 47 8 0.6145 -0.1604
1 47 9 0.2326 0.1087
1 47 10 -0.8828 0.7587
1 47 11 0.4361 0.9953
1 48 0 -1.8117 0.0871
1 48 1 -3.2257 0.3422
1 48 2 -3.7455 0.5485
1 48 3 2.0055 0.5779
1 48 4 4.0850 0.5214
1 48 5 2.4893 0.0896
1 48 6 -2.4195 0.0944
1 48 7 3.3959 -0.2863
1 48 8 -2.3657 -0.1334
1 48 9 0.8605 0.3036
1 48 10 0.9930 0.7980
1 49 0 -0.4745 0.5616
1 49 1 2.4594 0.4658
1 49 2 3.5971 0.0988
1 49 3 5.8891 0.1344
1 49 4 0.3267 -0.4379
1 49 5 -3.9410 -0.3042
1 49 6 2.3080 -0.3317
1 49 7 -1.3732 -0.6273
1 49 8 0.9515 0.1621
1 49 9 0.2823 0.3802
1 50 0 4.4838 -0.1590
1 50 1 3.5535 -0.2509
1 50 2 1.8019 -0.0249
1 50 3 -2.6820 -0.0793
1 50 4 -3.6995 -0.2902
1 50 5 -0.2061 0.0276
1 50 6 2.3349 -0.7070
1 50 7 -2.1629 0.0075
1 50 8 1.3634 0.5374
1 51 0 1.0351 0.5011
1 51 1 -3.7148 0.5491
1 51 2 -1.8003 0.4727
1 51 3 -3.2199 -0.4958
1 51 4 1.3792 -0.3781
1 51 5 2.5358 -0.9883
1 51 6 -1.8922 -0.5305
1 52 0 -2.9460 0.0368
1 52 1 -1.3093 -0.6655
1 52 2 0.3149 -1.6030
1 52 3 1.3446 -1.6631
1 52 4 1.1862 -0.9605
1 52 5 -0.6446 -0.5227
1 53 0 -1.4638 -1.9800
1 53 1 2.2237 -1.8486
1 53 2 -1.1163 -1.2650
2 0 0 4.6509 1.0296
2 0 1 -6.7084 2.6549
2 0 2 -4.5644 3.0721
2 0 3 -3.1983 2.4991
2 0 4 -0.5779 1.6092
2 0 5 5.7842 0.2517
2 0 6 2.0039 -1.1511
2 0 7 0.1769 -2.2347
2 0 8 -0.9572 -3.0054
2 0 9 -5.9762 -3.1533
2 0 10 3.1992 -2.6885
2 0 11 1.9321 -1.6859
2 0 12 0.2238 -0.4138
2 0 13 -2.9811 0.9163
2 0 14 -3.8341 2.0739
2 0 15 1.1138 2.7069
2 0 16 2.3177 2.9299
2 0 17 4.2106 2.4255
2 0 18 -0.7576 1.4667
2 0 19 -1.7625 0.2074
2 0 20 9.8341 -1.2779
2 0 21 -9.8988 -2.4020
2 0 22 -2.4322 -2.7619
2 1 0 -10.0530 2.9324
2 1 1 -5.9524 1.0781
2 1 2 3.9542 0.6228
2 1 3 -1.4154 -0.0650
2 1 4 7.8804 -0.5955
2 1 5 -1.3450 -0.8794
2 1 6 -0.9834 -0.9861
2 1 7 -1.9949 -0.7308
2 1 8 -3.6178 -0.4461
2 1 9 2.7754 0.0798
2 1 10 2.5714 0.5994
2 1 11 -0.7083 0.9574
2 1 12 -2.0431 1.1360
2 1 13 -2.8146 0.9896
2 1 14 4.4332 0.7766
2 1 15 0.1902 0.3369
2 1 16 5.6907 -0.1970
2 1 17 -4.8303 -0.6627
2 1 18 1.1311 -0.8518
2 1 19 1.7993 -0.8548
2 1 20 -1.8357 -0.7260
2 1 21 -10.3621 -0.4974
2 1 22 7.3761 0.8287
2 2 0 -1.0816 1.3334
2 2 1 5.4755 1.3012
2 2 2 0.7745 0.9066
2 2 3 0.5202 0.5810
2 2 4 0.4584 -0.0305
2 2 5 -3.1460 -0.3665
2 2 6 0.2708 -0.7080
2 2 7 -0.0154 -0.9407
2 2 8 -0.2334 -1.0082
2 2 9 4.5246 -0.9604
2 2 10 -3.1786 -0.7202
2 2 11 -0.2376 -0.4729
2 2 12 -0.8128 -0.1916
2 2 13 1.0281 0.2507
2 2 14 2.9834 0.5085
2 2 15 -1.0780 0.7810
2 2 16 -0.3320 0.7624
2 2 17 -0.9831 0.9487
2 2 18 1.2421 0.8049
2 2 19 -0.7332 0.3290
2 2 20 -11.7991 -0.1198
2 2 21 7.6524 -0.4600
2 2 22 2.8291 -0.2443
2 3 0 4.0297 -0.0444
2 3 1 -1.0656 0.0265
2 3 2 -5.7208 -1.1832
2 3 3 4.7832 -1.8171
2 3 4 -2.8087 -2.0417
2 3 5 4.1427 -2.1088
2 3 6 -1.3243 -1.6841
2 3 7 -1.1305 -1.1702
2 3 8 1.7953 -0.3673
2 3 9 -1.9154 0.5118
2 3 10 -0.2220 1.2673
2 3 11 0.3746 1.8450
2 3 12 -1.3636 2.0303
2 3 13 2.9557 2.0618
2 3 14 -2.3874 1.5014
2 3 15 2.2373 0.9292
2 3 16 -2.4423 0.1281
2 3 17 2.7579 -0.5539
2 3 18 -5.9063 -1.3597
2 3 19 -4.3247 -1.7851
2 3 20 2.4133 -1.6962
2 3 21 11.4676 -0.9892
2 3 22 -3.1746 -0.3508
2 4 0 -4.6695 -0.6221
2 4 1 -2.8558 -1.7661
2 4 2 5.5412 -1.3255
2 4 3 3.4886 -0.9514
2 4 4 -0.1496 -0.1716
2 4 5 -1.4332 0.4515
2 4 6 -3.9702 1.1737
2 4 7 0.1218 1.6741
2 4 8 2.2964 1.9590
2 4 9 -2.3747 2.0329
2 4 10 2.8144 1.6192
2 4 11 -3.2628 0.9930
2 4 12 1.4405 0.2557
2 4 13 1.7606 -0.6042
2 4 14 -1.4113 -1.1697
2 4 15 1.8880 -1.7363
2 4 16 -1.8182 -1.7348
2 4 17 -3.1263 -1.6860
2 4 18 -1.2914 -1.2163
2 4 19 3.8206 -0.5408
2 4 20 11.5001 0.1808
2 4 21 -4.8190 0.9115
2 4 22 -2.9755 0.8739
2 5 0 0.9696 -0.0379
2 5 1 5.4532 0.2443
2 5 2 5.9903 0.6494
2 5 3 -7.1476 0.7026
2 5 4 -0.4765 0.6343
2 5 5 -6.4404 0.7106
2 5 6 3.3458 0.4734
2 5 7 3.0219 0.2771
2 5 8 -0.9644 -0.0056
2 5 9 0.7079 -0.3617
2 5 10 -1.6547 -0.6811
2 5 11 -0.4060 -0.9519
2 5 12 4.4248 -0.9318
2 5 13 -2.2949 -0.9462
2 5 14 2.5166 -0.7002
2 5 15 -2.8641 -0.5176
2 5 16 -0.1706 -0.0386
2 5 17 -1.8454 0.1806
2 5 18 6.2784 0.3722
2 5 19 2.6101 0.4761
2 5 20 -3.2293 0.5844
2 5 21 -7.5958 0.5692
2 5 22 1.6087 0.2184
2 6 0 5.0121 -0.8095
2 6 1 0.8783 -0.4866
2 6 2 -6.4632 -1.1329
2 6 3 -2.9527 -0.8143
2 6 4 -0.7138 -0.6565
2 6 5 2.4534 -0.3342
2 6 6 4.6642 -0.1189
2 6 7 -0.5171 0.1034
2 6 8 -2.6772 0.3572
2 6 9 2.2323 0.3502
2 6 10 -2.5341 0.3804
2 6 11 5.1810 0.2711
2 6 12 -0.8545 0.1251
2 6 13 -1.1005 -0.0430
2 6 14 0.4993 -0.3075
2 6 15 -3.6814 -0.1855
2 6 16 0.4713 -0.3423
2 6 17 1.9947 -0.3228
2 6 18 0.0304 -0.2674
2 6 19 -2.7097 0.1173
2 6 20 -3.8685 0.5032
2 6 21 4.9613 0.4962
2 6 22 1.2634 0.4127
2 7 0 -0.9776 -0.7994
2 7 1 -2.0194 -0.8829
2 7 2 -3.6982 0.0544
2 7 3 5.4681 0.6632
2 7 4 -1.9274 1.0784
2 7 5 6.7116 1.1605
2 7 6 -2.8366 1.1715
2 7 7 -1.6306 0.9439
2 7 8 1.3400 0.5508
2 7 9 -0.4862 0.0002
2 7 10 1.1822 -0.5388
2 7 11 1.4921 -0.8923
2 7 12 -4.0288 -1.1309
2 7 13 1.3895 -1.0968
2 7 14 -5.0119 -0.8280
2 7 15 1.5372 -0.4099
2 7 16 0.2306 -0.0946
2 7 17 2.3307 0.3407
2 7 18 -1.8585 0.8377
2 7 19 1.8772 1.0597
2 7 20 3.4396 0.9226
2 7 21 -0.3138 0.3804
2 7 22 -2.8422 0.0912
2 8 0 -0.1797 0.3379
2 8 1 -0.3649 0.8446
2 8 2 2.0233 1.2212
2 8 3 -1.3846 0.7319
2 8 4 2.4006 0.4739
2 8 5 0.3783 0.0649
2 8 6 -2.8704 -0.4009
2 8 7 0.0956 -0.7254
2 8 8 1.2944 -1.1261
2 8 9 -2.9546 -1.1858
2 8 10 3.3992 -1.0972
2 8 11 -3.9588 -0.6925
2 8 12 0.1375 -0.2684
2 8 13 -1.9082 0.1969
2 8 14 -0.1220 0.6798
2 8 15 3.8697 0.8491
2 8 16 0.6672 1.0118
2 8 17 0.4294 0.9143
2 8 18 0.4897 0.7651
2 8 19 1.0296 0.3693
2 8 20 -2.7348 -0.0905
2 8 21 -4.6213 -0.3043
2 8 22 1.5496 -0.2979
2 9 0 -0.7646 -0.0054
2 9 1 -3.7407 0.1676
2 9 2 1.3840 -0.4119
2 9 3 -2.0688 -0.2840
2 9 4 6.1047 -0.3463
2 9 5 -6.2063 -0.3929
2 9 6 1.0717 -0.3856
2 9 7 -0.2587 -0.2744
2 9 8 -0.8091 -0.1552
2 9 9 1.2987 0.0722
2 9 10 0.3270 0.3162
2 9 11 -2.8897 0.4974
2 9 12 1.5026 0.5419
2 9 13 -1.7292 0.6075
2 9 14 5.5295 0.5502
2 9 15 -1.9687 0.4469
2 9 16 0.7253 0.1656
2 9 17 -1.5172 0.0984
2 9 18 0.9751 -0.0452
2 9 19 -1.5210 -0.1022
2 9 20 -3.3318 -0.2918
2 9 21 4.1114 -0.3159
2 9 22 1.4238 -0.3444
2 10 0 -3.4491 0.3005
2 10 1 0.5992 0.2269
2 10 2 1.1540 0.5629
2 10 3 4.3444 0.6057
2 10 4 -3.6272 0.3775
2 10 5 -2.3254 0.2107
2 10 6 1.8001 0.1916
2 10 7 0.6982 0.0055
2 10 8 -0.5035 -0.0519
2 10 9 2.2715 -0.1306
2 10 10 -4.5216 -0.0514
2 10 11 1.7963 -0.0478
2 10 12 -0.8307 0.0773
2 10 13 3.2334 0.2042
2 10 14 -0.4973 0.2420
2 10 15 -1.3217 0.0944
2 10 16 1.4121 0.0792
2 10 17 0.6994 0.1185
2 10 18 0.7143 -0.0202
2 10 19 -3.0641 -0.3691
2 10 20 1.1348 -0.5271
2 10 21 1.9322 -0.6037
2 10 22 -2.5061 -0.4031
2 11 0 0.5065 0.7226
2 11 1 5.0427 0.6700
2 11 2 -1.0291 0.4272
2 11 3 1.1315 -0.1906
2 11 4 -6.8782 -0.3094
2 11 5 5.6571 -0.3995
2 11 6 -1.0300 -0.4423
2 11 7 0.0260 -0.4654
2 11 8 -0.5892 -0.3259
2 11 9 -1.4518 -0.0724
2 11 10 -0.7057 0.1810
2 11 11 3.0666 0.3132
2 11 12 -0.3011 0.4401
2 11 13 2.9042 0.3468
2 11 14 -3.3431 0.1575
2 11 15 3.9777 -0.0914
2 11 16 -1.0890 -0.0262
2 11 17 -0.1452 -0.3034
2 11 18 -3.9515 -0.4614
2 11 19 -2.6471 -0.5390
2 11 20 3.9704 -0.2815
2 11 21 -1.8145 0.0861
2 11 22 1.6526 0.0052
2 12 0 2.5589 0.1864
2 12 1 -0.9877 -0.0435
2 12 2 0.1939 -0.5057
2 12 3 -3.9887 -0.2444
2 12 4 3.0019 -0.2382
2 12 5 0.9762 -0.1684
2 12 6 -2.1105 -0.1348
2 12 7 -0.3634 0.0022
2 12 8 1.1423 0.1617
2 12 9 -0.5955 0.2747
2 12 10 4.1539 0.2277
2 12 11 -1.3122 0.1582
2 12 12 2.1648 0.0419
2 12 13 -2.4321 -0.0414
2 12 14 1.3123 -0.2181
2 12 15 -0.6681 -0.0611
2 12 16 -2.7272 -0.1589
2 12 17 -2.4603 -0.0930
2 12 18 -1.8224 -0.1280
2 12 19 5.0457 0.0993
2 12 20 2.5190 0.0288
2 12 21 -0.7071 0.0373
2 12 22 0.7347 -0.4641
2 13 0 1.0106 0.0790
2 13 1 -2.2488 -0.1424
2 13 2 1.9126 -0.0137
2 13 3 -2.8075 -0.1195
2 13 4 4.7756 -0.3417
2 13 5 -4.6279 -0.2719
2 13 6 2.5130 -0.2313
2 13 7 1.0900 -0.1407
2 13 8 1.1447 -0.0171
2 13 9 0.6177 0.0564
2 13 10 -0.0850 0.1305
2 13 11 -2.0665 0.2187
2 13 12 1.0538 0.2660
2 13 13 -3.0580 0.1985
2 13 14 2.4202 0.0753
2 13 15 -4.1951 0.0522
2 13 16 0.3683 -0.1189
2 13 17 -0.2079 -0.1865
2 13 18 3.5961 -0.3984
2 13 19 3.6599 -0.4663
2 13 20 -4.2443 -0.3580
2 13 21 -0.5253 -0.5040
2 13 22 -1.5181 0.3068
2 14 0 0.4864 -0.2662
2 14 1 1.7103 -0.4403
2 14 2 -3.0961 -0.5044
2 14 3 2.6737 -0.7183
2 14 4 -1.4574 -0.3212
2 14 5 0.7128 -0.1127
2 14 6 2.1507 0.0531
2 14 7 -0.6896 0.2992
2 14 8 -1.4192 0.4652
2 14 9 -0.3572 0.5564
2 14 10 -2.6541 0.4703
2 14 11 2.1448 0.3060
2 14 12 -2.4188 0.0361
2 14 13 1.9805 -0.3791
2 14 14 -1.9489 -0.4176
2 14 15 -0.6491 -0.5589
2 14 16 0.7504 -0.4427
2 14 17 1.7839 -0.6426
2 14 18 1.6770 -0.2675
2 14 19 -2.5113 0.0231
2 14 20 -1.7650 0.4696
2 14 21 1.7042 0.5420
2 14 22 1.0471 1.3963
2 15 0 -1.7715 -0.4950
2 15 1 -0.6963 -0.4312
2 15 2 -2.6573 -0.3481
2 15 3 4.0314 0.1298
2 15 4 -3.5038 0.2974
2 15 5 3.2814 0.3001
2 15 6 -2.6688 0.3789
2 15 7 -0.9218 0.4303
2 15 8 -0.5014 0.2951
2 15 9 -0.0367 0.0580
2 15 10 0.7829 -0.2349
2 15 11 1.1270 -0.3826
2 15 12 -1.8811 -0.5744
2 15 13 1.9379 -0.4805
2 15 14 -3.8356 -0.2224
2 15 15 2.8898 -0.0609
2 15 16 1.1827 0.0057
2 15 17 1.3968 0.2602
2 15 18 0.1519 0.5930
2 15 19 -1.6446 0.7031
2 15 20 2.3601 0.3441
2 15 21 0.1702 0.7372
2 16 0 -2.4377 -0.3776
2 16 1 -2.5659 -0.1655
2 16 2 4.5400 0.0572
2 16 3 -2.2550 0.0929
2 16 4 0.8270 0.0212
2 16 5 0.1473 0.1283
2 16 6 -1.3050 0.2076
2 16 7 1.1591 0.1333
2 16 8 0.5505 0.0273
2 16 9 0.2170 -0.0957
2 16 10 1.2361 -0.0614
2 16 11 -2.7040 -0.0738
2 16 12 1.7404 -0.0920
2 16 13 -2.3200 0.0975
2 16 14 2.1604 0.0680
2 16 15 2.7098 0.1024
2 16 16 0.2484 0.0333
2 16 17 -0.9226 0.2872
2 16 18 -0.7754 0.0811
2 16 19 -1.0401 0.0040
2 16 20 0.3594 -0.0072
2 16 21 -1.1950 0.1367
2 17 0 1.7202 -0.1891
2 17 1 2.1932 0.0070
2 17 2 2.8356 0.1584
2 17 3 -3.5741 0.2413
2 17 4 3.9547 0.5350
2 17 5 -2.3827 0.5093
2 17 6 0.9101 0.4309
2 17 7 -0.0957 0.2584
2 17 8 -0.6022 0.0991
2 17 9 -0.2281 -0.1000
2 17 10 -0.9730 -0.2124
2 17 11 -0.5559 -0.4541
2 17 12 1.8015 -0.4028
2 17 13 -1.3193 -0.3138
2 17 14 4.2822 -0.1759
2 17 15 -2.5717 -0.0670
2 17 16 -1.8649 0.1284
2 17 17 0.2963 0.1706
2 17 18 -1.2569 0.3000
2 17 19 1.4488 0.2551
2 17 20 -0.1290 0.3996
2 17 21 -0.2356 -0.4826
2 18 0 2.2212 0.3988
2 18 1 2.9157 0.5125
2 18 2 -4.6892 0.5547
2 18 3 2.2735 0.6378
2 18 4 -1.2357 0.2831
2 18 5 -2.2610 0.0016
2 18 6 0.6336 -0.2020
2 18 7 -1.1604 -0.4220
2 18 8 0.0983 -0.6000
2 18 9 0.3121 -0.6456
2 18 10 -0.2255 -0.5806
2 18 11 2.3929 -0.3489
2 18 12 -1.5359 0.0313
2 18 13 2.2511 0.3561
2 18 14 -1.2471 0.4935
2 18 15 -1.8250 0.4832
2 18 16 2.2825 0.5030
2 18 17 1.0880 0.4629
2 18 18 -0.3401 0.2732
2 18 19 0.5879 -0.1162
2 18 20 -2.1996 -0.5102
2 18 21 -0.6589 -0.3336
2 19 0 -0.9876 0.2238
2 19 1 -2.2995 0.1544
2 19 2 -2.5301 0.0102
2 19 3 2.5125 -0.2540
2 19 4 -4.3863 -0.4449
2 19 5 2.2229 -0.3156
2 19 6 0.7108 -0.3318
2 19 7 0.3192 -0.2933
2 19 8 1.4891 -0.1864
2 19 9 0.4621 0.1085
2 19 10 0.6792 0.2586
2 19 11 0.1457 0.4971
2 19 12 -0.8372 0.5587
2 19 13 2.3370 0.4675
2 19 14 -2.3840 0.1840
2 19 15 2.6890 0.0576
2 19 16 0.3210 -0.0124
2 19 17 -3.7794 -0.2106
2 19 18 -0.5971 -0.6059
2 19 19 -3.2173 -0.4956
2 19 20 0.5828 -0.1654
2 19 21 1.6121 0.6229
2 20 0 -0.2522 0.0193
2 20 1 -3.0863 0.0331
2 20 2 3.9339 0.0295
2 20 3 -2.2616 0.0303
2 20 4 1.7541 0.2358
2 20 5 3.2532 0.1609
2 20 6 -0.9404 0.0668
2 20 7 1.1431 0.0695
2 20 8 -0.0702 0.0885
2 20 9 -0.8058 0.0754
2 20 10 0.2104 -0.0032
2 20 11 -1.0178 -0.0281
2 20 12 2.1315 0.0110
2 20 13 -1.8141 -0.1988
2 20 14 -0.7429 -0.1248
2 20 15 -0.9056 -0.1126
2 20 16 -4.6630 -0.0897
2 20 17 -0.5591 -0.3060
2 20 18 0.5672 -0.0504
2 20 19 2.1591 0.2662
2 20 20 4.1321 0.5885
2 20 21 0.4684 -0.4569
2 21 0 -1.1351 0.3986
2 21 1 0.8877 0.3106
2 21 2 1.9749 0.2271
2 21 3 -1.3332 0.0955
2 21 4 4.2234 -0.1667
2 21 5 -2.4112 -0.3217
2 21 6 -1.1064 -0.3589
2 21 7 0.3332 -0.3517
2 21 8 -1.7039 -0.2505
2 21 9 0.2220 -0.2250
2 21 10 0.3568 0.0322
2 21 11 -0.1288 0.2200
2 21 12 -0.6078 0.2608
2 21 13 -3.6734 0.1896
2 21 14 0.2518 0.1713
2 21 15 -2.0358 0.1046
2 21 16 1.3459 -0.0372
2 21 17 4.5186 0.0005
2 21 18 1.4865 0.0822
2 21 19 4.4399 0.0706
2 21 20 -2.5793 -0.4863
2 22 0 -1.9494 0.0328
2 22 1 3.9802 -0.1848
2 22 2 -2.0904 -0.3267
2 22 3 2.5622 -0.4675
2 22 4 -1.9592 -0.3821
2 22 5 -3.0603 -0.2233
2 22 6 1.6367 -0.1139
2 22 7 -0.9728 0.0415
2 22 8 0.2256 0.2241
2 22 9 1.3514 0.3818
2 22 10 -1.3730 0.4343
2 22 11 -0.6731 0.4088
2 22 12 -2.5703 0.0066
2 22 13 1.1541 0.0019
2 22 14 1.5744 -0.2396
2 22 15 1.7674 -0.1214
2 22 16 4.2884 -0.2801
2 22 17 0.0211 -0.2184
2 22 18 1.2045 -0.2566
2 22 19 -3.1601 -0.1250
2 22 20 -3.4849 -0.6116
2 23 0 3.8479 -0.1874
2 23 1 0.7799 -0.1629
2 23 2 -1.6094 -0.1819
2 23 3 0.1398 -0.0533
2 23 4 -4.0794 0.0933
2 23 5 2.3436 -0.0157
2 23 6 0.8468 0.0761
2 23 7 -0.8741 0.1568
2 23 8 1.5502 0.1475
2 23 9 -1.4982 0.1459
2 23 10 -1.4050 0.0261
2 23 11 0.2832 -0.1073
2 23 12 0.8398 -0.1927
2 23 13 3.0536 -0.1926
2 23 14 0.6364 -0.0829
2 23 15 1.8019 -0.1625
2 23 16 -0.2379 -0.2017
2 23 17 -1.9609 -0.1330
2 23 18 -1.1772 0.2916
2 23 19 -4.7496 -0.0768
2 23 20 2.8968 0.1563
2 24 0 2.3963 -0.1126
2 24 1 -5.0357 -0.1405
2 24 2 0.7361 -0.2119
2 24 3 -2.7920 -0.1498
2 24 4 1.7508 -0.2760
2 24 5 2.5757 -0.1284
2 24 6 -1.8458 0.0264
2 24 7 0.7535 0.1231
2 24 8 -0.3346 0.1773
2 24 9 -1.8520 0.1633
2 24 10 2.1000 0.2582
2 24 11 0.4707 -0.0376
2 24 12 1.9740 0.0566
2 24 13 0.2089 -0.1782
2 24 14 0.0084 -0.0332
2 24 15 -0.0065 -0.2749
2 24 16 -2.4227 -0.0174
2 24 17 -0.9716 0.2926
2 24 18 -3.3398 0.2003
2 24 19 2.2189 -0.2544
2 24 20 1.8683 0.3745
2 25 0 -4.6111 -0.3346
2 25 1 -0.4631 -0.3642
2 25 2 1.5343 -0.2123
2 25 3 -0.0042 -0.0881
2 25 4 3.5555 0.1129
2 25 5 -1.9545 0.3495
2 25 6 -0.6148 0.3612
2 25 7 1.1068 0.3736
2 25 8 -1.4744 0.3057
2 25 9 1.5975 0.1966
2 25 10 0.9099 -0.0783
2 25 11 -0.2241 -0.2936
2 25 12 1.0217 -0.3590
2 25 13 -0.5884 -0.1841
2 25 14 -0.3514 -0.2124
2 25 15 -1.4359 0.0349
2 25 16 -2.1073 0.2110
2 25 17 -0.9184 0.2727
2 25 18 0.7724 -0.2302
2 25 19 3.6782 0.1279
2 26 0 -1.2411 -0.1519
2 26 1 4.5780 0.0081
2 26 2 -1.6550 0.1946
2 26 3 2.1069 0.2782
2 26 4 -1.1095 0.3460
2 26 5 -1.9251 0.2050
2 26 6 1.7437 0.2016
2 26 7 -0.3077 0.0631
2 26 8 -0.2901 -0.0810
2 26 9 1.6607 -0.1689
2 26 10 -1.7402 -0.4609
2 26 11 1.8954 -0.1787
2 26 12 -0.6033 -0.1774
2 26 13 -1.1248 0.1098
2 26 14 -0.9231 0.0134
2 26 15 -1.9315 0.1790
2 26 16 -0.7812 0.1843
2 26 17 1.0998 0.0215
2 26 18 3.0628 -0.0097
2 26 19 -0.6785 0.0741
2 27 0 2.7524 0.0593
2 27 1 -1.1904 0.1454
2 27 2 -1.1778 0.1791
2 27 3 1.1702 0.1920
2 27 4 -2.1472 0.1088
2 27 5 1.6601 0.1901
2 27 6 0.8363 0.1095
2 27 7 -1.3811 -0.0012
2 27 8 0.8593 -0.0678
2 27 9 -0.8807 -0.2344
2 27 10 0.8448 -0.1623
2 27 11 0.4784 -0.1620
2 27 12 -2.4525 0.0193
2 27 13 -0.6260 -0.1089
2 27 14 -0.8245 0.1125
2 27 15 -1.9407 0.1045
2 27 16 1.9403 0.2884
2 27 17 2.9862 0.0476
2 27 18 0.7944 -0.2657
2 27 19 -0.4963 -0.0515
2 28 0 1.1849 0.2083
2 28 1 -2.7403 0.2434
2 28 2 3.1109 0.3060
2 28 3 -1.1155 0.2329
2 28 4 0.4068 0.2310
2 28 5 1.2674 0.1168
2 28 6 -1.6571 -0.1515
2 28 7 -0.8533 -0.2191
2 28 8 0.9163 -0.3505
2 28 9 -0.6962 -0.4435
2 28 10 1.8929 -0.2458
2 28 11 -3.3327 -0.1757
2 28 12 -0.0258 0.1250
2 28 13 0.0528 0.2069
2 28 14 -1.8413 0.3023
2 28 15 2.0703 0.4014
2 28 16 5.3344 0.0450
2 28 17 1.2452 -0.4555
2 28 18 -0.9974 -0.4060
2 28 19 -1.0343 0.7528
2 29 0 -0.9541 0.1785
2 29 1 0.9510 0.1933
2 29 2 0.3808 0.0493
2 29 3 -1.6874 -0.1062
2 29 4 1.0431 -0.1674
2 29 5 -1.2748 -0.4159
2 29 6 -1.4364 -0.3013
2 29 7 1.3134 -0.3287
2 29 8 0.3211 -0.2600
2 29 9 0.9876 -0.0353
2 29 10 -1.6509 0.1029
2 29 11 -0.9564 0.4717
2 29 12 1.2690 0.2758
2 29 13 -1.2452 0.3714
2 29 14 1.8585 0.0418
2 29 15 6.7343 -0.0177
2 29 16 0.3878 -0.5134
2 29 17 -4.4056 -0.5474
2 29 18 -2.6549 0.9399
2 30 0 -3.3129 -0.0660
2 30 1 2.0058 -0.0569
2 30 2 -2.0843 -0.1609
2 30 3 1.0433 -0.0694
2 30 4 -0.2044 -0.1069
2 30 5 -1.2376 0.0167
2 30 6 0.9121 0.0450
2 30 7 1.8084 0.0142
2 30 8 -0.7024 0.0824
2 30 9 0.3219 0.1265
2 30 10 -2.4840 0.2296
2 30 11 2.2410 0.1006
2 30 12 -1.1006 0.0454
2 30 13 1.6748 -0.1568
2 30 14 5.4518 0.0678
2 30 15 -1.0482 -0.2914
2 30 16 -7.6102 -0.1264
2 30 17 -2.7655 0.4538
2 30 18 -0.0273 1.0261
2 31 0 1.5205 0.2299
2 31 1 1.3703 0.1448
2 31 2 -0.2351 0.1637
2 31 3 0.2255 0.1194
2 31 4 -1.3155 -0.0147
2 31 5 0.4743 -0.0657
2 31 6 1.7363 -0.2827
2 31 7 -0.2503 -0.1882
2 31 8 -0.4136 -0.2006
2 31 9 -1.2075 -0.0363
2 31 10 0.6943 0.1595
2 31 11 0.2899 0.0253
2 31 12 0.6084 0.3014
2 31 13 3.5907 0.1004
2 31 14 -2.0681 0.1879
2 31 15 -7.4216 -0.1378
2 31 16 -1.2681 -0.1456
2 31 17 4.2518 0.7358
2 31 18 1.9853 -0.8352
2 32 0 4.8829 0.0898
2 32 1 -3.5289 -0.0827
2 32 2 -0.2050 -0.2094
2 32 3 -1.2662 -0.3552
2 32 4 0.7303 -0.3651
2 32 5 1.7969 -0.3937
2 32 6 0.4892 -0.1426
2 32 7 -1.3540 -0.0309
2 32 8 0.0454 0.2295
2 32 9 -1.3388 0.4863
2 32 10 1.5512 0.3244
2 32 11 -0.7551 0.4600
2 32 12 2.5635 -0.0517
2 32 13 -2.3324 0.1225
2 32 14 -5.2202 -0.5704
2 32 15 1.2162 -0.2581
2 32 16 5.2005 -0.1804
2 32 17 1.2691 0.4084
2 33 0 -2.8475 -0.2830
2 33 1 -1.8417 -0.2726
2 33 2 1.2446 -0.2481
2 33 3 1.2917 -0.1293
2 33 4 1.7483 -0.0092
2 33 5 -0.2229 0.1662
2 33 6 -1.4527 0.2692
2 33 7 -1.1795 0.2971
2 33 8 -0.6546 0.4538
2 33 9 0.4782 0.2446
2 33 10 0.4955 0.0572
2 33 11 1.2666 -0.0931
2 33 12 -1.1023 -0.3572
2 33 13 -3.0942 -0.2974
2 33 14 2.9890 -0.3519
2 33 15 3.5014 -0.2304
2 33 16 -0.2550 0.8662
2 33 17 -2.6327 -0.4028
2 34 0 -3.5856 0.0080
2 34 1 4.6958 -0.0273
2 34 2 -0.2808 0.0714
2 34 3 0.6259 0.0384
2 34 4 -1.2627 0.0660
2 34 5 -1.8430 0.1076
2 34 6 -0.7082 0.0201
2 34 7 0.4668 0.2451
2 34 8 0.5819 0.0985
2 34 9 2.0412 -0.0091
2 34 10 0.1134 0.0450
2 34 11 0.3859 -0.3877
2 34 12 -2.2945 0.0551
2 34 13 2.9219 -0.5503
2 34 14 1.8353 0.1165
2 34 15 -3.4850 -0.0208
2 34 16 -1.4701 0.8274
2 34 17 0.3035 -1.1717
2 35 0 1.9326 -0.1898
2 35 1 -1.1192 -0.1698
2 35 2 -1.4562 -0.1546
2 35 3 -0.2100 -0.1058
2 35 4 -1.0359 0.0469
2 35 5 1.1725 0.0842
2 35 6 0.6560 0.2954
2 35 7 1.4712 0.2522
2 35 8 0.5381 0.1277
2 35 9 -0.1157 0.0235
2 35 10 -0.5274 -0.2960
2 35 11 -1.5951 -0.3094
2 35 12 1.1399 -0.4311
2 35 13 0.6453 -0.1947
2 35 14 -5.2099 -0.1571
2 35 15 0.1487 1.0413
2 35 16 1.7905 -0.5688
2 36 0 1.2966 -0.1981
2 36 1 -2.7840 0.0365
2 36 2 3.4395 0.0718
2 36 3 -0.2390 0.2708
2 36 4 0.3941 0.2712
2 36 5 0.7848 0.2632
2 36 6 -0.8927 0.2384
2 36 7 -0.1189 -0.0488
2 36 8 -1.0756 -0.1144
2 36 9 -0.7150 -0.4025
2 36 10 -0.1599 -0.4657
2 36 11 -0.5043 -0.1212
2 36 12 0.7586 -0.3326
2 36 13 -3.7016 0.5138
2 36 14 0.6740 0.3350
2 36 15 5.4144 1.0713
2 36 16 -0.1686 -1.4497
2 37 0 0.5926 0.2206
2 37 1 3.6847 0.1888
2 37 2 -0.6240 0.2034
2 37 3 -2.4661 0.1392
2 37 4 0.3344 0.0589
2 37 5 -1.6832 0.0552
2 37 6 0.8410 -0.0954
2 37 7 -0.6939 -0.0651
2 37 8 0.8308 -0.2996
2 37 9 0.6441 -0.2046
2 37 10 -0.6115 -0.0656
2 37 11 0.5247 -0.1399
2 37 12 -0.9014 0.3541
2 37 13 0.8556 0.0601
2 37 14 5.7123 1.0826
2 37 15 -1.2989 -1.1793
2 38 0 -0.6766 0.0088
2 38 1 -0.2950 -0.0363
2 38 2 -4.5920 0.0513
2 38 3 1.0155 0.0324
2 38 4 1.6223 0.0799
2 38 5 0.0058 0.0552
2 38 6 1.8723 -0.0427
2 38 7 -0.8894 -0.2101
2 38 8 1.2723 -0.3320
2 38 9 -1.2248 -0.2304
2 38 10 -0.4279 -0.3034
2 38 11 1.4446 -0.0370
2 38 12 0.3147 0.3583
2 38 13 2.4246 0.3500
2 38 14 -1.1771 0.5174
2 38 15 -4.3580 -1.7050
2 39 0 -1.4677 0.0783
2 39 1 -2.8667 0.1492
2 39 2 2.0420 0.1165
2 39 3 2.9825 0.1018
2 39 4 -0.7499 -0.0495
2 39 5 0.6589 -0.1576
2 39 6 -1.9919 -0.3178
2 39 7 0.9555 -0.4622
2 39 8 -0.6379 -0.1532
2 39 9 -0.3927 -0.2561
2 39 10 2.1799 0.2876
2 39 11 0.1013 0.6868
2 39 12 -1.1244 0.4343
2 39 13 -1.1933 1.0916
2 39 14 -2.8617 -1.4802
2 40 0 0.7268 0.1283
2 40 1 0.5699 0.0643
2 40 2 2.0541 -0.0284
2 40 3 -0.0182 -0.1089
2 40 4 -2.1939 -0.1000
2 40 5 1.2601 -0.1508
2 40 6 -0.5701 -0.1447
2 40 7 2.5031 0.0590
2 40 8 -1.7324 0.0958
2 40 9 1.2723 0.3434
2 40 10 -0.3953 0.6408
2 40 11 -3.6211 0.3090
2 40 12 -0.9181 0.4162
2 40 13 0.6936 -0.5389
2 40 14 1.0206 -1.6231
2 41 0 0.6853 -0.0257
2 41 1 1.3277 0.0293
2 41 2 1.1621 0.0757
2 41 3 -0.6066 0.0272
2 41 4 0.4557 0.0523
2 41 5 0.0447 -0.1381
2 41 6 0.5694 -0.1214
2 41 7 -3.1730 -0.0838
2 41 8 -1.3084 -0.1428
2 41 9 -0.5003 0.3311
2 41 10 -2.8285 -0.0293
2 41 11 0.0237 0.2949
2 41 12 3.6860 0.0832
2 41 13 1.6433 -1.7428
2 42 0 0.7128 0.1775
2 42 1 1.5549 0.0657
2 42 2 0.2032 -0.0817
2 42 3 -5.3174 -0.2085
2 42 4 0.6101 -0.4137
2 42 5 -3.6936 -0.3677
2 42 6 -1.0533 -0.2543
2 42 7 -2.1752 -0.0127
2 42 8 3.1473 0.4081
2 42 9 0.4133 0.4752
2 42 10 1.3253 0.7416
2 42 11 4.6838 0.5468
2 42 12 1.5032 -1.1698
2 42 13 -2.1909 -0.5292
2 43 0 -1.5751 -0.1081
2 43 1 -2.0804 -0.2470
2 43 2 -6.9365 -0.3002
2 43 3 -0.9369 -0.1771
2 43 4 2.1667 -0.0856
2 43 5 0.6112 0.2189
2 43 6 2.7910 0.4826
2 43 7 5.0015 0.6819
2 43 8 2.0142 0.7835
2 43 9 0.0913 0.6033
2 43 10 1.4980 0.3907
2 43 11 0.0479 -1.5810
2 43 12 -3.6184 -1.5203
2 44 0 -2.3577 -0.0481
2 44 1 -2.1093 0.1007
2 44 2 0.4094 0.1638
2 44 3 11.0904 0.2154
2 44 4 -0.0907 0.2616
2 44 5 4.4378 0.2422
2 44 6 0.9170 0.3483
2 44 7 -0.2071 0.1106
2 44 8 -4.1300 0.0954
2 44 9 -1.6606 -0.2222
2 44 10 -0.6092 -1.7893
2 44 11 -2.7178 -1.7049
2 45 0 4.3742 0.0787
2 45 1 2.8258 -0.0841
2 45 2 9.1347 -0.1857
2 45 3 -0.4912 -0.3489
2 45 4 -4.7056 -0.2481
2 45 5 -0.5235 -0.0916
2 45 6 -4.2114 -0.1001
2 45 7 -3.9502 0.0623
2 45 8 -0.6747 -0.0923
2 45 9 0.9916 -1.1480
2 45 10 0.6847 -1.4146
2 46 0 1.4876 -0.5250
2 46 1 0.2494 -0.5618
2 46 2 -1.0168 -0.3297
2 46 3 -11.2783 -0.0979
2 46 4 2.2776 0.2319
2 46 5 -2.9076 0.4068
2 46 6 0.0748 0.2765
2 46 7 1.4633 0.3443
2 46 8 2.7060 -0.8250
2 46 9 1.4059 -1.1834
2 47 0 -5.3663 -0.1097
2 47 1 -0.5148 0.1547
2 47 2 -6.2743 0.2554
2 47 3 2.0877 0.4470
2 47 4 4.0227 0.3372
2 47 5 -1.0707 0.1643
2 47 6 2.3889 0.0384
2 47 7 1.1288 -0.7815
2 47 8 -0.5536 -1.1620
2 47 9 -0.6271 0.3999
2 48 0 1.0345 -0.0499
2 48 1 1.0686 -0.0133
2 48 2 -0.6945 -0.0532
2 48 3 6.4887 0.0695
2 48 4 -3.8875 0.0992
2 48 5 1.3484 0.0072
2 48 6 -0.4013 -0.2455
2 48 7 -0.6010 -0.7962
2 49 0 3.3969 -0.1924
2 49 1 -2.5220 0.2262
2 49 2 2.6417 0.7172
2 49 3 -1.3667 0.7786
2 49 4 -1.2950 0.7490
2 49 5 1.6562 0.1643
2 49 6 -0.2455 -0.3229
2 50 0 -1.9392 1.5360
2 50 1 -0.6298 1.5756
2 50 2 2.1285 1.2387
2 50 3 -2.2643 0.5002
2 50 4 2.4398 -0.3988
2 50 5 -0.8586 -0.8992
2 51 0 -1.3624 0.9498
2 51 1 2.4868 -0.0255
2 51 2 -1.0807 -1.0316
3 0 0 0.3730 -4.1197
3 0 1 2.6362 -3.5017
3 0 2 -2.0782 -2.1410
3 0 3 1.0675 -0.0694
3 0 4 -3.9844 1.3381
3 0 5 -1.9680 2.3725
3 0 6 1.6012 2.7924
3 0 7 -2.1215 2.4747
3 0 8 -0.8304 1.8068
3 0 9 3.0815 0.5979
3 0 10 -2.8299 -0.7673
3 0 11 3.1492 -1.8698
3 0 12 2.2878 -2.6961
3 0 13 -1.8604 -2.9174
3 0 14 0.8391 -2.5751
3 0 15 -1.8893 -1.8075
3 0 16 4.5705 -0.6019
3 0 17 4.3140 0.6589
3 0 18 -4.5312 1.8370
3 0 19 -2.6568 2.5763
3 0 20 -1.1530 2.6723
3 0 21 0.0354 2.2700
3 1 0 1.8448 -4.4210
3 1 1 -3.3473 -0.7574
3 1 2 -0.4159 0.4044
3 1 3 -1.8555 0.9675
3 1 4 -1.1213 1.1969
3 1 5 1.9523 0.7598
3 1 6 1.7429 0.4124
3 1 7 -2.6752 -0.1245
3 1 8 5.7046 -0.6040
3 1 9 -2.7269 -0.9285
3 1 10 2.4236 -1.0949
3 1 11 1.8636 -0.8151
3 1 12 -2.2401 -0.3701
3 1 13 0.1293 0.2189
3 1 14 -1.4702 0.6641
3 1 15 2.7605 0.8494
3 1 16 0.6813 0.9533
3 1 17 -2.6742 0.8415
3 1 18 -6.7205 0.5317
3 1 19 3.7071 0.2410
3 1 20 -0.3217 -0.0380
3 1 21 1.8554 -1.1643
3 2 0 -0.3237 0.8008
3 2 1 -1.9275 0.8757
3 2 2 2.9089 1.4251
3 2 3 -1.3560 1.3988
3 2 4 2.7465 1.4479
3 2 5 1.0233 1.3510
3 2 6 -1.2127 0.9928
3 2 7 1.7348 0.7635
3 2 8 0.7275 0.3269
3 2 9 -2.3090 -0.1280
3 2 10 2.6999 -0.2717
3 2 11 -3.0356 -0.6198
3 2 12 -1.5775 -0.5734
3 2 13 0.8614 -0.8715
3 2 14 -1.9878 -0.9390
3 2 15 3.2280 -0.8446
3 2 16 -3.1171 -0.4776
3 2 17 -3.1361 -0.1845
3 2 18 3.7902 0.5255
3 2 19 2.7060 0.6383
3 2 20 0.3343 0.8333
3 2 21 -0.7687 0.0594
3 3 0 -1.3041 2.6490
3 3 1 3.4517 1.9161
3 3 2 -0.8230 2.1509
3 3 3 -0.3157 1.7289
3 3 4 0.5382 0.8963
3 3 5 -0.5974 0.1876
3 3 6 -0.6500 -0.7600
3 3 7 2.2470 -1.3578
3 3 8 -3.9686 -1.9084
3 3 9 2.7245 -2.1278
3 3 10 -2.7119 -1.9076
3 3 11 -0.9245 -1.5339
3 3 12 1.3372 -0.8371
3 3 13 -1.5247 -0.2007
3 3 14 3.6324 0.6463
3 3 15 -0.7666 1.3443
3 3 16 -0.9929 1.7413
3 3 17 0.6794 1.8935
3 3 18 5.0355 1.6602
3 3 19 -3.8447 0.8624
3 3 20 -0.8576 -0.0738
3 3 21 -1.2284 -0.4743
3 4 0 -0.0826 0.2274
3 4 1 1.0638 0.7406
3 4 2 -3.7443 -0.3108
3 4 3 2.4613 -0.9787
3 4 4 -0.2760 -1.5688
3 4 5 0.6177 -1.9241
3 4 6 0.2703 -1.7324
3 4 7 -0.9924 -1.5022
3 4 8 -0.5998 -0.9552
3 4 9 1.0471 -0.0914
3 4 10 -2.2937 0.5772
3 4 11 2.3979 1.5207
3 4 12 -0.2240 1.7295
3 4 13 0.6158 2.0123
3 4 14 3.2646 1.6636
3 4 15 -5.2306 1.2361
3 4 16 1.9207 0.5269
3 4 17 1.3665 0.0572
3 4 18 -1.5773 -0.9266
3 4 19 -2.9937 -1.0643
3 4 20 0.6965 -1.5296
3 4 21 1.4433 -0.7351
3 5 0 2.0249 0.4312
3 5 1 -2.2857 0.0344
3 5 2 2.0840 -0.3906
3 5 3 1.8087 -0.3981
3 5 4 -0.8985 -0.1559
3 5 5 -0.9336 0.0044
3 5 6 -0.3943 0.3983
3 5 7 -1.6753 0.5799
3 5 8 2.1255 0.8369
3 5 9 -2.5281 1.0181
3 5 10 2.4016 0.9635
3 5 11 -0.4518 0.7698
3 5 12 -0.1386 0.2652
3 5 13 2.4007 -0.1395
3 5 14 -4.6185 -0.5288
3 5 15 1.1632 -0.6191
3 5 16 1.3481 -0.6443
3 5 17 0.5478 -0.6340
3 5 18 -3.9618 -0.5855
3 5 19 2.1304 -0.4044
3 5 20 1.2116 -0.2481
3 5 21 0.3187 -0.1818
3 6 0 1.0270 0.9910
3 6 1 -1.6777 0.2698
3 6 2 2.5763 0.2799
3 6 3 -3.9624 -0.1612
3 6 4 -0.7371 -0.3909
3 6 5 -0.6759 -0.4682
3 6 6 0.5290 -0.5809
3 6 7 0.2015 -0.4826
3 6 8 0.7038 -0.3571
3 6 9 -0.5137 -0.2400
3 6 10 1.9665 0.0154
3 6 11 -1.4029 -0.0822
3 6 12 1.2897 0.1672
3 6 13 -1.3285 0.1430
3 6 14 -1.7713 0.4082
3 6 15 5.5173 0.3147
3 6 16 -3.6262 0.2205
3 6 17 -0.4121 -0.1190
3 6 18 -1.4716 -0.2187
3 6 19 3.0381 -0.6850
3 6 20 -0.4022 -0.4318
3 7 0 -3.7587 -0.7329
3 7 1 0.2336 -1.0030
3 7 2 -1.9675 -1.4358
3 7 3 -0.7393 -1.3677
3 7 4 2.5318 -1.1120
3 7 5 0.9178 -0.5500
3 7 6 -0.1862 -0.0626
3 7 7 1.1965 0.4378
3 7 8 -0.9971 0.9122
3 7 9 2.2122 1.1495
3 7 10 -1.9481 1.1758
3 7 11 0.7547 0.9360
3 7 12 -1.1618 0.5857
3 7 13 -0.7349 0.1860
3 7 14 4.1248 -0.2486
3 7 15 -3.8001 -0.6858
3 7 16 -0.9355 -0.8391
3 7 17 -0.6995 -0.9907
3 7 18 2.8112 -0.8999
3 7 19 0.6461 -0.5300
3 7 20 -0.2472 -0.0545
3 8 0 -1.9969 -0.7693
3 8 1 3.1385 -0.7879
3 8 2 -0.5598 -0.4245
3 8 3 4.2883 0.2851
3 8 4 -0.8640 0.7407
3 8 5 -1.3065 1.0914
3 8 6 -0.4634 1.1986
3 8 7 1.0916 1.1247
3 8 8 -0.7219 0.9079
3 8 9 0.3323 0.4263
3 8 10 -2.2798 -0.1828
3 8 11 0.8769 -0.6690
3 8 12 -0.2477 -1.0561
3 8 13 2.3285 -1.0597
3 8 14 -1.2814 -1.0039
3 8 15 -4.3641 -0.6693
3 8 16 4.8281 -0.3757
3 8 17 -1.4804 -0.1984
3 8 18 3.5221 0.2356
3 8 19 -1.7520 0.5038
3 8 20 -0.1529 0.7439
3 9 0 4.4404 -0.2711
3 9 1 0.6875 0.0148
3 9 2 0.5141 0.3900
3 9 3 -1.2978 0.3570
3 9 4 -3.5599 0.3883
3 9 5 0.8661 0.2140
3 9 6 2.2783 0.0064
3 9 7 -0.7583 -0.1580
3 9 8 0.0391 -0.4587
3 9 9 -2.3960 -0.6342
3 9 10 2.0672 -0.7390
3 9 11 -0.0674 -0.6681
3 9 12 2.5214 -0.3447
3 9 13 -1.9777 -0.1245
3 9 14 -3.3841 0.1288
3 9 15 4.3901 0.2195
3 9 16 -0.8436 0.0990
3 9 17 0.9063 0.2669
3 9 18 0.3113 0.2991
3 9 19 -1.4347 0.3215
3 9 20 -0.5219 0.6286
3 10 0 2.1657 -0.5643
3 10 1 -3.8342 -0.2989
3 10 2 0.1557 -0.2180
3 10 3 -2.7039 -0.0580
3 10 4 2.9810 0.1538
3 10 5 2.8859 0.1299
3 10 6 -0.3882 0.1645
3 10 7 -2.7353 0.1184
3 10 8 0.0138 0.0088
3 10 9 0.0582 -0.0422
3 10 10 2.8324 -0.1698
3 10 11 -0.8083 -0.0956
3 10 12 -0.4358 -0.0980
3 10 13 -3.1697 -0.0577
3 10 14 2.4717 -0.0777
3 10 15 1.9807 -0.0068
3 10 16 -3.5572 0.0297
3 10 17 4.3929 0.4129
3 10 18 -2.6641 0.2329
3 10 19 -0.4810 0.8111
3 10 20 -0.1882 0.3990
3 11 0 -3.5631 -0.0527
3 11 1 0.3646 0.2000
3 11 2 0.9390 0.5352
3 11 3 1.6362 0.6813
3 11 4 2.2252 0.5361
3 11 5 -2.5335 0.3434
3 11 6 -3.4907 0.1299
3 11 7 0.3670 -0.1172
3 11 8 0.9541 -0.3261
3 11 9 3.1141 -0.5117
3 11 10 -2.3604 -0.4879
3 11 11 0.6313 -0.2660
3 11 12 -3.1020 -0.0962
3 11 13 2.2758 0.1999
3 11 14 1.1570 0.2901
3 11 15 -2.5297 0.4071
3 11 16 2.9260 0.4659
3 11 17 0.4063 0.2941
3 11 18 -3.3654 0.3999
3 11 19 -0.1643 0.2533
3 11 20 0.5568 -0.3859
3 12 0 -1.1424 0.3546
3 12 1 3.4158 0.5355
3 12 2 -1.7396 0.4467
3 12 3 0.2694 0.2154
3 12 4 -3.0956 -0.0429
3 12 5 -1.7420 -0.1728
3 12 6 1.1938 -0.2989
3 12 7 3.2205 -0.3616
3 12 8 0.8604 -0.3343
3 12 9 -0.6381 -0.2188
3 12 10 -2.3445 0.1205
3 12 11 1.1623 0.2521
3 12 12 -1.3053 0.4229
3 12 13 2.0769 0.2484
3 12 14 -1.5109 0.2056
3 12 15 1.3480 -0.0741
3 12 16 3.0141 -0.0129
3 12 17 -5.1115 -0.1750
3 12 18 -1.2196 0.2316
3 12 19 2.0766 -0.3962
3 12 20 0.4843 0.1156
3 13 0 1.9143 0.4561
3 13 1 -2.5971 0.4148
3 13 2 -1.3882 0.2116
3 13 3 -0.1279 0.1908
3 13 4 0.7390 0.0374
3 13 5 2.4574 -0.0668
3 13 6 2.0495 -0.1147
3 13 7 -0.4001 -0.2063
3 13 8 -1.2004 -0.1574
3 13 9 -2.7809 -0.0997
3 13 10 3.0807 -0.0223
3 13 11 -2.6063 -0.0214
3 13 12 1.9966 -0.0336
3 13 13 -1.0366 -0.0853
3 13 14 2.0255 0.0380
3 13 15 1.2348 0.0851
3 13 16 -3.1054 0.3165
3 13 17 -4.4653 0.4563
3 13 18 3.7969 0.2588
3 13 19 2.1819 0.2531
3 13 20 -0.8081 -0.0960
3 14 0 -0.3881 0.5020
3 14 1 -2.1359 0.3374
3 14 2 3.7878 0.2283
3 14 3 1.3104 -0.1082
3 14 4 1.4321 -0.3335
3 14 5 -1.1203 -0.4468
3 14 6 -1.2783 -0.4962
3 14 7 -1.4874 -0.4337
3 14 8 -0.3603 -0.3110
3 14 9 1.3752 -0.0349
3 14 10 0.2824 0.1788
3 14 11 -2.7161 0.4233
3 14 12 2.4379 0.4277
3 14 13 -0.1961 0.5531
3 14 14 1.1727 0.3659
3 14 15 -2.6398 0.4129
3 14 16 -4.1084 0.1265
3 14 17 3.0423 0.0103
3 14 18 6.0890 -0.3914
3 14 19 -2.9995 -0.5296
3 14 20 -0.1733 -1.5071
3 15 0 0.1727 0.2143
3 15 1 4.6220 -0.0626
3 15 2 0.4369 -0.3199
3 15 3 -1.3613 -0.5376
3 15 4 -2.7594 -0.4242
3 15 5 -0.9366 -0.2977
3 15 6 0.7291 -0.1518
3 15 7 0.9833 0.1329
3 15 8 0.2310 0.3462
3 15 9 0.4495 0.6000
3 15 10 -4.4540 0.6069
3 15 11 3.6606 0.3979
3 15 12 0.0783 0.1364
3 15 13 1.9286 -0.1220
3 15 14 -2.3457 -0.3662
3 15 15 -0.9555 -0.3551
3 15 16 0.8420 -0.5442
3 15 17 7.9660 -0.4157
3 15 18 -3.6518 -0.5266
3 15 19 -3.9720 -1.0747
3 15 20 1.3915 -0.0133
3 16 0 0.9602 -0.0598
3 16 1 0.1118 -0.2545
3 16 2 -4.6920 -0.3631
3 16 3 -0.8437 -0.2271
3 16 4 0.2647 -0.1803
3 16 5 2.6782 -0.0614
3 16 6 0.7547 0.0735
3 16 7 -1.0214 0.1473
3 16 8 -1.1330 0.2636
3 16 9 -1.6852 0.1292
3 16 10 2.1006 -0.0311
3 16 11 4.1839 -0.2514
3 16 12 -0.8629 -0.2781
3 16 13 -0.1891 -0.2808
3 16 14 -2.2238 -0.1286
3 16 15 0.1253 -0.1010
3 16 16 3.5817 0.0492
3 16 17 -1.4593 -0.0070
3 16 18 -8.9723 -0.4193
3 16 19 4.4330 0.0627
3 17 0 -1.5351 -0.4677
3 17 1 -4.9088 -0.5253
3 17 2 1.6945 -0.5036
3 17 3 1.5317 -0.4361
3 17 4 2.1954 -0.2646
3 17 5 -0.6547 -0.0464
3 17 6 -1.7901 0.1297
3 17 7 -1.3936 0.2611
3 17 8 0.9243 0.3388
3 17 9 1.4298 0.2997
3 17 10 4.1537 0.2032
3 17 11 -3.3611 0.1507
3 17 12 -0.9479 0.0699
3 17 13 -3.5762 -0.0272
3 17 14 -0.1078 -0.0358
3 17 15 0.2595 -0.1816
3 17 16 1.6938 -0.0603
3 17 17 -7.1707 -0.4859
3 17 18 5.1243 -0.2450
3 17 19 5.2322 0.8819
3 18 0 -0.1279 -0.4798
3 18 1 1.2684 -0.3716
3 18 2 3.5778 -0.1661
3 18 3 -1.2093 0.1425
3 18 4 -0.8684 0.4827
3 18 5 -1.3705 0.5592
3 18 6 -0.2859 0.6075
3 18 7 1.4443 0.5981
3 18 8 0.9898 0.3457
3 18 9 0.8361 0.1335
3 18 10 -2.6503 -0.2696
3 18 11 -2.3287 -0.4551
3 18 12 0.0505 -0.5405
3 18 13 -0.1974 -0.5361
3 18 14 2.1489 -0.3009
3 18 15 2.5384 -0.1805
3 18 16 -0.9813 -0.0710
3 18 17 1.4412 -0.0730
3 18 18 7.7278 0.7123
3 18 19 -5.7121 0.4010
3 19 0 0.1597 -0.0452
3 19 1 3.1578 0.1606
3 19 2 -3.1669 0.3500
3 19 3 -0.2039 0.4756
3 19 4 0.0633 0.3292
3 19 5 1.1685 0.1959
3 19 6 -0.3470 0.0487
3 19 7 0.8554 -0.2060
3 19 8 -0.7931 -0.4072
3 19 9 -0.0241 -0.6588
3 19 10 -0.8233 -0.5872
3 19 11 2.8909 -0.3865
3 19 12 -0.3487 -0.0861
3 19 13 1.6657 0.2386
3 19 14 0.8657 0.3369
3 19 15 0.5852 0.4888
3 19 16 -2.2422 0.2269
3 19 17 3.1907 0.4127
3 19 18 -5.5595 0.3158
3 19 19 -4.0508 -0.3462
3 20 0 -0.7996 -0.0829
3 20 1 -0.1199 -0.0386
3 20 2 -1.0901 0.0154
3 20 3 2.5794 -0.0341
3 20 4 0.0448 -0.0599
3 20 5 -1.7334 -0.0157
3 20 6 0.1729 -0.0686
3 20 7 0.6643 -0.1173
3 20 8 1.4093 -0.0596
3 20 9 0.2303 -0.0552
3 20 10 0.8822 0.2149
3 20 11 -1.9013 0.3018
3 20 12 -1.7095 0.2879
3 20 13 -0.2086 0.3260
3 20 14 0.2458 0.0904
3 20 15 -1.6447 0.0709
3 20 16 -0.5957 -0.3023
3 20 17 -0.8381 -0.1648
3 20 18 -3.0728 -0.2003
3 20 19 4.7086 0.1909
3 21 0 3.2979 0.0287
3 21 1 -1.2481 0.1643
3 21 2 2.1575 0.3222
3 21 3 -1.7617 0.4083
3 21 4 -1.8500 0.4231
3 21 5 -0.6216 0.2815
3 21 6 3.7004 0.1740
3 21 7 0.2092 0.0579
3 21 8 -0.1612 -0.1447
3 21 9 -2.7778 -0.1302
3 21 10 -1.8385 -0.2340
3 21 11 -1.8720 -0.1786
3 21 12 1.6737 -0.1657
3 21 13 2.2740 -0.1115
3 21 14 0.7801 -0.0232
3 21 15 -0.6475 -0.2816
3 21 16 0.7684 -0.1522
3 21 17 0.2154 0.2461
3 21 18 2.4790 0.5459
3 22 0 0.8209 0.3751
3 22 1 -2.5057 0.5112
3 22 2 -0.5499 0.4239
3 22 3 -1.9820 0.2124
3 22 4 1.2529 -0.0776
3 22 5 3.9943 -0.2484
3 22 6 -0.1441 -0.4000
3 22 7 -2.1633 -0.5163
3 22 8 -3.0434 -0.5288
3 22 9 -0.0077 -0.3002
3 22 10 0.8376 -0.0749
3 22 11 3.0923 0.1367
3 22 12 2.1229 0.3182
3 22 13 1.0406 0.2414
3 22 14 -2.4802 0.1938
3 22 15 -0.9689 -0.0441
3 22 16 0.2197 0.3879
3 22 17 -0.4424 0.6327
3 22 18 -1.1435 -0.0379
3 23 0 -5.4719 0.2302
3 23 1 0.9225 0.0860
3 23 2 -0.1674 -0.1043
3 23 3 2.3678 -0.2899
3 23 4 1.9504 -0.3050
3 23 5 0.1282 -0.2701
3 23 6 -4.5854 -0.3123
3 23 7 -0.3269 -0.1483
3 23 8 0.0624 0.0867
3 23 9 2.9705 0.2874
3 23 10 0.5377 0.4504
3 23 11 0.0694 0.2732
3 23 12 -0.4134 0.2677
3 23 13 -3.2301 0.0380
3 23 14 -1.5675 -0.1082
3 23 15 0.1294 0.0038
3 23 16 1.3490 0.1843
3 23 17 -1.2973 -0.1632
3 23 18 1.1601 -0.7145
3 24 0 -0.4648 0.1610
3 24 1 3.4589 0.0556
3 24 2 -0.0587 -0.0005
3 24 3 1.0152 -0.0419
3 24 4 -1.2048 -0.0685
3 24 5 -3.2404 -0.1580
3 24 6 0.5140 -0.0831
3 24 7 0.8167 0.0008
3 24 8 1.8751 0.1104
3 24 9 -0.9748 0.1551
3 24 10 -0.5543 0.0406
3 24 11 -0.1332 0.0786
3 24 12 0.0497 -0.0168
3 24 13 -1.8198 -0.0681
3 24 14 2.3844 -0.2043
3 24 15 1.9338 -0.1030
3 24 16 0.3748 0.1097
3 24 17 0.1422 -0.3993
3 24 18 1.7302 0.1592
3 25 0 5.0611 0.1230
3 25 1 -1.6056 0.0049
3 25 2 0.0441 -0.2154
3 25 3 -0.7377 -0.3179
3 25 4 -0.7669 -0.3698
3 25 5 -0.0168 -0.3100
3 25 6 2.0218 -0.1009
3 25 7 -1.3098 -0.0483
3 25 8 1.0092 0.2036
3 25 9 -1.0954 0.2469
3 25 10 1.8607 0.1897
3 25 11 1.0163 0.2737
3 25 12 -2.2794 -0.0915
3 25 13 1.4985 -0.1223
3 25 14 0.7568 -0.2585
3 25 15 0.3522 0.2497
3 25 16 -2.8021 0.2422
3 25 17 0.9096 -0.1593
3 26 0 0.1957 -0.2254
3 26 1 -2.3189 -0.3930
3 26 2 1.6346 -0.4362
3 26 3 -1.2260 -0.3174
3 26 4 0.0422 -0.1116
3 26 5 0.1641 0.0673
3 26 6 -1.9792 0.1926
3 26 7 1.3699 0.3912
3 26 8 0.1099 0.4282
3 26 9 1.3279 0.2443
3 26 10 -0.1669 0.1167
3 26 11 -1.8579 -0.1682
3 26 12 -1.4981 -0.2316
3 26 13 2.3979 -0.2642
3 26 14 -1.4021 0.0903
3 26 15 -1.0662 0.4763
3 26 16 -0.2468 -0.4642
3 26 17 1.5813 -0.2378
3 27 0 -3.8883 -0.2982
3 27 1 2.0377 -0.2838
3 27 2 -1.2041 -0.1012
3 27 3 -0.9914 0.0517
3 27 4 -0.4680 0.1204
3 27 5 -0.5789 0.2400
3 27 6 0.9722 0.2665
3 27 7 3.2701 0.3677
3 27 8 -1.3089 0.0844
3 27 9 0.6634 -0.0732
3 27 10 -1.6603 -0.1168
3 27 11 -1.1817 -0.2831
3 27 12 2.9032 -0.1033
3 27 13 -0.9058 -0.2093
3 27 14 0.3288 0.3196
3 27 15 -0.2160 -0.2431
3 27 16 2.7586 -0.5002
3 27 17 -0.5061 0.1540
3 28 0 0.1666 -0.1785
3 28 1 1.4063 -0.1019
3 28 2 -2.2611 0.0090
3 28 3 1.6366 0.1045
3 28 4 0.0645 0.1662
3 28 5 1.9903 0.3150
3 28 6 3.2201 0.2963
3 28 7 -2.0222 0.1402
3 28 8 -0.3846 -0.0219
3 28 9 -0.9593 -0.1340
3 28 10 -0.5430 -0.2051
3 28 11 0.4811 -0.2641
3 28 12 1.2189 -0.3372
3 28 13 -1.7135 0.0631
3 28 14 1.8014 0.2390
3 28 15 -0.4148 -0.1300
3 28 16 -0.2783 0.3086
3 28 17 -2.1777 -0.0115
3 29 0 3.1186 -0.0845
3 29 1 -2.1710 0.0429
3 29 2 1.1631 0.1769
3 29 3 0.8013 0.2577
3 29 4 0.7278 0.3473
3 29 5 1.1502 0.2028
3 29 6 -1.6783 0.0984
3 29 7 -2.9280 -0.1455
3 29 8 1.2492 -0.2746
3 29 9 -1.6104 -0.3257
3 29 10 0.1240 -0.3879
3 29 11 1.6314 -0.1807
3 29 12 -1.1313 0.0362
3 29 13 1.8927 0.6566
3 29 14 -1.6763 0.2785
3 29 15 -0.7448 -0.0415
3 29 16 -1.4239 -0.4392
3 30 0 -0.3827 0.0286
3 30 1 -1.4063 0.1682
3 30 2 2.0149 0.1838
3 30 3 -1.1609 0.1270
3 30 4 0.8550 0.0595
3 30 5 -1.4344 -0.1039
3 30 6 -1.7084 -0.1295
3 30 7 2.0842 -0.2472
3 30 8 -0.8099 -0.2869
3 30 9 0.1225 -0.0778
3 30 10 1.1311 0.0005
3 30 11 1.0724 0.2181
3 30 12 -0.9276 0.5227
3 30 13 -0.1197 0.2528
3 30 14 -3.2169 -0.2664
3 30 15 1.7048 -1.0302
3 30 16 0.5164 -0.2438
3 31 0 -2.3956 0.0289
3 31 1 2.3338 0.0755
3 31 2 -0.1209 0.0828
3 31 3 0.0512 0.0896
3 31 4 -0.1266 0.0648
3 31 5 -0.1027 0.1033
3 31 6 0.7596 -0.0507
3 31 7 0.0191 -0.1375
3 31 8 -2.3302 -0.0165
3 31 9 1.5265 -0.0343
3 31 10 0.5288 0.0361
3 31 11 -1.6247 0.0305
3 31 12 -0.1863 0.1505
3 31 13 -2.9186 -0.2170
3 31 14 2.7800 -0.7887
3 31 15 1.4528 -0.2764
3 31 16 0.2268 1.4048
3 32 0 0.5526 0.2139
3 32 1 1.1855 0.2402
3 32 2 -1.8919 0.2779
3 32 3 0.4713 0.2226
3 32 4 -0.8225 0.0814
3 32 5 -0.1124 -0.1153
3 32 6 -1.4887 -0.3388
3 32 7 -2.4151 -0.3091
3 32 8 2.0314 -0.1819
3 32 9 0.9177 -0.2305
3 32 10 -0.0863 -0.0179
3 32 11 -1.1197 0.2529
3 32 12 0.0949 0.1648
3 32 13 0.9364 -0.0486
3 32 14 4.0247 -0.7291
3 32 15 -1.8299 1.5459
3 33 0 1.9593 0.3113
3 33 1 -2.3413 0.2512
3 33 2 -0.2554 0.0294
3 33 3 0.0048 -0.1175
3 33 4 -0.1962 -0.3459
3 33 5 -1.3816 -0.4299
3 33 6 0.1967 -0.3235
3 33 7 2.1921 -0.1063
3 33 8 2.9110 0.0076
3 33 9 -0.9719 0.2548
3 33 10 -0.7768 0.4257
3 33 11 0.1860 0.5063
3 33 12 0.1449 0.1307
3 33 13 4.0805 -0.7156
3 33 14 -2.2730 0.4275
3 33 15 -0.7943 1.2884
3 34 0 -1.6444 0.0836
3 34 1 -0.6595 -0.0570
3 34 2 1.5540 -0.1805
3 34 3 -0.1811 -0.2333
3 34 4 0.3585 -0.2346
3 34 5 0.5178 -0.1057
3 34 6 2.0181 0.0152
3 34 7 1.5362 0.1958
3 34 8 -2.5301 0.2776
3 34 9 -0.6929 0.3493
3 34 10 -0.6439 0.3790
3 34 11 1.2786 -0.0428
3 34 12 1.8315 -0.3489
3 34 13 -0.2735 -0.8261
3 34 14 -3.8067 1.7860
3 35 0 -1.9553 0.0055
3 35 1 1.7563 -0.1301
3 35 2 0.0175 -0.0888
3 35 3 0.2409 -0.2514
3 35 4 -0.2117 -0.1243
3 35 5 0.4459 -0.1634
3 35 6 -0.7472 0.0346
3 35 7 -1.1718 0.1866
3 35 8 -0.8899 0.1777
3 35 9 1.5280 0.1982
3 35 10 0.6605 0.0549
3 35 11 0.7327 -0.2063
3 35 12 -0.1203 -0.8579
3 35 13 -4.8663 0.7106
3 35 14 1.1063 0.6309
3 36 0 3.0281 -0.1786
3 36 1 0.1543 -0.2502
3 36 2 0.0100 -0.3397
3 36 3 0.1741 -0.2879
3 36 4 -1.4629 -0.1755
3 36 5 0.0412 0.0327
3 36 6 0.8165 0.3478
3 36 7 0.0475 0.2892
3 36 8 2.0107 0.2337
3 36 9 -1.4153 0.2800
3 36 10 -0.2626 -0.1853
3 36 11 -1.3578 -0.3443
3 36 12 -2.2573 -0.6638
3 36 13 -0.0682 1.7696
3 37 0 1.0626 -0.2629
3 37 1 -0.0545 -0.2155
3 37 2 0.2674 -0.1885
3 37 3 -1.8989 0.1048
3 37 4 0.2983 0.1551
3 37 5 2.0476 0.4960
3 37 6 0.2308 0.3318
3 37 7 -1.0901 0.1678
3 37 8 -1.1296 0.2138
3 37 9 -1.8540 -0.1680
3 37 10 0.7686 -0.3440
3 37 11 0.3140 -0.9400
3 37 12 0.0130 0.9295
3 37 13 3.5007 0.2870
3 38 0 -2.4735 -0.1405
3 38 1 0.8468 -0.0888
3 38 2 -2.4288 0.0401
3 38 3 -0.7281 0.0645
3 38 4 3.1432 0.2519
3 38 5 -0.5279 0.1749
3 38 6 -2.6468 0.0457
3 38 7 0.8800 0.0546
3 38 8 -1.0202 -0.1018
3 38 9 2.8826 -0.5280
3 38 10 0.7144 -0.5497
3 38 11 0.0026 -0.4087
3 38 12 0.1786 1.8024
3 39 0 1.3681 -0.2475
3 39 1 -2.4562 -0.1285
3 39 2 -0.6150 0.0174
3 39 3 3.3650 0.1544
3 39 4 0.7117 0.3544
3 39 5 -2.5998 0.1913
3 39 6 1.8420 0.2312
3 39 7 1.1131 -0.0369
3 39 8 -0.2432 -0.3922
3 39 9 0.7566 -0.3322
3 39 10 -2.0472 -0.6408
3 39 11 -1.2665 1.5480
3 39 12 0.9203 0.0939
3 40 0 0.5018 0.1304
3 40 1 -1.7674 0.2688
3 40 2 3.9646 0.4388
3 40 3 1.6582 0.5742
3 40 4 -3.0699 0.3212
3 40 5 0.6529 0.2397
3 40 6 1.1867 -0.2539
3 40 7 -4.1479 -0.3711
3 40 8 1.0033 -0.4621
3 40 9 -1.6535 -0.4780
3 40 10 0.3581 0.3420
3 40 11 1.1243 1.6091
3 41 0 -3.7538 0.2665
3 41 1 3.7689 0.2623
3 41 2 0.1238 0.2504
3 41 3 -3.0389 0.0376
3 41 4 -1.9936 -0.1732
3 41 5 1.0409 -0.4692
3 41 6 -3.7305 -0.5858
3 41 7 0.9629 -0.3944
3 41 8 2.9031 -0.5610
3 41 9 0.0540 -0.2097
3 41 10 1.1272 1.7097
3 42 0 -0.2828 -0.0691
3 42 1 0.9736 0.0786
3 42 2 -3.3910 0.0219
3 42 3 -1.6525 -0.0567
3 42 4 1.7645 -0.1522
3 42 5 -0.2584 -0.4165
3 42 6 0.8232 0.0182
3 42 7 5.5954 -0.4946
3 42 8 -1.9996 -0.0280
3 42 9 -0.2244 1.4804
3 42 10 -1.0754 1.0292
3 43 0 4.5825 0.5746
3 43 1 -2.4585 0.5656
3 43 2 1.8731 0.3841
3 43 3 1.5914 0.1271
3 43 4 2.4965 -0.2807
3 43 5 -0.0909 -0.0907
3 43 6 3.3177 -0.4066
3 43 7 -2.2407 -0.1921
3 43 8 -2.9335 1.3880
3 43 9 0.2304 1.4966
3 44 0 1.9041 0.4161
3 44 1 0.9243 -0.0112
3 44 2 1.2917 -0.3151
3 44 3 0.4517 -0.7365
3 44 4 -0.9999 -0.6561
3 44 5 -0.6923 -0.4355
3 44 6 -0.9559 -0.4750
3 44 7 -3.7919 1.3328
3 44 8 2.1213 1.2203
3 45 0 -4.0639 -0.4328
3 45 1 0.2751 -0.5705
3 45 2 -3.4906 -0.7408
3 45 3 -0.2419 -0.6340
3 45 4 -2.1784 -0.1478
3 45 5 0.3951 -0.0871
3 45 6 -1.3525 1.2519
3 45 7 1.5987 1.3292
3 46 0 -2.1411 -0.1735
3 46 1 -1.5404 -0.3233
3 46 2 0.5422 -0.5145
3 46 3 0.4699 -0.0424
3 46 4 0.6997 0.1945
3 46 5 1.3538 0.8276
3 46 6 0.1402 1.2748
3 47 0 2.8626 -0.9297
3 47 1 0.2771 -1.0617
3 47 2 2.7871 -0.4997
3 47 3 -0.5647 0.1803
3 47 4 1.3246 0.5583
3 48 0 0.4259 -0.9269
3 48 1 0.6345 -0.0855
3 48 2 -0.9498 1.0086
4 0 0 -0.6121 1.3316
4 0 1 0.3469 -0.5549
4 0 2 -1.6356 -1.6838
4 0 3 -1.0328 -2.3055
4 0 4 0.4011 -2.2426
4 0 5 -1.5696 -1.6048
4 0 6 -2.0237 -0.5424
4 0 7 4.1006 0.6773
4 0 8 -3.8765 1.7975
4 0 9 3.2829 2.5894
4 0 10 1.3326 2.8761
4 0 11 -0.9346 2.4900
4 0 12 -3.5885 1.8092
4 0 13 2.6783 0.6010
4 0 14 -7.1946 -0.6818
4 0 15 0.7627 -1.8650
4 0 16 4.8918 -2.7048
4 0 17 1.8609 -2.7956
4 0 18 1.3461 -2.3029
4 1 0 -1.6726 -0.3480
4 1 1 -0.6803 -0.7179
4 1 2 -1.2033 -0.8847
4 1 3 0.5981 -0.4548
4 1 4 0.0536 -0.0678
4 1 5 -2.0971 0.4611
4 1 6 3.9271 0.7592
4 1 7 -1.3565 0.7951
4 1 8 0.4160 0.7768
4 1 9 2.4833 0.3674
4 1 10 -3.2508 -0.0091
4 1 11 -1.5753 -0.4520
4 1 12 -0.4893 -0.6832
4 1 13 1.8966 -0.9292
4 1 14 -4.1145 -1.0005
4 1 15 12.1210 -0.7605
4 1 16 -3.8287 -0.4861
4 1 17 2.0218 -0.0886
4 1 18 -3.5300 1.2966
4 2 0 1.6855 -1.7280
4 2 1 -1.0871 -1.6337
4 2 2 0.4613 -1.4887
4 2 3 0.0900 -1.0779
4 2 4 -1.0027 -0.7416
4 2 5 1.2001 -0.3162
4 2 6 2.1384 0.0689
4 2 7 -2.7396 0.4030
4 2 8 2.9435 0.7125
4 2 9 -3.9353 0.8663
4 2 10 -0.8901 0.8101
4 2 11 1.4148 0.9385
4 2 12 2.7306 0.4799
4 2 13 -1.4871 0.1908
4 2 14 6.6099 -0.2119
4 2 15 -2.7156 -0.6281
4 2 16 -4.5214 -0.7253
4 2 17 -0.7239 -0.5066
4 2 18 -0.3551 0.0609
4 3 0 -0.8701 -1.4209
4 3 1 -1.8540 -1.0070
4 3 2 0.6442 -0.0500
4 3 3 -0.4102 0.6198
4 3 4 0.6495 1.2850
4 3 5 2.5559 1.7689
4 3 6 -2.2573 1.8506
4 3 7 0.7493 1.8220
4 3 8 -1.9180 1.2465
4 3 9 -0.7012 0.6960
4 3 10 3.9379 -0.1279
4 3 11 0.6656 -0.7597
4 3 12 0.3281 -1.5317
4 3 13 -0.5173 -1.7855
4 3 14 0.7283 -1.8101
4 3 15 -9.1883 -1.5056
4 3 16 5.9927 -0.6246
4 3 17 -0.4295 0.2610
4 3 18 2.2653 0.6414
4 4 0 -2.9957 0.4141
4 4 1 2.2742 1.1467
4 4 2 1.1264 1.3927
4 4 3 0.8953 1.3321
4 4 4 1.3911 1.1528
4 4 5 -0.7210 0.6156
4 4 6 -1.6184 -0.0639
4 4 7 0.9722 -0.7007
4 4 8 -0.7209 -1.2936
4 4 9 4.2621 -1.6722
4 4 10 -0.6415 -1.6289
4 4 11 -2.3228 -1.6421
4 4 12 -0.1332 -1.0642
4 4 13 -0.1428 -0.5710
4 4 14 -4.6879 0.1391
4 4 15 5.4856 0.9164
4 4 16 2.4171 1.3415
4 4 17 -1.5574 1.6757
4 4 18 -1.4704 1.1377
4 5 0 1.9978 -0.1468
4 5 1 2.8572 -0.1086
4 5 2 -0.7377 -0.2571
4 5 3 0.0827 -0.3214
4 5 4 -0.6925 -0.4741
4 5 5 -1.6364 -0.6903
4 5 6 1.6194 -0.6216
4 5 7 -0.2924 -0.6652
4 5 8 2.1686 -0.3440
4 5 9 -1.7168 -0.2470
4 5 10 -3.4829 0.1903
4 5 11 1.3418 0.2585
4 5 12 0.4785 0.5396
4 5 13 -1.5588 0.6259
4 5 14 1.5869 0.7358
4 5 15 3.6856 0.8247
4 5 16 -6.4541 0.7199
4 5 17 -0.2374 0.5042
4 5 18 0.0219 -0.2239
4 6 0 2.2776 0.2996
4 6 1 -2.2878 0.3862
4 6 2 -0.9367 0.7486
4 6 3 -0.3464 0.7704
4 6 4 -0.4869 0.6612
4 6 5 0.9086 0.5292
4 6 6 0.4089 0.3265
4 6 7 -0.8586 0.0844
4 6 8 -0.8477 -0.1375
4 6 9 -2.7501 -0.2256
4 6 10 1.9439 -0.3664
4 6 11 2.2216 -0.3360
4 6 12 -2.9393 -0.2730
4 6 13 0.4139 0.0317
4 6 14 2.1206 0.2920
4 6 15 -4.5712 0.4487
4 6 16 1.2423 0.6391
4 6 17 2.2124 -0.1103
4 6 18 2.1756 -0.1730
4 7 0 -0.5298 1.1288
4 7 1 -1.3068 1.2395
4 7 2 0.9014 0.6511
4 7 3 0.1791 0.1462
4 7 4 0.1912 -0.3714
4 7 5 0.4435 -0.7884
4 7 6 -2.0291 -1.0813
4 7 7 0.4634 -1.0042
4 7 8 -1.3359 -0.9403
4 7 9 2.0042 -0.3911
4 7 10 1.3826 -0.2340
4 7 11 -2.4065 0.3231
4 7 12 -0.6238 0.6934
4 7 13 3.0468 0.9126
4 7 14 -1.2788 1.0115
4 7 15 1.2120 0.7683
4 7 16 2.6557 0.2064
4 7 17 -0.4723 -0.3479
4 7 18 -1.3956 -0.3960
4 8 0 -0.6314 0.1207
4 8 1 0.7887 -0.3577
4 8 2 -0.2068 -0.7928
4 8 3 -0.1248 -0.8529
4 8 4 -0.0570 -0.9027
4 8 5 -0.9060 -0.6787
4 8 6 0.1527 -0.2641
4 8 7 0.7181 0.1471
4 8 8 -0.0171 0.5762
4 8 9 0.9293 0.7796
4 8 10 -0.9569 0.8472
4 8 11 -0.7017 0.9136
4 8 12 3.7565 0.7198
4 8 13 -0.8985 0.4853
4 8 14 -0.4334 0.1212
4 8 15 0.6788 -0.2013
4 8 16 -3.1462 -0.8424
4 8 17 0.2805 -0.5552
4 8 18 -1.2697 -1.0598
4 9 0 -1.0896 0.1330
4 9 1 -0.2499 -0.2274
4 9 2 0.3631 0.0566
4 9 3 0.1026 -0.0556
4 9 4 0.5542 0.0598
4 9 5 -0.5925 0.2858
4 9 6 1.3098 0.3696
4 9 7 -1.6207 0.3792
4 9 8 1.0229 0.4335
4 9 9 0.0628 0.1599
4 9 10 0.3166 0.2134
4 9 11 1.1246 0.0160
4 9 12 -0.4979 -0.1007
4 9 13 -2.4767 -0.1116
4 9 14 0.9754 -0.3909
4 9 15 -2.5088 -0.5754
4 9 16 2.7272 -0.7400
4 9 17 0.5935 -0.8666
4 9 18 0.5654 -0.1912
4 10 0 -0.1228 -0.0800
4 10 1 1.2905 -0.1182
4 10 2 1.1241 -0.3928
4 10 3 -0.2274 -0.4606
4 10 4 -0.4580 -0.3010
4 10 5 -0.7368 -0.2175
4 10 6 -0.7723 -0.0816
4 10 7 -0.0736 0.0660
4 10 8 2.1606 0.1234
4 10 9 -0.2377 0.1238
4 10 10 -0.4377 0.1422
4 10 11 -0.0665 0.0463
4 10 12 -1.6471 0.0404
4 10 13 2.1578 -0.2602
4 10 14 -0.6509 -0.4006
4 10 15 1.7468 -0.7823
4 10 16 1.7703 -0.4347
4 10 17 -3.2924 -0.2015
4 10 18 -0.0315 1.4185
4 11 0 1.5326 -0.6651
4 11 1 0.8793 -0.6251
4 11 2 -2.1474 -0.5985
4 11 3 -0.6535 -0.1723
4 11 4 -2.1365 0.0535
4 11 5 0.4898 0.2510
4 11 6 0.2386 0.4632
4 11 7 3.4168 0.4061
4 11 8 -0.4565 0.2691
4 11 9 -0.8047 0.1070
4 11 10 -0.0260 -0.0208
4 11 11 0.0112 -0.1240
4 11 12 0.5656 -0.2508
4 11 13 -0.2100 -0.4418
4 11 14 -1.7962 -0.3254
4 11 15 1.8051 -0.2519
4 11 16 -4.6145 0.3326
4 11 17 0.4668 1.1609
4 11 18 0.5385 0.3527
4 12 0 0.5155 -0.3361
4 12 1 -2.2361 -0.2243
4 12 2 -1.5656 0.1574
4 12 3 0.2091 0.1648
4 12 4 0.2737 0.2975
4 12 5 2.8709 0.3550
4 12 6 2.0223 0.1707
4 12 7 0.3548 0.0686
4 12 8 -2.7305 -0.1090
4 12 9 0.1609 -0.0881
4 12 10 -0.9459 -0.0394
4 12 11 -1.1458 -0.1026
4 12 12 -0.5334 -0.1283
4 12 13 -1.9842 -0.0352
4 12 14 2.3576 -0.2041
4 12 15 -0.9232 0.2160
4 12 16 0.1135 0.1958
4 12 17 2.9984 0.2978
4 13 0 -1.1493 -0.2631
4 13 1 -1.3036 -0.0833
4 13 2 2.2177 -0.0143
4 13 3 0.0141 0.1458
4 13 4 3.1209 0.3052
4 13 5 0.2923 0.2564
4 13 6 -0.7814 0.1538
4 13 7 -3.5359 0.1780
4 13 8 -0.3305 -0.0016
4 13 9 -1.0286 0.1024
4 13 10 -0.9066 -0.1604
4 13 11 1.0861 -0.1844
4 13 12 1.0279 -0.3477
4 13 13 2.3252 -0.4060
4 13 14 1.9437 -0.4268
4 13 15 -1.9327 0.0088
4 13 16 2.2343 0.1007
4 13 17 -1.2530 -0.2901
4 14 0 -1.3388 0.0207
4 14 1 0.7306 0.2413
4 14 2 0.8137 0.3621
4 14 3 -0.1364 0.6095
4 14 4 0.9421 0.3844
4 14 5 -2.7507 0.2077
4 14 6 -1.0724 0.0921
4 14 7 -0.5600 -0.2584
4 14 8 0.9992 -0.2961
4 14 9 -0.4391 -0.3914
4 14 10 3.2404 -0.4600
4 14 11 1.6842 -0.3034
4 14 12 0.2477 -0.3558
4 14 13 0.3693 -0.1117
4 14 14 -3.1111 0.3935
4 14 15 -0.3118 0.5362
4 14 16 -0.1791 0.7554
4 14 17 -0.2832 0.0278
4 15 0 -0.0170 0.2983
4 15 1 1.1796 0.3767
4 15 2 -0.5866 0.4305
4 15 3 1.9188 0.1533
4 15 4 -1.5629 -0.0212
4 15 5 0.6592 -0.1881
4 15 6 0.4093 -0.3351
4 15 7 0.3674 -0.4236
4 15 8 -0.4592 -0.1231
4 15 9 2.5046 -0.1783
4 15 10 0.5882 0.1341
4 15 11 -2.3000 0.0027
4 15 12 -1.1010 0.2598
4 15 13 -0.9527 0.3703
4 15 14 -0.6685 0.5632
4 15 15 1.9925 0.3827
4 15 16 -0.2936 -0.0421
4 15 17 0.7382 -0.2820
4 16 0 1.4965 0.3900
4 16 1 1.9730 0.3457
4 16 2 0.7445 0.2495
4 16 3 0.7685 0.0850
4 16 4 -1.3481 0.0142
4 16 5 0.8085 -0.1736
4 16 6 -2.7675 -0.2185
4 16 7 -0.3675 -0.0420
4 16 8 1.4848 -0.0510
4 16 9 1.1567 -0.0400
4 16 10 -3.0503 -0.0473
4 16 11 0.2245 -0.1188
4 16 12 1.5303 0.1401
4 16 13 -0.1024 0.0526
4 16 14 0.7229 0.2432
4 16 15 -0.9043 0.0415
4 16 16 -0.5789 -0.3800
4 16 17 -0.6067 0.3848
4 17 0 1.1839 0.4632
4 17 1 -0.2771 0.3106
4 17 2 -0.6967 0.0761
4 17 3 -2.7999 -0.1411
4 17 4 -0.3433 -0.4671
4 17 5 -2.7700 -0.4601
4 17 6 -0.0492 -0.4210
4 17 7 3.4063 -0.2518
4 17 8 1.6551 -0.2239
4 17 9 -2.5426 0.0066
4 17 10 0.2723 -0.0033
4 17 11 1.6853 0.3348
4 17 12 -1.0535 0.2530
4 17 13 -2.4996 0.5708
4 17 14 -0.4593 0.4162
4 17 15 -0.6597 0.0550
4 17 16 1.7953 0.0705
4 17 17 0.5016 0.3043
4 18 0 -0.0417 -0.0754
4 18 1 -2.8092 -0.2995
4 18 2 -1.0665 -0.4982
4 18 3 -0.9497 -0.6332
4 18 4 0.6348 -0.4818
4 18 5 -0.0274 -0.2061
4 18 6 4.9452 -0.0013
4 18 7 0.4515 0.2968
4 18 8 -2.9745 0.4415
4 18 9 -1.4097 0.4442
4 18 10 1.6537 0.4361
4 18 11 -1.6392 0.3790
4 18 12 -2.4554 0.2607
4 18 13 1.4172 0.3798
4 18 14 1.9320 -0.3750
4 18 15 2.9683 -0.3287
4 18 16 0.8744 -0.4063
4 19 0 -0.7738 -0.2092
4 19 1 -0.4977 -0.2512
4 19 2 0.4317 -0.2293
4 19 3 1.8234 -0.0672
4 19 4 -0.1129 0.1744
4 19 5 2.9069 0.2029
4 19 6 -0.3089 0.4270
4 19 7 -3.9127 0.3705
4 19 8 -0.9853 0.1748
4 19 9 2.1628 -0.0027
4 19 10 -0.0834 -0.0895
4 19 11 -0.9241 -0.1638
4 19 12 1.7844 -0.0268
4 19 13 3.3986 -0.4140
4 19 14 0.0272 -0.4738
4 19 15 0.4282 -0.4729
4 19 16 -3.3953 -0.4514
4 20 0 -1.8956 -0.1337
4 20 1 1.1261 -0.1295
4 20 2 0.3638 -0.1690
4 20 3 0.4101 -0.1046
4 20 4 -0.3707 -0.0777
4 20 5 0.4939 0.0226
4 20 6 -3.4226 0.1271
4 20 7 0.5017 -0.1005
4 20 8 1.9017 -0.1272
4 20 9 0.9714 -0.0747
4 20 10 -1.0904 -0.0646
4 20 11 0.3799 0.0739
4 20 12 2.2094 0.0004
4 20 13 -2.0232 -0.3094
4 20 14 0.0368 -0.0408
4 20 15 -2.2312 -0.5456
4 20 16 -1.0114 0.5530
4 21 0 -0.6286 -0.3460
4 21 1 0.9192 -0.4008
4 21 2 0.7389 -0.2722
4 21 3 -1.4961 -0.0766
4 21 4 0.8486 0.1252
4 21 5 -1.5952 0.3107
4 21 6 0.5848 0.1701
4 21 7 1.3760 0.1513
4 21 8 0.3816 0.1386
4 21 9 -0.1234 0.0399
4 21 10 -0.7055 0.1252
4 21 11 1.4441 -0.0388
4 21 12 -0.3201 -0.0685
4 21 13 -0.5594 -0.2418
4 21 14 1.7427 -0.3418
4 21 15 -3.2188 0.2756
4 21 16 1.5483 0.7239
4 22 0 2.6385 -0.2085
4 22 1 0.4377 -0.0801
4 22 2 -0.9533 0.1798
4 22 3 -0.6094 0.3437
4 22 4 0.9251 0.3433
4 22 5 0.0710 0.2833
4 22 6 1.4235 0.1042
4 22 7 0.0315 0.0044
4 22 8 1.7364 -0.1062
4 22 9 -1.1577 -0.1342
4 22 10 -0.0603 0.0003
4 22 11 0.9366 -0.1076
4 22 12 -1.8948 -0.1654
4 22 13 2.2423 -0.2301
4 22 14 -5.0703 -0.1238
4 22 15 -0.8935 0.9684
4 22 16 1.2061 -0.8006
4 23 0 0.6456 -0.0595
4 23 1 -1.3310 0.1657
4 23 2 -1.4881 0.2196
4 23 3 2.7732 0.2368
4 23 4 0.0468 0.2083
4 23 5 1.0700 0.0961
4 23 6 -0.7174 -0.0145
4 23 7 1.3204 -0.1827
4 23 8 -1.6156 -0.0772
4 23 9 -3.6447 0.0607
4 23 10 1.2792 -0.1224
4 23 11 -1.6933 0.0455
4 23 12 0.5407 -0.4892
4 23 13 -2.2903 0.0276
4 23 14 -3.6794 0.2310
4 23 15 5.7987 -0.0011
4 24 0 -1.9124 0.1951
4 24 1 -0.1268 0.2676
4 24 2 2.2577 0.3562
4 24 3 1.0305 0.3057
4 24 4 -1.1819 0.2457
4 24 5 -1.2784 -0.0373
4 24 6 -0.0882 -0.2225
4 24 7 -0.8784 -0.1250
4 24 8 -4.4565 -0.1385
4 24 9 2.2268 -0.0587
4 24 10 2.0841 -0.2133
4 24 11 -0.4546 -0.1814
4 24 12 1.2834 -0.1807
4 24 13 -4.3034 0.1402
4 24 14 6.9406 0.4515
4 24 15 2.3259 -0.4717
4 25 0 0.8868 0.3345
4 25 1 1.2047 0.3567
4 25 2 1.2083 0.3134
4 25 3 -3.1654 0.0658
4 25 4 -0.1456 -0.1759
4 25 5 -0.4912 -0.3276
4 25 6 1.4503 -0.3160
4 25 7 -2.7269 -0.1009
4 25 8 1.6813 -0.1091
4 25 9 4.7402 -0.0607
4 25 10 -2.5243 0.1493
4 25 11 0.2958 -0.3041
4 25 12 -3.4686 0.4189
4 25 13 2.8986 -0.0835
4 25 14 4.7768 0.5903
4 25 15 -4.5975 -0.1801
4 26 0 0.6621 0.2779
4 26 1 -0.9467 0.2336
4 26 2 -1.9701 -0.0732
4 26 3 -0.2103 -0.1470
4 26 4 0.7325 -0.3017
4 26 5 1.2356 -0.2590
4 26 6 -2.0447 -0.1030
4 26 7 -0.8489 -0.1226
4 26 8 3.1041 0.1361
4 26 9 -2.6962 -0.0715
4 26 10 -2.5001 -0.0287
4 26 11 0.3181 -0.1802
4 26 12 0.7686 0.0761
4 26 13 7.1514 0.4895
4 26 14 -4.5097 0.0331
4 27 0 -1.5182 0.1756
4 27 1 -0.4448 -0.0815
4 27 2 -0.5208 -0.2401
4 27 3 2.0772 -0.3032
4 27 4 -1.2291 -0.4187
4 27 5 -0.7619 -0.3593
4 27 6 -2.3785 -0.1125
4 27 7 2.7248 -0.0089
4 27 8 0.6688 0.0737
4 27 9 -1.8368 0.0516
4 27 10 4.2275 -0.1639
4 27 11 1.6342 0.5108
4 27 12 5.2539 0.1615
4 27 13 -3.2016 1.1710
4 27 14 -4.6388 -0.8359
4 28 0 -0.1169 -0.2800
4 28 1 1.3349 -0.3992
4 28 2 1.0557 -0.3602
4 28 3 -0.4819 -0.4961
4 28 4 -0.5215 -0.2332
4 28 5 -0.5726 0.0924
4 28 6 3.2990 0.3360
4 28 7 2.3430 0.5038
4 28 8 -0.1448 0.1917
4 28 9 1.7177 0.4162
4 28 10 1.5037 0.1434
4 28 11 -1.2277 0.4329
4 28 12 -3.3270 0.5417
4 28 13 -7.1589 -0.4659
4 28 14 2.3042 -0.6850
4 29 0 -0.0636 -0.1788
4 29 1 0.2572 -0.1714
4 29 2 0.2838 -0.1323
4 29 3 -2.1868 0.0629
4 29 4 1.2524 0.3509
4 29 5 1.0610 0.5079
4 29 6 1.4903 0.3953
4 29 7 -1.5755 0.1795
4 29 8 -1.7135 0.0514
4 29 9 0.1931 -0.2379
4 29 10 -3.5888 -0.0286
4 29 11 -2.3277 -0.2939
4 29 12 -3.8727 0.2590
4 29 13 4.2525 -1.7138
4 30 0 1.1192 -0.1210
4 30 1 -0.9945 -0.1559
4 30 2 -1.3163 -0.0703
4 30 3 -0.1803 0.1219
4 30 4 1.6409 0.0523
4 30 5 0.1786 0.1208
4 30 6 -1.9919 -0.0427
4 30 7 -0.0365 -0.2383
4 30 8 -0.2771 -0.1354
4 30 9 0.3116 -0.4784
4 30 10 -1.5568 0.1486
4 30 11 0.7696 0.1979
4 30 12 3.7895 -0.4875
4 30 13 3.6643 -0.2023
4 31 0 2.0887 -0.3692
4 31 1 -0.9065 -0.1266
4 31 2 -0.3134 -0.0199
4 31 3 3.7230 0.0674
4 31 4 -0.6841 0.2820
4 31 5 -1.0617 0.2648
4 31 6 1.1381 0.0769
4 31 7 0.3666 -0.0061
4 31 8 0.6807 -0.2071
4 31 9 -1.8013 0.1956
4 31 10 0.0353 0.1961
4 31 11 1.3938 0.3556
4 31 12 1.5268 -1.0843
4 32 0 -3.1600 0.1102
4 32 1 0.7850 0.2243
4 32 2 1.1013 0.2839
4 32 3 0.1099 0.4083
4 32 4 -3.7278 0.4471
4 32 5 1.3951 -0.0458
4 32 6 0.8532 -0.1854
4 32 7 -2.3608 -0.2667
4 32 8 -0.4384 -0.2489
4 32 9 -2.5377 0.2453
4 32 10 1.8324 0.0057
4 32 11 0.9755 -0.4071
4 32 12 -1.8950 -0.2665
4 33 0 -1.7148 0.0935
4 33 1 1.0428 0.0362
4 33 2 -0.1390 0.2125
4 33 3 -3.6872 0.1556
4 33 4 2.7082 -0.1974
4 33 5 2.5204 -0.3008
4 33 6 -2.6552 -0.2782
4 33 7 0.5304 -0.1776
4 33 8 -1.2018 0.1254
4 33 9 1.7471 0.1118
4 33 10 2.5175 0.2991
4 33 11 0.1066 -0.7761
4 34 0 4.1723 0.1612
4 34 1 -1.8574 0.3320
4 34 2 1.0317 0.3012
4 34 3 1.3682 0.1211
4 34 4 4.7032 -0.0528
4 34 5 -4.0241 -0.0272
4 34 6 -0.9232 -0.1659
4 34 7 0.6616 0.0339
4 34 8 -1.3979 0.1809
4 34 9 3.4958 0.4087
4 34 10 -0.2535 -0.1866
4 34 11 -1.1709 -0.5205
4 35 0 -1.4386 0.5102
4 35 1 0.0259 0.3790
4 35 2 0.9926 0.0738
4 35 3 1.6755 -0.0937
4 35 4 -4.9237 -0.3149
4 35 5 -2.9081 -0.5314
4 35 6 1.8761 -0.1274
4 35 7 -2.3631 0.0193
4 35 8 3.0530 0.5320
4 35 9 1.4768 0.2432
4 35 10 -1.6089 -1.2435
4 36 0 -2.7249 -0.0689
4 36 1 4.1545 -0.2574
4 36 2 -2.9115 -0.3038
4 36 3 -1.2222 -0.5006
4 36 4 -3.3081 -0.5421
4 36 5 4.4480 -0.0418
4 36 6 -1.1486 0.3543
4 36 7 1.8672 0.4543
4 36 8 4.1754 0.5455
4 36 9 -2.2736 -1.2256
4 36 10 -1.4424 -0.7097
4 37 0 4.1814 -0.0438
4 37 1 -1.5548 -0.0773
4 37 2 -1.3346 -0.2234
4 37 3 -0.4099 -0.2917
4 37 4 2.9145 0.0671
4 37 5 -0.2280 0.4841
4 37 6 -0.5433 0.0449
4 37 7 4.6985 0.5402
4 37 8 -2.5621 -0.9201
4 37 9 -2.8875 -1.2332
4 38 0 0.2878 -0.1838
4 38 1 -5.2551 -0.3728
4 38 2 2.8821 -0.4543
4 38 3 -1.3069 -0.1962
4 38 4 1.2688 0.1471
4 38 5 -1.8550 -0.0333
4 38 6 4.8451 0.3670
4 38 7 -1.4922 0.0811
4 38 8 -3.7035 -1.2420
4 39 0 -3.5641 -0.5851
4 39 1 2.4737 -0.4250
4 39 2 0.6384 -0.0731
4 39 3 0.6460 0.1817
4 39 4 0.9596 0.4752
4 39 5 3.0518 0.5436
4 39 6 -0.1606 0.8547
4 39 7 -4.5893 -1.2009
4 39 8 0.3929 0.0051
4 40 0 0.5079 0.1006
4 40 1 3.3375 0.2423
4 40 2 -2.1855 0.3149
4 40 3 2.8805 0.5959
4 40 4 -0.8321 0.5972
4 40 5 -0.3428 0.4156
4 40 6 -4.9553 -1.1318
4 40 7 0.4350 -1.3135
4 41 0 0.9796 -0.1127
4 41 1 -2.0250 -0.0131
4 41 2 0.4988 0.2093
4 41 3 -0.7792 0.5229
4 41 4 -1.7623 -0.1525
4 41 5 -1.7844 -0.8390
4 41 6 0.5386 -1.5354
4 42 0 0.3805 0.1978
4 42 1 -0.4710 0.6122
4 42 2 1.5627 0.8164
4 42 3 -2.0011 0.0988
4 42 4 1.3619 -0.5732
4 43 0 0.2767 1.1572
4 43 1 0.5222 0.7167
4 43 2 -0.8982 -0.0065
4 43 3 0.3641 -0.9338
4 44 0 -0.7905 -0.3458
5 0 0 -1.6546 2.9619
5 0 1 0.8228 3.4195
5 0 2 2.0295 2.8138
5 0 3 2.0743 1.2649
5 0 4 -3.8524 -0.0656
5 0 5 1.4060 -1.3922
5 0 6 1.0262 -2.3261
5 0 7 0.2395 -2.6321
5 0 8 -2.6282 -2.5079
5 0 9 -2.4459 -1.8072
5 0 10 1.1565 -0.5842
5 0 11 -8.8110 0.5915
5 0 12 7.2315 1.6816
5 0 13 -0.5732 2.6934
5 0 14 4.2225 2.8743
5 0 15 -1.0222 2.3146
5 1 0 2.3061 4.0751
5 1 1 0.1791 0.9108
5 1 2 1.4578 -0.0829
5 1 3 -2.9629 -0.6739
5 1 4 -1.5814 -1.0277
5 1 5 3.0140 -0.9098
5 1 6 -2.5719 -0.7067
5 1 7 -0.6259 -0.2814
5 1 8 -2.8986 0.2306
5 1 9 2.8115 0.6812
5 1 10 -3.1289 1.0267
5 1 11 4.3578 0.9949
5 1 12 6.2063 0.7376
5 1 13 -2.0736 0.4120
5 1 14 0.7091 0.0469
5 1 15 -2.8443 -1.2271
5 2 0 1.2824 0.0453
5 2 1 -0.0274 0.0196
5 2 2 -1.2228 -0.3629
5 2 3 -2.2248 -0.4307
5 2 4 2.8017 -0.7892
5 2 5 -1.1083 -0.9058
5 2 6 -0.0850 -0.8877
5 2 7 0.0372 -0.7584
5 2 8 1.4802 -0.5256
5 2 9 1.4472 -0.2914
5 2 10 -0.1519 0.0653
5 2 11 8.0155 0.0660
5 2 12 -7.6407 0.5295
5 2 13 -1.0996 0.7037
5 2 14 -3.9074 0.7740
5 2 15 1.8314 -0.0236
5 3 0 -1.2833 -1.4434
5 3 1 0.9216 -0.9826
5 3 2 -2.0562 -1.6228
5 3 3 1.2579 -1.7832
5 3 4 1.8550 -1.4348
5 3 5 -1.1002 -1.0444
5 3 6 2.0719 -0.2938
5 3 7 -1.2126 0.3462
5 3 8 0.3885 0.9138
5 3 9 -0.7487 1.4851
5 3 10 3.0187 1.6372
5 3 11 -4.4038 1.4794
5 3 12 -6.0674 1.4616
5 3 13 3.0389 0.7454
5 3 14 1.7830 -0.4029
5 3 15 3.2947 -0.7638
5 4 0 0.3182 -0.3908
5 4 1 -0.7325 -1.2255
5 4 2 -0.3050 -0.4517
5 4 3 2.4203 0.1050
5 4 4 -0.5818 0.7755
5 4 5 0.3706 1.2193
5 4 6 -2.5539 1.4927
5 4 7 -1.6402 1.4856
5 4 8 0.8633 1.3516
5 4 9 2.1296 0.9886
5 4 10 -0.3203 0.1343
5 4 11 -5.7754 -0.2382
5 4 12 6.2566 -0.9601
5 4 13 2.1129 -1.3620
5 4 14 2.0604 -1.7853
5 4 15 -2.4660 -0.7684
5 5 0 1.5205 -0.3407
5 5 1 -2.6392 0.1206
5 5 2 1.8069 0.4899
5 5 3 0.3677 0.5009
5 5 4 -2.2215 0.2633
5 5 5 -1.5315 0.2708
5 5 6 -2.0633 0.0050
5 5 7 3.4779 -0.1473
5 5 8 4.3259 -0.3351
5 5 9 -0.6909 -0.6439
5 5 10 -3.5709 -0.8469
5 5 11 0.9822 -0.5777
5 5 12 3.4112 -0.6302
5 5 13 -3.2551 -0.4591
5 5 14 -1.2842 -0.0667
5 5 15 -1.1979 0.2881
5 6 0 -2.9069 -0.9028
5 6 1 -0.0630 -0.3995
5 6 2 1.4629 -0.7222
5 6 3 -1.9189 -0.3904
5 6 4 -0.8809 -0.0773
5 6 5 -0.2989 0.2063
5 6 6 4.3264 0.3141
5 6 7 3.7340 0.4227
5 6 8 -1.8701 0.3215
5 6 9 -5.8317 0.1581
5 6 10 -1.1554 0.1403
5 6 11 2.9059 0.0263
5 6 12 -1.7981 -0.1569
5 6 13 0.7234 -0.5221
5 6 14 1.2346 -0.0838
5 6 15 1.0411 -0.3924
5 7 0 -2.6195 -0.0181
5 7 1 4.0831 0.0759
5 7 2 -0.5946 0.7890
5 7 3 -1.0618 1.0414
5 7 4 1.3325 1.1577
5 7 5 1.9255 0.8363
5 7 6 2.5353 0.5612
5 7 7 -2.8171 0.1445
5 7 8 -6.2562 -0.2637
5 7 9 1.0113 -0.7183
5 7 10 2.9101 -0.7105
5 7 11 2.9996 -0.8991
5 7 12 -0.3766 -0.8647
5 7 13 2.6550 -0.4853
5 7 14 -1.9440 0.0804
5 7 15 -1.9867 0.1873
5 8 0 4.0821 0.6423
5 8 1 0.7721 0.8935
5 8 2 -2.1156 0.7954
5 8 3 0.4440 0.2567
5 8 4 0.4079 -0.1350
5 8 5 1.6131 -0.4779
5 8 6 -2.0953 -0.6926
5 8 7 -2.8281 -0.8985
5 8 8 0.5557 -0.9103
5 8 9 4.3664 -0.8341
5 8 10 0.8870 -0.2635
5 8 11 -0.8319 -0.1793
5 8 12 -0.7784 0.2177
5 8 13 -2.2186 0.7000
5 8 14 -3.1881 0.5734
5 9 0 2.3303 0.2529
5 9 1 -3.9292 0.1010
5 9 2 -0.0940 -0.3757
5 9 3 1.0365 -0.2411
5 9 4 0.7290 -0.2750
5 9 5 0.7157 -0.2680
5 9 6 -1.9367 -0.2435
5 9 7 -0.5402 -0.1797
5 9 8 2.2599 -0.1283
5 9 9 -1.7325 0.3100
5 9 10 0.3018 0.3611
5 9 11 -2.0643 0.3287
5 9 12 1.2554 0.4326
5 9 13 -2.8205 0.4758
5 9 14 2.2582 0.3745
5 10 0 -2.1579 0.4086
5 10 1 0.1047 0.2528
5 10 2 1.8251 0.4002
5 10 3 0.7400 0.2748
5 10 4 1.0964 0.0367
5 10 5 -2.3276 -0.1208
5 10 6 -1.1703 -0.1543
5 10 7 -0.8841 -0.1412
5 10 8 0.6696 -0.1167
5 10 9 0.6842 0.3021
5 10 10 1.8015 -0.0542
5 10 11 0.4426 0.2609
5 10 12 -1.1289 0.3055
5 10 13 -1.3549 0.5275
5 10 14 2.4334 0.3672
5 11 0 -0.8064 0.3502
5 11 1 1.6944 0.1425
5 11 2 -0.3970 -0.1358
5 11 3 -0.4598 -0.4715
5 11 4 -1.3081 -0.4935
5 11 5 -2.2991 -0.3106
5 11 6 0.1418 -0.2731
5 11 7 1.2538 -0.1153
5 11 8 1.8982 0.1974
5 11 9 2.3685 0.2771
5 11 10 -2.7037 0.2169
5 11 11 -1.1131 0.3860
5 11 12 -4.7599 0.3914
5 11 13 3.5465 0.0477
5 11 14 0.6743 -0.1939
5 12 0 -0.8984 -0.2139
5 12 1 -1.5272 -0.4309
5 12 2 -0.3028 -0.4843
5 12 3 -0.3553 -0.2035
5 12 4 -1.1234 -0.1164
5 12 5 0.9944 0.0037
5 12 6 -0.0481 -0.0005
5 12 7 2.2998 0.1368
5 12 8 0.0833 0.3997
5 12 9 -2.0730 0.0607
5 12 10 -2.4593 0.2115
5 12 11 -1.3992 -0.0030
5 12 12 2.8208 0.0570
5 12 13 5.1731 -0.3651
5 12 14 -0.9108 0.1708
5 13 0 -0.8409 -0.3210
5 13 1 0.9696 -0.2034
5 13 2 1.3193 -0.0610
5 13 3 0.1318 -0.1663
5 13 4 -0.1826 -0.1197
5 13 5 -0.1608 -0.1808
5 13 6 0.1876 0.0716
5 13 7 1.7858 0.1610
5 13 8 -0.7716 0.2823
5 13 9 -1.4177 0.0306
5 13 10 1.3909 0.1868
5 13 11 0.8544 0.1784
5 13 12 6.2360 0.0993
5 13 13 -2.8195 0.2101
5 13 14 -1.9759 -0.1725
5 14 0 2.2585 -0.3110
5 14 1 2.6304 -0.2563
5 14 2 -1.2451 -0.2945
5 14 3 -0.6511 -0.2601
5 14 4 -1.1912 0.0765
5 14 5 -0.0416 0.1517
5 14 6 3.5130 0.3464
5 14 7 0.2718 0.4261
5 14 8 -0.7420 0.2419
5 14 9 -0.7243 0.1402
5 14 10 0.3744 0.1258
5 14 11 2.3181 0.0822
5 14 12 -0.8298 -0.3983
5 14 13 -4.6109 -0.4082
5 14 14 0.1961 -1.3850
5 15 0 2.8961 -0.2510
5 15 1 -2.2246 -0.2016
5 15 2 -1.9030 0.0150
5 15 3 -0.6231 0.2949
5 15 4 0.8686 0.2087
5 15 5 2.9405 0.3082
5 15 6 1.9138 0.1769
5 15 7 -2.7946 0.2923
5 15 8 -1.8146 -0.2206
5 15 9 -0.2638 -0.0751
5 15 10 0.8746 -0.2382
5 15 11 1.4750 -0.4957
5 15 12 -4.3767 -0.6127
5 15 13 0.5637 -0.6317
5 16 0 -2.0613 -0.0907
5 16 1 -3.5539 0.0980
5 16 2 1.9916 0.1343
5 16 3 0.3904 0.1549
5 16 4 2.9122 0.0515
5 16 5 0.9510 0.2174
5 16 6 -2.6663 0.1990
5 16 7 -2.3640 0.0204
5 16 8 -0.6362 -0.2735
5 16 9 2.0100 -0.0277
5 16 10 0.5919 -0.3139
5 16 11 -1.3750 -0.3130
5 16 12 -1.9017 0.0566
5 16 13 1.6024 0.0699
5 17 0 -4.3529 0.1557
5 17 1 2.2316 0.2830
5 17 2 1.5750 0.2476
5 17 3 0.4086 0.3255
5 17 4 0.1614 0.4178
5 17 5 -1.3987 0.2592
5 17 6 -3.0832 0.1981
5 17 7 -0.1174 -0.3479
5 17 8 1.1445 -0.1005
5 17 9 0.9887 -0.2334
5 17 10 -0.5917 -0.2322
5 17 11 -1.8362 -0.0240
5 17 12 0.7197 0.0162
5 17 13 0.8783 0.0645
5 18 0 1.2093 0.4616
5 18 1 3.2123 0.3616
5 18 2 -2.5762 0.4330
5 18 3 1.2847 0.1638
5 18 4 -1.3278 0.0338
5 18 5 -0.9152 -0.1864
5 18 6 -1.6181 -0.3561
5 18 7 1.2682 -0.5110
5 18 8 2.0164 -0.1337
5 18 9 -0.8341 -0.3531
5 18 10 0.3139 -0.0047
5 18 11 -1.8410 -0.1172
5 18 12 2.2755 -0.0131
5 18 13 0.6287 0.4316
5 19 0 2.9975 0.2058
5 19 1 -1.1212 -0.0171
5 19 2 0.0807 -0.1397
5 19 3 1.2901 -0.3135
5 19 4 -0.8630 -0.2621
5 19 5 -2.3617 -0.2151
5 19 6 1.2711 -0.3737
5 19 7 1.7196 -0.1334
5 19 8 0.5360 -0.0278
5 19 9 -0.8170 0.0165
5 19 10 -1.1001 0.1007
5 19 11 0.5790 0.2122
5 19 12 2.8659 0.6614
5 20 0 1.2761 -0.0971
5 20 1 -0.9784 -0.0588
5 20 2 2.1621 -0.1802
5 20 3 -3.2918 0.0687
5 20 4 -1.1444 0.0001
5 20 5 -0.9268 -0.0899
5 20 6 3.2228 -0.1836
5 20 7 0.3652 0.1097
5 20 8 -1.0917 0.0693
5 20 9 0.4822 0.2210
5 20 10 -1.1906 0.1728
5 20 11 4.6934 0.6769
5 20 12 -1.3035 0.1817
5 21 0 -0.4313 0.0041
5 21 1 -2.2102 0.0588
5 21 2 -2.0460 0.0161
5 21 3 -1.5558 -0.0581
5 21 4 1.4146 -0.1836
5 21 5 3.3915 -0.2514
5 21 6 0.4408 -0.1480
5 21 7 0.4406 0.2191
5 21 8 -0.6182 -0.0377
5 21 9 0.0059 0.2090
5 21 10 1.3467 0.2202
5 21 11 0.6360 0.0292
5 21 12 -3.9025 -0.6830
5 22 0 -4.4499 -0.1706
5 22 1 -0.4944 -0.3176
5 22 2 1.0494 -0.2298
5 22 3 5.0282 -0.3003
5 22 4 0.6631 -0.2060
5 22 5 0.9278 -0.1725
5 22 6 -1.3735 0.0834
5 22 7 -0.5551 0.1395
5 22 8 -1.3493 0.0167
5 22 9 -1.1481 0.1947
5 22 10 2.3325 0.1340
5 22 11 -4.0548 -0.4587
5 22 12 0.7778 0.2573
5 23 0 0.4442 -0.2123
5 23 1 6.1835 -0.1657
5 23 2 2.2762 -0.0737
5 23 3 -1.0651 0.0551
5 23 4 -3.4954 -0.0629
5 23 5 -1.7430 0.0471
5 23 6 0.2643 0.4121
5 23 7 -3.1887 -0.0043
5 23 8 0.8052 0.4941
5 23 9 1.8737 0.0776
5 23 10 0.3399 0.1492
5 23 11 -1.6338 -0.0443
5 24 0 3.8266 -0.0112
5 24 1 -0.6677 0.1520
5 24 2 -4.4254 0.0640
5 24 3 -5.7393 -0.0146
5 24 4 1.2157 0.0529
5 24 5 1.4058 0.2188
5 24 6 -0.3720 0.3674
5 24 7 0.8063 0.0647
5 24 8 3.7423 0.2712
5 24 9 1.4461 -0.1173
5 24 10 -3.7686 -0.2291
5 24 11 0.8495 -0.0304
5 25 0 -1.5795 -0.0778
5 25 1 -6.1231 -0.0915
5 25 2 -0.7324 -0.0147
5 25 3 2.0904 -0.1153
5 25 4 4.9483 0.1720
5 25 5 0.6511 0.2822
5 25 6 -0.8769 -0.0485
5 25 7 4.7411 0.2182
5 25 8 -1.7220 -0.3430
5 25 9 -3.6347 0.0765
5 25 10 -2.3969 -0.6101
5 26 0 1.1834 0.1217
5 26 1 1.2394 0.0527
5 26 2 2.8238 0.1212
5 26 3 4.2355 0.2143
5 26 4 -0.4981 0.1594
5 26 5 -1.6147 0.4065
5 26 6 1.4508 -0.1245
5 26 7 -1.6386 0.2244
5 26 8 -5.0960 -0.1782
5 26 9 -1.7713 -0.2657
5 26 10 3.3106 -0.2575
5 27 0 -0.7056 0.2404
5 27 1 1.7982 0.2811
5 27 2 -0.2904 0.0489
5 27 3 1.5102 0.2620
5 27 4 -2.5917 0.2038
5 27 5 -0.2563 0.0534
5 27 6 -0.2941 -0.0537
5 27 7 -5.6031 -0.3288
5 27 8 1.5200 -0.2550
5 27 9 3.0715 -0.9429
5 27 10 2.8543 0.5762
5 28 0 -4.0324 -0.0036
5 28 1 1.4999 0.0115
5 28 2 1.8976 -0.0209
5 28 3 -1.1253 -0.0266
5 28 4 -1.4807 0.1431
5 28 5 -1.0440 -0.5756
5 28 6 -2.9905 -0.0593
5 28 7 1.3388 -0.6716
5 28 8 4.1218 -0.4445
5 28 9 1.7280 0.2441
5 29 0 4.6499 -0.0086
5 29 1 0.2435 -0.2020
5 29 2 0.0053 0.0357
5 29 3 -4.2606 -0.1604
5 29 4 -1.0751 -0.1461
5 29 5 -1.2455 -0.3212
5 29 6 0.8423 -0.1795
5 29 7 4.8087 -0.1901
5 29 8 -0.5129 0.1136
5 29 9 -0.7402 1.3136
5 30 0 0.7948 -0.2434
5 30 1 -3.6334 -0.2596
5 30 2 -1.6575 -0.1076
5 30 3 -0.8541 0.0796
5 30 4 0.3161 -0.3112
5 30 5 2.0043 0.2124
5 30 6 3.6066 -0.3282
5 30 7 0.0468 0.3434
5 30 8 -1.2109 0.6271
5 31 0 -4.0612 -0.1021
5 31 1 3.5603 0.2537
5 31 2 -0.3275 0.2095
5 31 3 0.4032 0.3334
5 31 4 1.2134 -0.1109
5 31 5 2.8467 0.1560
5 31 6 0.3250 -0.0265
5 31 7 -2.1265 0.3685
5 32 0 3.4160 0.4157
5 32 1 0.8559 0.4778
5 32 2 -4.8363 0.2586
5 32 3 0.4350 -0.2192
5 32 4 3.1907 0.0012
5 32 5 0.0477 -0.3402
5 32 6 -1.9834 0.1731
5 32 7 -0.4613 0.1333
5 33 0 -0.7717 0.0044
5 33 1 -7.7269 -0.2216
5 33 2 1.9922 -0.2072
5 33 3 5.8027 -0.5367
5 33 4 1.3452 -0.0970
5 33 5 -2.1955 -0.3794
5 33 6 -0.8489 0.3138
5 34 0 -3.0889 0.0972
5 34 1 3.4023 -0.0055
5 34 2 8.9721 -0.1522
5 34 3 0.4931 -0.1898
5 34 4 -4.1622 -0.3194
5 34 5 -1.4398 0.3284
5 35 0 3.2943 -0.0205
5 35 1 6.2857 -0.2950
5 35 2 -2.8598 -0.8722
5 35 3 -6.4108 -0.4270
5 35 4 -2.0684 -0.0860
5 36 0 0.2948 -1.1260
5 36 1 -3.3819 -1.0894
5 36 2 -5.5269 -0.5297
5 36 3 -0.1775 0.5801
5 37 0 -1.4501 0.0872
5 37 1 -1.5173 0.6324
6 0 0 -5.3262 -2.6470
6 0 1 -7.8305 -1.3558
6 0 2 -2.4396 0.0473
6 0 3 4.0523 1.2850
6 0 4 6.9745 1.8206
6 0 5 0.2114 1.7222
6 0 6 0.9629 1.0312
6 0 7 -9.8486 -0.0246
6 0 8 7.7136 -1.3802
6 0 9 2.1712 -2.4752
6 0 10 -3.3987 -3.0299
6 1 0 -1.2300 -2.1835
6 1 1 -0.5803 0.0127
6 1 2 9.1714 0.5923
6 1 3 4.0040 0.5055
6 1 4 -0.1120 0.2874
6 1 5 -3.2595 -0.1457
6 1 6 -3.9469 -0.5377
6 1 7 1.7897 -0.6366
6 1 8 7.6000 -0.6668
6 1 9 -6.8850 -0.3419
6 1 10 -0.2747 0.6323
6 2 0 2.2772 1.5636
6 2 1 6.6340 1.4330
6 2 2 2.6443 1.4399
6 2 3 -2.7451 1.1816
6 2 4 -4.3320 1.0864
6 2 5 1.4133 0.7371
6 2 6 -2.0387 0.4466
6 2 7 8.0448 0.0908
6 2 8 -6.6112 -0.2388
6 2 9 -2.7493 -0.7149
6 2 10 1.7530 -0.3814
6 3 0 1.9139 1.8733
6 3 1 3.9071 1.3130
6 3 2 -5.6866 0.8254
6 3 3 -1.2037 0.3745
6 3 4 0.9331 -0.4426
6 3 5 -0.6348 -1.0250
6 3 6 0.4584 -1.3352
6 3 7 -0.8232 -1.6969
6 3 8 -6.2036 -1.4338
6 3 9 3.8426 -0.9195
6 3 10 1.3138 0.2596
6 4 0 3.0455 -0.0835
6 4 1 -3.8296 -0.1749
6 4 2 -2.2009 -0.8686
6 4 3 0.7342 -1.0882
6 4 4 -0.5042 -1.1974
6 4 5 -4.4785 -0.9136
6 4 6 3.8608 -0.5000
6 4 7 -4.2153 0.0249
6 4 8 3.6176 0.6493
6 4 9 2.7991 1.5319
6 4 10 0.7973 1.1031
6 5 0 -1.9077 0.4972
6 5 1 -5.8145 0.0127
6 5 2 2.0094 0.0600
6 5 3 -1.7620 0.0333
6 5 4 -2.6751 0.3091
6 5 5 3.4861 0.3818
6 5 6 2.1106 0.3650
6 5 7 -0.6576 0.5505
6 5 8 3.1812 0.3592
6 5 9 -0.3751 0.2419
6 5 10 -1.5106 -0.6106
6 6 0 -4.4437 0.0930
6 6 1 0.9973 -0.3343
6 6 2 0.4370 -0.3582
6 6 3 -0.6267 -0.5836
6 6 4 1.8335 -0.7069
6 6 5 5.2784 -0.5909
6 6 6 -3.7164 -0.5305
6 6 7 1.6511 -0.2965
6 6 8 -0.4291 0.0114
6 6 9 -1.1514 -0.1157
6 6 10 -1.1967 0.7547
6 7 0 -0.3025 -1.1383
6 7 1 3.6950 -1.0820
6 7 2 -0.6659 -1.0799
6 7 3 1.4393 -0.6190
6 7 4 3.7670 -0.2349
6 7 5 -2.0421 0.2471
6 7 6 -0.5381 0.6047
6 7 7 0.6573 0.7724
6 7 8 -0.5099 0.9569
6 7 9 -1.1743 0.7504
6 8 0 1.3041 -0.6161
6 8 1 0.6581 -0.1737
6 8 2 0.4908 0.2577
6 8 3 1.2445 0.5609
6 8 4 1.2033 0.8490
6 8 5 -2.5330 0.6034
6 8 6 0.8069 0.6589
6 8 7 -1.7522 0.4244
6 8 8 -0.0952 -0.0258
6 8 9 0.4389 0.1486
6 9 0 3.2161 -0.1560
6 9 1 -0.7544 0.1586
6 9 2 0.3513 0.3088
6 9 3 1.9459 0.1990
6 9 4 -2.4476 0.1635
6 9 5 -0.4858 0.1121
6 9 6 -2.7083 0.0349
6 9 7 2.5510 -0.0215
6 9 8 0.4302 -0.1284
6 9 9 0.5508 -0.1692
6 10 0 1.9504 0.1551
6 10 1 -0.8369 0.2011
6 10 2 0.9327 0.2925
6 10 3 0.3691 0.4988
6 10 4 -2.8098 0.2763
6 10 5 -0.4787 0.4413
6 10 6 2.3462 0.0849
6 10 7 2.2703 -0.0465
6 10 8 -2.7863 0.0212
6 10 9 -2.2621 -1.0977
6 11 0 -3.4504 0.5681
6 11 1 0.4365 0.6799
6 11 2 1.2332 0.5609
6 11 3 -3.5428 0.3362
6 11 4 0.2598 0.0652
6 11 5 -0.9818 -0.2527
6 11 6 3.0777 -0.2499
6 11 7 -6.8763 -0.5215
6 11 8 -1.4771 -0.5464
6 11 9 1.0550 -0.9192
6 12 0 -2.3746 0.4088
6 12 1 0.2188 0.2504
6 12 2 -1.8447 -0.0520
6 12 3 -2.9277 -0.3790
6 12 4 -0.9287 -0.2138
6 12 5 0.4167 -0.3839
6 12 6 -2.6528 -0.2371
6 12 7 -0.8689 -0.1423
6 12 8 5.6514 -0.5591
6 12 9 3.5796 0.4913
6 13 0 1.3251 0.2412
6 13 1 -0.9514 -0.1403
6 13 2 -2.7475 -0.0746
6 13 3 0.6635 -0.1147
6 13 4 -0.5799 -0.1803
6 13 5 5.4154 0.0074
6 13 6 -1.0720 -0.3486
6 13 7 7.6481 0.1375
6 13 8 0.6009 -0.5379
6 14 0 0.6286 -0.0365
6 14 1 0.4470 -0.0779
6 14 2 -0.6088 -0.2606
6 14 3 2.0312 -0.1999
6 14 4 5.4361 -0.3235
6 14 5 1.0751 -0.1439
6 14 6 0.2299 0.0139
6 14 7 -1.0475 -0.3718
6 14 8 -4.6706 0.2329
6 15 0 -0.0720 -0.2856
6 15 1 -0.1842 -0.2408
6 15 2 1.2999 -0.4281
6 15 3 2.5782 -0.1476
6 15 4 3.1900 0.0719
6 15 5 -7.1539 -0.1748
6 15 6 1.0119 0.3183
6 15 7 -3.7456 -0.7620
6 15 8 1.6821 1.2667
6 16 0 1.9460 -0.3668
6 16 1 -1.4506 -0.4528
6 16 2 3.3979 -0.0382
6 16 3 1.9540 -0.1642
6 16 4 -4.7344 -0.0331
6 16 5 -0.4988 -0.0688
6 16 6 1.9493 -0.3802
6 16 7 0.9323 0.4998
6 16 8 0.7807 0.8838
6 17 0 -0.2236 -0.4715
6 17 1 0.7871 -0.2847
6 17 2 1.8323 -0.0325
6 17 3 -1.5601 -0.0130
6 17 4 -4.2048 0.0536
6 17 5 4.6396 0.4957
6 17 6 -3.2362 -0.1934
6 17 7 -0.4585 1.8265
6 18 0 -4.1579 0.0444
6 18 1 2.9740 0.3379
6 18 2 -2.1615 0.2660
6 18 3 -3.5117 0.7086
6 18 4 0.7390 0.3772
6 18 5 -1.4972 0.1853
6 18 6 -1.9192 0.5361
6 18 7 0.4301 0.2683
6 19 0 1.2116 0.3382
6 19 1 0.9722 0.4483
6 19 2 -2.5788 0.4493
6 19 3 -1.6226 0.0457
6 19 4 2.1043 -0.0568
6 19 5 -1.8458 -0.6060
6 19 6 3.7247 0.7457
6 20 0 3.9678 0.2611
6 20 1 -3.4446 0.2550
6 20 2 -0.8883 0.0527
6 20 3 0.8412 -0.3776
6 20 4 0.8803 -0.0198
6 20 5 1.8553 0.0523
6 20 6 0.6310 0.3241
6 21 0 -1.1587 0.5814
6 21 1 -1.7300 0.1862
6 21 2 0.4958 -0.0872
6 21 3 2.1569 0.1925
6 21 4 0.3055 -0.3636
6 21 5 1.2380 0.6624
6 22 0 -0.8355 -0.0074
6 22 1 1.5370 -0.3512
6 22 2 0.7300 -0.3423
6 22 3 1.7206 -0.5565
6 22 4 0.2563 -0.4597
6 22 5 -0.6236 0.4553
6 23 0 -1.4914 -0.5239
6 23 1 -0.7128 -0.5364
6 23 2 1.1798 -0.6321
6 23 3 -0.1573 -0.5033
6 23 4 -0.7534 1.2440
6 24 0 -2.0818 -0.4322
6 24 1 1.0252 -0.4160
6 24 2 1.6793 -0.0520
6 24 3 -1.3660 1.2865
6 24 4 -0.7423 0.9995
6 25 0 3.4568 -0.8224
6 25 1 2.5672 0.0800
6 25 2 -0.9963 1.1261
6 25 3 -0.8726 1.0399
6 26 0 1.8447 0.7271
6 26 1 -1.5956 1.3423
6 26 2 -1.9074 0.9646
6 27 0 -2.0390 1.8132
0 0 0 0.0 0.0
;
loop_
  _diffrn_refln_index_h
  _diffrn_refln_index_k
  _diffrn_refln_index_l
  _diffrn_refln_intensity_net
  _diffrn_refln_intensity_u
 0 -44 5 18.67 14.29
 0 -43 5 557.19 33.94
 0 -43 6 209.78 21.06
 0 -43 7 12.68 14.41
 0 -43 8 172.76 21.89
 0 -42 4 5.82 13.05
 0 -42 5 212.89 20.56
 0 -42 6 286.51 24.68
 0 -42 7 188.78 21.65
 0 -42 8 357.93 28.51
 0 -42 9 218.3 24.35
 0 -41 4 292.18 22.48
 0 -41 5 286.68 23.33
 0 -41 6 98.09 17.27
 0 -41 7 43.66 16.98
 0 -41 8 -1.95 16.14
 0 -41 9 187.54 23.57
 0 -40 4 23.22 12.38
 0 -40 5 176.72 18.95
 0 -40 6 441.04 30.05
 0 -40 7 661.67 39.39
 0 -40 8 536.08 35.19
 0 -40 9 376.69 21.3
 0 -39 3 56.52 12.88
 0 -39 4 4.34 12.18
 0 -39 5 -9.38 12.7
 0 -39 6 16.9 14.33
 0 -39 7 1.82 14.56
 0 -39 8 9.83 5.99
 0 -39 8 4.99 6.42
 0 -39 8 1.95 15.24
 0 -39 9 93.91 12.64
 0 -39 10 27.58 9.62
 0 -39 11 148.86 15.81
 0 -39 12 56.38 13.51
 0 -38 3 414.9 26.19
 0 -38 4 -1.44 11.71
 0 -38 5 9.36 12.67
 0 -38 6 582.39 35.1
 0 -38 7 576.13 35.8
 0 -38 8 766.37 36.53
 0 -38 8 825.91 35.97
 0 -38 9 505.2 28.1
 0 -38 9 553.02 26.91
 0 -38 10 62.59 11.31
 0 -38 10 58.08 12.54
 0 -38 11 14.67 10.9
 0 -38 12 203.89 19.51
 0 -38 13 398.62 27.88
 0 -38 14 513.97 33.01
 0 -37 3 192.67 17.86
 0 -37 4 25.77 12.08
 0 -37 5 211.23 19.89
 0 -37 6 6.7 13.16
 0 -37 7 13.86 5.58
 0 -37 7 -10.84 13.62
 0 -37 7 -0.7 4.86
 0 -37 8 -0.74 8.28
 0 -37 9 19.18 8.68
 0 -37 9 9.08 10.54
 0 -37 10 76.52 12.59
 0 -37 10 86.27 14.38
 0 -37 11 16.91 10.96
 0 -37 11 18.65 12.92
 0 -37 12 28.39 12.81
 0 -37 13 1.68 13.4
 0 -37 14 18.57 13.75
 0 -37 15 2.03 15.65
 0 -36 3 65.84 12.97
 0 -36 4 243.73 20.37
 0 -36 5 47.91 13.75
 0 -36 6 531.86 32.67
 0 -36 7 869.97 36.64
 0 -36 7 796.58 37.18
 0 -36 8 769.25 36.18
 0 -36 8 824.46 37.54
 0 -36 9 524.18 28.56
 0 -36 9 516.99 27.45
 0 -36 10 49.1 13.73
 0 -36 10 64.23 11.84
 0 -36 11 -11.88 14.46
 0 -36 11 8.2 11.06
 0 -36 12 243.43 23.57
 0 -36 12 243.95 21.52
 0 -36 13 423.51 29.61
 0 -36 14 391.74 29.54
 0 -36 15 439.88 32.55
 0 -36 16 483.5 35.91
 0 -35 2 138.19 26.13
 0 -35 2 149.25 15.46
 0 -35 3 407.22 36.8
 0 -35 3 403.38 25.25
 0 -35 4 227.56 29.97
 0 -35 4 236.43 19.76
 0 -35 5 400.9 37.52
 0 -35 5 406.11 27.17
 0 -35 6 131.8 24.47
 0 -35 6 132.8 18.1
 0 -35 7 3.28 7.22
 0 -35 8 10.15 9.08
 0 -35 8 16 7.68
 0 -35 9 140.45 15.27
 0 -35 9 138.48 13.57
 0 -35 10 183.69 19.11
 0 -35 10 221.62 17.98
 0 -35 11 288.78 23.29
 0 -35 11 271.14 21.52
 0 -35 12 289.43 24.89
 0 -35 12 327.18 24.94
 0 -35 13 102.68 18.06
 0 -35 13 108.79 19.12
 0 -35 14 43.65 17.09
 0 -35 15 -6.47 16.78
 0 -35 16 197.36 25.57
 0 -35 17 255.85 28.33
 0 -35 18 123.84 24.94
 0 -34 1 422.81 36.54
 0 -34 2 82.63 12.61
 0 -34 2 131.35 23.94
 0 -34 3 9.03 10.94
 0 -34 3 24.18 19.43
 0 -34 4 19.63 11.66
 0 -34 4 41.83 20.54
 0 -34 5 164.14 17.71
 0 -34 5 177.12 26.39
 0 -34 6 82.21 8.73
 0 -34 6 88.87 7.88
 0 -34 6 101.91 23.97
 0 -34 7 450.08 23.27
 0 -34 7 440.62 22.36
 0 -34 7 464.16 37.7
 0 -34 8 231.8 15.87
 0 -34 8 205.88 16.66
 0 -34 9 449.91 26.17
 0 -34 9 483.01 27.76
 0 -34 10 29.62 11.42
 0 -34 10 37.35 13.3
 0 -34 11 -7.43 12.16
 0 -34 11 -4.69 12.95
 0 -34 12 137.24 17.65
 0 -34 12 102.73 18.14
 0 -34 13 167.43 20.3
 0 -34 13 114.85 20.12
 0 -34 14 108.18 19.35
 0 -34 14 162.44 22
 0 -34 15 157.22 22.12
 0 -34 16 514.89 37.46
 0 -34 17 12.74 20.01
 0 -34 18 10.8 21.01
 0 -34 19 2.84 22.72
 0 -33 0 24.22 18.7
 0 -33 1 26.99 20.5
 0 -33 2 376.84 35.05
 0 -33 2 371.94 23.1
 0 -33 3 813.7 52.81
 0 -33 3 882.6 43.02
 0 -33 4 545.83 41.95
 0 -33 4 629.01 33.66
 0 -33 5 173.51 17.82
 0 -33 5 200.78 27.39
 0 -33 6 418.52 35.45
 0 -33 6 417.75 20.57
 0 -33 7 -1.63 8.11
 0 -33 7 -13.9 19.1
 0 -33 7 -4.98 6.91
 0 -33 8 290.48 19.38
 0 -33 8 275.71 28.71
 0 -33 8 243.15 17.27
 0 -33 9 428.87 26.8
 0 -33 9 469.87 26.16
 0 -33 10 556.83 33.26
 0 -33 10 613.39 32.83
 0 -33 11 1185.97 59.95
 0 -33 11 1320.41 60.19
 0 -33 12 712.98 40.89
 0 -33 12 676.08 39.1
 0 -33 13 308.1 27.12
 0 -33 13 294.73 25.66
 0 -33 14 156.68 22.07
 0 -33 14 121.48 20.11
 0 -33 15 179.19 23.34
 0 -33 16 182.96 24.47
 0 -33 17 317.53 31.81
 0 -33 18 504.71 40.07
 0 -33 19 171.45 27.88
 0 -32 0 208.75 26.9
 0 -32 1 37.82 19.58
 0 -32 2 15.1 9.33
 0 -32 2 5.76 18.04
 0 -32 3 6.31 9.83
 0 -32 3 5.7 19.14
 0 -32 4 8.23 10.49
 0 -32 4 -8.46 17.64
 0 -32 5 63.93 5.19
 0 -32 5 85.07 13.52
 0 -32 5 48.26 5.34
 0 -32 5 33.4 18.25
 0 -32 6 30.18 19.81
 0 -32 6 63.28 7.43
 0 -32 6 56.67 8.39
 0 -32 7 49.62 9.44
 0 -32 7 62.02 20.43
 0 -32 7 54.49 9.01
 0 -32 8 16.15 10.16
 0 -32 8 24.8 8.6
 0 -32 8 7.94 19.19
 0 -32 9 4.79 9.92
 0 -32 9 6.33 11.04
 0 -32 9 10.35 17.67
 0 -32 10 16.75 11.21
 0 -32 10 10.18 12.43
 0 -32 11 1.59 11.74
 0 -32 11 4.91 13.77
 0 -32 12 7.1 13.13
 0 -32 13 -5.87 14.05
 0 -32 14 34.22 17.06
 0 -32 15 148.2 21.54
 0 -32 16 17.39 18.39
 0 -32 17 7.95 19.2
 0 -32 18 -8.43 21.77
 0 -32 19 20.73 22.55
 0 -31 0 -5.7 17.47
 0 -31 1 401.39 33.2
 0 -31 -1 270.83 29.38
 0 -31 2 1421.56 75.68
 0 -31 2 1466.56 64.59
 0 -31 3 616.84 42.6
 0 -31 3 623.39 33.22
 0 -31 4 1726.22 86.54
 0 -31 4 1738.01 76.98
 0 -31 5 531.22 24.51
 0 -31 5 534.6 38.86
 0 -31 5 535.33 23.94
 0 -31 6 220.71 13.97
 0 -31 6 194.23 25.34
 0 -31 6 200.9 12.88
 0 -31 7 184.74 14.25
 0 -31 7 120.36 23
 0 -31 7 160.99 13.02
 0 -31 8 166.45 15.37
 0 -31 8 192.35 25.2
 0 -31 8 164.87 14.45
 0 -31 9 300.87 22.06
 0 -31 9 319.97 21.79
 0 -31 9 305.46 29.26
 0 -31 10 861.69 43.87
 0 -31 11 1172.3 57.42
 0 -31 12 775.83 43.43
 0 -31 13 220.18 23.31
 0 -31 14 15.26 15.4
 0 -31 15 146.19 23.02
 0 -31 16 55.7 19.56
 0 -31 17 356.22 33.64
 0 -31 18 294.5 32.28
 0 -31 19 562.89 43.02
 0 -30 0 16.59 18.12
 0 -30 1 85.6 11.13
 0 -30 -1 106.12 21.54
 0 -30 1 95.87 20.06
 0 -30 2 20.19 9.39
 0 -30 -2 36.7 19.53
 0 -30 2 51.51 20.27
 0 -30 3 19.61 9.4
 0 -30 3 26.82 17.36
 0 -30 4 44.14 11.95
 0 -30 4 13.25 18.76
 0 -30 5 3.74 4.37
 0 -30 5 8.41 5.72
 0 -30 6 14.15 7.44
 0 -30 6 23.19 18.58
 0 -30 6 4.67 6.21
 0 -30 7 118.84 12.3
 0 -30 7 116.58 11.51
 0 -30 7 101.27 20.79
 0 -30 8 75.61 12.62
 0 -30 8 76.92 20.03
 0 -30 8 103.58 12.27
 0 -30 9 99.29 20.06
 0 -30 9 72.07 12.38
 0 -30 10 18.83 16.84
 0 -30 10 39.95 12.92
 0 -30 11 5.01 11.91
 0 -30 12 46.36 14.86
 0 -30 13 134.56 19.93
 0 -30 14 193.22 23.46
 0 -30 15 79.08 18.98
 0 -30 16 326.59 30.89
 0 -30 17 54.8 21.62
 0 -30 18 11.61 22.2
 0 -30 19 -9.17 22.82
 0 -29 0 -8.03 15.44
 0 -29 1 15.31 7.74
 0 -29 -1 5.41 15.85
 0 -29 1 -5.31 17.81
 0 -29 2 375.41 32.86
 0 -29 -2 369.03 32.65
 0 -29 2 422.58 23.68
 0 -29 3 260.17 18.94
 0 -29 3 290.6 28.05
 0 -29 4 992.23 55.13
 0 -29 4 949.41 46.73
 0 -29 5 500.62 23.07
 0 -29 5 541.12 37.23
 0 -29 5 490.6 23.72
 0 -29 6 35.32 8.11
 0 -29 6 15.76 6.52
 0 -29 6 17.43 17.13
 0 -29 7 77.63 10.82
 0 -29 7 89.13 10.59
 0 -29 7 85.67 19.07
 0 -29 8 12.44 9.46
 0 -29 8 26.38 16.1
 0 -29 9 467.9 27.82
 0 -29 9 474.93 35.03
 0 -29 10 660.96 36.3
 0 -29 10 638.08 41.5
 0 -29 11 674.99 38.49
 0 -29 12 774.03 43.5
 0 -29 13 284.85 25.63
 0 -29 14 13.54 14.88
 0 -29 15 -2.44 17.57
 0 -29 16 54.78 20.41
 0 -29 17 241.66 28.56
 0 -29 18 544.67 41.96
 0 -29 19 923.83 58.87
 0 -28 0 1241.8 65.99
 0 -28 1 930.17 43.53
 0 -28 1 923.79 53.65
 0 -28 -1 963.9 54.43
 0 -28 2 32.99 17.2
 0 -28 -2 39.69 16.62
 0 -28 2 42.17 9.23
 0 -28 3 112.77 19.56
 0 -28 3 125.32 12.83
 0 -28 4 105.94 7.06
 0 -28 4 88.24 7.2
 0 -28 4 118.89 20.79
 0 -28 5 165.33 10.6
 0 -28 5 185.64 23.54
 0 -28 5 152.78 11.37
 0 -28 6 357.2 19.75
 0 -28 6 307.83 28.99
 0 -28 6 383.76 20.51
 0 -28 7 809.63 38.37
 0 -28 7 788.65 48.12
 0 -28 8 502.24 27.8
 0 -28 8 472 35.37
 0 -28 9 322.21 22.05
 0 -28 9 322.72 28.86
 0 -28 10 9.31 10.9
 0 -28 10 -6.57 15.38
 0 -28 11 13.92 12.63
 0 -28 11 23.21 16.8
 0 -28 12 242.9 23
 0 -28 13 333.61 27.69
 0 -28 14 486.41 35.39
 0 -28 15 447.49 34.38
 0 -28 16 352.12 31.82
 0 -28 17 -5.63 19.46
 0 -28 18 17.87 20.12
 0 -28 19 18.84 21.45
 0 -27 0 15.03 15.25
 0 -27 -1 151.84 21.1
 0 -27 1 168.39 22.22
 0 -27 1 154.45 13.28
 0 -27 -2 94.54 18.97
 0 -27 2 88.16 17.4
 0 -27 2 97.39 11.45
 0 -27 3 196.01 22.79
 0 -27 -3 155.2 22.64
 0 -27 3 152 14.48
 0 -27 4 189.63 10.81
 0 -27 4 222.08 24.89
 0 -27 4 224.12 11.52
 0 -27 5 331.3 17.83
 0 -27 5 320.21 17.03
 0 -27 5 346.22 28.39
 0 -27 6 62.75 8.45
 0 -27 6 64.48 9.42
 0 -27 6 95.03 19.52
 0 -27 7 16.08 7.81
 0 -27 7 13.66 15.19
 0 -27 8 16.82 9.5
 0 -27 8 17.82 15.49
 0 -27 9 291.18 26.61
 0 -27 9 306.69 21.81
 0 -27 10 85.51 14.32
 0 -27 10 103.21 18.14
 0 -27 11 101.02 15.85
 0 -27 11 103.35 18.71
 0 -27 12 27.45 14.47
 0 -27 13 2.14 14.03
 0 -27 14 44.22 17.12
 0 -27 15 37.57 18.76
 0 -27 16 193.02 25.78
 0 -27 17 65.63 21.96
 0 -27 18 144.81 25.61
 0 -27 19 73.08 24.56
 0 -27 20 126.5 28.43
 0 -26 0 898.71 51.07
 0 -26 1 1114.78 49.52
 0 -26 1 1089.68 59.25
 0 -26 -1 1067.94 58.85
 0 -26 2 229.71 16.53
 0 -26 2 236.13 24.13
 0 -26 -2 273.98 25.96
 0 -26 3 130.49 20.66
 0 -26 -3 157.4 20.95
 0 -26 3 155.97 14.26
 0 -26 4 183.96 10.77
 0 -26 4 227.6 22.74
 0 -26 4 207.98 11.48
 0 -26 5 283.76 16.66
 0 -26 5 294.01 16.09
 0 -26 5 305.77 27.11
 0 -26 6 629.3 30.19
 0 -26 6 588.35 38.39
 0 -26 7 1073.97 49.21
 0 -26 7 1078.96 57.34
 0 -26 8 1122.4 57.54
 0 -26 8 1068.37 51.04
 0 -26 9 1218.75 61.55
 0 -26 9 1191.36 56.79
 0 -26 10 580.26 36.25
 0 -26 10 538.45 32.47
 0 -26 11 -9.71 14.65
 0 -26 11 14.41 11.94
 0 -26 12 304.11 25.6
 0 -26 13 456.46 32.21
 0 -26 14 819.52 48.38
 0 -26 15 778.55 47.99
 0 -26 16 553.63 40.65
 0 -26 17 164.35 26.37
 0 -26 18 58 22.46
 0 -26 19 54.6 23.49
 0 -26 20 373.18 38.09
 0 -25 0 23.26 13.97
 0 -25 1 114.98 11.24
 0 -25 -1 105.99 19.12
 0 -25 1 87.41 18.92
 0 -25 2 374.31 21.73
 0 -25 2 379.03 29.81
 0 -25 -2 366.58 29.73
 0 -25 -3 -4.82 14.97
 0 -25 3 29.12 15.73
 0 -25 4 54.03 6.01
 0 -25 4 68.54 17.43
 0 -25 4 59.84 6.61
 0 -25 5 55.05 8.3
 0 -25 5 60.27 7.52
 0 -25 5 100.16 17.84
 0 -25 6 45.21 8.12
 0 -25 6 10.71 14.44
 0 -25 7 58.68 9.79
 0 -25 7 52.5 16.92
 0 -25 8 18.9 9.62
 0 -25 8 22.6 14.6
 0 -25 9 168.33 16.1
 0 -25 9 128.13 18.95
 0 -25 10 4.92 10.88
 0 -25 10 19.38 14.12
 0 -25 11 7.32 11.91
 0 -25 -11 -2.1 14.82
 0 -25 11 11.17 14.68
 0 -25 12 58.43 15.07
 0 -25 13 -6.6 14.04
 0 -25 14 45.28 16.92
 0 -25 15 10.26 17.71
 0 -25 16 -8.22 17.84
 0 -25 17 2.91 19.44
 0 -25 18 15.42 20.83
 0 -25 19 -3.25 22.17
 0 -25 20 -6.8 23.49
 0 -24 0 3694.64 148.97
 0 -24 0 3674.43 158.76
 0 -24 1 1110.62 48.78
 0 -24 -1 1037.94 57.23
 0 -24 1 1095.74 57.9
 0 -24 2 839.89 39.82
 0 -24 -2 818.38 47.86
 0 -24 2 876.72 47.95
 0 -24 3 214.13 10.7
 0 -24 3 209.88 10.16
 0 -24 3 238.98 23.08
 0 -24 4 1.96 4.23
 0 -24 4 -2.12 12.73
 0 -24 4 1.06 4.91
 0 -24 5 275.31 16.23
 0 -24 5 355.45 26.69
 0 -24 6 1810.81 76.51
 0 -24 6 1797.75 84.67
 0 -24 7 1709.68 74.84
 0 -24 7 1760.62 81.38
 0 -24 8 944.55 46.3
 0 -24 8 985.93 51.37
 0 -24 -9 564.99 36.19
 0 -24 9 641.72 37.53
 0 -24 9 599.46 33.57
 0 -24 -10 161.44 19.5
 0 -24 10 119.93 16.02
 0 -24 10 185.25 20.13
 0 -24 -11 10.27 14.74
 0 -24 11 -3.71 12.29
 0 -24 11 19.54 14.31
 0 -24 12 142.88 19.7
 0 -24 12 153.11 18.67
 0 -24 13 240.36 24.15
 0 -24 14 457.78 34.12
 0 -24 15 922.58 53.3
 0 -24 16 536.4 39.69
 0 -24 17 220.65 28.39
 0 -24 18 21.78 20
 0 -24 19 140.76 27.13
 0 -24 20 233.42 33.71
 0 -23 0 34.38 14.27
 0 -23 0 20.1 7.07
 0 -23 1 65.68 16.16
 0 -23 -1 93.61 16.96
 0 -23 1 89.04 9.83
 0 -23 2 548.23 34.59
 0 -23 -2 436.47 32.86
 0 -23 2 492.02 26.04
 0 -23 3 414.43 18.99
 0 -23 3 428.81 18.67
 0 -23 3 448 31.05
 0 -23 4 756.82 33.91
 0 -23 4 795.9 33.64
 0 -23 4 689.4 42.98
 0 -23 5 230.62 14.48
 0 -23 5 268.13 23.75
 0 -23 6 -4.62 6.73
 0 -23 6 9.83 13.5
 0 -23 7 8.94 7.42
 0 -23 7 21.2 14.26
 0 -23 -8 7.01 11.76
 0 -23 8 6.55 8.9
 0 -23 8 18.82 13.22
 0 -23 -9 262.95 22.18
 0 -23 9 233.87 21.65
 0 -23 9 226.55 19.13
 0 -23 -10 134.67 19.26
 0 -23 10 136.77 16.02
 0 -23 10 121.89 17.71
 0 -23 11 605.39 36.96
 0 -23 11 700.35 38.89
 0 -23 12 375.37 26.7
 0 -23 12 353.17 28.03
 0 -23 13 168.65 21.13
 0 -23 14 41.37 16.31
 0 -23 15 28.74 17.67
 0 -23 16 72.58 21.33
 0 -23 17 121.58 24.53
 0 -23 18 326.45 33.41
 0 -23 19 287.57 34.33
 0 -23 20 152.35 28.84
 0 -22 0 955.39 43.16
 0 -22 0 1004.1 52.12
 0 -22 1 452.54 23.72
 0 -22 -1 471.74 32.03
 0 -22 1 462.85 31.56
 0 -22 -2 668.31 40.45
 0 -22 2 667.17 39.8
 0 -22 2 687.63 33
 0 -22 3 8.94 3.99
 0 -22 3 5.91 12.33
 0 -22 3 4.36 3.32
 0 -22 4 15.51 12.78
 0 -22 4 11.63 4.92
 0 -22 5 321.49 17.78
 0 -22 5 293.62 24.93
 0 -22 6 1020.88 46.51
 0 -22 6 1025.96 52.85
 0 -22 7 614.13 32.08
 0 -22 7 642.65 37.49
 0 -22 -8 418.42 28.88
 0 -22 8 472.2 26.77
 0 -22 8 425.23 29.72
 0 -22 -9 295.93 24.15
 0 -22 9 337.91 25.59
 0 -22 9 318.69 22.54
 0 -22 -10 180.33 19.68
 0 -22 10 145.64 16.6
 0 -22 10 179.73 19.18
 0 -22 11 17.09 12.36
 0 -22 11 8.02 11.93
 0 -22 12 131.57 18.34
 0 -22 12 139.11 16.99
 0 -22 -13 344.62 28.76
 0 -22 13 331.75 27.64
 0 -22 14 162.08 22.18
 0 -22 15 608.85 41.41
 0 -22 16 135.15 23.99
 0 -22 17 299.14 30.82
 0 -22 18 3.16 20.96
 0 -22 19 129.82 27.27
 0 -22 20 139.56 28.15
 0 -21 0 9.84 13.28
 0 -21 0 5.95 6.47
 0 -21 1 448.58 23.59
 0 -21 -1 481.28 31.24
 0 -21 1 469.76 30.72
 0 -21 -2 972.55 52.1
 0 -21 2 1018.04 51.63
 0 -21 2 973.17 44.55
 0 -21 3 2188.97 97.29
 0 -21 3 2105.81 86.27
 0 -21 3 2210.96 86.61
 0 -21 4 2145.25 86.63
 0 -21 4 2060.52 95.31
 0 -21 5 1084.68 56.63
 0 -21 5 1167.61 49.99
 0 -21 6 342.53 25.82
 0 -21 6 338.52 20.03
 0 -21 -7 431.97 27.03
 0 -21 7 375.68 23.13
 0 -21 7 410.31 27.84
 0 -21 -8 162.83 17.15
 0 -21 8 169.59 15.31
 0 -21 8 161.93 18.1
 0 -21 -9 192.19 19.25
 0 -21 9 156.07 16.42
 0 -21 9 175.43 18.09
 0 -21 -9 189.5 18.05
 0 -21 10 967.7 49.66
 0 -21 -10 966.61 50.49
 0 -21 10 1038.77 50.77
 0 -21 11 712.08 39.27
 0 -21 11 748.61 41.46
 0 -21 12 736.66 39.39
 0 -21 12 778.06 43.76
 0 -21 13 380.94 30.65
 0 -21 -13 398.5 30.59
 0 -21 14 153.46 21.73
 0 -21 15 23.93 17.32
 0 -21 16 110.57 22.48
 0 -21 17 520.94 40.7
 0 -21 18 557.03 43.83
 0 -21 19 683.49 48.85
 0 -21 20 375.81 38.58
 0 -20 0 52.57 14.41
 0 -20 0 75.53 8.32
 0 -20 1 155.33 18.06
 0 -20 -1 129.61 17.7
 0 -20 1 144.87 11.44
 0 -20 -2 56.13 14.89
 0 -20 2 78.1 15.03
 0 -20 3 89.48 16.7
 0 -20 3 49.88 5.25
 0 -20 4 128.55 16.67
 0 -20 4 135.35 9.81
 0 -20 5 44.98 12.91
 0 -20 5 72.59 8.35
 0 -20 -6 43.39 11.7
 0 -20 6 67.43 9.48
 0 -20 6 45.82 13.2
 0 -20 -7 42.85 12.11
 0 -20 -7 79.45 11.57
 0 -20 7 69.94 10.47
 0 -20 7 91.2 14.36
 0 -20 8 238.88 20.61
 0 -20 -8 184.06 19.17
 0 -20 8 269.81 19.13
 0 -20 -8 245.92 19.23
 0 -20 -9 171.84 16.74
 0 -20 -9 101.85 15.82
 0 -20 9 128.36 16.55
 0 -20 9 126.8 15.14
 0 -20 -10 -6.86 12.12
 0 -20 10 19.57 11.87
 0 -20 10 -8.78 10.91
 0 -20 -11 15.09 13.39
 0 -20 11 5.73 10.95
 0 -20 11 1.94 11.72
 0 -20 -12 22.58 15.03
 0 -20 12 6.38 13.22
 0 -20 12 4.01 10.74
 0 -20 -13 100.68 17.75
 0 -20 13 92.44 17.82
 0 -20 14 4.99 14.51
 0 -20 15 58.89 18.83
 0 -20 16 51.35 19.69
 0 -20 17 57.55 21.15
 0 -20 18 28.86 20.9
 0 -20 19 155.05 27.36
 0 -20 20 35.34 25.78
 0 -19 0 -2.04 5.93
 0 -19 0 10.73 11.71
 0 -19 -1 466.32 30.5
 0 -19 1 411.03 28.91
 0 -19 1 445.92 22.69
 0 -19 2 1739.93 68.74
 0 -19 2 1729.64 68.48
 0 -19 -2 1716.76 80.24
 0 -19 2 1677.36 79.11
 0 -19 3 4771.29 187.66
 0 -19 3 4731.37 196.9
 0 -19 4 2455.41 100.02
 0 -19 4 2495.62 107.77
 0 -19 5 1703.3 73.31
 0 -19 5 1835.66 79.92
 0 -19 6 683.99 36.7
 0 -19 -6 618.49 34.45
 0 -19 6 657.53 32.24
 0 -19 -6 616.91 32.03
 0 -19 -7 32.64 11.16
 0 -19 -7 22.85 9.61
 0 -19 7 20.46 8.45
 0 -19 7 18.84 10.82
 0 -19 -8 164.83 17.63
 0 -19 -8 217.13 17.59
 0 -19 8 170.13 15.79
 0 -19 8 166.51 17.16
 0 -19 9 355.74 24.16
 0 -19 9 369.19 24.54
 0 -19 -9 330.74 24.36
 0 -19 -9 364.42 25.25
 0 -19 10 1575.57 71.36
 0 -19 -10 1613.1 73.68
 0 -19 10 1542.19 73.31
 0 -19 11 838.17 41.73
 0 -19 11 821.33 45.16
 0 -19 -11 795.97 45.09
 0 -19 12 753.66 39.43
 0 -19 -12 745.69 43.85
 0 -19 -12 847.17 46.29
 0 -19 12 856.78 46.27
 0 -19 -13 442.46 30.94
 0 -19 -13 434.99 32.29
 0 -19 13 403.8 31.64
 0 -19 14 148.22 21.3
 0 -19 -14 123.89 19.42
 0 -19 15 5.38 17.18
 0 -19 16 284.61 29.43
 0 -19 17 738.12 49.44
 0 -19 18 770.83 51.03
 0 -19 19 1239.09 71.4
 0 -19 20 863.59 58.61
 0 -18 0 136.09 10.17
 0 -18 0 120.38 16.23
 0 -18 1 23.63 6.55
 0 -18 -1 12.07 12.64
 0 -18 1 11.65 11.71
 0 -18 -2 296.49 22.63
 0 -18 2 271.76 21.92
 0 -18 2 249.33 12.03
 0 -18 2 264.1 11.87
 0 -18 3 249.2 20.77
 0 -18 3 240.07 12.71
 0 -18 4 29.47 5.97
 0 -18 4 31.57 13.33
 0 -18 -5 107.9 12.95
 0 -18 -5 125.06 10.94
 0 -18 5 106.35 10.2
 0 -18 5 108.45 14.65
 0 -18 -6 21.64 9.58
 0 -18 -6 19.65 8.4
 0 -18 6 16.45 7.19
 0 -18 6 31.85 11.08
 0 -18 -7 89.13 13.15
 0 -18 -7 125.59 13.59
 0 -18 7 107.15 12.41
 0 -18 7 99.16 14.34
 0 -18 -8 10.67 10.42
 0 -18 -8 -1.4 10.04
 0 -18 8 24.45 11.15
 0 -18 8 14.07 9.94
 0 -18 -9 23.61 11.75
 0 -18 9 45.83 11.56
 0 -18 9 22.35 9.56
 0 -18 -10 48.88 12.8
 0 -18 10 69.09 12.18
 0 -18 10 62.51 13.54
 0 -18 -11 13.4 13.67
 0 -18 11 17.78 13.11
 0 -18 11 17.56 10.24
 0 -18 -12 -11.26 12.59
 0 -18 -12 22.88 15.61
 0 -18 12 19.49 13.36
 0 -18 12 4.64 9.47
 0 -18 -13 119.91 18.2
 0 -18 -13 148.03 21.5
 0 -18 13 105.73 18.89
 0 -18 -14 41.09 16.6
 0 -18 -14 45.69 17.66
 0 -18 14 22.83 14.57
 0 -18 15 24.4 16.87
 0 -18 16 28.9 19.43
 0 -18 17 27.6 21.21
 0 -18 18 -12.96 20.82
 0 -18 19 34.12 21.96
 0 -18 20 17.86 22.36
 0 -17 0 -3.08 5.34
 0 -17 0 3.21 11.19
 0 -17 1 177.41 12.01
 0 -17 1 168.36 18.01
 0 -17 -1 184.62 18.52
 0 -17 2 1578.31 62.66
 0 -17 2 1544.53 71.77
 0 -17 -2 1531.69 72.35
 0 -17 2 1560.22 62.5
 0 -17 3 3311.1 139.28
 0 -17 3 3308.8 131.58
 0 -17 4 3405.57 140.34
 0 -17 -4 3561.52 140.7
 0 -17 4 3598.32 146.71
 0 -17 5 637.71 32.3
 0 -17 -5 737.9 33.13
 0 -17 5 706.1 37.05
 0 -17 -5 659.88 35.03
 0 -17 6 386.86 23.88
 0 -17 -6 466.43 26.85
 0 -17 -6 500.04 25.62
 0 -17 6 435.19 27.14
 0 -17 -7 13.91 9.46
 0 -17 7 14.73 8.5
 0 -17 -7 13.57 9.45
 0 -17 7 19.47 10.84
 0 -17 -8 75.41 12.58
 0 -17 -8 89.01 13.6
 0 -17 8 111.94 14.13
 0 -17 8 56.65 11.11
 0 -17 9 958.93 47.09
 0 -17 9 963.42 48.53
 0 -17 -9 990.36 49.17
 0 -17 10 790.98 39.97
 0 -17 10 820.9 43.88
 0 -17 -10 799.19 43.62
 0 -17 11 921.85 43.59
 0 -17 -11 891.42 48.76
 0 -17 11 877.86 48.08
 0 -17 -12 685.92 37.43
 0 -17 12 605.95 31.44
 0 -17 -12 571.45 37.64
 0 -17 12 550.52 37.39
 0 -17 -13 1012.7 51.52
 0 -17 -13 909.77 52.53
 0 -17 13 939.18 52.97
 0 -17 -14 26.1 15.69
 0 -17 -14 -7.25 19.31
 0 -17 14 2.55 15.95
 0 -17 -15 35.63 15.49
 0 -17 -15 38.68 19.31
 0 -17 15 38.18 17.81
 0 -17 16 63.92 19.42
 0 -17 17 453.05 38.06
 0 -17 18 1002.96 61.75
 0 -17 19 1080.02 64.73
 0 -17 20 420 39.63
 0 -16 0 665.45 30.24
 0 -16 0 675.74 37.2
 0 -16 1 1009.66 45.02
 0 -16 1 1061.02 51.15
 0 -16 -1 1082.18 52.1
 0 -16 2 299.57 13.91
 0 -16 2 322.43 22.82
 0 -16 -2 312.87 23.26
 0 -16 3 164.16 10.24
 0 -16 3 172.4 17.27
 0 -16 4 762.27 34.34
 0 -16 -4 762.87 37.48
 0 -16 -4 771.43 34.69
 0 -16 4 738.27 39.53
 0 -16 -5 90.43 11.82
 0 -16 -5 94.71 10.44
 0 -16 5 87.88 9.64
 0 -16 5 115.99 14.28
 0 -16 6 1332.14 57.47
 0 -16 -6 1335.42 57.7
 0 -16 6 1209.21 58.92
 0 -16 -6 1234.58 58.39
 0 -16 7 905.08 43.67
 0 -16 -7 942.61 44.14
 0 -16 7 929.27 44.55
 0 -16 -7 837.08 44.08
 0 -16 8 666.63 34.97
 0 -16 -8 615.98 34.64
 0 -16 8 662.79 34.3
 0 -16 -8 620.58 34.82
 0 -16 -9 568.68 32.41
 0 -16 9 537.3 31.24
 0 -16 9 490.88 29.25
 0 -16 -10 79.82 14.59
 0 -16 10 95.58 14.82
 0 -16 10 92.21 11.84
 0 -16 -11 -13.5 11.72
 0 -16 -11 13.59 12.94
 0 -16 11 -5.99 11.6
 0 -16 11 1.08 8.47
 0 -16 -12 127.99 17.09
 0 -16 -12 103.25 19.01
 0 -16 12 100.58 16.88
 0 -16 12 127.39 11.94
 0 -16 -13 295.14 24.57
 0 -16 13 301.87 26.64
 0 -16 -13 279.17 27.13
 0 -16 -14 329.25 26.61
 0 -16 14 371.42 30.97
 0 -16 -14 376.56 31.3
 0 -16 -15 464.99 33.94
 0 -16 15 518.46 38.49
 0 -16 -15 600.41 40.71
 0 -16 16 148.89 24.86
 0 -16 17 24.77 20.3
 0 -16 18 3.27 19.75
 0 -16 19 210.04 30.4
 0 -16 20 119.01 26.67
 0 -15 0 0.55 4.91
 0 -15 0 -14.17 10.98
 0 -15 1 611.32 33.92
 0 -15 -1 615.2 34.48
 0 -15 2 1679.9 66.8
 0 -15 -2 1626.75 75.15
 0 -15 2 1647.95 74.43
 0 -15 3 495.96 22.53
 0 -15 -3 489.93 22.67
 0 -15 3 441.97 28.12
 0 -15 4 607.84 27.71
 0 -15 -4 562.71 27.64
 0 -15 4 578.52 31.85
 0 -15 -4 576.07 30.01
 0 -15 5 646.99 30.97
 0 -15 -5 676.22 31.76
 0 -15 5 594.33 33.56
 0 -15 -5 633.96 32.73
 0 -15 6 374.32 21.79
 0 -15 -6 387.05 23.07
 0 -15 -6 353.35 21.86
 0 -15 6 381.64 24.22
 0 -15 -7 7.78 9.11
 0 -15 7 4.83 8.83
 0 -15 7 -8.71 8.55
 0 -15 -7 3.77 9.14
 0 -15 8 25.71 9.68
 0 -15 -8 38.72 11.52
 0 -15 8 30.08 9.85
 0 -15 -9 573.4 34.05
 0 -15 9 656.71 34.81
 0 -15 9 574.33 31.24
 0 -15 -10 285.4 24.28
 0 -15 10 385.71 25.8
 0 -15 10 316.27 20.26
 0 -15 -11 429.92 28.92
 0 -15 -11 482.71 31.98
 0 -15 11 514.37 32.22
 0 -15 11 442.73 25
 0 -15 -12 275.34 22.69
 0 -15 -12 305.13 26.12
 0 -15 12 282.92 24.95
 0 -15 12 252.4 17.08
 0 -15 -13 404.49 29.21
 0 -15 13 429.11 31.69
 0 -15 -13 453.68 32.71
 0 -15 -14 9.56 12.59
 0 -15 14 2.57 15.19
 0 -15 -14 -2.44 16.59
 0 -15 -15 -6.01 13.76
 0 -15 15 -19.29 17.59
 0 -15 -15 20.82 18.27
 0 -15 16 64.54 19.31
 0 -15 -16 35.85 21.08
 0 -15 17 329.84 32.74
 0 -15 18 397.56 36.8
 0 -15 19 400.41 38.22
 0 -15 20 181.11 30.58
 0 -15 21 117.32 29.15
 0 -14 0 297.25 15.45
 0 -14 0 270.47 21.16
 0 -14 1 757.28 39.28
 0 -14 -1 780.84 40.06
 0 -14 2 670.76 28.3
 0 -14 2 673.64 35.5
 0 -14 -2 666.36 36.33
 0 -14 -3 55.91 8.83
 0 -14 -3 42.81 6.55
 0 -14 3 52.09 6.24
 0 -14 3 46.95 11.63
 0 -14 -4 105.71 11.35
 0 -14 -4 106.64 9.87
 0 -14 4 97.62 9.19
 0 -14 4 128.88 13.99
 0 -14 -5 387.57 21.94
 0 -14 5 407.88 24.14
 0 -14 -5 393.72 22.98
 0 -14 -6 3025.33 124.74
 0 -14 6 2970.98 125.09
 0 -14 -6 3052.86 125.37
 0 -14 -7 857 43.69
 0 -14 7 919.34 43.12
 0 -14 -7 925.32 43.83
 0 -14 8 2070.11 87.99
 0 -14 -8 2065.7 90.64
 0 -14 -9 1671.1 75.27
 0 -14 9 1616.73 70.96
 0 -14 9 1645.97 74.9
 0 -14 -10 145.17 17.77
 0 -14 10 138.14 16.93
 0 -14 10 210.78 14.74
 0 -14 -11 20.67 12.1
 0 -14 -11 51.06 15.33
 0 -14 11 36.14 13.04
 0 -14 11 26.02 8.13
 0 -14 12 402.62 30.35
 0 -14 -12 396.59 30.67
 0 -14 12 449.61 23.02
 0 -14 -12 457.22 29.09
 0 -14 -13 672.22 40.64
 0 -14 13 803.51 45.71
 0 -14 -13 812.49 45.84
 0 -14 -14 838.87 45.42
 0 -14 14 823.55 49.38
 0 -14 -14 829.19 49.38
 0 -14 -15 693.07 42.12
 0 -14 15 835.78 49
 0 -14 -15 760.22 47.86
 0 -14 -16 485.78 32.97
 0 -14 16 483.56 37.88
 0 -14 -16 442.76 37
 0 -14 17 524.8 40.79
 0 -14 18 -6.6 19.02
 0 -14 19 221.84 30.71
 0 -14 20 170.87 30.37
 0 -14 21 436.34 42.23
 0 -13 0 2.88 5.23
 0 -13 0 -7.4 10.91
 0 -13 1 14.45 10.85
 0 -13 -1 13.91 10.93
 0 -13 2 39.2 4.45
 0 -13 2 55.13 11.18
 0 -13 -2 41.46 12.29
 0 -13 -3 62.53 9.66
 0 -13 -3 72.44 7.4
 0 -13 3 62.65 6.61
 0 -13 3 44.47 10.78
 0 -13 -4 3.8 8.55
 0 -13 -4 -6.48 6.31
 0 -13 4 -2.22 9.2
 0 -13 -5 52.68 9.86
 0 -13 -5 55.3 9.74
 0 -13 5 46.53 10.55
 0 -13 -6 75.69 10.99
 0 -13 -6 88.29 11.32
 0 -13 6 78.9 10.74
 0 -13 -7 12.7 10.48
 0 -13 7 -1.02 7.99
 0 -13 -8 18.84 12.1
 0 -13 8 2.96 7.61
 0 -13 -9 42.25 12.72
 0 -13 9 30.18 8.5
 0 -13 -10 10.18 9.81
 0 -13 -10 12.59 13.17
 0 -13 10 -14.58 10.67
 0 -13 10 6.21 7.32
 0 -13 -11 111.2 15.48
 0 -13 -11 149.79 18.83
 0 -13 11 183.16 18.51
 0 -13 11 139.18 11.73
 0 -13 -12 219.14 19.48
 0 -13 -12 218.47 22.13
 0 -13 12 176.34 20.08
 0 -13 12 185.89 13.03
 0 -13 -13 56.97 13.73
 0 -13 13 28.77 13.83
 0 -13 -13 57.61 17.22
 0 -13 -14 16.37 13.31
 0 -13 14 -2.59 14.92
 0 -13 -14 -7.4 16.35
 0 -13 -15 9.56 13.21
 0 -13 15 16.67 17.14
 0 -13 -15 13.12 17.82
 0 -13 -16 64.27 17.56
 0 -13 16 53.28 19.28
 0 -13 -16 63.89 20.57
 0 -13 17 37.65 20.34
 0 -13 18 29.76 20.14
 0 -13 19 38.27 21.96
 0 -13 20 -3.65 20.7
 0 -13 21 3.81 24.31
 0 -12 0 2348.96 95.23
 0 -12 0 2185.36 89.53
 0 -12 1 1609.19 72.87
 0 -12 -1 1751.96 73.91
 0 -12 -2 285.82 13.6
 0 -12 -2 279.05 20.21
 0 -12 2 273.53 18.94
 0 -12 2 275.78 13.48
 0 -12 3 12.56 9.52
 0 -12 -3 15.06 5.52
 0 -12 -3 9.02 7.27
 0 -12 4 200.27 16.19
 0 -12 -4 239.51 14.96
 0 -12 -4 248.29 15.89
 0 -12 5 421.12 23.72
 0 -12 -5 428.33 23.42
 0 -12 -5 422.3 23.89
 0 -12 6 2249.89 95.59
 0 -12 -6 2411.61 96.99
 0 -12 -6 2222.44 96.28
 0 -12 -7 4656.21 192.73
 0 -12 7 4808.23 190.57
 0 -12 -8 2183.86 92.69
 0 -12 8 2077.53 88.36
 0 -12 9 944.84 42.22
 0 -12 -9 889.07 47.16
 0 -12 10 322.91 18.57
 0 -12 -10 296.07 24.11
 0 -12 -10 346.85 22.58
 0 -12 11 179.27 12.61
 0 -12 -11 181.84 19.44
 0 -12 11 181.68 18.56
 0 -12 -11 151.05 16.08
 0 -12 12 445.95 22.67
 0 -12 -12 467.17 28.82
 0 -12 12 528.1 33.17
 0 -12 -12 466.2 32.52
 0 -12 -13 226.83 20.3
 0 -12 13 206.52 22.7
 0 -12 -13 226.89 23.27
 0 -12 -14 1030.6 53.13
 0 -12 14 1035.47 58.04
 0 -12 -14 1054.81 57.57
 0 -12 -15 1133.47 57.67
 0 -12 15 1117.01 62.79
 0 -12 -15 1188.92 63.35
 0 -12 -16 694.69 39.22
 0 -12 16 525.91 41.29
 0 -12 -16 630.04 43.91
 0 -12 17 326.92 32.33
 0 -12 18 13.28 21.05
 0 -12 19 101.26 23.76
 0 -12 20 252.24 32.49
 0 -12 21 508.31 44.56
 0 -11 0 -0.41 4.73
 0 -11 0 -5.24 10.54
 0 -11 1 46.7 12.04
 0 -11 -1 62.45 11.21
 0 -11 2 217.94 16.66
 0 -11 -2 254.3 18.3
 0 -11 -2 186.47 13.84
 0 -11 -2 238.38 11.88
 0 -11 2 237.35 11.62
 0 -11 -3 155.34 12.29
 0 -11 3 151.18 13.98
 0 -11 -3 181.68 11.53
 0 -11 -4 505.37 25.07
 0 -11 4 448.97 25.23
 0 -11 -4 456.72 23.93
 0 -11 -5 165.41 13.61
 0 -11 5 121.21 12.31
 0 -11 -5 176.08 13.35
 0 -11 -6 141.81 13.49
 0 -11 6 127 11.54
 0 -11 -6 128.57 12.28
 0 -11 -7 86.22 12.46
 0 -11 7 93.49 10.15
 0 -11 -8 127.16 15.74
 0 -11 8 144.61 11.54
 0 -11 -9 117.76 15.92
 0 -11 9 151.32 11.42
 0 -11 10 301.66 16.68
 0 -11 -10 242.82 22.09
 0 -11 -10 286.6 20.24
 0 -11 11 139.31 10.84
 0 -11 -11 144.08 13.85
 0 -11 -11 168.6 19.43
 0 -11 -11 159.37 15.77
 0 -11 11 169.85 18.51
 0 -11 -12 401.47 25.63
 0 -11 -12 484.92 27.94
 0 -11 -12 432.9 31.38
 0 -11 12 405.01 29.67
 0 -11 12 411.31 20.23
 0 -11 -13 65.4 13.85
 0 -11 13 40.91 14.4
 0 -11 -13 85.93 17.75
 0 -11 -14 12.1 12.79
 0 -11 14 -2.6 14.5
 0 -11 -14 24.82 16.85
 0 -11 -15 63.76 15.52
 0 -11 15 69.8 18.22
 0 -11 -15 55.44 18.9
 0 -11 -16 5.76 13.91
 0 -11 16 -20.82 19.11
 0 -11 -16 -2.8 20.07
 0 -11 17 224.05 28.12
 0 -11 18 93.24 23.15
 0 -11 19 150.39 27.36
 0 -11 20 33 21.18
 0 -11 21 -15.32 24.93
 0 -10 0 2854.32 112.08
 0 -10 0 2736.3 116.2
 0 -10 -1 106.3 13.2
 0 -10 1 118.7 12.96
 0 -10 -2 1176.3 52.02
 0 -10 2 1190.91 53.83
 0 -10 -2 1256.37 49.97
 0 -10 -3 142.24 10.36
 0 -10 -3 138.46 11.14
 0 -10 3 134.07 12.68
 0 -10 -4 8.03 7.63
 0 -10 4 9.06 7.92
 0 -10 -4 15.68 7.53
 0 -10 -5 132.49 13.05
 0 -10 5 132.99 11.39
 0 -10 -5 144.42 12.02
 0 -10 -6 -3.34 9.8
 0 -10 6 4.62 6.71
 0 -10 -7 2262.83 96.66
 0 -10 7 2246.12 92.71
 0 -10 -8 1682.44 74.73
 0 -10 8 1635.31 69.16
 0 -10 -9 1885.78 82.22
 0 -10 -9 1925.25 77.78
 0 -10 9 1789.18 74.71
 0 -10 -9 1643.16 77.86
 0 -10 -10 353.12 20.92
 0 -10 -10 363.15 22.44
 0 -10 -10 354.17 25.59
 0 -10 10 293.8 17.33
 0 -10 11 3.79 5.14
 0 -10 -11 1.99 12.95
 0 -10 -11 13.59 8.91
 0 -10 -11 7.01 9.63
 0 -10 -12 501.06 29.35
 0 -10 12 524.99 23.46
 0 -10 -12 537.03 31.14
 0 -10 12 465.83 33.16
 0 -10 -12 609.04 36.55
 0 -10 -13 450.6 29.12
 0 -10 13 503.61 34.28
 0 -10 -13 484.39 34.45
 0 -10 -14 430.97 27.68
 0 -10 14 387.9 32.29
 0 -10 -14 373.78 32.39
 0 -10 -15 591.97 35.66
 0 -10 15 539.74 39.5
 0 -10 -15 551.4 40.3
 0 -10 -16 756.95 43.48
 0 -10 16 707.24 48.04
 0 -10 -16 847.96 50.45
 0 -10 17 224.81 27.45
 0 -10 -17 212.35 22.72
 0 -10 18 -3.33 19.68
 0 -10 19 35.08 23.58
 0 -10 20 165.35 28.81
 0 -10 21 364.93 38.69
 0 -9 0 -4.3 8.7
 0 -9 0 1.69 4.15
 0 -9 1 9.07 7.75
 0 -9 -1 22.27 9.4
 0 -9 -2 542.96 26.73
 0 -9 2 565.66 28.45
 0 -9 -2 602 25.24
 0 -9 -3 830.72 37.41
 0 -9 3 920.37 38.73
 0 -9 -3 790.39 36.53
 0 -9 -4 763.82 35.03
 0 -9 4 739.05 34.64
 0 -9 -4 752.83 34.8
 0 -9 -5 906.67 41.55
 0 -9 -5 913.33 42.62
 0 -9 5 924.64 40.67
 0 -9 -6 527.26 28.81
 0 -9 -7 85.84 12.81
 0 -9 -7 68.2 8.77
 0 -9 -8 335.52 19.02
 0 -9 8 295.26 16.94
 0 -9 -8 322.1 22.74
 0 -9 -9 1193.92 53.8
 0 -9 9 1152.79 50.36
 0 -9 -9 1174.81 57.83
 0 -9 -9 1287.74 55.18
 0 -9 10 1265.67 53.03
 0 -9 -10 1259.23 57.16
 0 -9 -10 1311.02 62.29
 0 -9 -10 1247.56 58.08
 0 -9 -11 619.26 33.18
 0 -9 11 608.19 27.11
 0 -9 -11 612.27 37.39
 0 -9 -11 602.9 32.17
 0 -9 -12 763.99 40.21
 0 -9 -12 811.53 45.33
 0 -9 12 756.6 31.98
 0 -9 12 821.42 44.81
 0 -9 -13 231.08 25.03
 0 -9 -13 251.45 20.49
 0 -9 13 217.18 22.94
 0 -9 -14 80.04 20.04
 0 -9 14 67.74 17.23
 0 -9 -14 52.39 13.46
 0 -9 -15 175.52 24.35
 0 -9 15 176.36 23.21
 0 -9 -15 161.28 19.16
 0 -9 -16 137.9 25.31
 0 -9 -16 146.36 18.43
 0 -9 16 128.64 23.39
 0 -9 -17 1147.47 57.69
 0 -9 17 1090.52 64.37
 0 -9 18 435.12 38.77
 0 -9 19 635.92 47.35
 0 -9 20 140.09 28.05
 0 -9 21 19.23 23.06
 0 -8 0 2975.35 120.85
 0 -8 1 703.26 32.62
 0 -8 -1 683.14 33.22
 0 -8 2 23.6 7.68
 0 -8 -2 33.04 5.23
 0 -8 -2 23 6.71
 0 -8 3 470.15 22.81
 0 -8 -3 466.79 22.5
 0 -8 3 434.87 23.05
 0 -8 -3 475.35 23.09
 0 -8 -4 40.7 7.68
 0 -8 4 44.84 8.83
 0 -8 -4 32.06 8.26
 0 -8 -5 420.67 22.93
 0 -8 5 379.02 22.34
 0 -8 -6 4.37 6.23
 0 -8 -6 13.56 10
 0 -8 -7 7.39 6.42
 0 -8 -7 -1.31 10.73
 0 -8 -8 939.67 46.03
 0 -8 -8 891.75 41.76
 0 -8 -9 346.52 21.25
 0 -8 -9 352.22 20.55
 0 -8 -9 342.84 25.31
 0 -8 10 3.18 4.65
 0 -8 -10 9.13 12.26
 0 -8 -10 3.66 8.23
 0 -8 -10 10.11 8.14
 0 -8 -11 209.7 16.96
 0 -8 11 200.59 10.88
 0 -8 -11 195.96 21.34
 0 -8 -12 266.76 25.12
 0 -8 12 295.52 24.37
 0 -8 -12 237.12 19.36
 0 -8 -13 1116.34 58.11
 0 -8 13 1110.87 57.72
 0 -8 -13 1012.77 51.56
 0 -8 14 5.22 14.55
 0 -8 -14 27.58 16.73
 0 -8 -14 9.55 11.43
 0 -8 -15 263.89 29.24
 0 -8 15 305.65 28.54
 0 -8 -15 299.31 23.79
 0 -8 16 65.87 18.24
 0 -8 -16 93.12 21.12
 0 -8 -16 94.69 16.35
 0 -8 17 47.7 18.86
 0 -8 -17 45.19 16.23
 0 -8 18 3.35 19.31
 0 -8 19 -3.52 20.32
 0 -8 20 70.12 27.42
 0 -8 21 34.7 21.91
 0 -7 0 -10.06 6.85
 0 -7 -1 9.14 8.19
 0 -7 1 8.87 6.98
 0 -7 -1 -1.69 5.08
 0 -7 2 3014.6 121.93
 0 -7 -2 3047.99 121.24
 0 -7 -3 713.1 32.1
 0 -7 -4 3758.98 153.96
 0 -7 -4 3891.32 153.16
 0 -7 -5 816.38 36.12
 0 -7 -5 806.63 38.73
 0 -7 -6 871.27 39.31
 0 -7 -6 898.27 42.77
 0 -7 -7 388.54 20.4
 0 -7 -7 329.24 23.34
 0 -7 -8 697.55 33.78
 0 -7 -8 714.36 38.08
 0 -7 -8 691.95 34.35
 0 -7 -9 830.96 40.22
 0 -7 -9 824.31 39.55
 0 -7 -9 867.79 44.46
 0 -7 -10 1117.42 53.03
 0 -7 -10 1220.45 57.95
 0 -7 -11 2051.9 89.44
 0 -7 11 2062.48 82.43
 0 -7 -11 2192.47 95.19
 0 -7 -12 895.59 44.31
 0 -7 -12 896.2 49.86
 0 -7 -13 1064.19 57.48
 0 -7 -13 1139.06 52.23
 0 -7 13 955.08 55.9
 0 -7 -14 2.51 16.34
 0 -7 14 -5.22 14.04
 0 -7 -14 9.3 11.96
 0 -7 -15 2.67 16.73
 0 -7 15 -5.61 17.19
 0 -7 -15 14.81 12.58
 0 -7 -16 291.26 30.12
 0 -7 -16 251.23 22.81
 0 -7 16 266.95 28.54
 0 -7 -17 940.16 49.99
 0 -7 17 925.83 57.57
 0 -7 -18 997.38 52.84
 0 -7 18 1008.82 61.72
 0 -7 19 994.96 62.63
 0 -7 20 370.19 37.75
 0 -7 21 189.17 31.82
 0 -6 0 1642.21 67.94
 0 -6 -1 506.63 22.17
 0 -6 1 483.72 23.4
 0 -6 -1 500.08 24.14
 0 -6 2 269.78 14.69
 0 -6 -2 265.58 13.88
 0 -6 -3 1268.71 53.05
 0 -6 -4 1166.9 49.22
 0 -6 -4 1181.86 49.95
 0 -6 -5 660.31 30.27
 0 -6 -6 388.75 20.61
 0 -6 -7 346.75 19.31
 0 -6 -8 7.82 6.82
 0 -6 -8 -6.7 7.83
 0 -6 -9 59.77 8.97
 0 -6 -9 71.29 10.29
 0 -6 -10 26.23 8.62
 0 -6 -11 193.46 15.77
 0 -6 -11 186.59 20.74
 0 -6 -12 87.43 12.96
 0 -6 -12 61 16.92
 0 -6 -13 144.62 15.04
 0 -6 -13 150.23 22.07
 0 -6 -14 77.1 13.45
 0 -6 -14 98.2 19.69
 0 -6 -15 8.02 11.51
 0 -6 -15 -10.71 18.08
 0 -6 -16 25.52 12.34
 0 -6 -16 8.49 12.44
 0 -6 -16 2.84 17.25
 0 -6 -17 30.58 14.36
 0 -6 -18 15.13 14.4
 0 -6 20 -11.11 22.36
 0 -6 21 54.11 25.4
 0 -5 0 -4.79 5.53
 0 -5 -1 639.68 28.44
 0 -5 1 755.17 29.65
 0 -5 -1 641.74 29.94
 0 -5 -2 2741.5 109.18
 0 -5 -3 4979.88 196.41
 0 -5 -4 2311.33 93.1
 0 -5 -5 831.45 36.41
 0 -5 -6 711 32.46
 0 -5 -7 567.51 27.44
 0 -5 -8 125.14 11.05
 0 -5 -8 110.21 11.37
 0 -5 -9 904.24 42.28
 0 -5 -10 1222.98 55.32
 0 -5 -11 3460.04 142.73
 0 -5 -12 876.73 43.3
 0 -5 -13 765.34 39.61
 0 -5 -14 100.27 14.8
 0 -5 -15 31.36 13.12
 0 -5 -15 63.62 12.58
 0 -5 -16 306.82 32.3
 0 -5 -16 376.7 26
 0 -5 -16 335.12 25.18
 0 -5 -17 66.67 15.73
 0 -5 -18 683.93 40.24
 0 -4 0 70.2 6.37
 0 -4 -1 3433.69 139.18
 0 -4 1 3735.78 139.85
 0 -4 -1 3485.17 140.31
 0 -4 -2 139.94 8.65
 0 -4 -3 318.12 14.61
 0 -4 -3 252.89 13.84
 0 -4 -4 94.39 7.64
 0 -4 -5 282.02 15.19
 0 -4 -6 1638.81 68.18
 0 -4 -7 598.18 29.14
 0 -4 -7 601.38 28.74
 0 -4 -8 1122.08 49.87
 0 -4 -9 235.3 16.2
 0 -4 -10 18.14 8.3
 0 -4 -11 6.96 7.51
 0 -4 -12 51.42 10.97
 0 -4 -13 345.19 22.76
 0 -4 -14 40.28 11.5
 0 -4 -15 694.34 37.38
 0 -4 -15 649.13 37.04
 0 -4 -16 680.02 38.36
 0 -4 -16 696.82 38.52
 0 -4 -17 -5.14 13.23
 0 -4 -18 -3.62 14.47
 0 -3 -1 281.63 12.78
 0 -3 -1 296.8 13.69
 0 -3 -2 1536.2 61.51
 0 -3 -2 1543.37 61.86
 0 -3 -3 1557.45 62.9
 0 -3 -4 818.74 35.05
 0 -3 -5 2910.91 116.71
 0 -3 -6 46.78 7.31
 0 -3 -10 652.77 32.79
 0 -3 -11 813.07 39.59
 0 -3 -12 364.48 22.62
 0 -3 -13 177.37 15.69
 0 -3 -14 136.42 15.61
 0 -3 -14 123.58 14.23
 0 -3 -15 155.61 17.03
 0 -3 -15 167.29 17.23
 0 -3 -16 584.13 34.63
 0 -3 -16 619.23 35.06
 0 -3 -17 82.26 15.97
 0 -3 -18 159.28 19.51
 0 -3 -19 106.41 18.34
 0 -2 -2 1338.93 51.23
 0 -2 2 1232.68 52.35
 0 -2 -2 1301.77 51.41
 0 -2 -2 1185.61 52.22
 0 -2 -3 198.57 10.05
 0 -2 -3 194 12.34
 0 -2 3 169.03 11.77
 0 -2 -4 78.39 10.63
 0 -2 4 92.19 9.96
 0 -2 -4 94.87 7.51
 0 -2 5 503.24 28.41
 0 -2 -5 531.51 27.9
 0 -2 -5 530.02 24.24
 0 -2 6 1511.48 69.34
 0 -2 -6 1527.93 69.02
 0 -2 -6 1626.35 65.46
 0 -2 -7 962.6 49.37
 0 -2 7 1122.16 50.55
 0 -2 -8 1747.38 78.5
 0 -2 11 22.7 3.93
 0 -2 -12 52.14 10.39
 0 -2 -13 877.13 42.41
 0 -2 13 807.22 48.17
 0 -2 -14 491.5 28.56
 0 -2 -14 471.99 28.39
 0 -2 14 447.72 34.18
 0 -2 -15 1597.63 72.67
 0 -2 -15 1629.83 72.6
 0 -2 15 1533.11 80.44
 0 -2 -16 1520.19 68.65
 0 -2 -16 1449.53 68.08
 0 -2 16 1386.7 76.21
 0 -2 -17 945.98 49.27
 0 -2 17 997.62 59.14
 0 -2 -18 83.21 16.57
 0 -2 18 43.94 21.45
 0 -2 -19 109.49 19.72
 0 -2 19 138.31 28.1
 0 -2 20 483.75 42.59
 0 -2 21 481.44 45.31
 0 -1 2 135.35 8.08
 0 -1 -2 127.32 8.55
 0 -1 -2 140.01 7.1
 0 -1 3 29.1 6.51
 0 -1 -3 30.02 4.43
 0 -1 -3 36.73 7.4
 0 -1 4 299.11 17.7
 0 -1 -4 309.31 18.1
 0 -1 -5 -1.95 9.45
 0 -1 5 11.14 8.36
 0 -1 -6 47.44 10.79
 0 -1 6 43.78 11.05
 0 -1 7 202.22 16.34
 0 -1 -7 202.1 18.04
 0 -1 -8 21.17 11.59
 0 -1 -9 3.37 11.3
 0 -1 10 365.99 17.13
 0 -1 -10 344.17 26.46
 0 -1 11 248.28 12.79
 0 -1 -11 270.8 24.05
 0 -1 12 215.69 11.17
 0 -1 -12 214.8 22.53
 0 -1 -13 101.57 19.56
 0 -1 13 123.65 18.34
 0 -1 -13 87.2 12.79
 0 -1 -13 99.12 12.38
 0 -1 -14 53.19 17.76
 0 -1 14 36.66 15.06
 0 -1 -14 34.82 11.12
 0 -1 -14 43.16 11.04
 0 -1 -15 -5.39 18.94
 0 -1 15 -5.63 14.42
 0 -1 -15 11.46 11.44
 0 -1 -15 1.49 10.2
 0 -1 -16 65.7 19.78
 0 -1 16 63.18 19.36
 0 -1 -16 71.87 13.2
 0 -1 -16 56.35 13.33
 0 -1 -17 16.11 12.68
 0 -1 17 41.63 19.07
 0 -1 -18 153.02 18.93
 0 -1 18 158.91 27.88
 0 -1 -19 135.83 19.08
 0 -1 19 127.71 25.96
 0 -1 20 3.72 22.31
 0 -1 21 11.65 24.46
 0 0 2 2278.76 90.66
 0 0 -2 2250.33 90.62
 0 0 -3 38.57 7.46
 0 0 3 35.13 6.73
 0 0 4 294.14 17.81
 0 0 -4 320.73 18.36
 0 0 5 310.73 19.91
 0 0 -5 321.45 20.37
 0 0 -6 76.45 11.61
 0 0 6 51.07 11.46
 0 0 7 2499.1 106.21
 0 0 -7 2466.49 105.63
 0 0 -8 1563.19 71.25
 0 0 9 2824.72 111.14
 0 0 -9 2628.16 119.15
 0 0 10 150.26 9.74
 0 0 -10 161.12 18.34
 0 0 11 129.29 9.09
 0 0 -11 131.38 18.03
 0 0 -12 429.95 31.84
 0 0 12 449.78 20.46
 0 0 -12 406.91 24.78
 0 0 13 613.49 40.19
 0 0 -13 683.16 42.14
 0 0 -13 654.86 34.4
 0 0 -14 648.85 42.35
 0 0 -14 627.79 34.42
 0 0 14 625.98 41.02
 0 0 -14 662.51 34.4
 0 0 -15 920.53 56.76
 0 0 -15 1076 49.9
 0 0 15 1117.92 58.79
 0 0 -15 910.2 48.01
 0 0 -16 486 39.16
 0 0 -16 571.6 32
 0 0 16 499.52 38.56
 0 0 -16 489.3 30.63
 0 0 17 823.16 53.5
 0 0 -17 880.87 45.14
 0 0 18 20.29 20.73
 0 0 -18 23.34 13.56
 0 0 19 3.55 19.45
 0 0 -19 19.27 13.83
 0 0 20 81.91 25.91
 0 0 21 1107.86 69.57
 0 1 2 128.95 8.38
 0 1 -2 129.15 8.16
 0 1 3 28.41 6.29
 0 1 -3 23.18 6.53
 0 1 -4 307.76 18.05
 0 1 4 259.25 16.37
 0 1 5 5.06 8.71
 0 1 -5 12.68 9.37
 0 1 6 57.14 10.8
 0 1 -6 47.54 11.06
 0 1 7 180.82 16.19
 0 1 -7 181.03 17.29
 0 1 -8 21.2 11.31
 0 1 8 6.5 4.76
 0 1 -9 10.12 11.52
 0 1 9 4.82 4.86
 0 1 -10 354 25.65
 0 1 10 345.22 17.72
 0 1 -11 250.82 22.49
 0 1 11 237.96 13.71
 0 1 12 231.75 13.4
 0 1 -12 258.86 23.85
 0 1 -12 236.22 17.23
 0 1 -13 73.33 18.23
 0 1 -13 108.59 12.62
 0 1 13 63.09 15.34
 0 1 -14 45.65 17.61
 0 1 -14 42.61 11.03
 0 1 14 52.42 15.57
 0 1 -15 2.7 18.02
 0 1 -15 -1.47 10.29
 0 1 -15 9.58 10.32
 0 1 15 28.16 16.11
 0 1 -16 65.8 20.79
 0 1 -16 62.79 13.64
 0 1 16 60.19 19.26
 0 1 -16 74.05 13.45
 0 1 -17 17.04 12.08
 0 1 17 19.2 18.46
 0 1 -18 117.64 17.4
 0 1 18 142.06 24.99
 0 1 -19 142.75 18.33
 0 1 19 102.92 26.21
 0 1 20 7.45 21.64
 0 1 21 19.44 24
 0 2 2 1313.78 52.53
 0 2 2 1340.1 52.89
 0 2 2 1293.18 53.8
 0 2 -2 1287.93 53.69
 0 2 -3 184.9 11.86
 0 2 3 137.1 10.77
 0 2 3 150.35 8.52
 0 2 4 95.92 10.51
 0 2 -4 82.64 10.52
 0 2 5 503.67 28.05
 0 2 -5 597.4 28.92
 0 2 -6 1708.31 72.34
 0 2 6 1572.61 72.03
 0 2 7 1135.91 54.95
 0 2 -7 1165.86 54.48
 0 2 7 1159.54 48.81
 0 2 -8 1843.02 81.7
 0 2 8 1821.95 75.06
 0 2 -9 969.1 48.24
 0 2 9 913.21 40.44
 0 2 10 313.13 16.87
 0 2 -10 272.63 23.14
 0 2 -11 34.41 12.7
 0 2 11 22.44 6.15
 0 2 -12 32.93 14.36
 0 2 12 60.78 7.68
 0 2 13 914.84 50.52
 0 2 -13 837.89 50.19
 0 2 -13 904.52 43.59
 0 2 14 445.6 34.66
 0 2 -14 494.54 36.29
 0 2 -14 531.29 29.47
 0 2 -15 1535.18 80.4
 0 2 -15 1704.83 72.96
 0 2 15 1484.32 79.9
 0 2 -15 1592.52 71.61
 0 2 -16 1418.8 75.93
 0 2 16 1405.65 75.74
 0 2 -16 1464.68 67.4
 0 2 -16 1460.89 66.53
 0 2 -17 900.28 46.14
 0 2 17 908.7 56.08
 0 2 -18 99.35 15.98
 0 2 18 40.59 20.64
 0 2 -19 124.9 17.42
 0 2 19 56.79 22.54
 0 2 20 487.9 42.95
 0 2 -20 488.33 32.34
 0 2 21 481.88 45.62
 0 3 1 -2.43 1.61
 0 3 1 1.33 1.72
 0 3 2 1458.76 58.7
 0 3 2 1539.51 59.65
 0 3 -2 1444.98 59.66
 0 3 2 1492.7 58.97
 0 3 2 1390.25 59.61
 0 3 3 1566.24 62.71
 0 3 3 1552.05 63.26
 0 3 3 1538.48 64.71
 0 3 -3 1549.7 64.57
 0 3 4 846.97 34.41
 0 3 -4 774.17 37.31
 0 3 4 740.95 36.86
 0 3 4 810.88 34.68
 0 3 -5 2866 119.79
 0 3 5 3004.05 120.4
 0 3 5 2890.84 116.56
 0 3 6 46.13 10.81
 0 3 -6 42.89 10.88
 0 3 6 45.7 6.71
 0 3 7 271.79 20.63
 0 3 -7 261.19 20.52
 0 3 7 329.44 16.6
 0 3 -8 7.58 11.48
 0 3 8 8.06 5.75
 0 3 9 787.28 36.26
 0 3 -9 837.35 43.01
 0 3 10 730.59 34.06
 0 3 -10 758.98 41.8
 0 3 11 752.02 34.57
 0 3 -11 733.13 42.8
 0 3 12 389.17 20.56
 0 3 -12 371.25 29.39
 0 3 13 152.78 19.64
 0 3 -13 156.29 21.3
 0 3 14 130.98 20.25
 0 3 -14 141.54 14.65
 0 3 -14 172.53 23.94
 0 3 15 168.89 22.8
 0 3 -15 186.28 17.18
 0 3 -15 116.2 22.58
 0 3 -16 602.52 33.64
 0 3 -16 563.08 42.41
 0 3 16 620.09 42.43
 0 3 -16 528.48 31.68
 0 3 17 67.2 21.57
 0 3 -17 86.27 14.82
 0 3 18 209.76 28.39
 0 3 -18 188.9 19.56
 0 3 19 117.15 25.09
 0 3 -19 120.74 17.41
 0 3 20 133.85 28.17
 0 3 -20 145.81 19.92
 0 3 21 42.75 25.98
 0 4 0 9.22 3.38
 0 4 1 3634.58 139.83
 0 4 1 3439.49 140.86
 0 4 2 141.04 8.09
 0 4 2 121.27 7.35
 0 4 2 136.45 8.87
 0 4 2 137.12 8.32
 0 4 -2 138.97 8.68
 0 4 3 274.9 13.55
 0 4 -3 285.39 15.82
 0 4 3 299.36 15.79
 0 4 3 265.12 14.67
 0 4 4 95.22 7.77
 0 4 -4 90.41 11.2
 0 4 4 123.55 9.13
 0 4 4 89.21 10.03
 0 4 5 249.7 15.13
 0 4 5 312.13 18.77
 0 4 -5 290.62 19.35
 0 4 5 298.14 15.83
 0 4 6 1559.1 68.5
 0 4 -6 1657.19 68.42
 0 4 6 1449.77 64.38
 0 4 -7 672.17 34.11
 0 4 7 588.5 28.9
 0 4 -8 1199.23 55.66
 0 4 8 1115.68 49.73
 0 4 -9 202.29 19.08
 0 4 9 190.35 13.24
 0 4 10 24.2 7.48
 0 4 -10 35.25 13.62
 0 4 11 6.8 6.88
 0 4 -11 2.02 13.09
 0 4 12 38.99 8.03
 0 4 -12 43.95 15.17
 0 4 13 337.05 27.27
 0 4 -13 291.11 27.42
 0 4 14 78.57 17.55
 0 4 -14 88.84 20.36
 0 4 15 726.22 45.91
 0 4 -15 689.35 45.82
 0 4 -15 692.59 37.6
 0 4 16 659.02 44.68
 0 4 -16 722.97 46.93
 0 4 -16 648.72 36.81
 0 4 17 3.2 18
 0 4 -17 10.2 12.54
 0 4 18 10.13 20.54
 0 4 -18 1.54 12.23
 0 4 19 31.95 21.95
 0 4 -19 38.97 14.19
 0 4 -20 265.85 23.87
 0 4 20 308.62 34.3
 0 4 21 295.41 36.13
 0 5 0 -1.44 4.73
 0 5 1 661.59 29.59
 0 5 1 663.12 28.06
 0 5 -2 2857.58 111.99
 0 5 2 2828.66 112
 0 5 2 2877.64 113.29
 0 5 2 2722.35 111.87
 0 5 3 4981.34 188.14
 0 5 3 5148.85 189.98
 0 5 3 4609.27 189.36
 0 5 3 4617.62 188.53
 0 5 -3 4542.93 189.25
 0 5 4 2242.1 83.96
 0 5 4 2097.92 85.96
 0 5 -4 2103.49 85.91
 0 5 5 788.06 35.24
 0 5 5 817.23 36.25
 0 5 5 785.33 38.06
 0 5 -5 808.02 38.58
 0 5 6 681.01 31.4
 0 5 -6 644.85 34.02
 0 5 6 658.36 34.33
 0 5 7 564.58 27.85
 0 5 -7 565.55 31.86
 0 5 8 116.57 10.67
 0 5 -8 96.59 14.49
 0 5 9 908.31 41.32
 0 5 -9 862.95 46.12
 0 5 10 1347.04 59.08
 0 5 -10 1356.27 65.4
 0 5 11 3586.55 145.04
 0 5 -11 3516.21 152.38
 0 5 12 880.28 41.29
 0 5 -12 922.43 49.91
 0 5 13 802.48 47.27
 0 5 -13 840.45 48.34
 0 5 14 99.51 17.87
 0 5 -14 68.5 18.02
 0 5 15 47.84 15.51
 0 5 -15 37.78 20.51
 0 5 16 430.3 34.64
 0 5 -16 351.58 34.16
 0 5 -16 399.38 26.23
 0 5 17 73.55 21.27
 0 5 -17 35.73 12.01
 0 5 18 715.41 50.1
 0 5 -18 745.16 39.85
 0 5 -19 510.25 31.98
 0 5 19 539.26 43.61
 0 5 -20 387.6 28.26
 0 5 20 375.32 38.56
 0 5 21 100.84 26.92
 0 6 0 1484.32 61.77
 0 6 1 520.43 22.67
 0 6 1 497.04 24.38
 0 6 2 255.67 13.12
 0 6 2 256.85 15.31
 0 6 2 258.9 12.89
 0 6 -2 236.86 12.97
 0 6 3 1341.05 54.28
 0 6 3 1245.23 55.93
 0 6 -3 1320.94 55.41
 0 6 3 1327.51 54.86
 0 6 3 1332.06 55.43
 0 6 4 1118.7 49.56
 0 6 4 1223.98 51.51
 0 6 4 1193.89 51.66
 0 6 -4 1240.54 52.04
 0 6 5 560.01 27.9
 0 6 5 643.78 29.9
 0 6 5 641.31 31.37
 0 6 -5 636.02 31.38
 0 6 6 398.52 20.22
 0 6 -6 385.57 23.78
 0 6 6 396.25 21.75
 0 6 -7 393.35 24.77
 0 6 7 406.68 22.27
 0 6 -8 9.06 11.05
 0 6 8 -0.95 7.12
 0 6 -9 82.39 15.21
 0 6 9 82.52 10.38
 0 6 -10 44.41 13.37
 0 6 10 40.98 8.96
 0 6 -11 196.18 21.28
 0 6 11 202.48 15.12
 0 6 -12 59.31 17.39
 0 6 12 56.48 9.7
 0 6 13 142.99 19.05
 0 6 -13 168.01 21.7
 0 6 14 125.62 19.64
 0 6 -14 93.85 22.08
 0 6 15 -5.63 14.85
 0 6 -15 5.4 18.43
 0 6 -16 31.38 20.48
 0 6 16 39.11 18.57
 0 6 -16 6.25 11
 0 6 17 54.27 20.08
 0 6 -18 40.11 13.73
 0 6 18 23.62 18.2
 0 6 -19 34.47 14.2
 0 6 19 -17.7 21.85
 0 6 -20 1.64 13.31
 0 6 20 -7.43 21.59
 0 6 21 46.54 27
 0 7 0 5.38 6.42
 0 7 1 7.21 7.58
 0 7 1 7.53 3.54
 0 7 2 2919.63 120.37
 0 7 -2 3053.78 119.59
 0 7 2 3071.55 122.48
 0 7 3 750.96 33.3
 0 7 3 728.15 32.43
 0 7 3 750.85 35.04
 0 7 3 743.65 33.27
 0 7 -3 774.03 33.73
 0 7 4 4160.45 156.2
 0 7 4 3914.62 158
 0 7 4 3801.99 156.37
 0 7 -4 3821.15 157.39
 0 7 4 3854.12 157.42
 0 7 5 793.12 36.16
 0 7 5 798.66 38.25
 0 7 -5 843.73 39.08
 0 7 5 841.68 38.91
 0 7 6 956.95 41.86
 0 7 6 932.27 43.35
 0 7 -6 926.56 44.96
 0 7 7 315.29 18.69
 0 7 -7 336.39 22.89
 0 7 7 371.82 20.83
 0 7 -8 736.3 38.66
 0 7 8 717.57 35.68
 0 7 -9 840.61 43.47
 0 7 9 787.75 39.17
 0 7 -10 1104.54 58.36
 0 7 10 1240.52 54.2
 0 7 11 1765.67 80.85
 0 7 -11 2144.04 89.13
 0 7 12 853.6 41.12
 0 7 12 815.16 46.94
 0 7 -12 867.11 48.37
 0 7 13 1232.56 62.75
 0 7 -13 1143.05 62.55
 0 7 14 2.62 13.68
 0 7 -14 2.54 16.29
 0 7 15 8.44 15.13
 0 7 -15 -13.47 18.5
 0 7 16 210.25 26.47
 0 7 -16 245.37 28.84
 0 7 17 986.12 59.64
 0 7 18 891.39 57.4
 0 7 -18 915.62 46.18
 0 7 19 792.55 55.59
 0 7 -19 895.84 45.39
 0 7 20 322.43 35.34
 0 7 -20 370.13 26.63
 0 7 -21 117.71 18.25
 0 7 21 104.64 26.98
 0 8 0 2837.57 115.83
 0 8 1 750.37 30.84
 0 8 1 691.14 34.32
 0 8 2 25.4 5.52
 0 8 2 19.89 7.5
 0 8 -2 25.4 5.49
 0 8 3 526.24 23.47
 0 8 -3 459.32 23.04
 0 8 3 455.08 25.24
 0 8 -4 31.74 8.54
 0 8 4 30.97 5.96
 0 8 4 35.56 8.14
 0 8 4 45.16 6.6
 0 8 5 407.51 20.03
 0 8 -5 365.13 22.29
 0 8 5 388.31 22.54
 0 8 6 9.51 8.82
 0 8 6 0.74 5.83
 0 8 -6 8.01 9.7
 0 8 7 17.67 9.3
 0 8 -7 11.94 9.87
 0 8 7 12.46 5.83
 0 8 -8 883.94 45.28
 0 8 8 906.26 43.04
 0 8 -9 378.42 26.09
 0 8 9 355.85 22.66
 0 8 -10 1.85 12.17
 0 8 10 1.22 8.07
 0 8 -11 187.99 21.29
 0 8 11 204.08 16.38
 0 8 -12 324.68 27.29
 0 8 12 313.83 25.92
 0 8 12 327.07 21.41
 0 8 13 1057.61 57.45
 0 8 -13 1064.08 57.73
 0 8 14 47.04 16.04
 0 8 -14 2.53 17.43
 0 8 15 196.62 23.95
 0 8 -15 226.28 26.82
 0 8 16 63.06 19.27
 0 8 -16 39.87 21.77
 0 8 17 25.46 18.52
 0 8 -18 7.15 12.82
 0 8 18 3.36 19.37
 0 8 -19 -6.03 12.78
 0 8 19 52.95 23.4
 0 8 -20 91.66 17.07
 0 8 20 111.08 26.13
 0 8 -21 28.04 14.99
 0 8 21 46.4 25.51
 0 9 0 3.45 7.37
 0 9 1 40.22 9.11
 0 9 1 23.85 4.32
 0 9 2 527.85 25.48
 0 9 2 525.88 28.24
 0 9 -2 563.93 24.16
 0 9 3 805.62 36.35
 0 9 -3 836.96 35.95
 0 9 3 789.23 38.44
 0 9 4 735.25 33.99
 0 9 -4 811.15 35.99
 0 9 4 755.26 34.85
 0 9 4 792.45 37.32
 0 9 5 876.28 39.77
 0 9 -5 908.42 42.01
 0 9 5 924.2 42.65
 0 9 6 509.17 25.19
 0 9 6 457.85 27.07
 0 9 -6 545.48 28.34
 0 9 7 75.76 10.78
 0 9 -7 48.79 11.44
 0 9 7 64.36 8.85
 0 9 -8 324.79 22.73
 0 9 8 326.01 21.2
 0 9 8 288.05 18.14
 0 9 9 1182.11 56.05
 0 9 -9 1264.25 59.51
 0 9 10 1328.25 59.02
 0 9 -10 1197.66 61.81
 0 9 11 618.99 33.46
 0 9 -11 634.41 38.57
 0 9 -12 846.25 46.58
 0 9 12 782.5 40.17
 0 9 12 758.26 44.61
 0 9 -13 236.37 23.94
 0 9 13 183.65 21.19
 0 9 -14 78.34 19.3
 0 9 14 54.85 16.53
 0 9 -15 147.85 24.2
 0 9 15 207.64 24.41
 0 9 -16 136.61 24.74
 0 9 16 167.83 24.55
 0 9 17 1116.53 64.51
 0 9 18 438.68 38.3
 0 9 19 497.25 42.07
 0 9 -19 514.7 31.26
 0 9 20 247.53 32.68
 0 9 -20 197.13 19.88
 0 9 21 3.86 24.35
 0 9 -21 38.78 14.67
 0 10 0 2656.71 109.82
 0 10 1 111.1 11.83
 0 10 1 121.73 7.72
 0 10 -2 1243.42 49.9
 0 10 2 1225.83 54.89
 0 10 2 1188.1 49.48
 0 10 3 121.94 12.33
 0 10 -3 153.47 10.36
 0 10 3 104.36 9.6
 0 10 -4 13.7 7.55
 0 10 4 10.17 6.86
 0 10 4 9.26 7.82
 0 10 -5 125.48 12.55
 0 10 5 143.93 11.14
 0 10 5 152.46 11.83
 0 10 5 130.22 13.07
 0 10 6 2.51 8.41
 0 10 -6 2.27 9.54
 0 10 6 0.81 5.55
 0 10 -7 2577.51 103.11
 0 10 7 2358.6 102.07
 0 10 7 2315.38 99.2
 0 10 -8 1839.37 83.5
 0 10 8 1831.74 80.04
 0 10 8 2007.58 83.24
 0 10 9 1799.8 82.41
 0 10 9 1911.13 80.7
 0 10 -9 1938.93 85.27
 0 10 -10 344.71 26.25
 0 10 10 363.92 23.64
 0 10 -11 8.07 13.78
 0 10 11 -2.03 10.8
 0 10 11 11.45 10.27
 0 10 -12 519.02 35.88
 0 10 12 583.54 35.83
 0 10 12 524.12 30.91
 0 10 13 526.15 35.69
 0 10 -13 493.28 35.65
 0 10 14 407.07 31.69
 0 10 -14 376.15 32.04
 0 10 15 585.7 40.86
 0 10 -15 606.85 42.16
 0 10 16 848.73 51.44
 0 10 -16 761.14 50.7
 0 10 17 206.1 27.16
 0 10 18 -23.43 21.24
 0 10 -19 66.71 14.54
 0 10 19 35.16 23.14
 0 10 -20 165.94 19.19
 0 10 20 228.79 29.95
 0 10 21 381.41 40.63
 0 11 0 -1.05 7.03
 0 11 1 47.23 5.62
 0 11 1 61.94 11.67
 0 11 2 209.48 17.79
 0 11 2 259.15 12.27
 0 11 -2 246.53 12.66
 0 11 3 174.59 12.41
 0 11 -3 176.69 11.53
 0 11 3 171.42 15.83
 0 11 4 486.97 24.15
 0 11 -4 449.84 23.62
 0 11 4 455.72 26.51
 0 11 5 148.45 11.44
 0 11 -5 124.34 12.73
 0 11 5 151.19 14.04
 0 11 5 161.4 12.23
 0 11 -6 123.92 13.46
 0 11 6 134.03 11.39
 0 11 6 129.63 13.98
 0 11 -7 70.6 12.21
 0 11 7 98.51 9.76
 0 11 7 54.46 11.27
 0 11 -8 166.53 17.4
 0 11 8 142.62 12.43
 0 11 8 169.89 16.48
 0 11 -9 136.52 16.32
 0 11 9 113.47 11.63
 0 11 9 143.29 15.43
 0 11 10 327.22 22.83
 0 11 -10 320.41 25.25
 0 11 -11 159.13 19.76
 0 11 11 180.23 16.88
 0 11 11 115.34 16.32
 0 11 -12 380.77 30.99
 0 11 12 450.43 27.31
 0 11 12 390.02 29.23
 0 11 -13 25.93 16.6
 0 11 13 89.2 16.7
 0 11 -14 27.7 18.06
 0 11 14 -2.6 15.84
 0 11 -15 26.78 17.79
 0 11 15 33.58 16.68
 0 11 -16 -2.84 19.82
 0 11 16 -5.97 16.78
 0 11 17 293.79 31.31
 0 11 18 156.81 27.11
 0 11 19 101.83 25.25
 0 11 -19 132.42 16.39
 0 11 20 3.68 23.49
 0 11 -20 16.42 13.35
 0 11 21 11.54 22.37
 0 12 1 1629.8 74.79
 0 12 1 1747.42 69.78
 0 12 -2 284.74 13.75
 0 12 2 276.78 13.33
 0 12 2 302.11 20.45
 0 12 2 270.15 14.74
 0 12 -3 31.74 6.48
 0 12 3 10.43 10.86
 0 12 3 32.04 5.24
 0 12 -4 216.3 14.84
 0 12 4 227.53 18.7
 0 12 4 265.37 15.99
 0 12 -5 412.92 23.11
 0 12 5 391.36 22.46
 0 12 5 429.27 25.54
 0 12 6 2291.9 98.76
 0 12 6 2238.84 94.78
 0 12 -6 2339.85 96.81
 0 12 7 4504.44 188.39
 0 12 7 4626.47 184.86
 0 12 -7 4627.01 187.52
 0 12 8 2009.05 90.83
 0 12 8 2062.82 87.53
 0 12 -8 2142.98 91.24
 0 12 9 924.95 46.54
 0 12 9 876.62 42.98
 0 12 -9 950.25 47.45
 0 12 -10 330.83 25.4
 0 12 10 341.62 21.59
 0 12 10 349.61 24.21
 0 12 10 330.68 24.49
 0 12 -11 158.96 19.47
 0 12 11 196.68 17.54
 0 12 11 147.36 18.2
 0 12 -12 510.92 34.28
 0 12 12 429.74 29.01
 0 12 12 493.26 32.85
 0 12 13 228.57 23.35
 0 12 -13 232.66 24.99
 0 12 14 1016.75 59.13
 0 12 -14 1183.48 61.09
 0 12 15 1163.11 65.41
 0 12 -15 1266.54 66.53
 0 12 16 705.07 46.46
 0 12 -16 685.21 46.49
 0 12 17 318.56 31.96
 0 12 18 6.65 20.52
 0 12 19 91.05 25.88
 0 12 -20 185.94 19.74
 0 12 20 289.71 34.4
 0 12 21 594.64 49.24
 0 13 1 4.42 4.68
 0 13 1 11.67 10.36
 0 13 2 41.85 10.42
 0 13 2 42.73 4.51
 0 13 2 51.43 6.36
 0 13 3 68.6 6.69
 0 13 3 57.45 12.49
 0 13 -3 64.7 7.25
 0 13 4 4.13 4.89
 0 13 -4 7.42 7.11
 0 13 4 -2.77 5.75
 0 13 -5 43.78 9.41
 0 13 5 75.05 12.07
 0 13 5 52.11 8.27
 0 13 -6 93.79 11.92
 0 13 6 63.45 11.62
 0 13 -7 -1.3 9.61
 0 13 7 5.94 6.4
 0 13 7 -1.59 8.89
 0 13 -8 2.96 10.67
 0 13 8 -2.14 6.84
 0 13 8 -6.54 10.16
 0 13 -9 29.84 12.2
 0 13 9 38.08 8.41
 0 13 9 29.35 10.2
 0 13 9 23.39 10.94
 0 13 -10 14.67 11.78
 0 13 10 -2.51 7.11
 0 13 10 1.82 10.07
 0 13 10 1.7 10.19
 0 13 -11 154.61 19.55
 0 13 11 152.98 17.79
 0 13 11 132.63 17.2
 0 13 -12 250.46 24.06
 0 13 12 214.09 21.8
 0 13 12 188.62 19.22
 0 13 13 36 14.89
 0 13 -13 44.51 17.47
 0 13 14 -2.59 15.07
 0 13 -14 15.03 19.67
 0 13 15 -2.78 15.1
 0 13 -15 5.33 18.09
 0 13 16 71.12 19.84
 0 13 -16 70.59 22.15
 0 13 17 25.13 19.4
 0 13 18 19.88 20.45
 0 13 19 41.84 23.59
 0 13 -20 12.92 13.05
 0 13 20 10.98 20.76
 0 13 21 3.82 24.87
 0 14 0 267.59 15.64
 0 14 1 760.09 38.52
 0 14 1 731.63 32.43
 0 14 2 705.64 30.64
 0 14 2 671.02 36.74
 0 14 2 676.78 28.66
 0 14 -3 54.69 7.1
 0 14 3 55.42 12.02
 0 14 3 61.14 6.07
 0 14 4 109.92 14.35
 0 14 -4 108.05 10.63
 0 14 4 102.28 10.96
 0 14 4 118.96 9.2
 0 14 5 378.64 24.75
 0 14 -5 387.53 21.54
 0 14 5 389.75 21.95
 0 14 5 357.38 20.41
 0 14 6 2795.16 125.96
 0 14 -6 3142.28 123.48
 0 14 6 2984.68 123.01
 0 14 6 2919.54 122.48
 0 14 7 929.22 45.12
 0 14 -7 951.02 45.82
 0 14 7 936.29 47.8
 0 14 -8 2145.01 92.13
 0 14 8 2107.31 91.61
 0 14 8 2061.98 89.07
 0 14 8 2095.09 93.5
 0 14 -9 1633.23 76.56
 0 14 9 1735.24 76.54
 0 14 9 1676.46 73.18
 0 14 9 1654.01 77.45
 0 14 -10 164.65 19.34
 0 14 10 214.24 19.08
 0 14 10 185.42 15.46
 0 14 10 203.1 19.14
 0 14 11 30.11 12.35
 0 14 -11 24.01 14.32
 0 14 11 30.91 12.32
 0 14 -12 416.87 31
 0 14 12 424.8 30.34
 0 14 -13 768.15 46.72
 0 14 13 787.55 46.33
 0 14 -14 821.73 49.12
 0 14 14 788.17 48.22
 0 14 -15 815.93 50.6
 0 14 15 783.83 49.22
 0 14 16 465.89 37.45
 0 14 17 478.74 38.58
 0 14 18 9.92 17.96
 0 14 19 218.91 31.07
 0 14 -20 216.44 19.57
 0 14 20 218.92 31.71
 0 14 21 438.67 43.09
 0 15 0 7.12 6.38
 0 15 1 582.25 33.45
 0 15 2 1672.2 68.14
 0 15 2 1755.51 77.17
 0 15 2 1775.66 70.61
 0 15 3 468.34 21.88
 0 15 3 502.29 29.87
 0 15 -4 650.15 30.18
 0 15 4 627.66 29.31
 0 15 4 618.46 35.52
 0 15 5 648.51 31.52
 0 15 5 714.95 37.57
 0 15 -5 615.41 31.94
 0 15 5 704.79 33.8
 0 15 6 375.99 25.59
 0 15 -6 371.07 22.94
 0 15 6 419.6 23.4
 0 15 6 370.69 21.85
 0 15 7 1.24 7.41
 0 15 7 3.57 9.43
 0 15 -7 3.86 8.85
 0 15 8 24.24 9.83
 0 15 -8 54.32 12.56
 0 15 8 32.89 11.51
 0 15 -9 622.64 34.75
 0 15 9 631.87 33.96
 0 15 9 540.89 30.9
 0 15 9 576.08 35.36
 0 15 -10 377.11 26.74
 0 15 10 356.23 25.44
 0 15 10 360.94 22.36
 0 15 10 306.88 25.42
 0 15 -11 452.65 32.2
 0 15 11 512.34 32.37
 0 15 11 502.24 28.38
 0 15 11 470.17 31.33
 0 15 -12 263.57 25.38
 0 15 12 267.64 23.72
 0 15 -13 402.38 32.5
 0 15 13 479.56 33.24
 0 15 -14 14.94 17.49
 0 15 14 10.29 15.2
 0 15 -15 -13.25 19.21
 0 15 15 -2.76 16.41
 0 15 16 44.05 19.06
 0 15 17 355.15 33.24
 0 15 18 368.79 35.03
 0 15 19 356.69 36.8
 0 15 20 199.82 32.3
 0 15 21 106.36 27.7
 0 16 0 684.73 32.59
 0 16 1 1068.13 47.73
 0 16 2 285.58 13.6
 0 16 2 348.26 16.95
 0 16 2 315.73 23.45
 0 16 3 164.41 10.08
 0 16 3 203.38 12.21
 0 16 3 155.61 17.87
 0 16 4 730.93 33.62
 0 16 4 783.77 41.6
 0 16 -4 758.54 34.29
 0 16 5 102.09 14.54
 0 16 5 78.95 8.83
 0 16 -5 85.02 10.16
 0 16 5 76.88 10.61
 0 16 6 1357.43 62.86
 0 16 6 1273.78 57.08
 0 16 -6 1344.41 58.14
 0 16 6 1204.61 58.07
 0 16 7 864.14 46.01
 0 16 -7 853.66 42.74
 0 16 7 868.16 42.06
 0 16 8 616.14 36.55
 0 16 -8 604.77 34.18
 0 16 8 625.17 33.81
 0 16 9 505.93 33.01
 0 16 9 592.02 31.88
 0 16 -9 450.88 30.42
 0 16 -10 88.88 14.91
 0 16 10 113.5 16.67
 0 16 10 115.22 14.86
 0 16 10 69.53 10.98
 0 16 -11 -3.97 13.16
 0 16 11 10.05 12.58
 0 16 11 1.99 11.58
 0 16 11 12.91 8.92
 0 16 12 155.06 20.03
 0 16 -12 141.96 20.8
 0 16 13 306.09 26.95
 0 16 -13 312.69 28.12
 0 16 14 310.02 28.34
 0 16 -14 334.99 29.69
 0 16 15 512.76 38.12
 0 16 -15 549.27 39.85
 0 16 16 228.02 27.08
 0 16 17 24.81 19.29
 0 16 18 -3.28 19.05
 0 16 19 227.62 31.46
 0 16 20 133.89 29.48
 0 17 0 4.49 6.55
 0 17 1 188.53 13.8
 0 17 2 1456.52 63.49
 0 17 2 1522.33 60.6
 0 17 2 1568.35 71.19
 0 17 2 1535.6 60.68
 0 17 3 3315.9 130.92
 0 17 3 3303.29 132.87
 0 17 3 3199.69 139.99
 0 17 4 3685.11 148.71
 0 17 4 3833.29 157.7
 0 17 -5 688.05 33.43
 0 17 5 702.11 32.85
 0 17 5 681.96 39.14
 0 17 6 422.62 25.23
 0 17 6 476.36 29.75
 0 17 6 438.44 23.76
 0 17 -6 399.93 24.13
 0 17 7 3.96 9.95
 0 17 7 -1.22 7.35
 0 17 -7 2.54 8.86
 0 17 8 58.65 12.51
 0 17 8 57.73 10.76
 0 17 -8 60.88 12.36
 0 17 9 868.53 49.05
 0 17 9 953.33 47.29
 0 17 -9 954.2 47.83
 0 17 10 856.43 46.85
 0 17 10 809.54 44.39
 0 17 -10 852.06 45.27
 0 17 -11 903.6 48.54
 0 17 11 874.22 47.82
 0 17 11 892.07 44.57
 0 17 -12 625.67 40.13
 0 17 12 697.81 40.69
 0 17 12 684.03 36.66
 0 17 13 976.79 54.07
 0 17 -13 999.18 55.22
 0 17 14 5.08 15.35
 0 17 -14 17.29 18.18
 0 17 15 38.17 16.77
 0 17 16 90.16 20.94
 0 17 17 450.64 36.91
 0 17 18 1126.11 66.38
 0 17 19 827.32 55.56
 0 17 20 511.26 44.77
 0 18 0 148.63 12.31
 0 18 1 16.16 7.68
 0 18 2 232.86 17.39
 0 18 2 272.13 15.52
 0 18 2 278.66 12.08
 0 18 3 262.77 15.6
 0 18 3 317.91 23.98
 0 18 3 257.04 13.17
 0 18 4 30.32 5.4
 0 18 4 48.34 13.27
 0 18 5 98.57 9.26
 0 18 5 109.14 15.8
 0 18 6 31.72 9.37
 0 18 6 14.15 6.12
 0 18 -6 18.15 8.64
 0 18 6 44.68 12.82
 0 18 7 83.1 10.67
 0 18 -7 127.92 13.62
 0 18 7 91.34 14.11
 0 18 8 -4.18 8.3
 0 18 -8 14.37 10.63
 0 18 8 4.24 10.29
 0 18 9 28.54 10.43
 0 18 -9 40.39 13.26
 0 18 9 10.77 11.08
 0 18 10 69.33 13.35
 0 18 -10 71.59 15.12
 0 18 10 39.27 14.3
 0 18 11 13.77 12.56
 0 18 -11 -1.96 13.84
 0 18 -12 -4.26 15.9
 0 18 12 4.31 12.83
 0 18 12 7.96 9.26
 0 18 -13 121.77 20.93
 0 18 13 136.07 19.99
 0 18 -14 64.03 21.01
 0 18 14 60.61 17.99
 0 18 15 70.4 20.59
 0 18 16 -8.66 17.05
 0 18 17 -3.07 18.26
 0 18 18 35.68 22.95
 0 18 19 20.49 23.34
 0 18 20 -7.17 25.7
 0 19 0 -1.01 7.3
 0 19 1 491.84 26.46
 0 19 2 1764.63 73.3
 0 19 2 1740.45 75.84
 0 19 3 5063.75 196.16
 0 19 3 4825.52 193.27
 0 19 3 4994.73 204.57
 0 19 4 2463.85 101.44
 0 19 4 2505.35 111.63
 0 19 4 2569.08 103.31
 0 19 5 1882.1 77.63
 0 19 5 1781.48 86.02
 0 19 6 691.57 39.37
 0 19 6 636.37 31.41
 0 19 -6 603.09 31.88
 0 19 7 17.38 10.27
 0 19 7 37.96 8.02
 0 19 -7 39.68 10.07
 0 19 8 137.09 18.49
 0 19 8 175.05 15.83
 0 19 -8 189.19 17.2
 0 19 9 384.4 28.86
 0 19 9 354.72 24.48
 0 19 -9 374.64 25.89
 0 19 10 1616.86 73.58
 0 19 -10 1532.18 73.56
 0 19 11 841.99 45.84
 0 19 -11 841.96 46.52
 0 19 12 884.14 47.56
 0 19 -12 789.95 47.58
 0 19 13 464.35 32.72
 0 19 -13 414 33.31
 0 19 14 185.4 23.15
 0 19 15 -2.69 16.37
 0 19 16 192.34 25.7
 0 19 17 588.58 43.72
 0 19 18 757.99 51.45
 0 19 19 1110.82 66.3
 0 19 20 752.04 54.09
 0 20 0 90.24 10.72
 0 20 1 153 13.54
 0 20 -1 154.29 12.85
 0 20 2 75.92 10.19
 0 20 2 72.17 8.44
 0 20 3 59.07 7.9
 0 20 3 71.52 5.96
 0 20 3 45.09 4.92
 0 20 4 133.45 9.28
 0 20 4 131.42 11.12
 0 20 5 70.5 7.79
 0 20 5 67.45 15.43
 0 20 6 38.81 7.44
 0 20 6 24.45 12.36
 0 20 7 65.21 9.71
 0 20 7 103.34 13.02
 0 20 7 65.76 13.29
 0 20 8 235.57 22.49
 0 20 8 223.65 17.64
 0 20 -8 248.02 19.54
 0 20 9 147.21 15.38
 0 20 -9 157.19 17.49
 0 20 10 -13.93 10.59
 0 20 -10 5.29 13.42
 0 20 11 17.34 12.71
 0 20 -11 15.5 13.77
 0 20 12 2.11 12.95
 0 20 13 108.21 18.86
 0 20 14 2.49 15.46
 0 20 15 40.03 17.76
 0 20 16 37.09 17.28
 0 20 17 66.73 22.13
 0 20 18 12.83 20.34
 0 20 19 43.92 21.91
 0 20 20 46.06 24.94
 0 21 0 15.63 8.36
 0 21 -1 481.17 26.2
 0 21 1 490.89 26.96
 0 21 2 1059.88 49.71
 0 21 3 2203.6 89.14
 0 21 3 2287.87 92.87
 0 21 3 2247.98 95.7
 0 21 3 2251.39 89.3
 0 21 4 2216.76 90.05
 0 21 4 2117.87 87.44
 0 21 5 1134.55 49.39
 0 21 6 341.59 19.77
 0 21 7 440.57 24.49
 0 21 7 414.45 26.33
 0 21 8 184.11 15.82
 0 21 9 160.27 15.88
 0 21 10 897.43 46.49
 0 21 11 659.86 38.55
 0 21 12 724.58 42.5
 0 21 13 369.35 29.74
 0 21 14 147.97 21.14
 0 21 15 2.65 16.24
 0 21 16 113.27 22.57
 0 21 17 500.19 40.15
 0 21 18 535.23 41.93
 0 21 19 886.45 57.35
 0 21 20 366.06 37.99
 0 22 0 1032.38 48.29
 0 22 -1 522.19 27.88
 0 22 1 503.26 28.04
 0 22 2 631.82 33.25
 0 22 3 9.2 3.22
 0 22 3 4.13 3.48
 0 22 3 -1.33 7.58
 0 22 3 2.58 6.26
 0 22 4 -2.1 4.37
 0 22 4 8.19 6.79
 0 22 5 292.6 16.08
 0 22 5 267.78 17.51
 0 22 6 1050.22 47.3
 0 22 7 602.66 31.19
 0 22 8 464.29 26.68
 0 22 9 323.05 22.72
 0 22 10 159.35 17.19
 0 22 11 3.77 10.87
 0 22 12 142.95 18.29
 0 22 13 307.54 27.14
 0 22 14 141.77 22.17
 0 22 15 617.49 41.92
 0 22 16 137.78 24.07
 0 22 17 313.79 31.62
 0 22 18 -3.16 21.34
 0 22 19 153.13 28.73
 0 22 20 111.73 27.99
 0 23 0 33.07 9.99
 0 23 -1 65.53 9.98
 0 23 1 65.01 10.98
 0 23 2 511.72 28.9
 0 23 3 448.29 25.77
 0 23 3 410.19 18.25
 0 23 3 416.65 22.6
 0 23 4 737.92 32.16
 0 23 4 781.75 38.79
 0 23 4 715.43 32.26
 0 23 4 748.96 35.42
 0 23 5 228.76 16.09
 0 23 5 253.55 14.48
 0 23 6 -4.5 5.94
 0 23 7 6.93 9.25
 0 23 7 8.77 7.05
 0 23 8 5.16 7.31
 0 23 9 229.69 18.71
 0 23 10 150.33 16.48
 0 23 11 653.41 38.41
 0 23 12 426.21 30.53
 0 23 13 158.92 20.41
 0 23 14 48.49 17.13
 0 23 15 52.08 18.98
 0 23 16 52.92 18.47
 0 23 17 133.42 24.91
 0 23 18 392.26 36.16
 0 23 19 251.13 31.65
 0 23 20 107.46 27.42
 0 24 0 3686.09 152.18
 0 24 1 1065.73 50.73
 0 24 -1 1081.37 50.19
 0 24 2 792.26 41
 0 24 -2 832 39.92
 0 24 3 235.88 17.65
 0 24 3 189.4 14.23
 0 24 4 2.81 4.61
 0 24 4 1.48 8.41
 0 24 4 3.87 6.9
 0 24 4 0.91 4.06
 0 24 5 291.61 16.6
 0 24 5 348.18 19.84
 0 24 6 1830.46 77.15
 0 24 7 1717.89 74.47
 0 24 7 1735.09 76.95
 0 24 8 1036.27 50.37
 0 24 8 1008.65 48.44
 0 24 9 581.09 32.55
 0 24 10 84 13.71
 0 24 11 11.02 12.26
 0 24 12 163.98 19.74
 0 24 13 194.8 22.26
 0 24 14 460.46 34.78
 0 24 15 926.68 54.15
 0 24 16 455.13 36.25
 0 24 17 305.6 31.49
 0 24 18 9.33 20.49
 0 24 19 121.31 26.39
 0 24 20 257.67 34.19
 0 25 0 14.65 9.16
 0 25 1 115.95 13.44
 0 25 -1 93.32 12.82
 0 25 -2 447.07 25.09
 0 25 2 399.42 25.43
 0 25 3 16.31 9.04
 0 25 4 70.66 9.61
 0 25 4 66.56 5.92
 0 25 4 60.82 6.28
 0 25 4 64.5 11.24
 0 25 5 71.39 10.1
 0 25 5 70.47 11.87
 0 25 5 66.63 7.27
 0 25 5 74.9 8.18
 0 25 6 35.73 8.81
 0 25 6 37.92 6.99
 0 25 7 64.51 9.54
 0 25 7 57.19 11.05
 0 25 8 29.66 9.34
 0 25 8 7.84 8.54
 0 25 9 157.12 16.02
 0 25 9 204.31 17.49
 0 25 10 43.75 11.69
 0 25 11 3.62 12.08
 0 25 12 33.97 13.55
 0 25 13 24.03 14.51
 0 25 14 49.79 17.46
 0 25 15 12.77 16.2
 0 25 16 -10.94 18.57
 0 25 17 2.91 19.28
 0 25 18 21.57 21.66
 0 25 19 6.49 21.24
 0 25 20 -10.2 23.22
 0 26 0 1005.58 48.63
 0 26 -1 1210.7 53.98
 0 26 1 1068.77 53.58
 0 26 -2 249.77 18.75
 0 26 2 275.72 20.11
 0 26 3 168.63 16.14
 0 26 4 177.95 10.03
 0 26 4 233.33 18.23
 0 26 4 221.51 15.06
 0 26 4 177.96 10.36
 0 26 5 274.49 21.64
 0 26 5 306.44 16.12
 0 26 5 285.99 19.16
 0 26 5 307.3 16.32
 0 26 6 651.48 33.05
 0 26 6 630.3 30.52
 0 26 7 1113.76 50.95
 0 26 7 1157.3 54.62
 0 26 8 1142.24 52.11
 0 26 8 1086.82 54.13
 0 26 9 1075.42 52.99
 0 26 9 1063.48 51.37
 0 26 10 598.25 33.25
 0 26 10 528.84 32.87
 0 26 11 12.47 12.03
 0 26 12 344.55 26.49
 0 26 13 493.8 33.64
 0 26 14 769.61 46
 0 26 15 688.86 44.83
 0 26 16 562.33 40.67
 0 26 17 155.3 25.1
 0 26 18 91.38 24.17
 0 26 19 67.34 23.74
 0 26 20 363.73 37.69
 0 27 0 7.17 8.79
 0 27 1 194.35 17.02
 0 27 -1 169.24 15.95
 0 27 -2 78.7 11.65
 0 27 2 84.34 12.65
 0 27 3 175.63 16.48
 0 27 -3 146.81 14.57
 0 27 4 232.84 19.16
 0 27 4 240.58 16.25
 0 27 4 206.23 10.83
 0 27 4 205.7 11.36
 0 27 5 318.95 22.71
 0 27 5 331.72 20.29
 0 27 5 313.01 16.75
 0 27 5 305.36 16.19
 0 27 6 63.96 10.28
 0 27 6 53.01 7.94
 0 27 6 74.71 13.14
 0 27 6 79.24 9.41
 0 27 7 16.59 7.3
 0 27 7 45.03 11.42
 0 27 7 38.24 9.75
 0 27 8 -3.52 7.78
 0 27 8 16.42 10.95
 0 27 9 344.38 24.01
 0 27 9 283.93 21.26
 0 27 10 101.46 14.55
 0 27 10 94.51 14.6
 0 27 11 113.73 15.92
 0 27 11 100.38 15.62
 0 27 12 5.82 13.32
 0 27 13 8.51 14.36
 0 27 14 41.55 17.14
 0 27 15 17.44 16.13
 0 27 16 189.59 26.24
 0 27 17 76.63 21.5
 0 27 18 144.41 25.73
 0 27 19 31.75 23.04
 0 27 20 133.29 27.44
 0 28 0 1324.59 61.94
 0 28 1 975.12 48.91
 0 28 -1 1003.19 48.51
 0 28 -2 69.37 11.97
 0 28 2 57.03 12.63
 0 28 -3 147.33 14.32
 0 28 3 125.93 14.84
 0 28 4 99.78 11.8
 0 28 4 91.39 14.19
 0 28 5 144.14 16.87
 0 28 5 163.28 14.47
 0 28 5 165.21 10.65
 0 28 5 164.25 10.2
 0 28 6 402.53 26.71
 0 28 6 349.76 19.96
 0 28 6 377.55 19.83
 0 28 6 394.9 23.38
 0 28 7 836.25 41.64
 0 28 7 757.13 36.94
 0 28 7 780.35 37.07
 0 28 7 778.18 39.22
 0 28 8 532.9 28.79
 0 28 8 524.39 31.83
 0 28 9 308.05 21.57
 0 28 9 325.55 23.79
 0 28 10 19.74 11.84
 0 28 10 16.77 10.84
 0 28 11 16.8 12
 0 28 11 10.29 11.92
 0 28 12 258.77 22.44
 0 28 12 230.51 22.41
 0 28 13 380.4 28.75
 0 28 13 381.06 27.9
 0 28 14 475.51 34.48
 0 28 15 544.28 37.87
 0 28 16 287.08 29.45
 0 28 17 -22.42 21.15
 0 28 18 29.73 21.24
 0 28 19 28.24 22.54
 0 28 20 171.1 30.05
 0 29 0 3.07 9.88
 0 29 1 12.69 10.66
 0 29 -1 16.4 9.72
 0 29 2 389.06 26
 0 29 -2 376.01 24.55
 0 29 3 298.11 22.53
 0 29 -3 294.92 20.75
 0 29 4 896.77 48.56
 0 29 -4 1005.92 46.92
 0 29 5 477.68 31.09
 0 29 5 503.73 27.76
 0 29 5 482.36 22.99
 0 29 5 532.14 22.87
 0 29 6 41.07 9.85
 0 29 6 27.52 7.32
 0 29 6 33.86 11.91
 0 29 6 30.43 6.46
 0 29 7 61.08 11.12
 0 29 7 74.72 10.18
 0 29 7 75.51 13.84
 0 29 7 87.82 15.12
 0 29 7 77.48 9.79
 0 29 8 18.99 11.25
 0 29 8 17.06 9.26
 0 29 8 15.35 8.1
 0 29 8 17.53 9.6
 0 29 9 484.83 30.09
 0 29 9 431.68 26.61
 0 29 10 600.88 35.86
 0 29 10 597.41 33.56
 0 29 11 707.22 39.65
 0 29 11 660.16 37.9
 0 29 12 735.23 42.71
 0 29 12 797.14 43.14
 0 29 13 298.21 24.89
 0 29 13 299.52 25.33
 0 29 14 17.88 15.47
 0 29 14 29.87 15.8
 0 29 15 -4.83 16.51
 0 29 16 51.87 19.92
 0 29 17 301.55 30.74
 0 29 18 577.93 43.69
 0 29 19 860.29 55.48
 0 29 20 146.12 29.18
 0 30 0 25.43 10.39
 0 30 1 94.86 13.5
 0 30 -1 81.69 13.46
 0 30 -2 53.77 12.39
 0 30 2 65.69 13.14
 0 30 -3 10.1 9.52
 0 30 3 19.07 11.98
 0 30 -4 30.75 10.36
 0 30 4 35.91 12.6
 0 30 5 18.69 8.85
 0 30 5 7.21 5.62
 0 30 5 24.21 11.57
 0 30 5 5.26 4.73
 0 30 6 20.87 9.58
 0 30 6 11.53 6.72
 0 30 6 21.27 12.68
 0 30 6 23.42 6.05
 0 30 7 130.27 13.69
 0 30 7 107.95 14.37
 0 30 7 104.41 11.16
 0 30 7 112.16 16.57
 0 30 7 110.56 11.16
 0 30 8 64.14 12.12
 0 30 8 105.89 14.76
 0 30 8 87.2 11.22
 0 30 8 65.71 11.53
 0 30 9 106.39 12.81
 0 30 9 114.95 13.89
 0 30 9 87.51 15.11
 0 30 9 84.07 13.59
 0 30 10 28.24 12.17
 0 30 10 42.03 11.41
 0 30 11 -1.95 11.4
 0 30 11 3.28 10.4
 0 30 12 62.37 14.28
 0 30 12 67.69 14.15
 0 30 13 137.32 18.83
 0 30 13 155.26 19.51
 0 30 14 203.75 21.48
 0 30 14 189.12 23.36
 0 30 15 104.68 21.28
 0 30 15 101.63 18.77
 0 30 16 393.48 33.22
 0 30 17 27.24 20.17
 0 30 18 40.48 22.36
 0 30 19 12.21 23.76
 0 31 0 4.91 10.38
 0 31 -1 387.65 25.66
 0 31 1 377.62 26.22
 0 31 2 1383.24 68.5
 0 31 -2 1540.44 68.19
 0 31 -3 703.71 38.03
 0 31 3 712.43 39.61
 0 31 4 1627.99 77.89
 0 31 -4 1728.53 75.85
 0 31 5 622.36 29.73
 0 31 5 499.57 21.93
 0 31 -5 502.68 29.74
 0 31 5 566.94 33.55
 0 31 5 498.27 21.72
 0 31 6 218.67 12.76
 0 31 6 244.15 21.42
 0 31 6 189.63 16.55
 0 31 6 219.76 13.41
 0 31 7 170.85 13.3
 0 31 7 168.01 17.4
 0 31 7 203.39 20.41
 0 31 7 200.51 16.44
 0 31 7 157.7 12.62
 0 31 8 162.9 18.25
 0 31 8 176.24 15.05
 0 31 8 164.13 14.37
 0 31 8 174.01 16.62
 0 31 9 319.01 21.39
 0 31 9 339.86 24.96
 0 31 9 314.56 20.81
 0 31 9 276.42 21.93
 0 31 10 883.14 48.15
 0 31 10 956.86 45.44
 0 31 10 878.38 45
 0 31 11 1078.27 57.81
 0 31 11 1224.01 56.61
 0 31 12 798.68 44.63
 0 31 12 762.07 42.62
 0 31 13 243.59 23.79
 0 31 13 244.82 23.7
 0 31 14 23.71 15.9
 0 31 14 32.99 15.57
 0 31 15 151.33 20.73
 0 31 15 142.42 21.43
 0 31 16 30.14 20.1
 0 31 17 362.05 33.73
 0 31 18 207.85 28.42
 0 32 0 180.61 18.17
 0 32 -1 59.06 12.41
 0 32 1 41.67 13.17
 0 32 -2 1.59 10.63
 0 32 2 -1.78 11.69
 0 32 -3 9.27 10.81
 0 32 3 20.2 12.19
 0 32 -4 11.97 10.92
 0 32 4 24.67 12.9
 0 32 -5 49.39 12.65
 0 32 5 55.08 14.03
 0 32 6 69.49 11.92
 0 32 6 63.15 14.91
 0 32 6 46.04 7.25
 0 32 7 41.19 10.9
 0 32 7 47.98 12.41
 0 32 7 41.98 7.96
 0 32 7 65.26 14.49
 0 32 7 47.74 9.36
 0 32 8 20.88 8.73
 0 32 8 11.15 10.38
 0 32 8 16.07 9.33
 0 32 8 5.56 11.77
 0 32 9 4.61 9.01
 0 32 9 13.54 10.93
 0 32 9 17.69 12.55
 0 32 9 5.89 10.73
 0 32 10 9.48 10.31
 0 32 10 5.22 12.25
 0 32 10 21.66 11.98
 0 32 10 9.38 11.56
 0 32 11 2.03 11.87
 0 32 11 -9.29 11.28
 0 32 11 11.84 13.49
 0 32 12 10.45 13.34
 0 32 12 1.74 12.55
 0 32 12 9.88 14.63
 0 32 13 4.31 14.37
 0 32 13 23.12 15
 0 32 14 17.87 14.38
 0 32 14 31.66 15.94
 0 32 15 120.98 19.58
 0 32 15 130.52 19.87
 0 32 16 34.5 18.63
 0 32 17 39.54 19.74
 0 33 0 12.15 12.06
 0 33 1 35.73 13.6
 0 33 -1 37.14 13.16
 0 33 2 381.21 27
 0 33 -2 395.95 26.7
 0 33 -3 850.25 44.85
 0 33 3 877.32 46.61
 0 33 -4 624.36 35.72
 0 33 4 672.14 38.67
 0 33 5 185.91 19.89
 0 33 -5 164.87 17.3
 0 33 6 432.47 26.09
 0 33 -6 448.78 27.63
 0 33 6 421.17 19.83
 0 33 6 499 32.05
 0 33 6 426.14 20.68
 0 33 7 1.34 9.94
 0 33 7 -2.16 13.12
 0 33 7 10.94 11.86
 0 33 7 -4.09 7.23
 0 33 7 16.33 6.63
 0 33 8 231.38 16.01
 0 33 8 257.68 22.63
 0 33 8 240.64 17.05
 0 33 8 258.21 19.9
 0 33 9 474.26 28.55
 0 33 9 433.38 25.1
 0 33 9 416.56 25.52
 0 33 9 466.23 30.99
 0 33 10 584.37 33.05
 0 33 10 548.9 31.12
 0 33 10 528.37 30.75
 0 33 10 540.82 34.68
 0 33 11 1329.88 61.67
 0 33 11 1249.66 63.46
 0 33 11 1264.58 59.86
 0 33 11 1231.07 59.84
 0 33 12 695.94 41.19
 0 33 12 661.87 38.24
 0 33 13 390.44 29.7
 0 33 13 374.64 28.16
 0 33 14 154.42 20.9
 0 33 14 131.63 20.79
 0 33 15 186.52 22.92
 0 33 15 190.31 23.29
 0 34 0 606.74 35.85
 0 34 -1 459.58 30.24
 0 34 1 491.64 31.03
 0 34 -2 108.1 15.92
 0 34 2 110.92 16.02
 0 34 -3 13.15 12.58
 0 34 3 23.26 13.18
 0 34 -4 6.38 11.51
 0 34 4 28.01 12.7
 0 34 -5 151.44 16.99
 0 34 5 182.21 20.31
 0 34 -6 100.61 14.57
 0 34 6 91.91 17.62
 0 34 7 406.41 27.05
 0 34 7 439.42 21.96
 0 34 7 495.08 30.63
 0 34 7 437.37 31.58
 0 34 8 230.79 21.45
 0 34 8 207.54 14.72
 0 34 8 242.08 19.21
 0 34 8 209.75 15.45
 0 34 9 579.38 34.38
 0 34 9 497.5 27.04
 0 34 9 479.34 29.67
 0 34 9 468.86 27.27
 0 34 10 38.53 11.22
 0 34 10 28.4 12.98
 0 34 10 26.9 12.15
 0 34 10 41.05 15.01
 0 34 11 6.33 12.82
 0 34 11 -1.67 12.19
 0 34 11 10.06 11.09
 0 34 12 123.82 18.98
 0 34 12 94.56 15.57
 0 34 12 122.88 17.25
 0 34 13 160.95 21.08
 0 34 13 174.64 20.5
 0 34 14 161.32 21.64
 0 34 14 170.19 21.45
 0 34 15 129.16 20.81
 0 35 0 44 14.18
 0 35 -1 60.65 14.57
 0 35 1 45.11 14.25
 0 35 -2 144.03 17.38
 0 35 2 142.64 18.54
 0 35 -3 455.89 29.91
 0 35 3 475.24 31.66
 0 35 -4 195.41 19.25
 0 35 4 237.96 21.78
 0 35 -5 374.26 26.51
 0 35 5 426.46 29.98
 0 35 -6 157.53 17.32
 0 35 6 159.82 19.41
 0 35 7 12.62 6.79
 0 35 7 4.73 7.65
 0 35 7 -5.74 11.97
 0 35 -7 -7.51 11.89
 0 35 7 -5.46 10.58
 0 35 8 9.92 12.33
 0 35 8 13.97 7.99
 0 35 8 5.73 10.76
 0 35 8 0.76 8.39
 0 35 9 141.76 13.62
 0 35 9 150.63 16.9
 0 35 9 144.09 19.31
 0 35 10 229.04 21.89
 0 35 10 180.42 16.42
 0 35 10 223.49 20.71
 0 35 11 251.32 24.2
 0 35 11 306.24 22.02
 0 35 11 251.3 22.43
 0 35 12 393.43 29.71
 0 35 12 367.25 25.89
 0 35 12 320.22 26.04
 0 35 13 104.5 18.74
 0 35 14 53.88 16.85
 0 36 0 2191.27 98.39
 0 36 1 1682.89 79.58
 0 36 -1 1706.35 78.93
 0 36 -2 245.69 21.84
 0 36 2 256.9 23.07
 0 36 -3 81.38 15.07
 0 36 3 99.9 17.75
 0 36 4 252.21 24.35
 0 36 -4 308.7 23.44
 0 36 -5 42.59 13.71
 0 36 5 36.93 14.4
 0 36 -6 549.21 32.9
 0 36 6 552.95 36.19
 0 36 7 673.43 30.51
 0 36 7 737.78 30.85
 0 36 7 836.34 43.23
 0 36 -7 833.61 40.35
 0 36 8 807.21 44.69
 0 36 8 782.7 37.19
 0 36 8 799.08 41.39
 0 36 -8 760.22 40.83
 0 36 9 554.43 28.04
 0 36 9 514.43 31.77
 0 36 9 582.04 36.07
 0 36 10 45 15.21
 0 36 10 73.04 14.6
 0 36 10 54.2 11.58
 0 36 11 15.32 13.97
 0 36 11 -3.36 13.29
 0 36 12 347.59 27.68
 0 36 12 291.29 24.54
 0 36 13 424.6 31.8
 0 36 13 392.76 29.63
 0 36 14 430.19 33.1
 0 37 0 59.65 16.41
 0 37 -1 58.15 14.18
 0 37 1 78.93 16.36
 0 37 -2 211.55 20.9
 0 37 2 172.14 20.71
 0 37 -3 216.69 21.45
 0 37 3 212.91 21.92
 0 37 -4 32.86 13.05
 0 37 4 75.39 16.2
 0 37 -5 178.09 19.05
 0 37 5 215.49 23.12
 0 37 -6 17.94 13.05
 0 37 6 20.59 15.46
 0 37 -7 25.29 13.55
 0 37 7 -2 12.87
 0 37 -8 13.79 12.34
 0 37 8 -5.77 11.95
 0 37 8 -4.14 13.4
 0 37 -9 -2.97 11.83
 0 37 9 16.68 12.95
 0 37 9 19.59 14.61
 0 37 10 76.53 15.95
 0 37 10 102.65 17.27
 0 37 11 -5.02 13.14
 0 37 11 15.6 14.22
 0 37 12 50.5 17.49
 0 37 13 -9.4 14.19
 0 38 0 1768.99 82.64
 0 38 -1 771.22 43.71
 0 38 1 770.87 43.75
 0 38 -2 338.26 25.88
 0 38 2 338.15 27.15
 0 38 3 409.95 30.75
 0 38 -3 423.76 29.46
 0 38 4 48.53 16.59
 0 38 -4 15.92 13.19
 0 38 5 11.35 14.13
 0 38 -5 27.56 13.37
 0 38 6 656.89 40.3
 0 38 -6 573.34 35.27
 0 38 -7 616.9 35.81
 0 38 7 618.1 37.79
 0 38 -8 903.19 46.28
 0 38 8 899.37 49.64
 0 38 -9 541.62 32.32
 0 38 9 552.62 36.29
 0 38 9 525.23 32.41
 0 38 -10 61.61 13.44
 0 38 10 52.57 14.61
 0 38 10 64.57 15.97
 0 38 -11 19.82 11.62
 0 38 11 29.53 14.14
 0 38 12 198.29 23.5
 0 38 13 381.64 30.78
 0 39 0 30.19 15.43
 0 39 1 35.04 15.06
 0 39 -1 27.42 14.25
 0 39 2 414.01 31.18
 0 39 -2 466.36 31.31
 0 39 -3 96.65 17.08
 0 39 3 83.02 17.36
 0 39 -4 7.24 13.52
 0 39 4 -2.25 14.94
 0 39 -5 -1.76 13.2
 0 39 5 4.64 15.38
 0 39 -6 32.5 14.51
 0 39 6 38.2 17
 0 39 -7 9.95 13.52
 0 39 7 4.18 14.03
 0 39 -8 -9.61 12.47
 0 39 8 17.27 14.83
 0 39 -9 137.83 16.96
 0 39 9 116.29 17.19
 0 39 9 126.72 20.01
 0 39 10 38.54 16.05
 0 39 -10 25.39 12.43
 0 39 11 143.25 21.3
 0 39 -11 171 17.35
 0 39 12 45.04 16.73
 0 39 -12 42.71 12.55
 0 40 0 1275.01 64.36
 0 40 -1 867.19 46.48
 0 40 1 771 46.11
 0 40 -2 245.77 23.52
 0 40 2 279.66 25.43
 0 40 3 11.17 15.42
 0 40 -3 -3.8 13.62
 0 40 4 29.93 16.56
 0 40 -4 37 15.14
 0 40 5 132.66 19.97
 0 40 -5 158.14 19.88
 0 40 6 433.73 33
 0 40 -6 401.31 28.82
 0 40 7 671.85 41.31
 0 40 -7 703.46 38.89
 0 40 8 496.87 35.11
 0 40 -8 558.18 33.02
 0 40 9 486.57 33.54
 0 40 -9 397.62 27.86
 0 40 10 25.38 16.14
 0 40 -10 22.78 13.19
 0 40 11 35.25 16.27
 0 40 -11 26.22 12.94
 0 41 0 16.74 14.22
 0 41 1 36.61 14.92
 0 41 -1 20.43 15.3
 0 41 2 480.33 34.52
 0 41 -2 497.09 33.56
 0 41 -3 671.49 40.84
 0 41 3 725.86 43.4
 0 41 4 298.27 27.83
 0 41 -4 314.88 25.73
 0 41 5 362.29 29.91
 0 41 -5 287.39 24.81
 0 41 -6 72.84 15.97
 0 41 7 67.44 16.82
 0 41 -7 37.9 15.32
 0 41 8 -2.25 15.46
 0 41 -8 -18.32 13.37
 0 41 9 158.21 22.16
 0 41 -9 176.65 19.14
 0 41 10 305.23 27.83
 0 41 -10 288.36 23.18
 0 41 11 346.27 29.48
 0 41 -11 314.35 23.86
 0 42 0 93.97 18.86
 0 42 1 206.54 23.64
 0 42 -1 281.29 24.77
 0 42 -2 166.36 21.34
 0 42 2 162.76 22.01
 0 42 3 -2.33 14.97
 0 42 -3 1.98 13.8
 0 42 4 7.19 16.45
 0 42 -4 1.92 15.35
 0 42 5 201.75 25.22
 0 42 -5 221.71 21.86
 0 42 -6 258.73 23.89
 0 42 7 197.59 22.58
 0 42 -7 180.16 20.5
 0 42 8 366.65 29.28
 0 42 -8 352.79 26.29
 0 42 -9 203.71 20.6
 0 42 9 252.26 25.54
 0 42 -10 121.94 16.69
 0 42 10 109.82 20.52
 0 43 0 4.36 15.05
 0 43 1 134.45 21.53
 0 43 -1 99.48 18.28
 0 43 2 329.75 27.7
 0 43 -2 278.73 25.96
 0 43 -3 657.22 40.82
 0 43 3 738.51 44.26
 0 43 -4 805.44 46.72
 0 43 4 920 51.29
 0 43 -5 680.65 40.1
 0 43 5 664.18 43.4
 0 43 -6 192.73 21.16
 0 43 -7 24.89 14.97
 0 43 7 11.3 15.88
 0 43 -8 140.57 18.65
 0 43 8 130.96 20.44
 0 43 -9 97.07 16.72
 0 43 9 122.19 22.01
 0 43 -10 541.37 33.02
 0 44 0 93.27 19.37
 0 44 1 2.28 16.12
 0 44 -1 8.62 15.86
 0 44 2 28.23 17.15
 0 44 -2 4.19 15.89
 0 44 -3 10.21 15.36
 0 44 3 50.77 18.42
 0 44 -4 21.85 16.51
 0 44 4 57.13 19.97
 0 44 -5 25.03 15.22
 0 44 5 28.08 18.72
 0 44 -6 152.84 20
 0 44 -7 71.98 17.12
 0 44 7 62.21 18.04
 0 44 -8 24.29 14.29
 0 44 8 26.15 17.78
 0 44 -9 3.33 13.29
 0 44 9 19.87 17.16
 0 45 0 13.55 16.29
 0 45 1 97.64 21.03
 0 45 -1 111.95 19.97
 0 45 2 273.08 27.43
 0 45 -2 253.63 25.57
 0 45 -3 495.62 34.23
 0 45 3 479.99 36.1
 0 45 -4 787.15 46.58
 0 45 4 891.87 51.39
 0 45 -5 300.74 25.75
 0 45 -6 100.16 17.82
 0 45 -7 12.77 14.82
 0 45 7 21.08 16.64
 0 45 -8 113.81 17.93
 0 45 8 99.07 20.97
 0 45 -9 100.75 17.08
 0 46 0 381.33 31.65
 0 46 -1 312.5 28.13
 0 46 1 241.45 26.2
 0 46 2 -2.44 17.66
 0 46 -2 2.17 16.4
 0 46 -3 8.4 16.14
 0 46 3 40.06 19.33
 0 46 -4 22.43 16.92
 0 46 4 30.83 20.11
 0 46 -5 11.88 16.08
 0 46 -6 76.5 17.4
 0 46 -7 33.14 15.04
 0 46 7 11.93 16.03
 0 46 -8 93.84 17.72
 0 47 0 2.34 16.14
 0 47 1 62.61 20.4
 0 47 -1 92.93 21.14
 0 47 2 160.9 23.85
 0 47 -2 74.8 18.4
 0 47 -3 240.68 24.73
 0 47 3 216.1 26.51
 0 47 4 308.04 29.81
 0 47 -4 288.67 26.93
 0 47 -5 437.58 32
 0 47 -6 94.6 17.97
 0 47 -7 7.43 15.03
 0 48 0 429.97 34.12
 0 48 1 554.94 39.16
 0 48 -1 534.07 38.16
 0 48 2 95.48 21.86
 0 48 -2 51.32 18.82
 0 48 3 7.74 18.69
 0 48 -3 -6.48 16.75
 0 48 -4 54.3 18.72
 0 48 -5 92.76 18.14
 0 48 -6 378.07 29.64
 0 48 -7 449.13 31.79
 0 49 0 12.05 18.08
 0 49 1 12.39 18.09
 0 49 -1 51.4 21.05
 0 49 -2 42.98 18.13
 0 49 2 38.24 19.9
 0 49 -3 96.42 20.26
 0 49 3 78.55 21.1
 0 49 -4 103.72 19.89
 0 49 -5 59.15 17.63
 0 49 -6 9.81 15.41
 0 50 0 214.82 26.91
 0 50 1 266.31 28.73
 0 50 -1 303.31 29.05
 0 50 -2 169.65 23.52
 0 50 2 157.47 25.45
 0 50 -3 4.43 18.22
 0 50 -4 21.41 17.68
 0 50 -5 202.05 23.77
 0 51 0 22.25 18.83
 0 51 -1 9.6 18.51
 0 51 1 20.33 19.78
 0 51 -2 2.32 18.86
 0 51 -3 29.15 18.97
 0 51 -4 -4.32 17.4
 0 52 0 307.27 31.22
 0 52 -1 286.04 29.05
 0 52 -2 180.73 25.87
 0 52 -3 43.1 20.07
 0 53 -2 111.33 23.21
 0 53 -3 134.97 23.91
 -1 -45 5 584.91 38.21
 -1 -44 5 8.16 16.64
 -1 -43 6 677.4 42.72
 -1 -43 5 394.39 31.13
 -1 -42 6 8.47 17.6
 -1 -42 5 245.06 24.81
 -1 -42 4 264.45 25.46
 -1 -41 7 351.65 30.02
 -1 -41 6 953.14 52.01
 -1 -41 5 521.57 35.54
 -1 -41 4 38.64 17.16
 1 -41 4 25.8 9.54
 1 -41 5 5.32 10.28
 1 -41 6 116.61 14.83
 1 -41 7 257.01 21.31
 -1 -40 9 378.18 21.47
 -1 -40 8 182.98 10.2
 -1 -40 7 98.99 20.48
 -1 -40 6 -4.19 16.38
 -1 -40 5 34.09 16.53
 -1 -40 4 345.39 27.95
 1 -40 4 395.73 22.75
 1 -40 5 520.76 28.86
 1 -40 6 328.22 22.72
 1 -40 7 86 15.32
 1 -40 8 21.07 7.75
 -1 -39 12 -9.24 16.34
 -1 -39 11 15.72 13.44
 -1 -39 10 3.83 12.33
 -1 -39 9 15.44 10.28
 -1 -39 8 31.59 8.48
 -1 -39 8 20.86 8.1
 -1 -39 8 13.75 17.7
 -1 -39 7 50.32 18.08
 -1 -39 6 110.62 19.5
 -1 -39 5 330.33 26.95
 -1 -39 4 28.57 15.5
 -1 -39 3 10.99 14.33
 1 -39 4 24.27 9.71
 1 -39 5 34.38 11.81
 1 -39 6 11.51 11.71
 1 -39 7 136.91 9.61
 1 -39 7 108.04 10.17
 1 -39 8 0.75 8.24
 1 -39 9 193.25 16.14
 1 -39 10 3.61 10.32
 1 -39 11 12.62 12.2
 -1 -38 13 136.4 22.37
 -1 -38 12 459.72 33.5
 -1 -38 11 876.29 47.12
 -1 -38 10 829.42 43.25
 -1 -38 9 473.16 27.67
 -1 -38 8 360.67 20.36
 -1 -38 8 354.02 19.88
 -1 -38 8 361.91 30.92
 -1 -38 7 108.74 8.03
 -1 -38 7 150.04 21.51
 -1 -38 7 113.93 8.35
 -1 -38 6 134.77 20.64
 -1 -38 5 299.62 26.52
 -1 -38 4 617.36 38.17
 -1 -38 3 640.28 38.28
 1 -38 4 845.61 40.17
 1 -38 5 470.21 26.97
 1 -38 6 440.69 23.81
 1 -38 6 288.24 13.5
 1 -38 7 81.95 9.31
 1 -38 7 91.06 10.73
 1 -38 8 41.61 9.69
 1 -38 8 15.42 9.97
 1 -38 9 26.09 10.55
 1 -38 10 227.7 19.17
 1 -38 11 861.63 44.41
 1 -38 12 346.67 26.68
 1 -38 13 335.32 27.97
 -1 -37 15 -5.86 14.87
 -1 -37 14 32.21 15.22
 -1 -37 12 -4.03 15.97
 -1 -37 11 14.29 14.69
 -1 -37 10 41.05 14.6
 -1 -37 9 27.04 11.81
 -1 -37 8 99.51 19.59
 -1 -37 8 80.49 11.67
 -1 -37 7 19.42 16.67
 -1 -37 7 28.05 7.52
 -1 -37 7 17.36 7.58
 -1 -37 6 37.01 16.07
 -1 -37 5 168.26 20.64
 -1 -37 4 37.43 14.83
 -1 -37 3 35.91 14.71
 1 -37 3 58.05 9.72
 1 -37 4 56.02 10.92
 1 -37 5 -1.14 10.06
 1 -37 6 38.24 6.93
 1 -37 6 51.95 8.04
 1 -37 7 160.88 12.76
 1 -37 7 176.98 14.04
 1 -37 8 135.19 14.58
 1 -37 8 123.4 12.58
 1 -37 9 8.89 12.36
 1 -37 9 28.18 10.52
 1 -37 10 13.26 13.65
 1 -37 10 2.74 11.84
 1 -37 11 -1.56 12.76
 1 -37 12 12.17 14.06
 1 -37 13 36.37 15.92
 1 -37 14 -2.08 15.91
 -1 -36 16 294.7 28.55
 -1 -36 15 225.12 24.1
 -1 -36 14 14.78 14.58
 -1 -36 13 122.6 17.56
 -1 -36 11 396.19 29.5
 -1 -36 10 440.62 29.63
 -1 -36 9 456.49 28.09
 -1 -36 8 324.98 21.18
 -1 -36 8 327.9 28.29
 -1 -36 7 22.78 8.63
 -1 -36 7 53.46 16.83
 -1 -36 6 11.59 4.79
 -1 -36 6 3.22 4.33
 -1 -36 6 18.37 15.89
 -1 -36 5 256.53 24.76
 -1 -36 4 1154.16 58.13
 -1 -36 3 779.72 43.19
 1 -36 3 363.61 20.51
 1 -36 4 1176.04 52.81
 1 -36 5 838.71 39.29
 1 -36 5 1041.12 39.32
 1 -36 6 678.52 32.3
 1 -36 6 716.94 31.75
 1 -36 7 168.16 13.45
 1 -36 7 164.56 14.4
 1 -36 8 167.52 16.36
 1 -36 8 196.3 15.73
 1 -36 9 108.44 15.9
 1 -36 9 161.39 16.29
 1 -36 10 320.57 23.79
 1 -36 10 354.37 25.67
 1 -36 11 600.81 34.91
 1 -36 11 562.51 35.94
 1 -36 12 427.81 30.49
 1 -36 13 304.87 27.13
 1 -36 14 143.67 22.56
 1 -36 15 -18.46 17.74
 1 -36 16 -2.47 19.27
 -1 -35 18 -5.07 19.98
 -1 -35 17 14.28 18.86
 -1 -35 16 17.78 17.46
 -1 -35 15 191.59 22.84
 -1 -35 14 335.93 27.15
 -1 -35 13 478.11 31.41
 -1 -35 12 107.76 16.46
 -1 -35 11 5.78 15.7
 -1 -35 10 78.05 16.71
 -1 -35 9 200.32 19.4
 -1 -35 8 463.25 33.55
 -1 -35 8 400.69 25.12
 -1 -35 7 137.78 21.07
 -1 -35 7 184.64 14.35
 -1 -35 6 424.31 30.22
 -1 -35 6 333.89 17.94
 -1 -35 5 695 40.88
 -1 -35 4 58.55 15.61
 -1 -35 3 40.34 14.78
 -1 -35 2 40.61 13.72
 1 -35 0 184.31 27.45
 1 -35 1 71.99 23.39
 1 -35 2 282.84 33.68
 1 -35 3 200.29 29.15
 1 -35 3 167.11 13.37
 1 -35 4 9.86 9.35
 1 -35 4 32.07 22.53
 1 -35 5 72.56 8.59
 1 -35 5 89.15 24.32
 1 -35 5 87.54 7.54
 1 -35 6 89.7 10.74
 1 -35 6 78.88 23.88
 1 -35 6 114.26 10.58
 1 -35 7 578.34 31.34
 1 -35 7 677.42 47.6
 1 -35 7 628.88 30.95
 1 -35 8 176.66 16.37
 1 -35 8 226.53 18.24
 1 -35 8 234.44 30.56
 1 -35 9 479.3 28.41
 1 -35 9 452.62 29.37
 1 -35 9 571.9 42.97
 1 -35 10 18.1 12.27
 1 -35 10 17.4 14.02
 1 -35 10 32.87 22.96
 1 -35 11 -1.69 13.05
 1 -35 11 14.07 16.64
 1 -35 11 8.77 21.4
 1 -35 12 3.86 15.79
 1 -35 12 -3.73 14.59
 1 -35 13 55.04 17.28
 1 -35 14 205.36 24.42
 1 -35 15 267.7 28.17
 1 -35 16 418.75 34.91
 1 -35 17 69.61 24.24
 -1 -34 19 180.54 27.48
 -1 -34 18 168.37 25.85
 -1 -34 17 109.76 23.6
 -1 -34 16 325.53 28.74
 -1 -34 15 287.33 27.23
 -1 -34 14 -1.95 15.79
 -1 -34 13 40.91 14.47
 -1 -34 12 156.25 18.02
 -1 -34 11 161.23 17.42
 -1 -34 10 272.53 23.82
 -1 -34 9 309.76 24.1
 -1 -34 8 117.82 14.76
 -1 -34 7 52.5 15.37
 -1 -34 7 33.81 9.84
 -1 -34 6 13.99 15.41
 -1 -34 6 39.89 8.34
 -1 -34 5 55.83 5.6
 -1 -34 5 89.41 17.32
 -1 -34 4 363.77 27
 1 -34 -3 61.92 22.52
 -1 -34 3 65.78 14.56
 1 -34 -2 288.27 32.82
 -1 -34 2 310.26 24.29
 1 -34 -1 6.45 20.58
 1 -34 0 -3.21 20.33
 1 -34 1 98.83 25.32
 1 -34 2 123.65 25.03
 1 -34 3 415.83 37.44
 1 -34 3 371.82 21.04
 1 -34 4 215 16.1
 1 -34 4 219.18 29.65
 1 -34 5 406.18 19.99
 1 -34 5 413.01 37.5
 1 -34 5 396.32 20.65
 1 -34 6 107.74 23.55
 1 -34 6 90.66 10.42
 1 -34 6 77.21 11.22
 1 -34 7 76.14 24.39
 1 -34 7 66.6 11.96
 1 -34 7 80.5 11.63
 1 -34 8 84.29 23.88
 1 -34 8 75.42 13.57
 1 -34 8 99.14 13.03
 1 -34 9 201.76 29.02
 1 -34 9 211.16 19.35
 1 -34 9 135.67 16.79
 1 -34 10 99.21 24.5
 1 -34 10 97.36 16.31
 1 -34 10 113.03 16.94
 1 -34 11 263.01 31.25
 1 -34 11 206.34 21.15
 1 -34 11 238.87 22.76
 1 -34 12 267.39 25.72
 1 -34 12 254 24.06
 1 -34 12 322.64 32.14
 1 -34 13 218.03 23.43
 1 -34 13 153.64 23.39
 1 -34 14 63.41 18.84
 1 -34 15 14.56 18.03
 1 -34 16 5.16 19.37
 1 -34 17 92.94 23.87
 1 -34 18 31.66 23.87
 -1 -33 19 148.46 26.57
 -1 -33 18 76.9 24.51
 -1 -33 17 39.88 19.88
 -1 -33 16 146.78 23.58
 -1 -33 15 536.58 36.68
 -1 -33 14 526.55 35.24
 -1 -33 13 535.25 34.3
 1 -33 -12 351.3 28.02
 -1 -33 12 302.53 24.1
 1 -33 -11 43.47 14.48
 -1 -33 11 17.78 12.03
 1 -33 -10 21.58 12.62
 -1 -33 9 339.83 26.05
 1 -33 -9 369.36 23.84
 1 -33 -8 467.35 26.75
 -1 -33 8 487.19 28.84
 -1 -33 7 284.87 26.5
 -1 -33 7 333.33 20.97
 -1 -33 6 901.02 48.31
 -1 -33 6 872.16 39.9
 1 -33 -6 842.37 55.71
 -1 -33 5 527.16 32.88
 -1 -33 5 483.59 22.73
 1 -33 -5 478.27 39.83
 -1 -33 4 268.47 23.41
 1 -33 -3 9.51 20.76
 -1 -33 3 1.71 12.34
 1 -33 -2 107.35 24.77
 -1 -33 2 72.32 14.53
 1 -33 -1 398.63 35.84
 1 -33 0 1417.26 76.51
 1 -33 1 1263.85 70.52
 1 -33 2 270.03 15.72
 1 -33 2 278 31.71
 1 -33 3 947.74 42.03
 1 -33 3 827.81 56.25
 1 -33 4 45.63 20.82
 1 -33 4 32.89 9.31
 1 -33 4 37.16 5.67
 1 -33 4 35.47 6.75
 1 -33 5 73.82 8.72
 1 -33 5 54.31 22.12
 1 -33 5 55.61 9.46
 1 -33 6 550.67 41.73
 1 -33 6 539.79 27.06
 1 -33 6 506.54 27.34
 1 -33 7 857.01 54.87
 1 -33 7 906.69 43.04
 1 -33 7 879.02 42.21
 1 -33 8 725.7 39.42
 1 -33 8 839.74 40.84
 1 -33 8 829.92 52.08
 1 -33 9 776.31 41.42
 1 -33 9 778.46 51.3
 1 -33 9 833.05 42.33
 1 -33 10 184.91 27.74
 1 -33 10 156.51 18.51
 1 -33 10 140.88 19.29
 1 -33 11 20.14 14.99
 1 -33 11 3.62 13.64
 1 -33 11 19.51 21.4
 1 -33 12 39.98 16.98
 1 -33 12 37.72 15.08
 1 -33 12 89.63 23.52
 1 -33 13 176.34 22.13
 1 -33 13 153.24 22.7
 1 -33 14 321.8 28.3
 1 -33 14 287.11 29.3
 1 -33 15 369.57 32.14
 1 -33 16 445.69 36.99
 1 -33 17 150.51 26.78
 1 -33 18 64.55 23.86
 -1 -32 19 11.43 21.84
 -1 -32 18 54.12 22.42
 -1 -32 17 27.98 19.2
 -1 -32 16 102.49 20.88
 -1 -32 15 50.83 17.16
 -1 -32 14 2.04 14.84
 1 -32 -14 -2.13 17.18
 -1 -32 13 -9.33 14.72
 1 -32 -13 -3.96 16.07
 -1 -32 12 30.42 13.81
 1 -32 -12 16.39 15.58
 -1 -32 11 3.05 11.75
 1 -32 -11 -8.29 14.16
 -1 -32 10 2.7 10.57
 1 -32 -10 -4.47 13.1
 -1 -32 9 21.31 13.56
 1 -32 -9 31.64 12.29
 -1 -32 8 1.41 11.19
 1 -32 -8 2.27 10.33
 1 -32 -8 28.55 21.16
 -1 -32 7 6.84 9.37
 1 -32 -7 6.63 9.07
 1 -32 -7 -3.16 19.75
 -1 -32 6 68.37 16.74
 1 -32 -6 64.51 9.38
 -1 -32 6 69.37 10.22
 1 -32 -6 28.27 20.2
 -1 -32 5 15.24 6.76
 1 -32 -5 21.87 20.98
 -1 -32 5 16.73 13.42
 -1 -32 4 2.22 3.42
 -1 -32 4 8.85 12.83
 -1 -32 3 5.06 12.28
 -1 -32 2 -1.62 11.49
 1 -32 -2 3.07 18.55
 1 -32 -1 119.11 22.83
 1 -32 0 27.35 21.48
 1 -32 1 54.37 22.1
 1 -32 2 37.68 7.35
 1 -32 2 44.98 21.11
 1 -32 3 88.76 10.47
 1 -32 3 50.58 21.8
 1 -32 4 17.72 18.6
 1 -32 4 3.35 6.72
 1 -32 4 2.99 5.63
 1 -32 5 -2.93 20.68
 1 -32 5 13.91 8.4
 1 -32 5 9.44 7
 1 -32 6 20.33 19.95
 1 -32 6 14.87 9.06
 1 -32 6 -3.88 9.16
 1 -32 7 43.16 19.89
 1 -32 7 14.6 9.66
 1 -32 7 26.73 11.1
 1 -32 8 -5.7 18.41
 1 -32 8 6.55 10.43
 1 -32 8 5.39 11.87
 1 -32 9 2.81 19.44
 1 -32 9 8.98 11.71
 1 -32 9 19.74 13.25
 1 -32 10 30.51 20.55
 1 -32 10 28.72 14.33
 1 -32 10 43.63 14.6
 1 -32 11 38.03 21.88
 1 -32 11 3.72 15.54
 1 -32 11 18.58 14.47
 1 -32 12 18.54 20.62
 1 -32 12 16.17 16.55
 1 -32 12 6.11 15.56
 1 -32 13 8.72 18
 1 -32 13 15.43 17.01
 1 -32 14 11.68 19.2
 1 -32 14 -7.1 17.85
 1 -32 15 -5.06 17.76
 1 -32 16 2.69 19.38
 1 -32 17 11.36 21.81
 1 -32 18 11.94 22.29
 -1 -31 19 142.52 26.91
 -1 -31 18 77.1 23.7
 -1 -31 17 38.92 19.52
 -1 -31 16 468.7 35.84
 1 -31 -15 611.02 41.4
 -1 -31 15 627.94 40.17
 1 -31 -14 623.59 41.71
 -1 -31 14 735.27 42
 1 -31 -13 565.68 37.04
 -1 -31 13 540.1 34.99
 1 -31 -12 283.56 25.66
 -1 -31 12 296.47 24.17
 1 -31 -11 17.06 13.88
 -1 -31 11 28.03 12.26
 1 -31 -10 15.4 13.03
 -1 -31 10 27.8 11.41
 1 -31 -9 430.57 37.26
 1 -31 -9 399.56 26.87
 -1 -31 9 457.17 26.22
 -1 -31 8 252.13 20.67
 1 -31 -8 242.97 19.54
 1 -31 -8 291.43 25.12
 1 -31 -8 311.94 33.33
 1 -31 -7 1063.88 63.5
 -1 -31 7 1132.65 52.18
 1 -31 -7 1107.91 50.56
 1 -31 -6 1094.04 63.08
 -1 -31 6 1083.9 54.94
 1 -31 -6 1045.19 47.12
 -1 -31 6 1060.86 48.17
 -1 -31 5 447.53 30.14
 1 -31 -5 416.92 36.53
 1 -31 -5 440.48 22.09
 -1 -31 5 443.51 22.43
 -1 -31 4 295.4 15.18
 -1 -31 4 364.52 25.45
 -1 -31 3 1.66 11.26
 1 -31 -2 334.58 32.02
 -1 -31 2 335.95 24.49
 1 -31 -1 876.57 54.25
 1 -31 0 1502.61 78.58
 1 -31 1 1732.84 87.71
 1 -31 2 507.86 24.49
 1 -31 2 450.6 38.2
 1 -31 3 680.65 43.99
 1 -31 3 579.11 25.36
 1 -31 3 521.7 24.81
 1 -31 3 666.65 29.08
 1 -31 4 57.28 19.12
 1 -31 4 62.28 8.76
 1 -31 4 56.27 7.32
 1 -31 5 59.79 9.64
 1 -31 5 85.24 21.66
 1 -31 6 603.07 43.03
 1 -31 6 614.61 31.55
 1 -31 7 1432.16 76.12
 1 -31 7 1456.03 65.08
 1 -31 8 1686.19 75.53
 1 -31 8 1782.28 86.41
 1 -31 8 1666.23 75.85
 1 -31 9 672.84 36.94
 1 -31 9 693.02 37.89
 1 -31 9 619.81 44.16
 1 -31 10 351.97 26.55
 1 -31 10 309.07 25.08
 1 -31 10 360.84 32.79
 1 -31 11 26.36 15.62
 1 -31 11 41.75 16.04
 1 -31 11 74.11 22.49
 1 -31 12 87.75 19.68
 1 -31 12 66.4 17.87
 1 -31 12 64.5 21.47
 1 -31 13 235.37 26.62
 1 -31 13 249.8 25.93
 1 -31 13 244.89 28.61
 1 -31 14 600.11 40.96
 1 -31 14 684.38 43.01
 1 -31 15 494.67 38.44
 1 -31 16 754.57 48.88
 1 -31 17 384.29 36.37
 1 -31 18 245.76 33.05
 -1 -30 19 165.39 28.34
 -1 -30 18 109.07 23.9
 -1 -30 17 31.63 20.82
 -1 -30 16 69.13 18.98
 1 -30 -15 30.69 20.66
 -1 -30 15 50.57 17.32
 1 -30 -14 33.19 18.98
 -1 -30 14 19.14 16.06
 1 -30 -13 2.06 16.67
 -1 -30 13 11.7 13.7
 1 -30 -12 64.78 17.53
 -1 -30 12 60.27 15.43
 1 -30 -11 287.52 24.52
 -1 -30 11 277.4 22.74
 1 -30 -10 18.93 12.9
 -1 -30 10 35.59 11.52
 1 -30 -9 206.46 23.32
 -1 -30 9 174.39 16.24
 1 -30 -9 191.56 18.24
 1 -30 -9 180.78 27.35
 1 -30 -8 3.99 14.24
 -1 -30 8 1.51 12.45
 1 -30 -8 3.71 10.78
 1 -30 -8 -6.01 18.91
 1 -30 -7 32.44 14.18
 1 -30 -7 41.85 21.93
 1 -30 -7 27.52 10.23
 -1 -30 7 48.73 11.66
 -1 -30 6 25.4 9.53
 1 -30 -6 26.75 19.6
 -1 -30 6 20.97 14.92
 1 -30 -6 12.27 8.23
 1 -30 -5 79.9 9.54
 -1 -30 5 96.73 10.05
 -1 -30 5 81.32 16.08
 1 -30 -5 115.17 22.42
 1 -30 -4 449.65 20.78
 -1 -30 4 417.7 28.83
 -1 -30 4 430.9 20.91
 -1 -30 3 -1.63 10.83
 1 -30 -2 121.93 23.05
 -1 -30 2 76.68 13.94
 1 -30 -1 11.54 18.54
 -1 -30 1 10.6 10.99
 1 -30 0 22.87 17.91
 1 -30 1 87.91 22.24
 1 -30 2 267.38 15.36
 1 -30 2 228.22 28.06
 1 -30 3 327.67 18.29
 1 -30 3 279.14 15.73
 1 -30 3 366.54 31.84
 1 -30 4 98.31 10.05
 1 -30 4 122.2 23.86
 1 -30 5 409.98 22.51
 1 -30 5 388.19 33.71
 1 -30 6 65.7 10.85
 1 -30 6 76.46 19.15
 1 -30 7 -1.24 10.49
 1 -30 7 8.12 18.91
 1 -30 8 303.05 30.77
 1 -30 8 263.96 21.31
 1 -30 9 2.65 20.34
 1 -30 9 -4.72 13.28
 1 -30 10 44.37 20.48
 1 -30 10 48.73 14.92
 1 -30 10 49.08 14.75
 1 -30 11 79.6 21.34
 1 -30 11 119.56 18.18
 1 -30 11 84.95 17.19
 1 -30 12 22.59 19.13
 1 -30 12 32.88 17.96
 1 -30 12 25.31 15.4
 1 -30 13 89.95 22.47
 1 -30 13 95.07 20.87
 1 -30 13 100.53 20.41
 1 -30 14 54.37 20.42
 1 -30 14 76.24 19.64
 1 -30 15 13.13 18.65
 1 -30 16 8.34 19.52
 1 -30 17 114.48 25.72
 1 -30 18 61.59 23.33
 1 -30 19 216.13 32
 -1 -29 19 116.87 26.8
 -1 -29 18 36.88 22.32
 -1 -29 17 21.39 18.59
 -1 -29 16 560.89 39.94
 1 -29 -15 553.57 40.05
 -1 -29 15 590.82 39.12
 1 -29 -14 402.22 32.69
 -1 -29 14 427.8 31.39
 1 -29 -13 431.78 33.2
 -1 -29 13 422.92 30.19
 1 -29 -12 416.27 30.48
 -1 -29 12 400.8 28.56
 1 -29 -11 10.65 13.97
 -1 -29 11 39.11 12.95
 1 -29 -10 35.43 14.26
 -1 -29 10 34.88 11.49
 1 -29 -9 336.8 32.15
 1 -29 -9 285.08 22.6
 -1 -29 9 320.67 21.15
 1 -29 -9 273.94 25.58
 1 -29 -8 351.68 27.82
 1 -29 -8 367.86 23.49
 1 -29 -8 283.08 31.69
 1 -29 -7 1056.84 62.03
 1 -29 -7 1079.98 50.38
 -1 -29 7 1100.83 52.15
 1 -29 -7 1117.39 55.81
 1 -29 -6 520.21 39.29
 1 -29 -6 490.62 31.62
 -1 -29 6 475.27 26.93
 1 -29 -6 480.87 25.72
 1 -29 -5 94.54 21.78
 1 -29 -5 72.49 9.35
 -1 -29 5 85.56 15.53
 -1 -29 5 65.6 9.55
 1 -29 -4 18.57 6.16
 -1 -29 4 25.96 6.47
 -1 -29 4 28.77 13.32
 1 -29 -3 74.25 6.4
 -1 -29 3 77.2 13.56
 -1 -29 3 83.12 6.43
 1 -29 -2 295.75 29.19
 -1 -29 2 292.04 22.51
 1 -29 -1 360.19 32.03
 -1 -29 1 313.39 22.81
 1 -29 0 1292.7 69.11
 1 -29 1 1717.91 86.17
 1 -29 2 571.06 26.45
 1 -29 2 532.25 23.59
 1 -29 3 122.85 9.89
 1 -29 3 137.89 22.22
 1 -29 4 30.54 8.21
 1 -29 4 69.74 19.69
 1 -29 5 59.69 10.06
 1 -29 5 61.22 19.23
 1 -29 6 263.75 19.04
 1 -29 6 287.77 28.75
 1 -29 7 607.63 33.12
 1 -29 7 630.81 42.27
 1 -29 8 486.93 30.1
 1 -29 8 500.52 37.43
 1 -29 9 741.72 39.66
 1 -29 9 667.07 44.68
 1 -29 10 359.25 27.02
 1 -29 10 377.14 31.76
 1 -29 11 68.9 17.88
 1 -29 11 94.42 21.28
 1 -29 12 31.03 18.31
 1 -29 12 14.97 15.04
 1 -29 12 14.61 17.93
 1 -29 13 102.13 21.19
 1 -29 13 76.44 19.15
 1 -29 13 104 22.18
 1 -29 14 344.57 30.91
 1 -29 14 309 29.24
 1 -29 15 314.47 31.4
 1 -29 16 836.21 52.75
 1 -29 17 348.66 34.52
 1 -29 18 40.62 23.04
 1 -29 19 35.99 24.82
 -1 -28 20 70.11 24.84
 -1 -28 19 263.95 31.43
 -1 -28 18 416.55 37.09
 -1 -28 17 132.73 23.94
 -1 -28 16 193.03 24.75
 -1 -28 15 203.47 24.87
 1 -28 -15 208.81 26.5
 -1 -28 14 105.29 19.08
 1 -28 -14 61.57 20.51
 -1 -28 13 115.05 18.71
 1 -28 -13 148.61 22.38
 -1 -28 12 55.27 13.98
 1 -28 -12 104.15 18.02
 -1 -28 11 534.02 33.2
 1 -28 -11 586.26 35.71
 1 -28 -10 443.18 29.36
 -1 -28 10 436.87 27.23
 1 -28 -10 376.87 35.42
 1 -28 -10 450.28 31.72
 1 -28 -9 554.67 40.06
 1 -28 -9 476.8 33.98
 -1 -28 9 583.58 30.22
 1 -28 -9 469.91 31.04
 -1 -28 8 290.74 20.28
 1 -28 -8 359.69 26.5
 1 -28 -8 311.62 31.56
 1 -28 -8 336.2 22.95
 1 -28 -7 369.07 32.39
 1 -28 -7 369.98 27.23
 1 -28 -7 369.43 22.79
 -1 -28 7 325.36 23.26
 1 -28 -6 5.6 16.69
 1 -28 -6 28.8 9.9
 -1 -28 6 34.23 10.13
 1 -28 -6 39.9 14.13
 1 -28 -5 18.01 7.9
 -1 -28 5 9.82 7.85
 1 -28 -5 -8.34 17.28
 -1 -28 5 7.02 12.05
 -1 -28 4 719.34 32.64
 -1 -28 4 759.32 40.13
 1 -28 -4 693.92 32.52
 -1 -28 3 823.41 42.69
 1 -28 -3 817.03 34.91
 -1 -28 3 799.61 34.69
 1 -28 -2 1522.02 76.09
 -1 -28 2 1440.86 58.14
 -1 -28 2 1486.46 67.39
 1 -28 -2 1464.19 58.43
 1 -28 -1 132.27 21.83
 -1 -28 1 164.58 16.76
 1 -28 0 13.4 17.55
 1 -28 1 55.8 18.13
 1 -28 1 49 4.02
 1 -28 1 37.22 4.47
 1 -28 1 67.69 6.77
 1 -28 2 200.04 24.91
 1 -28 2 174.45 10.83
 1 -28 2 174.19 11
 1 -28 2 194.79 12.41
 1 -28 3 1117.71 61.27
 1 -28 3 1177.05 48.25
 1 -28 3 1055.96 47.66
 1 -28 4 916.79 40.68
 1 -28 4 904.39 40.96
 1 -28 4 787.37 51.39
 1 -28 5 668.3 34.8
 1 -28 5 769.66 36.11
 1 -28 5 776.4 46.89
 1 -28 6 517.12 29.29
 1 -28 6 533.17 28.86
 1 -28 6 520.22 37.87
 1 -28 7 113.78 22.45
 1 -28 7 91.26 13.7
 1 -28 8 2.51 16.52
 1 -28 8 13.04 11.87
 1 -28 9 525.77 38.55
 1 -28 9 552.01 33.11
 1 -28 10 256.97 26.53
 1 -28 10 215.6 22.08
 1 -28 11 1050.45 56.86
 1 -28 11 959.54 52.73
 1 -28 12 413.25 32.38
 1 -28 12 419.24 33.81
 1 -28 13 319.27 29.55
 1 -28 13 339.8 28.95
 1 -28 13 289 28.25
 1 -28 14 133.54 22.92
 1 -28 14 143.35 23.69
 1 -28 15 2.7 18.08
 1 -28 16 37.21 20.26
 1 -28 17 81.63 23.64
 1 -28 18 164.63 27.68
 1 -28 19 373.98 38.14
 -1 -27 20 22.6 24.35
 -1 -27 19 67.59 24.68
 -1 -27 18 -2.91 20.69
 -1 -27 17 184.05 25.88
 -1 -27 16 115.92 21.48
 -1 -27 15 390.92 31.37
 1 -27 -15 299.96 29.98
 -1 -27 14 88.85 18.83
 1 -27 -14 78.37 20.23
 -1 -27 13 26.59 14.39
 1 -27 -13 15.05 16.68
 -1 -27 12 69.25 15.05
 1 -27 -12 63.76 17.76
 -1 -27 11 132.34 17.15
 1 -27 -11 137.72 18.78
 1 -27 -10 16.85 13.57
 1 -27 -10 2.05 14.18
 -1 -27 10 -1.52 10.41
 1 -27 -10 -2.77 18.24
 1 -27 -9 1.53 12.32
 1 -27 -9 9.81 12.61
 -1 -27 9 10.73 10.21
 1 -27 -9 -5.52 17.25
 -1 -27 8 623.94 33.05
 1 -27 -8 721.91 39.33
 1 -27 -8 568.93 34.06
 1 -27 -8 728.26 44.76
 1 -27 -7 292.41 29.1
 1 -27 -7 268.82 23.03
 -1 -27 7 264.46 20.57
 1 -27 -7 285.07 19.92
 1 -27 -6 49.05 14.34
 1 -27 -6 62.3 20.4
 -1 -27 6 32.26 10.17
 1 -27 -6 56.09 10.61
 -1 -27 5 29.39 12.2
 1 -27 -5 10.79 16.92
 1 -27 -5 28.89 12.05
 -1 -27 5 23.59 8.74
 1 -27 -5 50.3 9.3
 -1 -27 4 57.4 8
 1 -27 -4 54.07 8.18
 -1 -27 4 81.79 14
 -1 -27 3 443.48 21.24
 1 -27 -3 465.31 21.57
 -1 -27 3 411.97 27.99
 -1 -27 2 28.13 12.33
 -1 -27 2 31.68 4.67
 1 -27 -2 31.01 5.15
 1 -27 -1 26.09 15.77
 -1 -27 1 69.89 12.09
 1 -27 0 211.58 10.26
 1 -27 0 221.78 10.59
 1 -27 0 276.55 26.01
 1 -27 1 427.44 33.74
 1 -27 1 450.54 20.87
 1 -27 1 455.87 20.2
 1 -27 1 431.71 19.49
 1 -27 2 522.64 24.63
 1 -27 2 526.54 24.68
 1 -27 2 524.33 25.26
 1 -27 2 622.15 39.31
 1 -27 3 2.86 6.2
 1 -27 3 22.64 15.73
 1 -27 3 5.36 6.78
 1 -27 4 41.32 8.66
 1 -27 4 52.46 17.81
 1 -27 4 41.1 8.24
 1 -27 5 47.1 16.26
 1 -27 5 53.14 10.12
 1 -27 5 53.16 10.16
 1 -27 6 265.67 26.8
 1 -27 6 251.14 19.13
 1 -27 6 326.94 20.92
 1 -27 7 343.95 30.65
 1 -27 7 365.12 24.35
 1 -27 7 398.81 25.03
 1 -27 8 99.75 15.1
 1 -27 8 106.38 20.57
 1 -27 9 194.64 19.55
 1 -27 9 150.7 22.3
 1 -27 10 87.08 16.49
 1 -27 10 54.36 17.61
 1 -27 11 1.93 14.89
 1 -27 11 -18.62 18.59
 1 -27 12 31.32 16.17
 1 -27 12 45.62 17.81
 1 -27 13 309.42 28.81
 1 -27 13 281.83 27.37
 1 -27 13 281.61 27.74
 1 -27 14 206.24 25.53
 1 -27 14 209.57 24.42
 1 -27 14 167.99 25.17
 1 -27 15 206.77 26.14
 1 -27 16 40.52 20.27
 1 -27 17 76.5 23.68
 1 -27 18 44.97 24.62
 1 -27 19 20.11 24.67
 -1 -26 20 114.31 26.78
 -1 -26 19 594.78 45.44
 -1 -26 18 421.55 36.39
 -1 -26 17 626.41 43.71
 -1 -26 16 370.06 33.07
 1 -26 -15 203.53 26.53
 -1 -26 15 216.5 25.25
 1 -26 -14 -6.99 19.37
 -1 -26 14 -4.51 15.99
 1 -26 -13 436.71 32.59
 -1 -26 13 395.47 30.05
 1 -26 -12 545.66 34.87
 -1 -26 12 490.92 32.76
 1 -26 -11 578.71 35.42
 -1 -26 11 549.06 33.49
 1 -26 -11 538.23 35.78
 1 -26 -10 1296.54 68.91
 1 -26 -10 1241.27 64.08
 1 -26 -10 1342.41 63.16
 -1 -26 10 1302.04 61.26
 1 -26 -9 235.93 22.03
 1 -26 -9 203.15 25.68
 1 -26 -9 227.05 20.31
 -1 -26 9 214.92 18.15
 1 -26 -8 803.19 49.33
 1 -26 -8 881.07 45.16
 -1 -26 8 738.77 39.36
 1 -26 -8 846.22 41.89
 1 -26 -7 78.25 12.41
 1 -26 -7 39.97 13.14
 -1 -26 7 56.19 8.97
 1 -26 -7 26.48 16.81
 1 -26 -6 199.43 19.93
 -1 -26 6 240.18 18.18
 1 -26 -6 273.36 18.23
 1 -26 -6 244.38 26.21
 1 -26 -5 929.97 46.31
 1 -26 -5 942.03 53.35
 1 -26 -5 862.56 41.09
 -1 -26 5 892.28 41.84
 -1 -26 4 2192.96 89.51
 1 -26 -4 2173.09 89.26
 1 -26 -4 1992.57 93.8
 -1 -26 4 2288.05 95.9
 1 -26 -3 1927.43 76.67
 -1 -26 3 1869.68 83.22
 -1 -26 3 1809.93 76.38
 1 -26 -2 999.01 56.88
 -1 -26 2 1032.75 43.27
 -1 -26 2 1081.11 50.77
 1 -26 -1 309.3 28.48
 -1 -26 1 358.62 22.87
 1 -26 -1 300.13 14.42
 1 -26 0 41.51 4.66
 1 -26 0 67.24 18.4
 1 -26 0 45.93 5.1
 1 -26 1 8.72 4.99
 1 -26 1 14.9 4.2
 1 -26 1 11.26 4.49
 1 -26 1 7.4 14.67
 1 -26 2 837.93 36.38
 1 -26 2 839.68 36.35
 1 -26 2 789.53 47.96
 1 -26 2 801.14 36.58
 1 -26 3 1152.53 49.87
 1 -26 3 1164.85 50.22
 1 -26 3 1103.07 61.02
 1 -26 4 1975.52 81.76
 1 -26 4 1930.76 82.18
 1 -26 4 1910.01 92.27
 1 -26 5 973.05 46.43
 1 -26 5 965.04 54.48
 1 -26 5 1018.31 46.02
 1 -26 6 423.44 25.49
 1 -26 6 390.28 31.39
 1 -26 6 392.48 24.15
 1 -26 7 557.19 32.21
 1 -26 7 507.43 36.63
 1 -26 7 573.62 31.47
 1 -26 8 20.18 12.41
 1 -26 8 34.91 16.72
 1 -26 8 19.21 12.27
 1 -26 9 253.72 25.57
 1 -26 9 255.93 22.06
 1 -26 10 186.85 23.61
 1 -26 10 199.75 20.86
 1 -26 11 1146.56 56.83
 1 -26 11 898.32 51.81
 1 -26 12 726.75 44.32
 1 -26 12 718 43.96
 1 -26 13 474.75 34.85
 1 -26 13 437.51 33.5
 1 -26 14 338.69 31.97
 1 -26 14 395.49 32.71
 1 -26 14 399.07 30.97
 1 -26 15 93.28 21.18
 1 -26 16 2.92 20.94
 1 -26 17 364.42 34.96
 1 -26 18 551.45 44.37
 1 -26 19 441.07 40.77
 -1 -25 20 36.4 26.35
 -1 -25 19 3.15 21.12
 -1 -25 18 5.97 19.43
 -1 -25 17 11.26 19.55
 -1 -25 16 5.28 17.4
 -1 -25 15 4.93 16.64
 1 -25 -15 -2.5 18.69
 -1 -25 14 2.28 14.17
 1 -25 -14 2.35 17.54
 -1 -25 13 54.67 15.51
 1 -25 -13 41.76 18.16
 -1 -25 12 53.79 14.2
 1 -25 -12 14.35 14.85
 1 -25 -11 47.68 16.76
 1 -25 -11 57.44 16.78
 -1 -25 11 20.94 11.65
 1 -25 -10 33.36 14.88
 1 -25 -10 3.92 13.92
 1 -25 -10 -5.18 17.18
 -1 -25 10 1.57 10.67
 1 -25 -9 -3.2 12.49
 1 -25 -9 1.87 12.77
 1 -25 -9 -7.76 17.76
 -1 -25 9 11.15 10.11
 1 -25 -8 80.22 15.38
 1 -25 -8 48.87 18.14
 -1 -25 8 73.28 10.97
 1 -25 -7 12.68 10.98
 1 -25 -7 6.78 11.03
 1 -25 -7 15.34 15.44
 -1 -25 7 2.12 7.22
 1 -25 -6 4.82 11.16
 1 -25 -6 13.14 9.18
 1 -25 -6 2.54 15.68
 -1 -25 6 -3.78 9.13
 1 -25 -5 15.17 11.18
 -1 -25 5 14.59 8.17
 1 -25 -5 19.47 8.61
 1 -25 -5 12.62 15.47
 -1 -25 4 99.35 14.45
 1 -25 -4 89.19 9.57
 -1 -25 4 90.55 10
 1 -25 -4 71.5 12.8
 -1 -25 3 20.94 10.74
 -1 -25 3 10.54 5.76
 -1 -25 2 42.54 11.2
 -1 -25 2 42.7 5.76
 1 -25 -2 34.29 17.09
 1 -25 -1 21.48 4.33
 -1 -25 1 24.04 4.54
 -1 -25 1 27.3 10.84
 1 -25 -1 16.94 14.09
 1 -25 0 2.4 14.15
 1 -25 0 3.51 3.7
 1 -25 1 59.31 16.44
 1 -25 1 63.71 6.27
 1 -25 1 48.31 5.87
 1 -25 2 22.22 6
 1 -25 2 36.14 6.79
 1 -25 2 35.25 14.64
 1 -25 3 18.93 6.84
 1 -25 3 15.38 6.94
 1 -25 3 23.24 14.75
 1 -25 4 53.39 9.73
 1 -25 4 63.06 9.26
 1 -25 4 73.83 16.89
 1 -25 5 45.38 9.54
 1 -25 5 36.82 9.59
 1 -25 5 43.51 16.33
 1 -25 6 -5.33 9.27
 1 -25 6 -15.91 15.17
 1 -25 6 -8.26 9.22
 1 -25 7 36.1 17.46
 1 -25 7 46.75 11.66
 1 -25 7 30.45 10.91
 1 -25 8 31.31 15.2
 1 -25 8 4.46 10.96
 1 -25 8 20.51 12.34
 1 -25 9 24.39 14.71
 1 -25 9 22.91 12.8
 1 -25 9 -3.8 13.34
 1 -25 10 -2.19 15.73
 1 -25 10 -1.79 13.5
 1 -25 11 86.56 18.33
 1 -25 11 93.4 19.06
 1 -25 12 21.22 15.62
 1 -25 12 8.39 15.75
 1 -25 13 10.35 16.67
 1 -25 13 13.51 16.66
 1 -25 14 155.48 21.49
 1 -25 14 173.29 24.79
 1 -25 15 13.83 18.57
 1 -25 16 47.04 20.16
 1 -25 17 -15.57 20.14
 1 -25 18 -3.28 22.89
 1 -25 19 37.69 25.5
 -1 -24 20 193.9 30.42
 -1 -24 19 369.68 36.35
 -1 -24 18 541.12 41.63
 -1 -24 17 558.55 41.24
 -1 -24 16 251.22 27.72
 1 -24 -15 17.68 20.84
 -1 -24 15 74.84 19.08
 1 -24 -14 18.97 19.49
 -1 -24 14 4.62 14.47
 1 -24 -13 213.63 25.23
 -1 -24 13 213.03 22.93
 -1 -24 12 685.24 40.74
 1 -24 -12 723.59 42.97
 -1 -24 11 361.57 25.47
 1 -24 -11 334.92 27.18
 1 -24 -11 304.6 26.54
 1 -24 -10 1259.5 66.86
 -1 -24 10 1345.2 61.25
 1 -24 -10 1237.16 62.02
 1 -24 -10 1244.88 63.02
 1 -24 -9 1371.99 67.7
 -1 -24 9 1261.83 59
 1 -24 -9 1157.44 59.79
 1 -24 -9 1313.83 62.38
 1 -24 -8 614.27 42.85
 1 -24 -8 676.22 38.81
 -1 -24 8 727.93 36.11
 1 -24 -8 704.47 37.32
 1 -24 -7 12.86 10.41
 1 -24 -7 4.95 11.08
 -1 -24 7 17.34 8.18
 1 -24 -7 14.8 16.16
 1 -24 -6 151.44 16.35
 -1 -24 6 156.74 15.36
 1 -24 -6 142.72 13.83
 1 -24 -6 147.24 21.74
 -1 -24 5 969.07 45.15
 1 -24 -5 863.13 52.54
 1 -24 -5 982.02 44.29
 1 -24 -5 981.69 48.06
 1 -24 -4 871.27 43.01
 -1 -24 4 868.69 43.89
 -1 -24 4 813.63 38.69
 -1 -24 3 1916.33 85.35
 1 -24 -3 1836.79 83.97
 -1 -24 3 1995.22 79.91
 1 -24 -2 1178.31 48.53
 1 -24 -2 1217.59 61.95
 -1 -24 2 1106.71 54.39
 -1 -24 2 1152 48.75
 1 -24 -1 491.02 35.73
 -1 -24 1 558.31 30.79
 -1 -24 1 533.17 24.23
 1 -24 -1 562.59 24.26
 1 -24 0 291.78 14.2
 1 -24 0 257.72 25.7
 1 -24 1 15.92 14.13
 1 -24 1 6.21 5.41
 1 -24 1 -2.24 4.14
 1 -24 1 4.65 4.75
 1 -24 2 370.49 18.91
 1 -24 2 353.12 19.02
 1 -24 2 394.16 29.8
 1 -24 3 1151.76 50
 1 -24 3 1126.14 49.58
 1 -24 4 1092.19 48.08
 1 -24 4 1010.68 47.06
 1 -24 5 1135.71 51.7
 1 -24 5 1137.54 52.49
 1 -24 6 348.3 22.43
 1 -24 6 376.1 23.53
 1 -24 7 99.61 13.77
 1 -24 7 112.76 15.13
 1 -24 8 19.42 11.9
 1 -24 8 19.08 11.73
 1 -24 9 244.91 21.33
 1 -24 9 228.68 21.69
 1 -24 10 471.7 33.27
 1 -24 10 438.66 30.73
 1 -24 10 514.95 33.6
 1 -24 11 900.7 49.77
 1 -24 11 961.19 51.6
 1 -24 12 1972.12 95.78
 1 -24 12 2208.98 96.57
 1 -24 13 1332.22 64.7
 1 -24 13 1113.71 60.5
 1 -24 14 359.51 32.05
 1 -24 14 354.07 28.25
 1 -24 15 8.35 18
 1 -24 16 180.52 26.22
 1 -24 17 426.27 38.39
 1 -24 18 495.26 41.73
 1 -24 19 771.92 54.43
 -1 -23 20 209.21 32.19
 -1 -23 19 90.05 25.05
 -1 -23 18 61.02 21.78
 -1 -23 17 2.87 18.94
 -1 -23 16 2.7 18.42
 1 -23 -15 256.99 28.72
 -1 -23 15 284.48 28.34
 1 -23 -14 112.69 21.14
 -1 -23 14 109.94 19.09
 1 -23 -13 561.09 38.74
 -1 -23 13 584.35 37.13
 1 -23 -12 232.35 24.4
 -1 -23 12 273.88 23.23
 1 -23 -12 277.17 24.81
 1 -23 -11 172.49 20.67
 -1 -23 11 114.31 16.38
 1 -23 -11 119.44 18.1
 1 -23 -10 55.58 19.18
 1 -23 -10 41.57 14.18
 -1 -23 10 35.4 11.37
 1 -23 -10 11.18 13.08
 1 -23 -9 4.82 14.88
 1 -23 -9 1.65 12.17
 -1 -23 9 7.2 9.49
 1 -23 -9 5.32 11.69
 1 -23 -8 196.77 23.33
 -1 -23 8 189.85 16.01
 1 -23 -8 181.32 17.7
 1 -23 -8 192.24 19.13
 1 -23 -7 529.36 29.68
 -1 -23 7 520.03 28.03
 1 -23 -7 499.9 35.92
 1 -23 -7 530.81 31.62
 1 -23 -6 314.79 27.1
 -1 -23 6 315.45 18.42
 1 -23 -6 257.24 21.25
 1 -23 -6 280.56 19.46
 1 -23 -5 499.64 35.62
 -1 -23 5 526.63 28.61
 1 -23 -5 547.06 30.84
 1 -23 -5 518.62 27.44
 -1 -23 4 165.65 12.99
 -1 -23 4 183.6 17.25
 1 -23 -4 157.09 15.68
 -1 -23 3 30.09 10.06
 1 -23 -3 22.58 9.78
 1 -23 -3 25.47 6.23
 -1 -23 3 31.49 6.8
 1 -23 -2 155.93 19.35
 -1 -23 2 129.37 9.23
 1 -23 -2 132.18 9.22
 -1 -23 2 135.92 14.28
 1 -23 -1 223.79 12.28
 -1 -23 1 239.27 17.92
 1 -23 -1 232.22 22.53
 -1 -23 1 225.43 12.4
 1 -23 0 656.07 28.89
 1 -23 0 716.46 41.54
 1 -23 1 536.83 26.85
 1 -23 1 611.97 26.02
 1 -23 1 627.81 37.75
 1 -23 2 127.32 10.47
 1 -23 2 118.71 9.66
 1 -23 3 114.33 10.42
 1 -23 3 106.98 10.28
 1 -23 4 30.23 8.18
 1 -23 4 38.92 8.87
 1 -23 5 24.33 8.67
 1 -23 5 1.19 7.85
 1 -23 6 -6.02 8.81
 1 -23 6 16.54 9.99
 1 -23 7 272.82 20.89
 1 -23 7 306.57 22.35
 1 -23 8 166.25 17.19
 1 -23 8 152.57 17.52
 1 -23 9 431.98 29.17
 1 -23 9 485.37 31.41
 1 -23 10 124.35 18.16
 1 -23 10 87.3 17.35
 1 -23 11 5.99 14.18
 1 -23 11 5.86 14.71
 1 -23 11 -2.32 14.54
 1 -23 12 -10.54 15.58
 1 -23 12 21.6 15.35
 1 -23 13 101.92 20.95
 1 -23 13 68.97 17.3
 1 -23 14 121.04 22.63
 1 -23 14 90.79 17.92
 1 -23 16 244.28 28.67
 1 -23 17 122.98 25.84
 1 -23 18 -6.65 22.19
 1 -23 19 3.49 23.82
 -1 -22 20 191.03 31.47
 -1 -22 19 126.74 25.54
 -1 -22 18 461.41 38.68
 -1 -22 17 238.41 29.33
 -1 -22 16 280.95 29.6
 -1 -22 15 17.82 17.29
 1 -22 -15 5.13 19.35
 -1 -22 14 75.52 18.58
 1 -22 -14 99.39 21.63
 -1 -22 13 41.34 14.77
 1 -22 -13 38.77 17.97
 -1 -22 12 376.9 28.03
 1 -22 -12 408.54 31.04
 1 -22 -12 334.99 27.84
 -1 -22 11 389.5 27.28
 1 -22 -11 405.2 28.63
 1 -22 -11 389.85 29.61
 1 -22 -10 237.42 22.46
 1 -22 -10 259.75 22.72
 -1 -22 10 222.99 19.38
 1 -22 -10 235.3 24.12
 1 -22 -9 1170.93 61.66
 1 -22 -9 1179.85 57.93
 1 -22 -9 1236.09 58.14
 -1 -22 9 1127.36 55.55
 1 -22 -8 273 25.54
 1 -22 -8 245.69 20.76
 1 -22 -8 253.99 20.12
 -1 -22 8 226.33 17.85
 1 -22 -7 2.3 13.45
 -1 -22 7 -3.36 7.6
 1 -22 -7 1.31 9.58
 1 -22 -7 -15.5 10.94
 1 -22 -6 139.15 20.07
 1 -22 -6 119.82 13.36
 -1 -22 6 136.77 11.74
 1 -22 -6 139.22 15.32
 1 -22 -5 476.7 29.11
 -1 -22 5 529.74 28.02
 1 -22 -5 516.14 34.69
 1 -22 -4 1482.66 67.85
 -1 -22 4 1538.2 65.52
 1 -22 -3 1148.44 50.91
 -1 -22 3 1217.87 51.81
 1 -22 -3 1210.71 55.21
 -1 -22 3 1268.76 56.87
 1 -22 -2 509.52 23.55
 1 -22 -2 484.24 27.53
 -1 -22 2 520.46 29.14
 1 -22 -2 560.99 35.88
 -1 -22 2 495.49 23.92
 1 -22 -1 1044.5 53.61
 -1 -22 1 1007.04 47.43
 -1 -22 1 994.36 41.91
 1 -22 -1 961.12 41.5
 1 -22 0 428.16 19.5
 -1 -22 0 406.75 19.55
 1 -22 0 436.71 31.08
 -1 -22 0 396.46 24.41
 1 -22 1 88.4 6.85
 1 -22 1 68.6 7.99
 1 -22 2 199.87 13.42
 1 -22 2 232.46 13.56
 1 -22 3 1198.87 50.92
 1 -22 3 1119.98 50.79
 1 -22 4 186.6 14.33
 1 -22 4 162 13.64
 1 -22 5 312.08 20.09
 1 -22 5 273.24 18.8
 1 -22 6 65.5 11.26
 1 -22 6 61.21 11.87
 1 -22 7 19 10.85
 1 -22 7 7.9 10.49
 1 -22 8 4.5 11.37
 1 -22 8 3.53 10.98
 1 -22 9 31.42 12.79
 1 -22 9 19.61 12.88
 1 -22 10 468.45 30.99
 1 -22 10 451.38 32.23
 1 -22 11 375.92 28.2
 1 -22 11 304.06 27.5
 1 -22 12 678.95 41.97
 1 -22 13 520.52 34.39
 1 -22 13 568.46 38.05
 1 -22 14 28.47 15.01
 1 -22 14 34.04 19.29
 1 -22 15 -3.39 14.57
 1 -22 16 35.91 19.4
 1 -22 17 107.79 24.92
 1 -22 18 441.43 39.54
 1 -22 19 245.71 32.68
 -1 -21 20 295.72 34.49
 -1 -21 19 330.92 34.81
 -1 -21 18 15.55 19.6
 -1 -21 17 108.46 24.83
 -1 -21 16 379.65 32.93
 -1 -21 15 842.19 50.02
 1 -21 -15 809.45 50.63
 1 -21 -14 622.34 42.55
 -1 -21 14 684.9 42.17
 1 -21 -13 498.06 35.64
 -1 -21 13 483.8 33.85
 1 -21 -13 478.91 33.24
 1 -21 -12 371.66 29.85
 -1 -21 12 368.81 27.36
 1 -21 -12 350.24 27.68
 1 -21 -11 271.01 24.55
 -1 -21 11 315.21 23.97
 1 -21 -11 294.28 24.42
 1 -21 -10 6.72 14.57
 1 -21 -10 8.86 12.03
 1 -21 -10 1.84 12.59
 -1 -21 10 8.25 8.88
 1 -21 -9 295.29 22.41
 1 -21 -9 267.29 21.83
 -1 -21 9 247.25 19
 1 -21 -9 176.47 21.56
 -1 -21 8 1233.81 57.84
 1 -21 -8 1235.31 64.22
 1 -21 -8 1254.24 60.09
 1 -21 -8 1313.28 59.75
 -1 -21 7 1793.22 76.85
 1 -21 -7 1734.52 77.88
 1 -21 -7 1745 79.19
 1 -21 -7 1816.02 84.37
 1 -21 -6 1228.52 52.68
 -1 -21 6 1108.34 50.79
 1 -21 -6 1110.45 58.88
 1 -21 -6 1070.56 53.59
 1 -21 -5 1038.4 53.3
 1 -21 -5 942.74 47.16
 -1 -21 5 970.24 46.1
 1 -21 -4 191.57 13.34
 1 -21 -4 214.15 17.02
 -1 -21 4 207.13 14.96
 1 -21 -3 375.53 22.63
 -1 -21 3 346.22 19.4
 1 -21 -3 363.68 18.64
 -1 -21 3 358.12 23.53
 -1 -21 2 80.25 11.52
 1 -21 -2 91.12 17.1
 -1 -21 2 81.03 7.89
 1 -21 -2 110.03 11.59
 1 -21 -2 68.55 7.06
 1 -21 -1 277.41 14.25
 -1 -21 1 274.23 19.33
 -1 -21 1 271.44 14.7
 1 -21 -1 279.74 24.33
 -1 -21 0 839.82 40.41
 1 -21 0 799.22 34.92
 -1 -21 0 825.41 35.31
 1 -21 1 1395.07 58.69
 1 -21 2 873.06 38.99
 1 -21 3 372.76 19.7
 1 -21 3 323.46 19.22
 1 -21 4 285.5 18.59
 1 -21 4 309.68 18.87
 1 -21 5 1.08 8.29
 1 -21 5 -7.18 8.26
 1 -21 6 333.89 22.19
 1 -21 6 305.66 20.81
 1 -21 7 851.94 43.74
 1 -21 7 824.98 42.09
 1 -21 8 883.42 46.91
 1 -21 8 909.71 45.77
 1 -21 9 769.72 43.21
 1 -21 9 753.25 41.22
 1 -21 10 597.82 37.89
 1 -21 10 606.76 36.4
 1 -21 11 51.77 17.09
 1 -21 11 54.97 16.01
 1 -21 12 -5.1 16.49
 1 -21 12 2.12 14.91
 1 -21 13 207.95 21.23
 1 -21 13 212.2 24.25
 1 -21 14 273.34 24.02
 1 -21 14 292.73 29.14
 1 -21 15 707.02 39.86
 1 -21 17 105.14 23.45
 1 -21 18 36.95 21.63
 1 -21 19 21.17 23.97
 -1 -20 20 58.93 24.84
 -1 -20 19 82.57 23.16
 -1 -20 18 59.55 22.01
 -1 -20 17 56.25 20.1
 -1 -20 16 105.57 21.72
 1 -20 -15 28.73 19.51
 -1 -20 15 7.78 16.13
 1 -20 -14 -9.88 18
 -1 -20 14 9.65 14.12
 1 -20 -13 -9.32 16.98
 -1 -20 13 11.12 14.83
 1 -20 -12 22.95 14.3
 1 -20 -12 21.81 15.91
 -1 -20 12 22.37 12.84
 1 -20 -11 -7.27 12.48
 1 -20 -11 -8.09 15.25
 -1 -20 11 9.26 11.18
 1 -20 -10 92.55 17.87
 -1 -20 10 65.08 12.52
 1 -20 -10 79.27 15.17
 1 -20 -10 83.41 16.22
 1 -20 -9 118.91 15.13
 1 -20 -9 115.72 16.16
 -1 -20 9 101.2 13.8
 1 -20 -9 107.23 18.14
 -1 -20 8 88.37 11.7
 1 -20 -8 93.75 16.73
 1 -20 -8 96.4 14.04
 1 -20 -8 121.65 14.59
 -1 -20 7 10.38 7.75
 1 -20 -7 6.36 14.41
 1 -20 -7 9.31 9.69
 1 -20 -7 8.72 9.99
 1 -20 -6 32.82 10.29
 1 -20 -6 16.81 13.65
 -1 -20 6 37.67 7.85
 -1 -20 5 189.27 13.45
 1 -20 -5 184.52 21.5
 1 -20 -5 225.73 17.34
 1 -20 -4 177.18 12.66
 1 -20 -4 192.14 15.76
 -1 -20 4 181.44 14.14
 -1 -20 3 174.79 16.41
 -1 -20 3 184.52 13.01
 1 -20 -3 199.3 12.39
 1 -20 -3 188.26 15.49
 -1 -20 2 7.57 8.61
 1 -20 -2 7.9 12.85
 1 -20 -2 2.22 4.89
 -1 -20 2 14.05 5.61
 1 -20 -2 -7.24 7.91
 1 -20 -1 654.43 31.71
 -1 -20 1 647.25 33.24
 -1 -20 1 622.35 28.63
 1 -20 -1 629.66 28.19
 -1 -20 0 31.52 9.31
 -1 -20 0 27.27 5.43
 1 -20 0 29.34 6.62
 1 -20 1 58.12 7.77
 1 -20 2 2.13 6.51
 1 -20 3 229.17 14.67
 1 -20 3 211.95 14.75
 1 -20 4 214.55 15.5
 1 -20 4 227.15 15.68
 1 -20 5 4.33 8.16
 1 -20 5 1.2 7.78
 1 -20 6 65.97 11.61
 1 -20 6 43.34 10.74
 1 -20 7 2.72 9.96
 1 -20 7 1.6 10.01
 1 -20 8 31.65 11.53
 1 -20 8 30.5 12.24
 1 -20 9 112.5 15.38
 1 -20 9 95.22 16.35
 1 -20 10 43.45 13.67
 1 -20 10 37.06 14.09
 1 -20 11 19.72 14.28
 1 -20 11 54.52 16.52
 1 -20 12 59.68 17.86
 1 -20 12 53.78 16.81
 1 -20 13 173.98 22.43
 1 -20 14 48.97 18.5
 1 -20 14 24.48 14.34
 1 -20 15 7.79 13.49
 1 -20 17 31.99 21.24
 1 -20 18 10.12 20.82
 1 -20 19 49.68 25.13
 -1 -19 20 303.93 35.64
 -1 -19 19 239.57 30.96
 -1 -19 18 132.57 25.83
 -1 -19 17 116.25 22.71
 -1 -19 16 251.7 27.98
 1 -19 -15 710.7 47.11
 -1 -19 15 775.76 46.8
 1 -19 -14 933.4 55.91
 -1 -19 14 1094.66 56.82
 1 -19 -13 528.15 37.24
 -1 -19 13 566.94 37.13
 -1 -19 12 905.73 48.62
 1 -19 -12 926.97 50.18
 1 -19 -12 826.54 46.98
 -1 -19 11 244.52 22.11
 1 -19 -11 274.53 23.1
 1 -19 -11 301.2 25.35
 -1 -19 10 62.35 12.25
 1 -19 -10 46.55 15.05
 1 -19 -10 78.78 14.6
 1 -19 -10 49.49 14.82
 1 -19 -9 733.11 40.2
 1 -19 -9 715.17 39.03
 -1 -19 9 735.45 38.62
 1 -19 -9 713.23 42.58
 1 -19 -8 2599.13 112.36
 1 -19 -8 2606.65 112.21
 -1 -19 8 2664.75 111.15
 1 -19 -8 2596.33 115.99
 1 -19 -7 2011.76 87.7
 1 -19 -7 1961.27 87.95
 1 -19 -7 2171.51 93.58
 -1 -19 7 1979.34 86.27
 1 -19 -6 2580.75 108.44
 -1 -19 6 2537.81 105.95
 1 -19 -6 2517.3 112.9
 1 -19 -5 674.99 34.14
 -1 -19 5 605.86 30.79
 1 -19 -5 691.43 39.61
 1 -19 -4 237.81 15.31
 1 -19 -4 263.73 18.03
 -1 -19 4 253.43 17.18
 -1 -19 3 566.1 28.23
 1 -19 -3 596.48 30.26
 -1 -19 3 537.77 31.18
 1 -19 -3 591.03 27.27
 1 -19 -2 252.62 17.13
 1 -19 -2 240.49 14.07
 -1 -19 2 288.31 15.18
 -1 -19 2 235.87 18.48
 1 -19 -1 286.77 17.48
 -1 -19 1 258.83 18.82
 -1 -19 1 255.74 14.74
 1 -19 -1 286.39 14.49
 -1 -19 0 1653.37 71.27
 1 -19 0 1645.77 64.36
 -1 -19 0 1595.4 66.85
 1 -19 0 1564.73 67.42
 -1 -19 -1 1895.89 77.02
 1 -19 1 1859.82 77.49
 1 -19 2 1206.95 52.11
 1 -19 3 364.33 20.3
 1 -19 3 368.66 20.47
 1 -19 4 8.13 7.37
 1 -19 4 2.87 7.44
 1 -19 5 51.13 9.58
 1 -19 5 64.4 10.16
 1 -19 6 604.03 32.12
 1 -19 6 588.94 32.73
 1 -19 7 642.17 34.52
 1 -19 7 623.81 35.44
 1 -19 8 1675.56 75.97
 1 -19 8 1685.65 77.76
 1 -19 9 1234.36 60.24
 1 -19 9 1274.3 62.68
 1 -19 10 849.21 46.48
 1 -19 10 899.84 48.97
 1 -19 11 209.67 21.33
 1 -19 11 154.93 21.69
 1 -19 12 12.83 15.51
 1 -19 12 10.29 14.72
 1 -19 13 429.65 35.23
 1 -19 15 1275.64 60.71
 1 -19 18 3.39 20.89
 1 -19 19 7.12 22.58
 1 -19 20 40.99 23.84
 -1 -18 20 -10.55 23.74
 -1 -18 19 -6.7 22.22
 -1 -18 18 111.16 23.99
 -1 -18 17 26.98 20.38
 -1 -18 16 78.77 20.82
 -1 -18 15 60.5 17.63
 1 -18 -15 21.2 20.51
 -1 -18 14 17.1 14.54
 1 -18 -14 5.03 18.04
 -1 -18 13 -6.77 13.53
 1 -18 -13 26.05 16.72
 -1 -18 12 153.38 18.6
 1 -18 -12 108.88 17.01
 1 -18 -12 161.44 21.34
 1 -18 -11 310.85 26.42
 1 -18 -11 275.32 22.99
 -1 -18 11 297.84 23.65
 -1 -18 10 22.13 10.53
 1 -18 -10 24.28 14.11
 1 -18 -10 30.9 11.82
 1 -18 -10 9.86 13.34
 1 -18 -9 54.2 14.72
 1 -18 -9 88.9 13.98
 1 -18 -9 72.8 15.87
 -1 -18 9 89.67 12.75
 1 -18 -8 23.48 14.41
 -1 -18 8 12.08 8.65
 1 -18 -8 18.2 12.33
 1 -18 -8 20.21 9.88
 1 -18 -7 -3.89 12.16
 -1 -18 7 1.18 7.02
 1 -18 -7 -5.42 9.36
 1 -18 -6 -9.59 12.64
 1 -18 -6 -1.27 8.82
 -1 -18 6 -1.02 6.36
 1 -18 -5 16.99 12.05
 -1 -18 5 -0.87 5.98
 1 -18 -5 2.78 6.91
 1 -18 -5 2.37 8.24
 -1 -18 4 388.91 22.29
 1 -18 -4 384.78 20.66
 1 -18 -4 368.46 22.52
 1 -18 -3 -2.05 8.51
 -1 -18 3 7.62 9.01
 -1 -18 3 -2.5 6.81
 1 -18 -3 9.38 5.55
 1 -18 -2 149.46 10.39
 -1 -18 2 150.37 14.87
 1 -18 -2 167.16 13.47
 -1 -18 2 170.65 11.36
 1 -18 -1 -1.01 4.34
 1 -18 -1 4.29 6.76
 -1 -18 1 -4.74 5.11
 -1 -18 1 -3.39 8.07
 1 -18 0 165.77 11.71
 -1 -18 0 178.11 14.62
 -1 -18 0 164 10.82
 1 -18 1 70.99 8.37
 -1 -18 -1 62.66 7.01
 1 -18 2 5.85 6.27
 1 -18 3 157.11 12.5
 1 -18 4 17.35 7.66
 1 -18 4 23.97 8.25
 1 -18 5 331.69 21.12
 1 -18 5 349.03 21.63
 1 -18 6 94.09 12.54
 1 -18 6 69.62 11.87
 1 -18 7 4.09 10.04
 1 -18 7 9.61 10.09
 1 -18 8 37.7 12.21
 1 -18 8 52.42 13.99
 1 -18 9 29.96 13.19
 1 -18 9 -2 12.01
 1 -18 10 60.18 14.8
 1 -18 10 76.85 16.21
 1 -18 11 67.47 16.51
 1 -18 11 16.76 14.43
 1 -18 12 2.59 15.73
 1 -18 13 38.9 17.8
 1 -18 18 91.78 25.02
 1 -18 19 50.02 22.28
 1 -18 20 41.18 25.9
 -1 -17 20 428.38 40.74
 -1 -17 19 84.21 25.24
 -1 -17 18 95.79 23.67
 -1 -17 17 3.01 19.11
 -1 -17 16 186.9 25.24
 1 -17 -15 716.97 47.59
 -1 -17 15 775.38 46.87
 1 -17 -14 903.35 53.92
 -1 -17 14 971.42 53.37
 1 -17 -13 609.94 40.76
 -1 -17 13 620.16 39.17
 1 -17 -12 1111.78 60.62
 -1 -17 12 1236.27 60.46
 -1 -17 11 797 44.2
 1 -17 -11 862.12 43.97
 1 -17 -11 763.07 45.61
 -1 -17 10 29.15 11.41
 1 -17 -10 26.23 14.28
 1 -17 -10 28.55 11.59
 1 -17 -10 5.64 13.24
 1 -17 -9 283.81 22.62
 1 -17 -9 241.78 19.97
 -1 -17 9 237.72 19.81
 1 -17 -9 294.82 23.48
 1 -17 -8 1286.03 58.98
 1 -17 -8 1175.47 60.62
 -1 -17 8 1187.38 57.02
 1 -17 -8 1291.8 58.22
 1 -17 -7 1699.82 76.46
 1 -17 -7 1606.19 72.28
 -1 -17 7 1594.41 71.26
 -1 -17 6 2199.96 92.92
 1 -17 -6 2366.58 94.77
 1 -17 -5 253.93 16.98
 -1 -17 5 259.69 16.27
 1 -17 -5 265.54 21.98
 1 -17 -5 265.08 18.31
 -1 -17 4 9.3 7.91
 1 -17 -4 4.77 6.89
 1 -17 -4 15.81 8.39
 1 -17 -3 11.69 7.96
 -1 -17 3 11.95 6.72
 1 -17 -3 10.13 6.34
 1 -17 -2 5.78 5.42
 -1 -17 2 11.14 6.1
 1 -17 -2 3.58 7.32
 -1 -17 2 -1.16 8.69
 1 -17 -1 973.87 41.57
 -1 -17 1 1033.38 46.24
 1 -17 -1 945.87 43.68
 -1 -17 1 975.84 42.32
 -1 -17 0 1378.86 61.17
 1 -17 0 1404.09 58.8
 -1 -17 0 1352.83 57.54
 1 -17 0 1380.4 58.13
 1 -17 1 2016.69 82.64
 -1 -17 -1 1992.91 81.96
 1 -17 2 843.32 38.13
 1 -17 3 92.32 10.25
 1 -17 4 56.79 9.63
 1 -17 4 72.4 9.33
 1 -17 5 83.51 11.39
 1 -17 5 86.18 11.71
 1 -17 6 255.56 18.78
 1 -17 6 270.11 19.78
 1 -17 7 807.35 40.39
 1 -17 7 754.03 41
 1 -17 8 917.2 45.77
 1 -17 8 873.69 47.23
 1 -17 9 1208.87 59.2
 1 -17 9 1243.37 61.59
 1 -17 10 1469.7 70.03
 1 -17 10 1467.79 72.13
 1 -17 11 199.44 22.41
 1 -17 12 38.95 16.2
 1 -17 13 147.73 22.53
 1 -17 18 40.92 22.1
 1 -17 19 28.68 22.15
 1 -17 20 -22.54 25.66
 -1 -16 21 26.06 24.55
 -1 -16 20 135.16 28.65
 -1 -16 19 152.39 27.01
 -1 -16 18 478.33 39.76
 -1 -16 17 554.3 41.06
 1 -16 -16 70.66 22.6
 -1 -16 16 88.27 19.47
 1 -16 -15 5.39 19.63
 -1 -16 15 31.93 17.11
 1 -16 -14 15.3 17.32
 -1 -16 14 7.42 15.16
 1 -16 -13 83.93 19.47
 -1 -16 13 75.37 15.8
 1 -16 -12 841.95 48.43
 -1 -16 12 842.2 47.03
 1 -16 -11 303.66 23.06
 1 -16 -11 325.1 26.49
 -1 -16 11 256.35 22.71
 1 -16 -10 542.3 33.43
 1 -16 -10 530.27 31.5
 1 -16 -10 580.93 34.9
 -1 -16 10 527.91 32.45
 1 -16 -9 611.97 35.52
 1 -16 -9 589.2 32.8
 1 -16 -9 604.02 34.85
 -1 -16 9 547.75 32.64
 1 -16 -8 366.58 27.04
 1 -16 -8 424.03 25.16
 1 -16 -8 408.38 25.91
 -1 -16 8 371.99 24.2
 -1 -16 7 119.78 12.18
 1 -16 -7 86.4 15.84
 1 -16 -7 110.34 13.12
 1 -16 -6 182.52 15.27
 -1 -16 6 165.49 13.87
 1 -16 -6 194.44 18.82
 1 -16 -5 158.82 14.21
 -1 -16 5 158.84 12.3
 1 -16 -5 188.83 18.79
 1 -16 -5 149.35 12.92
 1 -16 -4 608.61 32.83
 -1 -16 4 726.32 34.12
 1 -16 -4 686.93 31.96
 -1 -16 3 1908.1 81.62
 1 -16 -3 1987.83 80.41
 1 -16 -3 1926.82 82.07
 1 -16 -2 670.95 30.9
 1 -16 -2 699.53 32.92
 -1 -16 2 660.47 31.69
 -1 -16 2 731.8 35.1
 1 -16 -1 2296.28 93.14
 -1 -16 1 2202.45 93.84
 -1 -16 1 2442.75 97.51
 1 -16 -1 2371.92 95.2
 1 -16 0 1312.64 55.67
 -1 -16 0 1256.13 57.95
 1 -16 0 1314.31 55.46
 -1 -16 0 1324.79 55
 -1 -16 -1 146.13 10.24
 1 -16 1 135.8 10.84
 1 -16 2 96.73 9.93
 1 -16 3 767.37 36.07
 1 -16 4 967.64 45.75
 1 -16 4 1037.29 46.22
 1 -16 5 1015.15 48.36
 1 -16 5 1087.91 49.39
 1 -16 6 620.05 33.22
 1 -16 6 642.05 34.22
 1 -16 7 29.99 11.08
 1 -16 7 27.08 11.3
 1 -16 8 198.78 19.39
 1 -16 8 209.19 18.27
 1 -16 9 265.85 23.55
 1 -16 9 282.94 22.82
 1 -16 10 247.53 23.23
 1 -16 11 231.08 23.96
 1 -16 12 411.49 32.97
 1 -16 13 844.34 52.01
 1 -16 14 53.94 19.98
 1 -16 19 215.76 30.14
 1 -16 20 173.32 31.8
 -1 -15 21 119.57 28.93
 -1 -15 20 103.66 25.95
 -1 -15 19 183.66 29.06
 -1 -15 18 12.9 20.04
 -1 -15 17 -6.09 18.65
 1 -15 -16 429.5 36.12
 -1 -15 16 360.53 32.54
 1 -15 -15 265.52 29.77
 1 -15 -15 232.76 23.37
 1 -15 -14 342.58 25.81
 1 -15 -14 270.83 22.55
 1 -15 -14 402.79 31.96
 -1 -15 14 318.28 28.57
 1 -15 -13 120.41 20.24
 -1 -15 13 96.57 16.27
 1 -15 -13 114.99 15.19
 1 -15 -12 667.1 35.56
 -1 -15 12 631.13 39.35
 1 -15 -12 685.47 41.87
 -1 -15 11 109.75 15.48
 1 -15 -11 88.67 16.53
 1 -15 -11 65.77 13.39
 -1 -15 10 10.44 9.79
 1 -15 -10 18.11 9.83
 1 -15 -10 1.89 12.35
 1 -15 -10 3.4 11.8
 -1 -15 9 9.35 8.69
 1 -15 -9 -8.49 10.7
 1 -15 -9 10.23 12.85
 1 -15 -9 8.49 9.61
 1 -15 -8 583.18 33.22
 1 -15 -8 534.08 30.19
 1 -15 -8 558.75 32.12
 -1 -15 8 515.88 30.05
 -1 -15 7 623.84 32.92
 1 -15 -7 649.44 33.54
 1 -15 -7 653.68 36.62
 1 -15 -6 277.02 17.87
 -1 -15 6 229.23 16.57
 1 -15 -6 233.98 17.24
 1 -15 -6 285.8 22.28
 1 -15 -5 779.92 36.62
 -1 -15 5 744.41 35.64
 1 -15 -5 777.58 37.18
 1 -15 -5 736.3 40.55
 1 -15 -4 8.63 7.63
 -1 -15 4 -0.76 5.56
 1 -15 -4 -6.42 6.65
 -1 -15 3 6.2 7.51
 1 -15 -3 -1.75 6.78
 1 -15 -3 -3.42 5.89
 1 -15 -2 97.34 8.66
 -1 -15 2 90.59 9.28
 1 -15 -2 103.53 10.3
 -1 -15 2 117.42 12.4
 1 -15 -1 826.04 35.54
 -1 -15 1 827.95 36.37
 -1 -15 1 769.69 38.82
 1 -15 -1 817.97 36.94
 1 -15 0 278.38 15.31
 -1 -15 0 262.69 17.45
 1 -15 0 229.71 15.12
 -1 -15 0 283.43 15.05
 1 -15 1 629.52 29.53
 -1 -15 -1 635.37 29.13
 1 -15 2 881.89 39.73
 1 -15 3 885.71 40.67
 1 -15 4 481.78 26.42
 1 -15 4 516.86 26.86
 1 -15 5 1.09 8.82
 1 -15 5 -7.17 7.63
 1 -15 6 165.24 15
 1 -15 6 136.28 14.51
 1 -15 7 791.18 40.06
 1 -15 7 751.76 40.73
 1 -15 8 215.82 18.63
 1 -15 8 211.04 19.47
 1 -15 9 686.81 39.19
 1 -15 9 756.05 41.87
 1 -15 10 268.01 25.23
 1 -15 11 113.31 18.61
 1 -15 12 44.4 17.19
 1 -15 13 58.93 19.08
 1 -15 14 501.28 38.89
 1 -15 19 46.84 23.81
 1 -15 20 26.45 24.61
 -1 -14 21 -3.75 23.64
 -1 -14 20 298.09 33.91
 -1 -14 19 670.06 49.09
 -1 -14 18 379.1 35.93
 -1 -14 17 1112.98 63.6
 -1 -14 16 940.18 55.81
 1 -14 -16 981.46 58.17
 1 -14 -15 316.58 23.73
 -1 -14 15 298.09 28.81
 1 -14 -15 314.24 25.98
 1 -14 -15 291.51 30.69
 -1 -14 14 72.47 19.37
 1 -14 -14 39.57 12.58
 1 -14 -14 48.98 18.98
 1 -14 -14 53.8 15.19
 1 -14 -13 147.53 22.65
 -1 -14 13 177.96 20.42
 1 -14 -13 145.2 16.66
 -1 -14 12 1063.32 55.91
 1 -14 -12 1069.88 51.68
 1 -14 -12 1096.24 57.71
 -1 -14 11 578.81 35.42
 1 -14 -11 607.77 32.3
 1 -14 -11 597.01 37.82
 1 -14 -10 1617.84 67.91
 1 -14 -10 1527.15 70.42
 1 -14 -10 1465.31 69.12
 1 -14 -10 1445.56 71.89
 -1 -14 10 1520.13 71.14
 1 -14 -9 716.87 40.22
 -1 -14 9 735.27 39.75
 1 -14 -9 826.55 39.65
 1 -14 -9 746.95 41.12
 -1 -14 8 151.55 14.8
 1 -14 -8 181.09 15.38
 1 -14 -8 140.88 16.21
 1 -14 -7 93.21 14.16
 -1 -14 7 93.67 11.49
 1 -14 -7 108.46 11.88
 1 -14 -6 262.1 21.2
 -1 -14 6 270.94 17.71
 1 -14 -6 262.82 18.49
 1 -14 -6 292.52 18.54
 1 -14 -5 2259.57 101.23
 1 -14 -5 2438.71 98.35
 1 -14 -5 2394.79 97.69
 -1 -14 5 2256.71 97.02
 1 -14 -4 954.12 43
 1 -14 -4 917.97 41.98
 -1 -14 4 926.68 41.6
 -1 -14 3 2045.96 86.17
 1 -14 -3 2034.98 84.63
 1 -14 -3 2090.27 85.79
 1 -14 -2 976.51 44.71
 1 -14 -2 1093.41 46.26
 -1 -14 2 1088.71 46.19
 -1 -14 2 1055.16 48.16
 -1 -14 1 1696.39 69.35
 1 -14 -1 1707.51 69.88
 -1 -14 1 1600.59 71.45
 1 -14 -1 1643.2 69.42
 1 -14 0 320.74 16.81
 1 -14 0 322.6 17.53
 -1 -14 0 305.02 16.83
 -1 -14 0 312.96 19.39
 1 -14 1 40.49 6.04
 -1 -14 -1 41.01 6.64
 1 -14 1 41.29 7.49
 -1 -14 -2 950.14 41.3
 1 -14 2 909.67 41.58
 1 -14 3 2726.87 111.94
 1 -14 4 2892.37 119.18
 1 -14 5 580.01 29.8
 1 -14 5 544.73 29.71
 1 -14 6 773.53 38.32
 1 -14 6 742.77 38.65
 1 -14 7 47.83 11.17
 1 -14 7 77.35 12.56
 1 -14 8 1.52 10.4
 1 -14 8 10.8 10.87
 1 -14 9 320.21 25.78
 1 -14 10 949.51 51.68
 1 -14 11 1406.38 71.03
 1 -14 12 1060.51 58.76
 1 -14 13 523 38.78
 1 -14 14 261.54 29.13
 1 -14 19 552.81 45.71
 1 -14 20 587.05 47.49
 -1 -13 21 41.47 24.74
 -1 -13 20 -10.8 24.02
 -1 -13 19 54.93 22.44
 -1 -13 18 -16.27 19.36
 -1 -13 17 144.34 24.24
 1 -13 -16 23.01 21.9
 -1 -13 16 20.19 16.91
 -1 -13 15 -2.7 15.54
 1 -13 -15 -6.72 11.67
 1 -13 -15 5.47 18.9
 1 -13 -15 5.75 13.89
 -1 -13 14 145.43 21.06
 1 -13 -14 130.92 15.54
 1 -13 -14 116.44 21.86
 1 -13 -14 127.7 17.22
 1 -13 -13 111.64 20.65
 -1 -13 13 104.38 17.7
 1 -13 -13 137.6 14.92
 1 -13 -12 225.32 18.29
 -1 -13 12 255.76 22.89
 1 -13 -12 247.61 25.29
 -1 -13 11 40.84 13
 1 -13 -11 18.64 14.73
 1 -13 -11 17.85 8.55
 -1 -13 10 51.03 12.45
 1 -13 -10 34.06 9.26
 1 -13 -10 48.9 11.49
 1 -13 -10 17.04 13.02
 1 -13 -10 45.4 12.96
 -1 -13 9 34.73 11.57
 1 -13 -9 38.93 10.84
 1 -13 -9 35.87 13.58
 1 -13 -9 26.84 7.96
 1 -13 -9 30.29 11.8
 1 -13 -8 222.03 18.85
 1 -13 -8 207.25 15.27
 1 -13 -8 220.96 16.81
 -1 -13 8 220.09 17.44
 1 -13 -7 31.16 9.16
 1 -13 -7 25.34 10.75
 -1 -13 7 26.97 8.58
 1 -13 -6 247.85 19.44
 1 -13 -6 199.45 16.26
 1 -13 -6 235.53 16.59
 -1 -13 6 204.27 15.14
 1 -13 -5 175.25 14.09
 1 -13 -5 172.64 13.51
 -1 -13 5 156.93 12.43
 1 -13 -4 63.68 8.94
 1 -13 -4 73.9 9.24
 -1 -13 4 73.52 8.18
 -1 -13 3 890.15 40.32
 1 -13 -3 865.58 38.64
 1 -13 -3 843.79 39.27
 1 -13 -2 9.84 6.3
 1 -13 -2 1.76 5.65
 -1 -13 2 -4.49 6.55
 1 -13 -1 24.71 7.56
 -1 -13 1 37.59 6.86
 1 -13 -1 33.54 6.49
 -1 -13 0 -1.85 7.95
 1 -13 0 2.71 5.31
 1 -13 0 5.25 6.49
 -1 -13 0 -0.62 5.57
 1 -13 1 91.81 9.53
 1 -13 1 88.82 7.39
 -1 -13 -1 84.61 8.41
 1 -13 2 34.79 8.1
 -1 -13 -2 43.9 6.74
 1 -13 3 33.26 8.05
 1 -13 4 152.6 12.96
 1 -13 5 152.25 13.95
 1 -13 5 135.79 13.45
 1 -13 6 81.77 11.69
 1 -13 6 78.25 12.21
 1 -13 7 160.28 15.68
 1 -13 7 143.32 15.86
 1 -13 8 -3.06 10.67
 1 -13 8 1.79 10.9
 1 -13 9 42.27 13.2
 1 -13 10 17.77 11.52
 1 -13 11 -2.42 13.26
 1 -13 12 -10.49 14.75
 1 -13 13 19.73 18
 1 -13 14 54.2 19.21
 1 -13 19 28.96 22.51
 1 -13 20 11.38 23.25
 -1 -12 21 -11.35 24.15
 -1 -12 20 97.63 26.48
 -1 -12 19 784.46 52.76
 -1 -12 18 447.45 38.67
 -1 -12 17 858.99 53.77
 -1 -12 16 946.42 54.76
 1 -12 -16 838.56 54.19
 1 -12 -15 57.73 19.59
 1 -12 -15 48.83 14.05
 -1 -12 15 29.79 16.68
 1 -12 -15 43.41 15.11
 1 -12 -14 62.34 18.56
 -1 -12 14 73.03 18
 1 -12 -14 50.74 12.08
 1 -12 -14 42.96 14.33
 1 -12 -13 706.1 38.35
 -1 -12 13 785.25 44.54
 1 -12 -13 715.23 44.49
 1 -12 -13 684 39.42
 1 -12 -12 374.51 23.86
 -1 -12 12 374.52 27.45
 1 -12 -12 313.35 27.48
 1 -12 -11 617.25 32.38
 1 -12 -11 564.08 37.29
 -1 -12 11 613.43 36.38
 1 -12 -10 1614.35 68.8
 1 -12 -10 1483.61 72.65
 -1 -12 10 1440.62 71.39
 1 -12 -10 1610.29 70.44
 1 -12 -9 1323.4 58.04
 1 -12 -9 1260.5 59.11
 1 -12 -9 1297.64 62.33
 -1 -12 9 1317.55 61.2
 1 -12 -9 1260.14 59.98
 1 -12 -8 213.27 18.2
 1 -12 -8 198.55 14.98
 -1 -12 8 221.25 17.44
 -1 -12 7 1.23 7.51
 1 -12 -7 0.87 6.74
 1 -12 -7 4.2 10.29
 1 -12 -6 1344.6 58.91
 -1 -12 6 1269.88 58.18
 1 -12 -6 1323.84 60.64
 -1 -12 5 463.09 23.63
 1 -12 -5 429 23.62
 1 -12 -5 412.84 23.75
 -1 -12 4 2249.23 94.34
 1 -12 -4 2358.82 95.24
 1 -12 -4 2286.34 94.89
 1 -12 -3 1374.75 57.47
 -1 -12 3 1399.22 59.03
 1 -12 -3 1283.13 57.49
 1 -12 -2 3032.24 123.31
 -1 -12 2 3188.3 124.24
 1 -12 -2 2990.21 122.76
 1 -12 -1 1260.84 53.47
 1 -12 -1 1296.31 54.63
 -1 -12 1 1260.96 54.06
 1 -12 0 175.37 11.36
 1 -12 0 194.33 12.56
 -1 -12 0 209.4 12.57
 1 -12 1 90.65 7.51
 -1 -12 -1 105.27 9.11
 1 -12 1 106.31 9.94
 -1 -12 -2 633.34 29.01
 1 -12 2 581.49 29.25
 1 -12 3 3187.07 129.69
 1 -12 4 5917.95 236.31
 1 -12 5 2001.51 81.04
 1 -12 5 1743.78 79.57
 1 -12 6 475.95 28.09
 1 -12 6 516.56 28.3
 1 -12 7 383.68 25.51
 1 -12 7 406.16 25.46
 1 -12 8 44.73 11.99
 1 -12 9 552.96 34.58
 1 -12 10 1007.61 53.91
 1 -12 11 1868.9 89.24
 1 -12 12 2358.63 110.61
 -1 -12 -12 2413.62 104.8
 1 -12 13 1519.61 79.7
 -1 -12 -13 1589.82 73.49
 1 -12 14 437.62 35.34
 -1 -12 -14 370.86 27.91
 1 -12 15 3.22 19.01
 -1 -12 -15 -5.72 14.18
 -1 -12 -16 53.66 17.16
 1 -12 19 892.19 58.57
 1 -12 20 733.84 53.72
 -1 -11 21 132.77 28.38
 -1 -11 20 163.35 27.58
 -1 -11 19 44.9 23.1
 -1 -11 18 9.82 19.47
 -1 -11 17 67.96 21.14
 -1 -11 16 104.56 22.21
 1 -11 -16 139.5 26.24
 1 -11 -16 130.63 18.96
 -1 -11 15 560.03 38.65
 1 -11 -15 449.26 37.82
 1 -11 -15 557.54 34.06
 1 -11 -15 552.69 32.94
 -1 -11 14 300.76 27.3
 1 -11 -14 283.76 22.52
 1 -11 -14 324.81 24.43
 1 -11 -14 318.04 29.58
 1 -11 -13 7.31 15.67
 1 -11 -13 20.42 10.59
 -1 -11 13 21.05 13.39
 1 -11 -13 11.61 12.1
 1 -11 -12 296.8 21.66
 -1 -11 12 358.7 26.77
 1 -11 -12 329.62 28.14
 -1 -11 11 3.92 10.65
 1 -11 -11 6.26 8.2
 1 -11 -11 10.39 13.77
 -1 -11 10 49.7 12.25
 1 -11 -10 78.27 10.71
 1 -11 -10 83.5 12.9
 1 -11 -10 92.79 16.13
 -1 -11 9 4.78 9.05
 1 -11 -9 24.38 8.22
 1 -11 -9 6.64 9.54
 1 -11 -9 -1.72 11.45
 -1 -11 8 276.15 19.53
 1 -11 -8 245.96 19.63
 1 -11 -8 265.96 17.17
 1 -11 -7 273.28 17.27
 1 -11 -7 303.03 21.2
 -1 -11 7 281.6 18.98
 1 -11 -6 328.51 20.97
 1 -11 -6 329.21 18.49
 1 -11 -6 310.45 21.97
 -1 -11 6 358.6 20.42
 -1 -11 5 398.9 21.81
 1 -11 -5 390.11 22.42
 -1 -11 4 518.79 26.47
 1 -11 -4 564.29 27.35
 -1 -11 3 25.74 8.86
 1 -11 -3 26.77 6.89
 -1 -11 2 9.16 6.52
 1 -11 -2 8.76 6.05
 1 -11 -2 1.25 6.01
 1 -11 -1 955.41 41.87
 -1 -11 1 960.71 41.41
 1 -11 -1 914.81 40.38
 1 -11 0 598.71 28.56
 1 -11 0 609.14 27.04
 -1 -11 0 623.69 28.46
 1 -11 1 914.08 38.09
 -1 -11 -1 911.11 40.29
 1 -11 1 915.11 40.61
 1 -11 2 1185.27 51.41
 -1 -11 -2 1176.86 50.98
 1 -11 3 17.91 7.71
 1 -11 4 99.35 11.45
 1 -11 5 55.68 9.64
 1 -11 5 58.71 10.91
 1 -11 6 358.98 23
 1 -11 6 343.2 22.45
 1 -11 7 500.04 30.17
 1 -11 7 526.47 30.23
 1 -11 8 23.19 10.8
 1 -11 9 435.53 29.64
 1 -11 10 77.82 15.05
 1 -11 11 77.63 16.5
 -1 -11 -11 39.76 11.32
 -1 -11 -12 3.23 10.69
 1 -11 12 -7.88 14.39
 -1 -11 -13 57.73 14.26
 1 -11 13 90.57 19.29
 -1 -11 -14 40.98 15.45
 1 -11 14 36.32 19.12
 -1 -11 -15 176.98 20.65
 1 -11 15 148.32 25.25
 -1 -11 -16 153.51 20.34
 -1 -11 -17 34.36 16.99
 1 -11 20 30.49 23.04
 -1 -10 21 30.45 22.84
 -1 -10 20 29.09 21.98
 -1 -10 19 551 44.15
 -1 -10 18 745.3 50.16
 -1 -10 17 520.77 40.16
 -1 -10 16 711.03 46.66
 1 -10 -16 710.73 48.32
 1 -10 -16 708.66 41.02
 1 -10 -15 335.07 31.53
 -1 -10 15 302.34 28.48
 1 -10 -15 271.58 22.1
 1 -10 -15 283.89 24.37
 1 -10 -14 54.84 19.73
 -1 -10 14 60.93 17.29
 1 -10 -14 74.87 13.25
 1 -10 -14 44.78 13.6
 1 -10 -13 703.8 36.31
 1 -10 -13 627.17 41.81
 1 -10 -13 638.84 36.87
 -1 -10 13 691.69 41.42
 1 -10 -12 547.39 31.18
 1 -10 -12 598.9 37.64
 -1 -10 12 577.76 36.02
 1 -10 -11 827.03 39.8
 1 -10 -11 824.39 45.55
 -1 -10 11 727.96 42.92
 1 -10 -10 786.15 39.49
 1 -10 -10 792.8 38.8
 1 -10 -10 798.28 43.82
 -1 -10 10 800.28 42.75
 -1 -10 9 547.24 31.42
 1 -10 -9 520.67 29.83
 1 -10 -9 553.39 28.36
 -1 -10 8 263.32 20.53
 1 -10 -8 334.81 18.99
 1 -10 -8 315.27 21.1
 1 -10 -7 12.41 9.59
 -1 -10 7 9.99 7.93
 1 -10 -7 10.06 6.8
 1 -10 -7 21.85 9.99
 1 -10 -6 327.48 18.33
 1 -10 -6 333.24 20.99
 -1 -10 6 320.98 20.06
 1 -10 -5 1263.31 55.38
 -1 -10 5 1257.3 55.22
 1 -10 -5 1245.33 53.33
 1 -10 -4 2709.88 109.87
 -1 -10 4 2654.51 109.43
 1 -10 -3 805.58 34.81
 -1 -10 3 708.03 35.9
 -1 -10 2 224.96 14.25
 1 -10 -2 183.83 12.31
 -1 -10 1 919.54 41.53
 1 -10 -1 1006.25 42.37
 1 -10 -1 934.9 40.48
 -1 -10 0 4.47 5.95
 1 -10 0 1.96 6.66
 1 -10 0 6.53 4.39
 1 -10 1 127.31 11.35
 -1 -10 -1 163.64 11.58
 1 -10 1 151.07 8.43
 1 -10 2 1381.36 59.79
 -1 -10 -2 1411.97 59.42
 1 -10 3 4565.52 183.14
 1 -10 4 3157.83 129.4
 1 -10 5 1755.09 75.48
 1 -10 5 1730.22 75.95
 1 -10 6 218.99 17.76
 1 -10 6 184.87 16.5
 1 -10 7 252.24 19.81
 1 -10 7 275.9 20.48
 1 -10 8 85.34 14.05
 1 -10 9 98.22 15.44
 1 -10 10 822.31 45.01
 -1 -10 -10 736.21 39.2
 1 -10 11 1090.39 58.95
 -1 -10 -11 1122.19 53.67
 1 -10 12 751.64 47.2
 -1 -10 -12 800.86 41.94
 1 -10 13 414 33.03
 -1 -10 -13 383.26 26.79
 1 -10 14 414.71 36.02
 -1 -10 -14 492.86 31.23
 1 -10 15 38.73 19.65
 -1 -10 -15 14.54 13.53
 -1 -10 -16 13.29 14.79
 -1 -10 -17 77.14 17.81
 1 -10 20 591.45 47.93
 -1 -9 21 396.59 39.71
 -1 -9 20 215.27 31.24
 -1 -9 19 149.28 27.75
 -1 -9 18 16.45 19.43
 -1 -9 17 40.38 19.76
 1 -9 -16 646.14 45.95
 1 -9 -16 704.56 40.39
 -1 -9 16 656.95 44.91
 1 -9 -15 613.83 42.69
 1 -9 -15 632.76 36.31
 -1 -9 15 582.56 40.74
 1 -9 -15 589.4 34.61
 1 -9 -14 615.64 40.69
 -1 -9 14 508.66 37.14
 1 -9 -14 552.11 32.32
 1 -9 -13 332.56 29.49
 -1 -9 13 371.88 28.84
 1 -9 -13 359.45 23.44
 1 -9 -12 1235.55 64.88
 -1 -9 12 1258.14 63.55
 1 -9 -12 1272.86 58.06
 1 -9 -11 71.78 10.76
 1 -9 -11 106.27 18.95
 -1 -9 11 84.94 13.93
 1 -9 -10 73.38 10.11
 1 -9 -10 68.22 15.16
 1 -9 -10 100.93 12.4
 -1 -9 10 91.16 13.54
 1 -9 -9 64.72 9.63
 -1 -9 9 78.72 12.32
 1 -9 -9 59.48 10.61
 1 -9 -8 851.64 38.94
 1 -9 -8 807.63 40.37
 -1 -9 8 834.24 42.22
 1 -9 -7 309.48 17.76
 1 -9 -7 262.77 19.59
 -1 -9 7 303.58 19.92
 1 -9 -7 321.83 21.01
 -1 -9 6 631.42 31.56
 1 -9 -6 602.9 31.76
 1 -9 -6 609.54 29
 -1 -9 5 665.52 32.76
 1 -9 -5 685.01 33.49
 1 -9 -5 690.96 31.16
 -1 -9 4 3.95 5.17
 1 -9 -4 -1.62 7.51
 1 -9 -4 8 5.33
 1 -9 -3 315.29 18.11
 -1 -9 3 362.01 20.16
 -1 -9 2 109.16 10.99
 1 -9 -2 151.03 10.43
 1 -9 -1 3441.01 138.08
 -1 -9 1 3419.68 137.74
 1 -9 0 2580.52 108.11
 -1 -9 0 2756.29 108.15
 1 -9 1 7001.75 269.91
 -1 -9 -1 6853.54 272.67
 1 -9 1 6755.86 272.8
 1 -9 2 1356.16 59.59
 -1 -9 -2 1395.14 59.33
 1 -9 2 1399.14 55.28
 1 -9 3 123.66 12.44
 1 -9 4 11.53 9.13
 1 -9 5 79.11 10.74
 1 -9 5 76.96 11.76
 1 -9 6 3269.82 134.94
 1 -9 6 3191.63 134.09
 1 -9 7 828.15 42.7
 1 -9 8 1173.44 57.54
 1 -9 9 1217.32 58.87
 -1 -9 -9 1115.35 53.44
 1 -9 10 390.67 29.28
 -1 -9 -10 390.15 25.03
 -1 -9 -11 31.57 10.75
 1 -9 11 43.71 14.29
 1 -9 12 -5.26 14.42
 -1 -9 -12 10.64 11.67
 1 -9 13 459.42 35.75
 -1 -9 -13 444.73 29.15
 1 -9 14 594.52 42.82
 -1 -9 -14 608.42 35.95
 1 -9 15 684.79 47.51
 -1 -9 -15 687.68 39.8
 -1 -9 -16 226.17 23.06
 -1 -9 -17 218.5 23.64
 1 -9 20 145.26 29.22
 -1 -8 21 -7.66 22.6
 -1 -8 20 3.65 22.39
 -1 -8 19 -6.96 20.23
 -1 -8 18 336.57 33.57
 -1 -8 17 143.26 24.34
 1 -8 -16 82.03 22.35
 -1 -8 16 102.54 20.86
 1 -8 -16 83.34 16.18
 1 -8 -15 33.39 18.85
 1 -8 -15 41.53 12.96
 -1 -8 15 43.82 17.2
 1 -8 -14 215.19 25.61
 1 -8 -14 223.77 18.49
 -1 -8 14 196.66 22.8
 -1 -8 13 236.25 22.71
 1 -8 -13 225.28 18.61
 1 -8 -13 227.6 25.25
 1 -8 -12 301.38 20.68
 1 -8 -12 344.18 27.46
 -1 -8 12 327.47 26.1
 1 -8 -11 161.24 14.48
 -1 -8 11 182.4 18.82
 1 -8 -11 166.73 20.26
 1 -8 -10 22.74 7.83
 -1 -8 10 25.1 10.21
 1 -8 -10 25.91 9.19
 1 -8 -10 24.64 12.9
 1 -8 -9 86.5 10.1
 -1 -8 9 117.64 13.7
 1 -8 -9 78.73 11.37
 1 -8 -8 707.59 35.54
 -1 -8 8 748.24 39.34
 1 -8 -8 839.27 37.83
 1 -8 -7 77.84 8.77
 -1 -8 7 75.55 11.16
 1 -8 -7 54.74 11.22
 1 -8 -7 66.07 10.52
 1 -8 -6 396.92 20.04
 1 -8 -6 386.14 23
 -1 -8 6 364.86 22.31
 1 -8 -5 11.91 5.28
 1 -8 -5 21.67 9.32
 -1 -8 5 14.97 6.52
 1 -8 -4 129.21 11.14
 -1 -8 4 86.3 9.3
 1 -8 -4 98.13 8.34
 1 -8 -3 2386.95 95.34
 -1 -8 3 2264.61 96.64
 1 -8 -3 2328.5 93.49
 -1 -8 2 5.5 6.95
 1 -8 -2 9.31 6.06
 -1 -8 1 1090.99 47.9
 1 -8 -1 1133.64 48.51
 -1 -8 0 5.15 6.05
 1 -8 0 -7.2 7.3
 -1 -8 -1 223.52 13.94
 1 -8 1 232.97 15.01
 -1 -8 -2 1115.87 48.78
 1 -8 2 1124.54 49.12
 1 -8 3 1517.96 65.14
 1 -8 4 576.88 29.72
 1 -8 5 1746.66 76.8
 1 -8 5 1795.59 76.69
 1 -8 6 101.06 12.5
 1 -8 6 66.22 11.66
 1 -8 7 20.17 9.67
 1 -8 8 5.3 9.86
 1 -8 9 229.21 21.75
 -1 -8 -9 278.82 18.78
 1 -8 10 390.52 28.68
 -1 -8 -10 397.21 24.57
 1 -8 11 140.97 19.7
 -1 -8 -11 210.99 17.24
 -1 -8 -12 196.14 17.88
 1 -8 12 210.51 22.99
 -1 -8 -13 14.04 11.2
 1 -8 13 11.36 15.7
 -1 -8 -14 6.58 12.34
 1 -8 14 3.04 15.57
 -1 -8 -15 81.21 16.08
 1 -8 15 151.98 25.47
 -1 -8 -16 41.61 14.84
 -1 -8 -17 -5.67 15.21
 -1 -8 -18 169.06 21.72
 1 -8 20 313.81 37.26
 -1 -7 21 839.61 58.7
 -1 -7 20 644.24 49.69
 -1 -7 19 285.89 32.07
 -1 -7 18 36.33 21.13
 1 -7 -17 139.92 19.43
 -1 -7 17 124.79 23.86
 1 -7 -16 1016.32 50.83
 1 -7 -16 970.2 58.76
 -1 -7 16 962.6 57.27
 1 -7 -15 790.81 40.97
 1 -7 -15 809.67 49.65
 -1 -7 15 681.88 45.97
 1 -7 -14 1393.98 61.96
 1 -7 -14 1335.64 69.65
 -1 -7 14 1168.45 66.51
 1 -7 -13 1185.09 53.95
 1 -7 -13 1048.03 59.75
 -1 -7 13 1114.68 59.19
 1 -7 -12 581.7 31.6
 1 -7 -12 639.17 38.36
 -1 -7 12 544.17 36.1
 1 -7 -11 306.4 25.3
 1 -7 -11 246.93 17.84
 1 -7 -10 16.87 7.71
 1 -7 -10 22.42 6.95
 1 -7 -10 22.77 12.91
 1 -7 -9 722.37 35.5
 1 -7 -9 758.73 35.89
 1 -7 -8 1081.56 49.58
 1 -7 -8 1168.37 50.84
 1 -7 -7 1851.7 76.32
 1 -7 -7 1825.14 77.58
 1 -7 -7 1776.92 79.58
 1 -7 -6 2239.51 90.73
 1 -7 -6 2171.27 93.41
 1 -7 -5 228.93 13.21
 1 -7 -5 211.98 16.16
 1 -7 -4 78.74 7.16
 1 -7 -4 66.21 10.03
 1 -7 -3 1337.74 54.76
 1 -7 -2 130.16 7.7
 -1 -7 1 1567.49 66.5
 -1 -7 0 2847.6 115.62
 1 -7 5 481.07 26.93
 1 -7 6 1560.07 69.38
 -1 -7 -8 2070.4 88.02
 -1 -7 -9 1211.21 55.44
 -1 -7 -10 1594.84 70.78
 -1 -7 -11 143.52 14.77
 -1 -7 -12 55.72 12.82
 1 -7 13 249.88 26.11
 -1 -7 -13 258.99 20.97
 1 -7 14 1328.34 73.77
 -1 -7 -14 1432.06 65.86
 1 -7 15 1458.75 77.34
 -1 -7 -15 1409.11 67.63
 -1 -7 -16 1041.16 53.15
 -1 -7 -17 752.46 42.92
 -1 -7 -18 272.95 25.39
 1 -7 20 149.42 30.5
 -1 -6 21 30.7 24.52
 -1 -6 20 3.67 22.32
 1 -6 -17 20.78 13.85
 1 -6 -16 5.89 19.28
 1 -6 -16 23.52 12.01
 1 -6 -15 111.8 22.59
 1 -6 -15 100.68 14.62
 1 -6 -14 63.19 19.66
 1 -6 -14 74.78 12.78
 1 -6 -13 83.39 20.69
 1 -6 -13 31.39 10.07
 1 -6 -12 34.04 16.25
 1 -6 -12 35.28 9.77
 1 -6 -11 97.06 11.5
 1 -6 -10 7.38 7.21
 1 -6 -10 2.51 6.42
 1 -6 -9 152.81 12.34
 1 -6 -9 139.32 12.27
 1 -6 -8 165.86 12.49
 1 -6 -8 142.47 12.52
 1 -6 -7 41.58 7.64
 1 -6 -6 125.54 10.18
 1 -6 -5 15.66 5.3
 1 -6 -4 1783.43 72.53
 1 -6 -3 28.89 4.64
 1 -6 -2 135.16 7.74
 -1 -6 1 417.95 21.58
 -1 -6 0 125.15 11.47
 -1 -6 -8 201.92 15.49
 -1 -6 -9 24.67 8.58
 -1 -6 -10 10.87 9.58
 -1 -6 -11 37.56 10.1
 -1 -6 -12 23.51 10.18
 -1 -6 -12 -1.28 8.05
 -1 -6 -13 64.63 13.23
 -1 -6 -13 75.45 12.28
 -1 -6 -14 102.62 15.95
 -1 -6 -14 102.7 14.24
 -1 -6 -15 -1.64 13.47
 -1 -6 -15 4.69 10.3
 -1 -6 -16 5.16 13.98
 -1 -6 -17 1.8 13.95
 -1 -6 -18 48.79 15.84
 1 -6 20 7.67 22.29
 1 -5 -16 342.7 34.06
 1 -5 -16 371.25 25.87
 1 -5 -15 745.89 40.02
 1 -5 -14 1376.04 63.71
 1 -5 -13 873.53 43.43
 1 -5 -12 302.67 20.35
 1 -5 -11 2.3 7.53
 1 -5 -10 215.23 15.37
 1 -5 -9 1003.48 44.77
 1 -5 -9 946.98 43.18
 1 -5 -8 1058.29 48.77
 1 -5 -8 1157.6 48.91
 1 -5 -7 2398.76 98.42
 1 -5 -6 4603.78 183.16
 1 -5 -5 1960.99 80.05
 1 -5 -4 1224.35 50.77
 1 -5 -3 465.36 20.85
 1 -5 -2 4621.85 180.99
 -1 -5 1 140.17 11.14
 1 -5 -1 133.48 6.62
 -1 -5 0 9665.67 379.29
 -1 -5 -8 1709.74 73.37
 -1 -5 -9 1516.66 66.55
 -1 -5 -10 692.44 35.55
 -1 -5 -10 703.06 34.8
 -1 -5 -11 98.77 11.75
 -1 -5 -11 71.25 11.53
 -1 -5 -12 88.08 12.33
 -1 -5 -12 104.28 13.57
 -1 -5 -13 227.74 19.39
 -1 -5 -13 266.83 19.81
 -1 -5 -14 596.55 33
 -1 -5 -14 527.97 31.63
 -1 -5 -15 785.8 41.16
 -1 -5 -15 727.25 39.93
 -1 -5 -16 1467.63 67.86
 -1 -5 -16 1391.92 66.97
 -1 -5 -17 593.97 35.91
 -1 -5 -18 133.83 19.95
 -1 -5 -19 3.81 16.57
 1 -4 -16 310.7 23.34
 1 -4 -15 184.47 18.04
 1 -4 -14 37.61 10.9
 1 -4 -13 1.35 8.82
 1 -4 -12 124.79 13.33
 1 -4 -11 32.19 8.87
 1 -4 -10 1186.36 53.52
 1 -4 -9 1293.03 56.05
 1 -4 -9 1250.13 53.96
 1 -4 -8 594.35 28.21
 -1 -4 1 1297.22 55.08
 -1 -4 0 12.74 6.1
 -1 -4 -7 63.15 9.36
 -1 -4 -8 45.63 8.38
 -1 -4 -8 58.23 9.73
 -1 -4 -9 106.17 10.78
 -1 -4 -9 101.69 11.15
 -1 -4 -10 325.55 20.75
 -1 -4 -10 333.41 20.13
 -1 -4 -11 684.69 34.6
 -1 -4 -11 642.63 33.74
 -1 -4 -12 527.13 29.66
 -1 -4 -12 532.27 29.57
 -1 -4 -13 675.93 35.54
 -1 -4 -13 613.76 34.13
 -1 -4 -14 102.61 13.97
 -1 -4 -14 93.67 13.76
 -1 -4 -15 49.59 13.57
 -1 -4 -15 35.3 12.21
 -1 -4 -16 4.9 12.71
 -1 -4 -16 1.63 11.74
 -1 -4 -17 130.2 18.53
 -1 -4 -18 34 16.21
 -1 -4 -19 147.11 20.47
 1 -3 -16 249.63 20.95
 1 -3 -15 557.38 32.37
 1 -3 -14 557.13 31.83
 1 -3 -13 297.17 20.74
 1 -3 -12 168.49 14.79
 1 -3 -11 -3.45 7.05
 1 -3 -9 144.63 10.07
 1 -3 -8 1302.38 54.83
 -1 -3 1 919.27 40.05
 -1 -3 0 196.27 12.2
 1 -3 4 129.05 7
 -1 -3 -7 1504.91 62.8
 -1 -3 -7 1431.3 62.18
 -1 -3 -8 1180.53 52.25
 -1 -3 -8 1175.13 51.89
 -1 -3 -9 283.21 18.18
 -1 -3 -9 280.13 17.68
 -1 -3 -10 143.27 13.13
 -1 -3 -10 169.97 13.86
 -1 -3 -11 16.02 8.06
 -1 -3 -11 15.04 8.99
 -1 -3 -12 4.97 9.33
 -1 -3 -12 11.2 9.56
 -1 -3 -13 1638.93 74.37
 -1 -3 -13 1701.46 74.48
 -1 -3 -14 89.01 13.36
 -1 -3 -14 95.19 14.33
 -1 -3 -15 604.34 34.17
 -1 -3 -15 567.99 33.55
 -1 -3 -16 907.66 46.05
 -1 -3 -16 842.38 45.43
 -1 -3 -17 151.89 18.7
 -1 -3 -18 36.66 16.03
 -1 -3 -19 54.54 17.23
 -1 -2 20 99.51 25.46
 -1 -2 19 389.31 38.13
 -1 -2 18 608.31 45.26
 -1 -2 17 704.75 47.3
 1 -2 -16 916.75 46.24
 -1 -2 16 824.21 52.38
 1 -2 -15 303.19 22.41
 -1 -2 15 331.88 29.74
 1 -2 -14 92.43 13.17
 -1 -2 14 54.09 16.61
 1 -2 -13 223.55 17.7
 -1 -2 13 224.17 22.88
 -1 -2 12 625.19 38.43
 -1 -2 11 1534.37 73
 -1 -2 10 1454.7 69
 1 -2 -9 1136.36 46.95
 -1 -2 9 1076.48 54.27
 1 -2 -8 2661.93 106.04
 -1 -2 8 2585.01 112.47
 1 -2 -7 66.21 12.08
 -1 -2 7 79.05 11.74
 -1 -2 6 150.16 14.37
 1 -2 -6 188.48 15.13
 -1 -2 5 2065.17 87
 1 -2 -5 2086.1 87.25
 1 -2 -4 2707.22 112.29
 -1 -2 4 2790.78 112.22
 -1 -2 3 1525.13 62.62
 1 -2 -3 1455.95 62.7
 1 -2 -2 58.61 7.47
 -1 -2 2 60.79 9.75
 -1 -2 1 342.88 18.78
 1 -2 -1 365.04 19.45
 -1 -2 1 355.97 18.3
 -1 -2 0 110.64 10.21
 1 -2 0 96.39 9.45
 -1 -2 0 111.37 9.42
 1 -2 1 447.67 23.01
 -1 -2 -1 455.17 22.74
 -1 -2 -2 1707.2 73.12
 1 -2 2 1756.25 73.34
 1 -2 2 1756.12 68.99
 1 -2 3 1656.92 69.34
 -1 -2 -3 1596.87 69.18
 1 -2 4 1120.67 50.85
 1 -2 4 1133.79 45.97
 1 -2 5 2070.05 88.17
 1 -2 5 2072.29 82.83
 1 -2 6 138.02 14.21
 -1 -2 -6 160.37 11.07
 1 -2 7 1196.75 60.26
 -1 -2 -7 1343.71 56.05
 -1 -2 -7 1311.42 55.84
 1 -2 8 546.09 31.19
 -1 -2 -8 453.32 23.97
 -1 -2 -8 438.59 23.87
 1 -2 9 94.88 15.46
 -1 -2 -9 97.95 10.92
 -1 -2 -9 102.28 10.82
 1 -2 10 351.27 28.09
 -1 -2 -10 381.58 22.67
 -1 -2 -10 453.65 23.64
 1 -2 11 888.16 50.5
 -1 -2 -11 868.45 42.57
 -1 -2 -11 935.37 43.33
 1 -2 12 1389.67 72.36
 -1 -2 -12 1438.94 63.37
 -1 -2 -12 1383.34 63.21
 1 -2 13 398.05 33.22
 -1 -2 -13 459.84 26.53
 -1 -2 -13 414.22 26.1
 1 -2 14 131.03 22.33
 -1 -2 -14 167.64 16.11
 -1 -2 -14 152.37 16.31
 -1 -2 -15 -7.3 10.64
 -1 -2 -15 4.59 11.21
 1 -2 16 37.97 20.27
 -1 -2 -16 48.7 12.99
 -1 -2 -16 24.73 12.43
 -1 -2 -17 245.33 22.63
 -1 -2 -18 689.6 39.62
 1 -2 18 706.07 34.21
 -1 -2 -19 640.63 38.37
 1 -2 20 519.24 45.2
 -1 -2 -20 508.3 34.23
 -1 -1 21 208.33 32.96
 -1 -1 20 180.66 30.15
 -1 -1 19 129.82 26.67
 -1 -1 18 19.95 19.34
 -1 -1 17 50.36 19.24
 -1 -1 16 65.1 20.18
 1 -1 -16 68.16 22.1
 1 -1 -16 81.77 14.36
 -1 -1 15 60.87 16.93
 1 -1 -15 61.81 20.44
 1 -1 -15 80.11 13.2
 1 -1 -14 26.42 17.04
 -1 -1 14 51.54 15.29
 1 -1 -14 40.43 10.94
 1 -1 -13 93.5 18.63
 -1 -1 13 112.13 17.75
 -1 -1 12 65.84 14.1
 1 -1 -12 50.11 16.58
 -1 -1 11 12.02 10.79
 1 -1 -11 14.64 13.36
 -1 -1 10 39.97 11.89
 1 -1 -10 57.15 13.93
 1 -1 -9 36.73 4.81
 -1 -1 9 35.86 10.22
 1 -1 -8 335.83 16.27
 -1 -1 8 347.91 22.8
 1 -1 -7 109.97 13.06
 -1 -1 7 75.28 11.67
 1 -1 -6 362.91 21.78
 -1 -1 6 335.43 21.54
 1 -1 -5 122.34 12.6
 -1 -1 5 133.37 11.42
 1 -1 -4 248.48 15.75
 -1 -1 4 259.92 15.42
 1 -1 -3 7.44 6.12
 -1 -1 3 8.17 4.76
 -1 -1 2 13.59 7.98
 1 -1 -2 11.48 6.31
 -1 -1 1 13.66 5.44
 -1 -1 1 3.06 5.62
 1 -1 -1 2.74 6.13
 -1 -1 0 3.26 4.99
 1 -1 0 16.94 7.03
 -1 -1 -1 674.5 31.53
 1 -1 1 711.75 31.94
 1 -1 2 28.41 3.31
 -1 -1 -2 36.31 7.93
 1 -1 2 24.15 7.5
 -1 -1 -3 88.77 10.59
 1 -1 3 81.99 10.66
 1 -1 3 97.96 5.99
 1 -1 4 71.53 10.19
 1 -1 4 85.86 6.2
 -1 -1 -5 -1.04 5.1
 1 -1 5 -2.16 8.75
 1 -1 5 4.43 3.89
 -1 -1 -6 -1.24 5.42
 1 -1 6 2.71 7.41
 -1 -1 -7 72.1 8.11
 -1 -1 -7 73.56 8.36
 1 -1 7 35.55 10.11
 -1 -1 -8 19.1 7.01
 -1 -1 -8 19.35 6.75
 1 -1 8 27.94 11.95
 -1 -1 -9 21.27 7.85
 -1 -1 -9 31.47 7.96
 1 -1 9 25.7 11.35
 -1 -1 -10 137.58 12.35
 -1 -1 -10 133.18 11.98
 1 -1 10 114.93 17.27
 -1 -1 -11 53.13 9.75
 -1 -1 -11 85.16 10.86
 1 -1 11 65.67 15.12
 -1 -1 -12 104.82 12.28
 -1 -1 -12 90.69 11.61
 1 -1 12 132.05 20.39
 -1 -1 -13 336.49 22.42
 -1 -1 -13 347.17 22.12
 1 -1 13 324.15 29.71
 -1 -1 -14 85.87 13.44
 -1 -1 -14 82.48 13.04
 1 -1 14 82.41 20.25
 -1 -1 -15 33.43 12.43
 -1 -1 -15 45.32 12.54
 1 -1 15 38.94 17.84
 -1 -1 -16 285.74 22.71
 1 -1 16 255.49 30.96
 -1 -1 -16 296.87 22.26
 -1 -1 -17 15.82 13.87
 1 -1 18 2.83 9.99
 -1 -1 -18 14.93 14.27
 -1 -1 -19 38.06 15.22
 -1 -1 -20 25.17 15.41
 1 -1 20 -7.69 21.82
 -1 0 21 -3.86 26.22
 -1 0 20 3.69 20.58
 -1 0 19 91.25 23.67
 -1 0 18 841.49 53.65
 -1 0 17 573.33 42.83
 -1 0 16 633.36 43.59
 1 0 -16 636.41 36.17
 1 0 -16 652.29 45.6
 1 0 -15 208.14 18.41
 1 0 -15 202.38 26.87
 -1 0 15 190.95 22.91
 1 0 -14 29.08 18.57
 -1 0 14 67.01 15.69
 1 0 -13 571.11 37.73
 -1 0 13 491.56 34.88
 1 0 -12 792.43 44.44
 -1 0 12 667.3 41.32
 1 0 -11 2235.35 103.3
 -1 0 11 2345.17 102.86
 -1 0 10 1686.49 78.31
 1 0 -10 1722.86 79.54
 -1 0 9 2365.64 103.21
 -1 0 8 6056.7 243.95
 1 0 -8 6021.49 235.89
 1 0 -7 527.55 28.98
 -1 0 7 495.18 28.73
 1 0 -6 81.75 11.32
 -1 0 6 64.22 10.69
 1 0 -5 2044.1 87.22
 -1 0 5 2109.92 87.19
 1 0 -4 1164.9 51.4
 -1 0 4 1188.02 51.13
 -1 0 3 9827.45 380.89
 1 0 -3 9579.86 380.84
 -1 0 2 1740.14 72.63
 1 0 -2 1713.52 71
 -1 0 1 93.54 8.32
 -1 0 1 113.9 8.5
 1 0 -1 102.71 9.93
 -1 0 0 387.74 20.15
 1 0 0 421.59 20.94
 -1 0 -1 219.64 13.18
 1 0 1 208.5 13.59
 1 0 2 581.11 28.02
 -1 0 -2 575.09 28.11
 -1 0 -3 2370.54 101.98
 1 0 3 2467.18 102.13
 1 0 3 2524.32 98.35
 -1 0 -4 1203.38 48.32
 1 0 4 1127.65 47.98
 1 0 4 1157.86 52.14
 1 0 4 1176.17 48.29
 -1 0 -5 3513.36 140.16
 1 0 5 3541.75 139.74
 1 0 5 3488.46 144.29
 -1 0 -6 1564.7 65.32
 1 0 6 1594.58 70.5
 -1 0 -7 2365.56 96.32
 1 0 7 2361.72 102.24
 -1 0 -7 2344.74 96.03
 -1 0 -8 20.23 7.13
 1 0 8 -1.75 11.37
 -1 0 -8 8.24 6.32
 -1 0 -9 117.08 11.1
 1 0 9 134.46 16.51
 -1 0 -9 128.35 11.4
 -1 0 -10 1054.81 48.61
 -1 0 -10 1072.77 48.45
 1 0 10 1147.16 57.22
 -1 0 -11 1849.71 79.59
 -1 0 -11 1869.5 79.27
 1 0 11 1834.03 88.49
 -1 0 -12 3066.95 128.81
 -1 0 -12 3134.17 128.66
 1 0 12 3143.1 139.21
 -1 0 -13 503.89 28.54
 -1 0 -13 508.75 28.37
 1 0 13 497.66 37.32
 -1 0 -14 100.28 13.64
 -1 0 -14 117.84 14.02
 1 0 14 116 20.8
 -1 0 -15 38.37 12.09
 -1 0 -15 34.3 11.82
 1 0 15 12.98 17.67
 -1 0 -16 210.19 19.38
 1 0 16 234.97 28.84
 -1 0 -16 170.31 18.01
 1 0 17 28.39 10.84
 -1 0 -17 33.83 13.33
 -1 0 -18 1426.81 66.6
 1 0 18 1386.53 61.84
 -1 0 -19 1190.39 58.97
 -1 0 -20 851.4 46.4
 1 0 20 865.87 58.67
 -1 1 21 251.04 33.91
 -1 1 20 203.01 29.66
 -1 1 19 126.36 26.78
 -1 1 18 13.31 20.24
 -1 1 17 -3.15 16.95
 1 1 -16 65.26 22.2
 -1 1 16 70.95 19.78
 1 1 -15 104.05 23.39
 -1 1 15 60.89 17.33
 1 1 -14 39.67 18
 -1 1 14 28.36 15.39
 1 1 -13 78.81 18.6
 -1 1 13 69.21 15.49
 -1 1 12 35.12 12.67
 1 1 -12 61.51 17.97
 -1 1 11 20.05 11.09
 1 1 -11 -4.19 13
 -1 1 10 63.61 12.28
 1 1 -10 38.13 12.56
 -1 1 9 50.55 11.98
 -1 1 8 359.64 23.37
 1 1 -7 93.79 13.09
 -1 1 7 114.73 13.25
 1 1 -6 367.4 23.02
 -1 1 6 415.48 23.52
 1 1 -5 149.63 13.37
 -1 1 5 167.5 13.13
 1 1 -4 226.64 15.73
 -1 1 4 288.2 16.03
 -1 1 3 -2.04 4.52
 1 1 -3 -5.41 6.97
 -1 1 2 15.17 8.19
 1 1 -2 1.15 5.86
 -1 1 1 2.05 6
 -1 1 1 4.33 4.96
 1 1 -1 0.68 7.62
 1 1 0 5.21 6.46
 -1 1 0 9.78 6.88
 1 1 1 694.95 32.22
 -1 1 -1 689.63 31.85
 1 1 2 36.99 8.48
 -1 1 -2 55.4 8.98
 1 1 3 113.26 11.42
 -1 1 -3 83.98 10.63
 1 1 3 95.67 6.85
 1 1 4 89.21 7.33
 -1 1 -4 91.71 6.91
 1 1 4 73.2 6.68
 1 1 4 80.11 10.63
 1 1 5 9.68 4.6
 -1 1 -5 -0.48 4.91
 1 1 5 -4.33 8.35
 1 1 5 -0.51 4.38
 -1 1 -6 -1.7 4.97
 1 1 6 -1.35 7.86
 1 1 6 -0.57 4.66
 -1 1 -6 1.04 5.26
 -1 1 -7 73.26 7.73
 -1 1 -7 62.29 7.52
 1 1 7 68.03 11.51
 -1 1 -8 21.74 6.76
 -1 1 -8 19.76 6.7
 1 1 8 20.95 12.35
 -1 1 -9 27.68 7.21
 -1 1 -9 24.86 7.28
 1 1 9 19.78 11.98
 -1 1 -10 117.89 10.86
 -1 1 -10 112.73 11.01
 1 1 10 123.79 17.26
 -1 1 -11 58.2 9.8
 -1 1 -11 73.73 9.99
 1 1 11 46.24 15
 -1 1 -12 91.17 11.43
 -1 1 -12 85.22 11.61
 1 1 12 92.46 18.47
 -1 1 -13 321.35 21.63
 -1 1 -13 336.48 21.37
 1 1 13 355.73 30.3
 -1 1 -14 77.14 12.71
 -1 1 -14 110.06 13.12
 1 1 14 79.38 18.36
 -1 1 -15 39.22 11.11
 -1 1 -15 39.68 12.08
 1 1 15 38.96 18.47
 -1 1 -16 281.82 21.88
 -1 1 -16 272.44 21.12
 1 1 16 283.4 30.69
 -1 1 -17 2.99 11.83
 1 1 17 12.01 10.92
 -1 1 -18 -4.71 13.31
 1 1 18 10.92 10.82
 -1 1 -19 44.3 14.91
 1 1 20 -15.4 22.55
 -1 1 -20 23.89 15.1
 -1 2 21 -15.44 23.82
 -1 2 20 84.76 23.75
 -1 2 19 336.98 34.84
 -1 2 18 708.59 49.26
 -1 2 17 669.65 46.33
 -1 2 16 774.6 50.91
 1 2 -16 945.97 55.09
 -1 2 15 348.73 30.91
 1 2 -15 421.98 35.02
 -1 2 14 67.02 16.76
 1 2 -14 66.18 19.46
 -1 2 13 255.34 24.1
 1 2 -13 214.21 24.82
 -1 2 12 766.13 45.09
 1 2 -12 863.77 47.86
 -1 2 11 1625.62 77.34
 1 2 -11 1657.98 78.24
 -1 2 10 1553.82 75.18
 1 2 -10 1714.75 77.18
 -1 2 9 1113.58 54.44
 -1 2 8 2513.02 107.71
 1 2 -7 63.82 11.52
 -1 2 7 70.11 11.15
 -1 2 6 173.49 14.12
 1 2 -6 201 15.83
 -1 2 5 2187.52 89.06
 1 2 -5 2057.9 88.82
 -1 2 4 2939.4 116.73
 1 2 -4 2787.55 116.67
 1 2 -3 1528.55 64.42
 -1 2 3 1535.24 64.32
 1 2 -2 59.01 7.79
 -1 2 2 45.37 7.66
 -1 2 1 316.14 17.46
 1 2 -1 317.35 17.77
 -1 2 1 329.71 15.68
 1 2 0 106.38 10.47
 1 2 0 116.98 9.74
 -1 2 0 116.75 9.12
 1 2 1 420.71 21.96
 -1 2 -1 438.86 21.92
 1 2 2 1816.47 76.05
 -1 2 -2 1821.37 75.86
 1 2 3 1645.3 67.24
 -1 2 -3 1673.75 66.4
 1 2 3 1668.65 70.84
 -1 2 -3 1653.48 70.54
 -1 2 -4 1213.04 48.06
 1 2 4 1173.28 48.81
 1 2 4 1125.14 52.2
 1 2 4 1132.56 48.98
 -1 2 -5 2118.05 85.55
 1 2 5 2086.71 86.04
 1 2 5 2140.88 86.33
 1 2 5 2161.91 90.3
 -1 2 -6 136.49 9.56
 1 2 6 144.95 10.24
 1 2 6 144.74 14.73
 -1 2 -6 141.37 9.29
 1 2 6 137.53 10.07
 -1 2 -7 1252.94 54.03
 1 2 7 1201.44 59.56
 -1 2 -7 1320.56 53.58
 -1 2 -8 471.19 23.81
 1 2 8 442.8 29.36
 -1 2 -8 484.95 23.24
 -1 2 -9 103.21 9.93
 1 2 9 65.27 15.02
 -1 2 -9 100.25 9.75
 1 2 10 422.27 30.42
 -1 2 -10 458.59 22.97
 -1 2 -10 391.97 22.82
 1 2 11 963.93 52.58
 -1 2 -11 978.39 43.34
 -1 2 -11 892.26 43.6
 1 2 12 1515.09 74.67
 -1 2 -12 1406.65 63.54
 -1 2 -12 1483.12 64.69
 1 2 13 438.35 33.88
 -1 2 -13 375.92 23.76
 -1 2 -13 421.13 24.79
 1 2 14 207.33 24.38
 -1 2 -14 180.94 16.73
 -1 2 -14 178.91 16.75
 1 2 15 -16.23 19.46
 -1 2 -15 3.84 10.63
 -1 2 -15 11.47 10.13
 1 2 16 34.57 19.79
 -1 2 -16 27.65 12.26
 -1 2 -16 23.21 12.24
 1 2 17 228.7 18.91
 -1 2 -17 235.98 20
 1 2 18 706.24 35.82
 -1 2 -18 664.99 38.16
 -1 2 -19 707.37 39.59
 -1 2 -20 544.73 34.34
 1 2 20 488.96 44.33
 -1 3 21 281.79 33.91
 -1 3 20 158.47 29.58
 -1 3 19 231.66 30.21
 -1 3 18 3.33 19.48
 -1 3 17 15.71 17.97
 1 3 -16 216.54 28.59
 -1 3 16 221.72 26.55
 1 3 -15 492.46 38.29
 -1 3 15 453.84 34.74
 1 3 -14 386.62 34.46
 -1 3 14 532.77 34.84
 1 3 -13 315.27 27.92
 -1 3 13 269.25 25.06
 1 3 -12 157.31 20.83
 -1 3 12 162.18 18.5
 1 3 -11 4.19 13.72
 -1 3 11 8.02 10.38
 1 3 -10 114.49 16.59
 -1 3 10 114.21 14.49
 -1 3 9 117.18 13.77
 -1 3 8 1262.53 58.86
 1 3 -7 625.77 33.83
 -1 3 7 667.85 34.25
 1 3 -6 2774.86 114.37
 -1 3 6 2711.47 114.09
 1 3 -5 2676.48 110.27
 -1 3 5 2659.83 109.94
 1 3 -4 2863.78 116.09
 -1 3 4 2826.98 115.91
 1 3 -3 1899.99 79.98
 -1 3 3 1975.86 80.06
 -1 3 2 195.07 13.68
 1 3 -2 193.61 12.45
 1 3 -1 981.26 41.24
 -1 3 1 939.84 40.8
 -1 3 1 889.31 38.39
 1 3 0 193.14 12.1
 -1 3 0 165.16 12.13
 1 3 0 223.51 13.71
 1 3 1 205.96 14.01
 -1 3 -1 202.27 13.39
 -1 3 -2 1031.56 41.14
 1 3 2 1015.24 45.69
 -1 3 -2 1059.38 45.75
 1 3 3 1447.02 61.47
 -1 3 -3 1468.94 61.52
 -1 3 -3 1400.86 56.83
 -1 3 -4 114.31 7.65
 1 3 4 113.32 8.64
 1 3 4 145.09 12.54
 1 3 4 135.89 9.4
 1 3 5 63.18 6.73
 -1 3 -5 53.2 6.16
 1 3 5 56.57 6.77
 1 3 5 59.51 11.28
 1 3 6 624.21 28.55
 -1 3 -6 598.78 26.8
 1 3 6 627.31 33.36
 -1 3 -6 594.83 27.58
 1 3 6 618.11 28.28
 1 3 7 1500.13 68.09
 -1 3 -7 1423.34 61.37
 1 3 7 1446.12 62.2
 -1 3 -7 1467.5 60.65
 1 3 7 1531.49 62.35
 -1 3 -8 1146.36 48.42
 1 3 8 1099.35 55.6
 -1 3 -8 1129.68 49.18
 -1 3 -9 281.08 16.63
 -1 3 -9 260.58 15.65
 1 3 9 293.55 23.69
 -1 3 -10 157.27 12.27
 1 3 10 197.1 20.13
 -1 3 -10 171.1 13.49
 -1 3 -11 18.44 7.34
 1 3 11 12.17 12.24
 -1 3 -11 22.54 7.97
 -1 3 -12 9.68 7.64
 1 3 12 -7.92 14.07
 -1 3 -12 6.73 7.8
 -1 3 -13 1647.32 73.37
 -1 3 -13 1765.24 74.93
 1 3 13 1690.5 84.95
 -1 3 -14 96.32 12.97
 -1 3 -14 140.46 14.27
 1 3 14 128.08 21.09
 -1 3 -15 518.82 30.54
 -1 3 -15 587.99 32.3
 1 3 15 633.27 43.52
 1 3 16 941.45 46.55
 -1 3 -16 961.5 47.7
 1 3 16 860.3 58
 -1 3 -16 954.31 46.46
 1 3 17 181.17 17.51
 -1 3 -17 179.65 17.33
 1 3 18 22.52 11.62
 -1 3 -18 22.19 13.21
 -1 3 -19 66.7 14.77
 -1 3 -20 29.06 14.73
 1 3 20 46.21 24.93
 -1 4 21 -7.71 23.61
 -1 4 20 40.53 23.57
 -1 4 19 304.77 33.06
 -1 4 18 359.22 34.84
 -1 4 17 279.54 30
 1 4 -16 252.2 30.22
 -1 4 16 336.91 30.28
 1 4 -15 126.59 23.39
 -1 4 15 132.79 20.48
 1 4 -14 34.41 18.85
 -1 4 14 43.74 15.72
 1 4 -13 14.8 15.95
 -1 4 13 9.53 12.09
 -1 4 12 127.07 16.69
 1 4 -12 107.22 19.38
 -1 4 11 36.01 11.5
 1 4 -11 25.14 13.86
 1 4 -10 1266.23 60.68
 -1 4 10 1163.43 58.89
 -1 4 9 1327.4 62.43
 -1 4 8 565.9 31.78
 1 4 -7 157.74 15.44
 -1 4 7 148.88 14.14
 -1 4 6 4.41 7.49
 1 4 -6 4.38 9.14
 1 4 -5 6.59 8.68
 -1 4 5 15.1 6.68
 1 4 -4 82.09 9.78
 -1 4 4 85.78 8.76
 1 4 -3 614.79 29.04
 -1 4 3 612.68 28.67
 -1 4 2 428.31 21.85
 1 4 -2 399.12 20.55
 -1 4 1 1278.87 52.28
 -1 4 1 1343.77 55.09
 1 4 -1 1261.73 55.04
 1 4 0 12.44 7.52
 1 4 0 14.57 5.09
 -1 4 0 14.37 5.64
 1 4 1 800.73 36.26
 -1 4 -1 792.69 35.97
 -1 4 -2 14.4 2.24
 1 4 2 25.73 8.42
 -1 4 -2 15.93 7.72
 -1 4 -3 550.5 27.02
 1 4 3 539.98 27.17
[truncated: 470,590 more chars]
